# Supplementary material for: Intelligent wireless power transfer via a 2-bit compact reconfigurable transmissive-metasurface-based router
Source: Nat Commun. 2024 Apr 1;15:2807. doi: 10.1038/s41467-024-46984-4 (PMC10984985; doi:10.1038/s41467-024-46984-4)
Supplement: Supplementary file 12 — Source Data [file 41467_2024_46984_MOESM12_ESM.zip › source_data/figure_s20b_d500_1.txt]

# x = -503.75:503.75:311
# y = -503.75:503.75:311
1.224014200717260872e-02 1.252095630590119996e-02 1.279129890367914149e-02 1.305054690326201347e-02 1.329826336588468480e-02 1.353418849219321062e-02 1.375823146722533405e-02 1.397046260662522521e-02 1.417110544996040208e-02 1.436052846137348543e-02 1.453923601671743872e-02 1.470785838022106370e-02 1.486714040377277654e-02 1.501792871988366640e-02 1.516115724718069581e-02 1.529783088661307126e-02 1.542900735857346238e-02 1.555577721611077664e-02 1.567924216620571187e-02 1.580049193704899727e-02 1.592058003986607934e-02 1.604049888283042014e-02 1.616115479417496587e-02 1.628334359321752592e-02 1.640772740294834525e-02 1.653481341872919258e-02 1.666493532926634907e-02 1.679823802654584197e-02 1.693466614285510721e-02 1.707395682150211758e-02 1.721563697287303157e-02 1.735902510116743916e-02 1.750323762236754080e-02 1.764719944313807368e-02 1.778965844368791960e-02 1.792920341225477318e-02 1.806428491845006243e-02 1.819323858714972514e-02 1.831431024100471996e-02 1.842568241281910060e-02 1.852550178256198721e-02 1.861190716113788821e-02 1.868305771795940665e-02 1.873716122670045572e-02 1.877250217944292920e-02 1.878746969104996140e-02 1.878058518157064982e-02 1.875052988420829181e-02 1.869617227987704217e-02 1.861659560689342408e-02 1.851112563590453716e-02 1.837935893504433899e-02 1.822119187651753333e-02 1.803685064912768227e-02 1.782692253426824969e-02 1.759238866343947397e-02 1.733465838463931971e-02 1.705560519520539497e-02 1.675760391024221085e-02 1.644356827521155362e-02 1.611698753039999404e-02 1.578195941563098614e-02 1.544321569114136088e-02 1.510613440568926540e-02 1.477673091973792305e-02 1.446161732900032998e-02 1.416791797373643039e-02 1.390312811075118324e-02 1.367490491678430287e-02 1.349078625959473227e-02 1.335784403558610937e-02 1.328229464146197213e-02 1.326910607274869522e-02 1.332165347336229308e-02 1.344147633723894592e-02 1.362817743252053501e-02 1.387947809612725958e-02 1.419141478885939216e-02 1.455863771264722523e-02 1.497476087226434251e-02 1.543271528249772623e-02 1.592506899317016472e-02 1.644429314489757182e-02 1.698296733075761386e-02 1.753392750330103056e-02 1.809036514092796089e-02 1.864588827562060208e-02 1.919455458027474748e-02 1.973088516052994359e-02 2.024986578442090554e-02 2.074694046425119148e-02 2.121800078092002731e-02 2.165937316211129920e-02 2.206780546586677855e-02 2.244045362341045083e-02 2.277486869840954220e-02 2.306898446973760022e-02 2.332110549770068791e-02 2.352989555668398916e-02 2.369436628646724372e-02 2.381386591330888342e-02 2.388806790882369926e-02 2.391695948192238894e-02 2.390082983147100160e-02 2.384025812142278808e-02 2.373610117370922659e-02 2.358948090555115090e-02 2.340177156591818214e-02 2.317458684968093374e-02 2.290976698668877390e-02 2.260936591554767866e-02 2.227563865724169201e-02 2.191102900041125637e-02 2.151815759646499154e-02 2.109981053641804896e-02 2.065892843983635485e-02 2.019859602613325103e-02 1.972203205600847262e-02 1.923257942185460645e-02 1.873369502649997048e-02 1.822893891668393371e-02 1.772196193056513672e-02 1.721649088160307622e-02 1.671631004663804917e-02 1.622523747899192945e-02 1.574709447041365909e-02 1.528566640331691269e-02 1.484465335478706537e-02 1.442760924117898400e-02 1.403786913098606544e-02 1.367846567312191661e-02 1.335203737255769539e-02 1.306073354143516552e-02 1.280612283361948212e-02 1.258911384984777448e-02 1.240989683517012762e-02 1.226791455036562242e-02 1.216186786671206131e-02 1.208975783182355407e-02 1.204896161710840123e-02 1.203633582162880362e-02 1.204833790399542984e-02 1.208115550131392060e-02 1.213083404968792745e-02 1.219339502346578584e-02 1.226493964459866859e-02 1.234173548533166846e-02 1.242028557055852370e-02 1.249738116857094551e-02 1.257014041362364276e-02 1.263603532204143030e-02 1.269290978807359645e-02 1.273899092054473631e-02 1.277289572508861874e-02 1.279363473293981986e-02 1.280061377603709805e-02 1.279363473293983026e-02 1.277289572508860660e-02 1.273899092054474325e-02 1.269290978807358777e-02 1.263603532204141469e-02 1.257014041362363756e-02 1.249738116857093857e-02 1.242028557055851155e-02 1.234173548533167020e-02 1.226493964459866338e-02 1.219339502346579972e-02 1.213083404968791357e-02 1.208115550131392407e-02 1.204833790399542290e-02 1.203633582162880189e-02 1.204896161710840297e-02 1.208975783182353152e-02 1.216186786671208907e-02 1.226791455036560508e-02 1.240989683517013283e-02 1.258911384984775193e-02 1.280612283361947865e-02 1.306073354143515684e-02 1.335203737255769539e-02 1.367846567312193569e-02 1.403786913098606197e-02 1.442760924117898226e-02 1.484465335478706016e-02 1.528566640331691963e-02 1.574709447041365562e-02 1.622523747899193292e-02 1.671631004663805611e-02 1.721649088160308316e-02 1.772196193056514713e-02 1.822893891668394412e-02 1.873369502649998436e-02 1.923257942185463767e-02 1.972203205600848303e-02 2.019859602613325797e-02 2.065892843983636526e-02 2.109981053641806978e-02 2.151815759646499501e-02 2.191102900041125637e-02 2.227563865724168507e-02 2.260936591554769254e-02 2.290976698668877390e-02 2.317458684968091640e-02 2.340177156591818561e-02 2.358948090555113355e-02 2.373610117370921618e-02 2.384025812142279849e-02 2.390082983147100160e-02 2.391695948192238200e-02 2.388806790882368886e-02 2.381386591330889382e-02 2.369436628646722290e-02 2.352989555668400304e-02 2.332110549770068791e-02 2.306898446973758635e-02 2.277486869840954220e-02 2.244045362341044736e-02 2.206780546586677508e-02 2.165937316211130267e-02 2.121800078092002731e-02 2.074694046425118801e-02 2.024986578442089860e-02 1.973088516052994359e-02 1.919455458027475095e-02 1.864588827562061596e-02 1.809036514092796089e-02 1.753392750330103056e-02 1.698296733075761386e-02 1.644429314489757529e-02 1.592506899317015778e-02 1.543271528249770368e-02 1.497476087226434077e-02 1.455863771264724257e-02 1.419141478885936961e-02 1.387947809612725437e-02 1.362817743252053501e-02 1.344147633723894592e-02 1.332165347336229828e-02 1.326910607274870042e-02 1.328229464146196345e-02 1.335784403558612846e-02 1.349078625959472706e-02 1.367490491678430634e-02 1.390312811075117630e-02 1.416791797373643559e-02 1.446161732900034039e-02 1.477673091973791611e-02 1.510613440568926019e-02 1.544321569114135567e-02 1.578195941563098614e-02 1.611698753040000445e-02 1.644356827521156750e-02 1.675760391024219351e-02 1.705560519520539151e-02 1.733465838463930583e-02 1.759238866343946356e-02 1.782692253426824275e-02 1.803685064912768921e-02 1.822119187651753333e-02 1.837935893504434592e-02 1.851112563590455451e-02 1.861659560689341020e-02 1.869617227987702482e-02 1.875052988420829528e-02 1.878058518157063941e-02 1.878746969104996833e-02 1.877250217944292573e-02 1.873716122670046613e-02 1.868305771795940318e-02 1.861190716113788127e-02 1.852550178256199068e-02 1.842568241281911795e-02 1.831431024100471650e-02 1.819323858714973208e-02 1.806428491845006590e-02 1.792920341225477318e-02 1.778965844368790225e-02 1.764719944313804939e-02 1.750323762236754427e-02 1.735902510116744957e-02 1.721563697287302463e-02 1.707395682150211411e-02 1.693466614285510027e-02 1.679823802654584197e-02 1.666493532926634560e-02 1.653481341872919258e-02 1.640772740294835566e-02 1.628334359321752592e-02 1.616115479417497280e-02 1.604049888283041667e-02 1.592058003986607934e-02 1.580049193704900420e-02 1.567924216620571534e-02 1.555577721611076970e-02 1.542900735857346065e-02 1.529783088661306432e-02 1.516115724718070795e-02 1.501792871988366640e-02 1.486714040377278175e-02 1.470785838022106023e-02 1.453923601671743698e-02 1.436052846137348543e-02 1.417110544996040208e-02 1.397046260662522521e-02 1.375823146722533925e-02 1.353418849219320888e-02 1.329826336588468133e-02 1.305054690326200827e-02 1.279129890367914670e-02 1.252095630590119822e-02 1.224014200717260872e-02
1.252095630590120516e-02 1.282078703207005684e-02 1.311039030836344543e-02 1.338893249452998563e-02 1.365577138974138037e-02 1.391044691780844896e-02 1.415267275207528208e-02 1.438232853705630372e-02 1.459945236573374078e-02 1.480423318082276993e-02 1.499700278267764551e-02 1.517822714488280787e-02 1.534849676130055005e-02 1.550851577652548330e-02 1.565908968685394281e-02 1.580111144266645173e-02 1.593554583716931886e-02 1.606341213173114249e-02 1.618576494500512455e-02 1.630367352081068741e-02 1.641819958624193138e-02 1.653037411299272327e-02 1.664117339614997609e-02 1.675149495911204545e-02 1.686213387326210983e-02 1.697376013882784598e-02 1.708689780196169863e-02 1.720190647714172488e-02 1.731896590084292670e-02 1.743806406269920312e-02 1.755898934820005614e-02 1.768132698993465229e-02 1.780445997247660783e-02 1.792757438074494072e-02 1.804966903452711116e-02 1.816956912306540509e-02 1.828594345103318544e-02 1.839732483566192817e-02 1.850213315585373317e-02 1.859870054646871329e-02 1.868529825094952107e-02 1.876016468781320154e-02 1.882153434542747222e-02 1.886766718902061282e-02 1.889687833876543821e-02 1.890756785380128674e-02 1.889825053084136924e-02 1.886758569545959885e-02 1.881440702765171252e-02 1.873775251993432117e-02 1.863689471494872629e-02 1.851137140874828044e-02 1.836101703275887231e-02 1.818599493682249851e-02 1.798683077943689923e-02 1.776444717622790645e-02 1.752019964413739986e-02 1.725591367844386825e-02 1.697392247338789378e-02 1.667710429369748115e-02 1.636891776182330602e-02 1.605343227829085853e-02 1.573534938758393981e-02 1.542000913387914229e-02 1.511337341967821171e-02 1.482197637448711379e-02 1.455283033327376199e-02 1.431327613365591077e-02 1.411076926492868013e-02 1.395260010223077149e-02 1.384555750864889523e-02 1.379555940311522934e-02 1.380728821025753450e-02 1.388387835328576923e-02 1.402670207280845918e-02 1.423528663251348754e-02 1.450737306487274482e-02 1.483910104453733080e-02 1.522528442579559882e-02 1.565973283068095717e-02 1.613557697813998437e-02 1.664556572308840271e-02 1.718231604010971372e-02 1.773850930229097997e-02 1.830703596865584579e-02 1.888109580028956083e-02 1.945426265304568345e-02 2.002052278626022253e-02 2.057429443719328149e-02 2.111043482748217737e-02 2.162423920115492948e-02 2.211143514296082593e-02 2.256817435506296848e-02 2.299102327078246175e-02 2.337695331542072319e-02 2.372333123715375178e-02 2.402790967967735961e-02 2.428881801468747367e-02 2.450455336674912596e-02 2.467397172374776598e-02 2.479627901713730639e-02 2.487102206650508920e-02 2.489807930491369156e-02 2.487765122984850197e-02 2.481025055573241045e-02 2.469669207549112996e-02 2.453808226867592451e-02 2.433580872081865867e-02 2.409152944175713129e-02 2.380716218831862782e-02 2.348487390758316126e-02 2.312707041910462905e-02 2.273638644566559550e-02 2.231567607936284225e-02 2.186800372918521265e-02 2.139663553288009834e-02 2.090503112368878938e-02 2.039683551443367826e-02 1.987587068949286592e-02 1.934612627185468281e-02 1.881174835200463691e-02 1.827702522754603640e-02 1.774636841720486982e-02 1.722428690794760089e-02 1.671535222415318489e-02 1.622415166497740563e-02 1.575522707536536338e-02 1.531299697272156014e-02 1.490166093569759292e-02 1.452508702611308121e-02 1.418668568586964676e-02 1.388927682212440923e-02 1.363496014838689804e-02 1.342500146967673738e-02 1.325974853797770060e-02 1.313858860484499666e-02 1.305995567539140756e-02 1.302138934000205209e-02 1.301964026099546208e-02 1.305081154035905161e-02 1.311052160884587474e-02 1.319407352307266391e-02 1.329661735337647060e-02 1.341329580649844831e-02 1.353936727973458452e-02 1.367030428628120999e-02 1.380186808380459360e-02 1.393016220481328726e-02 1.405166851716575446e-02 1.416326965883809609e-02 1.426226144412254086e-02 1.434635834567276128e-02 1.441369457626783847e-02 1.446282272468472040e-02 1.449271139273095033e-02 1.450274285272678057e-02 1.449271139273094512e-02 1.446282272468472213e-02 1.441369457626782459e-02 1.434635834567276995e-02 1.426226144412255821e-02 1.416326965883809609e-02 1.405166851716575099e-02 1.393016220481328726e-02 1.380186808380461094e-02 1.367030428628121345e-02 1.353936727973458279e-02 1.341329580649845352e-02 1.329661735337650183e-02 1.319407352307265524e-02 1.311052160884586953e-02 1.305081154035905334e-02 1.301964026099545688e-02 1.302138934000206943e-02 1.305995567539141797e-02 1.313858860484500013e-02 1.325974853797770234e-02 1.342500146967673044e-02 1.363496014838690325e-02 1.388927682212440402e-02 1.418668568586964503e-02 1.452508702611307601e-02 1.490166093569758772e-02 1.531299697272154973e-02 1.575522707536536338e-02 1.622415166497740563e-02 1.671535222415318142e-02 1.722428690794758702e-02 1.774636841720486635e-02 1.827702522754603640e-02 1.881174835200464732e-02 1.934612627185468628e-02 1.987587068949285898e-02 2.039683551443367826e-02 2.090503112368878938e-02 2.139663553288010181e-02 2.186800372918522653e-02 2.231567607936284225e-02 2.273638644566560590e-02 2.312707041910462558e-02 2.348487390758317861e-02 2.380716218831860700e-02 2.409152944175711741e-02 2.433580872081866214e-02 2.453808226867591064e-02 2.469669207549113343e-02 2.481025055573241045e-02 2.487765122984849503e-02 2.489807930491369156e-02 2.487102206650508573e-02 2.479627901713731333e-02 2.467397172374774517e-02 2.450455336674913290e-02 2.428881801468747367e-02 2.402790967967734573e-02 2.372333123715374484e-02 2.337695331542071625e-02 2.299102327078246868e-02 2.256817435506297542e-02 2.211143514296082593e-02 2.162423920115493295e-02 2.111043482748217737e-02 2.057429443719327455e-02 2.002052278626023293e-02 1.945426265304568345e-02 1.888109580028955736e-02 1.830703596865583191e-02 1.773850930229099038e-02 1.718231604010971372e-02 1.664556572308842006e-02 1.613557697813998437e-02 1.565973283068095717e-02 1.522528442579560229e-02 1.483910104453733600e-02 1.450737306487273788e-02 1.423528663251349795e-02 1.402670207280845051e-02 1.388387835328577964e-02 1.380728821025752583e-02 1.379555940311523454e-02 1.384555750864890043e-02 1.395260010223077669e-02 1.411076926492868880e-02 1.431327613365591424e-02 1.455283033327376373e-02 1.482197637448709818e-02 1.511337341967820651e-02 1.542000913387915270e-02 1.573534938758394328e-02 1.605343227829085506e-02 1.636891776182331296e-02 1.667710429369747421e-02 1.697392247338789378e-02 1.725591367844386478e-02 1.752019964413739292e-02 1.776444717622788563e-02 1.798683077943689576e-02 1.818599493682250545e-02 1.836101703275886191e-02 1.851137140874828391e-02 1.863689471494872976e-02 1.873775251993432464e-02 1.881440702765171252e-02 1.886758569545960579e-02 1.889825053084136577e-02 1.890756785380130409e-02 1.889687833876545209e-02 1.886766718902062323e-02 1.882153434542747569e-02 1.876016468781320848e-02 1.868529825094950719e-02 1.859870054646870635e-02 1.850213315585372970e-02 1.839732483566191429e-02 1.828594345103318891e-02 1.816956912306541203e-02 1.804966903452710769e-02 1.792757438074494419e-02 1.780445997247660089e-02 1.768132698993464882e-02 1.755898934820005614e-02 1.743806406269921699e-02 1.731896590084294058e-02 1.720190647714173529e-02 1.708689780196170904e-02 1.697376013882784251e-02 1.686213387326211330e-02 1.675149495911204545e-02 1.664117339614997956e-02 1.653037411299271980e-02 1.641819958624193138e-02 1.630367352081068741e-02 1.618576494500511762e-02 1.606341213173115637e-02 1.593554583716931192e-02 1.580111144266645520e-02 1.565908968685394628e-02 1.550851577652548677e-02 1.534849676130055525e-02 1.517822714488281308e-02 1.499700278267764031e-02 1.480423318082275952e-02 1.459945236573374598e-02 1.438232853705630893e-02 1.415267275207528555e-02 1.391044691780844896e-02 1.365577138974137690e-02 1.338893249452998042e-02 1.311039030836345758e-02 1.282078703207006204e-02 1.252095630590119996e-02
1.279129890367914149e-02 1.311039030836344890e-02 1.341971512113222277e-02 1.371822700702022071e-02 1.400507698751999285e-02 1.427960345919349235e-02 1.454132338567666431e-02 1.478992434638484732e-02 1.502525711745459486e-02 1.524732846385555909e-02 1.545629383159102289e-02 1.565244964324154220e-02 1.583622491800013715e-02 1.600817195914113963e-02 1.616895587847681087e-02 1.631934276017230762e-02 1.646018630678375630e-02 1.659241285995118748e-02 1.671700474781467188e-02 1.683498198128637394e-02 1.694738240129792586e-02 1.705524046725030371e-02 1.715956497018206531e-02 1.726131604811145803e-02 1.736138197000068953e-02 1.746055623221127659e-02 1.755951557024683710e-02 1.765879952250522938e-02 1.775879218640750989e-02 1.785970677746189297e-02 1.796157353816060787e-02 1.806423144876782502e-02 1.816732407179032227e-02 1.827029972455845863e-02 1.837241602980104957e-02 1.847274875293455909e-02 1.857020470680729660e-02 1.866353839801866005e-02 1.875137200931028050e-02 1.883221826278980507e-02 1.890450568891778593e-02 1.896660583406956091e-02 1.901686197087197605e-02 1.905361892551525257e-02 1.907525369923837588e-02 1.908020663213813931e-02 1.906701293164358643e-02 1.903433446163605228e-02 1.898099175819066564e-02 1.890599630165620132e-02 1.880858312988246961e-02 1.868824392095779288e-02 1.854476070189572251e-02 1.837824034629115255e-02 1.818914999981907990e-02 1.797835350378524863e-02 1.774714875367792294e-02 1.749730570364597948e-02 1.723110437161960024e-02 1.695137166623914352e-02 1.666151509217479038e-02 1.636555034327943220e-02 1.606811843309678689e-02 1.577448636568570470e-02 1.549052355336163166e-02 1.522264456167552078e-02 1.497770787910344438e-02 1.476286111909367454e-02 1.458532638398118107e-02 1.445212631277617565e-02 1.436976171604723539e-02 1.434386436929114064e-02 1.437886041474954225e-02 1.447768658733769587e-02 1.464159922237769605e-02 1.487010343275311369e-02 1.516100966854602196e-02 1.551060308877379515e-02 1.591389438556979619e-02 1.636491310216970849e-02 1.685700640177723378e-02 1.738311483033794930e-02 1.793600782876230218e-02 1.850847218226327889e-02 1.909345435287424647e-02 1.968416228359017375e-02 2.027413426205791278e-02 2.085728261042444145e-02 2.142791911972254104e-02 2.198076786926174073e-02 2.251096973978441648e-02 2.301408174038366977e-02 2.348607329994415252e-02 2.392332093164706991e-02 2.432260213782165212e-02 2.468108904448608129e-02 2.499634200238873630e-02 2.526630323143509022e-02 2.548929049160120891e-02 2.566399071575601806e-02 2.578945352333274904e-02 2.586508453791837650e-02 2.589063844895412095e-02 2.586621178266043999e-02 2.579223537621737686e-02 2.566946657957178482e-02 2.549898123893409169e-02 2.528216554344259182e-02 2.502070784005338416e-02 2.471659053971380499e-02 2.437208224826573066e-02 2.398973025562686073e-02 2.357235350306194702e-02 2.312303611601906894e-02 2.264512153285119789e-02 2.214220716948721648e-02 2.161813942654616100e-02 2.107700865592996090e-02 2.052314344461139695e-02 1.996110323005967011e-02 1.939566782399770872e-02 1.883182188808516649e-02 1.827473179538265102e-02 1.772971167827156261e-02 1.720217491255007780e-02 1.669756699532976701e-02 1.622127599723238722e-02 1.577851782567871522e-02 1.537419574143425623e-02 1.501273710858599432e-02 1.469791509312453302e-02 1.443266831767825616e-02 1.421893612075022552e-02 1.405752947647390637e-02 1.394805636867706145e-02 1.388891488661046086e-02 1.387735828969813116e-02 1.390962587072806962e-02 1.398112433669409724e-02 1.408663887350705690e-02 1.422055202101030202e-02 1.437705144044890138e-02 1.455031308555862664e-02 1.473465241850232740e-02 1.492464174150295690e-02 1.511519568849301574e-02 1.530162928383880898e-02 1.547969396358762906e-02 1.564559696830955526e-02 1.579600895515856709e-02 1.592806385707332475e-02 1.603935415151177407e-02 1.612792391036189585e-02 1.619226134010168239e-02 1.623129199752516155e-02 1.624437346817914421e-02 1.623129199752516155e-02 1.619226134010167198e-02 1.612792391036189585e-02 1.603935415151177754e-02 1.592806385707332129e-02 1.579600895515854975e-02 1.564559696830953445e-02 1.547969396358761345e-02 1.530162928383878643e-02 1.511519568849301054e-02 1.492464174150296211e-02 1.473465241850230832e-02 1.455031308555862317e-02 1.437705144044890831e-02 1.422055202101030723e-02 1.408663887350703435e-02 1.398112433669410765e-02 1.390962587072805574e-02 1.387735828969812596e-02 1.388891488661044005e-02 1.394805636867707706e-02 1.405752947647390637e-02 1.421893612075021511e-02 1.443266831767826830e-02 1.469791509312454343e-02 1.501273710858600126e-02 1.537419574143424408e-02 1.577851782567870828e-02 1.622127599723236294e-02 1.669756699532977048e-02 1.720217491255006392e-02 1.772971167827155914e-02 1.827473179538264755e-02 1.883182188808517690e-02 1.939566782399770872e-02 1.996110323005966317e-02 2.052314344461140735e-02 2.107700865592996090e-02 2.161813942654615059e-02 2.214220716948720954e-02 2.264512153285118748e-02 2.312303611601905853e-02 2.357235350306195049e-02 2.398973025562686073e-02 2.437208224826575495e-02 2.471659053971380846e-02 2.502070784005339804e-02 2.528216554344259875e-02 2.549898123893408475e-02 2.566946657957177788e-02 2.579223537621737339e-02 2.586621178266044693e-02 2.589063844895413830e-02 2.586508453791839385e-02 2.578945352333273863e-02 2.566399071575602500e-02 2.548929049160118462e-02 2.526630323143506593e-02 2.499634200238873977e-02 2.468108904448607435e-02 2.432260213782164865e-02 2.392332093164705603e-02 2.348607329994415252e-02 2.301408174038366977e-02 2.251096973978441995e-02 2.198076786926173726e-02 2.142791911972253757e-02 2.085728261042446227e-02 2.027413426205793359e-02 1.968416228359019110e-02 1.909345435287423953e-02 1.850847218226327889e-02 1.793600782876230218e-02 1.738311483033793542e-02 1.685700640177722684e-02 1.636491310216969114e-02 1.591389438556980659e-02 1.551060308877376913e-02 1.516100966854601675e-02 1.487010343275311543e-02 1.464159922237770126e-02 1.447768658733768893e-02 1.437886041474954399e-02 1.434386436929114411e-02 1.436976171604725100e-02 1.445212631277618086e-02 1.458532638398118454e-02 1.476286111909367801e-02 1.497770787910345652e-02 1.522264456167551558e-02 1.549052355336163166e-02 1.577448636568570123e-02 1.606811843309677995e-02 1.636555034327943914e-02 1.666151509217478691e-02 1.695137166623914698e-02 1.723110437161959330e-02 1.749730570364598642e-02 1.774714875367790559e-02 1.797835350378523822e-02 1.818914999981908684e-02 1.837824034629114214e-02 1.854476070189573292e-02 1.868824392095780676e-02 1.880858312988246961e-02 1.890599630165620826e-02 1.898099175819066564e-02 1.903433446163603840e-02 1.906701293164359337e-02 1.908020663213814971e-02 1.907525369923838976e-02 1.905361892551525604e-02 1.901686197087197605e-02 1.896660583406957132e-02 1.890450568891777899e-02 1.883221826278981895e-02 1.875137200931028050e-02 1.866353839801866005e-02 1.857020470680729660e-02 1.847274875293457297e-02 1.837241602980105304e-02 1.827029972455846557e-02 1.816732407179032227e-02 1.806423144876782849e-02 1.796157353816061480e-02 1.785970677746189297e-02 1.775879218640751336e-02 1.765879952250523632e-02 1.755951557024684404e-02 1.746055623221128006e-02 1.736138197000069300e-02 1.726131604811146150e-02 1.715956497018206184e-02 1.705524046725030371e-02 1.694738240129790852e-02 1.683498198128637394e-02 1.671700474781467882e-02 1.659241285995119095e-02 1.646018630678375630e-02 1.631934276017229721e-02 1.616895587847680393e-02 1.600817195914114657e-02 1.583622491800014062e-02 1.565244964324153526e-02 1.545629383159102289e-02 1.524732846385555909e-02 1.502525711745458445e-02 1.478992434638485773e-02 1.454132338567667125e-02 1.427960345919348367e-02 1.400507698751998938e-02 1.371822700702022071e-02 1.341971512113221757e-02 1.311039030836345411e-02 1.279129890367914670e-02
1.305054690326201347e-02 1.338893249452998216e-02 1.371822700702022418e-02 1.403716903001138612e-02 1.434470092000647221e-02 1.463995803771771416e-02 1.492225934585865964e-02 1.519109908694354742e-02 1.544613923885237473e-02 1.568720244090004295e-02 1.591426508781208782e-02 1.612745029945895914e-02 1.632702048850959153e-02 1.651336926563844523e-02 1.668701244292732436e-02 1.684857792141124591e-02 1.699879427959935518e-02 1.713847791751395289e-02 1.726851865662499055e-02 1.738986375086728001e-02 1.750350032815670143e-02 1.761043635500663881e-02 1.771168029766681876e-02 1.780821973903550307e-02 1.790099929778992197e-02 1.799089827977116973e-02 1.807870856597691353e-02 1.816511330034286525e-02 1.825066697789338305e-02 1.833577754470642682e-02 1.842069110209577920e-02 1.850547975726994643e-02 1.859003308309264621e-02 1.867405354470132867e-02 1.875705612741028136e-02 1.883837226708182794e-02 1.891715805044028031e-02 1.899240652786524097e-02 1.906296387316581270e-02 1.912754903986632268e-02 1.918477650544810065e-02 1.923318166491435124e-02 1.927124843201801635e-02 1.929743862744165775e-02 1.931022277392257375e-02 1.930811197383270131e-02 1.928969060992785992e-02 1.925364967998074647e-02 1.919882064633964686e-02 1.912420974795398659e-02 1.902903278107890075e-02 1.891275040141962224e-02 1.877510402956125354e-02 1.861615244599134841e-02 1.843630913174855099e-02 1.823638033132929728e-02 1.801760366581278000e-02 1.778168687922891678e-02 1.753084592497347258e-02 1.726784105001293382e-02 1.699600876829646459e-02 1.671928659471914186e-02 1.644222612828409591e-02 1.616998858061938563e-02 1.590831530679503308e-02 1.566346464164749402e-02 1.544210592469185371e-02 1.525116276611075510e-02 1.509760119797618622e-02 1.498816496342775424e-02 1.492906968546197331e-02 1.492567865364134716e-02 1.498219270087504558e-02 1.510139152721156827e-02 1.528446087846213261e-02 1.553092851808469954e-02 1.583871445809274456e-02 1.620428242919055850e-02 1.662286538225835747e-02 1.708873125272891702e-02 1.759545655314415438e-02 1.813618234216016548e-02 1.870383650262413822e-02 1.929131523103613799e-02 1.989162354044556047e-02 2.049797892126954679e-02 2.110388438324036289e-02 2.170317754834334353e-02 2.229006193202074521e-02 2.285912555577267538e-02 2.340535092248079152e-02 2.392411935026677108e-02 2.441121178857056859e-02 2.486280755334460690e-02 2.527548190419789606e-02 2.564620301784929432e-02 2.597232865911284702e-02 2.625160268496470189e-02 2.648215141573722481e-02 2.666247985194456632e-02 2.679146769171577430e-02 2.686836510217722671e-02 2.689278821096105845e-02 2.686471430607963173e-02 2.678447675983280582e-02 2.665275972250471040e-02 2.647059266204998193e-02 2.623934485502760899e-02 2.596071995966952803e-02 2.563675082218024037e-02 2.526979467927897502e-02 2.486252892003260745e-02 2.441794755310799925e-02 2.393935848470852071e-02 2.343038163819860173e-02 2.289494782605356119e-02 2.233729810181232095e-02 2.176198305377924011e-02 2.117386112953016306e-02 2.057809457640814507e-02 1.998014092851365525e-02 1.938573716146523712e-02 1.880087270249496123e-02 1.823174651604349619e-02 1.768470266925395787e-02 1.716613842979391666e-02 1.668237951008792741e-02 1.623951908866928112e-02 1.584322119876955398e-02 1.549849514146207918e-02 1.520945524632802068e-02 1.497908810804458000e-02 1.480905502888582408e-02 1.469955820051873155e-02 1.464929346373202747e-02 1.465550062990759669e-02 1.471410707182928962e-02 1.481994584811569156e-02 1.496701999780759157e-02 1.514878188327406679e-02 1.535840011429707996e-02 1.558899435103962283e-02 1.583382730362716331e-02 1.608645123574029348e-02 1.634081202724280493e-02 1.659131714171091510e-02 1.683287509015937017e-02 1.706091383070828388e-02 1.727138461587172935e-02 1.746075656429925752e-02 1.762600599079592462e-02 1.776460343409965240e-02 1.787450043638497479e-02 1.795411745415534388e-02 1.800233379110269608e-02 1.801848010265076974e-02 1.800233379110269261e-02 1.795411745415535082e-02 1.787450043638495051e-02 1.776460343409964893e-02 1.762600599079592462e-02 1.746075656429925405e-02 1.727138461587172588e-02 1.706091383070828388e-02 1.683287509015935629e-02 1.659131714171091163e-02 1.634081202724280146e-02 1.608645123574027960e-02 1.583382730362715984e-02 1.558899435103963844e-02 1.535840011429707996e-02 1.514878188327407546e-02 1.496701999780758116e-02 1.481994584811567768e-02 1.471410707182928962e-02 1.465550062990760884e-02 1.464929346373203267e-02 1.469955820051874716e-02 1.480905502888583275e-02 1.497908810804459041e-02 1.520945524632804149e-02 1.549849514146207918e-02 1.584322119876956092e-02 1.623951908866930194e-02 1.668237951008792741e-02 1.716613842979390625e-02 1.768470266925395440e-02 1.823174651604349619e-02 1.880087270249496470e-02 1.938573716146524406e-02 1.998014092851365525e-02 2.057809457640813813e-02 2.117386112953017346e-02 2.176198305377924705e-02 2.233729810181231054e-02 2.289494782605355772e-02 2.343038163819859132e-02 2.393935848470852418e-02 2.441794755310799925e-02 2.486252892003259704e-02 2.526979467927897502e-02 2.563675082218022303e-02 2.596071995966951415e-02 2.623934485502760899e-02 2.647059266204999234e-02 2.665275972250471040e-02 2.678447675983280929e-02 2.686471430607963173e-02 2.689278821096105151e-02 2.686836510217723364e-02 2.679146769171576389e-02 2.666247985194454551e-02 2.648215141573721093e-02 2.625160268496470189e-02 2.597232865911284355e-02 2.564620301784928391e-02 2.527548190419789953e-02 2.486280755334459650e-02 2.441121178857058940e-02 2.392411935026673986e-02 2.340535092248079499e-02 2.285912555577266497e-02 2.229006193202074521e-02 2.170317754834332619e-02 2.110388438324034555e-02 2.049797892126955026e-02 1.989162354044557088e-02 1.929131523103614840e-02 1.870383650262414515e-02 1.813618234216016548e-02 1.759545655314416479e-02 1.708873125272891702e-02 1.662286538225835747e-02 1.620428242919052728e-02 1.583871445809273762e-02 1.553092851808469781e-02 1.528446087846213088e-02 1.510139152721155613e-02 1.498219270087505252e-02 1.492567865364135236e-02 1.492906968546196464e-02 1.498816496342774210e-02 1.509760119797616887e-02 1.525116276611077591e-02 1.544210592469185198e-02 1.566346464164750790e-02 1.590831530679503655e-02 1.616998858061939603e-02 1.644222612828410285e-02 1.671928659471913839e-02 1.699600876829648541e-02 1.726784105001293729e-02 1.753084592497347605e-02 1.778168687922890290e-02 1.801760366581278694e-02 1.823638033132928687e-02 1.843630913174853364e-02 1.861615244599135188e-02 1.877510402956125354e-02 1.891275040141962918e-02 1.902903278107889729e-02 1.912420974795399006e-02 1.919882064633965379e-02 1.925364967998074300e-02 1.928969060992785992e-02 1.930811197383270131e-02 1.931022277392256681e-02 1.929743862744165775e-02 1.927124843201801635e-02 1.923318166491435471e-02 1.918477650544810065e-02 1.912754903986631574e-02 1.906296387316582658e-02 1.899240652786523750e-02 1.891715805044027685e-02 1.883837226708183141e-02 1.875705612741028136e-02 1.867405354470132173e-02 1.859003308309263927e-02 1.850547975726995337e-02 1.842069110209579308e-02 1.833577754470643029e-02 1.825066697789338305e-02 1.816511330034287219e-02 1.807870856597692047e-02 1.799089827977116973e-02 1.790099929778992544e-02 1.780821973903550307e-02 1.771168029766682916e-02 1.761043635500664575e-02 1.750350032815670143e-02 1.738986375086728001e-02 1.726851865662498708e-02 1.713847791751394942e-02 1.699879427959936212e-02 1.684857792141125285e-02 1.668701244292732436e-02 1.651336926563845564e-02 1.632702048850960194e-02 1.612745029945896608e-02 1.591426508781208088e-02 1.568720244090004295e-02 1.544613923885237473e-02 1.519109908694353528e-02 1.492225934585867005e-02 1.463995803771770375e-02 1.434470092000646700e-02 1.403716903001138439e-02 1.371822700702022245e-02 1.338893249452998216e-02 1.305054690326201000e-02
1.329826336588467786e-02 1.365577138974137690e-02 1.400507698751999631e-02 1.434470092000646700e-02 1.467337461666798175e-02 1.499002857344552270e-02 1.529378224430941353e-02 1.558393519560602805e-02 1.585995925166452242e-02 1.612149134315902371e-02 1.636832676696668015e-02 1.660041257199136588e-02 1.681784079624344327e-02 1.702084129469545043e-02 1.720977391458398953e-02 1.738511979512671890e-02 1.754747159286593194e-02 1.769752246309602012e-02 1.783605366322341124e-02 1.796392068658023838e-02 1.808203788596126835e-02 1.819136160536240221e-02 1.829287190576865327e-02 1.838755304523038980e-02 1.847637295273700866e-02 1.856026201635747191e-02 1.864009158455883983e-02 1.871665265054400437e-02 1.879063524734638641e-02 1.886260912088805544e-02 1.893300626444140156e-02 1.900210588740856507e-02 1.907002235250628355e-02 1.913669654890944039e-02 1.920189107789199018e-02 1.926518951735949059e-02 1.932599990973677892e-02 1.938356249224927608e-02 1.943696156829689131e-02 1.948514131123737364e-02 1.952692520384572208e-02 1.956103875239468062e-02 1.958613507580735449e-02 1.960082295758838744e-02 1.960369695918736180e-02 1.959336922456600058e-02 1.956850265253459384e-02 1.952784517081978047e-02 1.947026490858832018e-02 1.939478612698052745e-02 1.930062582472680255e-02 1.918723098227358842e-02 1.905431643639639294e-02 1.890190337954750222e-02 1.873035844320234886e-02 1.854043323736053947e-02 1.833330405940203703e-02 1.811061122910738799e-02 1.787449712135543919e-02 1.762764141822951297e-02 1.737329135352706777e-02 1.711528375278348335e-02 1.685805449075155130e-02 1.660662966891963271e-02 1.636659153613591669e-02 1.614401126360309746e-02 1.594534064586002747e-02 1.577725628247727760e-02 1.564645345925870859e-02 1.555939317358604086e-02 1.552201423879739396e-02 1.553943182065883541e-02 1.561565169379959366e-02 1.575333303544036723e-02 1.595362942966362454e-02 1.621612760726253571e-02 1.653888849767940969e-02 1.691857950161870447e-02 1.735067477480977532e-02 1.782969444539345832e-02 1.834945436731350021e-02 1.890330352840122186e-02 1.948433400093213530e-02 2.008555601197585527e-02 2.070003685842471478e-02 2.132100646958553364e-02 2.194193456954592406e-02 2.255658507946617722e-02 2.315905315541917989e-02 2.374378952582487101e-02 2.430561588736213779e-02 2.483973422900275993e-02 2.534173217613386667e-02 2.580758581507755500e-02 2.623366097223704674e-02 2.661671356428285673e-02 2.695388938315613353e-02 2.724272350919017260e-02 2.748113943722287761e-02 2.766744793771606578e-02 2.780034564484698892e-02 2.787891335660120859e-02 2.790261404092329520e-02 2.787129056176974873e-02 2.778516316558235152e-02 2.764482679941185003e-02 2.745124836435566471e-02 2.720576404004358684e-02 2.691007684550992055e-02 2.656625462630926235e-02 2.617672867378515594e-02 2.574429318523443339e-02 2.527210575651150926e-02 2.476368905184858291e-02 2.422293370576236032e-02 2.365410236042695888e-02 2.306183450399664284e-02 2.245115141957398225e-02 2.182746004284327052e-02 2.119655381825488044e-02 2.056460770402458380e-02 1.993816329371994600e-02 1.932409863893858049e-02 1.872957591579378633e-02 1.816195887893115590e-02 1.762869160720414996e-02 1.713713110949905208e-02 1.669432980236375957e-02 1.630677040985745868e-02 1.598006552172421754e-02 1.571864565907137024e-02 1.552547040271664430e-02 1.540180291136208565e-02 1.534708525103578580e-02 1.535893900770742525e-02 1.543329514257031805e-02 1.556463485301202987e-02 1.574630609407870821e-02 1.597087294487369025e-02 1.623045773658309335e-02 1.651704586306083911e-02 1.682273605645443273e-02 1.713993078810400333e-02 1.746147016621314718e-02 1.778071773388649121e-02 1.809160849650333358e-02 1.838866932140514887e-02 1.866702051654275593e-02 1.892236562670265854e-02 1.915097473057202071e-02 1.934966500276127585e-02 1.951578109871305797e-02 1.964717702168346930e-02 1.974220049575474770e-02 1.979968044206485700e-02 1.981891788370948246e-02 1.979968044206483965e-02 1.974220049575475117e-02 1.964717702168346583e-02 1.951578109871304756e-02 1.934966500276127585e-02 1.915097473057202071e-02 1.892236562670265160e-02 1.866702051654273858e-02 1.838866932140513499e-02 1.809160849650333705e-02 1.778071773388648774e-02 1.746147016621315759e-02 1.713993078810399640e-02 1.682273605645442233e-02 1.651704586306082870e-02 1.623045773658307947e-02 1.597087294487369372e-02 1.574630609407871168e-02 1.556463485301204201e-02 1.543329514257030764e-02 1.535893900770742525e-02 1.534708525103577539e-02 1.540180291136208912e-02 1.552547040271667379e-02 1.571864565907135636e-02 1.598006552172421407e-02 1.630677040985746909e-02 1.669432980236376998e-02 1.713713110949905555e-02 1.762869160720415690e-02 1.816195887893115937e-02 1.872957591579376899e-02 1.932409863893858742e-02 1.993816329371994600e-02 2.056460770402460114e-02 2.119655381825488044e-02 2.182746004284327052e-02 2.245115141957398572e-02 2.306183450399666018e-02 2.365410236042697276e-02 2.422293370576236032e-02 2.476368905184858638e-02 2.527210575651152313e-02 2.574429318523444032e-02 2.617672867378513860e-02 2.656625462630927970e-02 2.691007684550991361e-02 2.720576404004359378e-02 2.745124836435566471e-02 2.764482679941185697e-02 2.778516316558236193e-02 2.787129056176975220e-02 2.790261404092329867e-02 2.787891335660119818e-02 2.780034564484699933e-02 2.766744793771605537e-02 2.748113943722287761e-02 2.724272350919016913e-02 2.695388938315611618e-02 2.661671356428285673e-02 2.623366097223705368e-02 2.580758581507754806e-02 2.534173217613385973e-02 2.483973422900278769e-02 2.430561588736213086e-02 2.374378952582487448e-02 2.315905315541916948e-02 2.255658507946617028e-02 2.194193456954591018e-02 2.132100646958554058e-02 2.070003685842473212e-02 2.008555601197584140e-02 1.948433400093215265e-02 1.890330352840121492e-02 1.834945436731350715e-02 1.782969444539344792e-02 1.735067477480976145e-02 1.691857950161869059e-02 1.653888849767939928e-02 1.621612760726253225e-02 1.595362942966360720e-02 1.575333303544036376e-02 1.561565169379959019e-02 1.553943182065884235e-02 1.552201423879739223e-02 1.555939317358606688e-02 1.564645345925871553e-02 1.577725628247729148e-02 1.594534064586003094e-02 1.614401126360309052e-02 1.636659153613593751e-02 1.660662966891963618e-02 1.685805449075155130e-02 1.711528375278350417e-02 1.737329135352706083e-02 1.762764141822951644e-02 1.787449712135546348e-02 1.811061122910738105e-02 1.833330405940204744e-02 1.854043323736053600e-02 1.873035844320234886e-02 1.890190337954750568e-02 1.905431643639639294e-02 1.918723098227359883e-02 1.930062582472680949e-02 1.939478612698052745e-02 1.947026490858831671e-02 1.952784517081978394e-02 1.956850265253460078e-02 1.959336922456599711e-02 1.960369695918737221e-02 1.960082295758838050e-02 1.958613507580735796e-02 1.956103875239468062e-02 1.952692520384572208e-02 1.948514131123737364e-02 1.943696156829688437e-02 1.938356249224927261e-02 1.932599990973677545e-02 1.926518951735948365e-02 1.920189107789199018e-02 1.913669654890944732e-02 1.907002235250628355e-02 1.900210588740857201e-02 1.893300626444138768e-02 1.886260912088805197e-02 1.879063524734639681e-02 1.871665265054400784e-02 1.864009158455883983e-02 1.856026201635747885e-02 1.847637295273700173e-02 1.838755304523038980e-02 1.829287190576865327e-02 1.819136160536238833e-02 1.808203788596126835e-02 1.796392068658023838e-02 1.783605366322341471e-02 1.769752246309602012e-02 1.754747159286593194e-02 1.738511979512671196e-02 1.720977391458399647e-02 1.702084129469545390e-02 1.681784079624343634e-02 1.660041257199136588e-02 1.636832676696668362e-02 1.612149134315901677e-02 1.585995925166452589e-02 1.558393519560602632e-02 1.529378224430941353e-02 1.499002857344551229e-02 1.467337461666798869e-02 1.434470092000646700e-02 1.400507698751999631e-02 1.365577138974138037e-02 1.329826336588467786e-02
1.353418849219320021e-02 1.391044691780844896e-02 1.427960345919349061e-02 1.463995803771770896e-02 1.499002857344551749e-02 1.532853854905435673e-02 1.565440613383148674e-02 1.596673470555770580e-02 1.626480454167772080e-02 1.654806541748266024e-02 1.681612983578414239e-02 1.706876661175965940e-02 1.730589454322553275e-02 1.752757590769685875e-02 1.773400954174805463e-02 1.792552327502704504e-02 1.810256551099169442e-02 1.826569576976066686e-02 1.841557403634687048e-02 1.855294879098155075e-02 1.867864363824662741e-02 1.879354249901208501e-02 1.889857338412382487e-02 1.899469083113771925e-02 1.908285715419031844e-02 1.916402273057941225e-02 1.923910562294455645e-02 1.930897090957160722e-02 1.937441016278748651e-02 1.943612157187874986e-02 1.949469124746229173e-02 1.955057626435928800e-02 1.960408999622407708e-02 1.965539026564717962e-02 1.970447077815935463e-02 1.975115622975309043e-02 1.979510137955532018e-02 1.983579426821050970e-02 1.987256364572504222e-02 1.990459055774696298e-02 1.993092393398131906e-02 1.995049993305121963e-02 1.996216472929896249e-02 1.996470038157463836e-02 1.995685340257177809e-02 1.993736564847536918e-02 1.990500716965714484e-02 1.985861069965348669e-02 1.979710750661635085e-02 1.971956438306088702e-02 1.962522159976348018e-02 1.951353169109598662e-02 1.938419896401244805e-02 1.923721962173949654e-02 1.907292235414949355e-02 1.889200915465693437e-02 1.869559595917139744e-02 1.848525244242220020e-02 1.826303992317273098e-02 1.803154579318837561e-02 1.779391217035603337e-02 1.755385557460730286e-02 1.731567336117377162e-02 1.708423150571769175e-02 1.686492730263997736e-02 1.666361992209283022e-02 1.648652202265595695e-02 1.634004728043241331e-02 1.623061227713560803e-02 1.616439690970806337e-02 1.614707496058660069e-02 1.618353446834950790e-02 1.627761401612115924e-02 1.643188365426057757e-02 1.664749616219591763e-02 1.692412558797058361e-02 1.725999733095501601e-02 1.765200074770043731e-02 1.809586480230642586e-02 1.858637188690499126e-02 1.911758497020241490e-02 1.968306743806677930e-02 2.027608133781891656e-02 2.088975629674056159e-02 2.151722685772072818e-02 2.215173980415241842e-02 2.278673524658226396e-02 2.341590614159451411e-02 2.403324092814602617e-02 2.463305347698541842e-02 2.521000383809006429e-02 2.575911252248907005e-02 2.627577037011602848e-02 2.675574547952822013e-02 2.719518821884900003e-02 2.759063499191077504e-02 2.793901118301306621e-02 2.823763352971789958e-02 2.848421205867332148e-02 2.867685165003567085e-02 2.881405326002587503e-02 2.889471481937304700e-02 2.891813183113884841e-02 2.888399770941253025e-02 2.879240392699898565e-02 2.864384007243876359e-02 2.843919395225348590e-02 2.817975191094645657e-02 2.786719957678160733e-02 2.750362327268231558e-02 2.709151235481404435e-02 2.663376275062447063e-02 2.613368195476570635e-02 2.559499569282407128e-02 2.502185636094415508e-02 2.441885316862908370e-02 2.379102361687429265e-02 2.314386548807445196e-02 2.248334785015803847e-02 2.181591862083357217e-02 2.114850493926281882e-02 2.048850092437741813e-02 1.984373541313405945e-02 1.922241017527763496e-02 1.863299735454619979e-02 1.808408429944830670e-02 1.758415569565990877e-02 1.714130835579820433e-02 1.676290417916821013e-02 1.645518144995259877e-02 1.622286137512678542e-02 1.606880060314282849e-02 1.599374506510839108e-02 1.599623101559418184e-02 1.607265565873819066e-02 1.621750848279367163e-02 1.642372555393805181e-02 1.668311165259463852e-02 1.698677304119784043e-02 1.732551436449628404e-02 1.769017048860125133e-02 1.807186160021442140e-02 1.846217346545913490e-02 1.885327298530083129e-02 1.923797264937253046e-02 1.960975762008365306e-02 1.996278745851448252e-02 2.029188206526156418e-02 2.059249895466977454e-02 2.086070685907830125e-02 2.109315898837219386e-02 2.128706803894157493e-02 2.144018418838066278e-02 2.155077674617267638e-02 2.161761977967445458e-02 2.163998183554079191e-02 2.161761977967445458e-02 2.155077674617267292e-02 2.144018418838065931e-02 2.128706803894157146e-02 2.109315898837218345e-02 2.086070685907830125e-02 2.059249895466977454e-02 2.029188206526157112e-02 1.996278745851448252e-02 1.960975762008365306e-02 1.923797264937252699e-02 1.885327298530084517e-02 1.846217346545913837e-02 1.807186160021441446e-02 1.769017048860124092e-02 1.732551436449628057e-02 1.698677304119783696e-02 1.668311165259463852e-02 1.642372555393804140e-02 1.621750848279366469e-02 1.607265565873819413e-02 1.599623101559418878e-02 1.599374506510839802e-02 1.606880060314283543e-02 1.622286137512681664e-02 1.645518144995258836e-02 1.676290417916820666e-02 1.714130835579822862e-02 1.758415569565991918e-02 1.808408429944829976e-02 1.863299735454620326e-02 1.922241017527763149e-02 1.984373541313406639e-02 2.048850092437742160e-02 2.114850493926281189e-02 2.181591862083356176e-02 2.248334785015804541e-02 2.314386548807444155e-02 2.379102361687429265e-02 2.441885316862907329e-02 2.502185636094417243e-02 2.559499569282406434e-02 2.613368195476571676e-02 2.663376275062445328e-02 2.709151235481406170e-02 2.750362327268230517e-02 2.786719957678159693e-02 2.817975191094644616e-02 2.843919395225349284e-02 2.864384007243877400e-02 2.879240392699899259e-02 2.888399770941254066e-02 2.891813183113884841e-02 2.889471481937304700e-02 2.881405326002587503e-02 2.867685165003567085e-02 2.848421205867330760e-02 2.823763352971788571e-02 2.793901118301305581e-02 2.759063499191077504e-02 2.719518821884899656e-02 2.675574547952820972e-02 2.627577037011602501e-02 2.575911252248905270e-02 2.521000383809006776e-02 2.463305347698542189e-02 2.403324092814601576e-02 2.341590614159452105e-02 2.278673524658226396e-02 2.215173980415239760e-02 2.151722685772072471e-02 2.088975629674056159e-02 2.027608133781892696e-02 1.968306743806677236e-02 1.911758497020241837e-02 1.858637188690498432e-02 1.809586480230642239e-02 1.765200074770041996e-02 1.725999733095501948e-02 1.692412558797058361e-02 1.664749616219591069e-02 1.643188365426058450e-02 1.627761401612116271e-02 1.618353446834950790e-02 1.614707496058659375e-02 1.616439690970807030e-02 1.623061227713562191e-02 1.634004728043242025e-02 1.648652202265597083e-02 1.666361992209284063e-02 1.686492730263997736e-02 1.708423150571768828e-02 1.731567336117377509e-02 1.755385557460730286e-02 1.779391217035602643e-02 1.803154579318838949e-02 1.826303992317273098e-02 1.848525244242220714e-02 1.869559595917141478e-02 1.889200915465692396e-02 1.907292235414950396e-02 1.923721962173950001e-02 1.938419896401244805e-02 1.951353169109598315e-02 1.962522159976347672e-02 1.971956438306089396e-02 1.979710750661636820e-02 1.985861069965349363e-02 1.990500716965714137e-02 1.993736564847534837e-02 1.995685340257178156e-02 1.996470038157464877e-02 1.996216472929895208e-02 1.995049993305121963e-02 1.993092393398131212e-02 1.990459055774695604e-02 1.987256364572503875e-02 1.983579426821051664e-02 1.979510137955532018e-02 1.975115622975309043e-02 1.970447077815936504e-02 1.965539026564717268e-02 1.960408999622406320e-02 1.955057626435928453e-02 1.949469124746230214e-02 1.943612157187874986e-02 1.937441016278749345e-02 1.930897090957160375e-02 1.923910562294456686e-02 1.916402273057940878e-02 1.908285715419032191e-02 1.899469083113772966e-02 1.889857338412382834e-02 1.879354249901207460e-02 1.867864363824662047e-02 1.855294879098156810e-02 1.841557403634687742e-02 1.826569576976067380e-02 1.810256551099169789e-02 1.792552327502704504e-02 1.773400954174805463e-02 1.752757590769686569e-02 1.730589454322553275e-02 1.706876661175966287e-02 1.681612983578414239e-02 1.654806541748266024e-02 1.626480454167772774e-02 1.596673470555769539e-02 1.565440613383147980e-02 1.532853854905435673e-02 1.499002857344550708e-02 1.463995803771771069e-02 1.427960345919349061e-02 1.391044691780845416e-02 1.353418849219320541e-02
1.375823146722533925e-02 1.415267275207528729e-02 1.454132338567667472e-02 1.492225934585867005e-02 1.529378224430941527e-02 1.565440613383148674e-02 1.600284585892410016e-02 1.633800688097656467e-02 1.665897640899495491e-02 1.696501561054017046e-02 1.725555264971457073e-02 1.753017628899889921e-02 1.778862979254331594e-02 1.803080487580341687e-02 1.825673545770784695e-02 1.846659098563916204e-02 1.866066912003443851e-02 1.883938758463814603e-02 1.900327501099335556e-02 1.915296063245403024e-02 1.928916271480895714e-02 1.941267564834020867e-02 1.952435567051162557e-02 1.962510523974655627e-02 1.971585613880556462e-02 1.979755145023545659e-02 1.987112661470500502e-02 1.993748985336334795e-02 1.999750230451832755e-02 2.005195828897766638e-02 2.010156617312465477e-02 2.014693033958727536e-02 2.018853479822710698e-02 2.022672897162309039e-02 2.026171616730527286e-02 2.029354520318493380e-02 2.032210558450787269e-02 2.034712654358596801e-02 2.036818015267844936e-02 2.038468861205923813e-02 2.039593570654159999e-02 2.040108232146109826e-02 2.039918581955710297e-02 2.038922300812469335e-02 2.037011637441799375e-02 2.034076323761330532e-02 2.030006745701203041e-02 2.024697334592525516e-02 2.018050146484965876e-02 2.009978600068680968e-02 2.000411347447469609e-02 1.989296255081959494e-02 1.976604473920887464e-02 1.962334577026438043e-02 1.946516738631047516e-02 1.929216919020927332e-02 1.910541003084904529e-02 1.890638814633710182e-02 1.869707891296791200e-02 1.847996853617909357e-02 1.825808135245577182e-02 1.803499758965605715e-02 1.781485749314350858e-02 1.760234676009869714e-02 1.740265741290378254e-02 1.722141786973925212e-02 1.706458642723242963e-02 1.693830410361175931e-02 1.684870618128429462e-02 1.680169694258252730e-02 1.680269860261351944e-02 1.685639221508958285e-02 1.696647365342937239e-02 1.713544976025304853e-02 1.736449707326805786e-02 1.765339811026957889e-02 1.800055952808494314e-02 1.840310519302108816e-02 1.885702809232379235e-02 1.935737996183874848e-02 1.989847694291797114e-02 2.047410263810228725e-02 2.107769503483826468e-02 2.170250931820126225e-02 2.234175344673835703e-02 2.298869694839516392e-02 2.363675561859177043e-02 2.427955587642552718e-02 2.491098277953199616e-02 2.552521543010917437e-02 2.611675297689830533e-02 2.668043380515268057e-02 2.721144991411041797e-02 2.770535796295682876e-02 2.815808804159970410e-02 2.856595089189954695e-02 2.892564405845767309e-02 2.923425727211513211e-02 2.948927725001663711e-02 2.968859202095203847e-02 2.983049484325615494e-02 2.991368776646176689e-02 2.993728489070645454e-02 2.990081539469108610e-02 2.980422643012329079e-02 2.964788601513771923e-02 2.943258609895661043e-02 2.915954601276175145e-02 2.883041656509035405e-02 2.844728508084995791e-02 2.801268171676331298e-02 2.752958740590166070e-02 2.700144377952535049e-02 2.643216537003006267e-02 2.582615429099043708e-02 2.518831738516617846e-02 2.452408548075759448e-02 2.383943383515291919e-02 2.314090199027023231e-02 2.243561001689310316e-02 2.173126639117482078e-02 2.103616046792496086e-02 2.035912974613714177e-02 1.970948914435985411e-02 1.909690698610816417e-02 1.853121155117568378e-02 1.802211466314518340e-02 1.757884690401079544e-02 1.720971409203149102e-02 1.692160593431872584e-02 1.671951096583128987e-02 1.660610890977660264e-02 1.658151306974938247e-02 1.664321574212468055e-02 1.678625198355405274e-02 1.700355340692821446e-02 1.728642937332057830e-02 1.762509860508479353e-02 1.800920095687984571e-02 1.842823979553829400e-02 1.887193027091649267e-02 1.933044994002254199e-02 1.979460214278360233e-02 2.025590920124328148e-02 2.070665378608849833e-02 2.113988491184492016e-02 2.154940180268446678e-02 2.192972547521736953e-02 2.227606490528338465e-02 2.258428229321686118e-02 2.285086021552156302e-02 2.307287225623066637e-02 2.324795792926350954e-02 2.337430222275796443e-02 2.345061982689814958e-02 2.347614397934218167e-02 2.345061982689815999e-02 2.337430222275796443e-02 2.324795792926350607e-02 2.307287225623066290e-02 2.285086021552156302e-02 2.258428229321687158e-02 2.227606490528338812e-02 2.192972547521736607e-02 2.154940180268445291e-02 2.113988491184491322e-02 2.070665378608849139e-02 2.025590920124326760e-02 1.979460214278359192e-02 1.933044994002254546e-02 1.887193027091649961e-02 1.842823979553829053e-02 1.800920095687984918e-02 1.762509860508480047e-02 1.728642937332057830e-02 1.700355340692821446e-02 1.678625198355405274e-02 1.664321574212467708e-02 1.658151306974939634e-02 1.660610890977660264e-02 1.671951096583128987e-02 1.692160593431872237e-02 1.720971409203147715e-02 1.757884690401082320e-02 1.802211466314518687e-02 1.853121155117567337e-02 1.909690698610816070e-02 1.970948914435986798e-02 2.035912974613713483e-02 2.103616046792498168e-02 2.173126639117482772e-02 2.243561001689310316e-02 2.314090199027022191e-02 2.383943383515291919e-02 2.452408548075761183e-02 2.518831738516619928e-02 2.582615429099042667e-02 2.643216537003004879e-02 2.700144377952534008e-02 2.752958740590166070e-02 2.801268171676329910e-02 2.844728508084996138e-02 2.883041656509033671e-02 2.915954601276174799e-02 2.943258609895660349e-02 2.964788601513771577e-02 2.980422643012327691e-02 2.990081539469108957e-02 2.993728489070645107e-02 2.991368776646176689e-02 2.983049484325614800e-02 2.968859202095202113e-02 2.948927725001666486e-02 2.923425727211514252e-02 2.892564405845766268e-02 2.856595089189955042e-02 2.815808804159971104e-02 2.770535796295682876e-02 2.721144991411041797e-02 2.668043380515270832e-02 2.611675297689830533e-02 2.552521543010918131e-02 2.491098277953197535e-02 2.427955587642552024e-02 2.363675561859177737e-02 2.298869694839514657e-02 2.234175344673836744e-02 2.170250931820126225e-02 2.107769503483824733e-02 2.047410263810228379e-02 1.989847694291797461e-02 1.935737996183874154e-02 1.885702809232379581e-02 1.840310519302108469e-02 1.800055952808495702e-02 1.765339811026959624e-02 1.736449707326805786e-02 1.713544976025304159e-02 1.696647365342937933e-02 1.685639221508959326e-02 1.680269860261354026e-02 1.680169694258253424e-02 1.684870618128430503e-02 1.693830410361175237e-02 1.706458642723243310e-02 1.722141786973925906e-02 1.740265741290381377e-02 1.760234676009870408e-02 1.781485749314350164e-02 1.803499758965606756e-02 1.825808135245576488e-02 1.847996853617908664e-02 1.869707891296792587e-02 1.890638814633710182e-02 1.910541003084904529e-02 1.929216919020928372e-02 1.946516738631046128e-02 1.962334577026437696e-02 1.976604473920886076e-02 1.989296255081960188e-02 2.000411347447469609e-02 2.009978600068680968e-02 2.018050146484966917e-02 2.024697334592526210e-02 2.030006745701203041e-02 2.034076323761330879e-02 2.037011637441799375e-02 2.038922300812470376e-02 2.039918581955709950e-02 2.040108232146109826e-02 2.039593570654159652e-02 2.038468861205924160e-02 2.036818015267844589e-02 2.034712654358596801e-02 2.032210558450787963e-02 2.029354520318492686e-02 2.026171616730526592e-02 2.022672897162309039e-02 2.018853479822709657e-02 2.014693033958727189e-02 2.010156617312466865e-02 2.005195828897766291e-02 1.999750230451833796e-02 1.993748985336335836e-02 1.987112661470501890e-02 1.979755145023544965e-02 1.971585613880556809e-02 1.962510523974655627e-02 1.952435567051162904e-02 1.941267564834020520e-02 1.928916271480895020e-02 1.915296063245402677e-02 1.900327501099335903e-02 1.883938758463815644e-02 1.866066912003443851e-02 1.846659098563915857e-02 1.825673545770783654e-02 1.803080487580341687e-02 1.778862979254331594e-02 1.753017628899889921e-02 1.725555264971457073e-02 1.696501561054017393e-02 1.665897640899494797e-02 1.633800688097657161e-02 1.600284585892410016e-02 1.565440613383149368e-02 1.529378224430941874e-02 1.492225934585867352e-02 1.454132338567667472e-02 1.415267275207528035e-02 1.375823146722533925e-02
1.397046260662522348e-02 1.438232853705631066e-02 1.478992434638484732e-02 1.519109908694355263e-02 1.558393519560602111e-02 1.596673470555769886e-02 1.633800688097656467e-02 1.669645733026665912e-02 1.704097850990978977e-02 1.737064144512229930e-02 1.768468844591950667e-02 1.798252657438400778e-02 1.826372161159963911e-02 1.852799227485824388e-02 1.877520444360701243e-02 1.900536516404917331e-02 1.921861621630415601e-02 1.941522704430526450e-02 1.959558686739040767e-02 1.976019581443222081e-02 1.990965494707360242e-02 2.004465506902469718e-02 2.016596425421712455e-02 2.027441406845793825e-02 2.037088450739158244e-02 2.045628772790104508e-02 2.053155070984898425e-02 2.059759704892768009e-02 2.065532814724842237e-02 2.070560413337946271e-02 2.074922490439993009e-02 2.078691173530214376e-02 2.081928994171881528e-02 2.084687310665515533e-02 2.087004938741423080e-02 2.088907040315158767e-02 2.090404316566259885e-02 2.091492545706341230e-02 2.092152498063116692e-02 2.092350251945635994e-02 2.092037923724223564e-02 2.091154815279824483e-02 2.089628972089799946e-02 2.087379136302858901e-02 2.084317071692254678e-02 2.080350231687247767e-02 2.075384737903114216e-02 2.069328634675422773e-02 2.062095384805725032e-02 2.053607572634362846e-02 2.043800782083798201e-02 2.032627618732799762e-02 2.020061845393600689e-02 2.006102599004004269e-02 1.990778651650729550e-02 1.974152668708820807e-02 1.956325400674764625e-02 1.937439720330838902e-02 1.917684381382306347e-02 1.897297326863108327e-02 1.876568314480587391e-02 1.855840552564862536e-02 1.835510958661751985e-02 1.816028572570732580e-02 1.797890593611146948e-02 1.781635493581737797e-02 1.767832715561642315e-02 1.757068640544456190e-02 1.749928817044718588e-02 1.746976906677699670e-02 1.748731361443372351e-02 1.755641421707971120e-02 1.768064466992946837e-02 1.786246913000623035e-02 1.810310622146445517e-02 1.840246176587852917e-02 1.875913470178944970e-02 1.917049117658265259e-02 1.963279380729257909e-02 2.014136832426055221e-02 2.069078873339482219e-02 2.127506419598771542e-02 2.188781483148129203e-02 2.252242829693507781e-02 2.317219327250339897e-02 2.383040931307615559e-02 2.449047474582052158e-02 2.514595550759526899e-02 2.579063826057341816e-02 2.641857105746965931e-02 2.702409447168421103e-02 2.760186562609050903e-02 2.814687705356004946e-02 2.865447186285486475e-02 2.912035629331682224e-02 2.954061042841357732e-02 2.991169759798986347e-02 3.023047282293144650e-02 3.049419053310733693e-02 3.070051170956854258e-02 3.084751055580272835e-02 3.093368078294512699e-02 3.095794159418779889e-02 3.091964346961317139e-02 3.081857388086020610e-02 3.065496310267802615e-02 3.042949033336745518e-02 3.014329038632910379e-02 2.979796126805128384e-02 2.939557301077225238e-02 2.893867817583095983e-02 2.843032447884914077e-02 2.787406999826631121e-02 2.727400139561851622e-02 2.663475547039496558e-02 2.596154415115286065e-02 2.526018262497437342e-02 2.453711964152128014e-02 2.379946797945471648e-02 2.305503149029744514e-02 2.231232288976859809e-02 2.158056344461778409e-02 2.086965194454952835e-02 2.019008621453468461e-02 1.955281683978064844e-02 1.896901148912755880e-02 1.844971185523426940e-02 1.800537679033689317e-02 1.764532666520579954e-02 1.737713386372232924e-02 1.720603555654610928e-02 1.713446496766135238e-02 1.716179309375460635e-02 1.728433871681108597e-02 1.749564888988655240e-02 1.778699494437920026e-02 1.814799155939729805e-02 1.856723907248163455e-02 1.903290810589057871e-02 1.953321773519100385e-02 2.005679037229246564e-02 2.059289004348024976e-02 2.113156367981831874e-02 2.166370923316145169e-02 2.218109309577111915e-02 2.267633534430983644e-02 2.314287672539938265e-02 2.357493711288005320e-02 2.396747181343635014e-02 2.431612962603834846e-02 2.461721485203654733e-02 2.486765433715510190e-02 2.506496994203004716e-02 2.520725645193675271e-02 2.529316474954754548e-02 2.532189001628574673e-02 2.529316474954756630e-02 2.520725645193674230e-02 2.506496994203005757e-02 2.486765433715511231e-02 2.461721485203654733e-02 2.431612962603833805e-02 2.396747181343635708e-02 2.357493711288005320e-02 2.314287672539938959e-02 2.267633534430985032e-02 2.218109309577111915e-02 2.166370923316144476e-02 2.113156367981831874e-02 2.059289004348023935e-02 2.005679037229246564e-02 1.953321773519100732e-02 1.903290810589055790e-02 1.856723907248163108e-02 1.814799155939730152e-02 1.778699494437920373e-02 1.749564888988656627e-02 1.728433871681107903e-02 1.716179309375458206e-02 1.713446496766134197e-02 1.720603555654609540e-02 1.737713386372233618e-02 1.764532666520580995e-02 1.800537679033689317e-02 1.844971185523428675e-02 1.896901148912755533e-02 1.955281683978062762e-02 2.019008621453468461e-02 2.086965194454953529e-02 2.158056344461779449e-02 2.231232288976860156e-02 2.305503149029742432e-02 2.379946797945475118e-02 2.453711964152129402e-02 2.526018262497436995e-02 2.596154415115285025e-02 2.663475547039497598e-02 2.727400139561851275e-02 2.787406999826631815e-02 2.843032447884913383e-02 2.893867817583095289e-02 2.939557301077225931e-02 2.979796126805127343e-02 3.014329038632910379e-02 3.042949033336744477e-02 3.065496310267800534e-02 3.081857388086019570e-02 3.091964346961316792e-02 3.095794159418779543e-02 3.093368078294513393e-02 3.084751055580275264e-02 3.070051170956854258e-02 3.049419053310731959e-02 3.023047282293144303e-02 2.991169759798984612e-02 2.954061042841357732e-02 2.912035629331684652e-02 2.865447186285487863e-02 2.814687705356006334e-02 2.760186562609049862e-02 2.702409447168421103e-02 2.641857105746965931e-02 2.579063826057341816e-02 2.514595550759526899e-02 2.449047474582051812e-02 2.383040931307614518e-02 2.317219327250339897e-02 2.252242829693507781e-02 2.188781483148130244e-02 2.127506419598769113e-02 2.069078873339482913e-02 2.014136832426055915e-02 1.963279380729258602e-02 1.917049117658265953e-02 1.875913470178947051e-02 1.840246176587851876e-02 1.810310622146442741e-02 1.786246913000624770e-02 1.768064466992948919e-02 1.755641421707971120e-02 1.748731361443372351e-02 1.746976906677698976e-02 1.749928817044718588e-02 1.757068640544456190e-02 1.767832715561643356e-02 1.781635493581737451e-02 1.797890593611148682e-02 1.816028572570730845e-02 1.835510958661754066e-02 1.855840552564861842e-02 1.876568314480587391e-02 1.897297326863109021e-02 1.917684381382306000e-02 1.937439720330838555e-02 1.956325400674764278e-02 1.974152668708820113e-02 1.990778651650729897e-02 2.006102599004004963e-02 2.020061845393599995e-02 2.032627618732800109e-02 2.043800782083798201e-02 2.053607572634363193e-02 2.062095384805725726e-02 2.069328634675422773e-02 2.075384737903114910e-02 2.080350231687249501e-02 2.084317071692254678e-02 2.087379136302859595e-02 2.089628972089799600e-02 2.091154815279823442e-02 2.092037923724223911e-02 2.092350251945637729e-02 2.092152498063117386e-02 2.091492545706340883e-02 2.090404316566259885e-02 2.088907040315158767e-02 2.087004938741423427e-02 2.084687310665515533e-02 2.081928994171881528e-02 2.078691173530215069e-02 2.074922490439994049e-02 2.070560413337946271e-02 2.065532814724841890e-02 2.059759704892767315e-02 2.053155070984898425e-02 2.045628772790104508e-02 2.037088450739157203e-02 2.027441406845793825e-02 2.016596425421713148e-02 2.004465506902469371e-02 1.990965494707361283e-02 1.976019581443222081e-02 1.959558686739040073e-02 1.941522704430527144e-02 1.921861621630415601e-02 1.900536516404916637e-02 1.877520444360702284e-02 1.852799227485825082e-02 1.826372161159964952e-02 1.798252657438400431e-02 1.768468844591950320e-02 1.737064144512229583e-02 1.704097850990979324e-02 1.669645733026666953e-02 1.633800688097656467e-02 1.596673470555769539e-02 1.558393519560603326e-02 1.519109908694355089e-02 1.478992434638485946e-02 1.438232853705631066e-02 1.397046260662522174e-02
1.417110544996039168e-02 1.459945236573373904e-02 1.502525711745457751e-02 1.544613923885237820e-02 1.585995925166453283e-02 1.626480454167772427e-02 1.665897640899495838e-02 1.704097850990979324e-02 1.740950671070775474e-02 1.776344024999762863e-02 1.810183403273256386e-02 1.842391183897643461e-02 1.872906021195789791e-02 1.901682278489592523e-02 1.928689480937174905e-02 1.953911765632671688e-02 1.977347307231809223e-02 1.999007698754850376e-02 2.018917268821260672e-02 2.037112318410909395e-02 2.053640262376684247e-02 2.068558663422662494e-02 2.081934149180970223e-02 2.093841206441823463e-02 2.104360850562677146e-02 2.113579172631097416e-02 2.121585772069395706e-02 2.128472087983084710e-02 2.134329648549843778e-02 2.139248263938303349e-02 2.143314194386519364e-02 2.146608330854084257e-02 2.149204430743956867e-02 2.151167455200474199e-02 2.152552057079191311e-02 2.153401269547352767e-02 2.153745444189700264e-02 2.153601484375596356e-02 2.152972414528365672e-02 2.151847319037261674e-02 2.150201676214285457e-02 2.147998103392403588e-02 2.145187519541665380e-02 2.141710722216643922e-02 2.137500366784380115e-02 2.132483328167944850e-02 2.126583419088929131e-02 2.119724434143885686e-02 2.111833485959039441e-02 2.102844597875458410e-02 2.092702516687179257e-02 2.081366708232302437e-02 2.068815497295293723e-02 2.055050310281138562e-02 2.040099973240965675e-02 2.024025007622616903e-02 2.006921849968568844e-02 1.988926897936211385e-02 1.970220251772775849e-02 1.951028976400407539e-02 1.931629654175877342e-02 1.912349933631572393e-02 1.893568709661998944e-02 1.875714504929532414e-02 1.859261576137006405e-02 1.844723264550767947e-02 1.832642175735901824e-02 1.823576937825524547e-02 1.818085571496656089e-02 1.816705907225002817e-02 1.819933969788890826e-02 1.828201736704445149e-02 1.841856051270916728e-02 1.861140610134895054e-02 1.886182764598152983e-02 1.916986368238856459e-02 1.953431160980845238e-02 1.995278365593039852e-02 2.042181469232846533e-02 2.093700708499006760e-02 2.149319626044881790e-02 2.208462188516125552e-02 2.270509260737466756e-02 2.334813614508592788e-02 2.400713023439089017e-02 2.467541302136719295e-02 2.534637366288843008e-02 2.601352522008520962e-02 2.667056254196745191e-02 2.731140795007047303e-02 2.793024733883380309e-02 2.852155895130986663e-02 2.908013668063530802e-02 2.960110934931359239e-02 3.007995706544445286e-02 3.051252546186902434e-02 3.089503839286810577e-02 3.122410948868534555e-02 3.149675284331274194e-02 3.171039302734694060e-02 3.186287456759890474e-02 3.195247101191986405e-02 3.197789369598579706e-02 3.193830034434856635e-02 3.183330366772716552e-02 3.166298015983908670e-02 3.142787934807726724e-02 3.112903381129175293e-02 3.076797034268957676e-02 3.034672270341121428e-02 2.986784647779024832e-02 2.933443659661003414e-02 2.875014812636250694e-02 2.811922090903334892e-02 2.744650854387556752e-02 2.673751197708307270e-02 2.599841752803592337e-02 2.523613841763215626e-02 2.445835761898957142e-02 2.367356792551272154e-02 2.289110230704542379e-02 2.212114372417951780e-02 2.137469859635974384e-02 2.066351250336864384e-02 1.999990167236462280e-02 1.939647178806427896e-02 1.886570040124875558e-02 1.841937503133827744e-02 1.806790867737518777e-02 1.781959532722170517e-02 1.767990916281707986e-02 1.765097398282858276e-02 1.773131611008730082e-02 1.791596035129514042e-02 1.819685090685979958e-02 1.856350809375977712e-02 1.900379418645873827e-02 1.950466572956088482e-02 2.005282390684013857e-02 2.063521898135668720e-02 2.123940296687534465e-02 2.185374900845819812e-02 2.246756661531703128e-02 2.307114288467319169e-02 2.365573566958738619e-02 2.421353865237792918e-02 2.473763245091796167e-02 2.522193107053231215e-02 2.566112941790855626e-02 2.605065509299399687e-02 2.638662603833645537e-02 2.666581461769440206e-02 2.688561812148679980e-02 2.704403540875733800e-02 2.713964929008964508e-02 2.717161426350838196e-02 2.713964929008964161e-02 2.704403540875731718e-02 2.688561812148679980e-02 2.666581461769441247e-02 2.638662603833644496e-02 2.605065509299399340e-02 2.566112941790855626e-02 2.522193107053231215e-02 2.473763245091795820e-02 2.421353865237791531e-02 2.365573566958736884e-02 2.307114288467320209e-02 2.246756661531702781e-02 2.185374900845820853e-02 2.123940296687535159e-02 2.063521898135669067e-02 2.005282390684015245e-02 1.950466572956087788e-02 1.900379418645873827e-02 1.856350809375975283e-02 1.819685090685979612e-02 1.791596035129514389e-02 1.773131611008731470e-02 1.765097398282858623e-02 1.767990916281707639e-02 1.781959532722170170e-02 1.806790867737517389e-02 1.841937503133827397e-02 1.886570040124876252e-02 1.939647178806430325e-02 1.999990167236464014e-02 2.066351250336865425e-02 2.137469859635974384e-02 2.212114372417952821e-02 2.289110230704541685e-02 2.367356792551272848e-02 2.445835761898955754e-02 2.523613841763216320e-02 2.599841752803590603e-02 2.673751197708306229e-02 2.744650854387556058e-02 2.811922090903336974e-02 2.875014812636251041e-02 2.933443659661004108e-02 2.986784647779024485e-02 3.034672270341121775e-02 3.076797034268957676e-02 3.112903381129175986e-02 3.142787934807726030e-02 3.166298015983910058e-02 3.183330366772716552e-02 3.193830034434856635e-02 3.197789369598578318e-02 3.195247101191985711e-02 3.186287456759889086e-02 3.171039302734693366e-02 3.149675284331275582e-02 3.122410948868534208e-02 3.089503839286807454e-02 3.051252546186901740e-02 3.007995706544445286e-02 2.960110934931362361e-02 2.908013668063530802e-02 2.852155895130987009e-02 2.793024733883380309e-02 2.731140795007047997e-02 2.667056254196746232e-02 2.601352522008520268e-02 2.534637366288845783e-02 2.467541302136719295e-02 2.400713023439090057e-02 2.334813614508593482e-02 2.270509260737465368e-02 2.208462188516123470e-02 2.149319626044881096e-02 2.093700708499007801e-02 2.042181469232845492e-02 1.995278365593038811e-02 1.953431160980847320e-02 1.916986368238857152e-02 1.886182764598154718e-02 1.861140610134892626e-02 1.841856051270917075e-02 1.828201736704445149e-02 1.819933969788889785e-02 1.816705907225001776e-02 1.818085571496655742e-02 1.823576937825523159e-02 1.832642175735901130e-02 1.844723264550768987e-02 1.859261576137006405e-02 1.875714504929534149e-02 1.893568709661998598e-02 1.912349933631572393e-02 1.931629654175877342e-02 1.951028976400408232e-02 1.970220251772774461e-02 1.988926897936209651e-02 2.006921849968566415e-02 2.024025007622616557e-02 2.040099973240964981e-02 2.055050310281139603e-02 2.068815497295295111e-02 2.081366708232302437e-02 2.092702516687177869e-02 2.102844597875458410e-02 2.111833485959039788e-02 2.119724434143886380e-02 2.126583419088927743e-02 2.132483328167944156e-02 2.137500366784380809e-02 2.141710722216643228e-02 2.145187519541665033e-02 2.147998103392404629e-02 2.150201676214285457e-02 2.151847319037261327e-02 2.152972414528366019e-02 2.153601484375596703e-02 2.153745444189699917e-02 2.153401269547352767e-02 2.152552057079192352e-02 2.151167455200474546e-02 2.149204430743955480e-02 2.146608330854084257e-02 2.143314194386520058e-02 2.139248263938304043e-02 2.134329648549843778e-02 2.128472087983083669e-02 2.121585772069395706e-02 2.113579172631096723e-02 2.104360850562678187e-02 2.093841206441822769e-02 2.081934149180970570e-02 2.068558663422661800e-02 2.053640262376683553e-02 2.037112318410910436e-02 2.018917268821260672e-02 1.999007698754850029e-02 1.977347307231808182e-02 1.953911765632670994e-02 1.928689480937175599e-02 1.901682278489593564e-02 1.872906021195790832e-02 1.842391183897643461e-02 1.810183403273256386e-02 1.776344024999763904e-02 1.740950671070775127e-02 1.704097850990978630e-02 1.665897640899495838e-02 1.626480454167773121e-02 1.585995925166453283e-02 1.544613923885238341e-02 1.502525711745458965e-02 1.459945236573374078e-02 1.417110544996040382e-02
1.436052846137347155e-02 1.480423318082276646e-02 1.524732846385555389e-02 1.568720244090004989e-02 1.612149134315901677e-02 1.654806541748266024e-02 1.696501561054018087e-02 1.737064144512229930e-02 1.776344024999762516e-02 1.814209773411593757e-02 1.850547978942883656e-02 1.885262534388499819e-02 1.918274005249329464e-02 1.949519059947261296e-02 1.978949938143104159e-02 2.006533934571207503e-02 2.032252876673802319e-02 2.056102575478077274e-02 2.078092230535798918e-02 2.098243771327183010e-02 2.116591119335720084e-02 2.133179357082023303e-02 2.148063792821409274e-02 2.161308912427270523e-02 2.172987213265231352e-02 2.183177918650331187e-02 2.191965575800928351e-02 2.199438545040233173e-02 2.205687393296182700e-02 2.210803210603686994e-02 2.214875874158560645e-02 2.217992290281958420e-02 2.220234650163633097e-02 2.221678740137193395e-02 2.222392351178401407e-02 2.222433834974493413e-02 2.221850855004746383e-02 2.220679380384468424e-02 2.218942967642690070e-02 2.216652371142322289e-02 2.213805516662582448e-02 2.210387865032281338e-02 2.206373184026591203e-02 2.201724737503652635e-02 2.196396891461881509e-02 2.190337127841865753e-02 2.183488448878522295e-02 2.175792147927534462e-02 2.167190917055525357e-02 2.157632257235072085e-02 2.147072153434953848e-02 2.135478973757827525e-02 2.122837548325583190e-02 2.109153378933297310e-02 2.094456923431194453e-02 2.078807888035219889e-02 2.062299444820680366e-02 2.045062268981228878e-02 2.027268259627171623e-02 2.009133767973293738e-02 1.990922107746069189e-02 1.972945066296254504e-02 1.955563075852506660e-02 1.939183651250217869e-02 1.924257667111901188e-02 1.911273053051069926e-02 1.900745553279334712e-02 1.893206350099618795e-02 1.889186604427429972e-02 1.889199317521424865e-02 1.893719334372012328e-02 1.903162724427530719e-02 1.917867095930106056e-02 1.938074527338674163e-02 1.963918663064563239e-02 1.995417112273177584e-02 2.032469675806116913e-02 2.074862235164870450e-02 2.122275516879635476e-02 2.174297514929886960e-02 2.230438170112621077e-02 2.290144956014832783e-02 2.352818243388067262e-02 2.417825624686107885e-02 2.484514701882562654e-02 2.552224120226882775e-02 2.620292841916014095e-02 2.688067792293821756e-02 2.754910086454891160e-02 2.820200071355935534e-02 2.883341413689887930e-02 2.943764440381302361e-02 3.000928906734299031e-02 3.054326333710851230e-02 3.103482024550939869e-02 3.147956843955175554e-02 3.187348821069517502e-02 3.221294620480760762e-02 3.249470912907861248e-02 3.271595668659892792e-02 3.287429391603252649e-02 3.296776308783825465e-02 3.299485530510056636e-02 3.295452197250349491e-02 3.284618632848441272e-02 3.266975528108020943e-02 3.242563184574144552e-02 3.211472855217731293e-02 3.173848226525240179e-02 3.129887094957498062e-02 3.079843299398019041e-02 3.024028979249656149e-02 2.962817233822847077e-02 2.896645260195651259e-02 2.826018039863371217e-02 2.751512622971596239e-02 2.673783013070496831e-02 2.593565570794535355e-02 2.511684711370959500e-02 2.429058441702526203e-02 2.346702936805526718e-02 2.265734864483813504e-02 2.187369524101339877e-02 2.112912118283861995e-02 2.043738781987278555e-02 1.981263677427527389e-02 1.926889044986651242e-02 1.881937191495387796e-02 1.847567377145852355e-02 1.824686031944800294e-02 1.813864053672710822e-02 1.815277458617595152e-02 1.828685037230478455e-02 1.853448754424753125e-02 1.888592251453627760e-02 1.932884332594371132e-02 1.984930956508195940e-02 2.043261272580722265e-02 2.106398483473684996e-02 2.172912015604186453e-02 2.241451786098062199e-02 2.310767709286045551e-02 2.379718311051293861e-02 2.447272043985139131e-02 2.512504181092846747e-02 2.574591373473912592e-02 2.632805267484254058e-02 2.686506047820380605e-02 2.735136400104893825e-02 2.778216140633556555e-02 2.815337608469661856e-02 2.846161827062303890e-02 2.870415396922532461e-02 2.887888062015463858e-02 2.898430889952894815e-02 2.901955013079522694e-02 2.898430889952897244e-02 2.887888062015465246e-02 2.870415396922531767e-02 2.846161827062303196e-02 2.815337608469660816e-02 2.778216140633555167e-02 2.735136400104893131e-02 2.686506047820380605e-02 2.632805267484253017e-02 2.574591373473911551e-02 2.512504181092845013e-02 2.447272043985139131e-02 2.379718311051294555e-02 2.310767709286045551e-02 2.241451786098062199e-02 2.172912015604185412e-02 2.106398483473683608e-02 2.043261272580723306e-02 1.984930956508196634e-02 1.932884332594369051e-02 1.888592251453625678e-02 1.853448754424752432e-02 1.828685037230478108e-02 1.815277458617595846e-02 1.813864053672711169e-02 1.824686031944802028e-02 1.847567377145853049e-02 1.881937191495389877e-02 1.926889044986651589e-02 1.981263677427527389e-02 2.043738781987278902e-02 2.112912118283864077e-02 2.187369524101340224e-02 2.265734864483815239e-02 2.346702936805526718e-02 2.429058441702528631e-02 2.511684711370956724e-02 2.593565570794535355e-02 2.673783013070497178e-02 2.751512622971594851e-02 2.826018039863369483e-02 2.896645260195652299e-02 2.962817233822846730e-02 3.024028979249655802e-02 3.079843299398018694e-02 3.129887094957498755e-02 3.173848226525240179e-02 3.211472855217732680e-02 3.242563184574146634e-02 3.266975528108019555e-02 3.284618632848438496e-02 3.295452197250350185e-02 3.299485530510057330e-02 3.296776308783826159e-02 3.287429391603251955e-02 3.271595668659892098e-02 3.249470912907860554e-02 3.221294620480760762e-02 3.187348821069517502e-02 3.147956843955175554e-02 3.103482024550939522e-02 3.054326333710850883e-02 3.000928906734299031e-02 2.943764440381302361e-02 2.883341413689888971e-02 2.820200071355936922e-02 2.754910086454891507e-02 2.688067792293822450e-02 2.620292841916015136e-02 2.552224120226882428e-02 2.484514701882565083e-02 2.417825624686107538e-02 2.352818243388067262e-02 2.290144956014832436e-02 2.230438170112620730e-02 2.174297514929888347e-02 2.122275516879635476e-02 2.074862235164871838e-02 2.032469675806116566e-02 1.995417112273175850e-02 1.963918663064565667e-02 1.938074527338675204e-02 1.917867095930107443e-02 1.903162724427532454e-02 1.893719334372013022e-02 1.889199317521424865e-02 1.889186604427431013e-02 1.893206350099619489e-02 1.900745553279335059e-02 1.911273053051068538e-02 1.924257667111902229e-02 1.939183651250217175e-02 1.955563075852507354e-02 1.972945066296253117e-02 1.990922107746070230e-02 2.009133767973294085e-02 2.027268259627171970e-02 2.045062268981229919e-02 2.062299444820680366e-02 2.078807888035217807e-02 2.094456923431194453e-02 2.109153378933298004e-02 2.122837548325582149e-02 2.135478973757826832e-02 2.147072153434954195e-02 2.157632257235071738e-02 2.167190917055525010e-02 2.175792147927534809e-02 2.183488448878522295e-02 2.190337127841865406e-02 2.196396891461882203e-02 2.201724737503652288e-02 2.206373184026591203e-02 2.210387865032280991e-02 2.213805516662583142e-02 2.216652371142321595e-02 2.218942967642689723e-02 2.220679380384468424e-02 2.221850855004747424e-02 2.222433834974493067e-02 2.222392351178402448e-02 2.221678740137193742e-02 2.220234650163634832e-02 2.217992290281956685e-02 2.214875874158560645e-02 2.210803210603687688e-02 2.205687393296181659e-02 2.199438545040232132e-02 2.191965575800929045e-02 2.183177918650329452e-02 2.172987213265231352e-02 2.161308912427271564e-02 2.148063792821410661e-02 2.133179357082022956e-02 2.116591119335720431e-02 2.098243771327183010e-02 2.078092230535797877e-02 2.056102575478077274e-02 2.032252876673802319e-02 2.006533934571207156e-02 1.978949938143103812e-02 1.949519059947261643e-02 1.918274005249330852e-02 1.885262534388500513e-02 1.850547978942883656e-02 1.814209773411593757e-02 1.776344024999762863e-02 1.737064144512229583e-02 1.696501561054017046e-02 1.654806541748266718e-02 1.612149134315901677e-02 1.568720244090004989e-02 1.524732846385555389e-02 1.480423318082276646e-02 1.436052846137347502e-02
1.453923601671743698e-02 1.499700278267764378e-02 1.545629383159102116e-02 1.591426508781208435e-02 1.636832676696667668e-02 1.681612983578414239e-02 1.725555264971457073e-02 1.768468844591949973e-02 1.810183403273255345e-02 1.850547978942883656e-02 1.889430094251519018e-02 1.926714999310604609e-02 1.962305011649487924e-02 1.996118932691897871e-02 2.028091518875500127e-02 2.058172985397001623e-02 2.086328521062197350e-02 2.112537793617213014e-02 2.136794426101269739e-02 2.159105426125742036e-02 2.179490551544760804e-02 2.197981597758981095e-02 2.214621593930638996e-02 2.229463897743871881e-02 2.242571181073830383e-02 2.254014302091622915e-02 2.263871062964042946e-02 2.272224856430002382e-02 2.279163209136500154e-02 2.284776234643999190e-02 2.289155014367044716e-02 2.292389930252776431e-02 2.294568978518382943e-02 2.295776099018999664e-02 2.296089559519883319e-02 2.295580437989397718e-02 2.294311248717818483e-02 2.292334759324208063e-02 2.289693045328582144e-02 2.286416826817583639e-02 2.282525127800563020e-02 2.278025293249053007e-02 2.272913391765784413e-02 2.267175023667688735e-02 2.260786545410720105e-02 2.253716712163406077e-02 2.245928731391627978e-02 2.237382711899812623e-02 2.228038485133891286e-02 2.217858768769066097e-02 2.206812636576195932e-02 2.194879252961403487e-02 2.182051824857113645e-02 2.168341717035573643e-02 2.153782668431979477e-02 2.138435035520426519e-02 2.122389972884263301e-02 2.105773439527243093e-02 2.088749891022123953e-02 2.071525481606891275e-02 2.054350557088737567e-02 2.037521170823792388e-02 2.021379305536800605e-02 2.006311441234390203e-02 1.992745086048542530e-02 1.981142898892419152e-02 1.971994099521011401e-02 1.965803001394624341e-02 1.963074727016961632e-02 1.964298470141200709e-02 1.969929026999697394e-02 1.980367675061017393e-02 1.995943756784845924e-02 2.016898447074246675e-02 2.043372087848408306e-02 2.075396149720678748e-02 2.112890377185800903e-02 2.155665088502735360e-02 2.203428054122321886e-02 2.255794971057644913e-02 2.312302342409587250e-02 2.372421563578452214e-02 2.435573167140886799e-02 2.501140422100095809e-02 2.568481755421200829e-02 2.636941714893343072e-02 2.705860393737752334e-02 2.774581379302811304e-02 2.842458374270973726e-02 2.908860679729942736e-02 2.973177738053370961e-02 3.034822921656369146e-02 3.093236730818693658e-02 3.147889536663947552e-02 3.198283978410567524e-02 3.243957099660490367e-02 3.284482287943342460e-02 3.319471065342098626e-02 3.348574765643158591e-02 3.371486124720278477e-02 3.387940805304975878e-02 3.397718874487169055e-02 3.400646251818480875e-02 3.396596147458582488e-02 3.385490513165900772e-02 3.367301533926519291e-02 3.342053194526099086e-02 3.309822963308350213e-02 3.270743644622151058e-02 3.225005461833431453e-02 3.172858443868938061e-02 3.114615199273737534e-02 3.050654171254895894e-02 2.981423472567435590e-02 2.907445396008316238e-02 2.829321677515890879e-02 2.747739543001577120e-02 2.663478479575272229e-02 2.577417511234844638e-02 2.490542493517714992e-02 2.403952528334050293e-02 2.318863996930504295e-02 2.236609896144748505e-02 2.158631189447843615e-02 2.086455941155084329e-02 2.021661514074846178e-02 1.965815780622871475e-02 1.920395975808010872e-02 1.886689041229683977e-02 1.865684494999985538e-02 1.857977667386451204e-02 1.863703862224984700e-02 1.882519632949559985e-02 1.913636241847975830e-02 1.955896937885033549e-02 2.007879922400908693e-02 2.068006370760621868e-02 2.134637010140788896e-02 2.206148064146686363e-02 2.280984317413402643e-02 2.357691700475401594e-02 2.434933915623456804e-02 2.511497908439385904e-02 2.586292298854567240e-02 2.658341870939679580e-02 2.726780248583841187e-02 2.790842104178927613e-02 2.849855684169995754e-02 2.903236058428814229e-02 2.950479264116628170e-02 2.991157376332614221e-02 3.024914463903891418e-02 3.051463355234858982e-02 3.070583130124490343e-02 3.082117258597025927e-02 3.085972320742351102e-02 3.082117258597025927e-02 3.070583130124490343e-02 3.051463355234858288e-02 3.024914463903891765e-02 2.991157376332615608e-02 2.950479264116626088e-02 2.903236058428813188e-02 2.849855684169996101e-02 2.790842104178927613e-02 2.726780248583839453e-02 2.658341870939679233e-02 2.586292298854566199e-02 2.511497908439385557e-02 2.434933915623456804e-02 2.357691700475400207e-02 2.280984317413403337e-02 2.206148064146686016e-02 2.134637010140788202e-02 2.068006370760622561e-02 2.007879922400907652e-02 1.955896937885031814e-02 1.913636241847974095e-02 1.882519632949561719e-02 1.863703862224984700e-02 1.857977667386450510e-02 1.865684494999985538e-02 1.886689041229686406e-02 1.920395975808010525e-02 1.965815780622871475e-02 2.021661514074848953e-02 2.086455941155085370e-02 2.158631189447843615e-02 2.236609896144747464e-02 2.318863996930503948e-02 2.403952528334050640e-02 2.490542493517716033e-02 2.577417511234843944e-02 2.663478479575273616e-02 2.747739543001579549e-02 2.829321677515890532e-02 2.907445396008315891e-02 2.981423472567435243e-02 3.050654171254894853e-02 3.114615199273738574e-02 3.172858443868939449e-02 3.225005461833432147e-02 3.270743644622150365e-02 3.309822963308351601e-02 3.342053194526099780e-02 3.367301533926519291e-02 3.385490513165900772e-02 3.396596147458581100e-02 3.400646251818480181e-02 3.397718874487169055e-02 3.387940805304975184e-02 3.371486124720277089e-02 3.348574765643157897e-02 3.319471065342099320e-02 3.284482287943341072e-02 3.243957099660489674e-02 3.198283978410568218e-02 3.147889536663946164e-02 3.093236730818692964e-02 3.034822921656369493e-02 2.973177738053372349e-02 2.908860679729942736e-02 2.842458374270974766e-02 2.774581379302811651e-02 2.705860393737753375e-02 2.636941714893343072e-02 2.568481755421199789e-02 2.501140422100093380e-02 2.435573167140887493e-02 2.372421563578452908e-02 2.312302342409588291e-02 2.255794971057645606e-02 2.203428054122321539e-02 2.155665088502736054e-02 2.112890377185799168e-02 2.075396149720678055e-02 2.043372087848407612e-02 2.016898447074247022e-02 1.995943756784845924e-02 1.980367675061016700e-02 1.969929026999697047e-02 1.964298470141199668e-02 1.963074727016962326e-02 1.965803001394625382e-02 1.971994099521011401e-02 1.981142898892418111e-02 1.992745086048543571e-02 2.006311441234390203e-02 2.021379305536800605e-02 2.037521170823792041e-02 2.054350557088736526e-02 2.071525481606892316e-02 2.088749891022123953e-02 2.105773439527243787e-02 2.122389972884263995e-02 2.138435035520426519e-02 2.153782668431978436e-02 2.168341717035573990e-02 2.182051824857112951e-02 2.194879252961403487e-02 2.206812636576197320e-02 2.217858768769067138e-02 2.228038485133891980e-02 2.237382711899811930e-02 2.245928731391626937e-02 2.253716712163405383e-02 2.260786545410720105e-02 2.267175023667687347e-02 2.272913391765784413e-02 2.278025293249051966e-02 2.282525127800563366e-02 2.286416826817583292e-02 2.289693045328581797e-02 2.292334759324210144e-02 2.294311248717818136e-02 2.295580437989397024e-02 2.296089559519884360e-02 2.295776099019000011e-02 2.294568978518383637e-02 2.292389930252777472e-02 2.289155014367044716e-02 2.284776234643998150e-02 2.279163209136500154e-02 2.272224856430002729e-02 2.263871062964042599e-02 2.254014302091623956e-02 2.242571181073831077e-02 2.229463897743871881e-02 2.214621593930639343e-02 2.197981597758981442e-02 2.179490551544760804e-02 2.159105426125741689e-02 2.136794426101271127e-02 2.112537793617212320e-02 2.086328521062196656e-02 2.058172985397002316e-02 2.028091518875500820e-02 1.996118932691897871e-02 1.962305011649488271e-02 1.926714999310604262e-02 1.889430094251519018e-02 1.850547978942883656e-02 1.810183403273256733e-02 1.768468844591949626e-02 1.725555264971457420e-02 1.681612983578414239e-02 1.636832676696667668e-02 1.591426508781208435e-02 1.545629383159102636e-02 1.499700278267764031e-02 1.453923601671744219e-02
1.470785838022105677e-02 1.517822714488280787e-02 1.565244964324153873e-02 1.612745029945895914e-02 1.660041257199136588e-02 1.706876661175965940e-02 1.753017628899890615e-02 1.798252657438400431e-02 1.842391183897642420e-02 1.885262534388499819e-02 1.926714999310604262e-02 1.966615029535932410e-02 2.004846540198245916e-02 2.041310304250676388e-02 2.075923415616394777e-02 2.108618800852514810e-02 2.139344758242937850e-02 2.168064503797557940e-02 2.194755704556214035e-02 2.219409980756010051e-02 2.242032359776511760e-02 2.262640666316528826e-02 2.281264835006452732e-02 2.297946133658753179e-02 2.312736287660183826e-02 2.325696498667013945e-02 2.336896353821112451e-02 2.346412625205900049e-02 2.354327963212527602e-02 2.360729491882459716e-02 2.365707319082948484e-02 2.369352979467687775e-02 2.371757833440947885e-02 2.373011450598126043e-02 2.373200011133965587e-02 2.372404763230537630e-02 2.370700578178241980e-02 2.368154647670240448e-02 2.364825369073495637e-02 2.360761464323924211e-02 2.356001376273987244e-02 2.350572982807421982e-02 2.344493663891006330e-02 2.337770750139271658e-02 2.330402373694386020e-02 2.322378733614174212e-02 2.313683778893790149e-02 2.304297303082990592e-02 2.294197435505959670e-02 2.283363505528831702e-02 2.271779248197370801e-02 2.259436311721585780e-02 2.246338019355972188e-02 2.232503329627387803e-02 2.217970928793584762e-02 2.202803376895673751e-02 2.187091212687731351e-02 2.170956901979505943e-02 2.154558487578500658e-02 2.138092766605130882e-02 2.121797782920813863e-02 2.105954380676137994e-02 2.090886523668967004e-02 2.076960051351078862e-02 2.064579526407660237e-02 2.054182844669126887e-02 2.046233341517020299e-02 2.041209254683512206e-02 2.039590600073001164e-02 2.041843780946185974e-02 2.048404558694964447e-02 2.059660321172573916e-02 2.075932830566770346e-02 2.097462751336868006e-02 2.124397199762409136e-02 2.156781305990742442e-02 2.194554369953556974e-02 2.237550699021434789e-02 2.285504733846172726e-02 2.338059687917068072e-02 2.394778702073824608e-02 2.455157460468165159e-02 2.518637303590428450e-02 2.584618058251457809e-02 2.652470030017567079e-02 2.721544825477043711e-02 2.791184860367649026e-02 2.860731551433673761e-02 2.929532283753156358e-02 2.996946297638347981e-02 3.062349659832038634e-02 3.125139482645393485e-02 3.184737540560707986e-02 3.240593413262977951e-02 3.292187261642500612e-02 3.339032321895225863e-02 3.380677184026082555e-02 3.416707905546855634e-02 3.446749999116565516e-02 3.470470324154985992e-02 3.487578906780246929e-02 3.497830709458404214e-02 3.501027371195567645e-02 3.497018940713374213e-02 3.485705628636719816e-02 3.467039610184407400e-02 3.441026917128489626e-02 3.407729466848821720e-02 3.367267287133984127e-02 3.319821007839896670e-02 3.265634704319845399e-02 3.205019191970077258e-02 3.138355884883917146e-02 3.066101341820832299e-02 2.988792624765941597e-02 2.907053581283955065e-02 2.821602118510841903e-02 2.733258443283741179e-02 2.642954068361147782e-02 2.551741084774217239e-02 2.460800718366872378e-02 2.371449463868226248e-02 2.285140084218130474e-02 2.203453518746430889e-02 2.128076485199385803e-02 2.060758823978784543e-02 2.003245347500480500e-02 1.957180286722792761e-02 1.923989128084009625e-02 1.904751926537354145e-02 1.900090810419521534e-02 1.910097298268013943e-02 1.934318405899484311e-02 1.971805439308245769e-02 2.021212419012058739e-02 2.080920148600692160e-02 2.149160834504609124e-02 2.224124921014723755e-02 2.304041407906025352e-02 2.387231051840365409e-02 2.472136673386062314e-02 2.557336526336766516e-02 2.641546441783787502e-02 2.723615323395869522e-02 2.802517259120107518e-02 2.877342377443175073e-02 2.947287721478834832e-02 3.011648828390203064e-02 3.069812328277549823e-02 3.121249654324064621e-02 3.165511833906718697e-02 3.202225271410204938e-02 3.231088412461031317e-02 3.251869180055579761e-02 3.264403085662472698e-02 3.268591937008577530e-02 3.264403085662472698e-02 3.251869180055580455e-02 3.231088412461031317e-02 3.202225271410204938e-02 3.165511833906718697e-02 3.121249654324064968e-02 3.069812328277549476e-02 3.011648828390203411e-02 2.947287721478834138e-02 2.877342377443175073e-02 2.802517259120108212e-02 2.723615323395868135e-02 2.641546441783787502e-02 2.557336526336766516e-02 2.472136673386063355e-02 2.387231051840365409e-02 2.304041407906025352e-02 2.224124921014723061e-02 2.149160834504608084e-02 2.080920148600692854e-02 2.021212419012058739e-02 1.971805439308246463e-02 1.934318405899484311e-02 1.910097298268016025e-02 1.900090810419520840e-02 1.904751926537353451e-02 1.923989128084008585e-02 1.957180286722792414e-02 2.003245347500482235e-02 2.060758823978786625e-02 2.128076485199385456e-02 2.203453518746432624e-02 2.285140084218129086e-02 2.371449463868225901e-02 2.460800718366874806e-02 2.551741084774216545e-02 2.642954068361149517e-02 2.733258443283742567e-02 2.821602118510840515e-02 2.907053581283955412e-02 2.988792624765943332e-02 3.066101341820832299e-02 3.138355884883916452e-02 3.205019191970078646e-02 3.265634704319844706e-02 3.319821007839897364e-02 3.367267287133983433e-02 3.407729466848820332e-02 3.441026917128490320e-02 3.467039610184407400e-02 3.485705628636719816e-02 3.497018940713374907e-02 3.501027371195566257e-02 3.497830709458404214e-02 3.487578906780248317e-02 3.470470324154985992e-02 3.446749999116564128e-02 3.416707905546854246e-02 3.380677184026081167e-02 3.339032321895224475e-02 3.292187261642500612e-02 3.240593413262977951e-02 3.184737540560707986e-02 3.125139482645393485e-02 3.062349659832038981e-02 2.996946297638348328e-02 2.929532283753156705e-02 2.860731551433675149e-02 2.791184860367649026e-02 2.721544825477043711e-02 2.652470030017567426e-02 2.584618058251456768e-02 2.518637303590427756e-02 2.455157460468165506e-02 2.394778702073825996e-02 2.338059687917068072e-02 2.285504733846172726e-02 2.237550699021433748e-02 2.194554369953556974e-02 2.156781305990742095e-02 2.124397199762408442e-02 2.097462751336868006e-02 2.075932830566768264e-02 2.059660321172572528e-02 2.048404558694963754e-02 2.041843780946184586e-02 2.039590600073000817e-02 2.041209254683512206e-02 2.046233341517020646e-02 2.054182844669126540e-02 2.064579526407661625e-02 2.076960051351079556e-02 2.090886523668965616e-02 2.105954380676140422e-02 2.121797782920814210e-02 2.138092766605130535e-02 2.154558487578502046e-02 2.170956901979506984e-02 2.187091212687731351e-02 2.202803376895673751e-02 2.217970928793585803e-02 2.232503329627388150e-02 2.246338019355972535e-02 2.259436311721585780e-02 2.271779248197371148e-02 2.283363505528833090e-02 2.294197435505959670e-02 2.304297303082990939e-02 2.313683778893789802e-02 2.322378733614173171e-02 2.330402373694384979e-02 2.337770750139271311e-02 2.344493663891006677e-02 2.350572982807421982e-02 2.356001376273986897e-02 2.360761464323922823e-02 2.364825369073495637e-02 2.368154647670240448e-02 2.370700578178242326e-02 2.372404763230537630e-02 2.373200011133964546e-02 2.373011450598127084e-02 2.371757833440948926e-02 2.369352979467687775e-02 2.365707319082949525e-02 2.360729491882459022e-02 2.354327963212528643e-02 2.346412625205900049e-02 2.336896353821111758e-02 2.325696498667014986e-02 2.312736287660183826e-02 2.297946133658753179e-02 2.281264835006454814e-02 2.262640666316528826e-02 2.242032359776511760e-02 2.219409980756010051e-02 2.194755704556214729e-02 2.168064503797557940e-02 2.139344758242938890e-02 2.108618800852515157e-02 2.075923415616393736e-02 2.041310304250675695e-02 2.004846540198246610e-02 1.966615029535932063e-02 1.926714999310604262e-02 1.885262534388500166e-02 1.842391183897643114e-02 1.798252657438400778e-02 1.753017628899889574e-02 1.706876661175966634e-02 1.660041257199135895e-02 1.612745029945895567e-02 1.565244964324153873e-02 1.517822714488281134e-02 1.470785838022105677e-02
1.486714040377277307e-02 1.534849676130055005e-02 1.583622491800014062e-02 1.632702048850959500e-02 1.681784079624343634e-02 1.730589454322552581e-02 1.778862979254331594e-02 1.826372161159964952e-02 1.872906021195791526e-02 1.918274005249329464e-02 1.962305011649487577e-02 2.004846540198246610e-02 2.045763955423044594e-02 2.084939850190802718e-02 2.122273491972518147e-02 2.157680332120325006e-02 2.191091557841980814e-02 2.222453666672462649e-02 2.251728043856121922e-02 2.278890523989757569e-02 2.303930919435958485e-02 2.326852499359236687e-02 2.347671404758413377e-02 2.366415986595536702e-02 2.383126056085591721e-02 2.397852038467989874e-02 2.410654024170435367e-02 2.421600714246767080e-02 2.430768260353756774e-02 2.438239003335836499e-02 2.444100118705475749e-02 2.448442181889555827e-02 2.451357670979568970e-02 2.452939429749802225e-02 2.453279118725887678e-02 2.452465686888870289e-02 2.450583900949252630e-02 2.447712972754303648e-02 2.443925328047135206e-02 2.439285561220475712e-02 2.433849620704376868e-02 2.427664268048915913e-02 2.420766850555159874e-02 2.413185422496955806e-02 2.404939243703315549e-02 2.396039676738543484e-02 2.386491495417600653e-02 2.376294608225512292e-02 2.365446190676896362e-02 2.353943210987350862e-02 2.341785323772198682e-02 2.328978096819965884e-02 2.315536526114863117e-02 2.301488783815343331e-02 2.286880132231416257e-02 2.271776923227251249e-02 2.256270586013072593e-02 2.240481486104975439e-02 2.224562513598947466e-02 2.208702229550782437e-02 2.193127365710564186e-02 2.178104436963440929e-02 2.163940191313111147e-02 2.150980595266326761e-02 2.139608042018245268e-02 2.130236487464481215e-02 2.123304277800372106e-02 2.119264544235173811e-02 2.118573211914591067e-02 2.121674897981191271e-02 2.128987239210487076e-02 2.140884457039838457e-02 2.157681187201877793e-02 2.179617718493500819e-02 2.206847757410382305e-02 2.239429646411843569e-02 2.277321634312688692e-02 2.320381383647119808e-02 2.368369478382383736e-02 2.420956341426720726e-02 2.477731738502358949e-02 2.538215953400876565e-02 2.601871756984531353e-02 2.668116423588492298e-02 2.736333230176676151e-02 2.805882065742493561e-02 2.876108951921850510e-02 2.946354414377700195e-02 3.015960743207742392e-02 3.084278242110787688e-02 3.150670597166454340e-02 3.214519504980736103e-02 3.275228694268566415e-02 3.332227460958454845e-02 3.384973819239869147e-02 3.432957352773637061e-02 3.475701833473492791e-02 3.512767660884239668e-02 3.543754163676161861e-02 3.568301796231033995e-02 3.586094257598600177e-02 3.596860557054426533e-02 3.600377049891504561e-02 3.596469468748345055e-02 3.585014979606193641e-02 3.565944297525228124e-02 3.539243905238861204e-02 3.504958427950533723e-02 3.463193230127024208e-02 3.414117314768348732e-02 3.357966622369393250e-02 3.295047845015659782e-02 3.225742889468376229e-02 3.150514139071266401e-02 3.069910672964219073e-02 2.984575593759299789e-02 2.895254576863652216e-02 2.802805662147005508e-02 2.708210124536922572e-02 2.612583929974397756e-02 2.517188734005468970e-02 2.423440528513909342e-02 2.332912823394448290e-02 2.247329690837199245e-02 2.168542350392332549e-02 2.098481890878951817e-02 2.039081410478897280e-02 1.992164874423414320e-02 1.959308418781286615e-02 1.941691679210022503e-02 1.939967608051866924e-02 1.954182357657280669e-02 1.983767324660353631e-02 2.027605548670466384e-02 2.084153675490875782e-02 2.151588754265426964e-02 2.227950018268399709e-02 2.311255712534616286e-02 2.399587130128555054e-02 2.491141268356880309e-02 2.584258335628064618e-02 2.677431544192703655e-02 2.769305775430210004e-02 2.858670101248088347e-02 2.944447543286032865e-02 3.025684164197042780e-02 3.101538669456366595e-02 3.171273099944998258e-02 3.234244831954815463e-02 3.289899896320588185e-02 3.337767524237626737e-02 3.377455783961071101e-02 3.408648164093621563e-02 3.431100969564328945e-02 3.444641416268715006e-02 3.449166334424336178e-02 3.444641416268717088e-02 3.431100969564329639e-02 3.408648164093621563e-02 3.377455783961072489e-02 3.337767524237627431e-02 3.289899896320586797e-02 3.234244831954815463e-02 3.171273099944998258e-02 3.101538669456365555e-02 3.025684164197041739e-02 2.944447543286033211e-02 2.858670101248088000e-02 2.769305775430210351e-02 2.677431544192703308e-02 2.584258335628063577e-02 2.491141268356879615e-02 2.399587130128553319e-02 2.311255712534616286e-02 2.227950018268398322e-02 2.151588754265425230e-02 2.084153675490874741e-02 2.027605548670466037e-02 1.983767324660353631e-02 1.954182357657280669e-02 1.939967608051865536e-02 1.941691679210021462e-02 1.959308418781285921e-02 1.992164874423414667e-02 2.039081410478896933e-02 2.098481890878950429e-02 2.168542350392332549e-02 2.247329690837200286e-02 2.332912823394446902e-02 2.423440528513910383e-02 2.517188734005471051e-02 2.612583929974398103e-02 2.708210124536922572e-02 2.802805662147005508e-02 2.895254576863653256e-02 2.984575593759299095e-02 3.069910672964219073e-02 3.150514139071267095e-02 3.225742889468376229e-02 3.295047845015659782e-02 3.357966622369393250e-02 3.414117314768348732e-02 3.463193230127025596e-02 3.504958427950535110e-02 3.539243905238861204e-02 3.565944297525229512e-02 3.585014979606195723e-02 3.596469468748345055e-02 3.600377049891503867e-02 3.596860557054425839e-02 3.586094257598600177e-02 3.568301796231033302e-02 3.543754163676161861e-02 3.512767660884238280e-02 3.475701833473492097e-02 3.432957352773637061e-02 3.384973819239869147e-02 3.332227460958454845e-02 3.275228694268565721e-02 3.214519504980737491e-02 3.150670597166454340e-02 3.084278242110786994e-02 3.015960743207741698e-02 2.946354414377699155e-02 2.876108951921850856e-02 2.805882065742495296e-02 2.736333230176676151e-02 2.668116423588490910e-02 2.601871756984530312e-02 2.538215953400876565e-02 2.477731738502355480e-02 2.420956341426719685e-02 2.368369478382381307e-02 2.320381383647120502e-02 2.277321634312686610e-02 2.239429646411842181e-02 2.206847757410381264e-02 2.179617718493503248e-02 2.157681187201878487e-02 2.140884457039839150e-02 2.128987239210487423e-02 2.121674897981191618e-02 2.118573211914589680e-02 2.119264544235173811e-02 2.123304277800372453e-02 2.130236487464480868e-02 2.139608042018244574e-02 2.150980595266327108e-02 2.163940191313110453e-02 2.178104436963440582e-02 2.193127365710563145e-02 2.208702229550782783e-02 2.224562513598947813e-02 2.240481486104976480e-02 2.256270586013072246e-02 2.271776923227251596e-02 2.286880132231415216e-02 2.301488783815343678e-02 2.315536526114862423e-02 2.328978096819966578e-02 2.341785323772199376e-02 2.353943210987350862e-02 2.365446190676897403e-02 2.376294608225513333e-02 2.386491495417600653e-02 2.396039676738543484e-02 2.404939243703314855e-02 2.413185422496954419e-02 2.420766850555160568e-02 2.427664268048916607e-02 2.433849620704375827e-02 2.439285561220476406e-02 2.443925328047134859e-02 2.447712972754304342e-02 2.450583900949251590e-02 2.452465686888868554e-02 2.453279118725887678e-02 2.452939429749802225e-02 2.451357670979568970e-02 2.448442181889554092e-02 2.444100118705476443e-02 2.438239003335836499e-02 2.430768260353758856e-02 2.421600714246765346e-02 2.410654024170435367e-02 2.397852038467989874e-02 2.383126056085591374e-02 2.366415986595537743e-02 2.347671404758411989e-02 2.326852499359235646e-02 2.303930919435959179e-02 2.278890523989757916e-02 2.251728043856121922e-02 2.222453666672462302e-02 2.191091557841981161e-02 2.157680332120324659e-02 2.122273491972517453e-02 2.084939850190802024e-02 2.045763955423045288e-02 2.004846540198246610e-02 1.962305011649487924e-02 1.918274005249330852e-02 1.872906021195790485e-02 1.826372161159964258e-02 1.778862979254331247e-02 1.730589454322552928e-02 1.681784079624344327e-02 1.632702048850959500e-02 1.583622491800013715e-02 1.534849676130055005e-02 1.486714040377277654e-02
1.501792871988366987e-02 1.550851577652548330e-02 1.600817195914114657e-02 1.651336926563844523e-02 1.702084129469544349e-02 1.752757590769686222e-02 1.803080487580342034e-02 1.852799227485825082e-02 1.901682278489592176e-02 1.949519059947261990e-02 1.996118932691897871e-02 2.041310304250676388e-02 2.084939850190800636e-02 2.126871843112865604e-02 2.166987575023150009e-02 2.205184855561019563e-02 2.241377566984094002e-02 2.275495256330834631e-02 2.307482745395719390e-02 2.337299739808168172e-02 2.364920419454544925e-02 2.390332993638961956e-02 2.413539205706954904e-02 2.434553773363890353e-02 2.453403752620355455e-02 2.470127815235394902e-02 2.484775431741424387e-02 2.497405954669113665e-02 2.508087599485197064e-02 2.516896324035855156e-02 2.523914610967898167e-02 2.529230161659340101e-02 2.532934514594487735e-02 2.535121605782825194e-02 2.535886293634069880e-02 2.535322875505089182e-02 2.533523627738785977e-02 2.530577405194210650e-02 2.526568339780097677e-02 2.521574680095878609e-02 2.515667815726584794e-02 2.508911529819837435e-02 2.501361522147392200e-02 2.493065241844092186e-02 2.484062064419355342e-02 2.474383841542861229e-02 2.464055844672851173e-02 2.453098115044531624e-02 2.441527223108116984e-02 2.429358430434180177e-02 2.416608236562626383e-02 2.403297282341437108e-02 2.389453569921409434e-02 2.375115947524151366e-02 2.360337793993011121e-02 2.345190823416622855e-02 2.329768913138951028e-02 2.314191838565790235e-02 2.298608774848929018e-02 2.283201398634586779e-02 2.268186393206711796e-02 2.253817129234310726e-02 2.240384264260403963e-02 2.228214982379082831e-02 2.217670588846270760e-02 2.209142192321891102e-02 2.203044260771079565e-02 2.199805935476861068e-02 2.199860136588714307e-02 2.203630690320289645e-02 2.211517937408226039e-02 2.223883516041040218e-02 2.241035209814780729e-02 2.263212867727014063e-02 2.290576401491901254e-02 2.323196728330303995e-02 2.361050266497297101e-02 2.404017246903168356e-02 2.451883737627075233e-02 2.504346952477705390e-02 2.561023179896583860e-02 2.621457549348657837e-02 2.685134846717969828e-02 2.751490674791731358e-02 2.819922395609129884e-02 2.889799453767513682e-02 2.960472836031971533e-02 3.031283555052428219e-02 3.101570145628520375e-02 3.170675230230370761e-02 3.237951250472446280e-02 3.302765479151958256e-02 3.364504429802241126e-02 3.422577773233682202e-02 3.476421857777334257e-02 3.525502915210757676e-02 3.569320019809886502e-02 3.607407854971070305e-02 3.639339331090037100e-02 3.664728090172237468e-02 3.683230927052741355e-02 3.694550154051266799e-02 3.698435935286731313e-02 3.694688618633231586e-02 3.683161097372054243e-02 3.663761240001237041e-02 3.636454435489107351e-02 3.601266312645913514e-02 3.558285706405094756e-02 3.507667960790872980e-02 3.449638678192977481e-02 3.384498046892601281e-02 3.312625902487238011e-02 3.234487701469604404e-02 3.150641601815863668e-02 3.061746846959854246e-02 2.968573620033873248e-02 2.872014447952445440e-02 2.773097046795300682e-02 2.672998145761655564e-02 2.573057215472841081e-02 2.474788046453466062e-02 2.379884676193767812e-02 2.290216246338254436e-02 2.207803249253532940e-02 2.134766077258491712e-02 2.073237332054835014e-02 2.025234057718932820e-02 1.992496459491484642e-02 1.976314591758418851e-02 1.977378178227051295e-02 1.995688152490211406e-02 2.030555572904795339e-02 2.080687873354112108e-02 2.144336800387117853e-02 2.219469612873505027e-02 2.303928630456787349e-02 2.395557843128823597e-02 2.492290080481805725e-02 2.592198512936972829e-02 2.693520897000799968e-02 2.794665512469340571e-02 2.894206218490967542e-02 2.990871968122110411e-02 3.083534235790802783e-02 3.171194388183624230e-02 3.252972064655211548e-02 3.328095031244941021e-02 3.395890623769368816e-02 3.455778710707214929e-02 3.507266021686076402e-02 3.549941660106022134e-02 3.583473622539488923e-02 3.607606167470197439e-02 3.622157902888441250e-02 3.627020491625427417e-02 3.622157902888439862e-02 3.607606167470198827e-02 3.583473622539489617e-02 3.549941660106020053e-02 3.507266021686075014e-02 3.455778710707212847e-02 3.395890623769369510e-02 3.328095031244942409e-02 3.252972064655209466e-02 3.171194388183627005e-02 3.083534235790801395e-02 2.990871968122106941e-02 2.894206218490968235e-02 2.794665512469340224e-02 2.693520897000800315e-02 2.592198512936972829e-02 2.492290080481805031e-02 2.395557843128823597e-02 2.303928630456787349e-02 2.219469612873503292e-02 2.144336800387116812e-02 2.080687873354114883e-02 2.030555572904793951e-02 1.995688152490210712e-02 1.977378178227049907e-02 1.976314591758418157e-02 1.992496459491484295e-02 2.025234057718934208e-02 2.073237332054836055e-02 2.134766077258493794e-02 2.207803249253533287e-02 2.290216246338253395e-02 2.379884676193768159e-02 2.474788046453464674e-02 2.573057215472840387e-02 2.672998145761658687e-02 2.773097046795300336e-02 2.872014447952444746e-02 2.968573620033873595e-02 3.061746846959853205e-02 3.150641601815863668e-02 3.234487701469605098e-02 3.312625902487237317e-02 3.384498046892599893e-02 3.449638678192978175e-02 3.507667960790873674e-02 3.558285706405094062e-02 3.601266312645914208e-02 3.636454435489104575e-02 3.663761240001237041e-02 3.683161097372054937e-02 3.694688618633231586e-02 3.698435935286729925e-02 3.694550154051266799e-02 3.683230927052743436e-02 3.664728090172237468e-02 3.639339331090036406e-02 3.607407854971068917e-02 3.569320019809886502e-02 3.525502915210756288e-02 3.476421857777335644e-02 3.422577773233682202e-02 3.364504429802239738e-02 3.302765479151960337e-02 3.237951250472448361e-02 3.170675230230371455e-02 3.101570145628518987e-02 3.031283555052427525e-02 2.960472836031972574e-02 2.889799453767512988e-02 2.819922395609128496e-02 2.751490674791732399e-02 2.685134846717970522e-02 2.621457549348659224e-02 2.561023179896581431e-02 2.504346952477704696e-02 2.451883737627072457e-02 2.404017246903164887e-02 2.361050266497295713e-02 2.323196728330301566e-02 2.290576401491901948e-02 2.263212867727014063e-02 2.241035209814781423e-02 2.223883516041040911e-02 2.211517937408224305e-02 2.203630690320288604e-02 2.199860136588712572e-02 2.199805935476862109e-02 2.203044260771079565e-02 2.209142192321890755e-02 2.217670588846270066e-02 2.228214982379081791e-02 2.240384264260403616e-02 2.253817129234310726e-02 2.268186393206711449e-02 2.283201398634586779e-02 2.298608774848929365e-02 2.314191838565790235e-02 2.329768913138950681e-02 2.345190823416623896e-02 2.360337793993011121e-02 2.375115947524152060e-02 2.389453569921409781e-02 2.403297282341437802e-02 2.416608236562627077e-02 2.429358430434180177e-02 2.441527223108116984e-02 2.453098115044531624e-02 2.464055844672851520e-02 2.474383841542862617e-02 2.484062064419355342e-02 2.493065241844093227e-02 2.501361522147391506e-02 2.508911529819838476e-02 2.515667815726584794e-02 2.521574680095877222e-02 2.526568339780098371e-02 2.530577405194211343e-02 2.533523627738785630e-02 2.535322875505088835e-02 2.535886293634070227e-02 2.535121605782823806e-02 2.532934514594488429e-02 2.529230161659341836e-02 2.523914610967899902e-02 2.516896324035855156e-02 2.508087599485197064e-02 2.497405954669114705e-02 2.484775431741426469e-02 2.470127815235394902e-02 2.453403752620354414e-02 2.434553773363891047e-02 2.413539205706955598e-02 2.390332993638962997e-02 2.364920419454544925e-02 2.337299739808168519e-02 2.307482745395718696e-02 2.275495256330834978e-02 2.241377566984093309e-02 2.205184855561020951e-02 2.166987575023150356e-02 2.126871843112864216e-02 2.084939850190801677e-02 2.041310304250676042e-02 1.996118932691898565e-02 1.949519059947261990e-02 1.901682278489592523e-02 1.852799227485824735e-02 1.803080487580340993e-02 1.752757590769686916e-02 1.702084129469544349e-02 1.651336926563844523e-02 1.600817195914115004e-02 1.550851577652547983e-02 1.501792871988366466e-02
1.516115724718070795e-02 1.565908968685394281e-02 1.616895587847680740e-02 1.668701244292731742e-02 1.720977391458398606e-02 1.773400954174805810e-02 1.825673545770784695e-02 1.877520444360701590e-02 1.928689480937175252e-02 1.978949938143104159e-02 2.028091518875500474e-02 2.075923415616394777e-02 2.122273491972517453e-02 2.166987575023149315e-02 2.209928848874314136e-02 2.250977334870208832e-02 2.290029441171951771e-02 2.326997563146190884e-02 2.361809715688387851e-02 2.394409178903611143e-02 2.424754139259119312e-02 2.452817309279483812e-02 2.478585510003804976e-02 2.502059201742429934e-02 2.523251950162064966e-02 2.542189816407182737e-02 2.558910661879964035e-02 2.573463360475107195e-02 2.585906913554391826e-02 2.596309465768675481e-02 2.604747223030591877e-02 2.611303277503771239e-02 2.616066348400187744e-02 2.619129451617624102e-02 2.620588515733867155e-02 2.620540966494247156e-02 2.619084306535767251e-02 2.616314721508817762e-02 2.612325747769735779e-02 2.607207040200950135e-02 2.601043281223824888e-02 2.593913273480632012e-02 2.585889258766188234e-02 2.577036504434809805e-02 2.567413195589480016e-02 2.557070666855516816e-02 2.546054001489419377e-02 2.534403018089886189e-02 2.522153656419676149e-02 2.509339763995776379e-02 2.495995274331678712e-02 2.482156756140574058e-02 2.467866300461834042e-02 2.453174699474729853e-02 2.438144856495600907e-02 2.422855350969004354e-02 2.407404064734073451e-02 2.391911756027004926e-02 2.376525445256419400e-02 2.361421451576634425e-02 2.346807892301160450e-02 2.332926429819585229e-02 2.320053025798388471e-02 2.308497444640146209e-02 2.298601243852660403e-02 2.290734006197883352e-02 2.285287616098764449e-02 2.282668468774703974e-02 2.283287629492427445e-02 2.287549130062594901e-02 2.295836788548592453e-02 2.308500143187942541e-02 2.325840270156950829e-02 2.348096370093640320e-02 2.375434027827353842e-02 2.407935955820398113e-02 2.445595829057123013e-02 2.488315536246128029e-02 2.535905856076045919e-02 2.588090270888696032e-02 2.644511398946011727e-02 2.704739387905421774e-02 2.768281571635308747e-02 2.834592736430268170e-02 2.903085445522126870e-02 2.973140003659348329e-02 3.044113780971253319e-02 3.115349739080961258e-02 3.186184102292745346e-02 3.255953189389211577e-02 3.323999468714413513e-02 3.389676925065666924e-02 3.452355836728981942e-02 3.511427059854494576e-02 3.566305909598058155e-02 3.616435716383266386e-02 3.661291123629653588e-02 3.700381181917818119e-02 3.733252284764188716e-02 3.759490983469964548e-02 3.778726713132721932e-02 3.790634458937114371e-02 3.794937391287562384e-02 3.791409500208845623e-02 3.779878263756786955e-02 3.760227392043215960e-02 3.732399698056525217e-02 3.696400158991622331e-02 3.652299247581305974e-02 3.600236632242726637e-02 3.540425367899052711e-02 3.473156725982456255e-02 3.398805841540220030e-02 3.317838385348750169e-02 3.230818494760304832e-02 3.138418209426243471e-02 3.041428640217627363e-02 2.940773022281803484e-02 2.837521617641658445e-02 2.732908062775908642e-02 2.628346091192955425e-02 2.525444457118262639e-02 2.426016201174725426e-02 2.332076086531986031e-02 2.245817353913334702e-02 2.169556795086309206e-02 2.105637391947924597e-02 2.056283105392185326e-02 2.023412983872970722e-02 2.008440323920328632e-02 2.012099766765586620e-02 2.034349167752481924e-02 2.074376062193105871e-02 2.130705960921605926e-02 2.201378762321548263e-02 2.284146125611049433e-02 2.376649485244935675e-02 2.476556316446160838e-02 2.581649930865906675e-02 2.689879280670839229e-02 2.799379529995666555e-02 2.908473886378480991e-02 3.015664928299906580e-02 3.119621078860210228e-02 3.219161714304542843e-02 3.313242848306287291e-02 3.400944330778288976e-02 3.481458901575161524e-02 3.554083110219089653e-02 3.618209950548822995e-02 3.673322994597388869e-02 3.718991799212292837e-02 3.754868375690988136e-02 3.780684542067366122e-02 3.796250011600197510e-02 3.801451105524920188e-02 3.796250011600197510e-02 3.780684542067366122e-02 3.754868375690992299e-02 3.718991799212293531e-02 3.673322994597388869e-02 3.618209950548821607e-02 3.554083110219087571e-02 3.481458901575160830e-02 3.400944330778289670e-02 3.313242848306287985e-02 3.219161714304544231e-02 3.119621078860210922e-02 3.015664928299910397e-02 2.908473886378479603e-02 2.799379529995666901e-02 2.689879280670838188e-02 2.581649930865904594e-02 2.476556316446162226e-02 2.376649485244936022e-02 2.284146125611048392e-02 2.201378762321547569e-02 2.130705960921606620e-02 2.074376062193106218e-02 2.034349167752482965e-02 2.012099766765588355e-02 2.008440323920326551e-02 2.023412983872972110e-02 2.056283105392183938e-02 2.105637391947926332e-02 2.169556795086310594e-02 2.245817353913333314e-02 2.332076086531986031e-02 2.426016201174723344e-02 2.525444457118262986e-02 2.628346091192956466e-02 2.732908062775907254e-02 2.837521617641656710e-02 2.940773022281803484e-02 3.041428640217628404e-02 3.138418209426242778e-02 3.230818494760304832e-02 3.317838385348750169e-02 3.398805841540218642e-02 3.473156725982455562e-02 3.540425367899052711e-02 3.600236632242726637e-02 3.652299247581305974e-02 3.696400158991622331e-02 3.732399698056524523e-02 3.760227392043214573e-02 3.779878263756789730e-02 3.791409500208845623e-02 3.794937391287559608e-02 3.790634458937112983e-02 3.778726713132722625e-02 3.759490983469965936e-02 3.733252284764188023e-02 3.700381181917818812e-02 3.661291123629652200e-02 3.616435716383264998e-02 3.566305909598058849e-02 3.511427059854494576e-02 3.452355836728979860e-02 3.389676925065667618e-02 3.323999468714412819e-02 3.255953189389211577e-02 3.186184102292746734e-02 3.115349739080961258e-02 3.044113780971255054e-02 2.973140003659347982e-02 2.903085445522126523e-02 2.834592736430269558e-02 2.768281571635308053e-02 2.704739387905421774e-02 2.644511398946011033e-02 2.588090270888696379e-02 2.535905856076044879e-02 2.488315536246125600e-02 2.445595829057125442e-02 2.407935955820401583e-02 2.375434027827353842e-02 2.348096370093640320e-02 2.325840270156951869e-02 2.308500143187941500e-02 2.295836788548592453e-02 2.287549130062593861e-02 2.283287629492428486e-02 2.282668468774705015e-02 2.285287616098765837e-02 2.290734006197883352e-02 2.298601243852660056e-02 2.308497444640147597e-02 2.320053025798388471e-02 2.332926429819585923e-02 2.346807892301159409e-02 2.361421451576634425e-02 2.376525445256420441e-02 2.391911756027003885e-02 2.407404064734072410e-02 2.422855350969003313e-02 2.438144856495601601e-02 2.453174699474729853e-02 2.467866300461834042e-02 2.482156756140574058e-02 2.495995274331680794e-02 2.509339763995777420e-02 2.522153656419678230e-02 2.534403018089885148e-02 2.546054001489420071e-02 2.557070666855516816e-02 2.567413195589481056e-02 2.577036504434809111e-02 2.585889258766188234e-02 2.593913273480633747e-02 2.601043281223825929e-02 2.607207040200949441e-02 2.612325747769734738e-02 2.616314721508818109e-02 2.619084306535768639e-02 2.620540966494246116e-02 2.620588515733867155e-02 2.619129451617624796e-02 2.616066348400188438e-02 2.611303277503771586e-02 2.604747223030591877e-02 2.596309465768675481e-02 2.585906913554391826e-02 2.573463360475106154e-02 2.558910661879964035e-02 2.542189816407182043e-02 2.523251950162064966e-02 2.502059201742430974e-02 2.478585510003805670e-02 2.452817309279483465e-02 2.424754139259118965e-02 2.394409178903610103e-02 2.361809715688389238e-02 2.326997563146190884e-02 2.290029441171952812e-02 2.250977334870209179e-02 2.209928848874313442e-02 2.166987575023150009e-02 2.122273491972518147e-02 2.075923415616394777e-02 2.028091518875500474e-02 1.978949938143104853e-02 1.928689480937174905e-02 1.877520444360701937e-02 1.825673545770783654e-02 1.773400954174805116e-02 1.720977391458398259e-02 1.668701244292733130e-02 1.616895587847680046e-02 1.565908968685393934e-02 1.516115724718070448e-02
1.529783088661305912e-02 1.580111144266644480e-02 1.631934276017230068e-02 1.684857792141124591e-02 1.738511979512671196e-02 1.792552327502704504e-02 1.846659098563915857e-02 1.900536516404917678e-02 1.953911765632670647e-02 2.006533934571207156e-02 2.058172985397001623e-02 2.108618800852514810e-02 2.157680332120324659e-02 2.205184855561020257e-02 2.250977334870208832e-02 2.294919878149863715e-02 2.336891275170300750e-02 2.376786597807490839e-02 2.414516845628953204e-02 2.450008618428300283e-02 2.483203797875051591e-02 2.514059221165003064e-02 2.542546330516440301e-02 2.568650783501032209e-02 2.592372010502960386e-02 2.613722707074190091e-02 2.632728250618329713e-02 2.649426032720582358e-02 2.663864700588665368e-02 2.676103303508210046e-02 2.686210342984885965e-02 2.694262728357676995e-02 2.700344643133158890e-02 2.704546331092529815e-02 2.706962815320265031e-02 2.707692567623750518e-02 2.706836150257644485e-02 2.704494856290014584e-02 2.700769379185124011e-02 2.695758546024525429e-02 2.689558152028919888e-02 2.682259936441877199e-02 2.673950741172801543e-02 2.664711893664277811e-02 2.654618854077823303e-02 2.643741163970639990e-02 2.632142729099584341e-02 2.619882462851375049e-02 2.607015309116335333e-02 2.593593654308106247e-02 2.579669127805169632e-02 2.565294778475374002e-02 2.550527602211546258e-02 2.535431381564283090e-02 2.520079783528767284e-02 2.504559645143168006e-02 2.488974358560046979e-02 2.473447247408750577e-02 2.458124804447895870e-02 2.443179636853060055e-02 2.428812940643629639e-02 2.415256301160017757e-02 2.402772594690637947e-02 2.391655751218203091e-02 2.382229135196516426e-02 2.374842316992116162e-02 2.369866049459352919e-02 2.367685338701557701e-02 2.368690609290657542e-02 2.373267110677293110e-02 2.381782884132443989e-02 2.394575790190821285e-02 2.411940258910618556e-02 2.434114538732625246e-02 2.461269256140773132e-02 2.493498040020961440e-02 2.530810811103157559e-02 2.573130107392990890e-02 2.620290546708605589e-02 2.672041260866140841e-02 2.728050913280198608e-02 2.787914760958281821e-02 2.851163154001578118e-02 2.917270874920668833e-02 2.985666788465101557e-02 3.055743376953648158e-02 3.126865853631300568e-02 3.198380659410860610e-02 3.269623244917557736e-02 3.339925114607793927e-02 3.408620162235570517e-02 3.475050359521417859e-02 3.538570876478539656e-02 3.598554716779118340e-02 3.654396948747783147e-02 3.705518605307282776e-02 3.751370316936043781e-02 3.791435732176723361e-02 3.825234771601535716e-02 3.852326754112721241e-02 3.872313429428998061e-02 3.884841947808078538e-02 3.889607797603057693e-02 3.886357743240587831e-02 3.874892800764519196e-02 3.855071295383116770e-02 3.826812055747819824e-02 3.790097813324945497e-02 3.744978892620742100e-02 3.691577299655974392e-02 3.630091342368779728e-02 3.560800947717024378e-02 3.484073875677411863e-02 3.400373068306616897e-02 3.310265408165433132e-02 3.214432185642415035e-02 3.113681571716266430e-02 3.008963330211833487e-02 2.901385828052874261e-02 2.792235026387835523e-02 2.682994428127825556e-02 2.575363739874792987e-02 2.471272082454769106e-02 2.372878846933152569e-02 2.282551971687151599e-02 2.202810508118370827e-02 2.136218089079336413e-02 2.085219753037839685e-02 2.051929516085702898e-02 2.037898903176582968e-02 2.043918113197214920e-02 2.069906357658416601e-02 2.114926208195675242e-02 2.177316039794958968e-02 2.254897507807336263e-02 2.345201014854026919e-02 2.445663029650030351e-02 2.553771996419121684e-02 2.667160338339593512e-02 2.783652085289856429e-02 2.901279398291715245e-02 3.018280063391479140e-02 3.133084974793532568e-02 3.244301527864833223e-02 3.350696411356292315e-02 3.451179627532809796e-02 3.544790538504806465e-02 3.630686148673090835e-02 3.708131527152706830e-02 3.776492136333155225e-02 3.835227789395372761e-02 3.883887965657036728e-02 3.922108242113066245e-02 3.949607638296745438e-02 3.966186712374812628e-02 3.971726285956273667e-02 3.966186712374813322e-02 3.949607638296743356e-02 3.922108242113066245e-02 3.883887965657038116e-02 3.835227789395374148e-02 3.776492136333155225e-02 3.708131527152705442e-02 3.630686148673092223e-02 3.544790538504807159e-02 3.451179627532808408e-02 3.350696411356293702e-02 3.244301527864834611e-02 3.133084974793532568e-02 3.018280063391479140e-02 2.901279398291715592e-02 2.783652085289856429e-02 2.667160338339592124e-02 2.553771996419120643e-02 2.445663029650030351e-02 2.345201014854027266e-02 2.254897507807336263e-02 2.177316039794958621e-02 2.114926208195675242e-02 2.069906357658416948e-02 2.043918113197214573e-02 2.037898903176584009e-02 2.051929516085701857e-02 2.085219753037839685e-02 2.136218089079337454e-02 2.202810508118371868e-02 2.282551971687150211e-02 2.372878846933149447e-02 2.471272082454770494e-02 2.575363739874793334e-02 2.682994428127825556e-02 2.792235026387836216e-02 2.901385828052874608e-02 3.008963330211832793e-02 3.113681571716267124e-02 3.214432185642416423e-02 3.310265408165434520e-02 3.400373068306616203e-02 3.484073875677411170e-02 3.560800947717024378e-02 3.630091342368781115e-02 3.691577299655974392e-02 3.744978892620740712e-02 3.790097813324942722e-02 3.826812055747819824e-02 3.855071295383116076e-02 3.874892800764515727e-02 3.886357743240588525e-02 3.889607797603058387e-02 3.884841947808078538e-02 3.872313429429000836e-02 3.852326754112721935e-02 3.825234771601537104e-02 3.791435732176721973e-02 3.751370316936045862e-02 3.705518605307284857e-02 3.654396948747783147e-02 3.598554716779119034e-02 3.538570876478541738e-02 3.475050359521415777e-02 3.408620162235569129e-02 3.339925114607792539e-02 3.269623244917557042e-02 3.198380659410861304e-02 3.126865853631297792e-02 3.055743376953643994e-02 2.985666788465102597e-02 2.917270874920667098e-02 2.851163154001577771e-02 2.787914760958282862e-02 2.728050913280198955e-02 2.672041260866140841e-02 2.620290546708604548e-02 2.573130107392990890e-02 2.530810811103158253e-02 2.493498040020963175e-02 2.461269256140774520e-02 2.434114538732626287e-02 2.411940258910617516e-02 2.394575790190823714e-02 2.381782884132445030e-02 2.373267110677294151e-02 2.368690609290657195e-02 2.367685338701556660e-02 2.369866049459351878e-02 2.374842316992116162e-02 2.382229135196516079e-02 2.391655751218201703e-02 2.402772594690637253e-02 2.415256301160017063e-02 2.428812940643629639e-02 2.443179636853061096e-02 2.458124804447894829e-02 2.473447247408751964e-02 2.488974358560047326e-02 2.504559645143167659e-02 2.520079783528767631e-02 2.535431381564284478e-02 2.550527602211548339e-02 2.565294778475374696e-02 2.579669127805171019e-02 2.593593654308106247e-02 2.607015309116336027e-02 2.619882462851376090e-02 2.632142729099583300e-02 2.643741163970639296e-02 2.654618854077821916e-02 2.664711893664277811e-02 2.673950741172802237e-02 2.682259936441876505e-02 2.689558152028920929e-02 2.695758546024526470e-02 2.700769379185124011e-02 2.704494856290014584e-02 2.706836150257644485e-02 2.707692567623750865e-02 2.706962815320264337e-02 2.704546331092529815e-02 2.700344643133158890e-02 2.694262728357677689e-02 2.686210342984886312e-02 2.676103303508210740e-02 2.663864700588667103e-02 2.649426032720584093e-02 2.632728250618329019e-02 2.613722707074191132e-02 2.592372010502959692e-02 2.568650783501031168e-02 2.542546330516440301e-02 2.514059221165002023e-02 2.483203797875050550e-02 2.450008618428300283e-02 2.414516845628953898e-02 2.376786597807491880e-02 2.336891275170298668e-02 2.294919878149864062e-02 2.250977334870209873e-02 2.205184855561019910e-02 2.157680332120325353e-02 2.108618800852515504e-02 2.058172985397002663e-02 2.006533934571206809e-02 1.953911765632671688e-02 1.900536516404917678e-02 1.846659098563915510e-02 1.792552327502704504e-02 1.738511979512671196e-02 1.684857792141125285e-02 1.631934276017230762e-02 1.580111144266644480e-02 1.529783088661306953e-02
1.542900735857346932e-02 1.593554583716931886e-02 1.646018630678376324e-02 1.699879427959936212e-02 1.754747159286593541e-02 1.810256551099169789e-02 1.866066912003443851e-02 1.921861621630415948e-02 1.977347307231809570e-02 2.032252876673802319e-02 2.086328521062197350e-02 2.139344758242938196e-02 2.191091557841981161e-02 2.241377566984094002e-02 2.290029441171950730e-02 2.336891275170299709e-02 2.381824122674222263e-02 2.424705589952901724e-02 2.465429486753249744e-02 2.503905516960295424e-02 2.540058991457388310e-02 2.573830546053589713e-02 2.605175848084537171e-02 2.634065276255598970e-02 2.660483559430935896e-02 2.684429361363097760e-02 2.705914799820418812e-02 2.724964890212491081e-02 2.741616905679943039e-02 2.755919647731012306e-02 2.767932623907293221e-02 2.777725131674658662e-02 2.785375250777882492e-02 2.790968749672325874e-02 2.794597915336925059e-02 2.796360319738366157e-02 2.796357540388664034e-02 2.794693856715761704e-02 2.791474948218642185e-02 2.786806624440029204e-02 2.780793620466874908e-02 2.773538494753372691e-02 2.765140668322773471e-02 2.755695645623365553e-02 2.745294457284382789e-02 2.734023363553430425e-02 2.721963854175947495e-02 2.709192975800078090e-02 2.695784011639803732e-02 2.681807530119995064e-02 2.667332809618178785e-02 2.652429635295342619e-02 2.637170451442929359e-02 2.621632838819336689e-02 2.605902271115520183e-02 2.590075087922871777e-02 2.574261603308149529e-02 2.558589249245793104e-02 2.543205631756037879e-02 2.528281354896310187e-02 2.514012444430786808e-02 2.500622180379819329e-02 2.488362127944637389e-02 2.477512142837037454e-02 2.468379124359772192e-02 2.461294303266237452e-02 2.456608887591471904e-02 2.454687953844671491e-02 2.455902566595131661e-02 2.460620235785154764e-02 2.469193971156763770e-02 2.481950352719386119e-02 2.499177184049695966e-02 2.521111406077959638e-02 2.547927998429566632e-02 2.579730566181822823e-02 2.616544197934729879e-02 2.658310998236413855e-02 2.704888470068257320e-02 2.756050686413919620e-02 2.811491979389853929e-02 2.870832718652902363e-02 2.933626662357915332e-02 2.999369344130135492e-02 3.067506997086291362e-02 3.137445592962449792e-02 3.208559671449676826e-02 3.280200734962904902e-02 3.351705075044702359e-02 3.422400971379507134e-02 3.491615260440334573e-02 3.558679308789747947e-02 3.622934448644638677e-02 3.683736943908085676e-02 3.740462556945072653e-02 3.792510783003653907e-02 3.839308812834572870e-02 3.880315276598954310e-02 3.915023814891938764e-02 3.942966516528281090e-02 3.963717258197062276e-02 3.976894978560058941e-02 3.982166919070500438e-02 3.979251865935929527e-02 3.967923432434857650e-02 3.948013428493435395e-02 3.919415375381014172e-02 3.882088238047066292e-02 3.836060466567245419e-02 3.781434462047011252e-02 3.718391611804016533e-02 3.647198074216741193e-02 3.568211535229905834e-02 3.481889204883806266e-02 3.388797369580794083e-02 3.289622855535924428e-02 3.185186773663584853e-02 3.076460873554745165e-02 2.964586676538498444e-02 2.850897188217440051e-02 2.736940257097434520e-02 2.624501331395899181e-02 2.515621213153847180e-02 2.412601229246417317e-02 2.317984200504451947e-02 2.234495754663204034e-02 2.164929520056224979e-02 2.111965857791171450e-02 2.077931165611337366e-02 2.064532500761571618e-02 2.072629066390381178e-02 2.102108502724483671e-02 2.151908979108877254e-02 2.220177747901420223e-02 2.304512386371880550e-02 2.402216480528694686e-02 2.510517277952276083e-02 2.626721372838901336e-02 2.748308595613247612e-02 2.872977044212166042e-02 2.998655218544864914e-02 3.123494954914170577e-02 3.245854946026620336e-02 3.364281004063789104e-02 3.477486527380038717e-02 3.584334867194738372e-02 3.683824240192981603e-02 3.775075260199898391e-02 3.857320882583693128e-02 3.929898443660449076e-02 3.992243456173679567e-02 4.043884845189023303e-02 4.084441351094596911e-02 4.113618874549932608e-02 4.131208585852926690e-02 4.137085665761856129e-02 4.131208585852926690e-02 4.113618874549933302e-02 4.084441351094596911e-02 4.043884845189020527e-02 3.992243456173680261e-02 3.929898443660448382e-02 3.857320882583694516e-02 3.775075260199894922e-02 3.683824240192980215e-02 3.584334867194736984e-02 3.477486527380038717e-02 3.364281004063788411e-02 3.245854946026619642e-02 3.123494954914170230e-02 2.998655218544865955e-02 2.872977044212166042e-02 2.748308595613247959e-02 2.626721372838900295e-02 2.510517277952276083e-02 2.402216480528694686e-02 2.304512386371880550e-02 2.220177747901419876e-02 2.151908979108878295e-02 2.102108502724485406e-02 2.072629066390381525e-02 2.064532500761573006e-02 2.077931165611338754e-02 2.111965857791171450e-02 2.164929520056226020e-02 2.234495754663203687e-02 2.317984200504452988e-02 2.412601229246417317e-02 2.515621213153848221e-02 2.624501331395899181e-02 2.736940257097435561e-02 2.850897188217435541e-02 2.964586676538499485e-02 3.076460873554746900e-02 3.185186773663583465e-02 3.289622855535926510e-02 3.388797369580793389e-02 3.481889204883804878e-02 3.568211535229904446e-02 3.647198074216739805e-02 3.718391611804017921e-02 3.781434462047010558e-02 3.836060466567242644e-02 3.882088238047067680e-02 3.919415375381015559e-02 3.948013428493436783e-02 3.967923432434856262e-02 3.979251865935927446e-02 3.982166919070500438e-02 3.976894978560058941e-02 3.963717258197060889e-02 3.942966516528281784e-02 3.915023814891935988e-02 3.880315276598956392e-02 3.839308812834572177e-02 3.792510783003653907e-02 3.740462556945070571e-02 3.683736943908084982e-02 3.622934448644638677e-02 3.558679308789747947e-02 3.491615260440334573e-02 3.422400971379506440e-02 3.351705075044703747e-02 3.280200734962904208e-02 3.208559671449678213e-02 3.137445592962449792e-02 3.067506997086289627e-02 2.999369344130135492e-02 2.933626662357914985e-02 2.870832718652902363e-02 2.811491979389852888e-02 2.756050686413921702e-02 2.704888470068258013e-02 2.658310998236414549e-02 2.616544197934730226e-02 2.579730566181825252e-02 2.547927998429566632e-02 2.521111406077958944e-02 2.499177184049697006e-02 2.481950352719384731e-02 2.469193971156765158e-02 2.460620235785153376e-02 2.455902566595131661e-02 2.454687953844671838e-02 2.456608887591473292e-02 2.461294303266238839e-02 2.468379124359770457e-02 2.477512142837036413e-02 2.488362127944636695e-02 2.500622180379816900e-02 2.514012444430786114e-02 2.528281354896308800e-02 2.543205631756039961e-02 2.558589249245794145e-02 2.574261603308149529e-02 2.590075087922872124e-02 2.605902271115520183e-02 2.621632838819336689e-02 2.637170451442928665e-02 2.652429635295344701e-02 2.667332809618178785e-02 2.681807530119995411e-02 2.695784011639803732e-02 2.709192975800078090e-02 2.721963854175947148e-02 2.734023363553429731e-02 2.745294457284382095e-02 2.755695645623364165e-02 2.765140668322774511e-02 2.773538494753371997e-02 2.780793620466874908e-02 2.786806624440029551e-02 2.791474948218640798e-02 2.794693856715760663e-02 2.796357540388664728e-02 2.796360319738366504e-02 2.794597915336925059e-02 2.790968749672326915e-02 2.785375250777882838e-02 2.777725131674659009e-02 2.767932623907293915e-02 2.755919647731011959e-02 2.741616905679943386e-02 2.724964890212491428e-02 2.705914799820419159e-02 2.684429361363097413e-02 2.660483559430935896e-02 2.634065276255598276e-02 2.605175848084537171e-02 2.573830546053589713e-02 2.540058991457389351e-02 2.503905516960294383e-02 2.465429486753249744e-02 2.424705589952901724e-02 2.381824122674222263e-02 2.336891275170300750e-02 2.290029441171951771e-02 2.241377566984092962e-02 2.191091557841980814e-02 2.139344758242937156e-02 2.086328521062195962e-02 2.032252876673803013e-02 1.977347307231809570e-02 1.921861621630415948e-02 1.866066912003444545e-02 1.810256551099170136e-02 1.754747159286593194e-02 1.699879427959936212e-02 1.646018630678376324e-02 1.593554583716931886e-02 1.542900735857346238e-02
1.555577721611077144e-02 1.606341213173114249e-02 1.659241285995119095e-02 1.713847791751395983e-02 1.769752246309601318e-02 1.826569576976066686e-02 1.883938758463815297e-02 1.941522704430527144e-02 1.999007698754849335e-02 2.056102575478077621e-02 2.112537793617212667e-02 2.168064503797558634e-02 2.222453666672462649e-02 2.275495256330834978e-02 2.326997563146191925e-02 2.376786597807490839e-02 2.424705589952902765e-02 2.470614569626910714e-02 2.514390016739990324e-02 2.555924562134011951e-02 2.595126723262301469e-02 2.631920657537634156e-02 2.666245916874969771e-02 2.698057187709315338e-02 2.727324001729888522e-02 2.754030403698071866e-02 2.778174563994817436e-02 2.799768324990551879e-02 2.818836671956817530e-02 2.835417121084799277e-02 2.849559019263100609e-02 2.861322752632470059e-02 2.870778863596860908e-02 2.878007078950355069e-02 2.883095255069661328e-02 2.886138249711940260e-02 2.887236733801588906e-02 2.886495960620730564e-02 2.884024513941844600e-02 2.879933060722409885e-02 2.874333137870314567e-02 2.867336006088939265e-02 2.859051606723132452e-02 2.849587659624182659e-02 2.839048941111663171e-02 2.827536780925142892e-02 2.815148815430179238e-02 2.801979031131149669e-02 2.788118127625628662e-02 2.773654222459566096e-02 2.758673911892203442e-02 2.743263691371216131e-02 2.727511727607543832e-02 2.711509960575430797e-02 2.695356498595266603e-02 2.679158252925256667e-02 2.663033740021159695e-02 2.647115959886884445e-02 2.631555237885167126e-02 2.616521895362369787e-02 2.602208592164005976e-02 2.588832162806275344e-02 2.576634749677179578e-02 2.565884024023520199e-02 2.556872282464191584e-02 2.549914218040165784e-02 2.545343195478787235e-02 2.543505915128155617e-02 2.544755431925769043e-02 2.549442604555252415e-02 2.557906180459334003e-02 2.570461863494364133e-02 2.587390845757850735e-02 2.608928392569272517e-02 2.635253128591788854e-02 2.666477667322725981e-02 2.702641149051622158e-02 2.743704110086013503e-02 2.789545917433593203e-02 2.839964795965663202e-02 2.894680279746672177e-02 2.953337761798906225e-02 3.015514713721635306e-02 3.080728103258505157e-02 3.148442548463912388e-02 3.218078798635892052e-02 3.289022208651304346e-02 3.360630959405491724e-02 3.432243860451197892e-02 3.503187643546967767e-02 3.572783713575387876e-02 3.640354365333123982e-02 3.705228502334323437e-02 3.766746909513127989e-02 3.824267138443077779e-02 3.877168064203059816e-02 3.924854169703575341e-02 3.966759608059673703e-02 4.002352087888497861e-02 4.031136621241994400e-02 4.052659169976777914e-02 4.066510224190748174e-02 4.072328346284742606e-02 4.069803716531641274e-02 4.058681721049639535e-02 4.038766631136982144e-02 4.009925434476795808e-02 3.972091894327681866e-02 3.925270933198329176e-02 3.869543463507970488e-02 3.805071820286583945e-02 3.732105990927635231e-02 3.650990884809553888e-02 3.562174940616903013e-02 3.466220428385496238e-02 3.363815858897185179e-02 3.255790948317604377e-02 3.143134568033079113e-02 3.027015977962542806e-02 2.908809290841558176e-02 2.790120373323363989e-02 2.672814001352218430e-02 2.559036725702568821e-02 2.451227280414669182e-02 2.352101550048294257e-02 2.264594177179123785e-02 2.191736825776314720e-02 2.136459192013045322e-02 2.101318625782446631e-02 2.088197457213731775e-02 2.098040473455799540e-02 2.130713848580445199e-02 2.185034230141276110e-02 2.258955156675238746e-02 2.349844889160298406e-02 2.454774695923749028e-02 2.570758115529249779e-02 2.694916725767664001e-02 2.824575705572205525e-02 2.957305906385600605e-02 3.090931276616237441e-02 3.223517017353349362e-02 3.353349012434592852e-02 3.478910899759782988e-02 3.598862189934266126e-02 3.712018978105781353e-02 3.817337731381598154e-02 3.913902082065427723e-02 4.000912307011877944e-02 4.077677090039583813e-02 4.143607166147712795e-02 4.198210487178159062e-02 4.241088603936202933e-02 4.271934017394209832e-02 4.290528306060062413e-02 4.296740886158729317e-02 4.290528306060063801e-02 4.271934017394211219e-02 4.241088603936201545e-02 4.198210487178156980e-02 4.143607166147712795e-02 4.077677090039582425e-02 4.000912307011876556e-02 3.913902082065427723e-02 3.817337731381595378e-02 3.712018978105781353e-02 3.598862189934266126e-02 3.478910899759781600e-02 3.353349012434590770e-02 3.223517017353348668e-02 3.090931276616235707e-02 2.957305906385599564e-02 2.824575705572202403e-02 2.694916725767663654e-02 2.570758115529249085e-02 2.454774695923746947e-02 2.349844889160298059e-02 2.258955156675238052e-02 2.185034230141276457e-02 2.130713848580445546e-02 2.098040473455800928e-02 2.088197457213730387e-02 2.101318625782446631e-02 2.136459192013046710e-02 2.191736825776311945e-02 2.264594177179123785e-02 2.352101550048294257e-02 2.451227280414669529e-02 2.559036725702567780e-02 2.672814001352220858e-02 2.790120373323363989e-02 2.908809290841557482e-02 3.027015977962541765e-02 3.143134568033077725e-02 3.255790948317605765e-02 3.363815858897183791e-02 3.466220428385496932e-02 3.562174940616903013e-02 3.650990884809555276e-02 3.732105990927634537e-02 3.805071820286581863e-02 3.869543463507970488e-02 3.925270933198326401e-02 3.972091894327684641e-02 4.009925434476794420e-02 4.038766631136978674e-02 4.058681721049639535e-02 4.069803716531639887e-02 4.072328346284741912e-02 4.066510224190745398e-02 4.052659169976777220e-02 4.031136621241991624e-02 4.002352087888497861e-02 3.966759608059673703e-02 3.924854169703573953e-02 3.877168064203057735e-02 3.824267138443079167e-02 3.766746909513127989e-02 3.705228502334320662e-02 3.640354365333121900e-02 3.572783713575388570e-02 3.503187643546967073e-02 3.432243860451197892e-02 3.360630959405491724e-02 3.289022208651304346e-02 3.218078798635889970e-02 3.148442548463910307e-02 3.080728103258505157e-02 3.015514713721635306e-02 2.953337761798909000e-02 2.894680279746671830e-02 2.839964795965663202e-02 2.789545917433594244e-02 2.743704110086011422e-02 2.702641149051623198e-02 2.666477667322727022e-02 2.635253128591790242e-02 2.608928392569273211e-02 2.587390845757850735e-02 2.570461863494364133e-02 2.557906180459332268e-02 2.549442604555254496e-02 2.544755431925766267e-02 2.543505915128154576e-02 2.545343195478786541e-02 2.549914218040165784e-02 2.556872282464194013e-02 2.565884024023522281e-02 2.576634749677179231e-02 2.588832162806274997e-02 2.602208592164008058e-02 2.616521895362370828e-02 2.631555237885166085e-02 2.647115959886885486e-02 2.663033740021157961e-02 2.679158252925258055e-02 2.695356498595266950e-02 2.711509960575430797e-02 2.727511727607544179e-02 2.743263691371217519e-02 2.758673911892203442e-02 2.773654222459566096e-02 2.788118127625629702e-02 2.801979031131151057e-02 2.815148815430178891e-02 2.827536780925142892e-02 2.839048941111663171e-02 2.849587659624181965e-02 2.859051606723131758e-02 2.867336006088940653e-02 2.874333137870313179e-02 2.879933060722410926e-02 2.884024513941844600e-02 2.886495960620730564e-02 2.887236733801587865e-02 2.886138249711939913e-02 2.883095255069662022e-02 2.878007078950353334e-02 2.870778863596860908e-02 2.861322752632470059e-02 2.849559019263099569e-02 2.835417121084799971e-02 2.818836671956817183e-02 2.799768324990552920e-02 2.778174563994818130e-02 2.754030403698070825e-02 2.727324001729888869e-02 2.698057187709315685e-02 2.666245916874969771e-02 2.631920657537634850e-02 2.595126723262301469e-02 2.555924562134012645e-02 2.514390016739989978e-02 2.470614569626910714e-02 2.424705589952902765e-02 2.376786597807490839e-02 2.326997563146191925e-02 2.275495256330834978e-02 2.222453666672462302e-02 2.168064503797558634e-02 2.112537793617213361e-02 2.056102575478076927e-02 1.999007698754849682e-02 1.941522704430526797e-02 1.883938758463815297e-02 1.826569576976066686e-02 1.769752246309602012e-02 1.713847791751394942e-02 1.659241285995119095e-02 1.606341213173114249e-02 1.555577721611076970e-02
1.567924216620571534e-02 1.618576494500511415e-02 1.671700474781467882e-02 1.726851865662498015e-02 1.783605366322342511e-02 1.841557403634687395e-02 1.900327501099335903e-02 1.959558686739040073e-02 2.018917268821261712e-02 2.078092230535797877e-02 2.136794426101270780e-02 2.194755704556214382e-02 2.251728043856122616e-02 2.307482745395718696e-02 2.361809715688388198e-02 2.414516845628954939e-02 2.465429486753249050e-02 2.514390016739989978e-02 2.561257481947807821e-02 2.605907302213779711e-02 2.648231021849583103e-02 2.688136090338109213e-02 2.725545656364950636e-02 2.760398359328177995e-02 2.792648103235489954e-02 2.822263798855003877e-02 2.849229061099960505e-02 2.873541849896717182e-02 2.895214044211820784e-02 2.914270940530776233e-02 2.930750668899463965e-02 2.944703521707085769e-02 2.956191192714116914e-02 2.965285926448855969e-02 2.972069581012794226e-02 2.976632610549216629e-02 2.979072977122655327e-02 2.979495005487222542e-02 2.978008198118576103e-02 2.974726031856386038e-02 2.969764761421917268e-02 2.963242258785594302e-02 2.955276920676332131e-02 2.945986679245612624e-02 2.935488152804516943e-02 2.923895974412059687e-02 2.911322335698385277e-02 2.897876781448458991e-02 2.883666286987593072e-02 2.868795645166091410e-02 2.853368182646766685e-02 2.837486816218344129e-02 2.821255448980092631e-02 2.804780693500114400e-02 2.788173894497302310e-02 2.771553407303665659e-02 2.755047070434769180e-02 2.738794791184244459e-02 2.722951142504877187e-02 2.707687847983222471e-02 2.693196010165333637e-02 2.679687917008580916e-02 2.667398243554355841e-02 2.656584453514126629e-02 2.647526201584099806e-02 2.640523545908751712e-02 2.635893805509692892e-02 2.633966943714586770e-02 2.635079428389545605e-02 2.639566613262514169e-02 2.647753798084669791e-02 2.659946250222408257e-02 2.676418592951875300e-02 2.697404069001145197e-02 2.723084253549429637e-02 2.753579803718387425e-02 2.788942783425585673e-02 2.829150995262330950e-02 2.874104597551896748e-02 2.923625106300000928e-02 2.977456703781179367e-02 3.035269621900274495e-02 3.096665256703713676e-02 3.161182608793978999e-02 3.228305631858818803e-02 3.297471099682237200e-02 3.368076658324894307e-02 3.439488801264142803e-02 3.511050579441262615e-02 3.582088926696697789e-02 3.651921538750538959e-02 3.719863288512447602e-02 3.785232192175608940e-02 3.847354960799637819e-02 3.905572183163769778e-02 3.959243189978704086e-02 4.007750649321133174e-02 4.050504940297600803e-02 4.086948347949829335e-02 4.116559118424199110e-02 4.138855410279772273e-02 4.153399176104612817e-02 4.159800008831836954e-02 4.157718989675904947e-02 4.146872579850244961e-02 4.127036606612478203e-02 4.098050406256212308e-02 4.059821203118339772e-02 4.012328825349451011e-02 3.955630886156912690e-02 3.889868594677879654e-02 3.815273404811374280e-02 3.732174764214698376e-02 3.641009289344267902e-02 3.542331763802587796e-02 3.436828429725478917e-02 3.325333099864809933e-02 3.208846629093296821e-02 3.088560186240248834e-02 2.965882448617365372e-02 2.842470113023163811e-02 2.720259683946192261e-02 2.601495962028937958e-02 2.488748606712595790e-02 2.384902512555140894e-02 2.293101542111142255e-02 2.216621694572432771e-02 2.158655374978678612e-02 2.122010388335501818e-02 2.108766580931050946e-02 2.119974370665327415e-02 2.155492053721514562e-02 2.214020344336193463e-02 2.293318100411810209e-02 2.390519699105650084e-02 2.502458628671422325e-02 2.625929945941676488e-02 2.757866652060921367e-02 2.895436834515134963e-02 3.036082471397223009e-02 3.177521842957170550e-02 3.317732685815794058e-02 3.454927393547288506e-02 3.587526819022546221e-02 3.714136007750329371e-02 3.833523240791510134e-02 3.944602695317678959e-02 4.046420503790811030e-02 4.138143775209850161e-02 4.219052088193901012e-02 4.288530991391085317e-02 4.346067105698399324e-02 4.391244491409775769e-02 4.423742010586312334e-02 4.443331476289145987e-02 4.449876434898890343e-02 4.443331476289145293e-02 4.423742010586314416e-02 4.391244491409776463e-02 4.346067105698396549e-02 4.288530991391083930e-02 4.219052088193899624e-02 4.138143775209849468e-02 4.046420503790811030e-02 3.944602695317678959e-02 3.833523240791509440e-02 3.714136007750327984e-02 3.587526819022547608e-02 3.454927393547288506e-02 3.317732685815794752e-02 3.177521842957170550e-02 3.036082471397223009e-02 2.895436834515134963e-02 2.757866652060921714e-02 2.625929945941676488e-02 2.502458628671420937e-02 2.390519699105651125e-02 2.293318100411812291e-02 2.214020344336195198e-02 2.155492053721513174e-02 2.119974370665325333e-02 2.108766580931052334e-02 2.122010388335501818e-02 2.158655374978679306e-02 2.216621694572431731e-02 2.293101542111143989e-02 2.384902512555138812e-02 2.488748606712597178e-02 2.601495962028940734e-02 2.720259683946194343e-02 2.842470113023165545e-02 2.965882448617366066e-02 3.088560186240251262e-02 3.208846629093297514e-02 3.325333099864812014e-02 3.436828429725478917e-02 3.542331763802590572e-02 3.641009289344269984e-02 3.732174764214699764e-02 3.815273404811372199e-02 3.889868594677878960e-02 3.955630886156911996e-02 4.012328825349450317e-02 4.059821203118340466e-02 4.098050406256212308e-02 4.127036606612478897e-02 4.146872579850246349e-02 4.157718989675904253e-02 4.159800008831836260e-02 4.153399176104612817e-02 4.138855410279772273e-02 4.116559118424200497e-02 4.086948347949829335e-02 4.050504940297602191e-02 4.007750649321132480e-02 3.959243189978704086e-02 3.905572183163769778e-02 3.847354960799637819e-02 3.785232192175611021e-02 3.719863288512446908e-02 3.651921538750538265e-02 3.582088926696696402e-02 3.511050579441262615e-02 3.439488801264144191e-02 3.368076658324892225e-02 3.297471099682238588e-02 3.228305631858822272e-02 3.161182608793979693e-02 3.096665256703714370e-02 3.035269621900273801e-02 2.977456703781181102e-02 2.923625106300000928e-02 2.874104597551897441e-02 2.829150995262333379e-02 2.788942783425585673e-02 2.753579803718387772e-02 2.723084253549429290e-02 2.697404069001145197e-02 2.676418592951875300e-02 2.659946250222406175e-02 2.647753798084670832e-02 2.639566613262514516e-02 2.635079428389544912e-02 2.633966943714584341e-02 2.635893805509692892e-02 2.640523545908751366e-02 2.647526201584100500e-02 2.656584453514127669e-02 2.667398243554355147e-02 2.679687917008580916e-02 2.693196010165335372e-02 2.707687847983220042e-02 2.722951142504877881e-02 2.738794791184245153e-02 2.755047070434770221e-02 2.771553407303665659e-02 2.788173894497303004e-02 2.804780693500114400e-02 2.821255448980092631e-02 2.837486816218344823e-02 2.853368182646767379e-02 2.868795645166092451e-02 2.883666286987592378e-02 2.897876781448460032e-02 2.911322335698384237e-02 2.923895974412061075e-02 2.935488152804516249e-02 2.945986679245612624e-02 2.955276920676332131e-02 2.963242258785593608e-02 2.969764761421918656e-02 2.974726031856384997e-02 2.978008198118574021e-02 2.979495005487223930e-02 2.979072977122655674e-02 2.976632610549217670e-02 2.972069581012793879e-02 2.965285926448855969e-02 2.956191192714117608e-02 2.944703521707085422e-02 2.930750668899466047e-02 2.914270940530775192e-02 2.895214044211819743e-02 2.873541849896718223e-02 2.849229061099959465e-02 2.822263798855003877e-02 2.792648103235490648e-02 2.760398359328178688e-02 2.725545656364950636e-02 2.688136090338109907e-02 2.648231021849582409e-02 2.605907302213779711e-02 2.561257481947806433e-02 2.514390016739989284e-02 2.465429486753250091e-02 2.414516845628954245e-02 2.361809715688387851e-02 2.307482745395719390e-02 2.251728043856121922e-02 2.194755704556214729e-02 2.136794426101270433e-02 2.078092230535798224e-02 2.018917268821261712e-02 1.959558686739040420e-02 1.900327501099335556e-02 1.841557403634687395e-02 1.783605366322341471e-02 1.726851865662499055e-02 1.671700474781467882e-02 1.618576494500512108e-02 1.567924216620570840e-02
1.580049193704900420e-02 1.630367352081068741e-02 1.683498198128637047e-02 1.738986375086726960e-02 1.796392068658024185e-02 1.855294879098155075e-02 1.915296063245402677e-02 1.976019581443222081e-02 2.037112318410909395e-02 2.098243771327183010e-02 2.159105426125740995e-02 2.219409980756009704e-02 2.278890523989757569e-02 2.337299739808168172e-02 2.394409178903611143e-02 2.450008618428300977e-02 2.503905516960294383e-02 2.555924562134011951e-02 2.605907302213780752e-02 2.653711849088380773e-02 2.699212638007267642e-02 2.742300228333207843e-02 2.782881129291044087e-02 2.820877634895826644e-02 2.856227652779818466e-02 2.888884512411745917e-02 2.918816739152355413e-02 2.946007781693309874e-02 2.970455681680053694e-02 2.992172675733812889e-02 3.011184721683929713e-02 3.027530942623481158e-02 3.041262984440742251e-02 3.052444284772778960e-02 3.061149253900156617e-02 3.067462370963059196e-02 3.071477202017554309e-02 3.073295349853652839e-02 3.073025349114926266e-02 3.070781524028586701e-02 3.066682829876212282e-02 3.060851703089067372e-02 3.053412948379971223e-02 3.044492694445069189e-02 3.034217452284548519e-02 3.022713311873345340e-02 3.010105313539741118e-02 2.996517029755268666e-02 2.982070390892823872e-02 2.966885784688871527e-02 2.951082453501360434e-02 2.934779205878590772e-02 2.918095449384462345e-02 2.901152540048023906e-02 2.884075430243586077e-02 2.866994581342839632e-02 2.850048090235098031e-02 2.833383959985352404e-02 2.817162424799977277e-02 2.801558218565140118e-02 2.786762655247906548e-02 2.772985369477623530e-02 2.760455548246574381e-02 2.749422472020849467e-02 2.740155178449243945e-02 2.732941067651035658e-02 2.728083288433686554e-02 2.725896783219102296e-02 2.726702928433736781e-02 2.730822787135057592e-02 2.738569089095664252e-02 2.750237163885128205e-02 2.766095163935599482e-02 2.786374012992060695e-02 2.811257585166417397e-02 2.840873647042013728e-02 2.875286070940418978e-02 2.914488750395255456e-02 2.958401526951233082e-02 3.006868286497980935e-02 3.059657224199055503e-02 3.116463130904430570e-02 3.176911438095093160e-02 3.240563683368840459e-02 3.306924026800477090e-02 3.375446455771419219e-02 3.445542352925145407e-02 3.516588157619388033e-02 3.587932914862574513e-02 3.658905568484636939e-02 3.728821911189778016e-02 3.796991149885346750e-02 3.862722079264996333e-02 3.925328880636464596e-02 3.984136577975187776e-02 4.038486191103739936e-02 4.087739628754697568e-02 4.131284363865660170e-02 4.168537931313866240e-02 4.198952285625360409e-02 4.222018053935940041e-02 4.237268718351155927e-02 4.244284762432590924e-02 4.242697819310443236e-02 4.232194864382581717e-02 4.212522504228666254e-02 4.183491425886849691e-02 4.144981087806123843e-02 4.096944756604099097e-02 4.039415023473848926e-02 3.972509972174590592e-02 3.896440218652816312e-02 3.811517102014642250e-02 3.718162378702671855e-02 3.616919855347803386e-02 3.508469485651753705e-02 3.393644538888782730e-02 3.273452491350483523e-02 3.149100235431061962e-02 3.022023928093016051e-02 2.893923107524617663e-02 2.766797263412639277e-02 2.642980376876586171e-02 2.525164510210628141e-02 2.416397065242954431e-02 2.320028729964877107e-02 2.239583906289835391e-02 2.178529938654721887e-02 2.139945186181838044e-02 2.126131746651872823e-02 2.138269511436010836e-02 2.176226481117692416e-02 2.238596207901561927e-02 2.322943828684951445e-02 2.426166058607311452e-02 2.544853181303675937e-02 2.675576665290679140e-02 2.815076929360583666e-02 2.960362112859242847e-02 3.108743364146605154e-02 3.257831949037064828e-02 3.405517171714438074e-02 3.549937189249767477e-02 3.689449449611065940e-02 3.822603986205897614e-02 3.948120764444466163e-02 4.064871203296960972e-02 4.171863496833887186e-02 4.268231178360262779e-02 4.353224347443548220e-02 4.426203030752896839e-02 4.486632225286623504e-02 4.534078254759150300e-02 4.568206146841050780e-02 4.588777807277499843e-02 4.595650826573906278e-02 4.588777807277499843e-02 4.568206146841052168e-02 4.534078254759148219e-02 4.486632225286623504e-02 4.426203030752896145e-02 4.353224347443546832e-02 4.268231178360261391e-02 4.171863496833886492e-02 4.064871203296963054e-02 3.948120764444468939e-02 3.822603986205896920e-02 3.689449449611063858e-02 3.549937189249764702e-02 3.405517171714436686e-02 3.257831949037063440e-02 3.108743364146606541e-02 2.960362112859244929e-02 2.815076929360583666e-02 2.675576665290680528e-02 2.544853181303676284e-02 2.426166058607311105e-02 2.322943828684951098e-02 2.238596207901561927e-02 2.176226481117693456e-02 2.138269511436012224e-02 2.126131746651872823e-02 2.139945186181839779e-02 2.178529938654723275e-02 2.239583906289836085e-02 2.320028729964877107e-02 2.416397065242953390e-02 2.525164510210626753e-02 2.642980376876586865e-02 2.766797263412640318e-02 2.893923107524619745e-02 3.022023928093018133e-02 3.149100235431063349e-02 3.273452491350482829e-02 3.393644538888787587e-02 3.508469485651753705e-02 3.616919855347803386e-02 3.718162378702672549e-02 3.811517102014642250e-02 3.896440218652816312e-02 3.972509972174590592e-02 4.039415023473851007e-02 4.096944756604099097e-02 4.144981087806123843e-02 4.183491425886847609e-02 4.212522504228667641e-02 4.232194864382580329e-02 4.242697819310441848e-02 4.244284762432590230e-02 4.237268718351154539e-02 4.222018053935939347e-02 4.198952285625360409e-02 4.168537931313866934e-02 4.131284363865659476e-02 4.087739628754697568e-02 4.038486191103737161e-02 3.984136577975189858e-02 3.925328880636461126e-02 3.862722079264997721e-02 3.796991149885344669e-02 3.728821911189775934e-02 3.658905568484634857e-02 3.587932914862571737e-02 3.516588157619388033e-02 3.445542352925146101e-02 3.375446455771419912e-02 3.306924026800476396e-02 3.240563683368840459e-02 3.176911438095095241e-02 3.116463130904429529e-02 3.059657224199057585e-02 3.006868286497982323e-02 2.958401526951233082e-02 2.914488750395255803e-02 2.875286070940420019e-02 2.840873647042015115e-02 2.811257585166416703e-02 2.786374012992060001e-02 2.766095163935601564e-02 2.750237163885130287e-02 2.738569089095665293e-02 2.730822787135059326e-02 2.726702928433735740e-02 2.725896783219104030e-02 2.728083288433687942e-02 2.732941067651036005e-02 2.740155178449243945e-02 2.749422472020849467e-02 2.760455548246576116e-02 2.772985369477624917e-02 2.786762655247906548e-02 2.801558218565139077e-02 2.817162424799977277e-02 2.833383959985354139e-02 2.850048090235098031e-02 2.866994581342840673e-02 2.884075430243587465e-02 2.901152540048026335e-02 2.918095449384462345e-02 2.934779205878592159e-02 2.951082453501360434e-02 2.966885784688871180e-02 2.982070390892824913e-02 2.996517029755268319e-02 3.010105313539741811e-02 3.022713311873347075e-02 3.034217452284548519e-02 3.044492694445069189e-02 3.053412948379970182e-02 3.060851703089068412e-02 3.066682829876213323e-02 3.070781524028586007e-02 3.073025349114926266e-02 3.073295349853652839e-02 3.071477202017557431e-02 3.067462370963058155e-02 3.061149253900156617e-02 3.052444284772778266e-02 3.041262984440742251e-02 3.027530942623481158e-02 3.011184721683929366e-02 2.992172675733814277e-02 2.970455681680053694e-02 2.946007781693308486e-02 2.918816739152354026e-02 2.888884512411746958e-02 2.856227652779818119e-02 2.820877634895826644e-02 2.782881129291046168e-02 2.742300228333207496e-02 2.699212638007267295e-02 2.653711849088381119e-02 2.605907302213780058e-02 2.555924562134011951e-02 2.503905516960295424e-02 2.450008618428301324e-02 2.394409178903611490e-02 2.337299739808168172e-02 2.278890523989758610e-02 2.219409980756009704e-02 2.159105426125740648e-02 2.098243771327182663e-02 2.037112318410910436e-02 1.976019581443222081e-02 1.915296063245403024e-02 1.855294879098156116e-02 1.796392068658023491e-02 1.738986375086727307e-02 1.683498198128637394e-02 1.630367352081068741e-02 1.580049193704900073e-02
1.592058003986607587e-02 1.641819958624193138e-02 1.694738240129791892e-02 1.750350032815670143e-02 1.808203788596128223e-02 1.867864363824663088e-02 1.928916271480895020e-02 1.990965494707360242e-02 2.053640262376684594e-02 2.116591119335720431e-02 2.179490551544761498e-02 2.242032359776511760e-02 2.303930919435958138e-02 2.364920419454545966e-02 2.424754139259118965e-02 2.483203797875052285e-02 2.540058991457389004e-02 2.595126723262300775e-02 2.648231021849582062e-02 2.699212638007267989e-02 2.747928807655240085e-02 2.794253066178085249e-02 2.838075098803318277e-02 2.879300611461766898e-02 2.917851206827605862e-02 2.953664250796139701e-02 2.986692715432089432e-02 3.016904985364697242e-02 3.044284615696063803e-02 3.068830030728467162e-02 3.090554154214218696e-02 3.109483963411051322e-02 3.125659961008028093e-02 3.139135560998831259e-02 3.149976386841087800e-02 3.158259482770786608e-02 3.164072441941466474e-02 3.167512458128907138e-02 3.168685311051788744e-02 3.167704298870947788e-02 3.164689135068906450e-02 3.159764830585489598e-02 3.153060585670584837e-02 3.144708719254479118e-02 3.134843666554450181e-02 3.123601077923467487e-02 3.111117053385400663e-02 3.097527547660033562e-02 3.082967979523900531e-02 3.067573076873632634e-02 3.051476984647073440e-02 3.034813656663435527e-02 3.017717544344120789e-02 3.000324585096788427e-02 2.982773480881359060e-02 2.965207243165377676e-02 2.947774964244637835e-02 2.930633756955085267e-02 2.913950785460108633e-02 2.897905289552006602e-02 2.882690484469716333e-02 2.868515198637208025e-02 2.855605094390031504e-02 2.844203303596021942e-02 2.834570303517072731e-02 2.826982861197767025e-02 2.821731890275257920e-02 2.819119095421503476e-02 2.819452328959568682e-02 2.823039652274271158e-02 2.830182179758304259e-02 2.841165880258554946e-02 2.856252611868225974e-02 2.875670758890589221e-02 2.899605911638229380e-02 2.928192067787455805e-02 2.961503828998373125e-02 2.999550015094292268e-02 3.042269024317215131e-02 3.089526143293832086e-02 3.141112870802020146e-02 3.196748183536642779e-02 3.256081556318952269e-02 3.318697465244711126e-02 3.384121055368399800e-02 3.451824643621589223e-02 3.521234746775198099e-02 3.591739364610090079e-02 3.662695300626316736e-02 3.733435358184365727e-02 3.803275302512082456e-02 3.871520524431557031e-02 3.937472377980898858e-02 4.000434191041635223e-02 4.059716966446723363e-02 4.114644802304776722e-02 4.164560066113438125e-02 4.208828359311882206e-02 4.246843308721353488e-02 4.278031220092976677e-02 4.301855627733607718e-02 4.317821773725413759e-02 4.325481051263866533e-02 4.324435449694766925e-02 4.314342044506706830e-02 4.294917584449219061e-02 4.265943240823191068e-02 4.227269601745944905e-02 4.178822017959601259e-02 4.120606437975998793e-02 4.052715910783658004e-02 3.975337986021112990e-02 3.888763306579952339e-02 3.793395768784418864e-02 3.689764720846346741e-02 3.578539777700613655e-02 3.460548937830526528e-02 3.336800766928046252e-02 3.208511404145843876e-02 3.077136932032579694e-02 2.944411017076178569e-02 2.812386312340963215e-02 2.683475367929964717e-02 2.560482034484827529e-02 2.446607084332780985e-02 2.345402671755216981e-02 2.260642896677172997e-02 2.196080519444049139e-02 2.155084675593430671e-02 2.140206824310582345e-02 2.152784273898139880e-02 2.192716878117734539e-02 2.258503558025927796e-02 2.347519008755291972e-02 2.456419469330043889e-02 2.581546654420964829e-02 2.719242957027994192e-02 2.866051702983003421e-02 3.018817763151392108e-02 3.174719141382617571e-02 3.331258499381583443e-02 3.486235598589669527e-02 3.637713550785481170e-02 3.783985775318476907e-02 3.923546783332234472e-02 4.055067786205775876e-02 4.177377054999021483e-02 4.289444492581247909e-02 4.390369735609513102e-02 4.479373114355832131e-02 4.555788874995780197e-02 4.619060165947970475e-02 4.668735386017503625e-02 4.704465578995657704e-02 4.726002634839492067e-02 4.733198122396024138e-02 4.726002634839492067e-02 4.704465578995657010e-02 4.668735386017505012e-02 4.619060165947970475e-02 4.555788874995782278e-02 4.479373114355830049e-02 4.390369735609512408e-02 4.289444492581247215e-02 4.177377054999021483e-02 4.055067786205777264e-02 3.923546783332233084e-02 3.783985775318474826e-02 3.637713550785482558e-02 3.486235598589668139e-02 3.331258499381583443e-02 3.174719141382618959e-02 3.018817763151391761e-02 2.866051702983003074e-02 2.719242957027993499e-02 2.581546654420964829e-02 2.456419469330043542e-02 2.347519008755290237e-02 2.258503558025926755e-02 2.192716878117734192e-02 2.152784273898139533e-02 2.140206824310582692e-02 2.155084675593431712e-02 2.196080519444050527e-02 2.260642896677175079e-02 2.345402671755215940e-02 2.446607084332782373e-02 2.560482034484824407e-02 2.683475367929964370e-02 2.812386312340965297e-02 2.944411017076177181e-02 3.077136932032580388e-02 3.208511404145843876e-02 3.336800766928049028e-02 3.460548937830529304e-02 3.578539777700613655e-02 3.689764720846343965e-02 3.793395768784419558e-02 3.888763306579953727e-02 3.975337986021113684e-02 4.052715910783656617e-02 4.120606437975999486e-02 4.178822017959603341e-02 4.227269601745943517e-02 4.265943240823187599e-02 4.294917584449221143e-02 4.314342044506706136e-02 4.324435449694768313e-02 4.325481051263868615e-02 4.317821773725413065e-02 4.301855627733607718e-02 4.278031220092975290e-02 4.246843308721352794e-02 4.208828359311880124e-02 4.164560066113436737e-02 4.114644802304775334e-02 4.059716966446724057e-02 4.000434191041633836e-02 3.937472377980898858e-02 3.871520524431558419e-02 3.803275302512080375e-02 3.733435358184365033e-02 3.662695300626317430e-02 3.591739364610087998e-02 3.521234746775197405e-02 3.451824643621586447e-02 3.384121055368399106e-02 3.318697465244710432e-02 3.256081556318950881e-02 3.196748183536642779e-02 3.141112870802020146e-02 3.089526143293835556e-02 3.042269024317216866e-02 2.999550015094290187e-02 2.961503828998372084e-02 2.928192067787453723e-02 2.899605911638229727e-02 2.875670758890590956e-02 2.856252611868225974e-02 2.841165880258555293e-02 2.830182179758302524e-02 2.823039652274273933e-02 2.819452328959571805e-02 2.819119095421502436e-02 2.821731890275258614e-02 2.826982861197767025e-02 2.834570303517073772e-02 2.844203303596022983e-02 2.855605094390031504e-02 2.868515198637208025e-02 2.882690484469715292e-02 2.897905289552006602e-02 2.913950785460107940e-02 2.930633756955086308e-02 2.947774964244639917e-02 2.965207243165377676e-02 2.982773480881356978e-02 3.000324585096788080e-02 3.017717544344121136e-02 3.034813656663436915e-02 3.051476984647073093e-02 3.067573076873632287e-02 3.082967979523899837e-02 3.097527547660032521e-02 3.111117053385400663e-02 3.123601077923466793e-02 3.134843666554450181e-02 3.144708719254481200e-02 3.153060585670586224e-02 3.159764830585489598e-02 3.164689135068905063e-02 3.167704298870947788e-02 3.168685311051789438e-02 3.167512458128907138e-02 3.164072441941466474e-02 3.158259482770785914e-02 3.149976386841087800e-02 3.139135560998831259e-02 3.125659961008027399e-02 3.109483963411051322e-02 3.090554154214218696e-02 3.068830030728467162e-02 3.044284615696063456e-02 3.016904985364698630e-02 2.986692715432089779e-02 2.953664250796139701e-02 2.917851206827605862e-02 2.879300611461767245e-02 2.838075098803319318e-02 2.794253066178084208e-02 2.747928807655240085e-02 2.699212638007267989e-02 2.648231021849583103e-02 2.595126723262300775e-02 2.540058991457388310e-02 2.483203797875050550e-02 2.424754139259118965e-02 2.364920419454544925e-02 2.303930919435958485e-02 2.242032359776511413e-02 2.179490551544761151e-02 2.116591119335720778e-02 2.053640262376684247e-02 1.990965494707360242e-02 1.928916271480895020e-02 1.867864363824662394e-02 1.808203788596127876e-02 1.750350032815670490e-02 1.694738240129792239e-02 1.641819958624193138e-02 1.592058003986607934e-02
1.604049888283041667e-02 1.653037411299271980e-02 1.705524046725029677e-02 1.761043635500664228e-02 1.819136160536238833e-02 1.879354249901206766e-02 1.941267564834020520e-02 2.004465506902470065e-02 2.068558663422661800e-02 2.133179357082023303e-02 2.197981597758979708e-02 2.262640666316527785e-02 2.326852499359236687e-02 2.390332993638963691e-02 2.452817309279485200e-02 2.514059221165001329e-02 2.573830546053589366e-02 2.631920657537634156e-02 2.688136090338109213e-02 2.742300228333207496e-02 2.794253066178084208e-02 2.843851031628925538e-02 2.890966854178565401e-02 2.935489464958137770e-02 2.977323912776628362e-02 3.016391281476734493e-02 3.052628594364658471e-02 3.085988692242611423e-02 3.116440072507424899e-02 3.143966677855612735e-02 3.168567624356487950e-02 3.190256860039177023e-02 3.209062746698012475e-02 3.225027559383170095e-02 3.238206900026865259e-02 3.248669023886840285e-02 3.256494079970984057e-02 3.261773269355253829e-02 3.264607928303206452e-02 3.265108546319136357e-02 3.263393732668449371e-02 3.259589148411234927e-02 3.253826424518548033e-02 3.246242090054431151e-02 3.236976537552131022e-02 3.226173055413412288e-02 3.213976959206856637e-02 3.200534854913158339e-02 3.185994067225519227e-02 3.170502264728481540e-02 3.154207310923830970e-02 3.137257365441069312e-02 3.119801253200516974e-02 3.101989110659209709e-02 3.083973307504551606e-02 3.065909629267236924e-02 3.047958691388053323e-02 3.030287538481876708e-02 3.013071364199116850e-02 2.996495267670101423e-02 2.980755942706941539e-02 2.966063176698198814e-02 2.952641018752524132e-02 2.940728462847047933e-02 2.930579483637564195e-02 2.922462262724980636e-02 2.916657454304468974e-02 2.913455363950721855e-02 2.913151954947904021e-02 2.916043654000724170e-02 2.922421001340212710e-02 2.932561275559711009e-02 2.946720314379557351e-02 2.965123839602504599e-02 2.987958666597636051e-02 3.015364224460878248e-02 3.047424823382223480e-02 3.084163075902668361e-02 3.125534809790862789e-02 3.171425709638187040e-02 3.221649804538035539e-02 3.275949795721118385e-02 3.333999105857300693e-02 3.395405442940910290e-02 3.459715613368333220e-02 3.526421292650569472e-02 3.594965465047047365e-02 3.664749268866877852e-02 3.735139024390064094e-02 3.805473268590161412e-02 3.875069668623459113e-02 3.943231729749990117e-02 4.009255250214872196e-02 4.072434504549150847e-02 4.132068157865487201e-02 4.187464927942611409e-02 4.237949020540043854e-02 4.282865367905731857e-02 4.321584702232966063e-02 4.353508496125461924e-02 4.378073801993746794e-02 4.394758022622122229e-02 4.403083646652349720e-02 4.402622986108582770e-02 4.393002958982045181e-02 4.373909969010576076e-02 4.345094947941961078e-02 4.306378643768855874e-02 4.257657262947048271e-02 4.198908607069350846e-02 4.130198886883675730e-02 4.051690451345252991e-02 3.963650739287182673e-02 3.866462848911005057e-02 3.760638227181146293e-02 3.646832105729320289e-02 3.525862442910634303e-02 3.398733248192092882e-02 3.266663208563554827e-02 3.131120391642500805e-02 2.993863247285619492e-02 2.856986782529222224e-02 2.722970027068908477e-02 2.594715906235495542e-02 2.475566648690492519e-02 2.369267203676365952e-02 2.279839315314747400e-02 2.211329161944339608e-02 2.167416366660388991e-02 2.150930972057372992e-02 2.163399999265458798e-02 2.204782500852022972e-02 2.273499753445786670e-02 2.366742116218745542e-02 2.480923748760775066e-02 2.612132544609081092e-02 2.756475909114412468e-02 2.910294989890492914e-02 3.070267544252730518e-02 3.233435715728488757e-02 3.397191703300240367e-02 3.559244460012903760e-02 3.717581176126927289e-02 3.870430614790229540e-02 4.016231294247428474e-02 4.153605300719862004e-02 4.281337450876888939e-02 4.398359094124134477e-02 4.503735741071303311e-02 4.596657750424645167e-02 4.676433410409324559e-02 4.742483867905812611e-02 4.794339469113112484e-02 4.831637172740346070e-02 4.854118779545226608e-02 4.861629792188231630e-02 4.854118779545230078e-02 4.831637172740346764e-02 4.794339469113110402e-02 4.742483867905810530e-02 4.676433410409325253e-02 4.596657750424644473e-02 4.503735741071303311e-02 4.398359094124135865e-02 4.281337450876888939e-02 4.153605300719864085e-02 4.016231294247427780e-02 3.870430614790228846e-02 3.717581176126928677e-02 3.559244460012902372e-02 3.397191703300241061e-02 3.233435715728488757e-02 3.070267544252732253e-02 2.910294989890491874e-02 2.756475909114413855e-02 2.612132544609083173e-02 2.480923748760775066e-02 2.366742116218745196e-02 2.273499753445787017e-02 2.204782500852022972e-02 2.163399999265459492e-02 2.150930972057374727e-02 2.167416366660389684e-02 2.211329161944340649e-02 2.279839315314750869e-02 2.369267203676365952e-02 2.475566648690490437e-02 2.594715906235497971e-02 2.722970027068909865e-02 2.856986782529222918e-02 2.993863247285617063e-02 3.131120391642498724e-02 3.266663208563554133e-02 3.398733248192092188e-02 3.525862442910632222e-02 3.646832105729318901e-02 3.760638227181145599e-02 3.866462848911005057e-02 3.963650739287184754e-02 4.051690451345255767e-02 4.130198886883675036e-02 4.198908607069350846e-02 4.257657262947048271e-02 4.306378643768855874e-02 4.345094947941960384e-02 4.373909969010576076e-02 4.393002958982045181e-02 4.402622986108581382e-02 4.403083646652346944e-02 4.394758022622121535e-02 4.378073801993744019e-02 4.353508496125462618e-02 4.321584702232966063e-02 4.282865367905731163e-02 4.237949020540043854e-02 4.187464927942609327e-02 4.132068157865488589e-02 4.072434504549152234e-02 4.009255250214874278e-02 3.943231729749990810e-02 3.875069668623459113e-02 3.805473268590160024e-02 3.735139024390064094e-02 3.664749268866879239e-02 3.594965465047046671e-02 3.526421292650567391e-02 3.459715613368331832e-02 3.395405442940908208e-02 3.333999105857299305e-02 3.275949795721117691e-02 3.221649804538034845e-02 3.171425709638187040e-02 3.125534809790860707e-02 3.084163075902668014e-02 3.047424823382222092e-02 3.015364224460878942e-02 2.987958666597637092e-02 2.965123839602503211e-02 2.946720314379556310e-02 2.932561275559709968e-02 2.922421001340212710e-02 2.916043654000724170e-02 2.913151954947904368e-02 2.913455363950723936e-02 2.916657454304470709e-02 2.922462262724979595e-02 2.930579483637565236e-02 2.940728462847047933e-02 2.952641018752526214e-02 2.966063176698198814e-02 2.980755942706940498e-02 2.996495267670101423e-02 3.013071364199117544e-02 3.030287538481876014e-02 3.047958691388053670e-02 3.065909629267236924e-02 3.083973307504551606e-02 3.101989110659209709e-02 3.119801253200517668e-02 3.137257365441067924e-02 3.154207310923830970e-02 3.170502264728481540e-02 3.185994067225519227e-02 3.200534854913159033e-02 3.213976959206856637e-02 3.226173055413410901e-02 3.236976537552130329e-02 3.246242090054429763e-02 3.253826424518548727e-02 3.259589148411234927e-02 3.263393732668450758e-02 3.265108546319137051e-02 3.264607928303207840e-02 3.261773269355253135e-02 3.256494079970984057e-02 3.248669023886841672e-02 3.238206900026865259e-02 3.225027559383170789e-02 3.209062746698011781e-02 3.190256860039177023e-02 3.168567624356487950e-02 3.143966677855612041e-02 3.116440072507425940e-02 3.085988692242613504e-02 3.052628594364657430e-02 3.016391281476735187e-02 2.977323912776628362e-02 2.935489464958138117e-02 2.890966854178565401e-02 2.843851031628925885e-02 2.794253066178084208e-02 2.742300228333207149e-02 2.688136090338109907e-02 2.631920657537634850e-02 2.573830546053589366e-02 2.514059221165002023e-02 2.452817309279484853e-02 2.390332993638962997e-02 2.326852499359237381e-02 2.262640666316527785e-02 2.197981597758979708e-02 2.133179357082023650e-02 2.068558663422662147e-02 2.004465506902469371e-02 1.941267564834021214e-02 1.879354249901206766e-02 1.819136160536238833e-02 1.761043635500664922e-02 1.705524046725029677e-02 1.653037411299272327e-02 1.604049888283041320e-02
1.616115479417495893e-02 1.664117339614998303e-02 1.715956497018206184e-02 1.771168029766681529e-02 1.829287190576866021e-02 1.889857338412382140e-02 1.952435567051162557e-02 2.016596425421713148e-02 2.081934149180969876e-02 2.148063792821410314e-02 2.214621593930639690e-02 2.281264835006453773e-02 2.347671404758411989e-02 2.413539205706955945e-02 2.478585510003804629e-02 2.542546330516440301e-02 2.605175848084536477e-02 2.666245916874970118e-02 2.725545656364950983e-02 2.782881129291045127e-02 2.838075098803317584e-02 2.890966854178565401e-02 2.941412092121945682e-02 2.989282839444954917e-02 3.034467402402259845e-02 3.076870327971663321e-02 3.116412362704068864e-02 3.153030395358852322e-02 3.186677370308760304e-02 3.217322159619457472e-02 3.244949382771182556e-02 3.269559164194788675e-02 3.291166820159589085e-02 3.309802468090620314e-02 3.325510553132297181e-02 3.338349288731684572e-02 3.348390010210040846e-02 3.355716442729895360e-02 3.360423887754734884e-02 3.362618335023888350e-02 3.362415510197080959e-02 3.359939871618905505e-02 3.355323573033313495e-02 3.348705412451807167e-02 3.340229790614082650e-02 3.330045705426273872e-02 3.318305811235269104e-02 3.305165573590550937e-02 3.290782551031942726e-02 3.275315835187798952e-02 3.258925678829469735e-02 3.241773338280624916e-02 3.224021151515148176e-02 3.205832866228410655e-02 3.187374223015919383e-02 3.168813787492885670e-02 3.150324011771680338e-02 3.132082490325278218e-02 3.114273358163103383e-02 3.097088760874803712e-02 3.080730307072370236e-02 3.065410394975216779e-02 3.051353287510408935e-02 3.038795795870145519e-02 3.027987421880079175e-02 3.019189807004061393e-02 3.012675342795954198e-02 3.008724816510165850e-02 3.007623998426064635e-02 3.009659125291205134e-02 3.015111296700287088e-02 3.024249875626322526e-02 3.037325065651103745e-02 3.054559918193044954e-02 3.076142093848580755e-02 3.102215752917733549e-02 3.132873972505838961e-02 3.168152075614576180e-02 3.208022210302781396e-02 3.252389438636927449e-02 3.301089494926164047e-02 3.353888263096881789e-02 3.410482917346224774e-02 3.470504580180531345e-02 3.533522285839842819e-02 3.599047998665914211e-02 3.666542424527346328e-02 3.735421364845276787e-02 3.805062390903964781e-02 3.874811654217168860e-02 3.943990690560555956e-02 4.011903115964786382e-02 4.077841149184875669e-02 4.141091925110124833e-02 4.200943586732377305e-02 4.256691159999639179e-02 4.307642227077391334e-02 4.353122420401035753e-02 4.392480763686139322e-02 4.425094887954270778e-02 4.450376151697030269e-02 4.467774695461145668e-02 4.476784463219754540e-02 4.476948226626568245e-02 4.467862654371163034e-02 4.449183478134788317e-02 4.420630819987641374e-02 4.381994764575085355e-02 4.333141284504167523e-02 4.274018660748162696e-02 4.204664583893170243e-02 4.125214179450323315e-02 4.035909274531732788e-02 3.937109317427394534e-02 3.829304478919549892e-02 3.713131604920986983e-02 3.589393848090734196e-02 3.459084960586598229e-02 3.323419329702926445e-02 3.183868772142305070e-02 3.042206651918251750e-02 2.900558649071289033e-02 2.761456807957491516e-02 2.627888359580933184e-02 2.503322209351779848e-02 2.391683807189001060e-02 2.297236542875895696e-02 2.224324712850793417e-02 2.176956806547848330e-02 2.158272329893459740e-02 2.170024822178736115e-02 2.212265753844658289e-02 2.283361033579793184e-02 2.380326266366693255e-02 2.499333480272384125e-02 2.636211699466325248e-02 2.786826964347101712e-02 2.947312502094440526e-02 3.114174508320706122e-02 3.284316090342747491e-02 3.455016817727134260e-02 3.623893390564946609e-02 3.788856121199894733e-02 3.948068479413517629e-02 4.099912558099086390e-02 4.242961015725640883e-02 4.375954994098360529e-02 4.497787121009248074e-02 4.607488647059187342e-02 4.704219848983547114e-02 4.787262964343740046e-02 4.856017060571428401e-02 4.909994367048469560e-02 4.948817706783215087e-02 4.972218754664646523e-02 4.980036924919663960e-02 4.972218754664647911e-02 4.948817706783219250e-02 4.909994367048469560e-02 4.856017060571427707e-02 4.787262964343742822e-02 4.704219848983548502e-02 4.607488647059186648e-02 4.497787121009249461e-02 4.375954994098357059e-02 4.242961015725638801e-02 4.099912558099086390e-02 3.948068479413517629e-02 3.788856121199896815e-02 3.623893390564947303e-02 3.455016817727135647e-02 3.284316090342746103e-02 3.114174508320705081e-02 2.947312502094439485e-02 2.786826964347101365e-02 2.636211699466322125e-02 2.499333480272386207e-02 2.380326266366690133e-02 2.283361033579793184e-02 2.212265753844656554e-02 2.170024822178738197e-02 2.158272329893460434e-02 2.176956806547848330e-02 2.224324712850795152e-02 2.297236542875895696e-02 2.391683807188998631e-02 2.503322209351781930e-02 2.627888359580935265e-02 2.761456807957495679e-02 2.900558649071291809e-02 3.042206651918252444e-02 3.183868772142305070e-02 3.323419329702928526e-02 3.459084960586598922e-02 3.589393848090735584e-02 3.713131604920985596e-02 3.829304478919549892e-02 3.937109317427395921e-02 4.035909274531733482e-02 4.125214179450326091e-02 4.204664583893172325e-02 4.274018660748162002e-02 4.333141284504166135e-02 4.381994764575084661e-02 4.420630819987640681e-02 4.449183478134789010e-02 4.467862654371162340e-02 4.476948226626568939e-02 4.476784463219753846e-02 4.467774695461146361e-02 4.450376151697031657e-02 4.425094887954270778e-02 4.392480763686140016e-02 4.353122420401036446e-02 4.307642227077389946e-02 4.256691159999637791e-02 4.200943586732377305e-02 4.141091925110124833e-02 4.077841149184874975e-02 4.011903115964784994e-02 3.943990690560553874e-02 3.874811654217169554e-02 3.805062390903964781e-02 3.735421364845277481e-02 3.666542424527345634e-02 3.599047998665916293e-02 3.533522285839843513e-02 3.470504580180531345e-02 3.410482917346225468e-02 3.353888263096881789e-02 3.301089494926162660e-02 3.252389438636928143e-02 3.208022210302782090e-02 3.168152075614576180e-02 3.132873972505838961e-02 3.102215752917734243e-02 3.076142093848580408e-02 3.054559918193044260e-02 3.037325065651099235e-02 3.024249875626321485e-02 3.015111296700287088e-02 3.009659125291205481e-02 3.007623998426063594e-02 3.008724816510165503e-02 3.012675342795952116e-02 3.019189807004061393e-02 3.027987421880075358e-02 3.038795795870147254e-02 3.051353287510409629e-02 3.065410394975217473e-02 3.080730307072368848e-02 3.097088760874803712e-02 3.114273358163104077e-02 3.132082490325276830e-02 3.150324011771679644e-02 3.168813787492887057e-02 3.187374223015919383e-02 3.205832866228409961e-02 3.224021151515148176e-02 3.241773338280624223e-02 3.258925678829469735e-02 3.275315835187798258e-02 3.290782551031942726e-02 3.305165573590550937e-02 3.318305811235269104e-02 3.330045705426273872e-02 3.340229790614081956e-02 3.348705412451806473e-02 3.355323573033313495e-02 3.359939871618904117e-02 3.362415510197080959e-02 3.362618335023888350e-02 3.360423887754735578e-02 3.355716442729894666e-02 3.348390010210040846e-02 3.338349288731684572e-02 3.325510553132298569e-02 3.309802468090621008e-02 3.291166820159589085e-02 3.269559164194789369e-02 3.244949382771181168e-02 3.217322159619459554e-02 3.186677370308758916e-02 3.153030395358853710e-02 3.116412362704069905e-02 3.076870327971662628e-02 3.034467402402259498e-02 2.989282839444954917e-02 2.941412092121945335e-02 2.890966854178565401e-02 2.838075098803318624e-02 2.782881129291046168e-02 2.725545656364951677e-02 2.666245916874969771e-02 2.605175848084537171e-02 2.542546330516440301e-02 2.478585510003804629e-02 2.413539205706954904e-02 2.347671404758411989e-02 2.281264835006452732e-02 2.214621593930638649e-02 2.148063792821409967e-02 2.081934149180970570e-02 2.016596425421713148e-02 1.952435567051161516e-02 1.889857338412381446e-02 1.829287190576865327e-02 1.771168029766681529e-02 1.715956497018205143e-02 1.664117339614997956e-02 1.616115479417496240e-02
1.628334359321751551e-02 1.675149495911204198e-02 1.726131604811145109e-02 1.780821973903550307e-02 1.838755304523038286e-02 1.899469083113771925e-02 1.962510523974654586e-02 2.027441406845794519e-02 2.093841206441822769e-02 2.161308912427271564e-02 2.229463897743871881e-02 2.297946133658753179e-02 2.366415986595536702e-02 2.434553773363890006e-02 2.502059201742429934e-02 2.568650783501031168e-02 2.634065276255597929e-02 2.698057187709315338e-02 2.760398359328178688e-02 2.820877634895826644e-02 2.879300611461768286e-02 2.935489464958138117e-02 2.989282839444954570e-02 3.040535786981224398e-02 3.089119744102075335e-02 3.134922530502930182e-02 3.177848355601674973e-02 3.217817819018885944e-02 3.254767891611557579e-02 3.288651864455957585e-02 3.319439254083068891e-02 3.347115653314597372e-02 3.371682518234989101e-02 3.393156883180492578e-02 3.411570997145031703e-02 3.426971876717892912e-02 3.439420772596371578e-02 3.448992548872821529e-02 3.455774976690201977e-02 3.459867946490181173e-02 3.461382605928622208e-02 3.460440433577952057e-02 3.457172261716614375e-02 3.451717264757639403e-02 3.444221933085374332e-02 3.434839055123500851e-02 3.423726733200512656e-02 3.411047461014279220e-02 3.396967292029847568e-02 3.381655128735078231e-02 3.365282162100027841e-02 3.348021488581020416e-02 3.330047928372198429e-02 3.311538063109533553e-02 3.292670503731821158e-02 3.273626389589118918e-02 3.254590108144828076e-02 3.235750210821617540e-02 3.217300484905716990e-02 3.199441124310734019e-02 3.182379923971793978e-02 3.166333404482456898e-02 3.151527756363513288e-02 3.138199478430334782e-02 3.126595573795148270e-02 3.116973162084397259e-02 3.109598369642749965e-02 3.104744373039211580e-02 3.102688496971030274e-02 3.103708306884247689e-02 3.108076689264929748e-02 3.116055976884785084e-02 3.127891248496281890e-02 3.143803006614596246e-02 3.163979505343680887e-02 3.188569054077546733e-02 3.217672654156425449e-02 3.251337328090649764e-02 3.289550472194280317e-02 3.332235505237737122e-02 3.379249004293267272e-02 3.430379424008529743e-02 3.485347398498143262e-02 3.543807536884041598e-02 3.605351552965091466e-02 3.669512521772272384e-02 3.735770032236065963e-02 3.803556003818602677e-02 3.872260951316286448e-02 3.941240510519797985e-02 4.009822072367798251e-02 4.077311409758154620e-02 4.142999215604261515e-02 4.206167500704189460e-02 4.266095824391939045e-02 4.322067349592059737e-02 4.373374727295539777e-02 4.419325824493609833e-02 4.459249315321209967e-02 4.492500158655475528e-02 4.518464987728294108e-02 4.536567439395468304e-02 4.546273453408693904e-02 4.547096576169498000e-02 4.538603309793836499e-02 4.520418556727708037e-02 4.492231223602350526e-02 4.453800066684624609e-02 4.404959886668804309e-02 4.345628214598085126e-02 4.275812675872620733e-02 4.195619278726935714e-02 4.105261951051045882e-02 4.005073749320257892e-02 3.895520289910136408e-02 3.777216108701945962e-02 3.650944836713698738e-02 3.517684271441499227e-02 3.378637580913981114e-02 3.235271897362821530e-02 3.089365226615795393e-02 2.943061509486145921e-02 2.798931106321952272e-02 2.660028830281760751e-02 2.529932599744207089e-02 2.412732196825979891e-02 2.312922124703916879e-02 2.235145272606147912e-02 2.183755012888341160e-02 2.162232151620100545e-02 2.172598065267247400e-02 2.215036433394270213e-02 2.287886351892903791e-02 2.388002557007848706e-02 2.511316908676217846e-02 2.653394864321118735e-02 2.809854224540618561e-02 2.976613800072705832e-02 3.150003074364447764e-02 3.326782403789534798e-02 3.504116198489234946e-02 3.679527246347402691e-02 3.850847923526669325e-02 4.016175747585262745e-02 4.173835985957168038e-02 4.322351633464600884e-02 4.460420023242341742e-02 4.586894989574745451e-02 4.700773487483612956e-02 4.801185696492555471e-02 4.887387798852366183e-02 4.958756782798014184e-02 5.014786762909408807e-02 5.055086428702466883e-02 5.079377330930717055e-02 5.087492796438630727e-02 5.079377330930717749e-02 5.055086428702465495e-02 5.014786762909408113e-02 4.958756782798015572e-02 4.887387798852366877e-02 4.801185696492554084e-02 4.700773487483611568e-02 4.586894989574744758e-02 4.460420023242341048e-02 4.322351633464600884e-02 4.173835985957166650e-02 4.016175747585261357e-02 3.850847923526670019e-02 3.679527246347400610e-02 3.504116198489234252e-02 3.326782403789534798e-02 3.150003074364447070e-02 2.976613800072705832e-02 2.809854224540618561e-02 2.653394864321119082e-02 2.511316908676217846e-02 2.388002557007849747e-02 2.287886351892904832e-02 2.215036433394271601e-02 2.172598065267247747e-02 2.162232151620100198e-02 2.183755012888342201e-02 2.235145272606148606e-02 2.312922124703915491e-02 2.412732196825978850e-02 2.529932599744207089e-02 2.660028830281761791e-02 2.798931106321955395e-02 2.943061509486145921e-02 3.089365226615795393e-02 3.235271897362820143e-02 3.378637580913982502e-02 3.517684271441499921e-02 3.650944836713698738e-02 3.777216108701945269e-02 3.895520289910137796e-02 4.005073749320260668e-02 4.105261951051045882e-02 4.195619278726935714e-02 4.275812675872620733e-02 4.345628214598081657e-02 4.404959886668803615e-02 4.453800066684622527e-02 4.492231223602348444e-02 4.520418556727708037e-02 4.538603309793836499e-02 4.547096576169498000e-02 4.546273453408693904e-02 4.536567439395470386e-02 4.518464987728291332e-02 4.492500158655474835e-02 4.459249315321207191e-02 4.419325824493612609e-02 4.373374727295538389e-02 4.322067349592059043e-02 4.266095824391940433e-02 4.206167500704189460e-02 4.142999215604260821e-02 4.077311409758155314e-02 4.009822072367800333e-02 3.941240510519794515e-02 3.872260951316285754e-02 3.803556003818600595e-02 3.735770032236067351e-02 3.669512521772273078e-02 3.605351552965091466e-02 3.543807536884040904e-02 3.485347398498143262e-02 3.430379424008528355e-02 3.379249004293268660e-02 3.332235505237736428e-02 3.289550472194281011e-02 3.251337328090649070e-02 3.217672654156428225e-02 3.188569054077549508e-02 3.163979505343681581e-02 3.143803006614598328e-02 3.127891248496280502e-02 3.116055976884784043e-02 3.108076689264929054e-02 3.103708306884248383e-02 3.102688496971030274e-02 3.104744373039209845e-02 3.109598369642749965e-02 3.116973162084397259e-02 3.126595573795148270e-02 3.138199478430334782e-02 3.151527756363513288e-02 3.166333404482458286e-02 3.182379923971791896e-02 3.199441124310735407e-02 3.217300484905716990e-02 3.235750210821617540e-02 3.254590108144828769e-02 3.273626389589118918e-02 3.292670503731821852e-02 3.311538063109534941e-02 3.330047928372198429e-02 3.348021488581017641e-02 3.365282162100029228e-02 3.381655128735076843e-02 3.396967292029846874e-02 3.411047461014279220e-02 3.423726733200511962e-02 3.434839055123502238e-02 3.444221933085374332e-02 3.451717264757639403e-02 3.457172261716614375e-02 3.460440433577950670e-02 3.461382605928622208e-02 3.459867946490181867e-02 3.455774976690201977e-02 3.448992548872821529e-02 3.439420772596371578e-02 3.426971876717892912e-02 3.411570997145033785e-02 3.393156883180491190e-02 3.371682518234987713e-02 3.347115653314597372e-02 3.319439254083068891e-02 3.288651864455956891e-02 3.254767891611558966e-02 3.217817819018887332e-02 3.177848355601674973e-02 3.134922530502932958e-02 3.089119744102075682e-02 3.040535786981224398e-02 2.989282839444954917e-02 2.935489464958138117e-02 2.879300611461767245e-02 2.820877634895826644e-02 2.760398359328177995e-02 2.698057187709315338e-02 2.634065276255597929e-02 2.568650783501031862e-02 2.502059201742430281e-02 2.434553773363890353e-02 2.366415986595537743e-02 2.297946133658754567e-02 2.229463897743871881e-02 2.161308912427270176e-02 2.093841206441823463e-02 2.027441406845794172e-02 1.962510523974654586e-02 1.899469083113771925e-02 1.838755304523038286e-02 1.780821973903550307e-02 1.726131604811146150e-02 1.675149495911204545e-02 1.628334359321752592e-02
1.640772740294834178e-02 1.686213387326211330e-02 1.736138197000069647e-02 1.790099929778992197e-02 1.847637295273699826e-02 1.908285715419031497e-02 1.971585613880557156e-02 2.037088450739158244e-02 2.104360850562676799e-02 2.172987213265231352e-02 2.242571181073830036e-02 2.312736287660184173e-02 2.383126056085591721e-02 2.453403752620355455e-02 2.523251950162064272e-02 2.592372010502959345e-02 2.660483559430936937e-02 2.727324001729888522e-02 2.792648103235490648e-02 2.856227652779818119e-02 2.917851206827605168e-02 2.977323912776628015e-02 3.034467402402260539e-02 3.089119744102074294e-02 3.141135440948326224e-02 3.190385460725490147e-02 3.236757283859994366e-02 3.280154955271374906e-02 3.320499126564787490e-02 3.357727075579462067e-02 3.391792691058943127e-02 3.422666411099564709e-02 3.450335105060765850e-02 3.474801889787187958e-02 3.496085872318544646e-02 3.514221812757925556e-02 3.529259702659642145e-02 3.541264256191994225e-02 3.550314313451444215e-02 3.556502157647269124e-02 3.559932750447300509e-02 3.560722892550731433e-02 3.559000319503199949e-02 3.554902745842192929e-02 3.548576873775336621e-02 3.540177385654347947e-02 3.529865942380445987e-02 3.517810212407197074e-02 3.504182958006843429e-02 3.489161206728263326e-02 3.472925536270590058e-02 3.455659500083158725e-02 3.437549218647856925e-02 3.418783157368869563e-02 3.399552106103176374e-02 3.380049367454773107e-02 3.360471150961950870e-02 3.341017158236107149e-02 3.321891330111988866e-02 3.303302711221469540e-02 3.285466370581004159e-02 3.268604299473933106e-02 3.252946191049919944e-02 3.238729990867943859e-02 3.226202095588570629e-02 3.215617069936730493e-02 3.207236751876021974e-02 3.201328624661876204e-02 3.198163353881091492e-02 3.198011419008939260e-02 3.201138812755209562e-02 3.207801836465640904e-02 3.218241083330118657e-02 3.232674768461027415e-02 3.251291629716708542e-02 3.274243678049992834e-02 3.301639113711319490e-02 3.333535738657790459e-02 3.369935182391411294e-02 3.410778218121874455e-02 3.455941382419485536e-02 3.505235031601532103e-02 3.558402881350458680e-02 3.615122992377797079e-02 3.675010092986259053e-02 3.737619075298848070e-02 3.802449468656799586e-02 3.868950681030582095e-02 3.936527804499524719e-02 4.004547799609588926e-02 4.072345900817873204e-02 4.139232116627145769e-02 4.204497729588081018e-02 4.267421730364372168e-02 4.327277144883857202e-02 4.383337233569312846e-02 4.434881556812316633e-02 4.481201911782265596e-02 4.521608153176291667e-02 4.555433915584258808e-02 4.582042258727589412e-02 4.600831259876324297e-02 4.611239581130401749e-02 4.612752043812158587e-02 4.604905248804229412e-02 4.587293291177794996e-02 4.559573630928303450e-02 4.521473200324629960e-02 4.472794853876979615e-02 4.413424301287717511e-02 4.343337709636713867e-02 4.262610221886229539e-02 4.171425718864268939e-02 4.070088256308359437e-02 3.959035742832232169e-02 3.838856593398159295e-02 3.710310296479749081e-02 3.574353060741183863e-02 3.432169921827218917e-02 3.285214799568907801e-02 3.135259798946200827e-02 2.984454140923792007e-02 2.835390750701798079e-02 2.691173508108581774e-02 2.555468860452019333e-02 2.432510713087882373e-02 2.327009067479176782e-02 2.243900658689958194e-02 2.187896143433424104e-02 2.162849411445014886e-02 2.171095281953397058e-02 2.212996685105496353e-02 2.286901894664017734e-02 2.389524017386843863e-02 2.516559353011806402e-02 2.663305670602083425e-02 2.825125140996298870e-02 2.997714795865653523e-02 3.177221429377829337e-02 3.360258290642326173e-02 3.543871662366902819e-02 3.725488495859106963e-02 3.902862038701503805e-02 4.074023156080936597e-02 4.237239911142494375e-02 4.390985460416026165e-02 4.533913279400148683e-02 4.664838433684792562e-02 4.782723647345311913e-02 4.886669085156921527e-02 4.975904960305522345e-02 5.049786263041842332e-02 5.107789063927070661e-02 5.149507976144699489e-02 5.174654468040890826e-02 5.183055804412523004e-02 5.174654468040890826e-02 5.149507976144699489e-02 5.107789063927070661e-02 5.049786263041840251e-02 4.975904960305523733e-02 4.886669085156922221e-02 4.782723647345311913e-02 4.664838433684791869e-02 4.533913279400148683e-02 4.390985460416028247e-02 4.237239911142492987e-02 4.074023156080933822e-02 3.902862038701503805e-02 3.725488495859104188e-02 3.543871662366901432e-02 3.360258290642325479e-02 3.177221429377829337e-02 2.997714795865652829e-02 2.825125140996297135e-02 2.663305670602083425e-02 2.516559353011807096e-02 2.389524017386844210e-02 2.286901894664017387e-02 2.212996685105495312e-02 2.171095281953396364e-02 2.162849411445018008e-02 2.187896143433422716e-02 2.243900658689960276e-02 2.327009067479176782e-02 2.432510713087883067e-02 2.555468860452018293e-02 2.691173508108581774e-02 2.835390750701798079e-02 2.984454140923791660e-02 3.135259798946202908e-02 3.285214799568906413e-02 3.432169921827221692e-02 3.574353060741183169e-02 3.710310296479751163e-02 3.838856593398158601e-02 3.959035742832232169e-02 4.070088256308356661e-02 4.171425718864268245e-02 4.262610221886231621e-02 4.343337709636713867e-02 4.413424301287716123e-02 4.472794853876981697e-02 4.521473200324629960e-02 4.559573630928303450e-02 4.587293291177792914e-02 4.604905248804229412e-02 4.612752043812158587e-02 4.611239581130401749e-02 4.600831259876322910e-02 4.582042258727588024e-02 4.555433915584259502e-02 4.521608153176292361e-02 4.481201911782265596e-02 4.434881556812315939e-02 4.383337233569313540e-02 4.327277144883856508e-02 4.267421730364373555e-02 4.204497729588080324e-02 4.139232116627147157e-02 4.072345900817873204e-02 4.004547799609588926e-02 3.936527804499522637e-02 3.868950681030580707e-02 3.802449468656796117e-02 3.737619075298847376e-02 3.675010092986256971e-02 3.615122992377795691e-02 3.558402881350458680e-02 3.505235031601534185e-02 3.455941382419486230e-02 3.410778218121873068e-02 3.369935182391411987e-02 3.333535738657789765e-02 3.301639113711320184e-02 3.274243678049992140e-02 3.251291629716707848e-02 3.232674768461028109e-02 3.218241083330122126e-02 3.207801836465640904e-02 3.201138812755209562e-02 3.198011419008941342e-02 3.198163353881092186e-02 3.201328624661878286e-02 3.207236751876023362e-02 3.215617069936732575e-02 3.226202095588572016e-02 3.238729990867943165e-02 3.252946191049921332e-02 3.268604299473935187e-02 3.285466370581005546e-02 3.303302711221468152e-02 3.321891330111987478e-02 3.341017158236109230e-02 3.360471150961950176e-02 3.380049367454774495e-02 3.399552106103177762e-02 3.418783157368868175e-02 3.437549218647856231e-02 3.455659500083156643e-02 3.472925536270588670e-02 3.489161206728264714e-02 3.504182958006842735e-02 3.517810212407197074e-02 3.529865942380445293e-02 3.540177385654347253e-02 3.548576873775336621e-02 3.554902745842192235e-02 3.559000319503200643e-02 3.560722892550731433e-02 3.559932750447300509e-02 3.556502157647271206e-02 3.550314313451443521e-02 3.541264256191993531e-02 3.529259702659640757e-02 3.514221812757925556e-02 3.496085872318544646e-02 3.474801889787186571e-02 3.450335105060765850e-02 3.422666411099564016e-02 3.391792691058942433e-02 3.357727075579463455e-02 3.320499126564787490e-02 3.280154955271376988e-02 3.236757283859992285e-02 3.190385460725490840e-02 3.141135440948326224e-02 3.089119744102075335e-02 3.034467402402258804e-02 2.977323912776628362e-02 2.917851206827605168e-02 2.856227652779819506e-02 2.792648103235489954e-02 2.727324001729888869e-02 2.660483559430935896e-02 2.592372010502959345e-02 2.523251950162064272e-02 2.453403752620355455e-02 2.383126056085590680e-02 2.312736287660183826e-02 2.242571181073831077e-02 2.172987213265231699e-02 2.104360850562676799e-02 2.037088450739158244e-02 1.971585613880556115e-02 1.908285715419032538e-02 1.847637295273699826e-02 1.790099929778991503e-02 1.736138197000069647e-02 1.686213387326212371e-02 1.640772740294834525e-02
1.653481341872918564e-02 1.697376013882783211e-02 1.746055623221126965e-02 1.799089827977117320e-02 1.856026201635747538e-02 1.916402273057940878e-02 1.979755145023546700e-02 2.045628772790104508e-02 2.113579172631097070e-02 2.183177918650329799e-02 2.254014302091622915e-02 2.325696498667014292e-02 2.397852038467990568e-02 2.470127815235394902e-02 2.542189816407181349e-02 2.613722707074191132e-02 2.684429361363098801e-02 2.754030403698070825e-02 2.822263798855003183e-02 2.888884512411745570e-02 2.953664250796140395e-02 3.016391281476734146e-02 3.076870327971663668e-02 3.134922530502931570e-02 3.190385460725490147e-02 3.243113177578216266e-02 3.292976310634304626e-02 3.339862157146349098e-02 3.383674779145531830e-02 3.424335087359279411e-02 3.461780899301764719e-02 3.495966959630406740e-02 3.526864911734099023e-02 3.554463210524653333e-02 3.578766967550672112e-02 3.599797720852201954e-02 3.617593123448954728e-02 3.632206546011751414e-02 3.643706591133413775e-02 3.652176518689176365e-02 3.657713584073426366e-02 3.660428293605481193e-02 3.660443584094846131e-02 3.657893936413397079e-02 3.652924435877561576e-02 3.645689795225199453e-02 3.636353358871827895e-02 3.625086109820217783e-02 3.612065702917021531e-02 3.597475549910730819e-02 3.581503982763224736e-02 3.564343521667271558e-02 3.546190272990500797e-02 3.527243479669964904e-02 3.507705242198533302e-02 3.487780422093040428e-02 3.467676731495705766e-02 3.447605002282425057e-02 3.427779615806157004e-02 3.408419060389551031e-02 3.389746568272007654e-02 3.371990767489876223e-02 3.355386267929560268e-02 3.340174085605915333e-02 3.326601796422318930e-02 3.314923301830077773e-02 3.305398085708455974e-02 3.298289846264412795e-02 3.293864400529069453e-02 3.292386783431998365e-02 3.294117499064948967e-02 3.299307928088359571e-02 3.308194950359382575e-02 3.320994902216892891e-02 3.337897048336910255e-02 3.359056802426022698e-02 3.384588972590747702e-02 3.414561330006419398e-02 3.448988799281765827e-02 3.487828544210899717e-02 3.530976175223401320e-02 3.578263239777017268e-02 3.629456081570876791e-02 3.684256077325855083e-02 3.742301189183564608e-02 3.803168713093155878e-02 3.866379062967165159e-02 3.931400408200613761e-02 3.997653977183733554e-02 4.064519848692003945e-02 4.131343072508072284e-02 4.197439986140736462e-02 4.262104622295170842e-02 4.324615128854754353e-02 4.384240147551102251e-02 4.440245118106884992e-02 4.491898491087347595e-02 4.538477845199286043e-02 4.579275913909550133e-02 4.613606532801747817e-02 4.640810523933572296e-02 4.660261537481870386e-02 4.671371875053783457e-02 4.673598324058485243e-02 4.666448039364195360e-02 4.649484518042925479e-02 4.622333726428861506e-02 4.584690457290398202e-02 4.536325020307100525e-02 4.477090403403895941e-02 4.406930088642299626e-02 4.325886767969680524e-02 4.234112285889517907e-02 4.131879243845836686e-02 4.019594841513617761e-02 3.897817709838926475e-02 3.767278713378960364e-02 3.628906959913693470e-02 3.483862525227887641e-02 3.333577601181569872e-02 3.179807721042731544e-02 3.024694019805998502e-02 2.870835403171659306e-02 2.721364737071664541e-02 2.580013852095672938e-02 2.451136473115512679e-02 2.339636934242012023e-02 2.250734816952630613e-02 2.189505371371102543e-02 2.160205915887920824e-02 2.165534043110634022e-02 2.206086812327233762e-02 2.280266429228751043e-02 2.384670289485213077e-02 2.514767234635362572e-02 2.665584135978789695e-02 2.832219638565157405e-02 3.010140636394492350e-02 3.195304276102606950e-02 3.384171569430611398e-02 3.573667167034239034e-02 3.761119925834656430e-02 3.944202593169897353e-02 4.120878611774558831e-02 4.289358465590548813e-02 4.448065349647029043e-02 4.595608912842737842e-02 4.730765571968101324e-02 4.852463985370274874e-02 4.959774484805541672e-02 5.051901493691925843e-02 5.128178168815492738e-02 5.188062678512943282e-02 5.231135673677371478e-02 5.257098623443585972e-02 5.265772781098886773e-02 5.257098623443585972e-02 5.231135673677371478e-02 5.188062678512941894e-02 5.128178168815492044e-02 5.051901493691923761e-02 4.959774484805541672e-02 4.852463985370276262e-02 4.730765571968098548e-02 4.595608912842739924e-02 4.448065349647029737e-02 4.289358465590550895e-02 4.120878611774558831e-02 3.944202593169898047e-02 3.761119925834654348e-02 3.573667167034236952e-02 3.384171569430611398e-02 3.195304276102606256e-02 3.010140636394494779e-02 2.832219638565157058e-02 2.665584135978791777e-02 2.514767234635361184e-02 2.384670289485213077e-02 2.280266429228751043e-02 2.206086812327232721e-02 2.165534043110634022e-02 2.160205915887920824e-02 2.189505371371102543e-02 2.250734816952632694e-02 2.339636934242010635e-02 2.451136473115512332e-02 2.580013852095672938e-02 2.721364737071670092e-02 2.870835403171659306e-02 3.024694019805998502e-02 3.179807721042732238e-02 3.333577601181569872e-02 3.483862525227888335e-02 3.628906959913693470e-02 3.767278713378957589e-02 3.897817709838926475e-02 4.019594841513619149e-02 4.131879243845838767e-02 4.234112285889519295e-02 4.325886767969680524e-02 4.406930088642299626e-02 4.477090403403895941e-02 4.536325020307102607e-02 4.584690457290400284e-02 4.622333726428861506e-02 4.649484518042925479e-02 4.666448039364197442e-02 4.673598324058485243e-02 4.671371875053785538e-02 4.660261537481868305e-02 4.640810523933570908e-02 4.613606532801749899e-02 4.579275913909550133e-02 4.538477845199287430e-02 4.491898491087347595e-02 4.440245118106887073e-02 4.384240147551101557e-02 4.324615128854755047e-02 4.262104622295172229e-02 4.197439986140735074e-02 4.131343072508068814e-02 4.064519848692006027e-02 3.997653977183732860e-02 3.931400408200614455e-02 3.866379062967163771e-02 3.803168713093156572e-02 3.742301189183564608e-02 3.684256077325852308e-02 3.629456081570878179e-02 3.578263239777017962e-02 3.530976175223401320e-02 3.487828544210902493e-02 3.448988799281765827e-02 3.414561330006419398e-02 3.384588972590748396e-02 3.359056802426022004e-02 3.337897048336909561e-02 3.320994902216894973e-02 3.308194950359381187e-02 3.299307928088358877e-02 3.294117499064949661e-02 3.292386783431997671e-02 3.293864400529069453e-02 3.298289846264410713e-02 3.305398085708455974e-02 3.314923301830075691e-02 3.326601796422319623e-02 3.340174085605916027e-02 3.355386267929558186e-02 3.371990767489874835e-02 3.389746568272006960e-02 3.408419060389551725e-02 3.427779615806156310e-02 3.447605002282426445e-02 3.467676731495705766e-02 3.487780422093039040e-02 3.507705242198533302e-02 3.527243479669963516e-02 3.546190272990500797e-02 3.564343521667270170e-02 3.581503982763226124e-02 3.597475549910730125e-02 3.612065702917020144e-02 3.625086109820218477e-02 3.636353358871827895e-02 3.645689795225199453e-02 3.652924435877563658e-02 3.657893936413397773e-02 3.660443584094844743e-02 3.660428293605481886e-02 3.657713584073425672e-02 3.652176518689176365e-02 3.643706591133413775e-02 3.632206546011752801e-02 3.617593123448955422e-02 3.599797720852200567e-02 3.578766967550672806e-02 3.554463210524654720e-02 3.526864911734100411e-02 3.495966959630407433e-02 3.461780899301764025e-02 3.424335087359280105e-02 3.383674779145532524e-02 3.339862157146349791e-02 3.292976310634304626e-02 3.243113177578216266e-02 3.190385460725488759e-02 3.134922530502932958e-02 3.076870327971663321e-02 3.016391281476734493e-02 2.953664250796140742e-02 2.888884512411744876e-02 2.822263798855003877e-02 2.754030403698070131e-02 2.684429361363097760e-02 2.613722707074190091e-02 2.542189816407182043e-02 2.470127815235395943e-02 2.397852038467989874e-02 2.325696498667014292e-02 2.254014302091622221e-02 2.183177918650331187e-02 2.113579172631098110e-02 2.045628772790104508e-02 1.979755145023545659e-02 1.916402273057939837e-02 1.856026201635747538e-02 1.799089827977116973e-02 1.746055623221126965e-02 1.697376013882783558e-02 1.653481341872918564e-02
1.666493532926634560e-02 1.708689780196169863e-02 1.755951557024683016e-02 1.807870856597691353e-02 1.864009158455882595e-02 1.923910562294456339e-02 1.987112661470501543e-02 2.053155070984899466e-02 2.121585772069395359e-02 2.191965575800928351e-02 2.263871062964041905e-02 2.336896353821113145e-02 2.410654024170436061e-02 2.484775431741425775e-02 2.558910661879963688e-02 2.632728250618329713e-02 2.705914799820420200e-02 2.778174563994818130e-02 2.849229061099960505e-02 2.918816739152354719e-02 2.986692715432089432e-02 3.052628594364657777e-02 3.116412362704069905e-02 3.177848355601676361e-02 3.236757283859992979e-02 3.292976310634302545e-02 3.346359164693117616e-02 3.396776276809512080e-02 3.444114925750536849e-02 3.488279380521371043e-02 3.529191025939443921e-02 3.566788459192051647e-02 3.601027545754988818e-02 3.631881423902743461e-02 3.659340448025415887e-02 3.683412062088479294e-02 3.704120595851057712e-02 3.721506977900539831e-02 3.735628361192318281e-02 3.746557658609303565e-02 3.754382988090176898e-02 3.759207029116174575e-02 3.761146294787895417e-02 3.760330326341531498e-02 3.756900819714875661e-02 3.751010696613741452e-02 3.742823135375206167e-02 3.732510579664202743e-02 3.720253745549060437e-02 3.706240649608796844e-02 3.690665682257665559e-02 3.673728751206659093e-02 3.655634519704625135e-02 3.636591762669579703e-02 3.616812860812691766e-02 3.596513448165959692e-02 3.575912221882783515e-02 3.555230914699224892e-02 3.534694420007748750e-02 3.514531047232472005e-02 3.494972871370410211e-02 3.476256125638760297e-02 3.458621570817482782e-02 3.442314760010892899e-02 3.427586104336996509e-02 3.414690634887963816e-02 3.403887350785676780e-02 3.395438043971912151e-02 3.389605500163833662e-02 3.386650993530584269e-02 3.386831020910054807e-02 3.390393259711912272e-02 3.397571780803699398e-02 3.408581601020359286e-02 3.423612715449500521e-02 3.442823802123459037e-02 3.466335835371968377e-02 3.494225873205395599e-02 3.526521294203694562e-02 3.563194748022618930e-02 3.604160051024171002e-02 3.649269207766468043e-02 3.698310675663445124e-02 3.751008921124377588e-02 3.807025248320548838e-02 3.865959822996231643e-02 3.927354768225685411e-02 3.990698179218814950e-02 4.055428890386128526e-02 4.120941828164120108e-02 4.186593794582026129e-02 4.251709545656934958e-02 4.315588051930177582e-02 4.377508852789968596e-02 4.436738439396603617e-02 4.492536621563877203e-02 4.544162851129148611e-02 4.590882488025348901e-02 4.631973005763566353e-02 4.666730140924160719e-02 4.694473997286303935e-02 4.714555120222799905e-02 4.726360561796941195e-02 4.729319962487464613e-02 4.722911682536207190e-02 4.706669025536699968e-02 4.680186610180731011e-02 4.643126964411625757e-02 4.595227441311468264e-02 4.536307590095939313e-02 4.466277161548703328e-02 4.385144988937794697e-02 4.293029067986661035e-02 4.190168269208082580e-02 4.076936260615707935e-02 3.953858406949049137e-02 3.821632650108960916e-02 3.681155664705468289e-02 3.533555903490381844e-02 3.380235435501060398e-02 3.222922571924224239e-02 3.063736809659665244e-02 2.905265871529418703e-02 2.750650255347037582e-02 2.603661630531230869e-02 2.468745227798843991e-02 2.350972660528905314e-02 2.255828095655804458e-02 2.188751911658232130e-02 2.154431938959505688e-02 2.155980572847266546e-02 2.194292103508945282e-02 2.267877668229457272e-02 2.373253210352735051e-02 2.505672854351489315e-02 2.659890773650971235e-02 2.830733740335092050e-02 3.013429011476119815e-02 3.203735956259567280e-02 3.397957276456977510e-02 3.592891820914654449e-02 3.785767670222696391e-02 3.974175459413455125e-02 4.156010328905820894e-02 4.329424787297098814e-02 4.492791981144880070e-02 4.644677835213666811e-02 4.783820328249522441e-02 4.909114317249966414e-02 5.019600582245861697e-02 5.114458030514321824e-02 5.192998234937295371e-02 5.254661676252515845e-02 5.299015215633411102e-02 5.325750448959380018e-02 5.334682694569399530e-02 5.325750448959380712e-02 5.299015215633411102e-02 5.254661676252516539e-02 5.192998234937299534e-02 5.114458030514320436e-02 5.019600582245863085e-02 4.909114317249966414e-02 4.783820328249520359e-02 4.644677835213666117e-02 4.492791981144875907e-02 4.329424787297096733e-02 4.156010328905822282e-02 3.974175459413456513e-02 3.785767670222695003e-02 3.592891820914653062e-02 3.397957276456977510e-02 3.203735956259568668e-02 3.013429011476117039e-02 2.830733740335091703e-02 2.659890773650972276e-02 2.505672854351488274e-02 2.373253210352736092e-02 2.267877668229456578e-02 2.194292103508944589e-02 2.155980572847265159e-02 2.154431938959505688e-02 2.188751911658231089e-02 2.255828095655804805e-02 2.350972660528907743e-02 2.468745227798843991e-02 2.603661630531232604e-02 2.750650255347035847e-02 2.905265871529416968e-02 3.063736809659662816e-02 3.222922571924227014e-02 3.380235435501059704e-02 3.533555903490381844e-02 3.681155664705466207e-02 3.821632650108962997e-02 3.953858406949052606e-02 4.076936260615709323e-02 4.190168269208083274e-02 4.293029067986662423e-02 4.385144988937796778e-02 4.466277161548699859e-02 4.536307590095941394e-02 4.595227441311471039e-02 4.643126964411627838e-02 4.680186610180731011e-02 4.706669025536697887e-02 4.722911682536207190e-02 4.729319962487463919e-02 4.726360561796942583e-02 4.714555120222801293e-02 4.694473997286303935e-02 4.666730140924160719e-02 4.631973005763564966e-02 4.590882488025348901e-02 4.544162851129147918e-02 4.492536621563877203e-02 4.436738439396602923e-02 4.377508852789968596e-02 4.315588051930177582e-02 4.251709545656935652e-02 4.186593794582026823e-02 4.120941828164120802e-02 4.055428890386129914e-02 3.990698179218814950e-02 3.927354768225686105e-02 3.865959822996233031e-02 3.807025248320548144e-02 3.751008921124378281e-02 3.698310675663445818e-02 3.649269207766466655e-02 3.604160051024170308e-02 3.563194748022618930e-02 3.526521294203695950e-02 3.494225873205396987e-02 3.466335835371969071e-02 3.442823802123459731e-02 3.423612715449499133e-02 3.408581601020357205e-02 3.397571780803699398e-02 3.390393259711912965e-02 3.386831020910054113e-02 3.386650993530584963e-02 3.389605500163831581e-02 3.395438043971915620e-02 3.403887350785676780e-02 3.414690634887963816e-02 3.427586104336997203e-02 3.442314760010894287e-02 3.458621570817482782e-02 3.476256125638759603e-02 3.494972871370412293e-02 3.514531047232473393e-02 3.534694420007748750e-02 3.555230914699227668e-02 3.575912221882784209e-02 3.596513448165958998e-02 3.616812860812691766e-02 3.636591762669579703e-02 3.655634519704625135e-02 3.673728751206659093e-02 3.690665682257667640e-02 3.706240649608796844e-02 3.720253745549060437e-02 3.732510579664204131e-02 3.742823135375204779e-02 3.751010696613742840e-02 3.756900819714876355e-02 3.760330326341532192e-02 3.761146294787896804e-02 3.759207029116174575e-02 3.754382988090175510e-02 3.746557658609304259e-02 3.735628361192316199e-02 3.721506977900539137e-02 3.704120595851057712e-02 3.683412062088480682e-02 3.659340448025415887e-02 3.631881423902742073e-02 3.601027545754990206e-02 3.566788459192050953e-02 3.529191025939444615e-02 3.488279380521372430e-02 3.444114925750538236e-02 3.396776276809513467e-02 3.346359164693119004e-02 3.292976310634304626e-02 3.236757283859992979e-02 3.177848355601676361e-02 3.116412362704069905e-02 3.052628594364658471e-02 2.986692715432088738e-02 2.918816739152355066e-02 2.849229061099958771e-02 2.778174563994818130e-02 2.705914799820420200e-02 2.632728250618329713e-02 2.558910661879964035e-02 2.484775431741425428e-02 2.410654024170436061e-02 2.336896353821112451e-02 2.263871062964041905e-02 2.191965575800929392e-02 2.121585772069395359e-02 2.053155070984899813e-02 1.987112661470501543e-02 1.923910562294455645e-02 1.864009158455883289e-02 1.807870856597692047e-02 1.755951557024683016e-02 1.708689780196168823e-02 1.666493532926634907e-02
1.679823802654583850e-02 1.720190647714172488e-02 1.765879952250522938e-02 1.816511330034287219e-02 1.871665265054400437e-02 1.930897090957160722e-02 1.993748985336335489e-02 2.059759704892768009e-02 2.128472087983083669e-02 2.199438545040232826e-02 2.272224856430002382e-02 2.346412625205899355e-02 2.421600714246765693e-02 2.497405954669114705e-02 2.573463360475107195e-02 2.649426032720582358e-02 2.724964890212491081e-02 2.799768324990552573e-02 2.873541849896716488e-02 2.946007781693308833e-02 3.016904985364698977e-02 3.085988692242611423e-02 3.153030395358851629e-02 3.217817819018885250e-02 3.280154955271375600e-02 3.339862157146348404e-02 3.396776276809512080e-02 3.450750835820931561e-02 3.501656214260857186e-02 3.549379845434773306e-02 3.593826403087078958e-02 3.634917968468238253e-02 3.672594165169462688e-02 3.706812250345225407e-02 3.737547151774282816e-02 3.764791441168725827e-02 3.788555235241112401e-02 3.808866017287346195e-02 3.825768373459254024e-02 3.839323639496988738e-02 3.849609455480475922e-02 3.856719228144491612e-02 3.860761502490298036e-02 3.861859246799151379e-02 3.860149057690653168e-02 3.855780294531910984e-02 3.848914155228501388e-02 3.839722708139468171e-02 3.828387897441301591e-02 3.815100541595522338e-02 3.800059346482285300e-02 3.783469956069111101e-02 3.765544063977735445e-02 3.746498608772409061e-02 3.726555073994961692e-02 3.705938910694331345e-02 3.684879095256976544e-02 3.663607828591838173e-02 3.642360374103026377e-02 3.621375021425617124e-02 3.600893150785866581e-02 3.581159359412971338e-02 3.562421597219696257e-02 3.544931244738749876e-02 3.528943053053230222e-02 3.514714854412906431e-02 3.502506944814180040e-02 3.492581037579575720e-02 3.485198691455516223e-02 3.480619129321741584e-02 3.479096385225038945e-02 3.480875748391489694e-02 3.486189512450121181e-02 3.495252084471683202e-02 3.508254558490835062e-02 3.525358907706538369e-02 3.546691993542253063e-02 3.572339623036390605e-02 3.602340904086852313e-02 3.636683147808228433e-02 3.675297547703126194e-02 3.718055827973642397e-02 3.764768001926804830e-02 3.815181321634020239e-02 3.868980438227816870e-02 3.925788734705995542e-02 3.985170744977434287e-02 4.046635537474113642e-02 4.109640920297037009e-02 4.173598317026670085e-02 4.237878166044439093e-02 4.301815708655019194e-02 4.364717049375040764e-02 4.425865392557587485e-02 4.484527380664713597e-02 4.539959479250527119e-02 4.591414371023555541e-02 4.638147335768243174e-02 4.679422604439704980e-02 4.714519684780697772e-02 4.742739662918091237e-02 4.763411491318568503e-02 4.775898278995940188e-02 4.779603605825883533e-02 4.773977890126009094e-02 4.758524848297730758e-02 4.732808098437809446e-02 4.696457977794771949e-02 4.649178668512036344e-02 4.590755759539655312e-02 4.521064417909212430e-02 4.440078403752367731e-02 4.347880245798586146e-02 4.244673004494475821e-02 4.130794196991185302e-02 4.006732652141815204e-02 3.873149314348208611e-02 3.730903328156792709e-02 3.581085101313463692e-02 3.425058413900928383e-02 3.264513877386424762e-02 3.101535824353102155e-02 2.938683336710670724e-02 2.779082269522541865e-02 2.626516560376132223e-02 2.485490871135315541e-02 2.361211001440674875e-02 2.259399270599362144e-02 2.185853110179529837e-02 2.145712375264511099e-02 2.142557343362014657e-02 2.177650882330665547e-02 2.249679891005006496e-02 2.355123521254472163e-02 2.489040101492827686e-02 2.645911445887990515e-02 2.820283787077202883e-02 3.007133949786092164e-02 3.202013990855477610e-02 3.401061072623608877e-02 3.600943240770806963e-02 3.798784574351170285e-02 3.992091662198792718e-02 4.178690298743233805e-02 4.356674564911942882e-02 4.524367486070159095e-02 4.680291423457774019e-02 4.823146211883559686e-02 4.951793266800683102e-02 5.065244196043553609e-02 5.162652758830019173e-02 5.243309279659549155e-02 5.306636840377101233e-02 5.352188744791089997e-02 5.379646885280531254e-02 5.388820748498112517e-02 5.379646885280533336e-02 5.352188744791093467e-02 5.306636840377102621e-02 5.243309279659547073e-02 5.162652758830018479e-02 5.065244196043550834e-02 4.951793266800683796e-02 4.823146211883558299e-02 4.680291423457771244e-02 4.524367486070157013e-02 4.356674564911942188e-02 4.178690298743235887e-02 3.992091662198789248e-02 3.798784574351171672e-02 3.600943240770802800e-02 3.401061072623609571e-02 3.202013990855478998e-02 3.007133949786093552e-02 2.820283787077202189e-02 2.645911445887990168e-02 2.489040101492830115e-02 2.355123521254473204e-02 2.249679891005005455e-02 2.177650882330666587e-02 2.142557343362011882e-02 2.145712375264510058e-02 2.185853110179530878e-02 2.259399270599363185e-02 2.361211001440676263e-02 2.485490871135318316e-02 2.626516560376130141e-02 2.779082269522543600e-02 2.938683336710670724e-02 3.101535824353101115e-02 3.264513877386424762e-02 3.425058413900927690e-02 3.581085101313464386e-02 3.730903328156793403e-02 3.873149314348209304e-02 4.006732652141815204e-02 4.130794196991183914e-02 4.244673004494475821e-02 4.347880245798584758e-02 4.440078403752366343e-02 4.521064417909212430e-02 4.590755759539654618e-02 4.649178668512036344e-02 4.696457977794769867e-02 4.732808098437808059e-02 4.758524848297728677e-02 4.773977890126009094e-02 4.779603605825885615e-02 4.775898278995940188e-02 4.763411491318568503e-02 4.742739662918091931e-02 4.714519684780695691e-02 4.679422604439704980e-02 4.638147335768242480e-02 4.591414371023555541e-02 4.539959479250525037e-02 4.484527380664715679e-02 4.425865392557588179e-02 4.364717049375040764e-02 4.301815708655017806e-02 4.237878166044438399e-02 4.173598317026671473e-02 4.109640920297036315e-02 4.046635537474113642e-02 3.985170744977435675e-02 3.925788734705994848e-02 3.868980438227815483e-02 3.815181321634020239e-02 3.764768001926802748e-02 3.718055827973642397e-02 3.675297547703126888e-02 3.636683147808228433e-02 3.602340904086851620e-02 3.572339623036389911e-02 3.546691993542251675e-02 3.525358907706540451e-02 3.508254558490836450e-02 3.495252084471683895e-02 3.486189512450121875e-02 3.480875748391489000e-02 3.479096385225038945e-02 3.480619129321739502e-02 3.485198691455516223e-02 3.492581037579575720e-02 3.502506944814182122e-02 3.514714854412905737e-02 3.528943053053229528e-02 3.544931244738749876e-02 3.562421597219696257e-02 3.581159359412971338e-02 3.600893150785867969e-02 3.621375021425617124e-02 3.642360374103026377e-02 3.663607828591837479e-02 3.684879095256975851e-02 3.705938910694329957e-02 3.726555073994962386e-02 3.746498608772411143e-02 3.765544063977735445e-02 3.783469956069113183e-02 3.800059346482283218e-02 3.815100541595523032e-02 3.828387897441302978e-02 3.839722708139465396e-02 3.848914155228502082e-02 3.855780294531910984e-02 3.860149057690653168e-02 3.861859246799151379e-02 3.860761502490298036e-02 3.856719228144490919e-02 3.849609455480475922e-02 3.839323639496990126e-02 3.825768373459255411e-02 3.808866017287345501e-02 3.788555235241112401e-02 3.764791441168725133e-02 3.737547151774281429e-02 3.706812250345226101e-02 3.672594165169461300e-02 3.634917968468239641e-02 3.593826403087079652e-02 3.549379845434771225e-02 3.501656214260858574e-02 3.450750835820931561e-02 3.396776276809513467e-02 3.339862157146348404e-02 3.280154955271374906e-02 3.217817819018887332e-02 3.153030395358852322e-02 3.085988692242613157e-02 3.016904985364698630e-02 2.946007781693308486e-02 2.873541849896717182e-02 2.799768324990552920e-02 2.724964890212491428e-02 2.649426032720584093e-02 2.573463360475106501e-02 2.497405954669114705e-02 2.421600714246766387e-02 2.346412625205899355e-02 2.272224856430001341e-02 2.199438545040232479e-02 2.128472087983083669e-02 2.059759704892767662e-02 1.993748985336335836e-02 1.930897090957159681e-02 1.871665265054400437e-02 1.816511330034287219e-02 1.765879952250522938e-02 1.720190647714172835e-02 1.679823802654584197e-02
1.693466614285508987e-02 1.731896590084292323e-02 1.775879218640750989e-02 1.825066697789337958e-02 1.879063524734638641e-02 1.937441016278747263e-02 1.999750230451833796e-02 2.065532814724841543e-02 2.134329648549844125e-02 2.205687393296182353e-02 2.279163209136501542e-02 2.354327963212528296e-02 2.430768260353757815e-02 2.508087599485196023e-02 2.585906913554391826e-02 2.663864700588666062e-02 2.741616905679942345e-02 2.818836671956817530e-02 2.895214044211820437e-02 2.970455681680054388e-02 3.044284615696064844e-02 3.116440072507424899e-02 3.186677370308760304e-02 3.254767891611558273e-02 3.320499126564788184e-02 3.383674779145531136e-02 3.444114925750538930e-02 3.501656214260858574e-02 3.556152090854865916e-02 3.607473041510071005e-02 3.655506835130033216e-02 3.700158755463438948e-02 3.741351809394923011e-02 3.779026899742453371e-02 3.813142951380753265e-02 3.843676980315986758e-02 3.870624096273247300e-02 3.893997430428039475e-02 3.913827981133837647e-02 3.930164371883187319e-02 3.943072517298444601e-02 3.952635194698231325e-02 3.958951520722796269e-02 3.962136334630283335e-02 3.962319492181484715e-02 3.959645076485311666e-02 3.954270534741518434e-02 3.946365752430909535e-02 3.936112079077727643e-02 3.923701322143657855e-02 3.909334727768403600e-02 3.893221968790803317e-02 3.875580161582412725e-02 3.856632933498265609e-02 3.836609561981062233e-02 3.815744204328229416e-02 3.794275233640010542e-02 3.772444691345040735e-02 3.750497859828801073e-02 3.728682950043163413e-02 3.707250888638062569e-02 3.686455177353110263e-02 3.666551784557302296e-02 3.647799015522737442e-02 3.630457295114487837e-02 3.614788785106785862e-02 3.601056749566571707e-02 3.589524577064211186e-02 3.580454369333430087e-02 3.574105013754572818e-02 3.570729672736230875e-02 3.570572647262259397e-02 3.573865604324411027e-02 3.580823197485452636e-02 3.591638154112465620e-02 3.606475948533300474e-02 3.625469223300507166e-02 3.648712156301936460e-02 3.676254995278487731e-02 3.708098989965558090e-02 3.744191943738198192e-02 3.784424581496582951e-02 3.828627890908675724e-02 3.876571544159674448e-02 3.927963452378172710e-02 3.982450450559773397e-02 4.039620062197997463e-02 4.099003253821104781e-02 4.160078062432035623e-02 4.222273963969056659e-02 4.284976847362005625e-02 4.347534464551379429e-02 4.409262239388900273e-02 4.469449335003764651e-02 4.527364897631182966e-02 4.582264413160568733e-02 4.633396129483981912e-02 4.680007512359611599e-02 4.721351714713550168e-02 4.756694049217170123e-02 4.785318462011255158e-02 4.806534012198147160e-02 4.819681367903214803e-02 4.824139336118563048e-02 4.819331451067284527e-02 4.804732655444969580e-02 4.779876121760569252e-02 4.744360278486994126e-02 4.697856129610308157e-02 4.640114988708645555e-02 4.570976792945084105e-02 4.490379222384900670e-02 4.398367931314885182e-02 4.295108307975833289e-02 4.180899326668846561e-02 4.056190253028438969e-02 3.921601222034352963e-02 3.777949039569355322e-02 3.626279961531686524e-02 3.467911647253887897e-02 3.304486856094921571e-02 3.138041475417886056e-02 2.971088501689658073e-02 2.806716361277701924e-02 2.648692146070704551e-02 2.501544546629846238e-02 2.370574507020749289e-02 2.261707179092561221e-02 2.181078462235423038e-02 2.134293366596734867e-02 2.125451733343086680e-02 2.156264023281587519e-02 2.225673132874370422e-02 2.330179006850227608e-02 2.464671346386491241e-02 2.623363150126678880e-02 2.800511383811676164e-02 2.990830192268176951e-02 3.189653096724764242e-02 3.392943061935185800e-02 3.597231282299537952e-02 3.799533911038968648e-02 3.997271127422606651e-02 4.188198100127252244e-02 4.370349926344224006e-02 4.541999421091404837e-02 4.701625581524652986e-02 4.847890464255235482e-02 4.979622491728766948e-02 5.095804573916154490e-02 5.195565783141883193e-02 5.278175616856481400e-02 5.343040121293983480e-02 5.389699335769432970e-02 5.417825663413298326e-02 5.427222889639858605e-02 5.417825663413298326e-02 5.389699335769435051e-02 5.343040121293983480e-02 5.278175616856484176e-02 5.195565783141885968e-02 5.095804573916153796e-02 4.979622491728768335e-02 4.847890464255233400e-02 4.701625581524654374e-02 4.541999421091404143e-02 4.370349926344221925e-02 4.188198100127251550e-02 3.997271127422608733e-02 3.799533911038966566e-02 3.597231282299540034e-02 3.392943061935183718e-02 3.189653096724764242e-02 2.990830192268175217e-02 2.800511383811678592e-02 2.623363150126675064e-02 2.464671346386492629e-02 2.330179006850228648e-02 2.225673132874369381e-02 2.156264023281587519e-02 2.125451733343087721e-02 2.134293366596734520e-02 2.181078462235424079e-02 2.261707179092561915e-02 2.370574507020746166e-02 2.501544546629845198e-02 2.648692146070706285e-02 2.806716361277701230e-02 2.971088501689658073e-02 3.138041475417888138e-02 3.304486856094920183e-02 3.467911647253888591e-02 3.626279961531686524e-02 3.777949039569354628e-02 3.921601222034355738e-02 4.056190253028438969e-02 4.180899326668847255e-02 4.295108307975836065e-02 4.398367931314884488e-02 4.490379222384901364e-02 4.570976792945083411e-02 4.640114988708645555e-02 4.697856129610304687e-02 4.744360278486994820e-02 4.779876121760567170e-02 4.804732655444969580e-02 4.819331451067284527e-02 4.824139336118562355e-02 4.819681367903213415e-02 4.806534012198147854e-02 4.785318462011253077e-02 4.756694049217168041e-02 4.721351714713550168e-02 4.680007512359611599e-02 4.633396129483981218e-02 4.582264413160568733e-02 4.527364897631181578e-02 4.469449335003762569e-02 4.409262239388901661e-02 4.347534464551378042e-02 4.284976847362002156e-02 4.222273963969058047e-02 4.160078062432034235e-02 4.099003253821106169e-02 4.039620062197996769e-02 3.982450450559773397e-02 3.927963452378174791e-02 3.876571544159674448e-02 3.828627890908673642e-02 3.784424581496582951e-02 3.744191943738196804e-02 3.708098989965558090e-02 3.676254995278484955e-02 3.648712156301936460e-02 3.625469223300509247e-02 3.606475948533299780e-02 3.591638154112465620e-02 3.580823197485452636e-02 3.573865604324411027e-02 3.570572647262261479e-02 3.570729672736230875e-02 3.574105013754571430e-02 3.580454369333432169e-02 3.589524577064211186e-02 3.601056749566573789e-02 3.614788785106785168e-02 3.630457295114487143e-02 3.647799015522736749e-02 3.666551784557301602e-02 3.686455177353110263e-02 3.707250888638062569e-02 3.728682950043163413e-02 3.750497859828800379e-02 3.772444691345040735e-02 3.794275233640009848e-02 3.815744204328230110e-02 3.836609561981063621e-02 3.856632933498266302e-02 3.875580161582413419e-02 3.893221968790803317e-02 3.909334727768404294e-02 3.923701322143659243e-02 3.936112079077725562e-02 3.946365752430909535e-02 3.954270534741519821e-02 3.959645076485310972e-02 3.962319492181484715e-02 3.962136334630282641e-02 3.958951520722797657e-02 3.952635194698230631e-02 3.943072517298445989e-02 3.930164371883188706e-02 3.913827981133836259e-02 3.893997430428039475e-02 3.870624096273247300e-02 3.843676980315986758e-02 3.813142951380753265e-02 3.779026899742452678e-02 3.741351809394924399e-02 3.700158755463439642e-02 3.655506835130033216e-02 3.607473041510073086e-02 3.556152090854866610e-02 3.501656214260857186e-02 3.444114925750536849e-02 3.383674779145532524e-02 3.320499126564788184e-02 3.254767891611556885e-02 3.186677370308760304e-02 3.116440072507425246e-02 3.044284615696063803e-02 2.970455681680054388e-02 2.895214044211820784e-02 2.818836671956817530e-02 2.741616905679942345e-02 2.663864700588666062e-02 2.585906913554390785e-02 2.508087599485197064e-02 2.430768260353757815e-02 2.354327963212528296e-02 2.279163209136500154e-02 2.205687393296181659e-02 2.134329648549844125e-02 2.065532814724842237e-02 1.999750230451833796e-02 1.937441016278747957e-02 1.879063524734638641e-02 1.825066697789337958e-02 1.775879218640751336e-02 1.731896590084291629e-02 1.693466614285510027e-02
1.707395682150211411e-02 1.743806406269921699e-02 1.785970677746191032e-02 1.833577754470645457e-02 1.886260912088805197e-02 1.943612157187875680e-02 2.005195828897765944e-02 2.070560413337945230e-02 2.139248263938304043e-02 2.210803210603685953e-02 2.284776234643998497e-02 2.360729491882460063e-02 2.438239003335835459e-02 2.516896324035855156e-02 2.596309465768676869e-02 2.676103303508209005e-02 2.755919647731012306e-02 2.835417121084799277e-02 2.914270940530775886e-02 2.992172675733812889e-02 3.068830030728468550e-02 3.143966677855612735e-02 3.217322159619458860e-02 3.288651864455957585e-02 3.357727075579464149e-02 3.424335087359278718e-02 3.488279380521371736e-02 3.549379845434771225e-02 3.607473041510073086e-02 3.662412480075062648e-02 3.714068917832293731e-02 3.762330648032843200e-02 3.807103776738905015e-02 3.848312471952981817e-02 3.885899173927903627e-02 3.919824755633885549e-02 3.950068623140758767e-02 3.976628746578970280e-02 3.999521613386491231e-02 4.018782096737943260e-02 4.034463233403573490e-02 4.046635906807982686e-02 4.055388432763991358e-02 4.060826047245073150e-02 4.063070297628890160e-02 4.062258341080204893e-02 4.058542156112487226e-02 4.052087675838701719e-02 4.043073853919281618e-02 4.031691676665339480e-02 4.018143137043870411e-02 4.002640188327372811e-02 3.985403696673883028e-02 3.966662412835515045e-02 3.946651983273638531e-02 3.925614019998676513e-02 3.903795246246374168e-02 3.881446731461951627e-02 3.858823223839711464e-02 3.836182581774464501e-02 3.813785297028322169e-02 3.791894092334726490e-02 3.770773564831154945e-02 3.750689834603868067e-02 3.731910145408975227e-02 3.714702353184972522e-02 3.699334228378025474e-02 3.686072491602951362e-02 3.675181500094962944e-02 3.666921506073969605e-02 3.661546418658553209e-02 3.659301019073869093e-02 3.660417604723478768e-02 3.665112070592489030e-02 3.673579474805054729e-02 3.685989176405104345e-02 3.702479674124990044e-02 3.723153311083515077e-02 3.748071037954825435e-02 3.777247442657059862e-02 3.810646255617490541e-02 3.848176525390789582e-02 3.889689630887502303e-02 3.934977256524094941e-02 3.983770409400661655e-02 4.035739508020037836e-02 4.090495524894485063e-02 4.147592124724188561e-02 4.206528708494721575e-02 4.266754253188377588e-02 4.327671826781662179e-02 4.388643657603520654e-02 4.448996644016714463e-02 4.508028202480691277e-02 4.565012367133162996e-02 4.619206070160600253e-02 4.669855547946457491e-02 4.716202832320720573e-02 4.757492298692270888e-02 4.792977253335345411e-02 4.821926550843887160e-02 4.843631240219335027e-02 4.857411244822062990e-02 4.862622088241958657e-02 4.858661685853352119e-02 4.844977231390962258e-02 4.821072220436846412e-02 4.786513669621760697e-02 4.740939613362508270e-02 4.684066991347864140e-02 4.615700082776245244e-02 4.535739701629935838e-02 4.444193446563063365e-02 4.341187406737379711e-02 4.226979870987668947e-02 4.101977784589641574e-02 3.966756960501242185e-02 3.822087395160249368e-02 3.668965470729136646e-02 3.508655329565005254e-02 3.342742201175979283e-02 3.173200713593225808e-02 3.002480670817752467e-02 2.833610228802831144e-02 2.670309564518002360e-02 2.517093297095818888e-02 2.379312912757200471e-02 2.263051786494133313e-02 2.174753367702541781e-02 2.120489296045870165e-02 2.104925830437153964e-02 2.130306213026691292e-02 2.195924340383989190e-02 2.298374472763060547e-02 2.432415864179537229e-02 2.592001002150331676e-02 2.771089260911149127e-02 2.964118270214693984e-02 3.166189763478943764e-02 3.373082076556634112e-02 3.581182179278459554e-02 3.787393471734815109e-02 3.989046788786657083e-02 4.183825061337115292e-02 4.369703679041184174e-02 4.544905098992437636e-02 4.707865165404018920e-02 4.857208576895426233e-02 4.991731289643509817e-02 5.110388078743553081e-02 5.212283880562869343e-02 5.296667871111873649e-02 5.362929498378064819e-02 5.410595890620872872e-02 5.439330220720535458e-02 5.448930730717402304e-02 5.439330220720538234e-02 5.410595890620872872e-02 5.362929498378064819e-02 5.296667871111874343e-02 5.212283880562867955e-02 5.110388078743554469e-02 4.991731289643509817e-02 4.857208576895426233e-02 4.707865165404023083e-02 4.544905098992434167e-02 4.369703679041182787e-02 4.183825061337115292e-02 3.989046788786659858e-02 3.787393471734815109e-02 3.581182179278460248e-02 3.373082076556632031e-02 3.166189763478945846e-02 2.964118270214697107e-02 2.771089260911151209e-02 2.592001002150334105e-02 2.432415864179537923e-02 2.298374472763057078e-02 2.195924340383987455e-02 2.130306213026690945e-02 2.104925830437153964e-02 2.120489296045872940e-02 2.174753367702543863e-02 2.263051786494134354e-02 2.379312912757202553e-02 2.517093297095816112e-02 2.670309564518002360e-02 2.833610228802830103e-02 3.002480670817751426e-02 3.173200713593225114e-02 3.342742201175981365e-02 3.508655329565004560e-02 3.668965470729135953e-02 3.822087395160250062e-02 3.966756960501242879e-02 4.101977784589638798e-02 4.226979870987668253e-02 4.341187406737382487e-02 4.444193446563063365e-02 4.535739701629935144e-02 4.615700082776245244e-02 4.684066991347862058e-02 4.740939613362510352e-02 4.786513669621762085e-02 4.821072220436846412e-02 4.844977231390962258e-02 4.858661685853354895e-02 4.862622088241956575e-02 4.857411244822062990e-02 4.843631240219334333e-02 4.821926550843884385e-02 4.792977253335345411e-02 4.757492298692270194e-02 4.716202832320720573e-02 4.669855547946457491e-02 4.619206070160600947e-02 4.565012367133162996e-02 4.508028202480691971e-02 4.448996644016713076e-02 4.388643657603518572e-02 4.327671826781662873e-02 4.266754253188378976e-02 4.206528708494719493e-02 4.147592124724188561e-02 4.090495524894486451e-02 4.035739508020039223e-02 3.983770409400661655e-02 3.934977256524093553e-02 3.889689630887502303e-02 3.848176525390788888e-02 3.810646255617489847e-02 3.777247442657061943e-02 3.748071037954826823e-02 3.723153311083515771e-02 3.702479674124991432e-02 3.685989176405103651e-02 3.673579474805054729e-02 3.665112070592487642e-02 3.660417604723479462e-02 3.659301019073867012e-02 3.661546418658551821e-02 3.666921506073969605e-02 3.675181500094964332e-02 3.686072491602951362e-02 3.699334228378026168e-02 3.714702353184970440e-02 3.731910145408975921e-02 3.750689834603869455e-02 3.770773564831154251e-02 3.791894092334727878e-02 3.813785297028322169e-02 3.836182581774463807e-02 3.858823223839712852e-02 3.881446731461953015e-02 3.903795246246375555e-02 3.925614019998679982e-02 3.946651983273638531e-02 3.966662412835514351e-02 3.985403696673883722e-02 4.002640188327374199e-02 4.018143137043869717e-02 4.031691676665339480e-02 4.043073853919281618e-02 4.052087675838700331e-02 4.058542156112487226e-02 4.062258341080204199e-02 4.063070297628888078e-02 4.060826047245074538e-02 4.055388432763992052e-02 4.046635906807981992e-02 4.034463233403572796e-02 4.018782096737944648e-02 3.999521613386489149e-02 3.976628746578970974e-02 3.950068623140758073e-02 3.919824755633884161e-02 3.885899173927902933e-02 3.848312471952981817e-02 3.807103776738905015e-02 3.762330648032842506e-02 3.714068917832292344e-02 3.662412480075062648e-02 3.607473041510073086e-02 3.549379845434771225e-02 3.488279380521371736e-02 3.424335087359280105e-02 3.357727075579463455e-02 3.288651864455957585e-02 3.217322159619458860e-02 3.143966677855610653e-02 3.068830030728468550e-02 2.992172675733812889e-02 2.914270940530776233e-02 2.835417121084799277e-02 2.755919647731012306e-02 2.676103303508209005e-02 2.596309465768676175e-02 2.516896324035855156e-02 2.438239003335835112e-02 2.360729491882459022e-02 2.284776234643998497e-02 2.210803210603685953e-02 2.139248263938303349e-02 2.070560413337946271e-02 2.005195828897766638e-02 1.943612157187874986e-02 1.886260912088806238e-02 1.833577754470644416e-02 1.785970677746189991e-02 1.743806406269921352e-02 1.707395682150211758e-02
1.721563697287301423e-02 1.755898934820004920e-02 1.796157353816061134e-02 1.842069110209578614e-02 1.893300626444139115e-02 1.949469124746230561e-02 2.010156617312466518e-02 2.074922490439994049e-02 2.143314194386520058e-02 2.214875874158561339e-02 2.289155014367043328e-02 2.365707319082947790e-02 2.444100118705475055e-02 2.523914610967898167e-02 2.604747223030592224e-02 2.686210342984885271e-02 2.767932623907293221e-02 2.849559019263098181e-02 2.930750668899463965e-02 3.011184721683929713e-02 3.090554154214219737e-02 3.168567624356486562e-02 3.244949382771181862e-02 3.319439254083070279e-02 3.391792691058941739e-02 3.461780899301764025e-02 3.529191025939444615e-02 3.593826403087081733e-02 3.655506835130032522e-02 3.714068917832292344e-02 3.769366376723431306e-02 3.821270412016476714e-02 3.869670037361852555e-02 3.914472399983376372e-02 3.955603070133462129e-02 3.993006288322389213e-02 4.026645159413243247e-02 4.056501783427097357e-02 4.082577313781494965e-02 4.104891934696401623e-02 4.123484750659472953e-02 4.138413582157845355e-02 4.149754663366349294e-02 4.157602239143327189e-02 4.162068060520536517e-02 4.163280779883708066e-02 4.161385249204452297e-02 4.156541726975235967e-02 4.148925001875428814e-02 4.138723443586229261e-02 4.126137993503004031e-02 4.111381110246783988e-02 4.094675686726814007e-02 4.076253956896382785e-02 4.056356411093847009e-02 4.035230738785142157e-02 4.013130816416730223e-02 3.990315755758928190e-02 3.967049024399153800e-02 3.943597644806395158e-02 3.920231471576507420e-02 3.897222538129144903e-02 3.874844454429809959e-02 3.853371826593878641e-02 3.833079658001264933e-02 3.814242680527354934e-02 3.797134554590886335e-02 3.782026869007117098e-02 3.769187867325725361e-02 3.758880827652106432e-02 3.751362029034747275e-02 3.746878250214212558e-02 3.745663766289902136e-02 3.747936835448328896e-02 3.753895700289826276e-02 3.763714164609378160e-02 3.777536844009636574e-02 3.795474224111149847e-02 3.817597689736400984e-02 3.843934708850300225e-02 3.874464363525536442e-02 3.909113415254242274e-02 3.947753073583409184e-02 3.990196606920672767e-02 4.036197895496469040e-02 4.085450982837380424e-02 4.137590638037904472e-02 4.192193900620387603e-02 4.248782546017750017e-02 4.306826384715192052e-02 4.365747292558604109e-02 4.424923863278768660e-02 4.483696575593211497e-02 4.541373374537554380e-02 4.597235577968714765e-02 4.650544032616284185e-02 4.700545458094134571e-02 4.746478930778096766e-02 4.787582471712863857e-02 4.823099713421404033e-02 4.852286629683479069e-02 4.874418320326119602e-02 4.888795850308937097e-02 4.894753149549971316e-02 4.891663987793964941e-02 4.878949048297857166e-02 4.856083136295737124e-02 4.822602574450540053e-02 4.778112859508642368e-02 4.722296684378831516e-02 4.654922470827320413e-02 4.575853613968201145e-02 4.485058716229332887e-02 4.382623193006525419e-02 4.268762774897435358e-02 4.143839625509583569e-02 4.008382055953016443e-02 3.863109165821834029e-02 3.708962191254718682e-02 3.547144891898623698e-02 3.379175907168870813e-02 3.206956476126480299e-02 3.032856771368515683e-02 2.859822270117042681e-02 2.691495889983781115e-02 2.532338209188893588e-02 2.387701825216315132e-02 2.263774473692446720e-02 2.167262356002616977e-02 2.104689951381212565e-02 2.081327403001400483e-02 2.100039265652613174e-02 2.160580996986981653e-02 2.259734112417579460e-02 2.392180275115912344e-02 2.551626791577129433e-02 2.731728317898103955e-02 2.926630470673443132e-02 3.131187511705954551e-02 3.340980506928347554e-02 3.552243141664364334e-02 3.761760064817935151e-02 3.966769072770670590e-02 4.164878786457450188e-02 4.354003910699886376e-02 4.532316281768142274e-02 4.698208776377590240e-02 4.850269185532079391e-02 4.987261588551494124e-02 5.108113267608923452e-02 5.211905657982949386e-02 5.297868200787587967e-02 5.365374255436050621e-02 5.413938452295483789e-02 5.443215037405437634e-02 5.452996894613161560e-02 5.443215037405438328e-02 5.413938452295483789e-02 5.365374255436052703e-02 5.297868200787587967e-02 5.211905657982950080e-02 5.108113267608923452e-02 4.987261588551494124e-02 4.850269185532078003e-02 4.698208776377590240e-02 4.532316281768142968e-02 4.354003910699885682e-02 4.164878786457450882e-02 3.966769072770670590e-02 3.761760064817933069e-02 3.552243141664366416e-02 3.340980506928343391e-02 3.131187511705954551e-02 2.926630470673442092e-02 2.731728317898099445e-02 2.551626791577128739e-02 2.392180275115910609e-02 2.259734112417581542e-02 2.160580996986982694e-02 2.100039265652613521e-02 2.081327403001399096e-02 2.104689951381213953e-02 2.167262356002618018e-02 2.263774473692451925e-02 2.387701825216316867e-02 2.532338209188893241e-02 2.691495889983782155e-02 2.859822270117043375e-02 3.032856771368517071e-02 3.206956476126482380e-02 3.379175907168869425e-02 3.547144891898623004e-02 3.708962191254716600e-02 3.863109165821832641e-02 4.008382055953015749e-02 4.143839625509584262e-02 4.268762774897436052e-02 4.382623193006525419e-02 4.485058716229333581e-02 4.575853613968203920e-02 4.654922470827320413e-02 4.722296684378831516e-02 4.778112859508643756e-02 4.822602574450537971e-02 4.856083136295737124e-02 4.878949048297857166e-02 4.891663987793964941e-02 4.894753149549973398e-02 4.888795850308936403e-02 4.874418320326119602e-02 4.852286629683476987e-02 4.823099713421404033e-02 4.787582471712862470e-02 4.746478930778096766e-02 4.700545458094135265e-02 4.650544032616286266e-02 4.597235577968715459e-02 4.541373374537556462e-02 4.483696575593213579e-02 4.424923863278768660e-02 4.365747292558604109e-02 4.306826384715192052e-02 4.248782546017747935e-02 4.192193900620384828e-02 4.137590638037903779e-02 4.085450982837381811e-02 4.036197895496470428e-02 3.990196606920674849e-02 3.947753073583410571e-02 3.909113415254242968e-02 3.874464363525534361e-02 3.843934708850300919e-02 3.817597689736400290e-02 3.795474224111147765e-02 3.777536844009636574e-02 3.763714164609378160e-02 3.753895700289826970e-02 3.747936835448327508e-02 3.745663766289903523e-02 3.746878250214212558e-02 3.751362029034747275e-02 3.758880827652105044e-02 3.769187867325726055e-02 3.782026869007118486e-02 3.797134554590887029e-02 3.814242680527355628e-02 3.833079658001264239e-02 3.853371826593881416e-02 3.874844454429809265e-02 3.897222538129144903e-02 3.920231471576509502e-02 3.943597644806395158e-02 3.967049024399153107e-02 3.990315755758928884e-02 4.013130816416730223e-02 4.035230738785142157e-02 4.056356411093846315e-02 4.076253956896385561e-02 4.094675686726811925e-02 4.111381110246785375e-02 4.126137993503005419e-02 4.138723443586227874e-02 4.148925001875429508e-02 4.156541726975236661e-02 4.161385249204450909e-02 4.163280779883708066e-02 4.162068060520537210e-02 4.157602239143325107e-02 4.149754663366349294e-02 4.138413582157843967e-02 4.123484750659473647e-02 4.104891934696401623e-02 4.082577313781494965e-02 4.056501783427095276e-02 4.026645159413243247e-02 3.993006288322389213e-02 3.955603070133460741e-02 3.914472399983374984e-02 3.869670037361851861e-02 3.821270412016476714e-02 3.769366376723431999e-02 3.714068917832292344e-02 3.655506835130032522e-02 3.593826403087079652e-02 3.529191025939445309e-02 3.461780899301763331e-02 3.391792691058942433e-02 3.319439254083068891e-02 3.244949382771181168e-02 3.168567624356487950e-02 3.090554154214219737e-02 3.011184721683929713e-02 2.930750668899465353e-02 2.849559019263098528e-02 2.767932623907292874e-02 2.686210342984886312e-02 2.604747223030592224e-02 2.523914610967897126e-02 2.444100118705475055e-02 2.365707319082948484e-02 2.289155014367044369e-02 2.214875874158560992e-02 2.143314194386519364e-02 2.074922490439993009e-02 2.010156617312466518e-02 1.949469124746230214e-02 1.893300626444139809e-02 1.842069110209578614e-02 1.796157353816060787e-02 1.755898934820005614e-02 1.721563697287301076e-02
1.735902510116744263e-02 1.768132698993465229e-02 1.806423144876781461e-02 1.850547975726995337e-02 1.900210588740856854e-02 1.955057626435927412e-02 2.014693033958726842e-02 2.078691173530214376e-02 2.146608330854083563e-02 2.217992290281957032e-02 2.292389930252775737e-02 2.369352979467687081e-02 2.448442181889555480e-02 2.529230161659340795e-02 2.611303277503770545e-02 2.694262728357678036e-02 2.777725131674658662e-02 2.861322752632471447e-02 2.944703521707086463e-02 3.027530942623482199e-02 3.109483963411051322e-02 3.190256860039177023e-02 3.269559164194789369e-02 3.347115653314598066e-02 3.422666411099564709e-02 3.495966959630406740e-02 3.566788459192052341e-02 3.634917968468238947e-02 3.700158755463438948e-02 3.762330648032842506e-02 3.821270412016476714e-02 3.876832144514000267e-02 3.928887669680937444e-02 3.977326924493717469e-02 4.022058322170226491e-02 4.063009081304580494e-02 4.100125509273117724e-02 4.133373229075386346e-02 4.162737339499902878e-02 4.188222499351339917e-02 4.209852927454595800e-02 4.227672311275590400e-02 4.241743618275096300e-02 4.252148805555985844e-02 4.258988424976949821e-02 4.262381122690439561e-02 4.262463034010362251e-02 4.259387076610781503e-02 4.253322147269929937e-02 4.244452229654926273e-02 4.232975422939466714e-02 4.219102903257768850e-02 4.203057832037079833e-02 4.185074226970604550e-02 4.165395812652003538e-02 4.144274868517456439e-02 4.121971091544675975e-02 4.098750489956264759e-02 4.074884321785888358e-02 4.050648088439084277e-02 4.026320588215839130e-02 4.002183028132891979e-02 3.978518184366464094e-02 3.955609592447957568e-02 3.933740738351650806e-02 3.913194211371257697e-02 3.894250769928581796e-02 3.877188263111047695e-02 3.862280344848494085e-02 3.849794915351840291e-02 3.839992226845674594e-02 3.833122598679484377e-02 3.829423701217081477e-02 3.829117388599442839e-02 3.832406087029735509e-02 3.839468776351941809e-02 3.850456636328224158e-02 3.865488462452339180e-02 3.884645986202302226e-02 3.907969258147033637e-02 3.935452266451788111e-02 3.967038966106128939e-02 4.002619884853920312e-02 4.042029450968580295e-02 4.085044157649786456e-02 4.131381641989601006e-02 4.180700716817004753e-02 4.232602355023314805e-02 4.286631591474624609e-02 4.342280279750564825e-02 4.398990621083700286e-02 4.456159371286804588e-02 4.513142627530837558e-02 4.569261099286311967e-02 4.623805774953015230e-02 4.676043905980113713e-02 4.725225242105964701e-02 4.770588463477807434e-02 4.811367766999704448e-02 4.846799574796729904e-02 4.876129342031421815e-02 4.898618449584639378e-02 4.913551174682110473e-02 4.920241739948138376e-02 4.918041449300711992e-02 4.906345928425999425e-02 4.884602499328897368e-02 4.852317733949342710e-02 4.809065252703782767e-02 4.754493862223013040e-02 4.688336165393941490e-02 4.610417830014289925e-02 4.520667775332824073e-02 4.419129635918614407e-02 4.305974999852114210e-02 4.181519106842983280e-02 4.046239949301437544e-02 3.900802067045380100e-02 3.746086786012695069e-02 3.583231234699339046e-02 3.413679152651876575e-02 3.239247152664394280e-02 3.062210331926238510e-02 2.885410020875767145e-02 2.712382010465898274e-02 2.547492013191521298e-02 2.396040582131524904e-02 2.264257300883845692e-02 2.159051425523084503e-02 2.087367527365412145e-02 2.055101960576998649e-02 2.065827800958774593e-02 2.119887846708852844e-02 2.214367005880934353e-02 2.343941682377752647e-02 2.502099647776447056e-02 2.682186238481239215e-02 2.878037954896734904e-02 3.084243008217161033e-02 3.296169790790625526e-02 3.509887485230302889e-02 3.722054466706567477e-02 3.929810790225641420e-02 4.130688063597365289e-02 4.322538960962276494e-02 4.503484242679829663e-02 4.671873926647283209e-02 4.826259343056694961e-02 4.965373324338005767e-02 5.088116366326625450e-02 5.193547112877842237e-02 5.280875931994129246e-02 5.349460673057128413e-02 5.398803939433823029e-02 5.428551397054691419e-02 5.438490783543438456e-02 5.428551397054692113e-02 5.398803939433823029e-02 5.349460673057128413e-02 5.280875931994128553e-02 5.193547112877840849e-02 5.088116366326624757e-02 4.965373324338003685e-02 4.826259343056697043e-02 4.671873926647283903e-02 4.503484242679831051e-02 4.322538960962274412e-02 4.130688063597363902e-02 3.929810790225640726e-02 3.722054466706565395e-02 3.509887485230301502e-02 3.296169790790623444e-02 3.084243008217161033e-02 2.878037954896734904e-02 2.682186238481239562e-02 2.502099647776445321e-02 2.343941682377752300e-02 2.214367005880932965e-02 2.119887846708851109e-02 2.065827800958774246e-02 2.055101960577000383e-02 2.087367527365414227e-02 2.159051425523084503e-02 2.264257300883846385e-02 2.396040582131525598e-02 2.547492013191521645e-02 2.712382010465900703e-02 2.885410020875767839e-02 3.062210331926238163e-02 3.239247152664392893e-02 3.413679152651877269e-02 3.583231234699339046e-02 3.746086786012695763e-02 3.900802067045378019e-02 4.046239949301436156e-02 4.181519106842985362e-02 4.305974999852116292e-02 4.419129635918615101e-02 4.520667775332824767e-02 4.610417830014287843e-02 4.688336165393942878e-02 4.754493862223014428e-02 4.809065252703782767e-02 4.852317733949341322e-02 4.884602499328897368e-02 4.906345928425998038e-02 4.918041449300711299e-02 4.920241739948137683e-02 4.913551174682109779e-02 4.898618449584641460e-02 4.876129342031421121e-02 4.846799574796729904e-02 4.811367766999703754e-02 4.770588463477805352e-02 4.725225242105961926e-02 4.676043905980116488e-02 4.623805774953015230e-02 4.569261099286312661e-02 4.513142627530838252e-02 4.456159371286803894e-02 4.398990621083700980e-02 4.342280279750564825e-02 4.286631591474623221e-02 4.232602355023314805e-02 4.180700716817005447e-02 4.131381641989600312e-02 4.085044157649787150e-02 4.042029450968578907e-02 4.002619884853920312e-02 3.967038966106128939e-02 3.935452266451788805e-02 3.907969258147032249e-02 3.884645986202302920e-02 3.865488462452338486e-02 3.850456636328224158e-02 3.839468776351943197e-02 3.832406087029736896e-02 3.829117388599443533e-02 3.829423701217082865e-02 3.833122598679486459e-02 3.839992226845674594e-02 3.849794915351840985e-02 3.862280344848494085e-02 3.877188263111048389e-02 3.894250769928579714e-02 3.913194211371258391e-02 3.933740738351647337e-02 3.955609592447959649e-02 3.978518184366464094e-02 4.002183028132890591e-02 4.026320588215838436e-02 4.050648088439087052e-02 4.074884321785886970e-02 4.098750489956264759e-02 4.121971091544676669e-02 4.144274868517458521e-02 4.165395812652003538e-02 4.185074226970604550e-02 4.203057832037079139e-02 4.219102903257772319e-02 4.232975422939467408e-02 4.244452229654926967e-02 4.253322147269930631e-02 4.259387076610782891e-02 4.262463034010364332e-02 4.262381122690440255e-02 4.258988424976951209e-02 4.252148805555987232e-02 4.241743618275095606e-02 4.227672311275591788e-02 4.209852927454596494e-02 4.188222499351339223e-02 4.162737339499902878e-02 4.133373229075385652e-02 4.100125509273117030e-02 4.063009081304581188e-02 4.022058322170228573e-02 3.977326924493720245e-02 3.928887669680937444e-02 3.876832144514000961e-02 3.821270412016477408e-02 3.762330648032845976e-02 3.700158755463438948e-02 3.634917968468238253e-02 3.566788459192051647e-02 3.495966959630406740e-02 3.422666411099564709e-02 3.347115653314597372e-02 3.269559164194788675e-02 3.190256860039177023e-02 3.109483963411051322e-02 3.027530942623481158e-02 2.944703521707085422e-02 2.861322752632471447e-02 2.777725131674659703e-02 2.694262728357677689e-02 2.611303277503771239e-02 2.529230161659340101e-02 2.448442181889555827e-02 2.369352979467687081e-02 2.292389930252777472e-02 2.217992290281957726e-02 2.146608330854083563e-02 2.078691173530214029e-02 2.014693033958727189e-02 1.955057626435927759e-02 1.900210588740857548e-02 1.850547975726995684e-02 1.806423144876781808e-02 1.768132698993464882e-02 1.735902510116743916e-02
1.750323762236754427e-02 1.780445997247660783e-02 1.816732407179032921e-02 1.859003308309264274e-02 1.907002235250628008e-02 1.960408999622407014e-02 2.018853479822709310e-02 2.081928994171881181e-02 2.149204430743956867e-02 2.220234650163632750e-02 2.294568978518383637e-02 2.371757833440948926e-02 2.451357670979568276e-02 2.532934514594488429e-02 2.616066348400188438e-02 2.700344643133158543e-02 2.785375250777883879e-02 2.870778863596861949e-02 2.956191192714117608e-02 3.041262984440742251e-02 3.125659961008027399e-02 3.209062746698011781e-02 3.291166820159587697e-02 3.371682518234989101e-02 3.450335105060766544e-02 3.526864911734099023e-02 3.601027545754990206e-02 3.672594165169460606e-02 3.741351809394923705e-02 3.807103776738905015e-02 3.869670037361852555e-02 3.928887669680938138e-02 3.984611307825568910e-02 4.036713587631701738e-02 4.085085578737398387e-02 4.129637190571788102e-02 4.170297540382997270e-02 4.207015271922927985e-02 4.239758813986092834e-02 4.268516568694574048e-02 4.293297020236463285e-02 4.314128755709342039e-02 4.331060390811151267e-02 4.344160394356264693e-02 4.353516806999166433e-02 4.359236851111688432e-02 4.361446430492471604e-02 4.360289520475549296e-02 4.355927451032449993e-02 4.348538087598459445e-02 4.338314916553175776e-02 4.325466044485386935e-02 4.310213122488597975e-02 4.292790208664209323e-02 4.273442583625611246e-02 4.252425534952485042e-02 4.230003127076853442e-02 4.206446972814096436e-02 4.182035021507472805e-02 4.157050376371578676e-02 4.131780149964792842e-02 4.106514361717981954e-02 4.081544875092581875e-02 4.057164364354527014e-02 4.033665292362684923e-02 4.011338871596811795e-02 3.990473971456733049e-02 3.971355926403127151e-02 3.954265192684974783e-02 3.939475797216154818e-02 3.927253521665351188e-02 3.917853768973474787e-02 3.911519069058851800e-02 3.908476195795559938e-02 3.908932888320879040e-02 3.913074195572589786e-02 3.921058492211687563e-02 3.933013244627240473e-02 3.949030634920165650e-02 3.969163175750965722e-02 3.993419466967922105e-02 4.021760253779113614e-02 4.054094944562299657e-02 4.090278734025299540e-02 4.130110455376296424e-02 4.173331255568480530e-02 4.219624153481394552e-02 4.268614505366721129e-02 4.319871368190988936e-02 4.372909722282526668e-02 4.427193491749419063e-02 4.482139285360418196e-02 4.537120771961165172e-02 4.591473602300229218e-02 4.644500792159346469e-02 4.695478488487678237e-02 4.743662049410568571e-02 4.788292379279141670e-02 4.828602470372474892e-02 4.863824112833674274e-02 4.893194743579454276e-02 4.915964413249047232e-02 4.931402857962703667e-02 4.938806670171073249e-02 4.937506570791688754e-02 4.926874793934656049e-02 4.906332606789459011e-02 4.875358001902068555e-02 4.833493618693541355e-02 4.780354977712030634e-02 4.715639147541593468e-02 4.639134014284449631e-02 4.550728392309060649e-02 4.450423309745953071e-02 4.338344933050947844e-02 4.214759775574337952e-02 4.080093083851427799e-02 3.934951635618293142e-02 3.780152642083085129e-02 3.616761046503674804e-02 3.446138249168600315e-02 3.270006083718658002e-02 3.090530435078204033e-02 2.910428465118508612e-02 2.733100245124395547e-02 2.562776112666340089e-02 2.404649174486848603e-02 2.264920977961032075e-02 2.150629043690786488e-02 2.069082956453274086e-02 2.026805639648489657e-02 2.028157539270314738e-02 2.074207472028703411e-02 2.162486747762707232e-02 2.287764469967359590e-02 2.443349596899275014e-02 2.622278247805486309e-02 2.818059422342885159e-02 3.024993298219508589e-02 3.238216729048974674e-02 3.453620399270854874e-02 3.667726892155599022e-02 3.877572475078077535e-02 4.080608178961201565e-02 4.274622777752657560e-02 4.457685204597631318e-02 4.628102580928661336e-02 4.784390172931320823e-02 4.925250205752442628e-02 5.049557139613043699e-02 5.156347597921220882e-02 5.244813603821629061e-02 5.314298138462773130e-02 5.364292303337574175e-02 5.394433572249247161e-02 5.404504774274353912e-02 5.394433572249246467e-02 5.364292303337572787e-02 5.314298138462773130e-02 5.244813603821629061e-02 5.156347597921220882e-02 5.049557139613043699e-02 4.925250205752440547e-02 4.784390172931320129e-02 4.628102580928661336e-02 4.457685204597633399e-02 4.274622777752658254e-02 4.080608178961201565e-02 3.877572475078079617e-02 3.667726892155597634e-02 3.453620399270852792e-02 3.238216729048972592e-02 3.024993298219508936e-02 2.818059422342883771e-02 2.622278247805487697e-02 2.443349596899274667e-02 2.287764469967357162e-02 2.162486747762707925e-02 2.074207472028700636e-02 2.028157539270316126e-02 2.026805639648490004e-02 2.069082956453274433e-02 2.150629043690786141e-02 2.264920977961033463e-02 2.404649174486849991e-02 2.562776112666340089e-02 2.733100245124395894e-02 2.910428465118510000e-02 3.090530435078205074e-02 3.270006083718655920e-02 3.446138249168601009e-02 3.616761046503673416e-02 3.780152642083080966e-02 3.934951635618290366e-02 4.080093083851428493e-02 4.214759775574338646e-02 4.338344933050947150e-02 4.450423309745955153e-02 4.550728392309060649e-02 4.639134014284451019e-02 4.715639147541591386e-02 4.780354977712030634e-02 4.833493618693544824e-02 4.875358001902066474e-02 4.906332606789458317e-02 4.926874793934659519e-02 4.937506570791688754e-02 4.938806670171075330e-02 4.931402857962702974e-02 4.915964413249048620e-02 4.893194743579454276e-02 4.863824112833675661e-02 4.828602470372474198e-02 4.788292379279142363e-02 4.743662049410568571e-02 4.695478488487676155e-02 4.644500792159347857e-02 4.591473602300229218e-02 4.537120771961165172e-02 4.482139285360417502e-02 4.427193491749417675e-02 4.372909722282525974e-02 4.319871368190988936e-02 4.268614505366721129e-02 4.219624153481394552e-02 4.173331255568479836e-02 4.130110455376297812e-02 4.090278734025299540e-02 4.054094944562299657e-02 4.021760253779112920e-02 3.993419466967922105e-02 3.969163175750967110e-02 3.949030634920166344e-02 3.933013244627240473e-02 3.921058492211688951e-02 3.913074195572591174e-02 3.908932888320879734e-02 3.908476195795559938e-02 3.911519069058851800e-02 3.917853768973472012e-02 3.927253521665349800e-02 3.939475797216154818e-02 3.954265192684974783e-02 3.971355926403125070e-02 3.990473971456734437e-02 4.011338871596811795e-02 4.033665292362685617e-02 4.057164364354527014e-02 4.081544875092583263e-02 4.106514361717983341e-02 4.131780149964792148e-02 4.157050376371578676e-02 4.182035021507474193e-02 4.206446972814095742e-02 4.230003127076854136e-02 4.252425534952485736e-02 4.273442583625607777e-02 4.292790208664210710e-02 4.310213122488597282e-02 4.325466044485386935e-02 4.338314916553176470e-02 4.348538087598458751e-02 4.355927451032452768e-02 4.360289520475548602e-02 4.361446430492471604e-02 4.359236851111688432e-02 4.353516806999165739e-02 4.344160394356265387e-02 4.331060390811152655e-02 4.314128755709340651e-02 4.293297020236462591e-02 4.268516568694576130e-02 4.239758813986092834e-02 4.207015271922927985e-02 4.170297540382997270e-02 4.129637190571786021e-02 4.085085578737398387e-02 4.036713587631701738e-02 3.984611307825567522e-02 3.928887669680938832e-02 3.869670037361852555e-02 3.807103776738905015e-02 3.741351809394922318e-02 3.672594165169463382e-02 3.601027545754990206e-02 3.526864911734100411e-02 3.450335105060766544e-02 3.371682518234989101e-02 3.291166820159589779e-02 3.209062746698011087e-02 3.125659961008028093e-02 3.041262984440742251e-02 2.956191192714117608e-02 2.870778863596859867e-02 2.785375250777883532e-02 2.700344643133158196e-02 2.616066348400189132e-02 2.532934514594488082e-02 2.451357670979567929e-02 2.371757833440948926e-02 2.294568978518384678e-02 2.220234650163633444e-02 2.149204430743956173e-02 2.081928994171880834e-02 2.018853479822709657e-02 1.960408999622407014e-02 1.907002235250629049e-02 1.859003308309264968e-02 1.816732407179032921e-02 1.780445997247661130e-02 1.750323762236754080e-02
1.764719944313804939e-02 1.792757438074494419e-02 1.827029972455846210e-02 1.867405354470133214e-02 1.913669654890944385e-02 1.965539026564717615e-02 2.022672897162309386e-02 2.084687310665514839e-02 2.151167455200475240e-02 2.221678740137193395e-02 2.295776099019000011e-02 2.373011450598126043e-02 2.452939429749801531e-02 2.535121605782823806e-02 2.619129451617624796e-02 2.704546331092527733e-02 2.790968749672325874e-02 2.878007078950355416e-02 2.965285926448857010e-02 3.052444284772778266e-02 3.139135560998831953e-02 3.225027559383170095e-02 3.309802468090621008e-02 3.393156883180491190e-02 3.474801889787186571e-02 3.554463210524654720e-02 3.631881423902743461e-02 3.706812250345225407e-02 3.779026899742453371e-02 3.848312471952981817e-02 3.914472399983376372e-02 3.977326924493718857e-02 4.036713587631701738e-02 4.092487733865276395e-02 4.144523005387970582e-02 4.192711819743089041e-02 4.236965817531846562e-02 4.277216268401514560e-02 4.313414423954758242e-02 4.345531806771285588e-02 4.373560425395624923e-02 4.397512905926689863e-02 4.417422531756801801e-02 4.433343184057103592e-02 4.445349176808818803e-02 4.453534981535794968e-02 4.458014838414628422e-02 4.458922252115168211e-02 4.456409372557974813e-02 4.450646262734080094e-02 4.441820057800115185e-02 4.430134021783911635e-02 4.415806510350288316e-02 4.399069850112654473e-02 4.380169146816217940e-02 4.359361036257081157e-02 4.336912392885255985e-02 4.313099011518679166e-02 4.288204277301828349e-02 4.262517837814724236e-02 4.236334288926017072e-02 4.209951882476661161e-02 4.183671259122187513e-02 4.157794203675940770e-02 4.132622413218086516e-02 4.108456260338575611e-02 4.085593525580354102e-02 4.064328065036134502e-02 4.044948371860440650e-02 4.027735985066445423e-02 4.012963696319264001e-02 4.000893506458082227e-02 3.991774288987062769e-02 3.985839128332532150e-02 3.983302316450590408e-02 3.984356012027929356e-02 3.989166591116091037e-02 3.997870745002911341e-02 4.010571408360375650e-02 4.027333625747801099e-02 4.048180484854832506e-02 4.073089258142595370e-02 4.101987899097718493e-02 4.134752034334907705e-02 4.171202578518317522e-02 4.211104076793518308e-02 4.254163851298503607e-02 4.300031997059949873e-02 4.348302241054070871e-02 4.398513649068917786e-02 4.450153140315473571e-02 4.502658750847565033e-02 4.555423574278866933e-02 4.607800301838953921e-02 4.659106282718929876e-02 4.708629028830805391e-02 4.755632094294794110e-02 4.799361268007563269e-02 4.839051026519879117e-02 4.873931203430063169e-02 4.903233840119466252e-02 4.926200190736299001e-02 4.942087861954944789e-02 4.950178075493864849e-02 4.949783049155649650e-02 4.940253500958410177e-02 4.920986291632357262e-02 4.891432234506803284e-02 4.851104120088086530e-02 4.799585027356416400e-02 4.736537027612336415e-02 4.661710433141769139e-02 4.574953807005421869e-02 4.476225038804006184e-02 4.365603914015998149e-02 4.243306774925148517e-02 4.109704107687730396e-02 3.965342217160886668e-02 3.810970598807588566e-02 3.647577216816771939e-02 3.476434667239459292e-02 3.299161106658101555e-02 3.117800664549713607e-02 2.934928243510069937e-02 2.753781684400455343e-02 2.578417038020816565e-02 2.413864138114190164e-02 2.266221262532398112e-02 2.142565255476234706e-02 2.050490825419017810e-02 1.997118357128301047e-02 1.987656302832596991e-02 2.024045587045655153e-02 2.104436528511104479e-02 2.223822127006263791e-02 2.375395155972198288e-02 2.551890863877646562e-02 2.746471909987060686e-02 2.953124545546211357e-02 3.166730880897362238e-02 3.382985511968743253e-02 3.598263082646024208e-02 3.809488229911155155e-02 4.014026671575336019e-02 4.209600677333003027e-02 4.394226163966431092e-02 4.566167077493524934e-02 4.723902903154564292e-02 4.866105865236607791e-02 4.991625154436927364e-02 5.099476186717776666e-02 5.188833422230115788e-02 5.259025670469018310e-02 5.309533104952012666e-02 5.339985433238896712e-02 5.350160837438593109e-02 5.339985433238898793e-02 5.309533104952013360e-02 5.259025670469018310e-02 5.188833422230115788e-02 5.099476186717775972e-02 4.991625154436928752e-02 4.866105865236607098e-02 4.723902903154565680e-02 4.566167077493521465e-02 4.394226163966429705e-02 4.209600677333002333e-02 4.014026671575332550e-02 3.809488229911151685e-02 3.598263082646024208e-02 3.382985511968741171e-02 3.166730880897362238e-02 2.953124545546206847e-02 2.746471909987059645e-02 2.551890863877646562e-02 2.375395155972198288e-02 2.223822127006265179e-02 2.104436528511103438e-02 2.024045587045653766e-02 1.987656302832596644e-02 1.997118357128300700e-02 2.050490825419019891e-02 2.142565255476234359e-02 2.266221262532399153e-02 2.413864138114189123e-02 2.578417038020813790e-02 2.753781684400452914e-02 2.934928243510069937e-02 3.117800664549712567e-02 3.299161106658103637e-02 3.476434667239458598e-02 3.647577216816774021e-02 3.810970598807585097e-02 3.965342217160888055e-02 4.109704107687733171e-02 4.243306774925149905e-02 4.365603914015996068e-02 4.476225038804005490e-02 4.574953807005420481e-02 4.661710433141767751e-02 4.736537027612337802e-02 4.799585027356417094e-02 4.851104120088084448e-02 4.891432234506804672e-02 4.920986291632360038e-02 4.940253500958408095e-02 4.949783049155647568e-02 4.950178075493865543e-02 4.942087861954943401e-02 4.926200190736298307e-02 4.903233840119466252e-02 4.873931203430063169e-02 4.839051026519879811e-02 4.799361268007563269e-02 4.755632094294796192e-02 4.708629028830804003e-02 4.659106282718931957e-02 4.607800301838953921e-02 4.555423574278866933e-02 4.502658750847561564e-02 4.450153140315472877e-02 4.398513649068920561e-02 4.348302241054069484e-02 4.300031997059949873e-02 4.254163851298504301e-02 4.211104076793517614e-02 4.171202578518318216e-02 4.134752034334908399e-02 4.101987899097719187e-02 4.073089258142595370e-02 4.048180484854829730e-02 4.027333625747801099e-02 4.010571408360375650e-02 3.997870745002911341e-02 3.989166591116092425e-02 3.984356012027930050e-02 3.983302316450592490e-02 3.985839128332534231e-02 3.991774288987062769e-02 4.000893506458082227e-02 4.012963696319261225e-02 4.027735985066447505e-02 4.044948371860440650e-02 4.064328065036132420e-02 4.085593525580354796e-02 4.108456260338575611e-02 4.132622413218085822e-02 4.157794203675940770e-02 4.183671259122187513e-02 4.209951882476659080e-02 4.236334288926019154e-02 4.262517837814726318e-02 4.288204277301828349e-02 4.313099011518679166e-02 4.336912392885255985e-02 4.359361036257082544e-02 4.380169146816218634e-02 4.399069850112656554e-02 4.415806510350287623e-02 4.430134021783910941e-02 4.441820057800117266e-02 4.450646262734078706e-02 4.456409372557974813e-02 4.458922252115169599e-02 4.458014838414626341e-02 4.453534981535794274e-02 4.445349176808820885e-02 4.433343184057102204e-02 4.417422531756801801e-02 4.397512905926687088e-02 4.373560425395622148e-02 4.345531806771285588e-02 4.313414423954758936e-02 4.277216268401514560e-02 4.236965817531845174e-02 4.192711819743091123e-02 4.144523005387971970e-02 4.092487733865276395e-02 4.036713587631701045e-02 3.977326924493717469e-02 3.914472399983375678e-02 3.848312471952981817e-02 3.779026899742452678e-02 3.706812250345225407e-02 3.631881423902742073e-02 3.554463210524654027e-02 3.474801889787187958e-02 3.393156883180490496e-02 3.309802468090621008e-02 3.225027559383170095e-02 3.139135560998831953e-02 3.052444284772779307e-02 2.965285926448856316e-02 2.878007078950354028e-02 2.790968749672325874e-02 2.704546331092529815e-02 2.619129451617623755e-02 2.535121605782824153e-02 2.452939429749801184e-02 2.373011450598126737e-02 2.295776099019000011e-02 2.221678740137192354e-02 2.151167455200475934e-02 2.084687310665514146e-02 2.022672897162309733e-02 1.965539026564717962e-02 1.913669654890944385e-02 1.867405354470133907e-02 1.827029972455846210e-02 1.792757438074494419e-02 1.764719944313805980e-02
1.778965844368790572e-02 1.804966903452711463e-02 1.837241602980105304e-02 1.875705612741028136e-02 1.920189107789198324e-02 1.970447077815934769e-02 2.026171616730526592e-02 2.087004938741423427e-02 2.152552057079192352e-02 2.222392351178402448e-02 2.296089559519883319e-02 2.373200011133965587e-02 2.453279118725888719e-02 2.535886293634070227e-02 2.620588515733866114e-02 2.706962815320265031e-02 2.794597915336926794e-02 2.883095255069661675e-02 2.972069581012792838e-02 3.061149253900155923e-02 3.149976386841087106e-02 3.238206900026865259e-02 3.325510553132297181e-02 3.411570997145033091e-02 3.496085872318544646e-02 3.578766967550671418e-02 3.659340448025415193e-02 3.737547151774282123e-02 3.813142951380751877e-02 3.885899173927903627e-02 3.955603070133461435e-02 4.022058322170227879e-02 4.085085578737400469e-02 4.144523005387971276e-02 4.200226837831497889e-02 4.252071925844722738e-02 4.299952255495145814e-02 4.343781437579658650e-02 4.383493150491948182e-02 4.419041526144974752e-02 4.450401468096652768e-02 4.477568891655359790e-02 4.500560876491167123e-02 4.519415723153164671e-02 4.534192905909110310e-02 4.544972915481846482e-02 4.551856986574266684e-02 4.554966706545858501e-02 4.554443503231307006e-02 4.550448011667307391e-02 4.543159321393833161e-02 4.532774107997707136e-02 4.519505654618034135e-02 4.503582771181458694e-02 4.485248621096704635e-02 4.464759466917993247e-02 4.442383347968406615e-02 4.418398703961961410e-02 4.393092959130023845e-02 4.366761081089851060e-02 4.339704127536381933e-02 4.312227791668627602e-02 4.284640953973396088e-02 4.257254243552379552e-02 4.230378606638499073e-02 4.204323873455824423e-02 4.179397307419954050e-02 4.155902113285105115e-02 4.134135873798242683e-02 4.114388878437967578e-02 4.096942303723205558e-02 4.082066203231527607e-02 4.070017267700817148e-02 4.061036322062879650e-02 4.055345537369010184e-02 4.053145351312934658e-02 4.054611110919258826e-02 4.059889473905867185e-02 4.069094629640439276e-02 4.082304424495599576e-02 4.099556497511184366e-02 4.120844548395675294e-02 4.146114869173932183e-02 4.175263271987061237e-02 4.208132538267754519e-02 4.244510499295676281e-02 4.284128836381761313e-02 4.326662662720260483e-02 4.371730920732130182e-02 4.418897600972426787e-02 4.467673763563898004e-02 4.517520322275758726e-02 4.567851535749734709e-02 4.618039140267196641e-02 4.667417053537052662e-02 4.715286578529333944e-02 4.760922039405880019e-02 4.803576787055929137e-02 4.842489518665961390e-02 4.876890863348810196e-02 4.906010193568866029e-02 4.929082629627266204e-02 4.945356211751780057e-02 4.954099221541451853e-02 4.954607642026433861e-02 4.946212753994400774e-02 4.928288876298411031e-02 4.900261270637098349e-02 4.861614248135405492e-02 4.811899537764267876e-02 4.750745007633276618e-02 4.677863872805942264e-02 4.593064582150802044e-02 4.496261658341651340e-02 4.387487878644007883e-02 4.266908342471076310e-02 4.134837192895587932e-02 3.991758067933176557e-02 3.838349785448366691e-02 3.675519350579242728e-02 3.504445150234672401e-02 3.326634164916329739e-02 3.143998069341546325e-02 2.958953789718058933e-02 2.774553287762879586e-02 2.594642342782776945e-02 2.424033356638612829e-02 2.268643522684654287e-02 2.135488267454654920e-02 2.032341859251780500e-02 1.966856230916975284e-02 1.945117461579916329e-02 1.970081922824981971e-02 2.040721391110508418e-02 2.152426041118702532e-02 2.298366665296708994e-02 2.470999935069874073e-02 2.663124629626547821e-02 2.868382881337171522e-02 3.081373425463707072e-02 3.297572497736046132e-02 3.513191163798247418e-02 3.725032169257205816e-02 3.930369581221121456e-02 4.126855536500228377e-02 4.312451113839267658e-02 4.485376433003947227e-02 4.644075279807918788e-02 4.787190391686656221e-02 4.913546431200589010e-02 5.022138434752278918e-02 5.112124116635848731e-02 5.182818853765919220e-02 5.233692506291786478e-02 5.264367474283193626e-02 5.274617575616476900e-02 5.264367474283191545e-02 5.233692506291784396e-02 5.182818853765919220e-02 5.112124116635848037e-02 5.022138434752277530e-02 4.913546431200591091e-02 4.787190391686654140e-02 4.644075279807916706e-02 4.485376433003950003e-02 4.312451113839266964e-02 4.126855536500228377e-02 3.930369581221122149e-02 3.725032169257206510e-02 3.513191163798247418e-02 3.297572497736046826e-02 3.081373425463707419e-02 2.868382881337173257e-02 2.663124629626544351e-02 2.470999935069871992e-02 2.298366665296710382e-02 2.152426041118703226e-02 2.040721391110507724e-02 1.970081922824980583e-02 1.945117461579919105e-02 1.966856230916974244e-02 2.032341859251783622e-02 2.135488267454654920e-02 2.268643522684655328e-02 2.424033356638613870e-02 2.594642342782778333e-02 2.774553287762879239e-02 2.958953789718061014e-02 3.143998069341546325e-02 3.326634164916330433e-02 3.504445150234671014e-02 3.675519350579241340e-02 3.838349785448365997e-02 3.991758067933176557e-02 4.134837192895589320e-02 4.266908342471071452e-02 4.387487878644012046e-02 4.496261658341651340e-02 4.593064582150804126e-02 4.677863872805944345e-02 4.750745007633278699e-02 4.811899537764268570e-02 4.861614248135405492e-02 4.900261270637097655e-02 4.928288876298411725e-02 4.946212753994400080e-02 4.954607642026438025e-02 4.954099221541449771e-02 4.945356211751780057e-02 4.929082629627264817e-02 4.906010193568862560e-02 4.876890863348810889e-02 4.842489518665958614e-02 4.803576787055927749e-02 4.760922039405880712e-02 4.715286578529333250e-02 4.667417053537056132e-02 4.618039140267198722e-02 4.567851535749734015e-02 4.517520322275758726e-02 4.467673763563897310e-02 4.418897600972426787e-02 4.371730920732130182e-02 4.326662662720260483e-02 4.284128836381759925e-02 4.244510499295676281e-02 4.208132538267753825e-02 4.175263271987060543e-02 4.146114869173934958e-02 4.120844548395673906e-02 4.099556497511184366e-02 4.082304424495601658e-02 4.069094629640440663e-02 4.059889473905869267e-02 4.054611110919256745e-02 4.053145351312934658e-02 4.055345537369009490e-02 4.061036322062880344e-02 4.070017267700819230e-02 4.082066203231527607e-02 4.096942303723205558e-02 4.114388878437966884e-02 4.134135873798242683e-02 4.155902113285107197e-02 4.179397307419954744e-02 4.204323873455825811e-02 4.230378606638500461e-02 4.257254243552379552e-02 4.284640953973396782e-02 4.312227791668628990e-02 4.339704127536381933e-02 4.366761081089851060e-02 4.393092959130023151e-02 4.418398703961960716e-02 4.442383347968405921e-02 4.464759466917993247e-02 4.485248621096703248e-02 4.503582771181460775e-02 4.519505654618034135e-02 4.532774107997706442e-02 4.543159321393833161e-02 4.550448011667306003e-02 4.554443503231309087e-02 4.554966706545861971e-02 4.551856986574265990e-02 4.544972915481846482e-02 4.534192905909111698e-02 4.519415723153165365e-02 4.500560876491167123e-02 4.477568891655359790e-02 4.450401468096652075e-02 4.419041526144976140e-02 4.383493150491948182e-02 4.343781437579657956e-02 4.299952255495145814e-02 4.252071925844722738e-02 4.200226837831497195e-02 4.144523005387972664e-02 4.085085578737399081e-02 4.022058322170227185e-02 3.955603070133461435e-02 3.885899173927902239e-02 3.813142951380753265e-02 3.737547151774282816e-02 3.659340448025415887e-02 3.578766967550670725e-02 3.496085872318543258e-02 3.411570997145033091e-02 3.325510553132297181e-02 3.238206900026864565e-02 3.149976386841087106e-02 3.061149253900156270e-02 2.972069581012792838e-02 2.883095255069661675e-02 2.794597915336926794e-02 2.706962815320265725e-02 2.620588515733866114e-02 2.535886293634069880e-02 2.453279118725888719e-02 2.373200011133965587e-02 2.296089559519884360e-02 2.222392351178402101e-02 2.152552057079192352e-02 2.087004938741423080e-02 2.026171616730525551e-02 1.970447077815934769e-02 1.920189107789198671e-02 1.875705612741028136e-02 1.837241602980105651e-02 1.804966903452711116e-02 1.778965844368790225e-02
1.792920341225476971e-02 1.816956912306540856e-02 1.847274875293457297e-02 1.883837226708181406e-02 1.926518951735948018e-02 1.975115622975309390e-02 2.029354520318491645e-02 2.088907040315158767e-02 2.153401269547353461e-02 2.222433834974493413e-02 2.295580437989397024e-02 2.372404763230538324e-02 2.452465686888868554e-02 2.535322875505089182e-02 2.620540966494246116e-02 2.707692567623750518e-02 2.796360319738366504e-02 2.886138249711940260e-02 2.976632610549218710e-02 3.067462370963057808e-02 3.158259482770785220e-02 3.248669023886841672e-02 3.338349288731685266e-02 3.426971876717892912e-02 3.514221812757924862e-02 3.599797720852201954e-02 3.683412062088479294e-02 3.764791441168725133e-02 3.843676980315987451e-02 3.919824755633885549e-02 3.993006288322389213e-02 4.063009081304579800e-02 4.129637190571787408e-02 4.192711819743089735e-02 4.252071925844724126e-02 4.307574824058113538e-02 4.359096779106862857e-02 4.406533571014895068e-02 4.449801023145678186e-02 4.488835480717247306e-02 4.523594228372920800e-02 4.554055835874420977e-02 4.580220421582649470e-02 4.602109824103931685e-02 4.619767673320937518e-02 4.633259353002532055e-02 4.642671848309852523e-02 4.648113472787342160e-02 4.649713470854329594e-02 4.647621493392927600e-02 4.642006945747779306e-02 4.633058209300347507e-02 4.620981739722480885e-02 4.606001047007660110e-02 4.588355564368700595e-02 4.568299415002998604e-02 4.546100087461429212e-02 4.522037031815923785e-02 4.496400189865128877e-02 4.469488473113319982e-02 4.441608202068637185e-02 4.413071519376669111e-02 4.384194787341394450e-02 4.355296977382930312e-02 4.326698054938796223e-02 4.298717358282009432e-02 4.271671963878932721e-02 4.245875024527057118e-02 4.221634060034663849e-02 4.199249174184160882e-02 4.179011166851838432e-02 4.161199507196680636e-02 4.146080133559604947e-02 4.133903048844724676e-02 4.124899687215173583e-02 4.119280039178184472e-02 4.117229537403553630e-02 4.118905724307905108e-02 4.124434743427887046e-02 4.133907718353880406e-02 4.147377103613927862e-02 4.164853109396833564e-02 4.186300314501160275e-02 4.211634587922286760e-02 4.240720438174738760e-02 4.273368900712239821e-02 4.309336058374355072e-02 4.348322269075545476e-02 4.389972150911886084e-02 4.433875349640899188e-02 4.479568089198370656e-02 4.526535484313184976e-02 4.574214576636410901e-02 4.621998042786783917e-02 4.669238514444062904e-02 4.715253446741965448e-02 4.759330471031092413e-02 4.800733170759413637e-02 4.838707223876417829e-02 4.872486861026908977e-02 4.901301595255452143e-02 4.924383185589785439e-02 4.940972803540555347e-02 4.950328378290245329e-02 4.951732103411832231e-02 4.944498095812199789e-02 4.927980206924963136e-02 4.901579997897989593e-02 4.864754905859818707e-02 4.817026648948297823e-02 4.757989945857340336e-02 4.687321664258470300e-02 4.604790565824719295e-02 4.510267889730183027e-02 4.403739119918266554e-02 4.285317426242863520e-02 4.155259472927322340e-02 4.013984573604188061e-02 3.862098572893908621e-02 3.700424391169251925e-02 3.530041926698394839e-02 3.352340996571730181e-02 3.169092169482944782e-02 2.982541431357832104e-02 2.795534788005127336e-02 2.611675990850387263e-02 2.435509767814125759e-02 2.272695253550948563e-02 2.130077838706621179e-02 2.015481661159755286e-02 1.936981645467773447e-02 1.901524900979167237e-02 1.913207377928463279e-02 1.972049812973083668e-02 2.074064011929207738e-02 2.212537910327642271e-02 2.379694955803179912e-02 2.567957252751339875e-02 2.770588302829696953e-02 2.981868097492274342e-02 3.197026109186226761e-02 3.412089507757278678e-02 3.623725602422578351e-02 3.829108271652793133e-02 4.025814461446514808e-02 4.211747687187531591e-02 4.385083038164838687e-02 4.544228358841412296e-02 4.687797239121161558e-02 4.814590474318962421e-02 4.923583526093718715e-02 5.013918189471527898e-02 5.084897172905371993e-02 5.135980666936333650e-02 5.166784248486443881e-02 5.177077671085150712e-02 5.166784248486444575e-02 5.135980666936331568e-02 5.084897172905371993e-02 5.013918189471527204e-02 4.923583526093722185e-02 4.814590474318962421e-02 4.687797239121161558e-02 4.544228358841410909e-02 4.385083038164839381e-02 4.211747687187530897e-02 4.025814461446516890e-02 3.829108271652793133e-02 3.623725602422578351e-02 3.412089507757280066e-02 3.197026109186226067e-02 2.981868097492270872e-02 2.770588302829698341e-02 2.567957252751339528e-02 2.379694955803179565e-02 2.212537910327643312e-02 2.074064011929206697e-02 1.972049812973085403e-02 1.913207377928463279e-02 1.901524900979167237e-02 1.936981645467772406e-02 2.015481661159754245e-02 2.130077838706622220e-02 2.272695253550944400e-02 2.435509767814129228e-02 2.611675990850388651e-02 2.795534788005125254e-02 2.982541431357828982e-02 3.169092169482943394e-02 3.352340996571727405e-02 3.530041926698394839e-02 3.700424391169251231e-02 3.862098572893911397e-02 4.013984573604188061e-02 4.155259472927324421e-02 4.285317426242866296e-02 4.403739119918264472e-02 4.510267889730180946e-02 4.604790565824719295e-02 4.687321664258469606e-02 4.757989945857338948e-02 4.817026648948298517e-02 4.864754905859818013e-02 4.901579997897990287e-02 4.927980206924963830e-02 4.944498095812201177e-02 4.951732103411835006e-02 4.950328378290245329e-02 4.940972803540554653e-02 4.924383185589786827e-02 4.901301595255450755e-02 4.872486861026908977e-02 4.838707223876415747e-02 4.800733170759417107e-02 4.759330471031091719e-02 4.715253446741964755e-02 4.669238514444064986e-02 4.621998042786783917e-02 4.574214576636410901e-02 4.526535484313183588e-02 4.479568089198371350e-02 4.433875349640900576e-02 4.389972150911885390e-02 4.348322269075544089e-02 4.309336058374356460e-02 4.273368900712239127e-02 4.240720438174737372e-02 4.211634587922288148e-02 4.186300314501160968e-02 4.164853109396833564e-02 4.147377103613929250e-02 4.133907718353879712e-02 4.124434743427888433e-02 4.118905724307905802e-02 4.117229537403554324e-02 4.119280039178185859e-02 4.124899687215175664e-02 4.133903048844725370e-02 4.146080133559603559e-02 4.161199507196679248e-02 4.179011166851838432e-02 4.199249174184160882e-02 4.221634060034662461e-02 4.245875024527058506e-02 4.271671963878933415e-02 4.298717358282009432e-02 4.326698054938797611e-02 4.355296977382931700e-02 4.384194787341395838e-02 4.413071519376669111e-02 4.441608202068637185e-02 4.469488473113319288e-02 4.496400189865130959e-02 4.522037031815923785e-02 4.546100087461428518e-02 4.568299415003000685e-02 4.588355564368700595e-02 4.606001047007659416e-02 4.620981739722480192e-02 4.633058209300348201e-02 4.642006945747780694e-02 4.647621493392926906e-02 4.649713470854329594e-02 4.648113472787338690e-02 4.642671848309852523e-02 4.633259353002532055e-02 4.619767673320938212e-02 4.602109824103933072e-02 4.580220421582649470e-02 4.554055835874420977e-02 4.523594228372920800e-02 4.488835480717249388e-02 4.449801023145678186e-02 4.406533571014893680e-02 4.359096779106860775e-02 4.307574824058114926e-02 4.252071925844722045e-02 4.192711819743090429e-02 4.129637190571787408e-02 4.063009081304580494e-02 3.993006288322389213e-02 3.919824755633885549e-02 3.843676980315986064e-02 3.764791441168725133e-02 3.683412062088480682e-02 3.599797720852201260e-02 3.514221812757925556e-02 3.426971876717894994e-02 3.338349288731685266e-02 3.248669023886842366e-02 3.158259482770786608e-02 3.067462370963058849e-02 2.976632610549216629e-02 2.886138249711939913e-02 2.796360319738366504e-02 2.707692567623750865e-02 2.620540966494246810e-02 2.535322875505088835e-02 2.452465686888868207e-02 2.372404763230538324e-02 2.295580437989397718e-02 2.222433834974493067e-02 2.153401269547352420e-02 2.088907040315158073e-02 2.029354520318493033e-02 1.975115622975308002e-02 1.926518951735947671e-02 1.883837226708182100e-02 1.847274875293457297e-02 1.816956912306540509e-02 1.792920341225476277e-02
1.806428491845006243e-02 1.828594345103318544e-02 1.857020470680729660e-02 1.891715805044026297e-02 1.932599990973677545e-02 1.979510137955531324e-02 2.032210558450787616e-02 2.090404316566259538e-02 2.153745444189700958e-02 2.221850855004746383e-02 2.294311248717818136e-02 2.370700578178241980e-02 2.450583900949253324e-02 2.533523627738786671e-02 2.619084306535768639e-02 2.706836150257646220e-02 2.796357540388665075e-02 2.887236733801588906e-02 2.979072977122654980e-02 3.071477202017555350e-02 3.164072441941465780e-02 3.256494079970986139e-02 3.348390010210040152e-02 3.439420772596371578e-02 3.529259702659640757e-02 3.617593123448954728e-02 3.704120595851057712e-02 3.788555235241112401e-02 3.870624096273246606e-02 3.950068623140758073e-02 4.026645159413243247e-02 4.100125509273118418e-02 4.170297540382997270e-02 4.236965817531846562e-02 4.299952255495146508e-02 4.359096779106860775e-02 4.414257978304896024e-02 4.465313745832463072e-02 4.512161885328011546e-02 4.554720677689921837e-02 4.592929393861626408e-02 4.626748742534367298e-02 4.656161241724694755e-02 4.681171503743519063e-02 4.701806423755953979e-02 4.718115262934846621e-02 4.730169618150548150e-02 4.738063271222311273e-02 4.741911911987937295e-02 4.741852730831804669e-02 4.738043877843951812e-02 4.730663787456294150e-02 4.719910369197043154e-02 4.706000067098425194e-02 4.689166792238037840e-02 4.669660734841934308e-02 4.647747064257029548e-02 4.623704526818012139e-02 4.597823953096034227e-02 4.570406687092828241e-02 4.541762950517696379e-02 4.512210155210199386e-02 4.482071175937889923e-02 4.451672594086138884e-02 4.421342920110642866e-02 4.391410799028718642e-02 4.362203198751322952e-02 4.334043575884494875e-02 4.307250008033214339e-02 4.282133276049771703e-02 4.258994874609250969e-02 4.238124925611865684e-02 4.219799966898995364e-02 4.204280589318809547e-02 4.191808898889171769e-02 4.182605788097413374e-02 4.176868011368609773e-02 4.174765074177548552e-02 4.176435962498494664e-02 4.181985758168157985e-02 4.191482204806958739e-02 4.204952306496781422e-02 4.222379055694321093e-02 4.243698396310769533e-02 4.268796531357493818e-02 4.297507681477679559e-02 4.329612391194224280e-02 4.364836464606303146e-02 4.402850592953826137e-02 4.443270714685005479e-02 4.485659126297472654e-02 4.529526341021752195e-02 4.574333673813954504e-02 4.619496516096995020e-02 4.664388252698950521e-02 4.708344766504227868e-02 4.750669473081600702e-02 4.790638827385487741e-02 4.827508246816765436e-02 4.860518398770088955e-02 4.888901805669160217e-02 4.911889725947550522e-02 4.928719275202805838e-02 4.938640757781524032e-02 4.940925185480674747e-02 4.934871967228592060e-02 4.919816762095641921e-02 4.895139498571787762e-02 4.860272576829632873e-02 4.814709289118621061e-02 4.758012518516353817e-02 4.689823810729320391e-02 4.609872961330645919e-02 4.517988327170566198e-02 4.414108163429041748e-02 4.298293418002056832e-02 4.170742598513224597e-02 4.031809586837825643e-02 3.882025643143740407e-02 3.722127358269354536e-02 3.553093031335071567e-02 3.376190918635361971e-02 3.193044029592256861e-02 3.005717497113868583e-02 2.816835464908291203e-02 2.629733315818749348e-02 2.448644031230426052e-02 2.278896433756046058e-02 2.127054854378488888e-02 2.000844148822308183e-02 1.908608545419524308e-02 1.858077468592482864e-02 1.854567441951930282e-02 1.899387088680057345e-02 1.989452327671710138e-02 2.118369887328718643e-02 2.278212784619510628e-02 2.461024891835714504e-02 2.659653134353699364e-02 2.868015173597167691e-02 3.081057248022442754e-02 3.294595978721060608e-02 3.505145183107980650e-02 3.709766961030035864e-02 3.905956005573753970e-02 4.091554255904591292e-02 4.264689757209742804e-02 4.423733675879634036e-02 4.567270503568306855e-02 4.694077670614173886e-02 4.803111792511296357e-02 4.893499544829523623e-02 4.964531732167397349e-02 5.015659532037630708e-02 5.046492197817942921e-02 5.056795730025100827e-02 5.046492197817942227e-02 5.015659532037630708e-02 4.964531732167401512e-02 4.893499544829525705e-02 4.803111792511299827e-02 4.694077670614173886e-02 4.567270503568304774e-02 4.423733675879636812e-02 4.264689757209743498e-02 4.091554255904592680e-02 3.905956005573753970e-02 3.709766961030035171e-02 3.505145183107982731e-02 3.294595978721060608e-02 3.081057248022445877e-02 2.868015173597164569e-02 2.659653134353697976e-02 2.461024891835711381e-02 2.278212784619509240e-02 2.118369887328716561e-02 1.989452327671707710e-02 1.899387088680057692e-02 1.854567441951928894e-02 1.858077468592483558e-02 1.908608545419523614e-02 2.000844148822307489e-02 2.127054854378492010e-02 2.278896433756045017e-02 2.448644031230425011e-02 2.629733315818748307e-02 2.816835464908291203e-02 3.005717497113871706e-02 3.193044029592254779e-02 3.376190918635364052e-02 3.553093031335072954e-02 3.722127358269353148e-02 3.882025643143742488e-02 4.031809586837829112e-02 4.170742598513223903e-02 4.298293418002056138e-02 4.414108163429038972e-02 4.517988327170566198e-02 4.609872961330644531e-02 4.689823810729319004e-02 4.758012518516352429e-02 4.814709289118622448e-02 4.860272576829634261e-02 4.895139498571787762e-02 4.919816762095643309e-02 4.934871967228594142e-02 4.940925185480676135e-02 4.938640757781526808e-02 4.928719275202805838e-02 4.911889725947548441e-02 4.888901805669159523e-02 4.860518398770088261e-02 4.827508246816763354e-02 4.790638827385489129e-02 4.750669473081600702e-02 4.708344766504228562e-02 4.664388252698948439e-02 4.619496516096992939e-02 4.574333673813956586e-02 4.529526341021750113e-02 4.485659126297472654e-02 4.443270714685006173e-02 4.402850592953826137e-02 4.364836464606306615e-02 4.329612391194221505e-02 4.297507681477680946e-02 4.268796531357491736e-02 4.243698396310770921e-02 4.222379055694320399e-02 4.204952306496780035e-02 4.191482204806955270e-02 4.181985758168160067e-02 4.176435962498492582e-02 4.174765074177548552e-02 4.176868011368610467e-02 4.182605788097415456e-02 4.191808898889171769e-02 4.204280589318809547e-02 4.219799966898994670e-02 4.238124925611867072e-02 4.258994874609249581e-02 4.282133276049773785e-02 4.307250008033213645e-02 4.334043575884495569e-02 4.362203198751322258e-02 4.391410799028717948e-02 4.421342920110644253e-02 4.451672594086140966e-02 4.482071175937887841e-02 4.512210155210200080e-02 4.541762950517695685e-02 4.570406687092828241e-02 4.597823953096034921e-02 4.623704526818012139e-02 4.647747064257032323e-02 4.669660734841933614e-02 4.689166792238038534e-02 4.706000067098425194e-02 4.719910369197043154e-02 4.730663787456292763e-02 4.738043877843954588e-02 4.741852730831803281e-02 4.741911911987937295e-02 4.738063271222309886e-02 4.730169618150545374e-02 4.718115262934845233e-02 4.701806423755954673e-02 4.681171503743518370e-02 4.656161241724696837e-02 4.626748742534365910e-02 4.592929393861626408e-02 4.554720677689921837e-02 4.512161885328010852e-02 4.465313745832463072e-02 4.414257978304894636e-02 4.359096779106860775e-02 4.299952255495145814e-02 4.236965817531846562e-02 4.170297540382997270e-02 4.100125509273117030e-02 4.026645159413244635e-02 3.950068623140755991e-02 3.870624096273246606e-02 3.788555235241113789e-02 3.704120595851058406e-02 3.617593123448954728e-02 3.529259702659640757e-02 3.439420772596370190e-02 3.348390010210040846e-02 3.256494079970986139e-02 3.164072441941466474e-02 3.071477202017555697e-02 2.979072977122653940e-02 2.887236733801587171e-02 2.796357540388665075e-02 2.706836150257645526e-02 2.619084306535769333e-02 2.533523627738785630e-02 2.450583900949252630e-02 2.370700578178241286e-02 2.294311248717817789e-02 2.221850855004746383e-02 2.153745444189700958e-02 2.090404316566259191e-02 2.032210558450787616e-02 1.979510137955531671e-02 1.932599990973676504e-02 1.891715805044026644e-02 1.857020470680728966e-02 1.828594345103318544e-02 1.806428491845005896e-02
1.819323858714972514e-02 1.839732483566193857e-02 1.866353839801866352e-02 1.899240652786524097e-02 1.938356249224928302e-02 1.983579426821052011e-02 2.034712654358596801e-02 2.091492545706340883e-02 2.153601484375595315e-02 2.220679380384468424e-02 2.292334759324209104e-02 2.368154647670240448e-02 2.447712972754305383e-02 2.530577405194211690e-02 2.616314721508817762e-02 2.704494856290014584e-02 2.794693856715761704e-02 2.886495960620729176e-02 2.979495005487223930e-02 3.073295349853652839e-02 3.167512458128907138e-02 3.261773269355253135e-02 3.355716442729896748e-02 3.448992548872821529e-02 3.541264256191992837e-02 3.632206546011751414e-02 3.721506977900539831e-02 3.808866017287344113e-02 3.893997430428040168e-02 3.976628746578971668e-02 4.056501783427095970e-02 4.133373229075387040e-02 4.207015271922925903e-02 4.277216268401515253e-02 4.343781437579658650e-02 4.406533571014896455e-02 4.465313745832463072e-02 4.519982028786768968e-02 4.570418158979030337e-02 4.616522196933760952e-02 4.658215127871098010e-02 4.695439407238350543e-02 4.728159436890810169e-02 4.756361960733257455e-02 4.780056369166155866e-02 4.799274902325560005e-02 4.814072742875474126e-02 4.824527990016386214e-02 4.830741507417087022e-02 4.832836638970220561e-02 4.830958787613883615e-02 4.825274853951497939e-02 4.815972533032059077e-02 4.803259469404657506e-02 4.787362272414705938e-02 4.768525395616820400e-02 4.747009886102936810e-02 4.723092011405249230e-02 4.697061773362761622e-02 4.669221319829151839e-02 4.639883266250227623e-02 4.609368939819977196e-02 4.578006559026694816e-02 4.546129360796664909e-02 4.514073686049216438e-02 4.482177032232832065e-02 4.450776078312783379e-02 4.420204683807536783e-02 4.390791858988724039e-02 4.362859698545939330e-02 4.336721266267417468e-02 4.312678414100751950e-02 4.291019515916167509e-02 4.272017095032399486e-02 4.255925325676494786e-02 4.242977392549762000e-02 4.233382699864750992e-02 4.227323931641582128e-02 4.224953978390079412e-02 4.226392760857732023e-02 4.231723998219409644e-02 4.240991984568200784e-02 4.254198452306187650e-02 4.271299612527439116e-02 4.292203469444894059e-02 4.316767507460056441e-02 4.344796845261886253e-02 4.376042941647310253e-02 4.410202923401569663e-02 4.446919587858311901e-02 4.485782113229695722e-02 4.526327490059963571e-02 4.568042668672562395e-02 4.610367401400825710e-02 4.652697745465813467e-02 4.694390182914990467e-02 4.734766308023442838e-02 4.773118029632095888e-02 4.808713235544460202e-02 4.840801867724832397e-02 4.868622360074123523e-02 4.891408394533621612e-02 4.908395935863513887e-02 4.918830510511861681e-02 4.921974700576479261e-02 4.917115830195058213e-02 4.903573829223249747e-02 4.880709268435073911e-02 4.847931572640937214e-02 4.804707434346992823e-02 4.750569472632534818e-02 4.685125212220256352e-02 4.608066499661987031e-02 4.519179531962642243e-02 4.418355754710387440e-02 4.305604001800587138e-02 4.181064411500555467e-02 4.045024884614700778e-02 3.897941179446255677e-02 3.740462206182729177e-02 3.573462744304568145e-02 3.398086723233106204e-02 3.215805427447561426e-02 3.028496475871084170e-02 2.838550863934064319e-02 2.649015667563735243e-02 2.463776294311256082e-02 2.287767754695687814e-02 2.127166621937207069e-02 1.989438023439333778e-02 1.882999656135863481e-02 1.816209123457102059e-02 1.795610365877066406e-02 1.824022879427785598e-02 1.899606606573453829e-02 2.016572549657055097e-02 2.166985744756102367e-02 2.342533448765395446e-02 2.535607542124800051e-02 2.739710121658759864e-02 2.949457088064101964e-02 3.160419184222451605e-02 3.368932399795659255e-02 3.571931177388689566e-02 3.766818056999848147e-02 3.951367546560042437e-02 4.123657456190424342e-02 4.282020797771352028e-02 4.425012559901120301e-02 4.551387040948087770e-02 4.660082587527222125e-02 4.750211477736936833e-02 4.821053342841762762e-02 4.872050993733118701e-02 4.902807860555177116e-02 4.913086505555527145e-02 4.902807860555178504e-02 4.872050993733118701e-02 4.821053342841762762e-02 4.750211477736938220e-02 4.660082587527222125e-02 4.551387040948089158e-02 4.425012559901120301e-02 4.282020797771352028e-02 4.123657456190425036e-02 3.951367546560041050e-02 3.766818056999846065e-02 3.571931177388690259e-02 3.368932399795658561e-02 3.160419184222454381e-02 2.949457088064103005e-02 2.739710121658762640e-02 2.535607542124800398e-02 2.342533448765396834e-02 2.166985744756102020e-02 2.016572549657054056e-02 1.899606606573452441e-02 1.824022879427785945e-02 1.795610365877067099e-02 1.816209123457103794e-02 1.882999656135865216e-02 1.989438023439333431e-02 2.127166621937207763e-02 2.287767754695691283e-02 2.463776294311256082e-02 2.649015667563737325e-02 2.838550863934067442e-02 3.028496475871084517e-02 3.215805427447561426e-02 3.398086723233107592e-02 3.573462744304569533e-02 3.740462206182729871e-02 3.897941179446252902e-02 4.045024884614701471e-02 4.181064411500557548e-02 4.305604001800589914e-02 4.418355754710384664e-02 4.519179531962642243e-02 4.608066499661988419e-02 4.685125212220256352e-02 4.750569472632532736e-02 4.804707434346994904e-02 4.847931572640937214e-02 4.880709268435076686e-02 4.903573829223248359e-02 4.917115830195058213e-02 4.921974700576480649e-02 4.918830510511858906e-02 4.908395935863511805e-02 4.891408394533622306e-02 4.868622360074123523e-02 4.840801867724831703e-02 4.808713235544460202e-02 4.773118029632093112e-02 4.734766308023443532e-02 4.694390182914989079e-02 4.652697745465815549e-02 4.610367401400825710e-02 4.568042668672561007e-02 4.526327490059963571e-02 4.485782113229694334e-02 4.446919587858310513e-02 4.410202923401569663e-02 4.376042941647309559e-02 4.344796845261886253e-02 4.316767507460057135e-02 4.292203469444892672e-02 4.271299612527436340e-02 4.254198452306187650e-02 4.240991984568200784e-02 4.231723998219408256e-02 4.226392760857732023e-02 4.224953978390079412e-02 4.227323931641581434e-02 4.233382699864753074e-02 4.242977392549761306e-02 4.255925325676496174e-02 4.272017095032395323e-02 4.291019515916165428e-02 4.312678414100751256e-02 4.336721266267418856e-02 4.362859698545940718e-02 4.390791858988724733e-02 4.420204683807536783e-02 4.450776078312784767e-02 4.482177032232830677e-02 4.514073686049218520e-02 4.546129360796664909e-02 4.578006559026694816e-02 4.609368939819975114e-02 4.639883266250229010e-02 4.669221319829151839e-02 4.697061773362760234e-02 4.723092011405249230e-02 4.747009886102937504e-02 4.768525395616819706e-02 4.787362272414709408e-02 4.803259469404656118e-02 4.815972533032056996e-02 4.825274853951495163e-02 4.830958787613885697e-02 4.832836638970220561e-02 4.830741507417088410e-02 4.824527990016384826e-02 4.814072742875470656e-02 4.799274902325558617e-02 4.780056369166154479e-02 4.756361960733256067e-02 4.728159436890809475e-02 4.695439407238349155e-02 4.658215127871098010e-02 4.616522196933759564e-02 4.570418158979028256e-02 4.519982028786766887e-02 4.465313745832463072e-02 4.406533571014896455e-02 4.343781437579658650e-02 4.277216268401516641e-02 4.207015271922925903e-02 4.133373229075384958e-02 4.056501783427095276e-02 3.976628746578968893e-02 3.893997430428039475e-02 3.808866017287344807e-02 3.721506977900539137e-02 3.632206546011752801e-02 3.541264256191993531e-02 3.448992548872822916e-02 3.355716442729895360e-02 3.261773269355251748e-02 3.167512458128907138e-02 3.073295349853653533e-02 2.979495005487223583e-02 2.886495960620728135e-02 2.794693856715761357e-02 2.704494856290014584e-02 2.616314721508818109e-02 2.530577405194210650e-02 2.447712972754305383e-02 2.368154647670240448e-02 2.292334759324208063e-02 2.220679380384468424e-02 2.153601484375597050e-02 2.091492545706342618e-02 2.034712654358596801e-02 1.983579426821051664e-02 1.938356249224928649e-02 1.899240652786522363e-02 1.866353839801866352e-02 1.839732483566193857e-02 1.819323858714973208e-02
1.831431024100471650e-02 1.850213315585375051e-02 1.875137200931028744e-02 1.906296387316580923e-02 1.943696156829689825e-02 1.987256364572504222e-02 2.036818015267845630e-02 2.092152498063116692e-02 2.152972414528365325e-02 2.218942967642690070e-02 2.289693045328582144e-02 2.364825369073497371e-02 2.443925328047135900e-02 2.526568339780097677e-02 2.612325747769734738e-02 2.700769379185124705e-02 2.791474948218641144e-02 2.884024513941843906e-02 2.978008198118576103e-02 3.073025349114926266e-02 3.168685311051788051e-02 3.264607928303205758e-02 3.360423887754734884e-02 3.455774976690201283e-02 3.550314313451443521e-02 3.643706591133415856e-02 3.735628361192317587e-02 3.825768373459254024e-02 3.913827981133836953e-02 3.999521613386489843e-02 4.082577313781493578e-02 4.162737339499903572e-02 4.239758813986092834e-02 4.313414423954758936e-02 4.383493150491948182e-02 4.449801023145676798e-02 4.512161885328012240e-02 4.570418158979029644e-02 4.624431596225406227e-02 4.674084005672399234e-02 4.719277940980426411e-02 4.759937339484198587e-02 4.796008098812491738e-02 4.827458579760684348e-02 4.854280024059481197e-02 4.876486876183809549e-02 4.894116998956174469e-02 4.907231773437843725e-02 4.915916074469137143e-02 4.920278114228666261e-02 4.920449147339114176e-02 4.916583032348869481e-02 4.908855645871443296e-02 4.897464147256778283e-02 4.882626093383474891e-02 4.864578404982534965e-02 4.843576187787616838e-02 4.819891413716997919e-02 4.793811469160304262e-02 4.765637579198107182e-02 4.735683118135958214e-02 4.704271817982139808e-02 4.671735887335320969e-02 4.638414053455737485e-02 4.604649539978066669e-02 4.570787991686580537e-02 4.537175355974863711e-02 4.504155728051161683e-02 4.472069163692632410e-02 4.441249459570878466e-02 4.412021897108424351e-02 4.384700941861362916e-02 4.359587886996576372e-02 4.336968427087761757e-02 4.317110147732142883e-02 4.300259917927719278e-02 4.286641176159421140e-02 4.276451107956306952e-02 4.269857722275099965e-02 4.266996846088101647e-02 4.267969070324623138e-02 4.272836694835847188e-02 4.281620734097555531e-02 4.294298057587903755e-02 4.310798747915963597e-02 4.331003764758665359e-02 4.354743002844253114e-02 4.381793827397769542e-02 4.411880160984834459e-02 4.444672182354682255e-02 4.479786681853856894e-02 4.516788100610324291e-02 4.555190263327441730e-02 4.594458798391424376e-02 4.634014224995389869e-02 4.673235675716021220e-02 4.711465214661765544e-02 4.748012705889124302e-02 4.782161183943162835e-02 4.813172677703495689e-02 4.840294439722040570e-02 4.862765535496516717e-02 4.879823750286946260e-02 4.890712774949155378e-02 4.894689636785290454e-02 4.891032346727978292e-02 4.879047740599941341e-02 4.858079500262937195e-02 4.827516350964100589e-02 4.786800445195230763e-02 4.735435962421111200e-02 4.672997980198349138e-02 4.599141708444026699e-02 4.513612229100683743e-02 4.416254954173989833e-02 4.307027114762639053e-02 4.186010734896409430e-02 4.053427745165451984e-02 3.909658179001010425e-02 3.755262807297368721e-02 3.591012157709300850e-02 3.417924701391599623e-02 3.237318145131908020e-02 3.050879276680833196e-02 2.860759546410929915e-02 2.669704893743369417e-02 2.481227279713772715e-02 2.299816948987576729e-02 2.131167746275739946e-02 1.982324789783194985e-02 1.861551580821051502e-02 1.777598628444271300e-02 1.738135548675182052e-02 1.747654012747907465e-02 1.805937977264986116e-02 1.908193309503886104e-02 2.046712158798444370e-02 2.212891466545572131e-02 2.398636326283266548e-02 2.596969657498334610e-02 2.802115973143596075e-02 3.009352788242293172e-02 3.214805040289792082e-02 3.415257508774050682e-02 3.608006602603662516e-02 3.790750880431688341e-02 3.961513007960234395e-02 4.118585268839729946e-02 4.260492051940954067e-02 4.385964328110491389e-02 4.493922493652552363e-02 4.583465000654253496e-02 4.653860954437580300e-02 4.704545402985560454e-02 4.735116433688103810e-02 4.745333477344302470e-02 4.735116433688103116e-02 4.704545402985559760e-02 4.653860954437583075e-02 4.583465000654253496e-02 4.493922493652556527e-02 4.385964328110493471e-02 4.260492051940955455e-02 4.118585268839726476e-02 3.961513007960230232e-02 3.790750880431688341e-02 3.608006602603665292e-02 3.415257508774048600e-02 3.214805040289789306e-02 3.009352788242292132e-02 2.802115973143595035e-02 2.596969657498334957e-02 2.398636326283266548e-02 2.212891466545573518e-02 2.046712158798444717e-02 1.908193309503883328e-02 1.805937977264989933e-02 1.747654012747908159e-02 1.738135548675179623e-02 1.777598628444272688e-02 1.861551580821053584e-02 1.982324789783195332e-02 2.131167746275739253e-02 2.299816948987576729e-02 2.481227279713774450e-02 2.669704893743369764e-02 2.860759546410929569e-02 3.050879276680837013e-02 3.237318145131909408e-02 3.417924701391600317e-02 3.591012157709300157e-02 3.755262807297368027e-02 3.909658179001005568e-02 4.053427745165451984e-02 4.186010734896410818e-02 4.307027114762643216e-02 4.416254954173993996e-02 4.513612229100685130e-02 4.599141708444027393e-02 4.672997980198349832e-02 4.735435962421111894e-02 4.786800445195230763e-02 4.827516350964099895e-02 4.858079500262934419e-02 4.879047740599939953e-02 4.891032346727978292e-02 4.894689636785290454e-02 4.890712774949156766e-02 4.879823750286946260e-02 4.862765535496516717e-02 4.840294439722039183e-02 4.813172677703494301e-02 4.782161183943162835e-02 4.748012705889123608e-02 4.711465214661762768e-02 4.673235675716021220e-02 4.634014224995389869e-02 4.594458798391422294e-02 4.555190263327442424e-02 4.516788100610324985e-02 4.479786681853856894e-02 4.444672182354680173e-02 4.411880160984835153e-02 4.381793827397767460e-02 4.354743002844255195e-02 4.331003764758666053e-02 4.310798747915963597e-02 4.294298057587903061e-02 4.281620734097554143e-02 4.272836694835845800e-02 4.267969070324621750e-02 4.266996846088103035e-02 4.269857722275099271e-02 4.276451107956307646e-02 4.286641176159423222e-02 4.300259917927719278e-02 4.317110147732143577e-02 4.336968427087761063e-02 4.359587886996577760e-02 4.384700941861363610e-02 4.412021897108425045e-02 4.441249459570879160e-02 4.472069163692634491e-02 4.504155728051163765e-02 4.537175355974863711e-02 4.570787991686579149e-02 4.604649539978069445e-02 4.638414053455737485e-02 4.671735887335320969e-02 4.704271817982141890e-02 4.735683118135956132e-02 4.765637579198107876e-02 4.793811469160305649e-02 4.819891413716997919e-02 4.843576187787618226e-02 4.864578404982534965e-02 4.882626093383475585e-02 4.897464147256777589e-02 4.908855645871445378e-02 4.916583032348869481e-02 4.920449147339113483e-02 4.920278114228665567e-02 4.915916074469137143e-02 4.907231773437842337e-02 4.894116998956173775e-02 4.876486876183809549e-02 4.854280024059480503e-02 4.827458579760686430e-02 4.796008098812493819e-02 4.759937339484198587e-02 4.719277940980425023e-02 4.674084005672399234e-02 4.624431596225406227e-02 4.570418158979029644e-02 4.512161885328012240e-02 4.449801023145678186e-02 4.383493150491949569e-02 4.313414423954758242e-02 4.239758813986092140e-02 4.162737339499902878e-02 4.082577313781493578e-02 3.999521613386489843e-02 3.913827981133836953e-02 3.825768373459255411e-02 3.735628361192317587e-02 3.643706591133413775e-02 3.550314313451444909e-02 3.455774976690201283e-02 3.360423887754736966e-02 3.264607928303207840e-02 3.168685311051788744e-02 3.073025349114926960e-02 2.978008198118576449e-02 2.884024513941843906e-02 2.791474948218641144e-02 2.700769379185124011e-02 2.612325747769734738e-02 2.526568339780097677e-02 2.443925328047135900e-02 2.364825369073497371e-02 2.289693045328582144e-02 2.218942967642689723e-02 2.152972414528364631e-02 2.092152498063117039e-02 2.036818015267845283e-02 1.987256364572503875e-02 1.943696156829689131e-02 1.906296387316580923e-02 1.875137200931028050e-02 1.850213315585374010e-02 1.831431024100471996e-02
1.842568241281911101e-02 1.859870054646871329e-02 1.883221826278981201e-02 1.912754903986631574e-02 1.948514131123736670e-02 1.990459055774695951e-02 2.038468861205924160e-02 2.092350251945636688e-02 2.151847319037260980e-02 2.216652371142322289e-02 2.286416826817584680e-02 2.360761464323922823e-02 2.439285561220475365e-02 2.521574680095877916e-02 2.607207040200949094e-02 2.695758546024527857e-02 2.786806624440028510e-02 2.879933060722408844e-02 2.974726031856385344e-02 3.070781524028586701e-02 3.167704298870947788e-02 3.265108546319137051e-02 3.362618335023888350e-02 3.459867946490181173e-02 3.556502157647271206e-02 3.652176518689177753e-02 3.746557658609305647e-02 3.839323639496990820e-02 3.930164371883188013e-02 4.018782096737943260e-02 4.104891934696401623e-02 4.188222499351337835e-02 4.268516568694575436e-02 4.345531806771285588e-02 4.419041526144976834e-02 4.488835480717247306e-02 4.554720677689921837e-02 4.616522196933758176e-02 4.674084005672398540e-02 4.727269756172756965e-02 4.775963554026604885e-02 4.820070684597398125e-02 4.859518285290134743e-02 4.894255951472005484e-02 4.924256264136168959e-02 4.949515227763054415e-02 4.970052607300377151e-02 4.985912153766836052e-02 4.997161708685182030e-02 5.003893178392431612e-02 5.006222370246353470e-02 5.004288683871081778e-02 4.998254651855037201e-02 4.988305325729896350e-02 4.974647504620561406e-02 4.957508805642887872e-02 4.937136576923246978e-02 4.913796655986965578e-02 4.887771978175441123e-02 4.859361041640226225e-02 4.828876237270817579e-02 4.796642053549782236e-02 4.762993167708696324e-02 4.728272435579094352e-02 4.692828793091299855e-02 4.657015082372360781e-02 4.621185814762172189e-02 4.585694881742559403e-02 4.550893222774598373e-02 4.517126456413120966e-02 4.484732477971700715e-02 4.454039023668149300e-02 4.425361197922101503e-02 4.398998957706683199e-02 4.375234546044388245e-02 4.354329866373170266e-02 4.336523791038222192e-02 4.322029400943135091e-02 4.311031159591880574e-02 4.303682033306630711e-02 4.300100579976347953e-02 4.300368040626200566e-02 4.304525480511547236e-02 4.312571038232438508e-02 4.324457351391837456e-02 4.340089234502890470e-02 4.359321688329009792e-02 4.381958319117817274e-02 4.407750241173525457e-02 4.436395527256307286e-02 4.467539259149816422e-02 4.500774216401802474e-02 4.535642225888159712e-02 4.571636179596905852e-02 4.608202713882738472e-02 4.644745531136749983e-02 4.680629334820098769e-02 4.715184341296450171e-02 4.747711326796369424e-02 4.777487164920148077e-02 4.803770808988491736e-02 4.825809673923509013e-02 4.842846373864968801e-02 4.854125774166530988e-02 4.858902319671707520e-02 4.856447605286715041e-02 4.846058160056127689e-02 4.827063422617693111e-02 4.798833894690102131e-02 4.760789471036976084e-02 4.712407960421691883e-02 4.653233834196592034e-02 4.582887269849686418e-02 4.501073599601759095e-02 4.407593334098652144e-02 4.302353015754866589e-02 4.185377276182584982e-02 4.056822643256167982e-02 3.916993889065074202e-02 3.766364064386846372e-02 3.605599877206937254e-02 3.435594809319197224e-02 3.257513409988382902e-02 3.072851639859367628e-02 2.883519965408390395e-02 2.691957831449113756e-02 2.501289001815694760e-02 2.315523669278719832e-02 2.139796916351479478e-02 1.980587463960704203e-02 1.845763526535572699e-02 1.744159884665156049e-02 1.684332452073418473e-02 1.672479715375078946e-02 1.710381655844725457e-02 1.794745142836736557e-02 1.918462453599806619e-02 2.072788991089246496e-02 2.249134373542756304e-02 2.439970038601435576e-02 2.639050121495711831e-02 2.841294739217189308e-02 3.042571738615043250e-02 3.239485294598335591e-02 3.429205732632942955e-02 3.609343230943125314e-02 3.777857865219298034e-02 3.932996984080070618e-02 4.073252235060411536e-02 4.197330402952500344e-02 4.304133836843708483e-02 4.392747478466885180e-02 4.462430400916071738e-02 4.512610403761826289e-02 4.542880663027779736e-02 4.552997760864065796e-02 4.542880663027781818e-02 4.512610403761829758e-02 4.462430400916071044e-02 4.392747478466885874e-02 4.304133836843707789e-02 4.197330402952496875e-02 4.073252235060410842e-02 3.932996984080071312e-02 3.777857865219301503e-02 3.609343230943124620e-02 3.429205732632942261e-02 3.239485294598334897e-02 3.042571738615043250e-02 2.841294739217189308e-02 2.639050121495711831e-02 2.439970038601438004e-02 2.249134373542755611e-02 2.072788991089246496e-02 1.918462453599806272e-02 1.794745142836733087e-02 1.710381655844725110e-02 1.672479715375078252e-02 1.684332452073416045e-02 1.744159884665156049e-02 1.845763526535574434e-02 1.980587463960702468e-02 2.139796916351478437e-02 2.315523669278718791e-02 2.501289001815694760e-02 2.691957831449113756e-02 2.883519965408392824e-02 3.072851639859365547e-02 3.257513409988384290e-02 3.435594809319197224e-02 3.605599877206938642e-02 3.766364064386842903e-02 3.916993889065075590e-02 4.056822643256165900e-02 4.185377276182584289e-02 4.302353015754865895e-02 4.407593334098652144e-02 4.501073599601757014e-02 4.582887269849685724e-02 4.653233834196596197e-02 4.712407960421693964e-02 4.760789471036977472e-02 4.798833894690101437e-02 4.827063422617693111e-02 4.846058160056126302e-02 4.856447605286716429e-02 4.858902319671709602e-02 4.854125774166529600e-02 4.842846373864968801e-02 4.825809673923510401e-02 4.803770808988492430e-02 4.777487164920148771e-02 4.747711326796369424e-02 4.715184341296452947e-02 4.680629334820098769e-02 4.644745531136748595e-02 4.608202713882739859e-02 4.571636179596906546e-02 4.535642225888158324e-02 4.500774216401802474e-02 4.467539259149817810e-02 4.436395527256309368e-02 4.407750241173523376e-02 4.381958319117816580e-02 4.359321688329011180e-02 4.340089234502889776e-02 4.324457351391837456e-02 4.312571038232437121e-02 4.304525480511547236e-02 4.300368040626200566e-02 4.300100579976347259e-02 4.303682033306629323e-02 4.311031159591879880e-02 4.322029400943135091e-02 4.336523791038222886e-02 4.354329866373169572e-02 4.375234546044386164e-02 4.398998957706682505e-02 4.425361197922100809e-02 4.454039023668146524e-02 4.484732477971700021e-02 4.517126456413123048e-02 4.550893222774601149e-02 4.585694881742560791e-02 4.621185814762172189e-02 4.657015082372363557e-02 4.692828793091299855e-02 4.728272435579094352e-02 4.762993167708696324e-02 4.796642053549787094e-02 4.828876237270818272e-02 4.859361041640226225e-02 4.887771978175439735e-02 4.913796655986967660e-02 4.937136576923248366e-02 4.957508805642887872e-02 4.974647504620561406e-02 4.988305325729896350e-02 4.998254651855035813e-02 5.004288683871083165e-02 5.006222370246354164e-02 5.003893178392432306e-02 4.997161708685182030e-02 4.985912153766836052e-02 4.970052607300379233e-02 4.949515227763053721e-02 4.924256264136169653e-02 4.894255951472007565e-02 4.859518285290134743e-02 4.820070684597396043e-02 4.775963554026602803e-02 4.727269756172758353e-02 4.674084005672399234e-02 4.616522196933756789e-02 4.554720677689922531e-02 4.488835480717246612e-02 4.419041526144977527e-02 4.345531806771285588e-02 4.268516568694574742e-02 4.188222499351338529e-02 4.104891934696401623e-02 4.018782096737943954e-02 3.930164371883188706e-02 3.839323639496990820e-02 3.746557658609305647e-02 3.652176518689177753e-02 3.556502157647271206e-02 3.459867946490181173e-02 3.362618335023888350e-02 3.265108546319136357e-02 3.167704298870947788e-02 3.070781524028586007e-02 2.974726031856385344e-02 2.879933060722408844e-02 2.786806624440028510e-02 2.695758546024526817e-02 2.607207040200948053e-02 2.521574680095877916e-02 2.439285561220475365e-02 2.360761464323923517e-02 2.286416826817583292e-02 2.216652371142321595e-02 2.151847319037260980e-02 2.092350251945636688e-02 2.038468861205924160e-02 1.990459055774696298e-02 1.948514131123736670e-02 1.912754903986632615e-02 1.883221826278981201e-02 1.859870054646870635e-02 1.842568241281910407e-02
1.852550178256199762e-02 1.868529825094950372e-02 1.890450568891778940e-02 1.918477650544810412e-02 1.952692520384572208e-02 1.993092393398130865e-02 2.039593570654157917e-02 2.092037923724223911e-02 2.150201676214286844e-02 2.213805516662582448e-02 2.282525127800564060e-02 2.356001376273987244e-02 2.433849620704377908e-02 2.515667815726584794e-02 2.601043281223826623e-02 2.689558152028920929e-02 2.780793620466874561e-02 2.874333137870313526e-02 2.969764761421917615e-02 3.066682829876212976e-02 3.164689135068905756e-02 3.263393732668450065e-02 3.362415510197080959e-02 3.461382605928622208e-02 3.559932750447301203e-02 3.657713584073427754e-02 3.754382988090177592e-02 3.849609455480474535e-02 3.943072517298445989e-02 4.034463233403571408e-02 4.123484750659472953e-02 4.209852927454596494e-02 4.293297020236461203e-02 4.373560425395622842e-02 4.450401468096651381e-02 4.523594228372919412e-02 4.592929393861625714e-02 4.658215127871098010e-02 4.719277940980425023e-02 4.775963554026604191e-02 4.828137740112785348e-02 4.875687133147375840e-02 4.918519990392836855e-02 4.956566896560104379e-02 4.989781397127497631e-02 5.018140548798063344e-02 5.041645375344136482e-02 5.060321217524044873e-02 5.074217966310269612e-02 5.083410169342692658e-02 5.087997001326998586e-02 5.088102090045492493e-02 5.083873190736874076e-02 5.075481702842771226e-02 5.063122024505543883e-02 5.047010741736035477e-02 5.027385650835479447e-02 5.004504614438071153e-02 4.978644253414354209e-02 4.950098478799449392e-02 4.919176869840988231e-02 4.886202906136251356e-02 4.851512063573340527e-02 4.815449785328999172e-02 4.778369340405772686e-02 4.740629583029851157e-02 4.702592626581682256e-02 4.664621445521084653e-02 4.627077417953703170e-02 4.590317820055062059e-02 4.554693281577124747e-02 4.520545209232584155e-02 4.488203182078816939e-02 4.457982320399021120e-02 4.430180627348071637e-02 4.405076301211095086e-02 4.382925015932109813e-02 4.363957168995227787e-02 4.348375099084533096e-02 4.336350281333760381e-02 4.328020515347513059e-02 4.323487130198014339e-02 4.322812240709594106e-02 4.326016099749234456e-02 4.333074600997837561e-02 4.343916994808238313e-02 4.358423885360884070e-02 4.376425579700363167e-02 4.397700857996504620e-02 4.421976229474609832e-02 4.448925730247035165e-02 4.478171308392117633e-02 4.509283828940648109e-02 4.541784717909066321e-02 4.575148251109115854e-02 4.608804480976778223e-02 4.642142783710569848e-02 4.674515999965147411e-02 4.705245135357800923e-02 4.733624582065734665e-02 4.758927819638488627e-02 4.780413551575461717e-02 4.797332233954795799e-02 4.808932953233656382e-02 4.814470612136631522e-02 4.813213385287690854e-02 4.804450410056785442e-02 4.787499683257542132e-02 4.761716141348801279e-02 4.726499911370746904e-02 4.681304733027848164e-02 4.625646570573533484e-02 4.559112458510689719e-02 4.481369660526293708e-02 4.392175270728890246e-02 4.291386456261141874e-02 4.178971639675492511e-02 4.055023061329388057e-02 3.919771366122991318e-02 3.773603154296852058e-02 3.617082865551472792e-02 3.450980990922654368e-02 3.276311511557338657e-02 3.094382749304315505e-02 2.906867565285059865e-02 2.715901003492108071e-02 2.524215491807015738e-02 2.335323596800371881e-02 2.153750538704179637e-02 1.985290260457619332e-02 1.837186354192286292e-02 1.718001872902374591e-02 1.636792780612773140e-02 1.601297519066825770e-02 1.615562106768877321e-02 1.678391871653030915e-02 1.783842227400155717e-02 1.923321839912854603e-02 2.087794112654533379e-02 2.269106423110180126e-02 2.460441685766236869e-02 2.656274794163122899e-02 2.852151617804540851e-02 3.044451429845001014e-02 3.230189546884983803e-02 3.406869453714573420e-02 3.572377376541557153e-02 3.724909060446723180e-02 3.862919684981427210e-02 3.985089972709306844e-02 4.090303478494266426e-02 4.177631537579697130e-02 4.246323427287555796e-02 4.295800056280911494e-02 4.325650029157254717e-02 4.335627314994459913e-02 4.325650029157256105e-02 4.295800056280913576e-02 4.246323427287555796e-02 4.177631537579697130e-02 4.090303478494267120e-02 3.985089972709306844e-02 3.862919684981424434e-02 3.724909060446723874e-02 3.572377376541559929e-02 3.406869453714572032e-02 3.230189546884983803e-02 3.044451429844998239e-02 2.852151617804542238e-02 2.656274794163126021e-02 2.460441685766238257e-02 2.269106423110181167e-02 2.087794112654533032e-02 1.923321839912857378e-02 1.783842227400158492e-02 1.678391871653029180e-02 1.615562106768878708e-02 1.601297519066825423e-02 1.636792780612769324e-02 1.718001872902374591e-02 1.837186354192286986e-02 1.985290260457622108e-02 2.153750538704178250e-02 2.335323596800373616e-02 2.524215491807014697e-02 2.715901003492107377e-02 2.906867565285060212e-02 3.094382749304316546e-02 3.276311511557336575e-02 3.450980990922652286e-02 3.617082865551471405e-02 3.773603154296852058e-02 3.919771366122992012e-02 4.055023061329388057e-02 4.178971639675492511e-02 4.291386456261143262e-02 4.392175270728890246e-02 4.481369660526295096e-02 4.559112458510688332e-02 4.625646570573531402e-02 4.681304733027847470e-02 4.726499911370743434e-02 4.761716141348799197e-02 4.787499683257541438e-02 4.804450410056784748e-02 4.813213385287690854e-02 4.814470612136630134e-02 4.808932953233657076e-02 4.797332233954796493e-02 4.780413551575462411e-02 4.758927819638490014e-02 4.733624582065736747e-02 4.705245135357798841e-02 4.674515999965144636e-02 4.642142783710571236e-02 4.608804480976778223e-02 4.575148251109115854e-02 4.541784717909066321e-02 4.509283828940648803e-02 4.478171308392119021e-02 4.448925730247037941e-02 4.421976229474611220e-02 4.397700857996503926e-02 4.376425579700363167e-02 4.358423885360884764e-02 4.343916994808236925e-02 4.333074600997835479e-02 4.326016099749233068e-02 4.322812240709592718e-02 4.323487130198013645e-02 4.328020515347512365e-02 4.336350281333757606e-02 4.348375099084533096e-02 4.363957168995227093e-02 4.382925015932107732e-02 4.405076301211095779e-02 4.430180627348072331e-02 4.457982320399019732e-02 4.488203182078815551e-02 4.520545209232585543e-02 4.554693281577124747e-02 4.590317820055060671e-02 4.627077417953703170e-02 4.664621445521086734e-02 4.702592626581682256e-02 4.740629583029851157e-02 4.778369340405774074e-02 4.815449785328999865e-02 4.851512063573340527e-02 4.886202906136250662e-02 4.919176869840986149e-02 4.950098478799447310e-02 4.978644253414354903e-02 5.004504614438070459e-02 5.027385650835480141e-02 5.047010741736035477e-02 5.063122024505543883e-02 5.075481702842771226e-02 5.083873190736874770e-02 5.088102090045492493e-02 5.087997001326998586e-02 5.083410169342692658e-02 5.074217966310271000e-02 5.060321217524042792e-02 5.041645375344135788e-02 5.018140548798064038e-02 4.989781397127497631e-02 4.956566896560104379e-02 4.918519990392836855e-02 4.875687133147375146e-02 4.828137740112785348e-02 4.775963554026602803e-02 4.719277940980424330e-02 4.658215127871098704e-02 4.592929393861629878e-02 4.523594228372918719e-02 4.450401468096649299e-02 4.373560425395624923e-02 4.293297020236460509e-02 4.209852927454597188e-02 4.123484750659472259e-02 4.034463233403572796e-02 3.943072517298444601e-02 3.849609455480474535e-02 3.754382988090176204e-02 3.657713584073426366e-02 3.559932750447301897e-02 3.461382605928622208e-02 3.362415510197081653e-02 3.263393732668450065e-02 3.164689135068905756e-02 3.066682829876212282e-02 2.969764761421917268e-02 2.874333137870313526e-02 2.780793620466873867e-02 2.689558152028920582e-02 2.601043281223825929e-02 2.515667815726585141e-02 2.433849620704376521e-02 2.356001376273987938e-02 2.282525127800563020e-02 2.213805516662583836e-02 2.150201676214287538e-02 2.092037923724224605e-02 2.039593570654159305e-02 1.993092393398130172e-02 1.952692520384572555e-02 1.918477650544810065e-02 1.890450568891778246e-02 1.868529825094950719e-02 1.852550178256198721e-02
1.861190716113788821e-02 1.876016468781320154e-02 1.896660583406956091e-02 1.923318166491435124e-02 1.956103875239468062e-02 1.995049993305123004e-02 2.040108232146109826e-02 2.091154815279825871e-02 2.147998103392404282e-02 2.210387865032282032e-02 2.278025293249053007e-02 2.350572982807422329e-02 2.427664268048916607e-02 2.508911529819838129e-02 2.593913273480631665e-02 2.682259936441878240e-02 2.773538494753371997e-02 2.867336006088939265e-02 2.963242258785593608e-02 3.060851703089067719e-02 3.159764830585489598e-02 3.259589148411234233e-02 3.359939871618904811e-02 3.460440433577950670e-02 3.560722892550732127e-02 3.660428293605481886e-02 3.759207029116173882e-02 3.856719228144490919e-02 3.952635194698230631e-02 4.046635906807982686e-02 4.138413582157843967e-02 4.227672311275592482e-02 4.314128755709342039e-02 4.397512905926690557e-02 4.477568891655361177e-02 4.554055835874420977e-02 4.626748742534365910e-02 4.695439407238351237e-02 4.759937339484198587e-02 4.820070684597397431e-02 4.875687133147375840e-02 4.926654805405409482e-02 4.972863098264319187e-02 5.014223481985535108e-02 5.050670234171871636e-02 5.082161098481029204e-02 5.108677855803112761e-02 5.130226795933041234e-02 5.146839078179554078e-02 5.158570969877659257e-02 5.165503952422938888e-02 5.167744685221369039e-02 5.165424818872355744e-02 5.158700649963000873e-02 5.147752611067730327e-02 5.132784590909837685e-02 5.114023081154270983e-02 5.091716147950953869e-02 5.066132228126046105e-02 5.037558751795988971e-02 5.006300595130785264e-02 4.972678368974850494e-02 4.937026550990510076e-02 4.899691470861439191e-02 4.861029159803577360e-02 4.821403077097578121e-02 4.781181727493835631e-02 4.740736184065139081e-02 4.700437531317281509e-02 4.660654243071919722e-02 4.621749508784143284e-02 4.584078520590544742e-02 4.547985731593637282e-02 4.513802093840716539e-02 4.481842282384457254e-02 4.452401910023084941e-02 4.425754736154534352e-02 4.402149873011792364e-02 4.381808993698919213e-02 4.364923549185725782e-02 4.351652005856765371e-02 4.342117121282679237e-02 4.336403283323162633e-02 4.334553945990558821e-02 4.336569204022135138e-02 4.342403556047429863e-02 4.351963912750472091e-02 4.365107910779535833e-02 4.381642594757265141e-02 4.401323528282698183e-02 4.423854390269935100e-02 4.448887105623337140e-02 4.476022549648948912e-02 4.504811854468324800e-02 4.534758333829214810e-02 4.565320030881411112e-02 4.595912882369421193e-02 4.625914482799154542e-02 4.654668423779100006e-02 4.681489177054685286e-02 4.705667484740198858e-02 4.726476216778267153e-02 4.743176653566107820e-02 4.755025150798340705e-02 4.761280143764921868e-02 4.761209449557576856e-02 4.754097827939730153e-02 4.739254765204656966e-02 4.716022450555196893e-02 4.683783921924284527e-02 4.641971368545552007e-02 4.590074592135063442e-02 4.527649648902507679e-02 4.454327723124704153e-02 4.369824323047494241e-02 4.273948946332870730e-02 4.166615442320483614e-02 4.047853412681924612e-02 3.917821156505590929e-02 3.776820904307877369e-02 3.625317433556028701e-02 3.463961668832596374e-02 3.293621618903992687e-02 3.115424094114794748e-02 2.930812202115400805e-02 2.741625721763778570e-02 2.550213958128638020e-02 2.359592651763960103e-02 2.173654792268506220e-02 1.997431194268478941e-02 1.837351300747536512e-02 1.701347543364394380e-02 1.598470053251467571e-02 1.537571114167400783e-02 1.524987083676032640e-02 1.562210678668039983e-02 1.645246226483074170e-02 1.766194029281797223e-02 1.915749926497501213e-02 2.085090127315115949e-02 2.266702795895563990e-02 2.454496796521995344e-02 2.643602853291926111e-02 2.830110496357472055e-02 3.010837209392676350e-02 3.183152363192264661e-02 3.344851185332665955e-02 3.494067356013608183e-02 3.629213418376284889e-02 3.748940583690308498e-02 3.852111852914869711e-02 3.937784208813024933e-02 4.005196955865900771e-02 4.053764211131632988e-02 4.083070193535458942e-02 4.092866413273380660e-02 4.083070193535456860e-02 4.053764211131632295e-02 4.005196955865902853e-02 3.937784208813022852e-02 3.852111852914871098e-02 3.748940583690310580e-02 3.629213418376286276e-02 3.494067356013607489e-02 3.344851185332666649e-02 3.183152363192262579e-02 3.010837209392676350e-02 2.830110496357471014e-02 2.643602853291928886e-02 2.454496796521994303e-02 2.266702795895566419e-02 2.085090127315116990e-02 1.915749926497498437e-02 1.766194029281799999e-02 1.645246226483074517e-02 1.562210678668039462e-02 1.524987083676032813e-02 1.537571114167399569e-02 1.598470053251468612e-02 1.701347543364392992e-02 1.837351300747540328e-02 1.997431194268479981e-02 2.173654792268507260e-02 2.359592651763959409e-02 2.550213958128633857e-02 2.741625721763776141e-02 2.930812202115398724e-02 3.115424094114798217e-02 3.293621618903991299e-02 3.463961668832596374e-02 3.625317433556031477e-02 3.776820904307878063e-02 3.917821156505593705e-02 4.047853412681924612e-02 4.166615442320484308e-02 4.273948946332871424e-02 4.369824323047494241e-02 4.454327723124704846e-02 4.527649648902507679e-02 4.590074592135062054e-02 4.641971368545552007e-02 4.683783921924286608e-02 4.716022450555198281e-02 4.739254765204655578e-02 4.754097827939727378e-02 4.761209449557574774e-02 4.761280143764923256e-02 4.755025150798342093e-02 4.743176653566105738e-02 4.726476216778270623e-02 4.705667484740198858e-02 4.681489177054685979e-02 4.654668423779099312e-02 4.625914482799153848e-02 4.595912882369421193e-02 4.565320030881414581e-02 4.534758333829214810e-02 4.504811854468328269e-02 4.476022549648950299e-02 4.448887105623339222e-02 4.423854390269935100e-02 4.401323528282696795e-02 4.381642594757265141e-02 4.365107910779535139e-02 4.351963912750472785e-02 4.342403556047427782e-02 4.336569204022135138e-02 4.334553945990557433e-02 4.336403283323161245e-02 4.342117121282680625e-02 4.351652005856765371e-02 4.364923549185725782e-02 4.381808993698919907e-02 4.402149873011792364e-02 4.425754736154532271e-02 4.452401910023083553e-02 4.481842282384456561e-02 4.513802093840715846e-02 4.547985731593637976e-02 4.584078520590548905e-02 4.621749508784143284e-02 4.660654243071920416e-02 4.700437531317280121e-02 4.740736184065139081e-02 4.781181727493834938e-02 4.821403077097578815e-02 4.861029159803575278e-02 4.899691470861438497e-02 4.937026550990510076e-02 4.972678368974850494e-02 5.006300595130785264e-02 5.037558751795990358e-02 5.066132228126044024e-02 5.091716147950954563e-02 5.114023081154270289e-02 5.132784590909841155e-02 5.147752611067730327e-02 5.158700649963002260e-02 5.165424818872355744e-02 5.167744685221369039e-02 5.165503952422938194e-02 5.158570969877659257e-02 5.146839078179554078e-02 5.130226795933042622e-02 5.108677855803112761e-02 5.082161098481029204e-02 5.050670234171873024e-02 5.014223481985535108e-02 4.972863098264319187e-02 4.926654805405410870e-02 4.875687133147377922e-02 4.820070684597397431e-02 4.759937339484199281e-02 4.695439407238350543e-02 4.626748742534365910e-02 4.554055835874423058e-02 4.477568891655361177e-02 4.397512905926689170e-02 4.314128755709342733e-02 4.227672311275592482e-02 4.138413582157843967e-02 4.046635906807983379e-02 3.952635194698230631e-02 3.856719228144490225e-02 3.759207029116173882e-02 3.660428293605480499e-02 3.560722892550732127e-02 3.460440433577950670e-02 3.359939871618904117e-02 3.259589148411234927e-02 3.159764830585488904e-02 3.060851703089068412e-02 2.963242258785594302e-02 2.867336006088938224e-02 2.773538494753372691e-02 2.682259936441878240e-02 2.593913273480631665e-02 2.508911529819837435e-02 2.427664268048916607e-02 2.350572982807422329e-02 2.278025293249053701e-02 2.210387865032282378e-02 2.147998103392403935e-02 2.091154815279824483e-02 2.040108232146110520e-02 1.995049993305122657e-02 1.956103875239468062e-02 1.923318166491435818e-02 1.896660583406957132e-02 1.876016468781319807e-02 1.861190716113788474e-02
1.868305771795940318e-02 1.882153434542747222e-02 1.901686197087197258e-02 1.927124843201801635e-02 1.958613507580735796e-02 1.996216472929895902e-02 2.039918581955709256e-02 2.089628972089799600e-02 2.145187519541666074e-02 2.206373184026591203e-02 2.272913391765783372e-02 2.344493663891006330e-02 2.420766850555159874e-02 2.501361522147390812e-02 2.585889258766187193e-02 2.673950741172800502e-02 2.765140668322774511e-02 2.859051606723131758e-02 2.955276920676332825e-02 3.053412948379970182e-02 3.153060585670584143e-02 3.253826424518548727e-02 3.355323573033312107e-02 3.457172261716615069e-02 3.559000319503198562e-02 3.660443584094846131e-02 3.761146294787896111e-02 3.860761502490298036e-02 3.958951520722796963e-02 4.055388432763993439e-02 4.149754663366349294e-02 4.241743618275095606e-02 4.331060390811151267e-02 4.417422531756799026e-02 4.500560876491169204e-02 4.580220421582648777e-02 4.656161241724694755e-02 4.728159436890810169e-02 4.796008098812493819e-02 4.859518285290134743e-02 4.918519990392837549e-02 4.972863098264319187e-02 5.022418308007696452e-02 5.067078016963565829e-02 5.106757149623643299e-02 5.141393919427047349e-02 5.170950510781666121e-02 5.195413668836332960e-02 5.214795184811538142e-02 5.229132265086028353e-02 5.238487772736616366e-02 5.242950330856246260e-02 5.242634277730543607e-02 5.237679464850032718e-02 5.228250889775945542e-02 5.214538157070668783e-02 5.196754761846348464e-02 5.175137191982469992e-02 5.149943846703858297e-02 5.121453770985740644e-02 5.089965207147750803e-02 5.055793966978735371e-02 5.019271629779736149e-02 4.980743573758878578e-02 4.940566850221598388e-02 4.899107911897059020e-02 4.856740208452223206e-02 4.813841663699102574e-02 4.770792050103864895e-02 4.727970276905309882e-02 4.685751608371011706e-02 4.644504828447939410e-02 4.604589367311454073e-02 4.566352404136488075e-02 4.530125958946599335e-02 4.496223984817983993e-02 4.464939470271617888e-02 4.436541560680375834e-02 4.411272707238968888e-02 4.389345852804304310e-02 4.370941665919549080e-02 4.356205837719744067e-02 4.345246461136641203e-02 4.338131517670471698e-02 4.334886503582185968e-02 4.335492234131498035e-02 4.339882870790166131e-02 4.347944221506036544e-02 4.359512367456701287e-02 4.374372670818875430e-02 4.392259216616020007e-02 4.412854737663763488e-02 4.435791065218716578e-02 4.460650139594875274e-02 4.486965605310877514e-02 4.514225004922019224e-02 4.541872575212315549e-02 4.569312639424216033e-02 4.595913580122880371e-02 4.621012369406732323e-02 4.643919626640061887e-02 4.663925168709733698e-02 4.680304013956598091e-02 4.692322798301085812e-02 4.699246560581417376e-02 4.700345853705794469e-02 4.694904138895649587e-02 4.682225422194995906e-02 4.661642095776257627e-02 4.632522951801451572e-02 4.594281344311150483e-02 4.546383485698096000e-02 4.488356880064363341e-02 4.419798917954563533e-02 4.340385688231113148e-02 4.249881106977742434e-02 4.148146525848575572e-02 4.035151071447592996e-02 3.910983095474388632e-02 3.775863301098494884e-02 3.630160382513412248e-02 3.474410414450550266e-02 3.309341820291365754e-02 3.135908623825641589e-02 2.955335976558372268e-02 2.769183794725987163e-02 2.579436821406517685e-02 2.388632292269258703e-02 2.200038214267936373e-02 2.017891387474359324e-02 1.847682221245275716e-02 1.696406426513735397e-02 1.572555991408346523e-02 1.485415753658060091e-02 1.443231390542927886e-02 1.450542198110109371e-02 1.506252763384716316e-02 1.604056772745814444e-02 1.734827754947892292e-02 1.889117405785138704e-02 2.058585025422498410e-02 2.236408720180519880e-02 2.417167816925232596e-02 2.596564623797027738e-02 2.771153617286094273e-02 2.938127988134262014e-02 3.095165391657670254e-02 3.240320950170866993e-02 3.371954539889768926e-02 3.488681932280555953e-02 3.589342219116283678e-02 3.672976257784328624e-02 3.738812545291615025e-02 3.786258092097823796e-02 3.814892667266118337e-02 3.824465343153133495e-02 3.814892667266121112e-02 3.786258092097823102e-02 3.738812545291613637e-02 3.672976257784330012e-02 3.589342219116280208e-02 3.488681932280553177e-02 3.371954539889765456e-02 3.240320950170864217e-02 3.095165391657670254e-02 2.938127988134264096e-02 2.771153617286097395e-02 2.596564623797026350e-02 2.417167816925231902e-02 2.236408720180520227e-02 2.058585025422498410e-02 1.889117405785137316e-02 1.734827754947890904e-02 1.604056772745814097e-02 1.506252763384717530e-02 1.450542198110107810e-02 1.443231390542929100e-02 1.485415753658057489e-02 1.572555991408343748e-02 1.696406426513734356e-02 1.847682221245274675e-02 2.017891387474360018e-02 2.200038214267937761e-02 2.388632292269263213e-02 2.579436821406516298e-02 2.769183794725988204e-02 2.955335976558371922e-02 3.135908623825640201e-02 3.309341820291361591e-02 3.474410414450551654e-02 3.630160382513415024e-02 3.775863301098492802e-02 3.910983095474389326e-02 4.035151071447590915e-02 4.148146525848574184e-02 4.249881106977741047e-02 4.340385688231113148e-02 4.419798917954562839e-02 4.488356880064363341e-02 4.546383485698094612e-02 4.594281344311153259e-02 4.632522951801451572e-02 4.661642095776256933e-02 4.682225422194996600e-02 4.694904138895650281e-02 4.700345853705794469e-02 4.699246560581417376e-02 4.692322798301087894e-02 4.680304013956599479e-02 4.663925168709733698e-02 4.643919626640063969e-02 4.621012369406732323e-02 4.595913580122879677e-02 4.569312639424216727e-02 4.541872575212312774e-02 4.514225004922019224e-02 4.486965605310880290e-02 4.460650139594878050e-02 4.435791065218714496e-02 4.412854737663761406e-02 4.392259216616020701e-02 4.374372670818876818e-02 4.359512367456700593e-02 4.347944221506037932e-02 4.339882870790165437e-02 4.335492234131499423e-02 4.334886503582185968e-02 4.338131517670471005e-02 4.345246461136641897e-02 4.356205837719743373e-02 4.370941665919549080e-02 4.389345852804304310e-02 4.411272707238969581e-02 4.436541560680376528e-02 4.464939470271617195e-02 4.496223984817983993e-02 4.530125958946598641e-02 4.566352404136488768e-02 4.604589367311454073e-02 4.644504828447939410e-02 4.685751608371011706e-02 4.727970276905311270e-02 4.770792050103867671e-02 4.813841663699102574e-02 4.856740208452221819e-02 4.899107911897057632e-02 4.940566850221597694e-02 4.980743573758877885e-02 5.019271629779736149e-02 5.055793966978735371e-02 5.089965207147748721e-02 5.121453770985740644e-02 5.149943846703859684e-02 5.175137191982469992e-02 5.196754761846348464e-02 5.214538157070670171e-02 5.228250889775948318e-02 5.237679464850032024e-02 5.242634277730542219e-02 5.242950330856246260e-02 5.238487772736614978e-02 5.229132265086028353e-02 5.214795184811538142e-02 5.195413668836337123e-02 5.170950510781666121e-02 5.141393919427047349e-02 5.106757149623641912e-02 5.067078016963565829e-02 5.022418308007695065e-02 4.972863098264321269e-02 4.918519990392836161e-02 4.859518285290134743e-02 4.796008098812495207e-02 4.728159436890808087e-02 4.656161241724696143e-02 4.580220421582648777e-02 4.500560876491167817e-02 4.417422531756801107e-02 4.331060390811151267e-02 4.241743618275094913e-02 4.149754663366349294e-02 4.055388432763992745e-02 3.958951520722796963e-02 3.860761502490297342e-02 3.761146294787896111e-02 3.660443584094844743e-02 3.559000319503198562e-02 3.457172261716615069e-02 3.355323573033312107e-02 3.253826424518548033e-02 3.153060585670585531e-02 3.053412948379970182e-02 2.955276920676332131e-02 2.859051606723131758e-02 2.765140668322774511e-02 2.673950741172801543e-02 2.585889258766186846e-02 2.501361522147392200e-02 2.420766850555158833e-02 2.344493663891005636e-02 2.272913391765782679e-02 2.206373184026591203e-02 2.145187519541666074e-02 2.089628972089799600e-02 2.039918581955709256e-02 1.996216472929895555e-02 1.958613507580737531e-02 1.927124843201801635e-02 1.901686197087197258e-02 1.882153434542747222e-02 1.868305771795940318e-02
1.873716122670045919e-02 1.886766718902061976e-02 1.905361892551525257e-02 1.929743862744165775e-02 1.960082295758837703e-02 1.996470038157464183e-02 2.038922300812470376e-02 2.087379136302859942e-02 2.141710722216643922e-02 2.201724737503653676e-02 2.267175023667689429e-02 2.337770750139270617e-02 2.413185422496955806e-02 2.493065241844092186e-02 2.577036504434809805e-02 2.664711893664278158e-02 2.755695645623364859e-02 2.849587659624182659e-02 2.945986679245612971e-02 3.044492694445067801e-02 3.144708719254479812e-02 3.246242090054430457e-02 3.348705412451807167e-02 3.451717264757639403e-02 3.554902745842191542e-02 3.657893936413399161e-02 3.760330326341532192e-02 3.861859246799153461e-02 3.962136334630283335e-02 4.060826047245073150e-02 4.157602239143327189e-02 4.252148805555988620e-02 4.344160394356263999e-02 4.433343184057105674e-02 4.519415723153163283e-02 4.602109824103931685e-02 4.681171503743518370e-02 4.756361960733255373e-02 4.827458579760687818e-02 4.894255951472007565e-02 4.956566896560102992e-02 5.014223481985535108e-02 5.067078016963565829e-02 5.115004016094492484e-02 5.157897116838446039e-02 5.195675938441896013e-02 5.228282869408629185e-02 5.255684770679290574e-02 5.277873581847562778e-02 5.294866818001265490e-02 5.306707945145249655e-02 5.313466622645748871e-02 5.315238801741922064e-02 5.312146669907389512e-02 5.304338431722974145e-02 5.291987917943898750e-02 5.275294015618703369e-02 5.254479913447310246e-02 5.229792158047542189e-02 5.201499518435555303e-02 5.169891657804938367e-02 5.135277613598816099e-02 5.097984088889648269e-02 5.058353560183763420e-02 5.016742208916693396e-02 4.973517686048439107e-02 4.929056721256749179e-02 4.883742590188643040e-02 4.837962454995688166e-02 4.792104594874845025e-02 4.746555544484531985e-02 4.701697158854480779e-02 4.657903623701989404e-02 4.615538429912569712e-02 4.574951330354708190e-02 4.536475296270810198e-02 4.500423489348294448e-02 4.467086264419584812e-02 4.436728216803093039e-02 4.409585287833322348e-02 4.385861942394838481e-02 4.365728433475752485e-02 4.349318171023944940e-02 4.336725215729377719e-02 4.328001922626951992e-02 4.323156764336339580e-02 4.322152368891730295e-02 4.324903811948182381e-02 4.331277207118856137e-02 4.341088640771184615e-02 4.354103498365875097e-02 4.370036228103377912e-02 4.388550584178984443e-02 4.409260386485846367e-02 4.431730826450838018e-02 4.455480340298300507e-02 4.479983061912227310e-02 4.504671858131532175e-02 4.528941940225557350e-02 4.552155036835488916e-02 4.573644106095761663e-02 4.592718558128752737e-02 4.608669953704266214e-02 4.620778140581360827e-02 4.628317785871715467e-02 4.630565260673428357e-02 4.626805832214249403e-02 4.616341118908221658e-02 4.598496765217696680e-02 4.572630296319734472e-02 4.538139117740749157e-02 4.494468633001081487e-02 4.441120463843617472e-02 4.377660774156563739e-02 4.303728722175668986e-02 4.219045098770839858e-02 4.123421256694063952e-02 4.016768502677369596e-02 3.899108220336913039e-02 3.770583130764564028e-02 3.631470300500663773e-02 3.482196805508389753e-02 3.323359404099516384e-02 3.155750236158958583e-02 2.980391560362859182e-02 2.798584016757342530e-02 2.611975034490956332e-02 2.422656889457252757e-02 2.233307199645994529e-02 2.047386413709415334e-02 1.869400730727680329e-02 1.705207864975747528e-02 1.562251818949645689e-02 1.449421764467012826e-02 1.376007835692772720e-02 1.349390250112029142e-02 1.372213641714332445e-02 1.441084572554887124e-02 1.547995449439820703e-02 1.683180306064959580e-02 1.837380197685863428e-02 2.002828416762204855e-02 2.173351150749261440e-02 2.344112392499235475e-02 2.511300853382612483e-02 2.671866783579774501e-02 2.823327897646670664e-02 2.963634253559999099e-02 3.091076682767185044e-02 3.204225550467739575e-02 3.301890104164474649e-02 3.383091650691333330e-02 3.447045989392708704e-02 3.493152044134817391e-02 3.520984668127024458e-02 3.530290302454918566e-02 3.520984668127022377e-02 3.493152044134821554e-02 3.447045989392709398e-02 3.383091650691337493e-02 3.301890104164471873e-02 3.204225550467740963e-02 3.091076682767190248e-02 2.963634253559998058e-02 2.823327897646667542e-02 2.671866783579775889e-02 2.511300853382612483e-02 2.344112392499233047e-02 2.173351150749260746e-02 2.002828416762205896e-02 1.837380197685864469e-02 1.683180306064960968e-02 1.547995449439819489e-02 1.441084572554887297e-02 1.372213641714329496e-02 1.349390250112030704e-02 1.376007835692772720e-02 1.449421764467011091e-02 1.562251818949646383e-02 1.705207864975745446e-02 1.869400730727677901e-02 2.047386413709416375e-02 2.233307199645996610e-02 2.422656889457252410e-02 2.611975034490956332e-02 2.798584016757338019e-02 2.980391560362860223e-02 3.155750236158957195e-02 3.323359404099521242e-02 3.482196805508391141e-02 3.631470300500667242e-02 3.770583130764565416e-02 3.899108220336915120e-02 4.016768502677369596e-02 4.123421256694066034e-02 4.219045098770840552e-02 4.303728722175669680e-02 4.377660774156564433e-02 4.441120463843618860e-02 4.494468633001081487e-02 4.538139117740751238e-02 4.572630296319737248e-02 4.598496765217698762e-02 4.616341118908221658e-02 4.626805832214248709e-02 4.630565260673429051e-02 4.628317785871711998e-02 4.620778140581360133e-02 4.608669953704267602e-02 4.592718558128748574e-02 4.573644106095763051e-02 4.552155036835488916e-02 4.528941940225557350e-02 4.504671858131532175e-02 4.479983061912225922e-02 4.455480340298300507e-02 4.431730826450840793e-02 4.409260386485845673e-02 4.388550584178985831e-02 4.370036228103374443e-02 4.354103498365875097e-02 4.341088640771184615e-02 4.331277207118856137e-02 4.324903811948181687e-02 4.322152368891729601e-02 4.323156764336340274e-02 4.328001922626950604e-02 4.336725215729379801e-02 4.349318171023944246e-02 4.365728433475751791e-02 4.385861942394836399e-02 4.409585287833322348e-02 4.436728216803095121e-02 4.467086264419584812e-02 4.500423489348294448e-02 4.536475296270811586e-02 4.574951330354708190e-02 4.615538429912568325e-02 4.657903623701991486e-02 4.701697158854476616e-02 4.746555544484535455e-02 4.792104594874845025e-02 4.837962454995690248e-02 4.883742590188645816e-02 4.929056721256749179e-02 4.973517686048441189e-02 5.016742208916692702e-02 5.058353560183764808e-02 5.097984088889646187e-02 5.135277613598816099e-02 5.169891657804936980e-02 5.201499518435555997e-02 5.229792158047540107e-02 5.254479913447311634e-02 5.275294015618701288e-02 5.291987917943901526e-02 5.304338431722974145e-02 5.312146669907388818e-02 5.315238801741922758e-02 5.313466622645749565e-02 5.306707945145249655e-02 5.294866818001267572e-02 5.277873581847560697e-02 5.255684770679292656e-02 5.228282869408626410e-02 5.195675938441894626e-02 5.157897116838447427e-02 5.115004016094492484e-02 5.067078016963566522e-02 5.014223481985536496e-02 4.956566896560104379e-02 4.894255951472007565e-02 4.827458579760684348e-02 4.756361960733256067e-02 4.681171503743516982e-02 4.602109824103931685e-02 4.519415723153165365e-02 4.433343184057103592e-02 4.344160394356263305e-02 4.252148805555987232e-02 4.157602239143326495e-02 4.060826047245073150e-02 3.962136334630281947e-02 3.861859246799150686e-02 3.760330326341532886e-02 3.657893936413397079e-02 3.554902745842192235e-02 3.451717264757639403e-02 3.348705412451807861e-02 3.246242090054429763e-02 3.144708719254479812e-02 3.044492694445068842e-02 2.945986679245612971e-02 2.849587659624181965e-02 2.755695645623364165e-02 2.664711893664277464e-02 2.577036504434809111e-02 2.493065241844091839e-02 2.413185422496954766e-02 2.337770750139271311e-02 2.267175023667688388e-02 2.201724737503653329e-02 2.141710722216644963e-02 2.087379136302860635e-02 2.038922300812470723e-02 1.996470038157463142e-02 1.960082295758837703e-02 1.929743862744165775e-02 1.905361892551525604e-02 1.886766718902061976e-02 1.873716122670046613e-02
1.877250217944291533e-02 1.889687833876545209e-02 1.907525369923837935e-02 1.931022277392257722e-02 1.960369695918736527e-02 1.995685340257178503e-02 2.037011637441799375e-02 2.084317071692253984e-02 2.137500366784380115e-02 2.196396891461881509e-02 2.260786545410719411e-02 2.330402373694386020e-02 2.404939243703314855e-02 2.484062064419355342e-02 2.567413195589480016e-02 2.654618854077823303e-02 2.745294457284380707e-02 2.839048941111664212e-02 2.935488152804515902e-02 3.034217452284548519e-02 3.134843666554450181e-02 3.236976537552130329e-02 3.340229790614082650e-02 3.444221933085372250e-02 3.548576873775336621e-02 3.652924435877562270e-02 3.756900819714875661e-02 3.860149057690653168e-02 3.962319492181484021e-02 4.063070297628888772e-02 4.162068060520537210e-02 4.258988424976949821e-02 4.353516806999168515e-02 4.445349176808820885e-02 4.534192905909111698e-02 4.619767673320938212e-02 4.701806423755953979e-02 4.780056369166153785e-02 4.854280024059481197e-02 4.924256264136168959e-02 4.989781397127497631e-02 5.050670234171871636e-02 5.106757149623641912e-02 5.157897116838450202e-02 5.203966707210544440e-02 5.244865039544243518e-02 5.280514666730053847e-02 5.310862386662006801e-02 5.335879964386115726e-02 5.355564752615296631e-02 5.369940197991236036e-02 5.379056220823819762e-02 5.382989456509024162e-02 5.381843347414873302e-02 5.375748074749596428e-02 5.364860320788984727e-02 5.349362852846961669e-02 5.329463921536597287e-02 5.305396467182464659e-02 5.277417129721760636e-02 5.245805059060321823e-02 5.210860524635687469e-02 5.172903324862481583e-02 5.132270999193552785e-02 5.089316847688431233e-02 5.044407765222983647e-02 4.997921899749266372e-02 4.950246146285889465e-02 4.901773490521540988e-02 4.852900217988440762e-02 4.804023006633897919e-02 4.755535922214611938e-02 4.707827337196447692e-02 4.661276794697564313e-02 4.616251839440944221e-02 4.573104837670125683e-02 4.532169807577186155e-02 4.493759281067849498e-02 4.458161216792345255e-02 4.425635983465645018e-02 4.396413431811774936e-02 4.370690073199073183e-02 4.348626383393977557e-02 4.330344250990997984e-02 4.315924592029037749e-02 4.305405155030643527e-02 4.298778544005821961e-02 4.295990490556138991e-02 4.296938409685629318e-02 4.301470276840763801e-02 4.309383865607702147e-02 4.320426386025440213e-02 4.334294562363208425e-02 4.350635186356979073e-02 4.369046177348760718e-02 4.389078174733970078e-02 4.410236680913055124e-02 4.431984764952474204e-02 4.453746328801545112e-02 4.474909929577631368e-02 4.494833143445089302e-02 4.512847449245936671e-02 4.528263603458491243e-02 4.540377472382534779e-02 4.548476282739084831e-02 4.551845248154443024e-02 4.549774526323555057e-02 4.541566460065273036e-02 4.526543055115565817e-02 4.504053648549832117e-02 4.473482724484677958e-02 4.434257838642238769e-02 4.385857621134692241e-02 4.327819838383885342e-02 4.259749511818018003e-02 4.181327114845333204e-02 4.092316903490644808e-02 3.992575484259903301e-02 3.882060791640003922e-02 3.760841746800430707e-02 3.629109013272897172e-02 3.487187477389753348e-02 3.335551396318760936e-02 3.174843629371729148e-02 3.005901083171421545e-02 2.829789584837424932e-02 2.647853028680784496e-02 2.461784037774575329e-02 2.273726682663261209e-02 2.086425633168310576e-02 1.903438235807015932e-02 1.729418587612710501e-02 1.570444250569611594e-02 1.434242107576999548e-02 1.329935204834278503e-02 1.266696279420304917e-02 1.251036244275191729e-02 1.283937997271047092e-02 1.360202876642297928e-02 1.470674724482906592e-02 1.605317692434750712e-02 1.755189728756657158e-02 1.913068467101647699e-02 2.073338033969060815e-02 2.231652084227656041e-02 2.384607000953522030e-02 2.529490091411263492e-02 2.664102242235879062e-02 2.786637865146692969e-02 2.895605057782978456e-02 2.989772942290366484e-02 3.068137098712307720e-02 3.129896997775572648e-02 3.174441408038044393e-02 3.201339146400240809e-02 3.210333480998439626e-02 3.201339146400238728e-02 3.174441408038040924e-02 3.129896997775574730e-02 3.068137098712306332e-02 2.989772942290364055e-02 2.895605057782974640e-02 2.786637865146694010e-02 2.664102242235880103e-02 2.529490091411263838e-02 2.384607000953524111e-02 2.231652084227654306e-02 2.073338033969060121e-02 1.913068467101648393e-02 1.755189728756660975e-02 1.605317692434751753e-02 1.470674724482905378e-02 1.360202876642295847e-02 1.283937997271043623e-02 1.251036244275191729e-02 1.266696279420303009e-02 1.329935204834277289e-02 1.434242107576996945e-02 1.570444250569611247e-02 1.729418587612708766e-02 1.903438235807012463e-02 2.086425633168311269e-02 2.273726682663260862e-02 2.461784037774575329e-02 2.647853028680783455e-02 2.829789584837428401e-02 3.005901083171420157e-02 3.174843629371725678e-02 3.335551396318758854e-02 3.487187477389751267e-02 3.629109013272895784e-02 3.760841746800434177e-02 3.882060791640002534e-02 3.992575484259901913e-02 4.092316903490646196e-02 4.181327114845336673e-02 4.259749511818021472e-02 4.327819838383886730e-02 4.385857621134690854e-02 4.434257838642235300e-02 4.473482724484679346e-02 4.504053648549829342e-02 4.526543055115563735e-02 4.541566460065272343e-02 4.549774526323555751e-02 4.551845248154443024e-02 4.548476282739084831e-02 4.540377472382535473e-02 4.528263603458492631e-02 4.512847449245936671e-02 4.494833143445089302e-02 4.474909929577632062e-02 4.453746328801545806e-02 4.431984764952474898e-02 4.410236680913056512e-02 4.389078174733967996e-02 4.369046177348760718e-02 4.350635186356977685e-02 4.334294562363207037e-02 4.320426386025442295e-02 4.309383865607704228e-02 4.301470276840764495e-02 4.296938409685631399e-02 4.295990490556139685e-02 4.298778544005822655e-02 4.305405155030642139e-02 4.315924592029037749e-02 4.330344250990998678e-02 4.348626383393974781e-02 4.370690073199073877e-02 4.396413431811774936e-02 4.425635983465645018e-02 4.458161216792350112e-02 4.493759281067850192e-02 4.532169807577186155e-02 4.573104837670122907e-02 4.616251839440943527e-02 4.661276794697565007e-02 4.707827337196449774e-02 4.755535922214611938e-02 4.804023006633900000e-02 4.852900217988440762e-02 4.901773490521541682e-02 4.950246146285889465e-02 4.997921899749266372e-02 5.044407765222985035e-02 5.089316847688431927e-02 5.132270999193550703e-02 5.172903324862479502e-02 5.210860524635687469e-02 5.245805059060323211e-02 5.277417129721762024e-02 5.305396467182462578e-02 5.329463921536597981e-02 5.349362852846961669e-02 5.364860320788987502e-02 5.375748074749595734e-02 5.381843347414871220e-02 5.382989456509024856e-02 5.379056220823818374e-02 5.369940197991237424e-02 5.355564752615293161e-02 5.335879964386115726e-02 5.310862386662006801e-02 5.280514666730053847e-02 5.244865039544246293e-02 5.203966707210544440e-02 5.157897116838448121e-02 5.106757149623643299e-02 5.050670234171871636e-02 4.989781397127498325e-02 4.924256264136168959e-02 4.854280024059481197e-02 4.780056369166154479e-02 4.701806423755956060e-02 4.619767673320938212e-02 4.534192905909111004e-02 4.445349176808820191e-02 4.353516806999167821e-02 4.258988424976949821e-02 4.162068060520537210e-02 4.063070297628889466e-02 3.962319492181483327e-02 3.860149057690652474e-02 3.756900819714875661e-02 3.652924435877562270e-02 3.548576873775338009e-02 3.444221933085372250e-02 3.340229790614084038e-02 3.236976537552131022e-02 3.134843666554449487e-02 3.034217452284548172e-02 2.935488152804516943e-02 2.839048941111664212e-02 2.745294457284381401e-02 2.654618854077822956e-02 2.567413195589480016e-02 2.484062064419355689e-02 2.404939243703314855e-02 2.330402373694384285e-02 2.260786545410719411e-02 2.196396891461882203e-02 2.137500366784380809e-02 2.084317071692254678e-02 2.037011637441799375e-02 1.995685340257178156e-02 1.960369695918736527e-02 1.931022277392258416e-02 1.907525369923838976e-02 1.889687833876545209e-02 1.877250217944291880e-02
1.878746969104997180e-02 1.890756785380129021e-02 1.908020663213813237e-02 1.930811197383269784e-02 1.959336922456600752e-02 1.993736564847534490e-02 2.034076323761329838e-02 2.080350231687249155e-02 2.132483328167944503e-02 2.190337127841864712e-02 2.253716712163405383e-02 2.322378733614174212e-02 2.396039676738544524e-02 2.474383841542862270e-02 2.557070666855516469e-02 2.643741163970639990e-02 2.734023363553430078e-02 2.827536780925142892e-02 2.923895974412059340e-02 3.022713311873346728e-02 3.123601077923466793e-02 3.226173055413412288e-02 3.330045705426273178e-02 3.434839055123500851e-02 3.540177385654348641e-02 3.645689795225200147e-02 3.751010696613740758e-02 3.855780294531910984e-02 3.959645076485308890e-02 4.062258341080204893e-02 4.163280779883706678e-02 4.262381122690439561e-02 4.359236851111687738e-02 4.453534981535794274e-02 4.544972915481846482e-02 4.633259353002531361e-02 4.718115262934846621e-02 4.799274902325560005e-02 4.876486876183807467e-02 4.949515227763054415e-02 5.018140548798063344e-02 5.082161098481029898e-02 5.141393919427047349e-02 5.195675938441894626e-02 5.244865039544242824e-02 5.288841096412556786e-02 5.327506951222849702e-02 5.360789326710995589e-02 5.388639658247058872e-02 5.411034832747985829e-02 5.427977821384713519e-02 5.439498193274452248e-02 5.445652497689072030e-02 5.446524502766081355e-02 5.442225279293493034e-02 5.432893118849612540e-02 5.418693276434566330e-02 5.399817528726755939e-02 5.376483540249817755e-02 5.348934031039074416e-02 5.317435740866120059e-02 5.282278186703356221e-02 5.243772211894966173e-02 5.202248327440341796e-02 5.158054847874386784e-02 5.111555826440929845e-02 5.063128796570252887e-02 5.013162329065329326e-02 4.962053416833488162e-02 4.910204701423525470e-02 4.858021557985849753e-02 4.805909057498957554e-02 4.754268827131997999e-02 4.703495831357790841e-02 4.653975097840243325e-02 4.606078413118566695e-02 4.560161013676156117e-02 4.516558298100358665e-02 4.475582585742653163e-02 4.437519946656887093e-02 4.402627126739881019e-02 4.371128591093807747e-02 4.343213707841515198e-02 4.319034094161533499e-02 4.298701146312091520e-02 4.282283776000805897e-02 4.269806376656105212e-02 4.261247044881615736e-02 4.256536084458390629e-02 4.255554822418038119e-02 4.258134768611575305e-02 4.264057151474265339e-02 4.273052863011920360e-02 4.284802845128903720e-02 4.298938947139709782e-02 4.315045280607570505e-02 4.332660092638974947e-02 4.351278172629233221e-02 4.370353800477761591e-02 4.389304236800433551e-02 4.407513747974561857e-02 4.424338151268560060e-02 4.439109858078112841e-02 4.451143386621132098e-02 4.459741309481607408e-02 4.464200596249613684e-02 4.463819307263488384e-02 4.457903591212445532e-02 4.445774937195236948e-02 4.426777630904468047e-02 4.400286365120995719e-02 4.365713956968091114e-02 4.322519128832945368e-02 4.270214317151881100e-02 4.208373484281818094e-02 4.136639924765855153e-02 4.054734080341014513e-02 3.962461410844590054e-02 3.859720414912612418e-02 3.746510961324493044e-02 3.622943188622460009e-02 3.489247372043663420e-02 3.345785365969794478e-02 3.193064543374966868e-02 3.031755628518031584e-02 2.862716545579008925e-02 2.687025523457845302e-02 2.506028411053138824e-02 2.321407737211135872e-02 2.135284731322516227e-02 1.950370076126733618e-02 1.770182438520645496e-02 1.599347502043883124e-02 1.443949880151751408e-02 1.311781830724986428e-02 1.212057187790317389e-02 1.153881160805029366e-02 1.143222531266066370e-02 1.179955469043528216e-02 1.257656579517326192e-02 1.366416851130875833e-02 1.496072508856360027e-02 1.637961223485155313e-02 1.785294286278822293e-02 1.932896763090862641e-02 2.076815340440495150e-02 2.213982472554648639e-02 2.341972400586748299e-02 2.458835275270906603e-02 2.562987489683746581e-02 2.653139989145683608e-02 2.728251622830844131e-02 2.787498897575741222e-02 2.830256505461642078e-02 2.856085005526045120e-02 2.864723369961431898e-02 2.856085005526046161e-02 2.830256505461637914e-02 2.787498897575743997e-02 2.728251622830846559e-02 2.653139989145682567e-02 2.562987489683744499e-02 2.458835275270907297e-02 2.341972400586745870e-02 2.213982472554649333e-02 2.076815340440492721e-02 1.932896763090865416e-02 1.785294286278823681e-02 1.637961223485154272e-02 1.496072508856361241e-02 1.366416851130877221e-02 1.257656579517327407e-02 1.179955469043529430e-02 1.143222531266070187e-02 1.153881160805035090e-02 1.212057187790317389e-02 1.311781830724988163e-02 1.443949880151751408e-02 1.599347502043883124e-02 1.770182438520643414e-02 1.950370076126735699e-02 2.135284731322513799e-02 2.321407737211137606e-02 2.506028411053138130e-02 2.687025523457843221e-02 2.862716545579010313e-02 3.031755628518030890e-02 3.193064543374968256e-02 3.345785365969794478e-02 3.489247372043665502e-02 3.622943188622462091e-02 3.746510961324494432e-02 3.859720414912611725e-02 3.962461410844588666e-02 4.054734080341016594e-02 4.136639924765856541e-02 4.208373484281817400e-02 4.270214317151877631e-02 4.322519128832945368e-02 4.365713956968093196e-02 4.400286365120995719e-02 4.426777630904470129e-02 4.445774937195237642e-02 4.457903591212444838e-02 4.463819307263486302e-02 4.464200596249615072e-02 4.459741309481606020e-02 4.451143386621133485e-02 4.439109858078114923e-02 4.424338151268557978e-02 4.407513747974560470e-02 4.389304236800436326e-02 4.370353800477762979e-02 4.351278172629233221e-02 4.332660092638975641e-02 4.315045280607571199e-02 4.298938947139709782e-02 4.284802845128902332e-02 4.273052863011919666e-02 4.264057151474266727e-02 4.258134768611576693e-02 4.255554822418036037e-02 4.256536084458389241e-02 4.261247044881615043e-02 4.269806376656104518e-02 4.282283776000807285e-02 4.298701146312090132e-02 4.319034094161534887e-02 4.343213707841514504e-02 4.371128591093807053e-02 4.402627126739882407e-02 4.437519946656887093e-02 4.475582585742653163e-02 4.516558298100357971e-02 4.560161013676158198e-02 4.606078413118566695e-02 4.653975097840248182e-02 4.703495831357791535e-02 4.754268827132000774e-02 4.805909057498957554e-02 4.858021557985852529e-02 4.910204701423525470e-02 4.962053416833488162e-02 5.013162329065330020e-02 5.063128796570252887e-02 5.111555826440927763e-02 5.158054847874388171e-02 5.202248327440341796e-02 5.243772211894968255e-02 5.282278186703358303e-02 5.317435740866119365e-02 5.348934031039074416e-02 5.376483540249817755e-02 5.399817528726758020e-02 5.418693276434564943e-02 5.432893118849613234e-02 5.442225279293493728e-02 5.446524502766082743e-02 5.445652497689072030e-02 5.439498193274450166e-02 5.427977821384712825e-02 5.411034832747986523e-02 5.388639658247056791e-02 5.360789326710996283e-02 5.327506951222849008e-02 5.288841096412556786e-02 5.244865039544242824e-02 5.195675938441893932e-02 5.141393919427047349e-02 5.082161098481029204e-02 5.018140548798063344e-02 4.949515227763054415e-02 4.876486876183808161e-02 4.799274902325560699e-02 4.718115262934847315e-02 4.633259353002534137e-02 4.544972915481845788e-02 4.453534981535794274e-02 4.359236851111688432e-02 4.262381122690439561e-02 4.163280779883706678e-02 4.062258341080204199e-02 3.959645076485308890e-02 3.855780294531910291e-02 3.751010696613742146e-02 3.645689795225200147e-02 3.540177385654349335e-02 3.434839055123500851e-02 3.330045705426274566e-02 3.226173055413409513e-02 3.123601077923466793e-02 3.022713311873346728e-02 2.923895974412060381e-02 2.827536780925142892e-02 2.734023363553430078e-02 2.643741163970640337e-02 2.557070666855516816e-02 2.474383841542862270e-02 2.396039676738543484e-02 2.322378733614174906e-02 2.253716712163406077e-02 2.190337127841865406e-02 2.132483328167946238e-02 2.080350231687249155e-02 2.034076323761329144e-02 1.993736564847533796e-02 1.959336922456601446e-02 1.930811197383271172e-02 1.908020663213812890e-02 1.890756785380129368e-02 1.878746969104997180e-02
1.878058518157065676e-02 1.889825053084136924e-02 1.906701293164358643e-02 1.928969060992785992e-02 1.956850265253459384e-02 1.990500716965714831e-02 2.030006745701202348e-02 2.075384737903114910e-02 2.126583419088928437e-02 2.183488448878522989e-02 2.245928731391627978e-02 2.313683778893790843e-02 2.386491495417600653e-02 2.464055844672851173e-02 2.546054001489420071e-02 2.632142729099583994e-02 2.721963854175947148e-02 2.815148815430179238e-02 2.911322335698384237e-02 3.010105313539741118e-02 3.111117053385400663e-02 3.213976959206858025e-02 3.318305811235269798e-02 3.423726733200512656e-02 3.529865942380445987e-02 3.636353358871827202e-02 3.742823135375204779e-02 3.848914155228501388e-02 3.954270534741518434e-02 4.058542156112485144e-02 4.161385249204452297e-02 4.262463034010362944e-02 4.361446430492471604e-02 4.458014838414625647e-02 4.551856986574268071e-02 4.642671848309852523e-02 4.730169618150546068e-02 4.814072742875474126e-02 4.894116998956173775e-02 4.970052607300379233e-02 5.041645375344136482e-02 5.108677855803112067e-02 5.170950510781664039e-02 5.228282869408629185e-02 5.280514666730053847e-02 5.327506951222849008e-02 5.369143147998839405e-02 5.405330064551082392e-02 5.435998825752536012e-02 5.461105724757142621e-02 5.480632976482467666e-02 5.494589360475667095e-02 5.503010740190449057e-02 5.505960446038338230e-02 5.503529510029069038e-02 5.495836740392825298e-02 5.483028625285549240e-02 5.465279055526767876e-02 5.442788857311024048e-02 5.415785126977074038e-02 5.384520361217291773e-02 5.349271377565426727e-02 5.310338021618940529e-02 5.268041659229752427e-02 5.222723453837357921e-02 5.174742431207608045e-02 5.124473336079914815e-02 5.072304287593357164e-02 5.018634242840711024e-02 4.963870280458686918e-02 4.908424718772388257e-02 4.852712085610292464e-02 4.797145959454276326e-02 4.742135704005839836e-02 4.688083120465651177e-02 4.635379043761674034e-02 4.584399910540292583e-02 4.535504327888020826e-02 4.489029672432462426e-02 4.445288749650601334e-02 4.404566542912501798e-02 4.367117081064798845e-02 4.333160452312677380e-02 4.302879990935167681e-02 4.276419662139065853e-02 4.253881669285885375e-02 4.235324306983622583e-02 4.220760083208934671e-02 4.210154133769328233e-02 4.203422952949587010e-02 4.200433464992441024e-02 4.201002461886062245e-02 4.204896433515720872e-02 4.211831816273909485e-02 4.221475685448091569e-02 4.233446914914391901e-02 4.247317824739309938e-02 4.262616333215252240e-02 4.278828624723157725e-02 4.295402338791325103e-02 4.311750279039250344e-02 4.327254633623070501e-02 4.341271691594107696e-02 4.353137032504374865e-02 4.362171159849633634e-02 4.367685542725775055e-02 4.368989024530983006e-02 4.365394552814003820e-02 4.356226180558295941e-02 4.340826286441356457e-02 4.318562960067928724e-02 4.288837498058663267e-02 4.251091958461444831e-02 4.204816724642742448e-02 4.149558036180263365e-02 4.084925454117186577e-02 4.010599242420188892e-02 3.926337668312487872e-02 3.831984253820654857e-02 3.727475053161586477e-02 3.612846091184478831e-02 3.488241185769355018e-02 3.353920505550303521e-02 3.210270405189272896e-02 3.057815368149092647e-02 2.897233326879188400e-02 2.729376311761536403e-02 2.555299445629712410e-02 2.376302971814838946e-02 2.193994600726173819e-02 2.010383357862363662e-02 1.828021428977417290e-02 1.650215822555212153e-02 1.481329999853513851e-02 1.327163377979333723e-02 1.195273822124817177e-02 1.094806945191407338e-02 1.035015383097039401e-02 1.022023903436620682e-02 1.055506078608863842e-02 1.128469733614100544e-02 1.230474105446475314e-02 1.351149945296741331e-02 1.481930052613896279e-02 1.616277618860029880e-02 1.749316274927321946e-02 1.877384654759034141e-02 1.997682876037587194e-02 2.108026985072116236e-02 2.206687094231111687e-02 2.292282805766554868e-02 2.363716089410112728e-02 2.420128301624083211e-02 2.460872788508392320e-02 2.485497675294336128e-02 2.493735496901905088e-02 2.485497675294336128e-02 2.460872788508391279e-02 2.420128301624084252e-02 2.363716089410109258e-02 2.292282805766554868e-02 2.206687094231107177e-02 2.108026985072115195e-02 1.997682876037587887e-02 1.877384654759034835e-02 1.749316274927324028e-02 1.616277618860028492e-02 1.481930052613900615e-02 1.351149945296740984e-02 1.230474105446475661e-02 1.128469733614100717e-02 1.055506078608864189e-02 1.022023903436622069e-02 1.035015383097040616e-02 1.094806945191410981e-02 1.195273822124819259e-02 1.327163377979331989e-02 1.481329999853513331e-02 1.650215822555212153e-02 1.828021428977414861e-02 2.010383357862367479e-02 2.193994600726175206e-02 2.376302971814840334e-02 2.555299445629715532e-02 2.729376311761535362e-02 2.897233326879190482e-02 3.057815368149092647e-02 3.210270405189277754e-02 3.353920505550305603e-02 3.488241185769352937e-02 3.612846091184480218e-02 3.727475053161587171e-02 3.831984253820656938e-02 3.926337668312489954e-02 4.010599242420186117e-02 4.084925454117184496e-02 4.149558036180261977e-02 4.204816724642741060e-02 4.251091958461446219e-02 4.288837498058657716e-02 4.318562960067925949e-02 4.340826286441356457e-02 4.356226180558295941e-02 4.365394552814004514e-02 4.368989024530984394e-02 4.367685542725775749e-02 4.362171159849633634e-02 4.353137032504374171e-02 4.341271691594107696e-02 4.327254633623067726e-02 4.311750279039251732e-02 4.295402338791325797e-02 4.278828624723158419e-02 4.262616333215252240e-02 4.247317824739310632e-02 4.233446914914391901e-02 4.221475685448090875e-02 4.211831816273910178e-02 4.204896433515719484e-02 4.201002461886061551e-02 4.200433464992443106e-02 4.203422952949589092e-02 4.210154133769328927e-02 4.220760083208935365e-02 4.235324306983621889e-02 4.253881669285885375e-02 4.276419662139063771e-02 4.302879990935169763e-02 4.333160452312677380e-02 4.367117081064799539e-02 4.404566542912502491e-02 4.445288749650603416e-02 4.489029672432464507e-02 4.535504327888020826e-02 4.584399910540294665e-02 4.635379043761673340e-02 4.688083120465649789e-02 4.742135704005839836e-02 4.797145959454277020e-02 4.852712085610291076e-02 4.908424718772388951e-02 4.963870280458684836e-02 5.018634242840711718e-02 5.072304287593357164e-02 5.124473336079914815e-02 5.174742431207610821e-02 5.222723453837362084e-02 5.268041659229754509e-02 5.310338021618939142e-02 5.349271377565423952e-02 5.384520361217290385e-02 5.415785126977074038e-02 5.442788857311028211e-02 5.465279055526767876e-02 5.483028625285551322e-02 5.495836740392825298e-02 5.503529510029069038e-02 5.505960446038340311e-02 5.503010740190450445e-02 5.494589360475671258e-02 5.480632976482468360e-02 5.461105724757143315e-02 5.435998825752538094e-02 5.405330064551080310e-02 5.369143147998839405e-02 5.327506951222849008e-02 5.280514666730053847e-02 5.228282869408630573e-02 5.170950510781664039e-02 5.108677855803112761e-02 5.041645375344135788e-02 4.970052607300378539e-02 4.894116998956173775e-02 4.814072742875474126e-02 4.730169618150548150e-02 4.642671848309852523e-02 4.551856986574266684e-02 4.458014838414626341e-02 4.361446430492470910e-02 4.262463034010362944e-02 4.161385249204450909e-02 4.058542156112487226e-02 3.954270534741518434e-02 3.848914155228502082e-02 3.742823135375206167e-02 3.636353358871827895e-02 3.529865942380446681e-02 3.423726733200511962e-02 3.318305811235269104e-02 3.213976959206857331e-02 3.111117053385400663e-02 3.010105313539740424e-02 2.911322335698385277e-02 2.815148815430179932e-02 2.721963854175948536e-02 2.632142729099584341e-02 2.546054001489419030e-02 2.464055844672852214e-02 2.386491495417601347e-02 2.313683778893790843e-02 2.245928731391626937e-02 2.183488448878522989e-02 2.126583419088927743e-02 2.075384737903114563e-02 2.030006745701202001e-02 1.990500716965714831e-02 1.956850265253460078e-02 1.928969060992786685e-02 1.906701293164358990e-02 1.889825053084136230e-02 1.878058518157064982e-02
1.875052988420829181e-02 1.886758569545960579e-02 1.903433446163605228e-02 1.925364967998072913e-02 1.952784517081979435e-02 1.985861069965349016e-02 2.024697334592525863e-02 2.069328634675422426e-02 2.119724434143885686e-02 2.175792147927534462e-02 2.237382711899812623e-02 2.304297303082991633e-02 2.376294608225512639e-02 2.453098115044531624e-02 2.534403018089885495e-02 2.619882462851376437e-02 2.709192975800078090e-02 2.801979031131151751e-02 2.897876781448460032e-02 2.996517029755268319e-02 3.097527547660032521e-02 3.200534854913156951e-02 3.305165573590551631e-02 3.411047461014279220e-02 3.517810212407197074e-02 3.625086109820217090e-02 3.732510579664203437e-02 3.839722708139466784e-02 3.946365752430911616e-02 4.052087675838699637e-02 4.156541726975235274e-02 4.259387076610781503e-02 4.360289520475549296e-02 4.458922252115168211e-02 4.554966706545859889e-02 4.648113472787342160e-02 4.738063271222311273e-02 4.824527990016386214e-02 4.907231773437844419e-02 4.985912153766837440e-02 5.060321217524044873e-02 5.130226795933043316e-02 5.195413668836334348e-02 5.255684770679290574e-02 5.310862386662006107e-02 5.360789326710996283e-02 5.405330064551081698e-02 5.444371828856744283e-02 5.477825633232582397e-02 5.505627231624640738e-02 5.527737985696500045e-02 5.544145630727674579e-02 5.554864926714118967e-02 5.559938181572530308e-02 5.559435633687795364e-02 5.553455681495873819e-02 5.542124948373870763e-02 5.525598171817937276e-02 5.504057906739051598e-02 5.477714033694901230e-02 5.446803064014849732e-02 5.411587235062761958e-02 5.372353390328545725e-02 5.329411640639123565e-02 5.283093804542814131e-02 5.233751627841183585e-02 5.181754784323214236e-02 5.127488661991286278e-02 5.071351941451248541e-02 5.013753975657112005e-02 4.955111982841407109e-02 4.895848067191903991e-02 4.836386084630825422e-02 4.777148373856075075e-02 4.718552375571757884e-02 4.661007165480860609e-02 4.604909929069996716e-02 4.550642408381385534e-02 4.498567352753661541e-02 4.449025006823171396e-02 4.402329669848428773e-02 4.358766360582031624e-02 4.318587621477901206e-02 4.282010495000750094e-02 4.249213703300836614e-02 4.220335060653675890e-02 4.195469146019653595e-02 4.174665261039647163e-02 4.157925696927706333e-02 4.145204332196822383e-02 4.136405582028279682e-02 4.131383719370656377e-02 4.129942587417155531e-02 4.131835722801829869e-02 4.136766908416875804e-02 4.144391173942222478e-02 4.154316260742913630e-02 4.166104565533407245e-02 4.179275574016389633e-02 4.193308791545902886e-02 4.207647172803649638e-02 4.221701046647612782e-02 4.234852525890318853e-02 4.246460385020443123e-02 4.255865382025179194e-02 4.262395993744345218e-02 4.265374527790323500e-02 4.264123568197923653e-02 4.257972706785618372e-02 4.246265507870335132e-02 4.228366650626127349e-02 4.203669191179638248e-02 4.171601885676457649e-02 4.131636516282612831e-02 4.083295164725787157e-02 4.026157382996285727e-02 3.959867218851451098e-02 3.884140065734299069e-02 3.798769323974624662e-02 3.703632884695659544e-02 3.598699482715980030e-02 3.484035014520820567e-02 3.359808989205555207e-02 3.226301385395360238e-02 3.083910343392466322e-02 2.933161358128904064e-02 2.774719002210812233e-02 2.609402777527619621e-02 2.438209597907245799e-02 2.262346856583222557e-02 2.083282369023629899e-02 1.902821196671010059e-02 1.723224991378408469e-02 1.547396936169309969e-02 1.379160950097862819e-02 1.223650966048582707e-02 1.087741326588079205e-02 9.801757491837415764e-03 9.105376413672476577e-03 8.861322038040745502e-03 9.078948976104913790e-03 9.692341862307147712e-03 1.059318928057001452e-02 1.167263607554643381e-02 1.284222465308007891e-02 1.403622289495034918e-02 1.520693454108132739e-02 1.631945815916015230e-02 1.734772590548839741e-02 1.827185779029248322e-02 1.907647287937944830e-02 1.974962708549988372e-02 2.028214721540200216e-02 2.066721435108802990e-02 2.090010603514194307e-02 2.097804262527201702e-02 2.090010603514196041e-02 2.066721435108801602e-02 2.028214721540198828e-02 1.974962708549985943e-02 1.907647287937946912e-02 1.827185779029247628e-02 1.734772590548838353e-02 1.631945815916014536e-02 1.520693454108133953e-02 1.403622289495035612e-02 1.284222465308004942e-02 1.167263607554643902e-02 1.059318928056997636e-02 9.692341862307137304e-03 9.078948976104931137e-03 8.861322038040712543e-03 9.105376413672485250e-03 9.801757491837361988e-03 1.087741326588076776e-02 1.223650966048584615e-02 1.379160950097863686e-02 1.547396936169313092e-02 1.723224991378407428e-02 1.902821196671010059e-02 2.083282369023630939e-02 2.262346856583223945e-02 2.438209597907246146e-02 2.609402777527616499e-02 2.774719002210815355e-02 2.933161358128902677e-02 3.083910343392465975e-02 3.226301385395359544e-02 3.359808989205557983e-02 3.484035014520820567e-02 3.598699482715974479e-02 3.703632884695662320e-02 3.798769323974624662e-02 3.884140065734297681e-02 3.959867218851458037e-02 4.026157382996291278e-02 4.083295164725785076e-02 4.131636516282610055e-02 4.171601885676459731e-02 4.203669191179636860e-02 4.228366650626130124e-02 4.246265507870334438e-02 4.257972706785619066e-02 4.264123568197923653e-02 4.265374527790323500e-02 4.262395993744346606e-02 4.255865382025179194e-02 4.246460385020444511e-02 4.234852525890318159e-02 4.221701046647614863e-02 4.207647172803647556e-02 4.193308791545902886e-02 4.179275574016391714e-02 4.166104565533410020e-02 4.154316260742913630e-02 4.144391173942220397e-02 4.136766908416875804e-02 4.131835722801831257e-02 4.129942587417153449e-02 4.131383719370654989e-02 4.136405582028280375e-02 4.145204332196818914e-02 4.157925696927706333e-02 4.174665261039649244e-02 4.195469146019654288e-02 4.220335060653675890e-02 4.249213703300835920e-02 4.282010495000750788e-02 4.318587621477898431e-02 4.358766360582031624e-02 4.402329669848428079e-02 4.449025006823172784e-02 4.498567352753661541e-02 4.550642408381387616e-02 4.604909929069998104e-02 4.661007165480862691e-02 4.718552375571762048e-02 4.777148373856074381e-02 4.836386084630823340e-02 4.895848067191905378e-02 4.955111982841408497e-02 5.013753975657112005e-02 5.071351941451247847e-02 5.127488661991286972e-02 5.181754784323215623e-02 5.233751627841182891e-02 5.283093804542812050e-02 5.329411640639123565e-02 5.372353390328545031e-02 5.411587235062761958e-02 5.446803064014849732e-02 5.477714033694901230e-02 5.504057906739051598e-02 5.525598171817936582e-02 5.542124948373869375e-02 5.553455681495875207e-02 5.559435633687793282e-02 5.559938181572531696e-02 5.554864926714116885e-02 5.544145630727674579e-02 5.527737985696503514e-02 5.505627231624643514e-02 5.477825633232582397e-02 5.444371828856744283e-02 5.405330064551078229e-02 5.360789326710996977e-02 5.310862386662006107e-02 5.255684770679291268e-02 5.195413668836332960e-02 5.130226795933041234e-02 5.060321217524043486e-02 4.985912153766835359e-02 4.907231773437844419e-02 4.824527990016386214e-02 4.738063271222309886e-02 4.648113472787340772e-02 4.554966706545859889e-02 4.458922252115168905e-02 4.360289520475549296e-02 4.259387076610782891e-02 4.156541726975236661e-02 4.052087675838701719e-02 3.946365752430912310e-02 3.839722708139469559e-02 3.732510579664202049e-02 3.625086109820217090e-02 3.517810212407198461e-02 3.411047461014279913e-02 3.305165573590551631e-02 3.200534854913158339e-02 3.097527547660034256e-02 2.996517029755268319e-02 2.897876781448460032e-02 2.801979031131152098e-02 2.709192975800077050e-02 2.619882462851375743e-02 2.534403018089883067e-02 2.453098115044529889e-02 2.376294608225512639e-02 2.304297303082990592e-02 2.237382711899811930e-02 2.175792147927534462e-02 2.119724434143887074e-02 2.069328634675422773e-02 2.024697334592525516e-02 1.985861069965347975e-02 1.952784517081979782e-02 1.925364967998073260e-02 1.903433446163604534e-02 1.886758569545960579e-02 1.875052988420829875e-02
1.869617227987703523e-02 1.881440702765171252e-02 1.898099175819066564e-02 1.919882064633966073e-02 1.947026490858832018e-02 1.979710750661634738e-02 2.018050146484965876e-02 2.062095384805724685e-02 2.111833485959040135e-02 2.167190917055523969e-02 2.228038485133890245e-02 2.294197435505959323e-02 2.365446190676896709e-02 2.441527223108117331e-02 2.522153656419678230e-02 2.607015309116336374e-02 2.695784011639803732e-02 2.788118127625627621e-02 2.883666286987592378e-02 2.982070390892823872e-02 3.082967979523900531e-02 3.185994067225519921e-02 3.290782551031943420e-02 3.396967292029846874e-02 3.504182958006842735e-02 3.612065702917020144e-02 3.720253745549059049e-02 3.828387897441301591e-02 3.936112079077724868e-02 4.043073853919280231e-02 4.148925001875430896e-02 4.253322147269930631e-02 4.355927451032451381e-02 4.456409372557972731e-02 4.554443503231308393e-02 4.649713470854331676e-02 4.741911911987937295e-02 4.830741507417086328e-02 4.915916074469138530e-02 4.997161708685183418e-02 5.074217966310268918e-02 5.146839078179551996e-02 5.214795184811538142e-02 5.277873581847559309e-02 5.335879964386115726e-02 5.388639658247056097e-02 5.435998825752537400e-02 5.477825633232582397e-02 5.514011367159193933e-02 5.544471485575917097e-02 5.569146591338457880e-02 5.588003313614126749e-02 5.601035084112113149e-02 5.608262794639948257e-02 5.609735322812355041e-02 5.605529913081593041e-02 5.595752400719830599e-02 5.580537266971218047e-02 5.560047514309827965e-02 5.534474351590895624e-02 5.504036679874572957e-02 5.468980370835709731e-02 5.429577330951215752e-02 5.386124346084694703e-02 5.338941702663854011e-02 5.288371583374019969e-02 5.234776237172975716e-02 5.178535925468217421e-02 5.120046648485754304e-02 5.059717658209687136e-02 4.997968766763773857e-02 4.935227461755577888e-02 4.871925842883247787e-02 4.808497397004730251e-02 4.745373631863279706e-02 4.682980591701763062e-02 4.621735281034803494e-02 4.562042025797311690e-02 4.504288803864710949e-02 4.448843579420815736e-02 4.396050677721495548e-02 4.346227238325010150e-02 4.299659785722319966e-02 4.256600956398774727e-02 4.217266420645744696e-02 4.181832035909513468e-02 4.150431266194477137e-02 4.123152899163639445e-02 4.100039089301212025e-02 4.081083752062978492e-02 4.066231330589136633e-02 4.055375953506247522e-02 4.048360999764554630e-02 4.044979084395348284e-02 4.044972477500385910e-02 4.048033967545890816e-02 4.053808178915346838e-02 4.061893352404758600e-02 4.071843595663628829e-02 4.083171608260448976e-02 4.095351882933188220e-02 4.107824380603972841e-02 4.119998671915881677e-02 4.131258532502655317e-02 4.140966973095321080e-02 4.148471679120549482e-02 4.153110827884959333e-02 4.154219245005501271e-02 4.151134855648482697e-02 4.143205380593287940e-02 4.129795222310139735e-02 4.110292482309099715e-02 4.084116048137662047e-02 4.050722686743286199e-02 4.009614080673996189e-02 3.960343744998023885e-02 3.902523766207807027e-02 3.835831310169796754e-02 3.760014855020812896e-02 3.674900117700709984e-02 3.580395660909192757e-02 3.476498192708450674e-02 3.363297606890756908e-02 3.240981863440544480e-02 3.109841882611991473e-02 2.970276735655276792e-02 2.822799580187323326e-02 2.668045042046429324e-02 2.506779144539789117e-02 2.339913526502938879e-02 2.168526738347631780e-02 1.993897145824357828e-02 1.817554886585928328e-02 1.641365175667792650e-02 1.467663011114675280e-02 1.299470210331939851e-02 1.140834547243369315e-02 9.973098921366153197e-03 8.764492276866930887e-03 7.877046105856022259e-03 7.403812345258161537e-03 7.389974536171363927e-03 7.795315613969749750e-03 8.513328732266662799e-03 9.424408732113365161e-03 1.042990704501165801e-02 1.145834307680896821e-02 1.245983810900193507e-02 1.339936208276308084e-02 1.425175060941129973e-02 1.499850775703961102e-02 1.562584660585048663e-02 1.612350244868585719e-02 1.648401500720906437e-02 1.670229697748566028e-02 1.677538264855132216e-02 1.670229697748567069e-02 1.648401500720906437e-02 1.612350244868583984e-02 1.562584660585048316e-02 1.499850775703958326e-02 1.425175060941130320e-02 1.339936208276303921e-02 1.245983810900190732e-02 1.145834307680899770e-02 1.042990704501161811e-02 9.424408732113358222e-03 8.513328732266654125e-03 7.795315613969731536e-03 7.389974536171370866e-03 7.403812345258184088e-03 7.877046105856027464e-03 8.764492276866951703e-03 9.973098921366115033e-03 1.140834547243369142e-02 1.299470210331937076e-02 1.467663011114676841e-02 1.641365175667797854e-02 1.817554886585928675e-02 1.993897145824354011e-02 2.168526738347631780e-02 2.339913526502938879e-02 2.506779144539788423e-02 2.668045042046431753e-02 2.822799580187323326e-02 2.970276735655280956e-02 3.109841882611994249e-02 3.240981863440542399e-02 3.363297606890757602e-02 3.476498192708449980e-02 3.580395660909189981e-02 3.674900117700710678e-02 3.760014855020812202e-02 3.835831310169796754e-02 3.902523766207804945e-02 3.960343744998028048e-02 4.009614080673998965e-02 4.050722686743292444e-02 4.084116048137659966e-02 4.110292482309097634e-02 4.129795222310137653e-02 4.143205380593289328e-02 4.151134855648480615e-02 4.154219245005501965e-02 4.153110827884960027e-02 4.148471679120550870e-02 4.140966973095320386e-02 4.131258532502652542e-02 4.119998671915882371e-02 4.107824380603972148e-02 4.095351882933188220e-02 4.083171608260446894e-02 4.071843595663628829e-02 4.061893352404758600e-02 4.053808178915346144e-02 4.048033967545892897e-02 4.044972477500386604e-02 4.044979084395348284e-02 4.048360999764555324e-02 4.055375953506247522e-02 4.066231330589133858e-02 4.081083752062978492e-02 4.100039089301210637e-02 4.123152899163638752e-02 4.150431266194478525e-02 4.181832035909516937e-02 4.217266420645744002e-02 4.256600956398776808e-02 4.299659785722319966e-02 4.346227238325010844e-02 4.396050677721493466e-02 4.448843579420818511e-02 4.504288803864710949e-02 4.562042025797311690e-02 4.621735281034802800e-02 4.682980591701760981e-02 4.745373631863280400e-02 4.808497397004730944e-02 4.871925842883248481e-02 4.935227461755577888e-02 4.997968766763773857e-02 5.059717658209688523e-02 5.120046648485756385e-02 5.178535925468218809e-02 5.234776237172977104e-02 5.288371583374022050e-02 5.338941702663855399e-02 5.386124346084694703e-02 5.429577330951215752e-02 5.468980370835709731e-02 5.504036679874573651e-02 5.534474351590894237e-02 5.560047514309826577e-02 5.580537266971218047e-02 5.595752400719829212e-02 5.605529913081591653e-02 5.609735322812355041e-02 5.608262794639948950e-02 5.601035084112115231e-02 5.588003313614127443e-02 5.569146591338457186e-02 5.544471485575917097e-02 5.514011367159193933e-02 5.477825633232582397e-02 5.435998825752538094e-02 5.388639658247058872e-02 5.335879964386116420e-02 5.277873581847559309e-02 5.214795184811538142e-02 5.146839078179553384e-02 5.074217966310269612e-02 4.997161708685182030e-02 4.915916074469137143e-02 4.830741507417086328e-02 4.741911911987937295e-02 4.649713470854331676e-02 4.554443503231309087e-02 4.456409372557973425e-02 4.355927451032451381e-02 4.253322147269929937e-02 4.148925001875430202e-02 4.043073853919281618e-02 3.936112079077725562e-02 3.828387897441302284e-02 3.720253745549058355e-02 3.612065702917021531e-02 3.504182958006843429e-02 3.396967292029846874e-02 3.290782551031942726e-02 3.185994067225519227e-02 3.082967979523900531e-02 2.982070390892823872e-02 2.883666286987594113e-02 2.788118127625629009e-02 2.695784011639803732e-02 2.607015309116337415e-02 2.522153656419679271e-02 2.441527223108116984e-02 2.365446190676897750e-02 2.294197435505959670e-02 2.228038485133891633e-02 2.167190917055524663e-02 2.111833485959040829e-02 2.062095384805725379e-02 2.018050146484965529e-02 1.979710750661635432e-02 1.947026490858830977e-02 1.919882064633966073e-02 1.898099175819065870e-02 1.881440702765170558e-02 1.869617227987703523e-02
1.861659560689339979e-02 1.873775251993432464e-02 1.890599630165620132e-02 1.912420974795400394e-02 1.939478612698052051e-02 1.971956438306089743e-02 2.009978600068682356e-02 2.053607572634363540e-02 2.102844597875459798e-02 2.157632257235071391e-02 2.217858768769066444e-02 2.283363505528831008e-02 2.353943210987352250e-02 2.429358430434181218e-02 2.509339763995777073e-02 2.593593654308105553e-02 2.681807530119996105e-02 2.773654222459564708e-02 2.868795645166091410e-02 2.966885784688871180e-02 3.067573076873633328e-02 3.170502264728483621e-02 3.275315835187799646e-02 3.381655128735077537e-02 3.489161206728264020e-02 3.597475549910730125e-02 3.706240649608796844e-02 3.815100541595523032e-02 3.923701322143659243e-02 4.031691676665339480e-02 4.138723443586228568e-02 4.244452229654927661e-02 4.348538087598456670e-02 4.450646262734078706e-02 4.550448011667306003e-02 4.647621493392925518e-02 4.741852730831806056e-02 4.832836638970219867e-02 4.920278114228666261e-02 5.003893178392432306e-02 5.083410169342691964e-02 5.158570969877658563e-02 5.229132265086026965e-02 5.294866818001267572e-02 5.355564752615295243e-02 5.411034832747982359e-02 5.461105724757143315e-02 5.505627231624642126e-02 5.544471485575917097e-02 5.577534086077671344e-02 5.604735169828362062e-02 5.626020399200971911e-02 5.641361855537437714e-02 5.650758823723823349e-02 5.654238454609780001e-02 5.651856292080473243e-02 5.643696651942978204e-02 5.629872840272538703e-02 5.610527199459356545e-02 5.585830970935440343e-02 5.555983964418324123e-02 5.521214024508425133e-02 5.481776286606644677e-02 5.437952215387115845e-02 5.390048420461025780e-02 5.338395245406978712e-02 5.283345128016542908e-02 5.225270731413762804e-02 5.164562847658001055e-02 5.101628077531743244e-02 5.036886292452743413e-02 4.970767886846928080e-02 4.903710831873433346e-02 4.836157544118530049e-02 4.768551585773340290e-02 4.701334215879281880e-02 4.634940815448088808e-02 4.569797212612754234e-02 4.506315937385430709e-02 4.444892439006970647e-02 4.385901302152530462e-02 4.329692501260736653e-02 4.276587734798829865e-02 4.226876883170669480e-02 4.180814635007583380e-02 4.138617326593705542e-02 4.100460038031668308e-02 4.066473987413773972e-02 4.036744260788835414e-02 4.011307911274514942e-02 3.990152455536284670e-02 3.973214790392712303e-02 3.960380546894216175e-02 3.951483894227694749e-02 3.946307801500153339e-02 3.944584762018232132e-02 3.945997982112842833e-02 3.950183034730833653e-02 3.956729976668397347e-02 3.965185927129771803e-02 3.975058103908850338e-02 3.985817311607982999e-02 3.996901873685912432e-02 4.007721996653591801e-02 4.017664550385938865e-02 4.026098243384466924e-02 4.032379166084896355e-02 4.035856669163339489e-02 4.035879537523305582e-02 4.031802414485106956e-02 4.022992424894061142e-02 4.008835940635646633e-02 3.988745427577831265e-02 3.962166309434429073e-02 3.928583781597653340e-02 3.887529506781600003e-02 3.838588124498694409e-02 3.781403508150517345e-02 3.715684707085371852e-02 3.641211516681794325e-02 3.557839627833997431e-02 3.465505318818470903e-02 3.364229668455798877e-02 3.254122291324494654e-02 3.135384626004352610e-02 3.008312849839844816e-02 2.873300554812914173e-02 2.730841409131685299e-02 2.581532165353806266e-02 2.426076587704450310e-02 2.265291209940960976e-02 2.100114391601945463e-02 1.931621079289984333e-02 1.761047303078435572e-02 1.589831304925984692e-02 1.419683323457129540e-02 1.252705175691478864e-02 1.091596146674676457e-02 9.400028312043102671e-03 8.030759298505127028e-03 6.881725864465421116e-03 6.050343109846265457e-03 5.634574518271325862e-03 5.671575174901032773e-03 6.094010651321735660e-03 6.771148719095122261e-03 7.578238892585407657e-03 8.424682167098690097e-03 9.250625481251032248e-03 1.001688767493519837e-02 1.069720372349932704e-02 1.127346872197031342e-02 1.173300079928947699e-02 1.206698565503687426e-02 1.226959427668053784e-02 1.233749257209055573e-02 1.226959427668055519e-02 1.206698565503689854e-02 1.173300079928948220e-02 1.127346872197033598e-02 1.069720372349934959e-02 1.001688767493518796e-02 9.250625481251020105e-03 8.424682167098700505e-03 7.578238892585387708e-03 6.771148719095107515e-03 6.094010651321753007e-03 5.671575174901030171e-03 5.634574518271332801e-03 6.050343109846268060e-03 6.881725864465441933e-03 8.030759298505106211e-03 9.400028312043149509e-03 1.091596146674675590e-02 1.252705175691474875e-02 1.419683323457131968e-02 1.589831304925986774e-02 1.761047303078434184e-02 1.931621079289981557e-02 2.100114391601945463e-02 2.265291209940963058e-02 2.426076587704450310e-02 2.581532165353806960e-02 2.730841409131685993e-02 2.873300554812912438e-02 3.008312849839843775e-02 3.135384626004354691e-02 3.254122291324496041e-02 3.364229668455797490e-02 3.465505318818471597e-02 3.557839627833998125e-02 3.641211516681794325e-02 3.715684707085370464e-02 3.781403508150517345e-02 3.838588124498695103e-02 3.887529506781600697e-02 3.928583781597654728e-02 3.962166309434423522e-02 3.988745427577831265e-02 4.008835940635649409e-02 4.022992424894059754e-02 4.031802414485105568e-02 4.035879537523303501e-02 4.035856669163338101e-02 4.032379166084894273e-02 4.026098243384466924e-02 4.017664550385938865e-02 4.007721996653592494e-02 3.996901873685911044e-02 3.985817311607980917e-02 3.975058103908850338e-02 3.965185927129775273e-02 3.956729976668399429e-02 3.950183034730832959e-02 3.945997982112840752e-02 3.944584762018233520e-02 3.946307801500152646e-02 3.951483894227695443e-02 3.960380546894216175e-02 3.973214790392710222e-02 3.990152455536284670e-02 4.011307911274513555e-02 4.036744260788833333e-02 4.066473987413775359e-02 4.100460038031667614e-02 4.138617326593708318e-02 4.180814635007582686e-02 4.226876883170671562e-02 4.276587734798829865e-02 4.329692501260734572e-02 4.385901302152531156e-02 4.444892439006970647e-02 4.506315937385430015e-02 4.569797212612753540e-02 4.634940815448088114e-02 4.701334215879280493e-02 4.768551585773340290e-02 4.836157544118530743e-02 4.903710831873434040e-02 4.970767886846925998e-02 5.036886292452743413e-02 5.101628077531743244e-02 5.164562847658001055e-02 5.225270731413762804e-02 5.283345128016547071e-02 5.338395245406979406e-02 5.390048420461027168e-02 5.437952215387115845e-02 5.481776286606644677e-02 5.521214024508426521e-02 5.555983964418322041e-02 5.585830970935442424e-02 5.610527199459355158e-02 5.629872840272538703e-02 5.643696651942978204e-02 5.651856292080472549e-02 5.654238454609777920e-02 5.650758823723821267e-02 5.641361855537439102e-02 5.626020399200969829e-02 5.604735169828360675e-02 5.577534086077666486e-02 5.544471485575917791e-02 5.505627231624643514e-02 5.461105724757144703e-02 5.411034832747985829e-02 5.355564752615296631e-02 5.294866818001267572e-02 5.229132265086024883e-02 5.158570969877659257e-02 5.083410169342694740e-02 5.003893178392432306e-02 4.920278114228666261e-02 4.832836638970219867e-02 4.741852730831805363e-02 4.647621493392926906e-02 4.550448011667308085e-02 4.450646262734077319e-02 4.348538087598458751e-02 4.244452229654927661e-02 4.138723443586227874e-02 4.031691676665338786e-02 3.923701322143658549e-02 3.815100541595520950e-02 3.706240649608796844e-02 3.597475549910730125e-02 3.489161206728262632e-02 3.381655128735078231e-02 3.275315835187801033e-02 3.170502264728482927e-02 3.067573076873631593e-02 2.966885784688871180e-02 2.868795645166090716e-02 2.773654222459567137e-02 2.681807530119996105e-02 2.593593654308105553e-02 2.509339763995776032e-02 2.429358430434180177e-02 2.353943210987351556e-02 2.283363505528831008e-02 2.217858768769067832e-02 2.157632257235071044e-02 2.102844597875458410e-02 2.053607572634364581e-02 2.009978600068682009e-02 1.971956438306089396e-02 1.939478612698052745e-02 1.912420974795399700e-02 1.890599630165620479e-02 1.873775251993430729e-02 1.861659560689341020e-02
1.851112563590454757e-02 1.863689471494873323e-02 1.880858312988246961e-02 1.902903278107890075e-02 1.930062582472680949e-02 1.962522159976348018e-02 2.000411347447469956e-02 2.043800782083798201e-02 2.092702516687178216e-02 2.147072153434954542e-02 2.206812636576195238e-02 2.271779248197370801e-02 2.341785323772197641e-02 2.416608236562626383e-02 2.495995274331680100e-02 2.579669127805170672e-02 2.667332809618178091e-02 2.758673911892203442e-02 2.853368182646766685e-02 2.951082453501361474e-02 3.051476984647073093e-02 3.154207310923830970e-02 3.258925678829470429e-02 3.365282162100027841e-02 3.472925536270590752e-02 3.581503982763223348e-02 3.690665682257667640e-02 3.800059346482283912e-02 3.909334727768404294e-02 4.018143137043870411e-02 4.126137993503006807e-02 4.232975422939468796e-02 4.338314916553176470e-02 4.441820057800115185e-02 4.543159321393831773e-02 4.642006945747779306e-02 4.738043877843953894e-02 4.830958787613883615e-02 4.920449147339112095e-02 5.006222370246351389e-02 5.087997001326998586e-02 5.165503952422938888e-02 5.238487772736616366e-02 5.306707945145249655e-02 5.369940197991237424e-02 5.427977821384713519e-02 5.480632976482468360e-02 5.527737985696502127e-02 5.569146591338456492e-02 5.604735169828357899e-02 5.634403888287064371e-02 5.658077790103463456e-02 5.675707795923148197e-02 5.687271606454861322e-02 5.692774493531706226e-02 5.692249966023572860e-02 5.685760297454980211e-02 5.673396902564020738e-02 5.655280550541842699e-02 5.631561403315490238e-02 5.602418867990888174e-02 5.568061253452559478e-02 5.528725222122499866e-02 5.484675029011804037e-02 5.436201541450174507e-02 5.383621034250039156e-02 5.327273756543890459e-02 5.267522268130543639e-02 5.204749544867480482e-02 5.139356854460194746e-02 5.071761405925527544e-02 5.002393778055017060e-02 4.931695134390106511e-02 4.860114234566829255e-02 4.788104254417308719e-02 4.716119429964005932e-02 4.644611543437322104e-02 4.574026272718759861e-02 4.504799429173279857e-02 4.437353112668993016e-02 4.372091816653824597e-02 4.309398520357196616e-02 4.249630809365490675e-02 4.193117069752814313e-02 4.140152804359478744e-02 4.090997122363238675e-02 4.045869454653028968e-02 4.004946547365876436e-02 3.968359784063144047e-02 3.936192883296434075e-02 3.908480012822942301e-02 3.885204354743214405e-02 3.866297147803895301e-02 3.851637224619067906e-02 3.841051053257417414e-02 3.834313285133657268e-02 3.831147804899968229e-02 3.831229273337510149e-02 3.834185151133659430e-02 3.839598189695489494e-02 3.847009374417294930e-02 3.855921305590908482e-02 3.865802001902624019e-02 3.876089110744471156e-02 3.886194508022673688e-02 3.895509267590496066e-02 3.903408976808336872e-02 3.909259370155289404e-02 3.912422247469767023e-02 3.912261637562290673e-02 3.908150161916436327e-02 3.899475547273271309e-02 3.885647230359737941e-02 3.866102993105162422e-02 3.840315562600656041e-02 3.807799106946302414e-02 3.768115556128379812e-02 3.720880676277692894e-02 3.665769826159332584e-02 3.602523326633293860e-02 3.530951377179632894e-02 3.450938458557770844e-02 3.362447167428728179e-02 3.265521437615531014e-02 3.160289114036209795e-02 3.046963859923433604e-02 2.925846396842273975e-02 2.797325102033524150e-02 2.661876021684115787e-02 2.520062406758373508e-02 2.372533948370540713e-02 2.220025996826380590e-02 2.063359218250813976e-02 1.903440422372928292e-02 1.741265773549636672e-02 1.577928447344994003e-02 1.414634363852808677e-02 1.252732634447233095e-02 1.093773324464510782e-02 9.396173154803394781e-03 7.926480768906294175e-03 6.561834598255693145e-03 5.352510072548183166e-03 4.377909246547563756e-03 3.751153112552996563e-03 3.570360674231918413e-03 3.810319970708501373e-03 4.321025723135233157e-03 4.947746393670737763e-03 5.588570015949753840e-03 6.184682142200414144e-03 6.702054115757050470e-03 7.120197219027903437e-03 7.426414553626282077e-03 7.612949201509045492e-03 7.675575813177069537e-03 7.612949201509046360e-03 7.426414553626297689e-03 7.120197219027894764e-03 6.702054115757032256e-03 6.184682142200390725e-03 5.588570015949777259e-03 4.947746393670688324e-03 4.321025723135234024e-03 3.810319970708473183e-03 3.570360674231928821e-03 3.751153112552986588e-03 4.377909246547554215e-03 5.352510072548145002e-03 6.561834598255718298e-03 7.926480768906266419e-03 9.396173154803403454e-03 1.093773324464510609e-02 1.252732634447233789e-02 1.414634363852808677e-02 1.577928447344992616e-02 1.741265773549634244e-02 1.903440422372928986e-02 2.063359218250811200e-02 2.220025996826380937e-02 2.372533948370540366e-02 2.520062406758375936e-02 2.661876021684113705e-02 2.797325102033525537e-02 2.925846396842278832e-02 3.046963859923437073e-02 3.160289114036213265e-02 3.265521437615528239e-02 3.362447167428729566e-02 3.450938458557769456e-02 3.530951377179634976e-02 3.602523326633291084e-02 3.665769826159333278e-02 3.720880676277693588e-02 3.768115556128381199e-02 3.807799106946305190e-02 3.840315562600656735e-02 3.866102993105161034e-02 3.885647230359736554e-02 3.899475547273272003e-02 3.908150161916440490e-02 3.912261637562290673e-02 3.912422247469765635e-02 3.909259370155288710e-02 3.903408976808334790e-02 3.895509267590499536e-02 3.886194508022671606e-02 3.876089110744471850e-02 3.865802001902624713e-02 3.855921305590910564e-02 3.847009374417295624e-02 3.839598189695487412e-02 3.834185151133658043e-02 3.831229273337508762e-02 3.831147804899968229e-02 3.834313285133655186e-02 3.841051053257417414e-02 3.851637224619068600e-02 3.866297147803897383e-02 3.885204354743215793e-02 3.908480012822942301e-02 3.936192883296434769e-02 3.968359784063145435e-02 4.004946547365878518e-02 4.045869454653028968e-02 4.090997122363241451e-02 4.140152804359477356e-02 4.193117069752815007e-02 4.249630809365489981e-02 4.309398520357196616e-02 4.372091816653823904e-02 4.437353112668993016e-02 4.504799429173281244e-02 4.574026272718761943e-02 4.644611543437322104e-02 4.716119429964004545e-02 4.788104254417306638e-02 4.860114234566829255e-02 4.931695134390106511e-02 5.002393778055015672e-02 5.071761405925525462e-02 5.139356854460196827e-02 5.204749544867481176e-02 5.267522268130543639e-02 5.327273756543889766e-02 5.383621034250039156e-02 5.436201541450175201e-02 5.484675029011805425e-02 5.528725222122502642e-02 5.568061253452559478e-02 5.602418867990888174e-02 5.631561403315491626e-02 5.655280550541842699e-02 5.673396902564020738e-02 5.685760297454982293e-02 5.692249966023572860e-02 5.692774493531705532e-02 5.687271606454863404e-02 5.675707795923147503e-02 5.658077790103463456e-02 5.634403888287064371e-02 5.604735169828360675e-02 5.569146591338456492e-02 5.527737985696503514e-02 5.480632976482466279e-02 5.427977821384714907e-02 5.369940197991239506e-02 5.306707945145247574e-02 5.238487772736616366e-02 5.165503952422938888e-02 5.087997001326998586e-02 5.006222370246352082e-02 4.920449147339113483e-02 4.830958787613885697e-02 4.738043877843954588e-02 4.642006945747781388e-02 4.543159321393833161e-02 4.441820057800114491e-02 4.338314916553177858e-02 4.232975422939468102e-02 4.126137993503005419e-02 4.018143137043870411e-02 3.909334727768404294e-02 3.800059346482283218e-02 3.690665682257666946e-02 3.581503982763223348e-02 3.472925536270590752e-02 3.365282162100027841e-02 3.258925678829470429e-02 3.154207310923830970e-02 3.051476984647072399e-02 2.951082453501361128e-02 2.853368182646767726e-02 2.758673911892202402e-02 2.667332809618178091e-02 2.579669127805171019e-02 2.495995274331679406e-02 2.416608236562627424e-02 2.341785323772196947e-02 2.271779248197369067e-02 2.206812636576196279e-02 2.147072153434955236e-02 2.092702516687178563e-02 2.043800782083799589e-02 2.000411347447470303e-02 1.962522159976348018e-02 1.930062582472681296e-02 1.902903278107889729e-02 1.880858312988248002e-02 1.863689471494873323e-02 1.851112563590454063e-02
[truncated: 2,021,501 more chars]
