# Supplementary material for: Intelligent wireless power transfer via a 2-bit compact reconfigurable transmissive-metasurface-based router
Source: Nat Commun. 2024 Apr 1;15:2807. doi: 10.1038/s41467-024-46984-4 (PMC10984985; doi:10.1038/s41467-024-46984-4)
Supplement: Supplementary file 12 — Source Data [file 41467_2024_46984_MOESM12_ESM.zip › source_data/figure_s20b_d500_2.txt]

# x = -503.75:503.75:311
# y = -503.75:503.75:311
1.040008081075601692e-02 9.889978680942539124e-03 9.402809172006568530e-03 8.945775584188277174e-03 8.527093289635490417e-03 8.155888975711652125e-03 7.841903501781067112e-03 7.594930171096631391e-03 7.423969472757151015e-03 7.336187216230883115e-03 7.335897820074072963e-03 7.423876047093077093e-03 7.597239587038725345e-03 7.849940915758456608e-03 8.173679682543313202e-03 8.558937035552674488e-03 8.995877830117208693e-03 9.474993503220618951e-03 9.987476228674694104e-03 1.052538015800071752e-02 1.108164202434417170e-02 1.165002302743466459e-02 1.222501538102878198e-02 1.280173995415992243e-02 1.337584916308358178e-02 1.394344150748236082e-02 1.450098971196878660e-02 1.504528214786001253e-02 1.557337618722622226e-02 1.608256180672108793e-02 1.657033376925524937e-02 1.703437087437187011e-02 1.747252098152771507e-02 1.788279072430424416e-02 1.826333902620728977e-02 1.861247369290949111e-02 1.892865049150158074e-02 1.921047423746981633e-02 1.945670149866775972e-02 1.966624459649061324e-02 1.983817664135607492e-02 1.997173738552793926e-02 2.006633971374902417e-02 2.012157662314444095e-02 2.013722856996691055e-02 2.011327108322685797e-02 2.004988256491467558e-02 1.994745221401539315e-02 1.980658802700666771e-02 1.962812484093094667e-02 1.941313239583928804e-02 1.916292340023673102e-02 1.887906158412866464e-02 1.856336971628106541e-02 1.821793754080193797e-02 1.784512954652316130e-02 1.744759241164393904e-02 1.702826185322690172e-02 1.659036843986324769e-02 1.613744167567632976e-02 1.567331131102595726e-02 1.520210435568767303e-02 1.472823564624194982e-02 1.425638905222932629e-02 1.379148553707936278e-02 1.333863343330827719e-02 1.290305567046053786e-02 1.248998867548157393e-02 1.210454875867847564e-02 1.175156457817587083e-02 1.143537917106201250e-02 1.115963198324995513e-02 1.092703935947115894e-02 1.073919901284485674e-02 1.059644727452506430e-02 1.049779493139266912e-02 1.044095744997239686e-02 1.042248032352894281e-02 1.043794444185580476e-02 1.048222454555090832e-02 1.054976908407646158e-02 1.063487238020107035e-02 1.073191768665396513e-02 1.083557928267543831e-02 1.094098044550394916e-02 1.104381041238680292e-02 1.114040699553018286e-02 1.122781276795219857e-02 1.130381243097826338e-02 1.136695778876354798e-02 1.141658518440479171e-02 1.145282857722489112e-02 1.147662977436600569e-02 1.148974567713543019e-02 1.149475072139174818e-02 1.149503094785524204e-02 1.149476436420040180e-02 1.149888061329610266e-02 1.151299178078636284e-02 1.154328600936448818e-02 1.159637714342061712e-02 1.167910757927938421e-02 1.179830812310471259e-02 1.196052739287315966e-02 1.217175241166166579e-02 1.243714879944869504e-02 1.276085052514128355e-02 1.314582390279353183e-02 1.359381911665007679e-02 1.410540812502367874e-02 1.468009453155864896e-02 1.531647240398527343e-02 1.601240848628496249e-02 1.676522501379355476e-02 1.757186629140367745e-02 1.842903903370517529e-02 1.933332250700414354e-02 2.028124893557568462e-02 2.126935732950296226e-02 2.229422515914328273e-02 2.335248257949812042e-02 2.444081360418020113e-02 2.555594805001892497e-02 2.669464741758953083e-02 2.785368724945936486e-02 2.902983796575419120e-02 3.021984572817935921e-02 3.142041452255834449e-02 3.262819036210733853e-02 3.383974828332523416e-02 3.505158261962752070e-02 3.626010088317431490e-02 3.746162145450183251e-02 3.865237516655366939e-02 3.982851077076266649e-02 4.098610418550976270e-02 4.212117135030402776e-02 4.322968444163935442e-02 4.430759114837639484e-02 4.535083665550237314e-02 4.635538794510127292e-02 4.731725999217795825e-02 4.823254341036080362e-02 4.909743308817336033e-02 4.990825735007889397e-02 5.066150717741872700e-02 5.135386503218729998e-02 5.198223284071244038e-02 5.254375871425285421e-02 5.303586200864358197e-02 5.345625635494314493e-02 5.380297032692138437e-02 5.407436544872303713e-02 5.426915128660275700e-02 5.438639741172871661e-02 5.442554206626333546e-02 5.438639741172869579e-02 5.426915128660273618e-02 5.407436544872304407e-02 5.380297032692137049e-02 5.345625635494313799e-02 5.303586200864358891e-02 5.254375871425285421e-02 5.198223284071244038e-02 5.135386503218732079e-02 5.066150717741871312e-02 4.990825735007887315e-02 4.909743308817338808e-02 4.823254341036081749e-02 4.731725999217795825e-02 4.635538794510128680e-02 4.535083665550238008e-02 4.430759114837641566e-02 4.322968444163931973e-02 4.212117135030401388e-02 4.098610418550979045e-02 3.982851077076267343e-02 3.865237516655368327e-02 3.746162145450181169e-02 3.626010088317430796e-02 3.505158261962752070e-02 3.383974828332522028e-02 3.262819036210731771e-02 3.142041452255833062e-02 3.021984572817935574e-02 2.902983796575420855e-02 2.785368724945936833e-02 2.669464741758953777e-02 2.555594805001892150e-02 2.444081360418019766e-02 2.335248257949812389e-02 2.229422515914328967e-02 2.126935732950296226e-02 2.028124893557567421e-02 1.933332250700414701e-02 1.842903903370517529e-02 1.757186629140366357e-02 1.676522501379356517e-02 1.601240848628496943e-02 1.531647240398528384e-02 1.468009453155864376e-02 1.410540812502368742e-02 1.359381911665007506e-02 1.314582390279353530e-02 1.276085052514128182e-02 1.243714879944869157e-02 1.217175241166165191e-02 1.196052739287315619e-02 1.179830812310470739e-02 1.167910757927938942e-02 1.159637714342062753e-02 1.154328600936448818e-02 1.151299178078635591e-02 1.149888061329611653e-02 1.149476436420040527e-02 1.149503094785523163e-02 1.149475072139175685e-02 1.148974567713542845e-02 1.147662977436600396e-02 1.145282857722488765e-02 1.141658518440478304e-02 1.136695778876356706e-02 1.130381243097826685e-02 1.122781276795220898e-02 1.114040699553017072e-02 1.104381041238679598e-02 1.094098044550396651e-02 1.083557928267544525e-02 1.073191768665395993e-02 1.063487238020107903e-02 1.054976908407644944e-02 1.048222454555091526e-02 1.043794444185579783e-02 1.042248032352893587e-02 1.044095744997241074e-02 1.049779493139267432e-02 1.059644727452506430e-02 1.073919901284484286e-02 1.092703935947117455e-02 1.115963198324995687e-02 1.143537917106203158e-02 1.175156457817586216e-02 1.210454875867847564e-02 1.248998867548157914e-02 1.290305567046053786e-02 1.333863343330827893e-02 1.379148553707936799e-02 1.425638905222932282e-02 1.472823564624196717e-02 1.520210435568766782e-02 1.567331131102596767e-02 1.613744167567632976e-02 1.659036843986323728e-02 1.702826185322691213e-02 1.744759241164396679e-02 1.784512954652317518e-02 1.821793754080194144e-02 1.856336971628106194e-02 1.887906158412866811e-02 1.916292340023672061e-02 1.941313239583928804e-02 1.962812484093094667e-02 1.980658802700666771e-02 1.994745221401538968e-02 2.004988256491467211e-02 2.011327108322686491e-02 2.013722856996691055e-02 2.012157662314443402e-02 2.006633971374902417e-02 1.997173738552793926e-02 1.983817664135607492e-02 1.966624459649061671e-02 1.945670149866775625e-02 1.921047423746981633e-02 1.892865049150158074e-02 1.861247369290949805e-02 1.826333902620728630e-02 1.788279072430424416e-02 1.747252098152771507e-02 1.703437087437186664e-02 1.657033376925524243e-02 1.608256180672109140e-02 1.557337618722622226e-02 1.504528214786001079e-02 1.450098971196877792e-02 1.394344150748235561e-02 1.337584916308357484e-02 1.280173995415992590e-02 1.222501538102877157e-02 1.165002302743466979e-02 1.108164202434416996e-02 1.052538015800072273e-02 9.987476228674690634e-03 9.474993503220618951e-03 8.995877830117217366e-03 8.558937035552686631e-03 8.173679682543306263e-03 7.849940915758461812e-03 7.597239587038720141e-03 7.423876047093086634e-03 7.335897820074072095e-03 7.336187216230879646e-03 7.423969472757155352e-03 7.594930171096627054e-03 7.841903501781079255e-03 8.155888975711666003e-03 8.527093289635502560e-03 8.945775584188277174e-03 9.402809172006573735e-03 9.889978680942535655e-03 1.040008081075602039e-02
1.078496976410464082e-02 1.026012102346022213e-02 9.755003007883882721e-03 9.276387158693581367e-03 8.832077449507981862e-03 8.430883765173436892e-03 8.082435795590313041e-03 7.796760519086406473e-03 7.583570150095662876e-03 7.451285482771970170e-03 7.405949393324383692e-03 7.450310537097584208e-03 7.583379202569686187e-03 7.800616237728920550e-03 8.094675295279017344e-03 8.456430526260114502e-03 8.875989647127489543e-03 9.343491683083918198e-03 9.849623446766691409e-03 1.038588503792359924e-02 1.094467456612948156e-02 1.151926275945888180e-02 1.210371157589285561e-02 1.269277203660588819e-02 1.328178141750234117e-02 1.386656979923818651e-02 1.444337990086364508e-02 1.500880082266484519e-02 1.555971472629219358e-02 1.609325484517868873e-02 1.660677308684958484e-02 1.709781559577383536e-02 1.756410484691443147e-02 1.800352706241340958e-02 1.841412395280292782e-02 1.879408796625403263e-02 1.914176038181956974e-02 1.945563170714810497e-02 1.973434394155998417e-02 1.997669434574582750e-02 2.018164042363167210e-02 2.034830587344508418e-02 2.047598730661635488e-02 2.056416156702979905e-02 2.061249351113424860e-02 2.062084413289217225e-02 2.058927893739854673e-02 2.051807648395373787e-02 2.040773703356674879e-02 2.025899124725646233e-02 2.007280888941751287e-02 1.985040749375872188e-02 1.959326094590701714e-02 1.930310792365716802e-02 1.898196010875679435e-02 1.863211003681705322e-02 1.825613837627444030e-02 1.785692031218151857e-02 1.743763054230504025e-02 1.700174615491494706e-02 1.655304633192745956e-02 1.609560739135823884e-02 1.563379114106387691e-02 1.517222387191240543e-02 1.471576261933902133e-02 1.426944467351135004e-02 1.383841591195493666e-02 1.342783366144257445e-02 1.304274086164728362e-02 1.268791072322056346e-02 1.236766513979642088e-02 1.208567573963033326e-02 1.184476290834222782e-02 1.164671385677156293e-02 1.149214377356827174e-02 1.138042237435273919e-02 1.130968097369287016e-02 1.127690369325198665e-02 1.127809350047631436e-02 1.130849306332169096e-02 1.136283468011353714e-02 1.143559365055972672e-02 1.152122427733359711e-02 1.161436498093350311e-02 1.171000648580392683e-02 1.180362311452252955e-02 1.189127124886603382e-02 1.196966104555348583e-02 1.203620797812132714e-02 1.208907025199397814e-02 1.212717705914864372e-02 1.215025130257453914e-02 1.215882898248637004e-02 1.215427593681138452e-02 1.213880104035401294e-02 1.211546324068023435e-02 1.208816792326679670e-02 1.206164612203812839e-02 1.204140825275884334e-02 1.203366280337973132e-02 1.204519048140467209e-02 1.208316658231882619e-02 1.215492959822049406e-02 1.226770254382352106e-02 1.242828419213536789e-02 1.264273795688912808e-02 1.291611300520588250e-02 1.325223199781388160e-02 1.365357125987827318e-02 1.412124393138554715e-02 1.465507919021160656e-02 1.525377618665811966e-02 1.591510349588614454e-02 1.663611445410708573e-02 1.741335395001797695e-02 1.824304019848317290e-02 1.912121307072491005e-02 2.004384703431914827e-02 2.100693107635584131e-02 2.200652029964600409e-02 2.303876469772468683e-02 2.409992048502158576e-02 2.518634873952975070e-02 2.629450531837881563e-02 2.742092521454451634e-02 2.856220382388898957e-02 2.971497701529705188e-02 3.087590143989933991e-02 3.204163616096081940e-02 3.320882641244635169e-02 3.437409008127143006e-02 3.553400733897307817e-02 3.668511371008290750e-02 3.782389674767446669e-02 3.894679638516320569e-02 4.005020894363065659e-02 4.113049469350374410e-02 4.218398879728237072e-02 4.320701539583306217e-02 4.419590454455125939e-02 4.514701165765488272e-02 4.605673907923602678e-02 4.692155936853682069e-02 4.773803986435749130e-02 4.850286807934257871e-02 4.921287746890826154e-02 4.986507312145015830e-02 5.045665692563846422e-02 5.098505178668436694e-02 5.144792448572357846e-02 5.184320680437853879e-02 5.216911456952390280e-02 5.242416431055763743e-02 5.260718726260450728e-02 5.271734049328150040e-02 5.275411497746993611e-02 5.271734049328150734e-02 5.260718726260452810e-02 5.242416431055763743e-02 5.216911456952390974e-02 5.184320680437851797e-02 5.144792448572357152e-02 5.098505178668437388e-02 5.045665692563846422e-02 4.986507312145014442e-02 4.921287746890826154e-02 4.850286807934259259e-02 4.773803986435750518e-02 4.692155936853682763e-02 4.605673907923601984e-02 4.514701165765488272e-02 4.419590454455125245e-02 4.320701539583305523e-02 4.218398879728236378e-02 4.113049469350371634e-02 4.005020894363067047e-02 3.894679638516318487e-02 3.782389674767446669e-02 3.668511371008290750e-02 3.553400733897307817e-02 3.437409008127140925e-02 3.320882641244635169e-02 3.204163616096082634e-02 3.087590143989934685e-02 2.971497701529704841e-02 2.856220382388899304e-02 2.742092521454451634e-02 2.629450531837880176e-02 2.518634873952976458e-02 2.409992048502159617e-02 2.303876469772469029e-02 2.200652029964597634e-02 2.100693107635585172e-02 2.004384703431914133e-02 1.912121307072491005e-02 1.824304019848316943e-02 1.741335395001797348e-02 1.663611445410707532e-02 1.591510349588614107e-02 1.525377618665812313e-02 1.465507919021160656e-02 1.412124393138554368e-02 1.365357125987827491e-02 1.325223199781387813e-02 1.291611300520588250e-02 1.264273795688911767e-02 1.242828419213535401e-02 1.226770254382352453e-02 1.215492959822048018e-02 1.208316658231881231e-02 1.204519048140468250e-02 1.203366280337971918e-02 1.204140825275883467e-02 1.206164612203811971e-02 1.208816792326678456e-02 1.211546324068023261e-02 1.213880104035402162e-02 1.215427593681138278e-02 1.215882898248636483e-02 1.215025130257453047e-02 1.212717705914864198e-02 1.208907025199397120e-02 1.203620797812132368e-02 1.196966104555345980e-02 1.189127124886601994e-02 1.180362311452252955e-02 1.171000648580392337e-02 1.161436498093349617e-02 1.152122427733359884e-02 1.143559365055972499e-02 1.136283468011353541e-02 1.130849306332167362e-02 1.127809350047632303e-02 1.127690369325197277e-02 1.130968097369286843e-02 1.138042237435272531e-02 1.149214377356826480e-02 1.164671385677156813e-02 1.184476290834221915e-02 1.208567573963032805e-02 1.236766513979642955e-02 1.268791072322056693e-02 1.304274086164727842e-02 1.342783366144256058e-02 1.383841591195492798e-02 1.426944467351132749e-02 1.471576261933904041e-02 1.517222387191241584e-02 1.563379114106385956e-02 1.609560739135822496e-02 1.655304633192745609e-02 1.700174615491492278e-02 1.743763054230503332e-02 1.785692031218152898e-02 1.825613837627445418e-02 1.863211003681705322e-02 1.898196010875679435e-02 1.930310792365716108e-02 1.959326094590702061e-02 1.985040749375871841e-02 2.007280888941750940e-02 2.025899124725647274e-02 2.040773703356675225e-02 2.051807648395373440e-02 2.058927893739853979e-02 2.062084413289216184e-02 2.061249351113424513e-02 2.056416156702980252e-02 2.047598730661635488e-02 2.034830587344509112e-02 2.018164042363166863e-02 1.997669434574581709e-02 1.973434394155999111e-02 1.945563170714811191e-02 1.914176038181956974e-02 1.879408796625402917e-02 1.841412395280293476e-02 1.800352706241341999e-02 1.756410484691441759e-02 1.709781559577383536e-02 1.660677308684958831e-02 1.609325484517868873e-02 1.555971472629218838e-02 1.500880082266483305e-02 1.444337990086363641e-02 1.386656979923819172e-02 1.328178141750233597e-02 1.269277203660589340e-02 1.210371157589284867e-02 1.151926275945887833e-02 1.094467456612947462e-02 1.038588503792359403e-02 9.849623446766684470e-03 9.343491683083921667e-03 8.875989647127486074e-03 8.456430526260117972e-03 8.094675295279010405e-03 7.800616237728925755e-03 7.583379202569684452e-03 7.450310537097593749e-03 7.405949393324392366e-03 7.451285482771970170e-03 7.583570150095671550e-03 7.796760519086407340e-03 8.082435795590309571e-03 8.430883765173433422e-03 8.832077449507980127e-03 9.276387158693581367e-03 9.755003007883887925e-03 1.026012102346023427e-02 1.078496976410463389e-02
1.116849638082974272e-02 1.063095630949750965e-02 1.011025323028660883e-02 9.612741660927104012e-03 9.145801735642833385e-03 8.717867468770772871e-03 8.338330260442986322e-03 8.017240961635597671e-03 7.764738294493838365e-03 7.590181063151342326e-03 7.501070704556685870e-03 7.501991900009230725e-03 7.593886918630980525e-03 7.773919520153791361e-03 8.035973183381363988e-03 8.371590254661677097e-03 8.771041643168933297e-03 9.224261594888445021e-03 9.721514077246211707e-03 1.025378045095466130e-02 1.081292630274454519e-02 1.139172254599762728e-02 1.198378509100620284e-02 1.258347807271468707e-02 1.318580799479602585e-02 1.378632340895756710e-02 1.438102670849419028e-02 1.496630003608152154e-02 1.553884495140709851e-02 1.609563445553559985e-02 1.663387562994983124e-02 1.715098116363716202e-02 1.764454821258450851e-02 1.811234325786335170e-02 1.855229184996903813e-02 1.896247232602041657e-02 1.934111275568540372e-02 1.968659051125669357e-02 1.999743397036396822e-02 2.027232595041104923e-02 2.051010854616032442e-02 2.070978909959640679e-02 2.087054707740617146e-02 2.099174166864330865e-02 2.107291994539670435e-02 2.111382545406447972e-02 2.111440712525700786e-02 2.107482840708618452e-02 2.099547653997243038e-02 2.087697190099051942e-02 2.072017735157723889e-02 2.052620752297888707e-02 2.029643796716743345e-02 2.003251408430094249e-02 1.973635970697469946e-02 1.941018517101797056e-02 1.905649462492611454e-02 1.867809221570076658e-02 1.827808662623897629e-02 1.785989321512242503e-02 1.742723271008619207e-02 1.698412502077424266e-02 1.653487626200302388e-02 1.608405653095337784e-02 1.563646540697833515e-02 1.519708163707230754e-02 1.477099319768247938e-02 1.436330412809624923e-02 1.397901552383640569e-02 1.362288018320054889e-02 1.329923382960454016e-02 1.301181050590060999e-02 1.276355508203929311e-02 1.255645067491074907e-02 1.239138155705506866e-02 1.226805129604873618e-02 1.218497066055723894e-02 1.213952086282016340e-02 1.212808701013873454e-02 1.214624698998590692e-02 1.218899484545690748e-02 1.225097616058343393e-02 1.232671566958459114e-02 1.241082271911531087e-02 1.249816650574241475e-02 1.258401868401207158e-02 1.266416515622598334e-02 1.273499140945063071e-02 1.279354687205800506e-02 1.283759381150696190e-02 1.286564567714079850e-02 1.287699880383463488e-02 1.287176021312508821e-02 1.285087294919068195e-02 1.281613895935857818e-02 1.277023791887346368e-02 1.271673854854116562e-02 1.266009686928593059e-02 1.260563358437339840e-02 1.255948068729193824e-02 1.252848606030521408e-02 1.252006517363417337e-02 1.254199213298731221e-02 1.260212918977341411e-02 1.270810452735229683e-02 1.286696121001009926e-02 1.308481229623765368e-02 1.336654376488022496e-02 1.371560426195636909e-02 1.413390786772260495e-02 1.462185629049570293e-02 1.517846625461834707e-02 1.580157258894787295e-02 1.648807115325775022e-02 1.723416804829280488e-02 1.803560960394272328e-02 1.888787770663408888e-02 1.978634418177954366e-02 2.072638467686905087e-02 2.170345652625989968e-02 2.271314688252207628e-02 2.375119768345724733e-02 2.481351345009960574e-02 2.589615696686825216e-02 2.699533688429428188e-02 2.810739036605432520e-02 2.922876313808284512e-02 3.035598869608111330e-02 3.148566796991387334e-02 3.261445040106883408e-02 3.373901713408430231e-02 3.485606683024183861e-02 3.596230446249162188e-02 3.705443333051784000e-02 3.812915043403202614e-02 3.918314525452019914e-02 4.021310191689121682e-02 4.121570463063284340e-02 4.218764624453481132e-02 4.312563968953554705e-02 4.402643203129964766e-02 4.488682080815901976e-02 4.570367229163724287e-02 4.647394127636495648e-02 4.719469198407086341e-02 4.786311965258411433e-02 4.847657237540698577e-02 4.903257276011108862e-02 4.952883898425989445e-02 4.996330484523579807e-02 5.033413842470758903e-02 5.063975901886884345e-02 5.087885202127084838e-02 5.105038148548051574e-02 5.115360013904476227e-02 5.118805666774028929e-02 5.115360013904474146e-02 5.105038148548053656e-02 5.087885202127084838e-02 5.063975901886887121e-02 5.033413842470760291e-02 4.996330484523579807e-02 4.952883898425990833e-02 4.903257276011111637e-02 4.847657237540697883e-02 4.786311965258411433e-02 4.719469198407087729e-02 4.647394127636494954e-02 4.570367229163723594e-02 4.488682080815901282e-02 4.402643203129962685e-02 4.312563968953554011e-02 4.218764624453483214e-02 4.121570463063283646e-02 4.021310191689120295e-02 3.918314525452019914e-02 3.812915043403201920e-02 3.705443333051784000e-02 3.596230446249164270e-02 3.485606683024185942e-02 3.373901713408430925e-02 3.261445040106882715e-02 3.148566796991388028e-02 3.035598869608113065e-02 2.922876313808285206e-02 2.810739036605432520e-02 2.699533688429429229e-02 2.589615696686825216e-02 2.481351345009960227e-02 2.375119768345724386e-02 2.271314688252206934e-02 2.170345652625988928e-02 2.072638467686904740e-02 1.978634418177954019e-02 1.888787770663410276e-02 1.803560960394271634e-02 1.723416804829279447e-02 1.648807115325773287e-02 1.580157258894786948e-02 1.517846625461835228e-02 1.462185629049569079e-02 1.413390786772259801e-02 1.371560426195636388e-02 1.336654376488022496e-02 1.308481229623764848e-02 1.286696121001009926e-02 1.270810452735230724e-02 1.260212918977340890e-02 1.254199213298732088e-02 1.252006517363418205e-02 1.252848606030520021e-02 1.255948068729192783e-02 1.260563358437339840e-02 1.266009686928594100e-02 1.271673854854117082e-02 1.277023791887345501e-02 1.281613895935855389e-02 1.285087294919066286e-02 1.287176021312506566e-02 1.287699880383460366e-02 1.286564567714079850e-02 1.283759381150695843e-02 1.279354687205800332e-02 1.273499140945061510e-02 1.266416515622598854e-02 1.258401868401204382e-02 1.249816650574242342e-02 1.241082271911531087e-02 1.232671566958457900e-02 1.225097616058344087e-02 1.218899484545691442e-02 1.214624698998590692e-02 1.212808701013873627e-02 1.213952086282015473e-02 1.218497066055724935e-02 1.226805129604874312e-02 1.239138155705507387e-02 1.255645067491075600e-02 1.276355508203931219e-02 1.301181050590060131e-02 1.329923382960453669e-02 1.362288018320055583e-02 1.397901552383639702e-02 1.436330412809624923e-02 1.477099319768246724e-02 1.519708163707231274e-02 1.563646540697834555e-02 1.608405653095338478e-02 1.653487626200301347e-02 1.698412502077426348e-02 1.742723271008620595e-02 1.785989321512243197e-02 1.827808662623897282e-02 1.867809221570076658e-02 1.905649462492611107e-02 1.941018517101797403e-02 1.973635970697468905e-02 2.003251408430093902e-02 2.029643796716744039e-02 2.052620752297889747e-02 2.072017735157724236e-02 2.087697190099052288e-02 2.099547653997243038e-02 2.107482840708619146e-02 2.111440712525700439e-02 2.111382545406448666e-02 2.107291994539669741e-02 2.099174166864331212e-02 2.087054707740616799e-02 2.070978909959641373e-02 2.051010854616032789e-02 2.027232595041104229e-02 1.999743397036397169e-02 1.968659051125669704e-02 1.934111275568540719e-02 1.896247232602043045e-02 1.855229184996904507e-02 1.811234325786334129e-02 1.764454821258450851e-02 1.715098116363716202e-02 1.663387562994983124e-02 1.609563445553559291e-02 1.553884495140709851e-02 1.496630003608152674e-02 1.438102670849419028e-02 1.378632340895756189e-02 1.318580799479602932e-02 1.258347807271467493e-02 1.198378509100621325e-02 1.139172254599762381e-02 1.081292630274454866e-02 1.025378045095466130e-02 9.721514077246204769e-03 9.224261594888445021e-03 8.771041643168938501e-03 8.371590254661677097e-03 8.035973183381372661e-03 7.773919520153789627e-03 7.593886918630974453e-03 7.501991900009228990e-03 7.501070704556690207e-03 7.590181063151346663e-03 7.764738294493838365e-03 8.017240961635599406e-03 8.338330260442986322e-03 8.717867468770767667e-03 9.145801735642829916e-03 9.612741660927105747e-03 1.011025323028659668e-02 1.063095630949751139e-02 1.116849638082974792e-02
1.154797590103629444e-02 1.099954090391898863e-02 1.046533916424523779e-02 9.951333573624304013e-03 9.464487993411919292e-03 9.012834543820137309e-03 8.605446446880524874e-03 8.252245239233018878e-03 7.963562632883017245e-03 7.749402581875046263e-03 7.618430979112440250e-03 7.576855556299680328e-03 7.627487319609779250e-03 7.769294399872949362e-03 7.997609725771296502e-03 8.304904329456264458e-03 8.681846805806386902e-03 9.118340622122557415e-03 9.604336095976146945e-03 1.013035269964281809e-02 1.068774496155369159e-02 1.126878480597311334e-02 1.186663274162663359e-02 1.247525297104393541e-02 1.308930807361754350e-02 1.370405354491122801e-02 1.431524220061973149e-02 1.491904232274351115e-02 1.551197011056847271e-02 1.609083540367210741e-02 1.665269901768479457e-02 1.719483991182066060e-02 1.771473052326512365e-02 1.821001881238906370e-02 1.867851579100797063e-02 1.911818751934078395e-02 1.952715074289694194e-02 1.990367149536794236e-02 2.024616611992489240e-02 2.055320426281737056e-02 2.082351347421856555e-02 2.105598511574356679e-02 2.124968132537677357e-02 2.140384283156748432e-02 2.151789744108612359e-02 2.159146905173647824e-02 2.162438706228316659e-02 2.161669606887793582e-02 2.156866575020716104e-02 2.148080085245680435e-02 2.135385118952613792e-02 2.118882157251403969e-02 2.098698157363572056e-02 2.074987501065349293e-02 2.047932900486081412e-02 2.017746241359415910e-02 1.984669336048150087e-02 1.948974547489722847e-02 1.910965229646571784e-02 1.870975909007331281e-02 1.829372104117972866e-02 1.786549645311394721e-02 1.742933314839997458e-02 1.698974580225308048e-02 1.655148145250337835e-02 1.611947002230454395e-02 1.569875650091818314e-02 1.529441165682198824e-02 1.491141905995677606e-02 1.455453802366449279e-02 1.422814500902084243e-02 1.393606000090855460e-02 1.368136892134821404e-02 1.346625738768446844e-02 1.329187379065037422e-02 1.315823949215308604e-02 1.306422018344453352e-02 1.300756537351127617e-02 1.298501401241763074e-02 1.299245555786940690e-02 1.302512947973142286e-02 1.307784354596465241e-02 1.314519231682149784e-02 1.322176113497109708e-02 1.330230609263783129e-02 1.338190562354440311e-02 1.345608359284025668e-02 1.352090665391732574e-02 1.357306023175303480e-02 1.360990803167338309e-02 1.362953977893965191e-02 1.363081124726830094e-02 1.361337972519661640e-02 1.357773699464314386e-02 1.352524067000464292e-02 1.345814332196475921e-02 1.337961710885367771e-02 1.329376958724963996e-02 1.320564396427362404e-02 1.312119442824200878e-02 1.304722475477893343e-02 1.299127690652291355e-02 1.296145700452469920e-02 1.296619025782621941e-02 1.301390531493106829e-02 1.311266199805300771e-02 1.326975234634248865e-02 1.349131879798605264e-02 1.378203943611068863e-02 1.414492419518786383e-02 1.458124773053953022e-02 1.509061944765440963e-02 1.567116718468532233e-02 1.631979548829773363e-02 1.703247538170652234e-02 1.780452837059877738e-02 1.863087878213914514e-02 1.950626081141806564e-02 2.042537677810593588e-02 2.138300985515034086e-02 2.237409807540709575e-02 2.339377756501691621e-02 2.443740261877660330e-02 2.550054917536524399e-02 2.657900697097622528e-02 2.766876443004939040e-02 2.876598931694746009e-02 2.986700735454574790e-02 3.096828039881488470e-02 3.206638530709390172e-02 3.315799431310677281e-02 3.423985748893075554e-02 3.530878770492251739e-02 3.636164837174538783e-02 3.739534414895026582e-02 3.840681472177328443e-02 3.939303167535763289e-02 4.035099842969219752e-02 4.127775313732539447e-02 4.217037438869158938e-02 4.302598951692294255e-02 4.384178524588338427e-02 4.461502038272476683e-02 4.534304022031794557e-02 4.602329228618659562e-02 4.665334305366247714e-02 4.723089521814324149e-02 4.775380513683143147e-02 4.822010003396236255e-02 4.862799458512982037e-02 4.897590651339743528e-02 4.926247085594395725e-02 4.948655259234646664e-02 4.964725736349531737e-02 4.974394005284889231e-02 4.977621104832393589e-02 4.974394005284892006e-02 4.964725736349531737e-02 4.948655259234646664e-02 4.926247085594397807e-02 4.897590651339744222e-02 4.862799458512984119e-02 4.822010003396233480e-02 4.775380513683144534e-02 4.723089521814323455e-02 4.665334305366248407e-02 4.602329228618659562e-02 4.534304022031793863e-02 4.461502038272476683e-02 4.384178524588338427e-02 4.302598951692295642e-02 4.217037438869158938e-02 4.127775313732536672e-02 4.035099842969216977e-02 3.939303167535763983e-02 3.840681472177329830e-02 3.739534414895027276e-02 3.636164837174538089e-02 3.530878770492252433e-02 3.423985748893072778e-02 3.315799431310678669e-02 3.206638530709391560e-02 3.096828039881491246e-02 2.986700735454576872e-02 2.876598931694743927e-02 2.766876443004940775e-02 2.657900697097621140e-02 2.550054917536524746e-02 2.443740261877661024e-02 2.339377756501689540e-02 2.237409807540707840e-02 2.138300985515033739e-02 2.042537677810593241e-02 1.950626081141806564e-02 1.863087878213914167e-02 1.780452837059877391e-02 1.703247538170654315e-02 1.631979548829771975e-02 1.567116718468531539e-02 1.509061944765442871e-02 1.458124773053951634e-02 1.414492419518784995e-02 1.378203943611070771e-02 1.349131879798605785e-02 1.326975234634248692e-02 1.311266199805300771e-02 1.301390531493108217e-02 1.296619025782621420e-02 1.296145700452470441e-02 1.299127690652291701e-02 1.304722475477892649e-02 1.312119442824199490e-02 1.320564396427361883e-02 1.329376958724962261e-02 1.337961710885367250e-02 1.345814332196477135e-02 1.352524067000463424e-02 1.357773699464314560e-02 1.361337972519661640e-02 1.363081124726829400e-02 1.362953977893963282e-02 1.360990803167336401e-02 1.357306023175304001e-02 1.352090665391732054e-02 1.345608359284026188e-02 1.338190562354439443e-02 1.330230609263783476e-02 1.322176113497111269e-02 1.314519231682150131e-02 1.307784354596464721e-02 1.302512947973143674e-02 1.299245555786939649e-02 1.298501401241763074e-02 1.300756537351127617e-02 1.306422018344451791e-02 1.315823949215308084e-02 1.329187379065037422e-02 1.346625738768447364e-02 1.368136892134821404e-02 1.393606000090854245e-02 1.422814500902083376e-02 1.455453802366452401e-02 1.491141905995679341e-02 1.529441165682198477e-02 1.569875650091819355e-02 1.611947002230453008e-02 1.655148145250337141e-02 1.698974580225308048e-02 1.742933314839998846e-02 1.786549645311396456e-02 1.829372104117971826e-02 1.870975909007331975e-02 1.910965229646571437e-02 1.948974547489723541e-02 1.984669336048150434e-02 2.017746241359416604e-02 2.047932900486082800e-02 2.074987501065349293e-02 2.098698157363572403e-02 2.118882157251405704e-02 2.135385118952613445e-02 2.148080085245679741e-02 2.156866575020717491e-02 2.161669606887794970e-02 2.162438706228316312e-02 2.159146905173648170e-02 2.151789744108613053e-02 2.140384283156747738e-02 2.124968132537678051e-02 2.105598511574356332e-02 2.082351347421856555e-02 2.055320426281738097e-02 2.024616611992489587e-02 1.990367149536794236e-02 1.952715074289693847e-02 1.911818751934078395e-02 1.867851579100797063e-02 1.821001881238906717e-02 1.771473052326512018e-02 1.719483991182066407e-02 1.665269901768479457e-02 1.609083540367210741e-02 1.551197011056847791e-02 1.491904232274351635e-02 1.431524220061973322e-02 1.370405354491123322e-02 1.308930807361753830e-02 1.247525297104393367e-02 1.186663274162662665e-02 1.126878480597310640e-02 1.068774496155369506e-02 1.013035269964280595e-02 9.604336095976150414e-03 9.118340622122559150e-03 8.681846805806386902e-03 8.304904329456260989e-03 7.997609725771301706e-03 7.769294399872949362e-03 7.627487319609783586e-03 7.576855556299684664e-03 7.618430979112440250e-03 7.749402581875041926e-03 7.963562632883015510e-03 8.252245239233018878e-03 8.605446446880519670e-03 9.012834543820135574e-03 9.464487993411933170e-03 9.951333573624293605e-03 1.046533916424523779e-02 1.099954090391898169e-02 1.154797590103630485e-02
1.192092329053517051e-02 1.136314299636484101e-02 1.081726041934441204e-02 1.028887789390224745e-02 9.784563560545281660e-03 9.311945293457628281e-03 8.879735366952024034e-03 8.497622666948591655e-03 8.175952959085656599e-03 7.925124443947719269e-03 7.754680543898265742e-03 7.672197608326996807e-03 7.682209947260051387e-03 7.785497553753646834e-03 7.978988796121458046e-03 8.256306873776004390e-03 8.608748762140972996e-03 9.026376932924897942e-03 9.498959455265321497e-03 1.001663146743840202e-02 1.057027408864811766e-02 1.115167257817915522e-02 1.175353044374758370e-02 1.236940402313031241e-02 1.299360219779421149e-02 1.362107816483191375e-02 1.424732752376589064e-02 1.486829900045580355e-02 1.548031964113519635e-02 1.608003401882164562e-02 1.666435598678840321e-02 1.723043120013534671e-02 1.777560865702079024e-02 1.829741969095209642e-02 1.879356307244910498e-02 1.926189510277405079e-02 1.970042378292832103e-02 2.010730631116057140e-02 2.048084930207776794e-02 2.081951123341101856e-02 2.112190671679061577e-02 2.138681226064288732e-02 2.161317325023035321e-02 2.180011191502423049e-02 2.194693608944323776e-02 2.205314860146347089e-02 2.211845714609617444e-02 2.214278451815852172e-02 2.212627909162211484e-02 2.206932544114541955e-02 2.197255500474050091e-02 2.183685668383404319e-02 2.166338726661911143e-02 2.145358154004826587e-02 2.120916192160685748e-02 2.093214738955512591e-02 2.062486141361920960e-02 2.028993847995167951e-02 1.993032865596946340e-02 1.954929944344740989e-02 1.915043391368914313e-02 1.873762380191948407e-02 1.831505586218114268e-02 1.788718936648862889e-02 1.745872221397883409e-02 1.703454277365456029e-02 1.661966443981803196e-02 1.621914010467337755e-02 1.583795455948433170e-02 1.548089443771620555e-02 1.515239785095076966e-02 1.485638929742075752e-02 1.459610939707315334e-02 1.437395280876928826e-02 1.419133029083479401e-02 1.404857119872669757e-02 1.394488005234511586e-02 1.387835519379510517e-02 1.384606997559831645e-02 1.384420906449638881e-02 1.386824615084297947e-02 1.391314593340081673e-02 1.397357308959761533e-02 1.404409350636648748e-02 1.411935723536813896e-02 1.419425725267455148e-02 1.426406221726511658e-02 1.432452452368150435e-02 1.437196690619655694e-02 1.440335180537878797e-02 1.441633789744855079e-02 1.440932786306250470e-02 1.438151083066471249e-02 1.433290208720153919e-02 1.426438164368348804e-02 1.417773204433561696e-02 1.407567433471661883e-02 1.396189924839981618e-02 1.384108833994951611e-02 1.371891697202021372e-02 1.360202793407013291e-02 1.349796154234497551e-02 1.341502634112223813e-02 1.336209551642215769e-02 1.334831965623966936e-02 1.338275792684988537e-02 1.347394683125629003e-02 1.362944536923421136e-02 1.385541146640199318e-02 1.415626961138533035e-02 1.453451891385372161e-02 1.499070557693404221e-02 1.552355197128788000e-02 1.613020693290489332e-02 1.680656680723128030e-02 1.754761622154047546e-02 1.834774797331565482e-02 1.920103662663169217e-02 2.010145499112787199e-02 2.104303356684106632e-02 2.201996954099333034e-02 2.302669472086589508e-02 2.405791209215300819e-02 2.510860964086679067e-02 2.617405849186371300e-02 2.724980079231416677e-02 2.833163134578567735e-02 2.941557586410790959e-02 3.049786784548260896e-02 3.157492546617364504e-02 3.264332943698813883e-02 3.369980247524689138e-02 3.474119083722679302e-02 3.576444821363646692e-02 3.676662218889020090e-02 3.774484338778261866e-02 3.869631737025428647e-02 3.961831927979058560e-02 4.050819119982061733e-02 4.136334212373363878e-02 4.218125039722003117e-02 4.295946844709087886e-02 4.369562956929821246e-02 4.438745651167674833e-02 4.503277155496221429e-02 4.562950776994472574e-02 4.617572110991295664e-02 4.666960298644760169e-02 4.710949297341655850e-02 4.749389128882924166e-02 4.782147071683029438e-02 4.809108765228398835e-02 4.830179197748501324e-02 4.845283551398753275e-02 4.854367883144684176e-02 4.857399623894187446e-02 4.854367883144687645e-02 4.845283551398754662e-02 4.830179197748499242e-02 4.809108765228398835e-02 4.782147071683027356e-02 4.749389128882924860e-02 4.710949297341653769e-02 4.666960298644758087e-02 4.617572110991297052e-02 4.562950776994471186e-02 4.503277155496221429e-02 4.438745651167674139e-02 4.369562956929819858e-02 4.295946844709089274e-02 4.218125039722004505e-02 4.136334212373361796e-02 4.050819119982061040e-02 3.961831927979057866e-02 3.869631737025430035e-02 3.774484338778260478e-02 3.676662218889022171e-02 3.576444821363648774e-02 3.474119083722679302e-02 3.369980247524689831e-02 3.264332943698811801e-02 3.157492546617362422e-02 3.049786784548260202e-02 2.941557586410790959e-02 2.833163134578567735e-02 2.724980079231418759e-02 2.617405849186371300e-02 2.510860964086680108e-02 2.405791209215301513e-02 2.302669472086588121e-02 2.201996954099333728e-02 2.104303356684107326e-02 2.010145499112789280e-02 1.920103662663168176e-02 1.834774797331565482e-02 1.754761622154047546e-02 1.680656680723127336e-02 1.613020693290488985e-02 1.552355197128786439e-02 1.499070557693402833e-02 1.453451891385370252e-02 1.415626961138531301e-02 1.385541146640198798e-02 1.362944536923420789e-02 1.347394683125628483e-02 1.338275792684989231e-02 1.334831965623967109e-02 1.336209551642215769e-02 1.341502634112223986e-02 1.349796154234497898e-02 1.360202793407011904e-02 1.371891697202020331e-02 1.384108833994950570e-02 1.396189924839982659e-02 1.407567433471662230e-02 1.417773204433562043e-02 1.426438164368348804e-02 1.433290208720154439e-02 1.438151083066471075e-02 1.440932786306250990e-02 1.441633789744855253e-02 1.440335180537877756e-02 1.437196690619655173e-02 1.432452452368149047e-02 1.426406221726510791e-02 1.419425725267453760e-02 1.411935723536811987e-02 1.404409350636649616e-02 1.397357308959764309e-02 1.391314593340082020e-02 1.386824615084297947e-02 1.384420906449638014e-02 1.384606997559831125e-02 1.387835519379510517e-02 1.394488005234512107e-02 1.404857119872672012e-02 1.419133029083480269e-02 1.437395280876928652e-02 1.459610939707317243e-02 1.485638929742076272e-02 1.515239785095075231e-02 1.548089443771621075e-02 1.583795455948432823e-02 1.621914010467338449e-02 1.661966443981802849e-02 1.703454277365456723e-02 1.745872221397884103e-02 1.788718936648862196e-02 1.831505586218116349e-02 1.873762380191948754e-02 1.915043391368912579e-02 1.954929944344741335e-02 1.993032865596947381e-02 2.028993847995168645e-02 2.062486141361921307e-02 2.093214738955511550e-02 2.120916192160685748e-02 2.145358154004827628e-02 2.166338726661912184e-02 2.183685668383404319e-02 2.197255500474050785e-02 2.206932544114541261e-02 2.212627909162211137e-02 2.214278451815852519e-02 2.211845714609616750e-02 2.205314860146346395e-02 2.194693608944323776e-02 2.180011191502422008e-02 2.161317325023036015e-02 2.138681226064288732e-02 2.112190671679061577e-02 2.081951123341101856e-02 2.048084930207777141e-02 2.010730631116057140e-02 1.970042378292832103e-02 1.926189510277405426e-02 1.879356307244910498e-02 1.829741969095208948e-02 1.777560865702079371e-02 1.723043120013533977e-02 1.666435598678840321e-02 1.608003401882164216e-02 1.548031964113519808e-02 1.486829900045580181e-02 1.424732752376589237e-02 1.362107816483190507e-02 1.299360219779420976e-02 1.236940402313031241e-02 1.175353044374757849e-02 1.115167257817914655e-02 1.057027408864810378e-02 1.001663146743840896e-02 9.498959455265324966e-03 9.026376932924892738e-03 8.608748762140976465e-03 8.256306873776013064e-03 7.978988796121464985e-03 7.785497553753639895e-03 7.682209947260052255e-03 7.672197608327001143e-03 7.754680543898270946e-03 7.925124443947721004e-03 8.175952959085649660e-03 8.497622666948595124e-03 8.879735366952018830e-03 9.311945293457636955e-03 9.784563560545290334e-03 1.028887789390224745e-02 1.081726041934440857e-02 1.136314299636485142e-02 1.192092329053516010e-02
1.228504849967304927e-02 1.171923829401317133e-02 1.116323509246865651e-02 1.062231438288606909e-02 1.010267695028090398e-02 9.611560157509602478e-03 9.157300196594790956e-03 8.749290794768230239e-03 8.397763665748772879e-03 8.113309844243514479e-03 7.906092353057773969e-03 7.784791351147650126e-03 7.755464361726804000e-03 7.820628489853672857e-03 7.978873309535223016e-03 8.225143234811807882e-03 8.551572130604694066e-03 8.948573533027612964e-03 9.405879250643190900e-03 9.913335110926990365e-03 1.046140193392703505e-02 1.104140257296144095e-02 1.164559052819669725e-02 1.226711233980774460e-02 1.289991759118686715e-02 1.353865089127934476e-02 1.417854514266930765e-02 1.481532546593949257e-02 1.544512728002290711e-02 1.606442889462231932e-02 1.666999747833187301e-02 1.725884669726659992e-02 1.782820422772640051e-02 1.837548747728709811e-02 1.889828606404144601e-02 1.939434983394910592e-02 1.986158140963275448e-02 2.029803244843237167e-02 2.070190294097936506e-02 2.107154300629722823e-02 2.140545673940465188e-02 2.170230774690666900e-02 2.196092606895265475e-02 2.218031623562537885e-02 2.235966624500854844e-02 2.249835728094015316e-02 2.259597401246059289e-02 2.265231533518882734e-02 2.266740542799551908e-02 2.264150500646428324e-02 2.257512265742112056e-02 2.246902613535948362e-02 2.232425349031606082e-02 2.214212387544088959e-02 2.192424784790616629e-02 2.167253692470795870e-02 2.138921208006755795e-02 2.107681076692995495e-02 2.073819190419751851e-02 2.037653808608622108e-02 1.999535403367442080e-02 1.959846001799845153e-02 1.918997864284456567e-02 1.877431300057873578e-02 1.835611384354648989e-02 1.794023311455840083e-02 1.753166105888044612e-02 1.713544434528125812e-02 1.675658333612489725e-02 1.639990804948889686e-02 1.606993457449131663e-02 1.577070671122233342e-02 1.550563113959347629e-02 1.527731789963274883e-02 1.508744054091153836e-02 1.493663103679606328e-02 1.482442276073779423e-02 1.474925036942971446e-02 1.470850899125995120e-02 1.469866800906975517e-02 1.471542854210034640e-02 1.475390977310068671e-02 1.480884812844791149e-02 1.487479479029457305e-02 1.494630029460084983e-02 1.501807902035519338e-02 1.508515029838736372e-02 1.514295607322256598e-02 1.518745729424973538e-02 1.521521251456192485e-02 1.522344270810836904e-02 1.521008629400957650e-02 1.517384797281520585e-02 1.511424436531926332e-02 1.503164866172897358e-02 1.492733552998082476e-02 1.480352632795314816e-02 1.466343309755385044e-02 1.451129774478581401e-02 1.435242010138435345e-02 1.419316519199335762e-02 1.404093620533308599e-02 1.390409603162786820e-02 1.379181806484582919e-02 1.371384827213417874e-02 1.368016768967327164e-02 1.370055929112508862e-02 1.378410507996316592e-02 1.393866382789293347e-02 1.417039863622949342e-02 1.448342683087000191e-02 1.487964728870444509e-02 1.535876561759862320e-02 1.591849754134955566e-02 1.655489957162576201e-02 1.726276260769418411e-02 1.803600877858277038e-02 1.886804819382274095e-02 1.975207200237659097e-02 2.068127508161570621e-02 2.164901305023691699e-02 2.264890414251386277e-02 2.367488819718382986e-02 2.472125426061028142e-02 2.578264641627111414e-02 2.685405529255988424e-02 2.793080072366988659e-02 2.900850942483390593e-02 3.008309031907478032e-02 3.115070927081266608e-02 3.220776437114642593e-02 3.325086251012752958e-02 3.427679770324962294e-02 3.528253146659919570e-02 3.626517542364367241e-02 3.722197625278788474e-02 3.815030303244667381e-02 3.904763699931791676e-02 3.991156369931850301e-02 4.073976747608028942e-02 4.153002820733988493e-02 4.228022016488938717e-02 4.298831283947528864e-02 4.365237353922743480e-02 4.427057154001958622e-02 4.484118353988585798e-02 4.536260014836259596e-02 4.583333312635105156e-02 4.625202308355134961e-02 4.661744733912764893e-02 4.692852765730268910e-02 4.718433758294920261e-02 4.738410912265941799e-02 4.752723854375218160e-02 4.761329109653535119e-02 4.764200450293832462e-02 4.761329109653533731e-02 4.752723854375218854e-02 4.738410912265941105e-02 4.718433758294921648e-02 4.692852765730266135e-02 4.661744733912764893e-02 4.625202308355137737e-02 4.583333312635107237e-02 4.536260014836263066e-02 4.484118353988588573e-02 4.427057154001956540e-02 4.365237353922744867e-02 4.298831283947528864e-02 4.228022016488938717e-02 4.153002820733987799e-02 4.073976747608028942e-02 3.991156369931853076e-02 3.904763699931792370e-02 3.815030303244669463e-02 3.722197625278787086e-02 3.626517542364364466e-02 3.528253146659920264e-02 3.427679770324960212e-02 3.325086251012752958e-02 3.220776437114642593e-02 3.115070927081266955e-02 3.008309031907474562e-02 2.900850942483386777e-02 2.793080072366988312e-02 2.685405529255989118e-02 2.578264641627110373e-02 2.472125426061027448e-02 2.367488819718382986e-02 2.264890414251386971e-02 2.164901305023693434e-02 2.068127508161570621e-02 1.975207200237659444e-02 1.886804819382272361e-02 1.803600877858275303e-02 1.726276260769418064e-02 1.655489957162575160e-02 1.591849754134955219e-02 1.535876561759862147e-02 1.487964728870444162e-02 1.448342683087000711e-02 1.417039863622946566e-02 1.393866382789293520e-02 1.378410507996317112e-02 1.370055929112509729e-02 1.368016768967327684e-02 1.371384827213417007e-02 1.379181806484582398e-02 1.390409603162787340e-02 1.404093620533309293e-02 1.419316519199336976e-02 1.435242010138434478e-02 1.451129774478580534e-02 1.466343309755383829e-02 1.480352632795316203e-02 1.492733552998082823e-02 1.503164866172896665e-02 1.511424436531926679e-02 1.517384797281521279e-02 1.521008629400958344e-02 1.522344270810837424e-02 1.521521251456192485e-02 1.518745729424974752e-02 1.514295607322255731e-02 1.508515029838736893e-02 1.501807902035518470e-02 1.494630029460085503e-02 1.487479479029458519e-02 1.480884812844791669e-02 1.475390977310068671e-02 1.471542854210033772e-02 1.469866800906973782e-02 1.470850899125993733e-02 1.474925036942971793e-02 1.482442276073780811e-02 1.493663103679607716e-02 1.508744054091154703e-02 1.527731789963272975e-02 1.550563113959347109e-02 1.577070671122234036e-02 1.606993457449132010e-02 1.639990804948888645e-02 1.675658333612487991e-02 1.713544434528125812e-02 1.753166105888044959e-02 1.794023311455839390e-02 1.835611384354647255e-02 1.877431300057873578e-02 1.918997864284457608e-02 1.959846001799847928e-02 1.999535403367442427e-02 2.037653808608622802e-02 2.073819190419750116e-02 2.107681076692994454e-02 2.138921208006754754e-02 2.167253692470795176e-02 2.192424784790616976e-02 2.214212387544089652e-02 2.232425349031606082e-02 2.246902613535948015e-02 2.257512265742111363e-02 2.264150500646426936e-02 2.266740542799550867e-02 2.265231533518882387e-02 2.259597401246059983e-02 2.249835728094015663e-02 2.235966624500854844e-02 2.218031623562537885e-02 2.196092606895265475e-02 2.170230774690666900e-02 2.140545673940464841e-02 2.107154300629723517e-02 2.070190294097936853e-02 2.029803244843236126e-02 1.986158140963275101e-02 1.939434983394909898e-02 1.889828606404144601e-02 1.837548747728710158e-02 1.782820422772640398e-02 1.725884669726659992e-02 1.666999747833185913e-02 1.606442889462231585e-02 1.544512728002290884e-02 1.481532546593949777e-02 1.417854514266931286e-02 1.353865089127933956e-02 1.289991759118686888e-02 1.226711233980774286e-02 1.164559052819669552e-02 1.104140257296144616e-02 1.046140193392703852e-02 9.913335110926988630e-03 9.405879250643177023e-03 8.948573533027619903e-03 8.551572130604694066e-03 8.225143234811811352e-03 7.978873309535219546e-03 7.820628489853672857e-03 7.755464361726805735e-03 7.784791351147652728e-03 7.906092353057780908e-03 8.113309844243507540e-03 8.397763665748772879e-03 8.749290794768240648e-03 9.157300196594784017e-03 9.611560157509602478e-03 1.010267695028090745e-02 1.062231438288606736e-02 1.116323509246864611e-02 1.171923829401317826e-02 1.228504849967304233e-02
1.263825342365968579e-02 1.206550647387069283e-02 1.150069694769755013e-02 1.094880780500888384e-02 1.041570502337039322e-02 9.908259509894263087e-03 9.434435863066161637e-03 9.003301795095229251e-03 8.624890495371162133e-03 8.309833898550335676e-03 8.068697797077013442e-03 7.911015201339929512e-03 7.844140479970564475e-03 7.872191098298494949e-03 7.995407716001006262e-03 8.210160879419264174e-03 8.509591920623485808e-03 8.884645267012464265e-03 9.325167005268456336e-03 9.820820540784237773e-03 1.036171246091863000e-02 1.093873867199618606e-02 1.154371838078160906e-02 1.216939287422705643e-02 1.280935158300853562e-02 1.345792774324482133e-02 1.411008872722368038e-02 1.476133406408664667e-02 1.540760673705658841e-02 1.604521919127542204e-02 1.667079339952337938e-02 1.728121343991451814e-02 1.787358878556351283e-02 1.844522656508320452e-02 1.899361124405992557e-02 1.951639040747302906e-02 2.001136554626308309e-02 2.047648694898186739e-02 2.090985196620822120e-02 2.130970605203288612e-02 2.167444609689280280e-02 2.200262565359921429e-02 2.229296172763112552e-02 2.254434285732205903e-02 2.275583825232395732e-02 2.292670779209301374e-02 2.305641271188762706e-02 2.314462682307882879e-02 2.319124812824569296e-02 2.319641069977186262e-02 2.316049669325880370e-02 2.308414836324163000e-02 2.296827993701650028e-02 2.281408918080230636e-02 2.262306845800554633e-02 2.239701502822263879e-02 2.213804026293387378e-02 2.184857735378577595e-02 2.153138695542919367e-02 2.118956003028977728e-02 2.082651694188633260e-02 2.044600157382926719e-02 2.005206893768125137e-02 1.964906439009493633e-02 1.924159224216594882e-02 1.883447127181788958e-02 1.843267453672624637e-02 1.804125106025839670e-02 1.766522758463384343e-02 1.730948981584170057e-02 1.697864453994771955e-02 1.667686666643259513e-02 1.640773844399546350e-02 1.617409132886487091e-02 1.597786355095269853e-02 1.581998749571229476e-02 1.570031992105421978e-02 1.561762452505943005e-02 1.556961088693029245e-02 1.555302736061572877e-02 1.556379948115294357e-02 1.559720110407169374e-02 1.564804357468378010e-02 1.571086875848980852e-02 1.578013420464499314e-02 1.585038220134472181e-02 1.591638815942127833e-02 1.597328699311681768e-02 1.601667861780694049e-02 1.604271527918599283e-02 1.604817426633445981e-02 1.603051981878743371e-02 1.598795789679679016e-02 1.591948708683528502e-02 1.582494834434368738e-02 1.570507555128182811e-02 1.556154794135701687e-02 1.539704421407325600e-02 1.521529645930251758e-02 1.502113965170068927e-02 1.482054926699517133e-02 1.462065545224302751e-02 1.442971737828804141e-02 1.425703671173900178e-02 1.411278623267908996e-02 1.400773116191693542e-02 1.395282999656722450e-02 1.395872100040181953e-02 1.403512911136301985e-02 1.419025946612201793e-02 1.443026605349529388e-02 1.475888436729242033e-02 1.517728959385803399e-02 1.568419397359397185e-02 1.627614631887372779e-02 1.694796186085256035e-02 1.769320094001852403e-02 1.850462758301012201e-02 1.937460321800459420e-02 2.029539580302704843e-02 2.125940376037509585e-02 2.225930538134324177e-02 2.328814894563928720e-02 2.433939897524800902e-02 2.540695195231088346e-02 2.648513197323167784e-02 2.756867403392830596e-02 2.865270031700490466e-02 2.973269307238219500e-02 3.080446640232384695e-02 3.186413838301160872e-02 3.290810437580960618e-02 3.393301201388489174e-02 3.493573812524532196e-02 3.591336772090227697e-02 3.686317510147618659e-02 3.778260709307243448e-02 3.866926839816756112e-02 3.952090902970135239e-02 4.033541378099356201e-02 4.111079366744425923e-02 4.184517925719567766e-02 4.253681578694312737e-02 4.318405993675487886e-02 4.378537811513534550e-02 4.433934608400025290e-02 4.484464973406365046e-02 4.530008680555076828e-02 4.570456933822877876e-02 4.605712662927514273e-02 4.635690847804935927e-02 4.660318850366738236e-02 4.679536733441645030e-02 4.693297548720031659e-02 4.701567577992797620e-02 4.704326514929878245e-02 4.701567577992796926e-02 4.693297548720034434e-02 4.679536733441644336e-02 4.660318850366738236e-02 4.635690847804931070e-02 4.605712662927512885e-02 4.570456933822875101e-02 4.530008680555079603e-02 4.484464973406366434e-02 4.433934608400023902e-02 4.378537811513531774e-02 4.318405993675487886e-02 4.253681578694316900e-02 4.184517925719567766e-02 4.111079366744423147e-02 4.033541378099354119e-02 3.952090902970135933e-02 3.866926839816758193e-02 3.778260709307244142e-02 3.686317510147621435e-02 3.591336772090227003e-02 3.493573812524532890e-02 3.393301201388488481e-02 3.290810437580964087e-02 3.186413838301161566e-02 3.080446640232382266e-02 2.973269307238219153e-02 2.865270031700489772e-02 2.756867403392829555e-02 2.648513197323167784e-02 2.540695195231089387e-02 2.433939897524801596e-02 2.328814894563926985e-02 2.225930538134324177e-02 2.125940376037506463e-02 2.029539580302705537e-02 1.937460321800458726e-02 1.850462758301013241e-02 1.769320094001852403e-02 1.694796186085254994e-02 1.627614631887375554e-02 1.568419397359398573e-02 1.517728959385803572e-02 1.475888436729240819e-02 1.443026605349528868e-02 1.419025946612202140e-02 1.403512911136301465e-02 1.395872100040181606e-02 1.395282999656722971e-02 1.400773116191695103e-02 1.411278623267907956e-02 1.425703671173898790e-02 1.442971737828803620e-02 1.462065545224304139e-02 1.482054926699516613e-02 1.502113965170067712e-02 1.521529645930251237e-02 1.539704421407325600e-02 1.556154794135702034e-02 1.570507555128183852e-02 1.582494834434370126e-02 1.591948708683527808e-02 1.598795789679678669e-02 1.603051981878743024e-02 1.604817426633446675e-02 1.604271527918598589e-02 1.601667861780693355e-02 1.597328699311681421e-02 1.591638815942127486e-02 1.585038220134469752e-02 1.578013420464500355e-02 1.571086875848980852e-02 1.564804357468376622e-02 1.559720110407169721e-02 1.556379948115294010e-02 1.555302736061572010e-02 1.556961088693029072e-02 1.561762452505943526e-02 1.570031992105420937e-02 1.581998749571230864e-02 1.597786355095269853e-02 1.617409132886487091e-02 1.640773844399547390e-02 1.667686666643258472e-02 1.697864453994770567e-02 1.730948981584168322e-02 1.766522758463383649e-02 1.804125106025838282e-02 1.843267453672624637e-02 1.883447127181789651e-02 1.924159224216595923e-02 1.964906439009496408e-02 2.005206893768125137e-02 2.044600157382927760e-02 2.082651694188631525e-02 2.118956003028978075e-02 2.153138695542919367e-02 2.184857735378577942e-02 2.213804026293386684e-02 2.239701502822265614e-02 2.262306845800554633e-02 2.281408918080229942e-02 2.296827993701648640e-02 2.308414836324162653e-02 2.316049669325880023e-02 2.319641069977185222e-02 2.319124812824568949e-02 2.314462682307883573e-02 2.305641271188762012e-02 2.292670779209301027e-02 2.275583825232396079e-02 2.254434285732206597e-02 2.229296172763113246e-02 2.200262565359921083e-02 2.167444609689280974e-02 2.130970605203288612e-02 2.090985196620822120e-02 2.047648694898187433e-02 2.001136554626308309e-02 1.951639040747303599e-02 1.899361124405992210e-02 1.844522656508320452e-02 1.787358878556351977e-02 1.728121343991452508e-02 1.667079339952337591e-02 1.604521919127542204e-02 1.540760673705657800e-02 1.476133406408665534e-02 1.411008872722368038e-02 1.345792774324481786e-02 1.280935158300852694e-02 1.216939287422705296e-02 1.154371838078161773e-02 1.093873867199618780e-02 1.036171246091862654e-02 9.820820540784234304e-03 9.325167005268463274e-03 8.884645267012469469e-03 8.509591920623480604e-03 8.210160879419265909e-03 7.995407716001007997e-03 7.872191098298505357e-03 7.844140479970564475e-03 7.911015201339936451e-03 8.068697797077015177e-03 8.309833898550332207e-03 8.624890495371153459e-03 9.003301795095227517e-03 9.434435863066158168e-03 9.908259509894263087e-03 1.041570502337040016e-02 1.094880780500888384e-02 1.150069694769755707e-02 1.206550647387069457e-02 1.263825342365969273e-02
1.297863114352240839e-02 1.239982945874501009e-02 1.182729337361649105e-02 1.126574699297758740e-02 1.072075577666932976e-02 1.019885437677044149e-02 9.707653595889109005e-03 9.255887742396410808e-03 8.853342342082168304e-03 8.510583180724166918e-03 8.238407246842818429e-03 8.046979214433916047e-03 7.944722220781021485e-03 7.937179051807147917e-03 8.026168404681711943e-03 8.209526735736711114e-03 8.481524873187248903e-03 8.833792439775190256e-03 9.256433715480067229e-03 9.739040934963957841e-03 1.027144121028505941e-02 1.084414809999154072e-02 1.144857018483920637e-02 1.207705442982095687e-02 1.272283422942308700e-02 1.337993251440303295e-02 1.404305131160637002e-02 1.470746498483254013e-02 1.536892524911105673e-02 1.602358074616478875e-02 1.666791117916605752e-02 1.729867471560202555e-02 1.791286690639782436e-02 1.850768933098890373e-02 1.908052633129818376e-02 1.962892841964173490e-02 2.015060117498466974e-02 2.064339865131416957e-02 2.110532050132672699e-02 2.153451216705680460e-02 2.192926760916379114e-02 2.228803414247636921e-02 2.260941902124743302e-02 2.289219747717968073e-02 2.313532195992389767e-02 2.333793236590248760e-02 2.349936706903805669e-02 2.361917458756248103e-02 2.369712573555531748e-02 2.373322611645159452e-02 2.372772881848680959e-02 2.368114716813887050e-02 2.359426738591188441e-02 2.346816096732256066e-02 2.330419657804790740e-02 2.310405120229179834e-02 2.286972021317598691e-02 2.260352593795235052e-02 2.230812416327762615e-02 2.198650786061680587e-02 2.164200720415671020e-02 2.127828470144696102e-02 2.089932396422701164e-02 2.050941032800138522e-02 2.011310121423897160e-02 1.971518387226846650e-02 1.932061802162924127e-02 1.893446105468029120e-02 1.856177399472278347e-02 1.820750748362614385e-02 1.787636880666353817e-02 1.757267336510910660e-02 1.730018692313613909e-02 1.706196800197494479e-02 1.686022236322153381e-02 1.669618287963512901e-02 1.657002757782247843e-02 1.648084593194589983e-02 1.642665881458939617e-02 1.640449167203303360e-02 1.641049466930186856e-02 1.644009894158017515e-02 1.648819552298768851e-02 1.654932324355446946e-02 1.661785355894512123e-02 1.668816320618204257e-02 1.675478897179158086e-02 1.681256205998778522e-02 1.685672214820469264e-02 1.688301305735039060e-02 1.688776307474025920e-02 1.686795348339307707e-02 1.682127893809200192e-02 1.674620313403141561e-02 1.664201284002656336e-02 1.650887286028111453e-02 1.634788382973411183e-02 1.616114385706285406e-02 1.595181375779200494e-02 1.572418375185203124e-02 1.548373676663200756e-02 1.523719961793855264e-02 1.499256819071338731e-02 1.475908652908991536e-02 1.454715344673658886e-02 1.436812607721370781e-02 1.423399137015491679e-02 1.415688850934852284e-02 1.414849107422995120e-02 1.421929620616100773e-02 1.437790950407091643e-02 1.463044144277607199e-02 1.498012609649045958e-02 1.542723010780024454e-02 1.596925274525174895e-02 1.660135358527559807e-02 1.731690715727201429e-02 1.810808196552589691e-02 1.896636583302748966e-02 1.988299412856743900e-02 2.084926839070858420e-02 2.185677357593099682e-02 2.289751230387644318e-02 2.396397687317532513e-02 2.504917784121430194e-02 2.614664420761445701e-02 2.725040628735624776e-02 2.835496895049772689e-02 2.945528027025916609e-02 3.054669872678281509e-02 3.162496082477387477e-02 3.268615014670265412e-02 3.372666834508516315e-02 3.474320827291473707e-02 3.573272928439210488e-02 3.669243465572993163e-02 3.761975104251116808e-02 3.851230988293014718e-02 3.936793066077762943e-02 4.018460594970549304e-02 4.096048816641174872e-02 4.169387796258461343e-02 4.238321418321578521e-02 4.302706531248548516e-02 4.362412231881922925e-02 4.417319279916720465e-02 4.467319631037233729e-02 4.512316076407365401e-02 4.552221975210322263e-02 4.586961066282507077e-02 4.616467344621282692e-02 4.640684988709498082e-02 4.659568325233685859e-02 4.673081818872468901e-02 4.681200076374497643e-02 4.683907856087689975e-02 4.681200076374497643e-02 4.673081818872467513e-02 4.659568325233685859e-02 4.640684988709498776e-02 4.616467344621280611e-02 4.586961066282509852e-02 4.552221975210324345e-02 4.512316076407364707e-02 4.467319631037233729e-02 4.417319279916716995e-02 4.362412231881924313e-02 4.302706531248548516e-02 4.238321418321577827e-02 4.169387796258459261e-02 4.096048816641176954e-02 4.018460594970549998e-02 3.936793066077762249e-02 3.851230988293013330e-02 3.761975104251114727e-02 3.669243465572994550e-02 3.573272928439209795e-02 3.474320827291475788e-02 3.372666834508517009e-02 3.268615014670264024e-02 3.162496082477390252e-02 3.054669872678281509e-02 2.945528027025917650e-02 2.835496895049773383e-02 2.725040628735621653e-02 2.614664420761443620e-02 2.504917784121429847e-02 2.396397687317532166e-02 2.289751230387645706e-02 2.185677357593098988e-02 2.084926839070860849e-02 1.988299412856744941e-02 1.896636583302749660e-02 1.810808196552588303e-02 1.731690715727201429e-02 1.660135358527558419e-02 1.596925274525175936e-02 1.542723010780025494e-02 1.498012609649044223e-02 1.463044144277607025e-02 1.437790950407091990e-02 1.421929620616102161e-02 1.414849107422995640e-02 1.415688850934853152e-02 1.423399137015493587e-02 1.436812607721371302e-02 1.454715344673659060e-02 1.475908652908991016e-02 1.499256819071337343e-02 1.523719961793854397e-02 1.548373676663200235e-02 1.572418375185203124e-02 1.595181375779201882e-02 1.616114385706285753e-02 1.634788382973410142e-02 1.650887286028110065e-02 1.664201284002656336e-02 1.674620313403142255e-02 1.682127893809202274e-02 1.686795348339308748e-02 1.688776307474025920e-02 1.688301305735038366e-02 1.685672214820468570e-02 1.681256205998777134e-02 1.675478897179157045e-02 1.668816320618204951e-02 1.661785355894512123e-02 1.654932324355447293e-02 1.648819552298767810e-02 1.644009894158018209e-02 1.641049466930186856e-02 1.640449167203303707e-02 1.642665881458938229e-02 1.648084593194588596e-02 1.657002757782248190e-02 1.669618287963511860e-02 1.686022236322153381e-02 1.706196800197495519e-02 1.730018692313613909e-02 1.757267336510911701e-02 1.787636880666352776e-02 1.820750748362615079e-02 1.856177399472279041e-02 1.893446105468028426e-02 1.932061802162922046e-02 1.971518387226846997e-02 2.011310121423897854e-02 2.050941032800138175e-02 2.089932396422700817e-02 2.127828470144695408e-02 2.164200720415671714e-02 2.198650786061679546e-02 2.230812416327764003e-02 2.260352593795235052e-02 2.286972021317599038e-02 2.310405120229179834e-02 2.330419657804789352e-02 2.346816096732255025e-02 2.359426738591188094e-02 2.368114716813888437e-02 2.372772881848681653e-02 2.373322611645158065e-02 2.369712573555531748e-02 2.361917458756248797e-02 2.349936706903804629e-02 2.333793236590249454e-02 2.313532195992389420e-02 2.289219747717968420e-02 2.260941902124743996e-02 2.228803414247636921e-02 2.192926760916378767e-02 2.153451216705679766e-02 2.110532050132672699e-02 2.064339865131416610e-02 2.015060117498466974e-02 1.962892841964172796e-02 1.908052633129819764e-02 1.850768933098890026e-02 1.791286690639782089e-02 1.729867471560201861e-02 1.666791117916604711e-02 1.602358074616477834e-02 1.536892524911105673e-02 1.470746498483253319e-02 1.404305131160637002e-02 1.337993251440303295e-02 1.272283422942307486e-02 1.207705442982095166e-02 1.144857018483918902e-02 1.084414809999153552e-02 1.027144121028506114e-02 9.739040934963966514e-03 9.256433715480074167e-03 8.833792439775190256e-03 8.481524873187248903e-03 8.209526735736719788e-03 8.026168404681710208e-03 7.937179051807147917e-03 7.944722220781021485e-03 8.046979214433914313e-03 8.238407246842828838e-03 8.510583180724163449e-03 8.853342342082180447e-03 9.255887742396419482e-03 9.707653595889103801e-03 1.019885437677044669e-02 1.072075577666932629e-02 1.126574699297758046e-02 1.182729337361647544e-02 1.239982945874501356e-02 1.297863114352240839e-02
1.330446776332538765e-02 1.272029216058751314e-02 1.214088528217074393e-02 1.157074468039204912e-02 1.101516975510895106e-02 1.048039234389780763e-02 9.973695829413193811e-03 9.503490463926827364e-03 9.079292344731034609e-03 8.711532214450553799e-03 8.411110635687871553e-03 8.188640800497408445e-03 8.053403172634206186e-03 8.012175308422048170e-03 8.068235930223823307e-03 8.220868760284794421e-03 8.465543393249952420e-03 8.794693331127935096e-03 9.198807579442221452e-03 9.667514263773338556e-03 1.019043875825621434e-02 1.075776265507785885e-02 1.136051377711995609e-02 1.199066131059280463e-02 1.264109147436204457e-02 1.330552186933355030e-02 1.397839256606357369e-02 1.465475583393169128e-02 1.533017549905674529e-02 1.600064034216639938e-02 1.666249235462432393e-02 1.731236891556302282e-02 1.794715724187286726e-02 1.856395930098024560e-02 1.916006547697293380e-02 1.973293548695956995e-02 2.028018527605555954e-02 2.079957883838819827e-02 2.128902410276874158e-02 2.174657218164713010e-02 2.217041941221272253e-02 2.255891172283107024e-02 2.291055094063472464e-02 2.322400272099255092e-02 2.349810583025253516e-02 2.373188255228506766e-02 2.392455001922468710e-02 2.407553228890577449e-02 2.418447300688518140e-02 2.425124850016284472e-02 2.427598115271699039e-02 2.425905290929927099e-02 2.420111874239500027e-02 2.410311989619824680e-02 2.396629668829906162e-02 2.379220060139184897e-02 2.358270532946246667e-02 2.334001635085340698e-02 2.306667847879540281e-02 2.276558068302346818e-02 2.243995727944301730e-02 2.209338434657110578e-02 2.172976995122784943e-02 2.135333646439773608e-02 2.096859294853904362e-02 2.058029534752351536e-02 2.019339208376737596e-02 1.981295276671017624e-02 1.944407817048970227e-02 1.909179058225176848e-02 1.876090516607552966e-02 1.845588516166663320e-02 1.818068642855879408e-02 1.793859974369723526e-02 1.773210184134878589e-02 1.756272778750695915e-02 1.743097726813036888e-02 1.733626535442140890e-02 1.727692435810052052e-02 1.725025810719305053e-02 1.725264437047079394e-02 1.727967636286600536e-02 1.732633116509047985e-02 1.738715189154856761e-02 1.745643140234688986e-02 1.752838773333297712e-02 1.759732449805911925e-02 1.765777263799176919e-02 1.770461259725253367e-02 1.773317804346685039e-02 1.773934361102605384e-02 1.771959989744658487e-02 1.767111924316631250e-02 1.759181581788289359e-02 1.748040333955104206e-02 1.733645343527343355e-02 1.716045723099182338e-02 1.695389218233515558e-02 1.671929531549063569e-02 1.646034273638470949e-02 1.618193319818782977e-02 1.589027031368547144e-02 1.559293324689720386e-02 1.529891912177102839e-02 1.501863209760983045e-02 1.476378525424782220e-02 1.454717504422165658e-02 1.438228932635390346e-02 1.428272574121176516e-02 1.426143279999421420e-02 1.432983962964301874e-02 1.449699703035827597e-02 1.476888577738587165e-02 1.514803268804397300e-02 1.563350653069179794e-02 1.622127000779468448e-02 1.690478269938832517e-02 1.767571411459572736e-02 1.852463924654669178e-02 1.944163195297564720e-02 2.041671950058038601e-02 2.144019842266619083e-02 2.250283254583724732e-02 2.359596126654709553e-02 2.471154504621162970e-02 2.584217019923384234e-02 2.698102931017074685e-02 2.812188850253622557e-02 2.925904879744433557e-02 3.038730594849643751e-02 3.150191122198608279e-02 3.259853436954383149e-02 3.367322930226936822e-02 3.472240255759592026e-02 3.574278443521964471e-02 3.673140258642879075e-02 3.768555781956899747e-02 3.860280189976735693e-02 3.948091715291210391e-02 4.031789772009614775e-02 4.111193234250005990e-02 4.186138858475520891e-02 4.256479842585164652e-02 4.322084516068409876e-02 4.382835156319361825e-02 4.438626926479301293e-02 4.489366930083901058e-02 4.534973377457345023e-02 4.575374858358514929e-02 4.610509714955501881e-02 4.640325508882379296e-02 4.664778575989242393e-02 4.683833662494932271e-02 4.697463636603346065e-02 4.705649270274814278e-02 4.708379086719079870e-02 4.705649270274814278e-02 4.697463636603347453e-02 4.683833662494934352e-02 4.664778575989243087e-02 4.640325508882378602e-02 4.610509714955502575e-02 4.575374858358516317e-02 4.534973377457346411e-02 4.489366930083901752e-02 4.438626926479301293e-02 4.382835156319363906e-02 4.322084516068409876e-02 4.256479842585163265e-02 4.186138858475522972e-02 4.111193234250007378e-02 4.031789772009618938e-02 3.948091715291213860e-02 3.860280189976735693e-02 3.768555781956902523e-02 3.673140258642879075e-02 3.574278443521968635e-02 3.472240255759588556e-02 3.367322930226934047e-02 3.259853436954384537e-02 3.150191122198608973e-02 3.038730594849645139e-02 2.925904879744435985e-02 2.812188850253621517e-02 2.698102931017076073e-02 2.584217019923381112e-02 2.471154504621162970e-02 2.359596126654709206e-02 2.250283254583724038e-02 2.144019842266619777e-02 2.041671950058037560e-02 1.944163195297564373e-02 1.852463924654670566e-02 1.767571411459572736e-02 1.690478269938832170e-02 1.622127000779469835e-02 1.563350653069179100e-02 1.514803268804399382e-02 1.476888577738586644e-02 1.449699703035827771e-02 1.432983962964301874e-02 1.426143279999422288e-02 1.428272574121176343e-02 1.438228932635389999e-02 1.454717504422164964e-02 1.476378525424782220e-02 1.501863209760983912e-02 1.529891912177102839e-02 1.559293324689721948e-02 1.589027031368547144e-02 1.618193319818781242e-02 1.646034273638471643e-02 1.671929531549063916e-02 1.695389218233514517e-02 1.716045723099180950e-02 1.733645343527341273e-02 1.748040333955102818e-02 1.759181581788287971e-02 1.767111924316631597e-02 1.771959989744658487e-02 1.773934361102605731e-02 1.773317804346685039e-02 1.770461259725252326e-02 1.765777263799174837e-02 1.759732449805912619e-02 1.752838773333296324e-02 1.745643140234688986e-02 1.738715189154856067e-02 1.732633116509049373e-02 1.727967636286601230e-02 1.725264437047079047e-02 1.725025810719307134e-02 1.727692435810052399e-02 1.733626535442141237e-02 1.743097726813036888e-02 1.756272778750696956e-02 1.773210184134877895e-02 1.793859974369723526e-02 1.818068642855878020e-02 1.845588516166662973e-02 1.876090516607552619e-02 1.909179058225176848e-02 1.944407817048969880e-02 1.981295276671016584e-02 2.019339208376735514e-02 2.058029534752352577e-02 2.096859294853902628e-02 2.135333646439773608e-02 2.172976995122784943e-02 2.209338434657109190e-02 2.243995727944302077e-02 2.276558068302345084e-02 2.306667847879540975e-02 2.334001635085341045e-02 2.358270532946247014e-02 2.379220060139185244e-02 2.396629668829907203e-02 2.410311989619825027e-02 2.420111874239498639e-02 2.425905290929927446e-02 2.427598115271699733e-02 2.425124850016283778e-02 2.418447300688518833e-02 2.407553228890578143e-02 2.392455001922469404e-02 2.373188255228507113e-02 2.349810583025253516e-02 2.322400272099254398e-02 2.291055094063471770e-02 2.255891172283107024e-02 2.217041941221272600e-02 2.174657218164713010e-02 2.128902410276874504e-02 2.079957883838820173e-02 2.028018527605556995e-02 1.973293548695956995e-02 1.916006547697293380e-02 1.856395930098024560e-02 1.794715724187287420e-02 1.731236891556302629e-02 1.666249235462432393e-02 1.600064034216640632e-02 1.533017549905674182e-02 1.465475583393168260e-02 1.397839256606357369e-02 1.330552186933354683e-02 1.264109147436203763e-02 1.199066131059282024e-02 1.136051377711995436e-02 1.075776265507785018e-02 1.019043875825620914e-02 9.667514263773336822e-03 9.198807579442224922e-03 8.794693331127942035e-03 8.465543393249947215e-03 8.220868760284797891e-03 8.068235930223830246e-03 8.012175308422048170e-03 8.053403172634216595e-03 8.188640800497418853e-03 8.411110635687873288e-03 8.711532214450552064e-03 9.079292344731039813e-03 9.503490463926834303e-03 9.973695829413193811e-03 1.048039234389781284e-02 1.101516975510894412e-02 1.157074468039203871e-02 1.214088528217074914e-02 1.272029216058752701e-02 1.330446776332538765e-02
1.361424699823189297e-02 1.302518606434339282e-02 1.243954968048479638e-02 1.186163939358480558e-02 1.129652219721483455e-02 1.075016184243884031e-02 1.022954583824552989e-02 9.742781230155355549e-03 9.299113400935950582e-03 8.908800123503641047e-03 8.582757432533057868e-03 8.331904311068130675e-03 8.166195453116906200e-03 8.093456077715350389e-03 8.118281237098430927e-03 8.241337017397864020e-03 8.459310373948729020e-03 8.765516091762411144e-03 9.150928169888617944e-03 9.605304957305188518e-03 1.011814422511807601e-02 1.067934733339646544e-02 1.127959471734323385e-02 1.191049843749396840e-02 1.256461039466591836e-02 1.323535144138156955e-02 1.391690622909122661e-02 1.460411071734003807e-02 1.529234655862340801e-02 1.597744863775291471e-02 1.665562756262600058e-02 1.732340661893762984e-02 1.797757169857445991e-02 1.861513240151310006e-02 1.923329254488443177e-02 1.982942849563951171e-02 2.040107397285852164e-02 2.094591019227282774e-02 2.146176042779785256e-02 2.194658823598055752e-02 2.239849872960474053e-02 2.281574239950737507e-02 2.319672107320336699e-02 2.353999566921940664e-02 2.384429546085596249e-02 2.410852860538145737e-02 2.433179372676035068e-02 2.451339236375653374e-02 2.465284211175124141e-02 2.474989029654561454e-02 2.480452802194754031e-02 2.481700442962589404e-02 2.478784099859103474e-02 2.471784569118927466e-02 2.460812672031859744e-02 2.446010566572245915e-02 2.427552960185302977e-02 2.405648181135695840e-02 2.380539054165901197e-02 2.352503511227645172e-02 2.321854849303820606e-02 2.288941524643513942e-02 2.254146346370497142e-02 2.217884903510657785e-02 2.180603030425812619e-02 2.142773090685804599e-02 2.104888845191314056e-02 2.067458676185236072e-02 2.030996976372230825e-02 1.996013594502019095e-02 1.963001366441539247e-02 1.932421958558055639e-02 1.904690500505365827e-02 1.880159762003541860e-02 1.859104888018744614e-02 1.841709888929207728e-02 1.828057124934069980e-02 1.818120883238690672e-02 1.811765816623965228e-02 1.808750535896434461e-02 1.808736112127792145e-02 1.811298752590470226e-02 1.815945559476974183e-02 1.822132116205306407e-02 1.829280675516132063e-02 1.836797906970900202e-02 1.844091435784311894e-02 1.850584705368163441e-02 1.855729971892259439e-02 1.859019460812377442e-02 1.859994872760609153e-02 1.858255523835278603e-02 1.853465455295076267e-02 1.845359864278852541e-02 1.833751203216562806e-02 1.818535280238940330e-02 1.799697670594367638e-02 1.777320718904032079e-02 1.751591366669001323e-02 1.722809963333167202e-02 1.691400086377995576e-02 1.657919166960701227e-02 1.623069338268552306e-02 1.587707329257938976e-02 1.552851359691666266e-02 1.519681849702918253e-02 1.489531475258667331e-02 1.463859082649782671e-02 1.444201995032744906e-02 1.432103374498348326e-02 1.429016424578473388e-02 1.436195033753747546e-02 1.454588533175983980e-02 1.484762283578902609e-02 1.526862104705960579e-02 1.580629273152485414e-02 1.645458883751466095e-02 1.720484380145964262e-02 1.804668678862044948e-02 1.896886518435672575e-02 1.995989698368083945e-02 2.100853243381662488e-02 2.210404580464899599e-02 2.323639538398308141e-02 2.439629121606610301e-02 2.557520374912575917e-02 2.676533799161369062e-02 2.795958988642237991e-02 2.915149544599789089e-02 3.033517882450380287e-02 3.150530262212323379e-02 3.265702192638535173e-02 3.378594254890659315e-02 3.488808334998658861e-02 3.595984227374898756e-02 3.699796562095897245e-02 3.799952008753457178e-02 3.896186714617273783e-02 3.988263941801099138e-02 4.075971875459313137e-02 4.159121581884841351e-02 4.237545101319747931e-02 4.311093665174146189e-02 4.379636031175880573e-02 4.443056932836583761e-02 4.501255641631767695e-02 4.554144641614629729e-02 4.601648416939450176e-02 4.643702353119695536e-02 4.680251752892979761e-02 4.711250967433468911e-02 4.736662643425434971e-02 4.756457086257255551e-02 4.770611739376778848e-02 4.779110779684327126e-02 4.781944828756081595e-02 4.779110779684326432e-02 4.770611739376780930e-02 4.756457086257255551e-02 4.736662643425434277e-02 4.711250967433470299e-02 4.680251752892978373e-02 4.643702353119697618e-02 4.601648416939448788e-02 4.554144641614633893e-02 4.501255641631766308e-02 4.443056932836582373e-02 4.379636031175878491e-02 4.311093665174146883e-02 4.237545101319750013e-02 4.159121581884843433e-02 4.075971875459313137e-02 3.988263941801098444e-02 3.896186714617272395e-02 3.799952008753455790e-02 3.699796562095898633e-02 3.595984227374900838e-02 3.488808334998660943e-02 3.378594254890661397e-02 3.265702192638537948e-02 3.150530262212321991e-02 3.033517882450382369e-02 2.915149544599787354e-02 2.795958988642235216e-02 2.676533799161371491e-02 2.557520374912577651e-02 2.439629121606610648e-02 2.323639538398308141e-02 2.210404580464899599e-02 2.100853243381665611e-02 1.995989698368083945e-02 1.896886518435672228e-02 1.804668678862045295e-02 1.720484380145963568e-02 1.645458883751465748e-02 1.580629273152485414e-02 1.526862104705961967e-02 1.484762283578902782e-02 1.454588533175983807e-02 1.436195033753748414e-02 1.429016424578473041e-02 1.432103374498347285e-02 1.444201995032744733e-02 1.463859082649782671e-02 1.489531475258666811e-02 1.519681849702918253e-02 1.552851359691666266e-02 1.587707329257938976e-02 1.623069338268553000e-02 1.657919166960700533e-02 1.691400086377995923e-02 1.722809963333167202e-02 1.751591366669000283e-02 1.777320718904033814e-02 1.799697670594366597e-02 1.818535280238940677e-02 1.833751203216562806e-02 1.845359864278852541e-02 1.853465455295076267e-02 1.858255523835278256e-02 1.859994872760609499e-02 1.859019460812377789e-02 1.855729971892259439e-02 1.850584705368163094e-02 1.844091435784312241e-02 1.836797906970901589e-02 1.829280675516131716e-02 1.822132116205307795e-02 1.815945559476973489e-02 1.811298752590470573e-02 1.808736112127792839e-02 1.808750535896433073e-02 1.811765816623965575e-02 1.818120883238692059e-02 1.828057124934071714e-02 1.841709888929207728e-02 1.859104888018743920e-02 1.880159762003540819e-02 1.904690500505364439e-02 1.932421958558057026e-02 1.963001366441537512e-02 1.996013594502017707e-02 2.030996976372230131e-02 2.067458676185235725e-02 2.104888845191313709e-02 2.142773090685804599e-02 2.180603030425811578e-02 2.217884903510658826e-02 2.254146346370498877e-02 2.288941524643513595e-02 2.321854849303820953e-02 2.352503511227642050e-02 2.380539054165899462e-02 2.405648181135695493e-02 2.427552960185302977e-02 2.446010566572245915e-02 2.460812672031859397e-02 2.471784569118926772e-02 2.478784099859104167e-02 2.481700442962588710e-02 2.480452802194754378e-02 2.474989029654560760e-02 2.465284211175124487e-02 2.451339236375654415e-02 2.433179372676035415e-02 2.410852860538144349e-02 2.384429546085596249e-02 2.353999566921942399e-02 2.319672107320337046e-02 2.281574239950737160e-02 2.239849872960474053e-02 2.194658823598056099e-02 2.146176042779784909e-02 2.094591019227284162e-02 2.040107397285852164e-02 1.982942849563951171e-02 1.923329254488443177e-02 1.861513240151311047e-02 1.797757169857445991e-02 1.732340661893762984e-02 1.665562756262598670e-02 1.597744863775292165e-02 1.529234655862340454e-02 1.460411071734004848e-02 1.391690622909121794e-02 1.323535144138156087e-02 1.256461039466592357e-02 1.191049843749396840e-02 1.127959471734323732e-02 1.067934733339646891e-02 1.011814422511808295e-02 9.605304957305191987e-03 9.150928169888611005e-03 8.765516091762409409e-03 8.459310373948725550e-03 8.241337017397857082e-03 8.118281237098436132e-03 8.093456077715343450e-03 8.166195453116899261e-03 8.331904311068125471e-03 8.582757432533063072e-03 8.908800123503637577e-03 9.299113400935955787e-03 9.742781230155364222e-03 1.022954583824552469e-02 1.075016184243884204e-02 1.129652219721483455e-02 1.186163939358481426e-02 1.243954968048478944e-02 1.302518606434339282e-02 1.361424699823189123e-02
1.390665757554663748e-02 1.331301586086748763e-02 1.272158536881361386e-02 1.213650024989798917e-02 1.156262736439983736e-02 1.100569711759854727e-02 1.047243547992536376e-02 9.970674731714899292e-03 9.509403138445801304e-03 9.098691881760869946e-03 8.749418132558372391e-03 8.472702846274278443e-03 8.279026180533303678e-03 8.177091260421287880e-03 8.172657825486382213e-03 8.267678021542695238e-03 8.460031208556732449e-03 8.743948650776520864e-03 9.110957376811017541e-03 9.551020072361400201e-03 1.005357070596856091e-02 1.060827839120565691e-02 1.120550957943058923e-02 1.183654179115985541e-02 1.249360818879878543e-02 1.316984437221788672e-02 1.385918892262957315e-02 1.455626985690130874e-02 1.525629468574018349e-02 1.595495242215342474e-02 1.664833044993065114e-02 1.733284629640427163e-02 1.800519302457495238e-02 1.866229648047390208e-02 1.930128258644287290e-02 1.991945302361224426e-02 2.051426787096046617e-02 2.108333400072147715e-02 2.162439824222317161e-02 2.213534450816615970e-02 2.261419422769106458e-02 2.305910955188437278e-02 2.346839889385386735e-02 2.384052444132643556e-02 2.417411133873766105e-02 2.446795828127986544e-02 2.472104929782516572e-02 2.493256652506951540e-02 2.510190379294176960e-02 2.522868085210008826e-02 2.531275807847057149e-02 2.535425148697011480e-02 2.535354787599583548e-02 2.531131990447456001e-02 2.522854087217982211e-02 2.510649892876945510e-02 2.494681037400560061e-02 2.475143162660077903e-02 2.452266932724494683e-02 2.426318789769847661e-02 2.397601369811210026e-02 2.366453470686464416e-02 2.333249439319404900e-02 2.298397817230923498e-02 2.262339054664210328e-02 2.225542078329350790e-02 2.188499481634155128e-02 2.151721107837858971e-02 2.115725826710115193e-02 2.081031376171162128e-02 2.048142263124550291e-02 2.017535898237535208e-02 1.989647373344601358e-02 1.964853557305319687e-02 1.943457447880702141e-02 1.925673919013367111e-02 1.911618084883351387e-02 1.901297416327842396e-02 1.894608475125881056e-02 1.891338705220102154e-02 1.891173208537200862e-02 1.893705933717224760e-02 1.898454313063481155e-02 1.904876160388746867e-02 1.912387608565217431e-02 1.920380995006304437e-02 1.928241841864531542e-02 1.935364362991706319e-02 1.941165208018839905e-02 1.945095389749851300e-02 1.946650518406296479e-02 1.945379584739313425e-02 1.940892602951781870e-02 1.932867457158876298e-02 1.921056305172083242e-02 1.905291891658920586e-02 1.885494116409999060e-02 1.861677195216471237e-02 1.833957738035132956e-02 1.802564041978853282e-02 1.767846835623095025e-02 1.730291582218651536e-02 1.690532198528621813e-02 1.649365593698491964e-02 1.607765675059576876e-02 1.566894297479586723e-02 1.528105001892585829e-02 1.492933446046185338e-02 1.463066743845592606e-02 1.440283706340333980e-02 1.426360999206239405e-02 1.422948025562965554e-02 1.431425379287799490e-02 1.452773650882977809e-02 1.487483848618335880e-02 1.535532238841385601e-02 1.596423149278065889e-02 1.669283014173536875e-02 1.752977878840002515e-02 1.846227908747131302e-02 1.947701834212351921e-02 2.056085019470208983e-02 2.170122604354200041e-02 2.288642920311360560e-02 2.410567126105447530e-02 2.534910177720375163e-02 2.660776915729023626e-02 2.787355793720516089e-02 2.913911792805704698e-02 3.039779388153599632e-02 3.164355998313851670e-02 3.287096087384028253e-02 3.407505944633770767e-02 3.525139092548865843e-02 3.639592243084984607e-02 3.750501714573872131e-02 3.857540226775457021e-02 3.960414002325923083e-02 4.058860115492263915e-02 4.152644041684707549e-02 4.241557372588581482e-02 4.325415671641497789e-02 4.404056452804774868e-02 4.477337272221246223e-02 4.545133927573111882e-02 4.607338763921592362e-02 4.663859087718216084e-02 4.714615692690438120e-02 4.759541502592162104e-02 4.798580336502379640e-02 4.831685802590432455e-02 4.858820326137208018e-02 4.879954317204898695e-02 4.895065482755258518e-02 4.904138287281251118e-02 4.907163565189351373e-02 4.904138287281255976e-02 4.895065482755257824e-02 4.879954317204897307e-02 4.858820326137208712e-02 4.831685802590431761e-02 4.798580336502381027e-02 4.759541502592156553e-02 4.714615692690438814e-02 4.663859087718217472e-02 4.607338763921592362e-02 4.545133927573111188e-02 4.477337272221245529e-02 4.404056452804774868e-02 4.325415671641496401e-02 4.241557372588582869e-02 4.152644041684704079e-02 4.058860115492263221e-02 3.960414002325922389e-02 3.857540226775453551e-02 3.750501714573870743e-02 3.639592243084988771e-02 3.525139092548868619e-02 3.407505944633771461e-02 3.287096087384028253e-02 3.164355998313850976e-02 3.039779388153598591e-02 2.913911792805704004e-02 2.787355793720514702e-02 2.660776915729022932e-02 2.534910177720376204e-02 2.410567126105448571e-02 2.288642920311362988e-02 2.170122604354204204e-02 2.056085019470210024e-02 1.947701834212351574e-02 1.846227908747130261e-02 1.752977878840003556e-02 1.669283014173535487e-02 1.596423149278065889e-02 1.535532238841385601e-02 1.487483848618334666e-02 1.452773650882977288e-02 1.431425379287797582e-02 1.422948025562966075e-02 1.426360999206239405e-02 1.440283706340333286e-02 1.463066743845592259e-02 1.492933446046185338e-02 1.528105001892586697e-02 1.566894297479586723e-02 1.607765675059577570e-02 1.649365593698491964e-02 1.690532198528621813e-02 1.730291582218651536e-02 1.767846835623095719e-02 1.802564041978852935e-02 1.833957738035132262e-02 1.861677195216469502e-02 1.885494116409998366e-02 1.905291891658920586e-02 1.921056305172082895e-02 1.932867457158875951e-02 1.940892602951783258e-02 1.945379584739313078e-02 1.946650518406295091e-02 1.945095389749850606e-02 1.941165208018839905e-02 1.935364362991707707e-02 1.928241841864531542e-02 1.920380995006304783e-02 1.912387608565217084e-02 1.904876160388745826e-02 1.898454313063481155e-02 1.893705933717224413e-02 1.891173208537199474e-02 1.891338705220101460e-02 1.894608475125881750e-02 1.901297416327842743e-02 1.911618084883351040e-02 1.925673919013368846e-02 1.943457447880703182e-02 1.964853557305321421e-02 1.989647373344602746e-02 2.017535898237535208e-02 2.048142263124550638e-02 2.081031376171162128e-02 2.115725826710115887e-02 2.151721107837859318e-02 2.188499481634156169e-02 2.225542078329353218e-02 2.262339054664211022e-02 2.298397817230923845e-02 2.333249439319405247e-02 2.366453470686464763e-02 2.397601369811209679e-02 2.426318789769848008e-02 2.452266932724494683e-02 2.475143162660076862e-02 2.494681037400560061e-02 2.510649892876943776e-02 2.522854087217981170e-02 2.531131990447457042e-02 2.535354787599584242e-02 2.535425148697011480e-02 2.531275807847057149e-02 2.522868085210008826e-02 2.510190379294178348e-02 2.493256652506950499e-02 2.472104929782517613e-02 2.446795828127986891e-02 2.417411133873766452e-02 2.384052444132643209e-02 2.346839889385385347e-02 2.305910955188436931e-02 2.261419422769106805e-02 2.213534450816614929e-02 2.162439824222316467e-02 2.108333400072147715e-02 2.051426787096046964e-02 1.991945302361224773e-02 1.930128258644288330e-02 1.866229648047389861e-02 1.800519302457495585e-02 1.733284629640426469e-02 1.664833044993065114e-02 1.595495242215342474e-02 1.525629468574019217e-02 1.455626985690130527e-02 1.385918892262956621e-02 1.316984437221788672e-02 1.249360818879879410e-02 1.183654179115986235e-02 1.120550957943058749e-02 1.060827839120566038e-02 1.005357070596856091e-02 9.551020072361394997e-03 9.110957376811010602e-03 8.743948650776526069e-03 8.460031208556732449e-03 8.267678021542690034e-03 8.172657825486389152e-03 8.177091260421294819e-03 8.279026180533300208e-03 8.472702846274278443e-03 8.749418132558382799e-03 9.098691881760875150e-03 9.509403138445799569e-03 9.970674731714920108e-03 1.047243547992536029e-02 1.100569711759855247e-02 1.156262736439984083e-02 1.213650024989798917e-02 1.272158536881361039e-02 1.331301586086747896e-02 1.390665757554664268e-02
1.418060346151498938e-02 1.358250924396306632e-02 1.298552204968369747e-02 1.239363522436007052e-02 1.181154605128813088e-02 1.124478552409920694e-02 1.069985356726589447e-02 1.018434089278588521e-02 9.707002788773897925e-03 9.277728844514169376e-03 8.907330912912542198e-03 8.607063376691226689e-03 8.387819166015931388e-03 8.259035866119543781e-03 8.227492847819149399e-03 8.296315695446993682e-03 8.464517981666636395e-03 8.727243666728992308e-03 9.076605971360448416e-03 9.502820152478275162e-03 9.995303675474125071e-03 1.054353236741492096e-02 1.113758818591211591e-02 1.176843592438398152e-02 1.242800656770221002e-02 1.310916380770149776e-02 1.380561169270722900e-02 1.451178089876466355e-02 1.522271495970678630e-02 1.593396701070414270e-02 1.664151116438521844e-02 1.734166915450579063e-02 1.803105120119019925e-02 1.870650938791886680e-02 1.936510170760092839e-02 2.000406505293653506e-02 2.062079564262228951e-02 2.121283561209386104e-02 2.177786471945993008e-02 2.231369630989911076e-02 2.281827684203379183e-02 2.328968840966299386e-02 2.372615379568037905e-02 2.412604367632939159e-02 2.448788565727517963e-02 2.481037487164573785e-02 2.509238590707141281e-02 2.533298585590762833e-02 2.553144830176435828e-02 2.568726806716331926e-02 2.580017655193876311e-02 2.587015748980725505e-02 2.589746294055293371e-02 2.588262931632942174e-02 2.582649321057423758e-02 2.573020675440780211e-02 2.559525216468046260e-02 2.542345506597326610e-02 2.521699606121120124e-02 2.497841988722551698e-02 2.471064131843775380e-02 2.441694677122773285e-02 2.410099031479998044e-02 2.376678251936469380e-02 2.341867028754708591e-02 2.306130555392874384e-02 2.269960055445000013e-02 2.233866733995035214e-02 2.198373943799953809e-02 2.164007417129771779e-02 2.131283523182259110e-02 2.100695676003324838e-02 2.072699237198815173e-02 2.047695515780356343e-02 2.026015731116685703e-02 2.007906024602247250e-02 1.993514723390213753e-02 1.982883024237494865e-02 1.975940051445350745e-02 1.972502864570335399e-02 1.972281506902883591e-02 1.974888683319886082e-02 1.979853230500603842e-02 1.986636266383449978e-02 1.994648811343887815e-02 2.003269749126483992e-02 2.011863196375258608e-02 2.019794616594902670e-02 2.026445291929505899e-02 2.031225013609494826e-02 2.033583047412776401e-02 2.033017568716203802e-02 2.029083848833260206e-02 2.021401522414292135e-02 2.009661288330280224e-02 1.993631405974797058e-02 1.973164354795749545e-02 1.948204033070666252e-02 1.918793884200887395e-02 1.885086351490786877e-02 1.847354063935091953e-02 1.806003121935914613e-02 1.761588739009214630e-02 1.714833228326850117e-02 1.666645782592769687e-02 1.618142512718754450e-02 1.570663583670763030e-02 1.525781869640408309e-02 1.485294481550207546e-02 1.451185626335291419e-02 1.425548538385479520e-02 1.410458840613666720e-02 1.407804433480238336e-02 1.419096691536673657e-02 1.445305851649750402e-02 1.486766622742004967e-02 1.543180721297083245e-02 1.613709503309145032e-02 1.697121710615493578e-02 1.791952971235414097e-02 1.896643995422005180e-02 2.009642082410704328e-02 2.129465276889142347e-02 2.254736374990793171e-02 2.384196029261765812e-02 2.516703069424628195e-02 2.651227973168507335e-02 2.786843332186538305e-02 2.922713568013593152e-02 3.058085085000253681e-02 3.192277392582772849e-02 3.324675356707001289e-02 3.454722546354646595e-02 3.581915552738509229e-02 3.705799129249972429e-02 3.825962001429315806e-02 3.942033211819429700e-02 4.053678885564793166e-02 4.160599324326145348e-02 4.262526356234083713e-02 4.359220887269853184e-02 4.450470614391252577e-02 4.536087873037391444e-02 4.615907601585313158e-02 4.689785413207843423e-02 4.757595771683142960e-02 4.819230272314101865e-02 4.874596032462596984e-02 4.923614198503192818e-02 4.966218577427886777e-02 5.002354402041424286e-02 5.031977238799905522e-02 5.055052046981206582e-02 5.071552397120189515e-02 5.081459855580276047e-02 5.084763540838371093e-02 5.081459855580279517e-02 5.071552397120189515e-02 5.055052046981208663e-02 5.031977238799905522e-02 5.002354402041426368e-02 4.966218577427886777e-02 4.923614198503192818e-02 4.874596032462597678e-02 4.819230272314101865e-02 4.757595771683142960e-02 4.689785413207842035e-02 4.615907601585313158e-02 4.536087873037391444e-02 4.450470614391251883e-02 4.359220887269851102e-02 4.262526356234080244e-02 4.160599324326143267e-02 4.053678885564791778e-02 3.942033211819429006e-02 3.825962001429314419e-02 3.705799129249971041e-02 3.581915552738508535e-02 3.454722546354647983e-02 3.324675356707001983e-02 3.192277392582774237e-02 3.058085085000252640e-02 2.922713568013596622e-02 2.786843332186537264e-02 2.651227973168507335e-02 2.516703069424630970e-02 2.384196029261765465e-02 2.254736374990793518e-02 2.129465276889144776e-02 2.009642082410705369e-02 1.896643995422006221e-02 1.791952971235413403e-02 1.697121710615493925e-02 1.613709503309144686e-02 1.543180721297084806e-02 1.486766622742007569e-02 1.445305851649750055e-02 1.419096691536672616e-02 1.407804433480236428e-02 1.410458840613666373e-02 1.425548538385481255e-02 1.451185626335291939e-02 1.485294481550207026e-02 1.525781869640408309e-02 1.570663583670764071e-02 1.618142512718754450e-02 1.666645782592770381e-02 1.714833228326849077e-02 1.761588739009215324e-02 1.806003121935914960e-02 1.847354063935091606e-02 1.885086351490788265e-02 1.918793884200889824e-02 1.948204033070667640e-02 1.973164354795750239e-02 1.993631405974796364e-02 2.009661288330280571e-02 2.021401522414292481e-02 2.029083848833260206e-02 2.033017568716202414e-02 2.033583047412776054e-02 2.031225013609494479e-02 2.026445291929506246e-02 2.019794616594901629e-02 2.011863196375258261e-02 2.003269749126484686e-02 1.994648811343887121e-02 1.986636266383448590e-02 1.979853230500606270e-02 1.974888683319887817e-02 1.972281506902882897e-02 1.972502864570335052e-02 1.975940051445349704e-02 1.982883024237495212e-02 1.993514723390215487e-02 2.007906024602248291e-02 2.026015731116684315e-02 2.047695515780356343e-02 2.072699237198815866e-02 2.100695676003322757e-02 2.131283523182258763e-02 2.164007417129771779e-02 2.198373943799955196e-02 2.233866733995034173e-02 2.269960055444998973e-02 2.306130555392874038e-02 2.341867028754708244e-02 2.376678251936470074e-02 2.410099031479998044e-02 2.441694677122773285e-02 2.471064131843774686e-02 2.497841988722551351e-02 2.521699606121119777e-02 2.542345506597327304e-02 2.559525216468045566e-02 2.573020675440780211e-02 2.582649321057423758e-02 2.588262931632943215e-02 2.589746294055291637e-02 2.587015748980725505e-02 2.580017655193876311e-02 2.568726806716331232e-02 2.553144830176436869e-02 2.533298585590762139e-02 2.509238590707140587e-02 2.481037487164575867e-02 2.448788565727517616e-02 2.412604367632939853e-02 2.372615379568037558e-02 2.328968840966299733e-02 2.281827684203380224e-02 2.231369630989911076e-02 2.177786471945993008e-02 2.121283561209386104e-02 2.062079564262229298e-02 2.000406505293653853e-02 1.936510170760092492e-02 1.870650938791886680e-02 1.803105120119020272e-02 1.734166915450579063e-02 1.664151116438522190e-02 1.593396701070413229e-02 1.522271495970678283e-02 1.451178089876467223e-02 1.380561169270722033e-02 1.310916380770149776e-02 1.242800656770220655e-02 1.176843592438397805e-02 1.113758818591210897e-02 1.054353236741492617e-02 9.995303675474132010e-03 9.502820152478280366e-03 9.076605971360443212e-03 8.727243666728988838e-03 8.464517981666624252e-03 8.296315695446988478e-03 8.227492847819152869e-03 8.259035866119543781e-03 8.387819166015938327e-03 8.607063376691216280e-03 8.907330912912538728e-03 9.277728844514169376e-03 9.707002788773901394e-03 1.018434089278588521e-02 1.069985356726589620e-02 1.124478552409919480e-02 1.181154605128814303e-02 1.239363522436007573e-02 1.298552204968369400e-02 1.358250924396306632e-02 1.418060346151498417e-02
1.443521690140895514e-02 1.383262993724008495e-02 1.323013303914450170e-02 1.263160327618398013e-02 1.204159698477565328e-02 1.146547833757035999e-02 1.090955674706629332e-02 1.038121728082616255e-02 9.889013663995955758e-03 9.442672919194922479e-03 9.052937662827373333e-03 8.731157982329793704e-03 8.488562015016198198e-03 8.335209562156987301e-03 8.278771970663751506e-03 8.323432922165557857e-03 8.469260382814572732e-03 8.712274476891728250e-03 9.045173373283022650e-03 9.458443800279936475e-03 9.941512470344410560e-03 1.048368689663150589e-02 1.107478604564705177e-02 1.170548001472546985e-02 1.236741307661434232e-02 1.305319083838874655e-02 1.375629566276783018e-02 1.447097316672612925e-02 1.519211485548246053e-02 1.591514972678150994e-02 1.663595022155624215e-02 1.735075377314438533e-02 1.805609916099511214e-02 1.874877601899788485e-02 1.942578562470108350e-02 2.008431117752837447e-02 2.072169598236452831e-02 2.133542819692039669e-02 2.192313103306214525e-02 2.248255750580603618e-02 2.301158899400396196e-02 2.350823701522726863e-02 2.397064772785915607e-02 2.439710876025727448e-02 2.478605803446139524e-02 2.513609430381211554e-02 2.544598916312009254e-02 2.571470031890718891e-02 2.594138592745589417e-02 2.612541982101422230e-02 2.626640744801820443e-02 2.636420235161463302e-02 2.641892300149993947e-02 2.643096977592033006e-02 2.640104186186276181e-02 2.633015379938007106e-02 2.621965133750003493e-02 2.607122619024937124e-02 2.588692917745696181e-02 2.566918110146767032e-02 2.542078054319876421e-02 2.514490755629514643e-02 2.484512199679807590e-02 2.452535495402455648e-02 2.418989146208299496e-02 2.384334240052872825e-02 2.349060328587049273e-02 2.313679758480470874e-02 2.278720234054736060e-02 2.244715440874837931e-02 2.212193656333675401e-02 2.181664423974851580e-02 2.153603574305311755e-02 2.128437124572379879e-02 2.106524855275747343e-02 2.088144597081791759e-02 2.073478412472196802e-02 2.062601868272046640e-02 2.055477434456957214e-02 2.051952713619730612e-02 2.051763749237439302e-02 2.054543159321288101e-02 2.059832388549436705e-02 2.067097046443137562e-02 2.075744146325101541e-02 2.085140081301918233e-02 2.094628334560514130e-02 2.103546167075091150e-02 2.111239799719480045e-02 2.117077863590667575e-02 2.120463104519312164e-02 2.120842484907653480e-02 2.117715930859160461e-02 2.110644035382430381e-02 2.099255062642399819e-02 2.083251617039124162e-02 2.062417355671377836e-02 2.036624142170824492e-02 2.005840069625352065e-02 1.970138822295749992e-02 1.929710896711290397e-02 1.884877250190638773e-02 1.836105960542669391e-02 1.784032407877225376e-02 1.729483222917667026e-02 1.673503605015356707e-02 1.617386313985837501e-02 1.562698303543288286e-02 1.511297234559988087e-02 1.465325035396344323e-02 1.427160532579347177e-02 1.399311521164807622e-02 1.384234515532489253e-02 1.384093110836405287e-02 1.400500038356186291e-02 1.434315096355382770e-02 1.485565971954893975e-02 1.553514795245991738e-02 1.636836139045108260e-02 1.733839334219832579e-02 1.842673248933678412e-02 1.961479648699665859e-02 2.088489188275222466e-02 2.222070289800429435e-02 2.360745903979871371e-02 2.503191427168297706e-02 2.648223233380035679e-02 2.794783683127574636e-02 2.941925837624464329e-02 3.088799428440539355e-02 3.234638663773813788e-02 3.378751942259424629e-02 3.520513306283323818e-02 3.659355377287830391e-02 3.794763502646857772e-02 3.926270866255138908e-02 4.053454351038985465e-02 4.175930980109100743e-02 4.293354799144006445e-02 4.405414093857235730e-02 4.511828862643750548e-02 4.612348486021355942e-02 4.706749551834861489e-02 4.794833809010132925e-02 4.876426233497605650e-02 4.951373198456770347e-02 5.019540747118272916e-02 5.080812971478361473e-02 5.135090503318619215e-02 5.182289126237337590e-02 5.222338518622121617e-02 5.255181137949139353e-02 5.280771256598146973e-02 5.299074158641031707e-02 5.310065505899642935e-02 5.313730880063515655e-02 5.310065505899642241e-02 5.299074158641031707e-02 5.280771256598146973e-02 5.255181137949138659e-02 5.222338518622123699e-02 5.182289126237336896e-02 5.135090503318617827e-02 5.080812971478362167e-02 5.019540747118270835e-02 4.951373198456770347e-02 4.876426233497607038e-02 4.794833809010129455e-02 4.706749551834862183e-02 4.612348486021355942e-02 4.511828862643752630e-02 4.405414093857234342e-02 4.293354799144005057e-02 4.175930980109100743e-02 4.053454351038983383e-02 3.926270866255136133e-02 3.794763502646858466e-02 3.659355377287831085e-02 3.520513306283322430e-02 3.378751942259423241e-02 3.234638663773812400e-02 3.088799428440542130e-02 2.941925837624463635e-02 2.794783683127573595e-02 2.648223233380034985e-02 2.503191427168296665e-02 2.360745903979871718e-02 2.222070289800428741e-02 2.088489188275222813e-02 1.961479648699664818e-02 1.842673248933679106e-02 1.733839334219833619e-02 1.636836139045109648e-02 1.553514795245990003e-02 1.485565971954892414e-02 1.434315096355384157e-02 1.400500038356188026e-02 1.384093110836403032e-02 1.384234515532488038e-02 1.399311521164807101e-02 1.427160532579346830e-02 1.465325035396345364e-02 1.511297234559988781e-02 1.562698303543288980e-02 1.617386313985839236e-02 1.673503605015358095e-02 1.729483222917667720e-02 1.784032407877226417e-02 1.836105960542669738e-02 1.884877250190637385e-02 1.929710896711289703e-02 1.970138822295749298e-02 2.005840069625351371e-02 2.036624142170825880e-02 2.062417355671379224e-02 2.083251617039122774e-02 2.099255062642400513e-02 2.110644035382430034e-02 2.117715930859159421e-02 2.120842484907653133e-02 2.120463104519310776e-02 2.117077863590665840e-02 2.111239799719481433e-02 2.103546167075089415e-02 2.094628334560513089e-02 2.085140081301918580e-02 2.075744146325099460e-02 2.067097046443138603e-02 2.059832388549437052e-02 2.054543159321287060e-02 2.051763749237439649e-02 2.051952713619729224e-02 2.055477434456958949e-02 2.062601868272045599e-02 2.073478412472196455e-02 2.088144597081790024e-02 2.106524855275748037e-02 2.128437124572378492e-02 2.153603574305313836e-02 2.181664423974852968e-02 2.212193656333678871e-02 2.244715440874838625e-02 2.278720234054737101e-02 2.313679758480469834e-02 2.349060328587049620e-02 2.384334240052872825e-02 2.418989146208300536e-02 2.452535495402455995e-02 2.484512199679808284e-02 2.514490755629514296e-02 2.542078054319878155e-02 2.566918110146769114e-02 2.588692917745696181e-02 2.607122619024938165e-02 2.621965133750003493e-02 2.633015379938006065e-02 2.640104186186276528e-02 2.643096977592031965e-02 2.641892300149994641e-02 2.636420235161462608e-02 2.626640744801819402e-02 2.612541982101422230e-02 2.594138592745588723e-02 2.571470031890719932e-02 2.544598916312008907e-02 2.513609430381211554e-02 2.478605803446139524e-02 2.439710876025727448e-02 2.397064772785914566e-02 2.350823701522725823e-02 2.301158899400395849e-02 2.248255750580603618e-02 2.192313103306215913e-02 2.133542819692039669e-02 2.072169598236453178e-02 2.008431117752836753e-02 1.942578562470108003e-02 1.874877601899789525e-02 1.805609916099511908e-02 1.735075377314439574e-02 1.663595022155623174e-02 1.591514972678151341e-02 1.519211485548245706e-02 1.447097316672611884e-02 1.375629566276783018e-02 1.305319083838875002e-02 1.236741307661433711e-02 1.170548001472546465e-02 1.107478604564705177e-02 1.048368689663150069e-02 9.941512470344410560e-03 9.458443800279943414e-03 9.045173373283027854e-03 8.712274476891733455e-03 8.469260382814579671e-03 8.323432922165566530e-03 8.278771970663754975e-03 8.335209562156990770e-03 8.488562015016203402e-03 8.731157982329791969e-03 9.052937662827376802e-03 9.442672919194919010e-03 9.889013663995955758e-03 1.038121728082617122e-02 1.090955674706629158e-02 1.146547833757035305e-02 1.204159698477564461e-02 1.263160327618399401e-02 1.323013303914449650e-02 1.383262993724008495e-02 1.443521690140895167e-02
1.466987424491465568e-02 1.406259399081425700e-02 1.345445172244225454e-02 1.284923063361319111e-02 1.225137265010554227e-02 1.166610598362049882e-02 1.109958431749008892e-02 1.055902426462456203e-02 1.005281424678368049e-02 9.590548186490414212e-03 9.182913563436079923e-03 8.841344850192573573e-03 8.577360606250727590e-03 8.401563815577901134e-03 8.322414954595893852e-03 8.345048995909102457e-03 8.470498236870195249e-03 8.695597567346002865e-03 9.013597333015287150e-03 9.415243978580546680e-03 9.889974017217960725e-03 1.042693336918631107e-02 1.101568767040792506e-02 1.164662352128421029e-02 1.231111062171845634e-02 1.300150923846297470e-02 1.371109314354304609e-02 1.443393613528828716e-02 1.516479092622591285e-02 1.589897551344065380e-02 1.663227365510642347e-02 1.736085130840474278e-02 1.808118847256924566e-02 1.879002483565090850e-02 1.948431731200432615e-02 2.016120760635248949e-02 2.081799814285833702e-02 2.145213494629085241e-02 2.206119630517911975e-02 2.264288626197009935e-02 2.319503215609087371e-02 2.371558559319295392e-02 2.420262633147518203e-02 2.465436866848486411e-02 2.506916998361933061e-02 2.544554114670883813e-02 2.578215854462450121e-02 2.607787750850880035e-02 2.633174694561931511e-02 2.654302499334345103e-02 2.671119551912017748e-02 2.683598528909731523e-02 2.691738161972128188e-02 2.695565030916381721e-02 2.695135361774646937e-02 2.690536802602287378e-02 2.681890144271847909e-02 2.669350945858195087e-02 2.653111014178490684e-02 2.633399674118431025e-02 2.610484750078270744e-02 2.584673158888120895e-02 2.556310990805337607e-02 2.525782928194369309e-02 2.493510822537355759e-02 2.459951222158016093e-02 2.425591619883089509e-02 2.390945178429355542e-02 2.356543700605146299e-02 2.322928652444331693e-02 2.290640131763188939e-02 2.260203811875721724e-02 2.232116083651602273e-02 2.206827860863730742e-02 2.184727780335490172e-02 2.166125779132739917e-02 2.151238212337113972e-02 2.140175731296180273e-02 2.132935032940767861e-02 2.129395306834490006e-02 2.129319780730518433e-02 2.132362268333255068e-02 2.138078145857057535e-02 2.145938812442740873e-02 2.155348479853583243e-02 2.165662103836100624e-02 2.176203388696261107e-02 2.186282018408245917e-02 2.195209535062307010e-02 2.202313549541094415e-02 2.206950196896199576e-02 2.208514924421578832e-02 2.206451822734651833e-02 2.200261787485369852e-02 2.189509844403128569e-02 2.173831997042898617e-02 2.152941977560362749e-02 2.126638307006471773e-02 2.094812111765310611e-02 2.057456203540073553e-02 2.014676015609640630e-02 1.966703097012045126e-02 1.913911988078447618e-02 1.856841404212118685e-02 1.796220668283021044e-02 1.733002107462182709e-02 1.668399386817255928e-02 1.603930004327373815e-02 1.541456692201546852e-02 1.483216437164362744e-02 1.431817025181079429e-02 1.390171517049278854e-02 1.361337827455538080e-02 1.348246085469856879e-02 1.353340841959360143e-02 1.378227163611831473e-02 1.423445208295263248e-02 1.488461257968024497e-02 1.571865753650816822e-02 1.671682693974208336e-02 1.785677498138082964e-02 1.911592062968547195e-02 2.047289107300655567e-02 2.190821228081397606e-02 2.340450166217311265e-02 2.494638604988961769e-02 2.652029712568732336e-02 2.811423254363658655e-02 2.971752712231009660e-02 3.132065248341155822e-02 3.291504975662664506e-02 3.449299350122927987e-02 3.604748247895177976e-02 3.757215236730090946e-02 3.906120584072937663e-02 4.050935611090997202e-02 4.191178073977246121e-02 4.326408320491876430e-02 4.456226026668867052e-02 4.580267365444846972e-02 4.698202496598095912e-02 4.809733297212125808e-02 4.914591275300915496e-02 5.012535627504125652e-02 5.103351415901020982e-02 5.186847849842443625e-02 5.262856666912353598e-02 5.331230613215537373e-02 5.391842027552611744e-02 5.444581537001062788e-02 5.489356873226072797e-02 5.526091819695491680e-02 5.554725300047096831e-02 5.575210617282939929e-02 5.587514852378737407e-02 5.591618429396314621e-02 5.587514852378735325e-02 5.575210617282935072e-02 5.554725300047094749e-02 5.526091819695487517e-02 5.489356873226071409e-02 5.444581537001061400e-02 5.391842027552610356e-02 5.331230613215537373e-02 5.262856666912354292e-02 5.186847849842442237e-02 5.103351415901018207e-02 5.012535627504125652e-02 4.914591275300918966e-02 4.809733297212125808e-02 4.698202496598095218e-02 4.580267365444847666e-02 4.456226026668864276e-02 4.326408320491876430e-02 4.191178073977243346e-02 4.050935611090997202e-02 3.906120584072935581e-02 3.757215236730090252e-02 3.604748247895179364e-02 3.449299350122927293e-02 3.291504975662664506e-02 3.132065248341151659e-02 2.971752712231011395e-02 2.811423254363659349e-02 2.652029712568736847e-02 2.494638604988960381e-02 2.340450166217311265e-02 2.190821228081397259e-02 2.047289107300655220e-02 1.911592062968546502e-02 1.785677498138082270e-02 1.671682693974207989e-02 1.571865753650818209e-02 1.488461257968024323e-02 1.423445208295262207e-02 1.378227163611831299e-02 1.353340841959362918e-02 1.348246085469858441e-02 1.361337827455537733e-02 1.390171517049276599e-02 1.431817025181079776e-02 1.483216437164362918e-02 1.541456692201547372e-02 1.603930004327373468e-02 1.668399386817256969e-02 1.733002107462183750e-02 1.796220668283020697e-02 1.856841404212118685e-02 1.913911988078446577e-02 1.966703097012045820e-02 2.014676015609641671e-02 2.057456203540073206e-02 2.094812111765309917e-02 2.126638307006471079e-02 2.152941977560361708e-02 2.173831997042897923e-02 2.189509844403127875e-02 2.200261787485370199e-02 2.206451822734651833e-02 2.208514924421578832e-02 2.206950196896197841e-02 2.202313549541092680e-02 2.195209535062307010e-02 2.186282018408248692e-02 2.176203388696261107e-02 2.165662103836101318e-02 2.155348479853582896e-02 2.145938812442740873e-02 2.138078145857056495e-02 2.132362268333254027e-02 2.129319780730519127e-02 2.129395306834488966e-02 2.132935032940768555e-02 2.140175731296179926e-02 2.151238212337115360e-02 2.166125779132739917e-02 2.184727780335490865e-02 2.206827860863731089e-02 2.232116083651600885e-02 2.260203811875722418e-02 2.290640131763188939e-02 2.322928652444331346e-02 2.356543700605145952e-02 2.390945178429355195e-02 2.425591619883090549e-02 2.459951222158016440e-02 2.493510822537355759e-02 2.525782928194370003e-02 2.556310990805336567e-02 2.584673158888119854e-02 2.610484750078271091e-02 2.633399674118429984e-02 2.653111014178492766e-02 2.669350945858195087e-02 2.681890144271847909e-02 2.690536802602286684e-02 2.695135361774646590e-02 2.695565030916381721e-02 2.691738161972128535e-02 2.683598528909732217e-02 2.671119551912017748e-02 2.654302499334344062e-02 2.633174694561931858e-02 2.607787750850880035e-02 2.578215854462450468e-02 2.544554114670883813e-02 2.506916998361932367e-02 2.465436866848486411e-02 2.420262633147518203e-02 2.371558559319294698e-02 2.319503215609087024e-02 2.264288626197009588e-02 2.206119630517911975e-02 2.145213494629084894e-02 2.081799814285833009e-02 2.016120760635247908e-02 1.948431731200432615e-02 1.879002483565090156e-02 1.808118847256924913e-02 1.736085130840475665e-02 1.663227365510642347e-02 1.589897551344065726e-02 1.516479092622592326e-02 1.443393613528827849e-02 1.371109314354305130e-02 1.300150923846297643e-02 1.231111062171845461e-02 1.164662352128420682e-02 1.101568767040793026e-02 1.042693336918631281e-02 9.889974017217957256e-03 9.415243978580551884e-03 9.013597333015288884e-03 8.695597567346002865e-03 8.470498236870195249e-03 8.345048995909093784e-03 8.322414954595886913e-03 8.401563815577906338e-03 8.577360606250736264e-03 8.841344850192577043e-03 9.182913563436079923e-03 9.590548186490414212e-03 1.005281424678368396e-02 1.055902426462456897e-02 1.109958431749007331e-02 1.166610598362049014e-02 1.225137265010553360e-02 1.284923063361319111e-02 1.345445172244225801e-02 1.406259399081425873e-02 1.466987424491465047e-02
1.488421451124254113e-02 1.427188936947199581e-02 1.365779187073270194e-02 1.304563148982940297e-02 1.243975999474526521e-02 1.184529842534004507e-02 1.126827814374489929e-02 1.071578465968472602e-02 1.019608036680408336e-02 9.718663235495904676e-03 9.294194081167104701e-03 8.934202924164960299e-03 8.650483958202597606e-03 8.454137824801434206e-03 8.354340877318677805e-03 8.357089915746582567e-03 8.464291480974007673e-03 8.673517272610094600e-03 8.978509861068543693e-03 9.370233367384650860e-03 9.838107187550163349e-03 1.037110075049739455e-02 1.095852081508360762e-02 1.159047201720440380e-02 1.225805611937532194e-02 1.295339812191076585e-02 1.366957540916687031e-02 1.440050334289609546e-02 1.514080976939357302e-02 1.588571576769902752e-02 1.663093043846777808e-02 1.737256213041526304e-02 1.810704573914430696e-02 1.883108449264277173e-02 1.954160424971701851e-02 2.023571836177881500e-02 2.091070135108396427e-02 2.156396991759114076e-02 2.219307004286999799e-02 2.279566918773984208e-02 2.336955277261862710e-02 2.391262428631582906e-02 2.442290849402493566e-02 2.489855731345904516e-02 2.533785800419167608e-02 2.573924337358001607e-02 2.610130374653315405e-02 2.642280047866036111e-02 2.670268081495324672e-02 2.694009391051478686e-02 2.713440783676102433e-02 2.728522739615403883e-02 2.739241256058902452e-02 2.745609733202911129e-02 2.747670879736600555e-02 2.745498611040688569e-02 2.739199907944370876e-02 2.728916596524321933e-02 2.714826999709108943e-02 2.697147398894522707e-02 2.676133227892689079e-02 2.652079901950547131e-02 2.625323161131812993e-02 2.596238780376295893e-02 2.565241469137364769e-02 2.532782753939240988e-02 2.499347611474820458e-02 2.465449604087121063e-02 2.431624272175540724e-02 2.398420569928484333e-02 2.366390203618086788e-02 2.336074856024773425e-02 2.307991461890786244e-02 2.282615933178705828e-02 2.260366000166656730e-02 2.241584098640133499e-02 2.226521443410965639e-02 2.215324527295448043e-02 2.208025225597213398e-02 2.204535449621816343e-02 2.204646899380522523e-02 2.208035976624922112e-02 2.214273422561068363e-02 2.222837830086044422e-02 2.233131915154275976e-02 2.244500343510873880e-02 2.256247984050475594e-02 2.267657654881261378e-02 2.278006686574649345e-02 2.286581896476101022e-02 2.292692809873242421e-02 2.295683157344120817e-02 2.294940817440348224e-02 2.289906465730539090e-02 2.280081246947276985e-02 2.265033820524431363e-02 2.244407154941507540e-02 2.217925475521681511e-02 2.185401814828280206e-02 2.146746684836718308e-02 2.101978495261523291e-02 2.051236491497342510e-02 1.994797183991615583e-02 1.933095484231374048e-02 1.866752021717546853e-02 1.796608304892845578e-02 1.723771299168589885e-02 1.649668182459513438e-02 1.576109646445390811e-02 1.505354700922838587e-02 1.440159632170056117e-02 1.383777571610643464e-02 1.339856871319969334e-02 1.312181337656148465e-02 1.304231284429873891e-02 1.318639235826300597e-02 1.356726258762128157e-02 1.418325604203700928e-02 1.501966916938190719e-02 1.605304422075825438e-02 1.725587404057224439e-02 1.860026061206072542e-02 2.006009098588989667e-02 2.161198434735336557e-02 2.323546563171056609e-02 2.491274946326113224e-02 2.662837829751504848e-02 2.836884344734919017e-02 3.012224537252486400e-02 3.187801092098901945e-02 3.362666712850529566e-02 3.535966413030555699e-02 3.706923799899894401e-02 3.874830485753964077e-02 4.039037893862802708e-02 4.198950870560336918e-02 4.354022645093537369e-02 4.503750786927947919e-02 4.647673896373469976e-02 4.785368831606555406e-02 4.916448326971640387e-02 5.040558897144828410e-02 5.157378952068213118e-02 5.266617070688178054e-02 5.368010399114109960e-02 5.461323152127491032e-02 5.546345206963458618e-02 5.622890785673813341e-02 5.690797227708575823e-02 5.749923858028767321e-02 5.800150958411066926e-02 5.841378850870920791e-02 5.873527102518302789e-02 5.896533860833644974e-02 5.910355327454004659e-02 5.914965377208630110e-02 5.910355327454004659e-02 5.896533860833647056e-02 5.873527102518303483e-02 5.841378850870921485e-02 5.800150958411070395e-02 5.749923858028769402e-02 5.690797227708576517e-02 5.622890785673811953e-02 5.546345206963460700e-02 5.461323152127491032e-02 5.368010399114109960e-02 5.266617070688176666e-02 5.157378952068211730e-02 5.040558897144833961e-02 4.916448326971641775e-02 4.785368831606554019e-02 4.647673896373469282e-02 4.503750786927945837e-02 4.354022645093538063e-02 4.198950870560335530e-02 4.039037893862802014e-02 3.874830485753964077e-02 3.706923799899892319e-02 3.535966413030557781e-02 3.362666712850528872e-02 3.187801092098903333e-02 3.012224537252485707e-02 2.836884344734915894e-02 2.662837829751503460e-02 2.491274946326112530e-02 2.323546563171058690e-02 2.161198434735336210e-02 2.006009098588989320e-02 1.860026061206073930e-02 1.725587404057223745e-02 1.605304422075826132e-02 1.501966916938190892e-02 1.418325604203701795e-02 1.356726258762125728e-02 1.318639235826301465e-02 1.304231284429874932e-02 1.312181337656146730e-02 1.339856871319968119e-02 1.383777571610644332e-02 1.440159632170056117e-02 1.505354700922837026e-02 1.576109646445390811e-02 1.649668182459514132e-02 1.723771299168589538e-02 1.796608304892844885e-02 1.866752021717548241e-02 1.933095484231373007e-02 1.994797183991615583e-02 2.051236491497343897e-02 2.101978495261523291e-02 2.146746684836715879e-02 2.185401814828280206e-02 2.217925475521680817e-02 2.244407154941506846e-02 2.265033820524432751e-02 2.280081246947276985e-02 2.289906465730538743e-02 2.294940817440347183e-02 2.295683157344121511e-02 2.292692809873242768e-02 2.286581896476099635e-02 2.278006686574650039e-02 2.267657654881261378e-02 2.256247984050475247e-02 2.244500343510872145e-02 2.233131915154277017e-02 2.222837830086044769e-02 2.214273422561068710e-02 2.208035976624922458e-02 2.204646899380523217e-02 2.204535449621817730e-02 2.208025225597213745e-02 2.215324527295448737e-02 2.226521443410964946e-02 2.241584098640134193e-02 2.260366000166654649e-02 2.282615933178706522e-02 2.307991461890784163e-02 2.336074856024772384e-02 2.366390203618087135e-02 2.398420569928482945e-02 2.431624272175541071e-02 2.465449604087120022e-02 2.499347611474822886e-02 2.532782753939242723e-02 2.565241469137365116e-02 2.596238780376294852e-02 2.625323161131812300e-02 2.652079901950547131e-02 2.676133227892689079e-02 2.697147398894522013e-02 2.714826999709109637e-02 2.728916596524321239e-02 2.739199907944370876e-02 2.745498611040688569e-02 2.747670879736599514e-02 2.745609733202911129e-02 2.739241256058902799e-02 2.728522739615403189e-02 2.713440783676102780e-02 2.694009391051479380e-02 2.670268081495324672e-02 2.642280047866036111e-02 2.610130374653315058e-02 2.573924337358001607e-02 2.533785800419166914e-02 2.489855731345905210e-02 2.442290849402492525e-02 2.391262428631582213e-02 2.336955277261863057e-02 2.279566918773983514e-02 2.219307004286999799e-02 2.156396991759115117e-02 2.091070135108396427e-02 2.023571836177881500e-02 1.954160424971702198e-02 1.883108449264277173e-02 1.810704573914431043e-02 1.737256213041526651e-02 1.663093043846777114e-02 1.588571576769903099e-02 1.514080976939356608e-02 1.440050334289608679e-02 1.366957540916687204e-02 1.295339812191076065e-02 1.225805611937531500e-02 1.159047201720441074e-02 1.095852081508360415e-02 1.037110075049739455e-02 9.838107187550158145e-03 9.370233367384650860e-03 8.978509861068541958e-03 8.673517272610101539e-03 8.464291480974000734e-03 8.357089915746582567e-03 8.354340877318684744e-03 8.454137824801434206e-03 8.650483958202585463e-03 8.934202924164962034e-03 9.294194081167097762e-03 9.718663235495909880e-03 1.019608036680407295e-02 1.071578465968472775e-02 1.126827814374489929e-02 1.184529842534004333e-02 1.243975999474525480e-02 1.304563148982940471e-02 1.365779187073270194e-02 1.427188936947199581e-02 1.488421451124253767e-02
1.507816061820152487e-02 1.446029882863758553e-02 1.383977191350676747e-02 1.322023333856786262e-02 1.260596642259321533e-02 1.200201137666189778e-02 1.141430869326016430e-02 1.084984936384788580e-02 1.031681058777449318e-02 9.824637055013176953e-03 9.384002882302098364e-03 9.006564049901737146e-03 8.704402998809519440e-03 8.489105587332439889e-03 8.370523517147227324e-03 8.355450082732395964e-03 8.446584655698819930e-03 8.642149071808099409e-03 8.936295838513661632e-03 9.320135800159064232e-03 9.783015631517634134e-03 1.031368926389291882e-02 1.090118109777358200e-02 1.153530325583496455e-02 1.220688877098235862e-02 1.290783332336887385e-02 1.363102813438589467e-02 1.437024283515668868e-02 1.511999439074281429e-02 1.587542148459360897e-02 1.663217320113755116e-02 1.738631483131540534e-02 1.813425054303516998e-02 1.887266128912424776e-02 1.959845588118244372e-02 2.030873317163384498e-02 2.100075349867530985e-02 2.167191782457366170e-02 2.231975327139784637e-02 2.294190400202415769e-02 2.353612659935813700e-02 2.410028926366218280e-02 2.463237428066957987e-02 2.513048331723005333e-02 2.559284518172459666e-02 2.601782574787281366e-02 2.640393978675056527e-02 2.674986448563862473e-02 2.705445445603540944e-02 2.731675804832899013e-02 2.753603479809780402e-02 2.771177382920880089e-02 2.784371303150404153e-02 2.793185881512548485e-02 2.797650621789204289e-02 2.797825910449729808e-02 2.793805014370496359e-02 2.785716017848293910e-02 2.773723650980862432e-02 2.758030949270741036e-02 2.738880668793133161e-02 2.716556362021451190e-02 2.691382996176151787e-02 2.663726968932754804e-02 2.633995346354718256e-02 2.602634116987281518e-02 2.570125227720133562e-02 2.536982146933710464e-02 2.503743696652889830e-02 2.470965918358405608e-02 2.439211798713966997e-02 2.409038793210344781e-02 2.380984255113987799e-02 2.355549102914296367e-02 2.333180326681755581e-02 2.314253210134385383e-02 2.299054382137477245e-02 2.287766951206588253e-02 2.280458966977103735e-02 2.277076264249631304e-02 2.277440386800805294e-02 2.281251810834736271e-02 2.288098175254380667e-02 2.297466771215249393e-02 2.308760223493955960e-02 2.321314151466448081e-02 2.334415625887206053e-02 2.347321402547772329e-02 2.359275160503121818e-02 2.369523245383181598e-02 2.377328673626604230e-02 2.381983364826711566e-02 2.382818726999764991e-02 2.379214826360891849e-02 2.370608439628132946e-02 2.356500326833707581e-02 2.336462090529146940e-02 2.310143016818475351e-02 2.277277337696512194e-02 2.237692425438846458e-02 2.191318541974706866e-02 2.138200935048915549e-02 2.078515316835278029e-02 2.012588098587796137e-02 1.940923199509769770e-02 1.864237784613293966e-02 1.783509821892873687e-02 1.700040597093404118e-02 1.615534568226259862e-02 1.532195613666912683e-02 1.452829858774958363e-02 1.380926457075188143e-02 1.320655893430236830e-02 1.276688924685381692e-02 1.253735852942484789e-02 1.255802249641820370e-02 1.285371745221183110e-02 1.342902214159211877e-02 1.426911356319212308e-02 1.534561464456329904e-02 1.662391753896047542e-02 1.806897056328198720e-02 1.964855298659200222e-02 2.133450781230837243e-02 2.310278306370409235e-02 2.493294866358314321e-02 2.680757190879337268e-02 2.871162773137140092e-02 3.063200512047829782e-02 3.255711768518057547e-02 3.447660579491982485e-02 3.638111244565890579e-02 3.826211587442147205e-02 4.011180478564990021e-02 4.192298511634644925e-02 4.368900993650402104e-02 4.540372621598402769e-02 4.706143382676274134e-02 4.865685338035521251e-02 5.018510041650928177e-02 5.164166413913382631e-02 5.302238940007220763e-02 5.432346100660227078e-02 5.554138970840178519e-02 5.667299942862887019e-02 5.771541545970595294e-02 5.866605346024074408e-02 5.952260917476164676e-02 6.028304885945925951e-02 6.094560044011379518e-02 6.150874545663177068e-02 6.197121186514336494e-02 6.233196777571333586e-02 6.259021620323676482e-02 6.274539090262400143e-02 6.279715334821016348e-02 6.274539090262397367e-02 6.259021620323677870e-02 6.233196777571332892e-02 6.197121186514336494e-02 6.150874545663175680e-02 6.094560044011379518e-02 6.028304885945928032e-02 5.952260917476166757e-02 5.866605346024074408e-02 5.771541545970595294e-02 5.667299942862886325e-02 5.554138970840177131e-02 5.432346100660225691e-02 5.302238940007223539e-02 5.164166413913382631e-02 5.018510041650928177e-02 4.865685338035519170e-02 4.706143382676274134e-02 4.540372621598406239e-02 4.368900993650401410e-02 4.192298511634649089e-02 4.011180478564991408e-02 3.826211587442149981e-02 3.638111244565889885e-02 3.447660579491982485e-02 3.255711768518056853e-02 3.063200512047831170e-02 2.871162773137140439e-02 2.680757190879338309e-02 2.493294866358313280e-02 2.310278306370410623e-02 2.133450781230839671e-02 1.964855298659202304e-02 1.806897056328198026e-02 1.662391753896047542e-02 1.534561464456331292e-02 1.426911356319210573e-02 1.342902214159212050e-02 1.285371745221183630e-02 1.255802249641821411e-02 1.253735852942484096e-02 1.276688924685381692e-02 1.320655893430235789e-02 1.380926457075188490e-02 1.452829858774959751e-02 1.532195613666912336e-02 1.615534568226260209e-02 1.700040597093403771e-02 1.783509821892875075e-02 1.864237784613293619e-02 1.940923199509769076e-02 2.012588098587795790e-02 2.078515316835277682e-02 2.138200935048916937e-02 2.191318541974706172e-02 2.237692425438847499e-02 2.277277337696511500e-02 2.310143016818476044e-02 2.336462090529147981e-02 2.356500326833707581e-02 2.370608439628132946e-02 2.379214826360892196e-02 2.382818726999764991e-02 2.381983364826710178e-02 2.377328673626605271e-02 2.369523245383180210e-02 2.359275160503121471e-02 2.347321402547771288e-02 2.334415625887206053e-02 2.321314151466448081e-02 2.308760223493955960e-02 2.297466771215251127e-02 2.288098175254379973e-02 2.281251810834736965e-02 2.277440386800805641e-02 2.277076264249630264e-02 2.280458966977103735e-02 2.287766951206587560e-02 2.299054382137478633e-02 2.314253210134383995e-02 2.333180326681754194e-02 2.355549102914296367e-02 2.380984255113987452e-02 2.409038793210345128e-02 2.439211798713966997e-02 2.470965918358405608e-02 2.503743696652891565e-02 2.536982146933710464e-02 2.570125227720134256e-02 2.602634116987280824e-02 2.633995346354716521e-02 2.663726968932754804e-02 2.691382996176149706e-02 2.716556362021451884e-02 2.738880668793133161e-02 2.758030949270741036e-02 2.773723650980860350e-02 2.785716017848293910e-02 2.793805014370497053e-02 2.797825910449728420e-02 2.797650621789204983e-02 2.793185881512549526e-02 2.784371303150404153e-02 2.771177382920880089e-02 2.753603479809779361e-02 2.731675804832900747e-02 2.705445445603540944e-02 2.674986448563863514e-02 2.640393978675057568e-02 2.601782574787282060e-02 2.559284518172460707e-02 2.513048331723006026e-02 2.463237428066957641e-02 2.410028926366217586e-02 2.353612659935812312e-02 2.294190400202416810e-02 2.231975327139784637e-02 2.167191782457366517e-02 2.100075349867532720e-02 2.030873317163384498e-02 1.959845588118244719e-02 1.887266128912424082e-02 1.813425054303517692e-02 1.738631483131540534e-02 1.663217320113755116e-02 1.587542148459361591e-02 1.511999439074282296e-02 1.437024283515668868e-02 1.363102813438589814e-02 1.290783332336887385e-02 1.220688877098235862e-02 1.153530325583496455e-02 1.090118109777359068e-02 1.031368926389291708e-02 9.783015631517634134e-03 9.320135800159055559e-03 8.936295838513668571e-03 8.642149071808104613e-03 8.446584655698816460e-03 8.355450082732401168e-03 8.370523517147222120e-03 8.489105587332439889e-03 8.704402998809526379e-03 9.006564049901723268e-03 9.384002882302100099e-03 9.824637055013180423e-03 1.031681058777450186e-02 1.084984936384789100e-02 1.141430869326017297e-02 1.200201137666189778e-02 1.260596642259319972e-02 1.322023333856785395e-02 1.383977191350675706e-02 1.446029882863757686e-02 1.507816061820152487e-02
1.525194314605728477e-02 1.462792602825413284e-02 1.400034322513312758e-02 1.337280715238587520e-02 1.274955147261266734e-02 1.213555898790180318e-02 1.153670816919993326e-02 1.095993039603328743e-02 1.041335876677655994e-02 9.906431086979090861e-03 9.449883925255591829e-03 9.055546335283111425e-03 8.735826962700487391e-03 8.502817142782033780e-03 8.367038566453656803e-03 8.336045339293716647e-03 8.413264256842280242e-03 8.597478775468238646e-03 8.883151223268678440e-03 9.261440879284307814e-03 9.721536725610062726e-03 1.025191225079313470e-02 1.084126599378880743e-02 1.147909306595115871e-02 1.215594804848248341e-02 1.286349796132742022e-02 1.359445521525774574e-02 1.434245503207491092e-02 1.510191695512544049e-02 1.586791173351852560e-02 1.663604324842783699e-02 1.740234856322301141e-02 1.816321582175502505e-02 1.891531824098588443e-02 1.965556197417703960e-02 2.038104564546517825e-02 2.108902959282011116e-02 2.177691315768929409e-02 2.244221865621442297e-02 2.308258092949042745e-02 2.369574159029115556e-02 2.427954726184398254e-02 2.483195124547129748e-02 2.535101816412932418e-02 2.583493121375310744e-02 2.628200171890434159e-02 2.669068073751863779e-02 2.705957249487001698e-02 2.738744945155706031e-02 2.767326882614669359e-02 2.791619040108470062e-02 2.811559544111765993e-02 2.827110654661136452e-02 2.838260824904648150e-02 2.845026813131994875e-02 2.847455821909986029e-02 2.845627633866254155e-02 2.839656706767937008e-02 2.829694181396501598e-02 2.815929743821748640e-02 2.798593268496788952e-02 2.777956149643056108e-02 2.754332205333878680e-02 2.728078011543270953e-02 2.699592492849158670e-02 2.669315564133946730e-02 2.637725586679539116e-02 2.605335377682003323e-02 2.572686502031234015e-02 2.540341589359769101e-02 2.508874469940823582e-02 2.478858022314283163e-02 2.450849782916947328e-02 2.425375585329980418e-02 2.402911763052386490e-02 2.383866736886893628e-02 2.368563070302549464e-02 2.357221255604678364e-02 2.349946533238686172e-02 2.346719907476047320e-02 2.347394200978395254e-02 2.351695528885675360e-02 2.359230048250841177e-02 2.369495346336795982e-02 2.381895457364808025e-02 2.395758294905981495e-02 2.410354266199971410e-02 2.424914966480982634e-02 2.438651083445724302e-02 2.450768916404238995e-02 2.460485182534235399e-02 2.467040011833159310e-02 2.469708208251069834e-02 2.467808976768274057e-02 2.460714393744808937e-02 2.447856944195075934e-02 2.428736479540380758e-02 2.402926977375403894e-02 2.370083524806659153e-02 2.329950013201686002e-02 2.282368140805786025e-02 2.227288490811609942e-02 2.164784713022290322e-02 2.095072223515129228e-02 2.018533395262452068e-02 1.935751994666088521e-02 1.847560654744581643e-02 1.755106396656080231e-02 1.659940242556195641e-02 1.564136629984036811e-02 1.470443638556596759e-02 1.382449494833437771e-02 1.304713616008777895e-02 1.242743087283855810e-02 1.202621181390899074e-02 1.190120300518585778e-02 1.209418249234946348e-02 1.262007095764866235e-02 1.346490444612372973e-02 1.459359700995897097e-02 1.596157623948549903e-02 1.752409145378126809e-02 1.924110338569579720e-02 2.107873873894636554e-02 2.300895255707899670e-02 2.500855245781707925e-02 2.705815906349054792e-02 2.914131704680997595e-02 3.124380147695643428e-02 3.335309999332954078e-02 3.545803467106807549e-02 3.754848876628760768e-02 3.961521004765063830e-02 4.164966929102849325e-02 4.364395824665054380e-02 4.559071576414330113e-02 4.748307396881876197e-02 4.931461869116333940e-02 5.107936000149281008e-02 5.277170988059101675e-02 5.438646490235291009e-02 5.591879241376233878e-02 5.736421913963478392e-02 5.871862146230062002e-02 5.997821686326119950e-02 6.113955618813415177e-02 6.219951652441008810e-02 6.315529457527507828e-02 6.400440048042653485e-02 6.474465208237654978e-02 6.537416966874938506e-02 6.589137124077140695e-02 6.629496836816831107e-02 6.658396269296722181e-02 6.675764314095293528e-02 6.681558389104871876e-02 6.675764314095293528e-02 6.658396269296720793e-02 6.629496836816835270e-02 6.589137124077142083e-02 6.537416966874939894e-02 6.474465208237650815e-02 6.400440048042653485e-02 6.315529457527507828e-02 6.219951652441007423e-02 6.113955618813416565e-02 5.997821686326124113e-02 5.871862146230064083e-02 5.736421913963480473e-02 5.591879241376232490e-02 5.438646490235293091e-02 5.277170988059099593e-02 5.107936000149281702e-02 4.931461869116333940e-02 4.748307396881876197e-02 4.559071576414328031e-02 4.364395824665052298e-02 4.164966929102845855e-02 3.961521004765063830e-02 3.754848876628759380e-02 3.545803467106806856e-02 3.335309999332954078e-02 3.124380147695642040e-02 2.914131704680996901e-02 2.705815906349056874e-02 2.500855245781711048e-02 2.300895255707900711e-02 2.107873873894639330e-02 1.924110338569582149e-02 1.752409145378129932e-02 1.596157623948552332e-02 1.459359700995896750e-02 1.346490444612372800e-02 1.262007095764866235e-02 1.209418249234947042e-02 1.190120300518586298e-02 1.202621181390899421e-02 1.242743087283856851e-02 1.304713616008777374e-02 1.382449494833437771e-02 1.470443638556596586e-02 1.564136629984037158e-02 1.659940242556197029e-02 1.755106396656081272e-02 1.847560654744581990e-02 1.935751994666087134e-02 2.018533395262452762e-02 2.095072223515128534e-02 2.164784713022288934e-02 2.227288490811610289e-02 2.282368140805786025e-02 2.329950013201686349e-02 2.370083524806657072e-02 2.402926977375403894e-02 2.428736479540379717e-02 2.447856944195075241e-02 2.460714393744806508e-02 2.467808976768274057e-02 2.469708208251071221e-02 2.467040011833160698e-02 2.460485182534237134e-02 2.450768916404239689e-02 2.438651083445723955e-02 2.424914966480979858e-02 2.410354266199972451e-02 2.395758294905980107e-02 2.381895457364808025e-02 2.369495346336795288e-02 2.359230048250842565e-02 2.351695528885675013e-02 2.347394200978395601e-02 2.346719907476047320e-02 2.349946533238685478e-02 2.357221255604679058e-02 2.368563070302548770e-02 2.383866736886891893e-02 2.402911763052387878e-02 2.425375585329981112e-02 2.450849782916947328e-02 2.478858022314284204e-02 2.508874469940822541e-02 2.540341589359769447e-02 2.572686502031231587e-02 2.605335377682002282e-02 2.637725586679539810e-02 2.669315564133947771e-02 2.699592492849156936e-02 2.728078011543271994e-02 2.754332205333877986e-02 2.777956149643056455e-02 2.798593268496789646e-02 2.815929743821749334e-02 2.829694181396501598e-02 2.839656706767937008e-02 2.845627633866254849e-02 2.847455821909986723e-02 2.845026813131995569e-02 2.838260824904648150e-02 2.827110654661135411e-02 2.811559544111765993e-02 2.791619040108470062e-02 2.767326882614669359e-02 2.738744945155706031e-02 2.705957249487001698e-02 2.669068073751863779e-02 2.628200171890434506e-02 2.583493121375310397e-02 2.535101816412933459e-02 2.483195124547129748e-02 2.427954726184397907e-02 2.369574159029116597e-02 2.308258092949042398e-02 2.244221865621442297e-02 2.177691315768929062e-02 2.108902959282010423e-02 2.038104564546519212e-02 1.965556197417703960e-02 1.891531824098589137e-02 1.816321582175502505e-02 1.740234856322301141e-02 1.663604324842784393e-02 1.586791173351852560e-02 1.510191695512545437e-02 1.434245503207492480e-02 1.359445521525774921e-02 1.286349796132741502e-02 1.215594804848247820e-02 1.147909306595116391e-02 1.084126599378880049e-02 1.025191225079312603e-02 9.721536725610073135e-03 9.261440879284299141e-03 8.883151223268673236e-03 8.597478775468236911e-03 8.413264256842283711e-03 8.336045339293714912e-03 8.367038566453663742e-03 8.502817142782028575e-03 8.735826962700480453e-03 9.055546335283107956e-03 9.449883925255597034e-03 9.906431086979085657e-03 1.041335876677655647e-02 1.095993039603327703e-02 1.153670816919992632e-02 1.213555898790180144e-02 1.274955147261266387e-02 1.337280715238588040e-02 1.400034322513313279e-02 1.462792602825412937e-02 1.525194314605727783e-02
1.540612641868316021e-02 1.477522475258310521e-02 1.413982241401488468e-02 1.350350255509099630e-02 1.287046454777291717e-02 1.224565364595664105e-02 1.163491173620193921e-02 1.104514277089739711e-02 1.048447575113127701e-02 9.962390017782023904e-03 9.489740931178911737e-03 9.078592426810134022e-03 8.741741277395230839e-03 8.491837461028961878e-03 8.340105129399949524e-03 8.294858347396088030e-03 8.360208427793036287e-03 8.535415892454274733e-03 8.815138481574329166e-03 9.190459260124688931e-03 9.650294364472780315e-03 1.018274439480536427e-02 1.077611692631792566e-02 1.141955032715774240e-02 1.210330111351103251e-02 1.281880230019967828e-02 1.355859139933999168e-02 1.431617867403073112e-02 1.508589873456329944e-02 1.586276836987720804e-02 1.664236082730988914e-02 1.742069964553261130e-02 1.819417157817678973e-02 1.895945661422325512e-02 1.971347264658415699e-02 2.045333240395490193e-02 2.117631053937383406e-02 2.187981910756246068e-02 2.256138998982583008e-02 2.321866311112141465e-02 2.384937953119737469e-02 2.445137868260695985e-02 2.502259917881763038e-02 2.556108273238707693e-02 2.606498081263901312e-02 2.653256374000237741e-02 2.696223196458967172e-02 2.735252931327887202e-02 2.770215801513837076e-02 2.800999533137558950e-02 2.827511162436763953e-02 2.849678970126778149e-02 2.867454526120867195e-02 2.880814826059787184e-02 2.889764498715249180e-02 2.894338059816857836e-02 2.894602182932728626e-02 2.890657951350676311e-02 2.882643046025314473e-02 2.870733813055392769e-02 2.855147139287023822e-02 2.836142045951860549e-02 2.814020887326722578e-02 2.789130014116436573e-02 2.761859730050451184e-02 2.732643336412014443e-02 2.701955025670176730e-02 2.670306356783042762e-02 2.638241028268548116e-02 2.606327670646682582e-02 2.575150419507195657e-02 2.545297117318648036e-02 2.517345137281789061e-02 2.491845030820020318e-02 2.469302464637219627e-02 2.450159209808272162e-02 2.434774231436239236e-02 2.423406145338934115e-02 2.416198396700423162e-02 2.413168427235905938e-02 2.414201817310296372e-02 2.419051947036091749e-02 2.427345187285590011e-02 2.438591104245627431e-02 2.452196733778934726e-02 2.467483720299594452e-02 2.483707041740372198e-02 2.500074137541402619e-02 2.515763471209384733e-02 2.529941833096727502e-02 2.541779968732455972e-02 2.550466365165294375e-02 2.555219222613596894e-02 2.555296777337515493e-02 2.550006231040699914e-02 2.538711595119201928e-02 2.520840789712494590e-02 2.495892362827227540e-02 2.463442228426072564e-02 2.423150879223178941e-02 2.374771627084141037e-02 2.318160583495526908e-02 2.253289345843722050e-02 2.180261748562476246e-02 2.099336640652157970e-02 2.010959562990221119e-02 1.915807555309183285e-02 1.814853271291343509e-02 1.709457170599161871e-02 1.601499369395664729e-02 1.493563818518884104e-02 1.389180758111274033e-02 1.293103638692066903e-02 1.211515442597062980e-02 1.151904493461182455e-02 1.122205318016068244e-02 1.129005187108240299e-02 1.175482918054691385e-02 1.260520606180054286e-02 1.379672679951072893e-02 1.527057276373413458e-02 1.696879622525973921e-02 1.884149229708359519e-02 2.084816923581578330e-02 2.295655028430635888e-02 2.514075286908686035e-02 2.737963498979397239e-02 2.965551101863249731e-02 3.195321823311543519e-02 3.425945818166421103e-02 3.656233780710385628e-02 3.885105111683510165e-02 4.111565845020756504e-02 4.334693327078127656e-02 4.553625571510065001e-02 4.767553859726419291e-02 4.975717599645656380e-02 5.177400757574119466e-02 5.371929384826586162e-02 5.558669903221881425e-02 5.737027912697786197e-02 5.906447353908066827e-02 6.066409908060994144e-02 6.216434551646237566e-02 6.356077209259261562e-02 6.484930466304622554e-02 6.602623316895236960e-02 6.708820932105848123e-02 6.803224440836673492e-02 6.885570720563732872e-02 6.955632198686034773e-02 7.013216667378036062e-02 7.058167116091723647e-02 7.090361586333684962e-02 7.109713053230706792e-02 7.116169337836572573e-02 7.109713053230706792e-02 7.090361586333690513e-02 7.058167116091723647e-02 7.013216667378036062e-02 6.955632198686034773e-02 6.885570720563738423e-02 6.803224440836673492e-02 6.708820932105850898e-02 6.602623316895242511e-02 6.484930466304625329e-02 6.356077209259264338e-02 6.216434551646238260e-02 6.066409908060990674e-02 5.906447353908068215e-02 5.737027912697784116e-02 5.558669903221882119e-02 5.371929384826587550e-02 5.177400757574120160e-02 4.975717599645659850e-02 4.767553859726415127e-02 4.553625571510063613e-02 4.334693327078127656e-02 4.111565845020757892e-02 3.885105111683510165e-02 3.656233780710384934e-02 3.425945818166421797e-02 3.195321823311546988e-02 2.965551101863246955e-02 2.737963498979397239e-02 2.514075286908685689e-02 2.295655028430638317e-02 2.084816923581578677e-02 1.884149229708360906e-02 1.696879622525972534e-02 1.527057276373414325e-02 1.379672679951074281e-02 1.260520606180058102e-02 1.175482918054692599e-02 1.129005187108240299e-02 1.122205318016068418e-02 1.151904493461184016e-02 1.211515442597063674e-02 1.293103638692066036e-02 1.389180758111273166e-02 1.493563818518885838e-02 1.601499369395664035e-02 1.709457170599161871e-02 1.814853271291344550e-02 1.915807555309184326e-02 2.010959562990221466e-02 2.099336640652157970e-02 2.180261748562475899e-02 2.253289345843721356e-02 2.318160583495527602e-02 2.374771627084140690e-02 2.423150879223178247e-02 2.463442228426072911e-02 2.495892362827229274e-02 2.520840789712494590e-02 2.538711595119200887e-02 2.550006231040700955e-02 2.555296777337514452e-02 2.555219222613595506e-02 2.550466365165295762e-02 2.541779968732455972e-02 2.529941833096726461e-02 2.515763471209385774e-02 2.500074137541400884e-02 2.483707041740373933e-02 2.467483720299594105e-02 2.452196733778935420e-02 2.438591104245626737e-02 2.427345187285590358e-02 2.419051947036093483e-02 2.414201817310296372e-02 2.413168427235904551e-02 2.416198396700422815e-02 2.423406145338934808e-02 2.434774231436240971e-02 2.450159209808274244e-02 2.469302464637220321e-02 2.491845030820020318e-02 2.517345137281788367e-02 2.545297117318649771e-02 2.575150419507196697e-02 2.606327670646682582e-02 2.638241028268547422e-02 2.670306356783042762e-02 2.701955025670174301e-02 2.732643336412016524e-02 2.761859730050451531e-02 2.789130014116436573e-02 2.814020887326721190e-02 2.836142045951861243e-02 2.855147139287024863e-02 2.870733813055392769e-02 2.882643046025314820e-02 2.890657951350675270e-02 2.894602182932731055e-02 2.894338059816857836e-02 2.889764498715248486e-02 2.880814826059786490e-02 2.867454526120867889e-02 2.849678970126779190e-02 2.827511162436764994e-02 2.800999533137559644e-02 2.770215801513838116e-02 2.735252931327888590e-02 2.696223196458968560e-02 2.653256374000238435e-02 2.606498081263901312e-02 2.556108273238706652e-02 2.502259917881763038e-02 2.445137868260696679e-02 2.384937953119737816e-02 2.321866311112141465e-02 2.256138998982582314e-02 2.187981910756247109e-02 2.117631053937383753e-02 2.045333240395490540e-02 1.971347264658415699e-02 1.895945661422325165e-02 1.819417157817679667e-02 1.742069964553261130e-02 1.664236082730988220e-02 1.586276836987720804e-02 1.508589873456329250e-02 1.431617867403073112e-02 1.355859139933998994e-02 1.281880230019968522e-02 1.210330111351103077e-02 1.141955032715775975e-02 1.077611692631793260e-02 1.018274439480537120e-02 9.650294364472776845e-03 9.190459260124680257e-03 8.815138481574334370e-03 8.535415892454283407e-03 8.360208427793044961e-03 8.294858347396093234e-03 8.340105129399961667e-03 8.491837461028958409e-03 8.741741277395230839e-03 9.078592426810135757e-03 9.489740931178897859e-03 9.962390017782030843e-03 1.048447575113127354e-02 1.104514277089739538e-02 1.163491173620193574e-02 1.224565364595663584e-02 1.287046454777291196e-02 1.350350255509099630e-02 1.413982241401487081e-02 1.477522475258309653e-02 1.540612641868315501e-02
1.554163654812940748e-02 1.490303096828488570e-02 1.425892747694526910e-02 1.361288803466055228e-02 1.296908898839680899e-02 1.233245350570599461e-02 1.170880786186604024e-02 1.110505673041474115e-02 1.052936231798938700e-02 9.991294058221576388e-03 9.501887625964889825e-03 9.073516611539097360e-03 8.719451060720410929e-03 8.452986826175906340e-03 8.286124524740185945e-03 8.227978065816869691e-03 8.283329368146101143e-03 8.451840375623066032e-03 8.728237673390986870e-03 9.103376694869030200e-03 9.565753694872050281e-03 1.010297463870457775e-02 1.070286813416726317e-02 1.135416010291445330e-02 1.204677914164502435e-02 1.277191274425150749e-02 1.352192387092658078e-02 1.429020524795406206e-02 1.507101785249275079e-02 1.585933772203330580e-02 1.665072146766512565e-02 1.744119331444902304e-02 1.822715280236552118e-02 1.900530076970134707e-02 1.977258085455645131e-02 2.052613388871428121e-02 2.126326290180934053e-02 2.198140684411371837e-02 2.267812150196861845e-02 2.335106639419532240e-02 2.399799669557519874e-02 2.461675943888385482e-02 2.520529340751624311e-02 2.576163225451305258e-02 2.628391047805390957e-02 2.677037195437626665e-02 2.721938078157474725e-02 2.762943422568180443e-02 2.799917758673179519e-02 2.832742081927782513e-02 2.861315675040751114e-02 2.885558073942198418e-02 2.905411161712057738e-02 2.920841372851851886e-02 2.931841987970303792e-02 2.938435495542165987e-02 2.940675992635198577e-02 2.938651590015802992e-02 2.932486778411352510e-02 2.922344701392667887e-02 2.908429265765340860e-02 2.890987001928019620e-02 2.870308563852891348e-02 2.846729730911518388e-02 2.820631741921002938e-02 2.792440756610443942e-02 2.762626203590202653e-02 2.731697741149746381e-02 2.700200534529686655e-02 2.668708550266528021e-02 2.637815596970663479e-02 2.608123916223722624e-02 2.580230259903391887e-02 2.554709588748222543e-02 2.532096788176073712e-02 2.512867101731986949e-02 2.497416290818766163e-02 2.486041784670242616e-02 2.478926222019471257e-02 2.476124749860197927e-02 2.477557208483642526e-02 2.483005913196965897e-02 2.492119205816526947e-02 2.504420389366854641e-02 2.519321179114209289e-02 2.536138480659275510e-02 2.554113177303713247e-02 2.572429664231022997e-02 2.590235061180683890e-02 2.606657307154921707e-02 2.620821631470476171e-02 2.631865160819633898e-02 2.638949636632857351e-02 2.641272373053877784e-02 2.638075687995046839e-02 2.628655100081441973e-02 2.612366617842147229e-02 2.588633469727130362e-02 2.556952649402968736e-02 2.516901695410995662e-02 2.468146204656725129e-02 2.410448717405487204e-02 2.343679839481409288e-02 2.267832834871678221e-02 2.183043508362321125e-02 2.089618131413471108e-02 1.988073649958333605e-02 1.879196764707499398e-02 1.764132128674214192e-02 1.644515297061042297e-02 1.522672975923982167e-02 1.401918328742293024e-02 1.286959354984807714e-02 1.184374202961429971e-02 1.102907095733850380e-02 1.052954714031263499e-02 1.044420184160111710e-02 1.083205947936748820e-02 1.168850659041378859e-02 1.295568937581649711e-02 1.455404557673385495e-02 1.640768763808608463e-02 1.845456240189174979e-02 2.064688827151053493e-02 2.294823878682690846e-02 2.533037867220240200e-02 2.777077110638195151e-02 3.025081655774235212e-02 3.275466056842143286e-02 3.526839887797891815e-02 3.777954906595810264e-02 4.027669870282893361e-02 4.274927038900883797e-02 4.518736463842210754e-02 4.758165500620362837e-02 4.992331854831416615e-02 5.220399032320154065e-02 5.441573431205545819e-02 5.655102555168705497e-02 5.860273988866841754e-02 6.056414885664467007e-02 6.242891792925139155e-02 6.419110692331986279e-02 6.584517169503234513e-02 6.738596653387546320e-02 6.880874684768394089e-02 7.010917186833781622e-02 7.128330720634488971e-02 7.232762715369039919e-02 7.323901668498197792e-02 7.401477314208054770e-02 7.465260761067261941e-02 7.515064601135501565e-02 7.550742993472518705e-02 7.572191725141902419e-02 7.579348252521292406e-02 7.572191725141901031e-02 7.550742993472520093e-02 7.515064601135505729e-02 7.465260761067260553e-02 7.401477314208057545e-02 7.323901668498199180e-02 7.232762715369039919e-02 7.128330720634488971e-02 7.010917186833783010e-02 6.880874684768395477e-02 6.738596653387547708e-02 6.584517169503234513e-02 6.419110692331989054e-02 6.242891792925139155e-02 6.056414885664467007e-02 5.860273988866837591e-02 5.655102555168707579e-02 5.441573431205545819e-02 5.220399032320153371e-02 4.992331854831418697e-02 4.758165500620361449e-02 4.518736463842210754e-02 4.274927038900882409e-02 4.027669870282892667e-02 3.777954906595808876e-02 3.526839887797890427e-02 3.275466056842141899e-02 3.025081655774234171e-02 2.777077110638200355e-02 2.533037867220240200e-02 2.294823878682693968e-02 2.064688827151054187e-02 1.845456240189175673e-02 1.640768763808609851e-02 1.455404557673385321e-02 1.295568937581650926e-02 1.168850659041379900e-02 1.083205947936747432e-02 1.044420184160111710e-02 1.052954714031264366e-02 1.102907095733852635e-02 1.184374202961427369e-02 1.286959354984808061e-02 1.401918328742291983e-02 1.522672975923982167e-02 1.644515297061041603e-02 1.764132128674215233e-02 1.879196764707499398e-02 1.988073649958333952e-02 2.089618131413472843e-02 2.183043508362321472e-02 2.267832834871678568e-02 2.343679839481408941e-02 2.410448717405487204e-02 2.468146204656724782e-02 2.516901695410996703e-02 2.556952649402967348e-02 2.588633469727131403e-02 2.612366617842147923e-02 2.628655100081441279e-02 2.638075687995047880e-02 2.641272373053878131e-02 2.638949636632858392e-02 2.631865160819635632e-02 2.620821631470476171e-02 2.606657307154921013e-02 2.590235061180683543e-02 2.572429664231024038e-02 2.554113177303714288e-02 2.536138480659274469e-02 2.519321179114207901e-02 2.504420389366855682e-02 2.492119205816528335e-02 2.483005913196965897e-02 2.477557208483642526e-02 2.476124749860196886e-02 2.478926222019472991e-02 2.486041784670242616e-02 2.497416290818765816e-02 2.512867101731987990e-02 2.532096788176073018e-02 2.554709588748221849e-02 2.580230259903392928e-02 2.608123916223722624e-02 2.637815596970663479e-02 2.668708550266525939e-02 2.700200534529686655e-02 2.731697741149746381e-02 2.762626203590201265e-02 2.792440756610443942e-02 2.820631741921003979e-02 2.846729730911517348e-02 2.870308563852894124e-02 2.890987001928020314e-02 2.908429265765339472e-02 2.922344701392669622e-02 2.932486778411354245e-02 2.938651590015802992e-02 2.940675992635198577e-02 2.938435495542167028e-02 2.931841987970303445e-02 2.920841372851851886e-02 2.905411161712057738e-02 2.885558073942198765e-02 2.861315675040750767e-02 2.832742081927782513e-02 2.799917758673179866e-02 2.762943422568181484e-02 2.721938078157474031e-02 2.677037195437626665e-02 2.628391047805390957e-02 2.576163225451306646e-02 2.520529340751623618e-02 2.461675943888385829e-02 2.399799669557520221e-02 2.335106639419533281e-02 2.267812150196861845e-02 2.198140684411372184e-02 2.126326290180934053e-02 2.052613388871428468e-02 1.977258085455646172e-02 1.900530076970135401e-02 1.822715280236552118e-02 1.744119331444902304e-02 1.665072146766512218e-02 1.585933772203330580e-02 1.507101785249275079e-02 1.429020524795406033e-02 1.352192387092657384e-02 1.277191274425151617e-02 1.204677914164502088e-02 1.135416010291444462e-02 1.070286813416725970e-02 1.010297463870457775e-02 9.565753694872050281e-03 9.103376694869031935e-03 8.728237673390983400e-03 8.451840375623067766e-03 8.283329368146094204e-03 8.227978065816869691e-03 8.286124524740189415e-03 8.452986826175911544e-03 8.719451060720416133e-03 9.073516611539095625e-03 9.501887625964884621e-03 9.991294058221579857e-03 1.052936231798938700e-02 1.110505673041474288e-02 1.170880786186604371e-02 1.233245350570598940e-02 1.296908898839680725e-02 1.361288803466055575e-02 1.425892747694526216e-02 1.490303096828488570e-02 1.554163654812941095e-02
1.565979088940589598e-02 1.501259724361190748e-02 1.435881747208208117e-02 1.370199604942267183e-02 1.304629262612243962e-02 1.239661827162295143e-02 1.175879878741325178e-02 1.113976195628206198e-02 1.054773569509333958e-02 9.992425827552052151e-03 9.485112621350110657e-03 9.038565196497086104e-03 8.666634912880690628e-03 8.383387115489837269e-03 8.201719955608300500e-03 8.131635660158552728e-03 8.178609483160440355e-03 8.342642675947918238e-03 8.618392384626357566e-03 8.996305638596061027e-03 9.464276465284688147e-03 1.000926251410863728e-02 1.061850119515741694e-02 1.128023403813238797e-02 1.198402192486865830e-02 1.272078961492425185e-02 1.348272271301201308e-02 1.426310206172336052e-02 1.505612520410293080e-02 1.585673980478084083e-02 1.666049907851561637e-02 1.746344138033842017e-02 1.826199241702216106e-02 1.905288714226023236e-02 1.983310814678955133e-02 2.059983761199456198e-02 2.135042033226938057e-02 2.208233577057690591e-02 2.279317752650525386e-02 2.348063894501396451e-02 2.414250387571697382e-02 2.477664181442313165e-02 2.538100683042528172e-02 2.595363981437164708e-02 2.649267368081287613e-02 2.699634123368963023e-02 2.746298545750784637e-02 2.789107203608028399e-02 2.827920392761449145e-02 2.862613784194441985e-02 2.893080247432405425e-02 2.919231835134710601e-02 2.941001913840571649e-02 2.958347424424859554e-02 2.971251253561596126e-02 2.979724694176066890e-02 2.983809968236675325e-02 2.983582778943781252e-02 2.979154850974233965e-02 2.970676406402586456e-02 2.958338509631515054e-02 2.942375196481368874e-02 2.923065279910296022e-02 2.900733697261733204e-02 2.875752231480001656e-02 2.848539402190511383e-02 2.819559283927154311e-02 2.789318971956105189e-02 2.758364387361565695e-02 2.727274101525666017e-02 2.696650878013256286e-02 2.667110691479237725e-02 2.639269102813482717e-02 2.613725057580615352e-02 2.591042431568009799e-02 2.571729957785364590e-02 2.556220498100899782e-02 2.544850914291638816e-02 2.537843979924379531e-02 2.535293792584619732e-02 2.537155957128184314e-02 2.543243419987066198e-02 2.553228297301295482e-02 2.566649450433429805e-02 2.582925029671252759e-02 2.601368821836981191e-02 2.621209050231244550e-02 2.641608286787643783e-02 2.661683306733056420e-02 2.680523983656336179e-02 2.697210624058204997e-02 2.710829424417981331e-02 2.720485969258202436e-02 2.725316863344093288e-02 2.724499707243997759e-02 2.717261694039642753e-02 2.702887140983018660e-02 2.680724289118914527e-02 2.650191721555598262e-02 2.610784782091303893e-02 2.562082436551428935e-02 2.503755130042466248e-02 2.435574384334500062e-02 2.357425198255094778e-02 2.269322839478075601e-02 2.171436483735513651e-02 2.064123601775975925e-02 1.947981422965324935e-02 1.823925915700369202e-02 1.693315653847457872e-02 1.558149252612196604e-02 1.421381728438154447e-02 1.287422077445247483e-02 1.162859667009068752e-02 1.057304689584309156e-02 9.836604932254683700e-03 9.561734047070591033e-03 9.850965632699814137e-03 1.071372669963444567e-02 1.207253423882412476e-02 1.381704662226940911e-02 1.584715388460541247e-02 1.808641836117095766e-02 2.047962751677978241e-02 2.298677172645791078e-02 2.557792299206022163e-02 2.822970418543648344e-02 3.092301708570059302e-02 3.364160946991933548e-02 3.637117189924190391e-02 3.909876465376099092e-02 4.181245138637387782e-02 4.450106375644919537e-02 4.715405024968182673e-02 4.976137987795371115e-02 5.231348209962505269e-02 5.480121087113139916e-02 5.721582486250475358e-02 5.954897850093054251e-02 6.179272021676075061e-02 6.393949539795663883e-02 6.598215232053633583e-02 6.791394984373085031e-02 6.972856602065910514e-02 7.142010703037436625e-02 7.298311601894581779e-02 7.441258156794548773e-02 7.570394560315960031e-02 7.685311062462632514e-02 7.785644618807814610e-02 7.871079460246098447e-02 7.941347583185835723e-02 7.996229160538968761e-02 8.035552874747224628e-02 8.059196174463249818e-02 8.067085456509739960e-02 8.059196174463248430e-02 8.035552874747219076e-02 7.996229160538968761e-02 7.941347583185832948e-02 7.871079460246095671e-02 7.785644618807814610e-02 7.685311062462633902e-02 7.570394560315961419e-02 7.441258156794548773e-02 7.298311601894581779e-02 7.142010703037439401e-02 6.972856602065910514e-02 6.791394984373085031e-02 6.598215232053632195e-02 6.393949539795666659e-02 6.179272021676073673e-02 5.954897850093056333e-02 5.721582486250471888e-02 5.480121087113139916e-02 5.231348209962505269e-02 4.976137987795371809e-02 4.715405024968184061e-02 4.450106375644919537e-02 4.181245138637385700e-02 3.909876465376097704e-02 3.637117189924192473e-02 3.364160946991932161e-02 3.092301708570056873e-02 2.822970418543645915e-02 2.557792299206023204e-02 2.298677172645791772e-02 2.047962751677981710e-02 1.808641836117094032e-02 1.584715388460541940e-02 1.381704662226942298e-02 1.207253423882412649e-02 1.071372669963443353e-02 9.850965632699821076e-03 9.561734047070587564e-03 9.836604932254704517e-03 1.057304689584310023e-02 1.162859667009069446e-02 1.287422077445247136e-02 1.421381728438156182e-02 1.558149252612198166e-02 1.693315653847455790e-02 1.823925915700372671e-02 1.947981422965324935e-02 2.064123601775975925e-02 2.171436483735514691e-02 2.269322839478077336e-02 2.357425198255095125e-02 2.435574384334498674e-02 2.503755130042465554e-02 2.562082436551428935e-02 2.610784782091302506e-02 2.650191721555597915e-02 2.680724289118915221e-02 2.702887140983018660e-02 2.717261694039640671e-02 2.724499707243997412e-02 2.725316863344093288e-02 2.720485969258200701e-02 2.710829424417980638e-02 2.697210624058204650e-02 2.680523983656334097e-02 2.661683306733056420e-02 2.641608286787643436e-02 2.621209050231245244e-02 2.601368821836980497e-02 2.582925029671252759e-02 2.566649450433429111e-02 2.553228297301296176e-02 2.543243419987066892e-02 2.537155957128184314e-02 2.535293792584622855e-02 2.537843979924378490e-02 2.544850914291638816e-02 2.556220498100899435e-02 2.571729957785362855e-02 2.591042431568007717e-02 2.613725057580616046e-02 2.639269102813480983e-02 2.667110691479235643e-02 2.696650878013254204e-02 2.727274101525666364e-02 2.758364387361566736e-02 2.789318971956104842e-02 2.819559283927154311e-02 2.848539402190513117e-02 2.875752231480001656e-02 2.900733697261734939e-02 2.923065279910296022e-02 2.942375196481369568e-02 2.958338509631512972e-02 2.970676406402585068e-02 2.979154850974234658e-02 2.983582778943780212e-02 2.983809968236676019e-02 2.979724694176065850e-02 2.971251253561596126e-02 2.958347424424859554e-02 2.941001913840572690e-02 2.919231835134711295e-02 2.893080247432406119e-02 2.862613784194441985e-02 2.827920392761448798e-02 2.789107203608028052e-02 2.746298545750784983e-02 2.699634123368964758e-02 2.649267368081287960e-02 2.595363981437164708e-02 2.538100683042528172e-02 2.477664181442312819e-02 2.414250387571697035e-02 2.348063894501396451e-02 2.279317752650524692e-02 2.208233577057690591e-02 2.135042033226937710e-02 2.059983761199456198e-02 1.983310814678954440e-02 1.905288714226024971e-02 1.826199241702214371e-02 1.746344138033842017e-02 1.666049907851562678e-02 1.585673980478085124e-02 1.505612520410292733e-02 1.426310206172335532e-02 1.348272271301201655e-02 1.272078961492426226e-02 1.198402192486865830e-02 1.128023403813238450e-02 1.061850119515741347e-02 1.000926251410865116e-02 9.464276465284691617e-03 8.996305638596055823e-03 8.618392384626362770e-03 8.342642675947919972e-03 8.178609483160442090e-03 8.131635660158566606e-03 8.201719955608300500e-03 8.383387115489830330e-03 8.666634912880695832e-03 9.038565196497079166e-03 9.485112621350117595e-03 9.992425827552052151e-03 1.054773569509334305e-02 1.113976195628206718e-02 1.175879878741325699e-02 1.239661827162295664e-02 1.304629262612244135e-02 1.370199604942267703e-02 1.435881747208207077e-02 1.501259724361190227e-02 1.565979088940589598e-02
1.576232807415459819e-02 1.510562874472031088e-02 1.444113503890769902e-02 1.377237255455945018e-02 1.310348465494234546e-02 1.243937351176889992e-02 1.178587201464435276e-02 1.114994542648738325e-02 1.053991226079164893e-02 9.965655475304816685e-03 9.438763579548068577e-03 8.972495591700329828e-03 8.581414730954852951e-03 8.280519326425914151e-03 8.083781354157571278e-03 8.002239718624739109e-03 8.042132753929462710e-03 8.203757555742933333e-03 8.481550353395194211e-03 8.865333962984459082e-03 9.342176389975016468e-03 9.898197211252013350e-03 1.051990451663078856e-02 1.119496737545666587e-02 1.191253020801427524e-02 1.266323331835731217e-02 1.343908003652964991e-02 1.423324395487056762e-02 1.503986873497086506e-02 1.585388541851604632e-02 1.667085630866385615e-02 1.748684642013927093e-02 1.829831995678427720e-02 1.910205811279283572e-02 1.989509445953696609e-02 2.067466460806806003e-02 2.143816739917031935e-02 2.218313541991331558e-02 2.290721312097804968e-02 2.360814119889548951e-02 2.428374621666481992e-02 2.493193467655556786e-02 2.555069094300836674e-02 2.613807855299442318e-02 2.669224455574320878e-02 2.721142660122320353e-02 2.769396255323969963e-02 2.813830244321642582e-02 2.854302260811299174e-02 2.890684187302708721e-02 2.922863964756339250e-02 2.950747580601021172e-02 2.974261221511347725e-02 2.993353575947221151e-02 3.007998269233808433e-02 3.018196410720728681e-02 3.023979228047856543e-02 3.025410757426750391e-02 3.022590550669270251e-02 3.015656348925919994e-02 3.004786659089188003e-02 2.990203150884144373e-02 2.972172770127330318e-02 2.951009435941320119e-02 2.927075156690242888e-02 2.900780361552488668e-02 2.872583203622976894e-02 2.842987549633571240e-02 2.812539336601595219e-02 2.781820955771421855e-02 2.751443331180340041e-02 2.722035408843148652e-02 2.694230878568081369e-02 2.668652126623513587e-02 2.645891668328647153e-02 2.626491624560300941e-02 2.610922153801402759e-02 2.599560078079960965e-02 2.592669177077995546e-02 2.590383698865893203e-02 2.592696497972633157e-02 2.599452853764055646e-02 2.610350489491039538e-02 2.624945696616003132e-02 2.642664884372666889e-02 2.662820424805739661e-02 2.684629413799853592e-02 2.707233932059177270e-02 2.729721533227252514e-02 2.751144947561064841e-02 2.770540300473004619e-02 2.786943448315123972e-02 2.799404291227793398e-02 2.806999117589773982e-02 2.808841165978686466e-02 2.804089668441732061e-02 2.791957678156672604e-02 2.771719001313208836e-02 2.742714562699443900e-02 2.704358551680408410e-02 2.656144735128748019e-02 2.597653404723148859e-02 2.528559573935870025e-02 2.448643296608875308e-02 2.357803415170505942e-02 2.256076787908231282e-02 2.143666319870082132e-02 2.020983356076124643e-02 1.888713992554446816e-02 1.747926148484861206e-02 1.600247670536344979e-02 1.448170172456620525e-02 1.295574556866120955e-02 1.148625653504231105e-02 1.017156683728917196e-02 9.161570281475295285e-03 8.651242900390460067e-03 8.811369486368970591e-03 9.680395787008749461e-03 1.115132766912001541e-02 1.306722396935533145e-02 1.529577946530169888e-02 1.774458103917800345e-02 2.035178362337369817e-02 2.307499276168026997e-02 2.588358285366698652e-02 2.875404472458504765e-02 3.166725596001496862e-02 3.460687506706336403e-02 3.755838337168940916e-02 4.050850438393459318e-02 4.344484764772721386e-02 4.635568919009124683e-02 4.922983696804633658e-02 5.205655027243252103e-02 5.482549395359771066e-02 5.752671539059069777e-02 6.015063640786673382e-02 6.268805500268913311e-02 6.513015343492442599e-02 6.746851032603312648e-02 6.969511513898164756e-02 7.180238389990600822e-02 7.378317535840310526e-02 7.563080701801072614e-02 7.733907063472438004e-02 7.890224690072025759e-02 8.031511911672908899e-02 8.157298571929141873e-02 8.267167157471624894e-02 8.360753798446639296e-02 8.437749137001744615e-02 8.497899062128339009e-02 8.541005310316307497e-02 8.566925932092060714e-02 8.575575624805875652e-02 8.566925932092062101e-02 8.541005310316310273e-02 8.497899062128339009e-02 8.437749137001744615e-02 8.360753798446639296e-02 8.267167157471624894e-02 8.157298571929140485e-02 8.031511911672904735e-02 7.890224690072025759e-02 7.733907063472436616e-02 7.563080701801078165e-02 7.378317535840310526e-02 7.180238389990600822e-02 6.969511513898164756e-02 6.746851032603309872e-02 6.513015343492442599e-02 6.268805500268913311e-02 6.015063640786673382e-02 5.752671539059069777e-02 5.482549395359769678e-02 5.205655027243252103e-02 4.922983696804632964e-02 4.635568919009123295e-02 4.344484764772722080e-02 4.050850438393458625e-02 3.755838337168940916e-02 3.460687506706335709e-02 3.166725596001492699e-02 2.875404472458502683e-02 2.588358285366697611e-02 2.307499276168024915e-02 2.035178362337372246e-02 1.774458103917799651e-02 1.529577946530168153e-02 1.306722396935533492e-02 1.115132766912002582e-02 9.680395787008759870e-03 8.811369486368975795e-03 8.651242900390460067e-03 9.161570281475283142e-03 1.017156683728916156e-02 1.148625653504230758e-02 1.295574556866119567e-02 1.448170172456618096e-02 1.600247670536345673e-02 1.747926148484861553e-02 1.888713992554447510e-02 2.020983356076124643e-02 2.143666319870081438e-02 2.256076787908233017e-02 2.357803415170505595e-02 2.448643296608873920e-02 2.528559573935869678e-02 2.597653404723147125e-02 2.656144735128748019e-02 2.704358551680409797e-02 2.742714562699443553e-02 2.771719001313209876e-02 2.791957678156673298e-02 2.804089668441732755e-02 2.808841165978686813e-02 2.806999117589773982e-02 2.799404291227792704e-02 2.786943448315123972e-02 2.770540300473004619e-02 2.751144947561064147e-02 2.729721533227252861e-02 2.707233932059176229e-02 2.684629413799851511e-02 2.662820424805738967e-02 2.642664884372667583e-02 2.624945696616003132e-02 2.610350489491038498e-02 2.599452853764055646e-02 2.592696497972633157e-02 2.590383698865891121e-02 2.592669177077995546e-02 2.599560078079958189e-02 2.610922153801401024e-02 2.626491624560300595e-02 2.645891668328648194e-02 2.668652126623516363e-02 2.694230878568082757e-02 2.722035408843147264e-02 2.751443331180341775e-02 2.781820955771421161e-02 2.812539336601593484e-02 2.842987549633571934e-02 2.872583203622975159e-02 2.900780361552489708e-02 2.927075156690243235e-02 2.951009435941320813e-02 2.972172770127331359e-02 2.990203150884143332e-02 3.004786659089188003e-02 3.015656348925920341e-02 3.022590550669268170e-02 3.025410757426750391e-02 3.023979228047855849e-02 3.018196410720729375e-02 3.007998269233809474e-02 2.993353575947222886e-02 2.974261221511349113e-02 2.950747580601021172e-02 2.922863964756338903e-02 2.890684187302708028e-02 2.854302260811300562e-02 2.813830244321643970e-02 2.769396255323969963e-02 2.721142660122320353e-02 2.669224455574320878e-02 2.613807855299443011e-02 2.555069094300835980e-02 2.493193467655557480e-02 2.428374621666483726e-02 2.360814119889549298e-02 2.290721312097805662e-02 2.218313541991331905e-02 2.143816739917032629e-02 2.067466460806806350e-02 1.989509445953696609e-02 1.910205811279282878e-02 1.829831995678429107e-02 1.748684642013927093e-02 1.667085630866385615e-02 1.585388541851604632e-02 1.503986873497087026e-02 1.423324395487056415e-02 1.343908003652964818e-02 1.266323331835731217e-02 1.191253020801429086e-02 1.119496737545666414e-02 1.051990451663078162e-02 9.898197211252013350e-03 9.342176389975023407e-03 8.865333962984462551e-03 8.481550353395190742e-03 8.203757555742940272e-03 8.042132753929469649e-03 8.002239718624730436e-03 8.083781354157573013e-03 8.280519326425919355e-03 8.581414730954856421e-03 8.972495591700326359e-03 9.438763579548070312e-03 9.965655475304816685e-03 1.053991226079165761e-02 1.114994542648736764e-02 1.178587201464434235e-02 1.243937351176889125e-02 1.310348465494234546e-02 1.377237255455944498e-02 1.444113503890769208e-02 1.510562874472031435e-02 1.576232807415460513e-02
1.585143742031448061e-02 1.518431959657660056e-02 1.450805061527370848e-02 1.382612996459526428e-02 1.314267814131626043e-02 1.246258331701893297e-02 1.179168334216428547e-02 1.113698443329267339e-02 1.050690919261456149e-02 9.911548267635714865e-03 9.362856379529146955e-03 8.874681031998383693e-03 8.462449021042444189e-03 8.142299362623969458e-03 7.929520954574789671e-03 7.836414362538650022e-03 7.870113166959917875e-03 8.031192434210779676e-03 8.313699154506580188e-03 8.706571062289752971e-03 9.195774771381517998e-03 9.766359520434898800e-03 1.040393776352909090e-02 1.109550241284616538e-02 1.182972549329328223e-02 1.259693862491579296e-02 1.338895755676172000e-02 1.419885353643524604e-02 1.502072611147176745e-02 1.584950132219144561e-02 1.668076251007952551e-02 1.751061297703225203e-02 1.833556656303226770e-02 1.915246143545628818e-02 1.995839266446014504e-02 2.075065981839311138e-02 2.152672653581745588e-02 2.228418968631760977e-02 2.302075627978918126e-02 2.373422672128928240e-02 2.442248334903611429e-02 2.508348345391442358e-02 2.571525617622782631e-02 2.631590282352162108e-02 2.688360026330987446e-02 2.741660712541674205e-02 2.791327260706247954e-02 2.837204771507441381e-02 2.879149880730659181e-02 2.917032331246164484e-02 2.950736751572305069e-02 2.980164629826894535e-02 3.005236471216003735e-02 3.025894125821228936e-02 3.042103271240415366e-02 3.053856031447363742e-02 3.061173708832003182e-02 3.064109600414883713e-02 3.062751861266848480e-02 3.057226367648211915e-02 3.047699518657859610e-02 3.034380897505650765e-02 3.017525691133195187e-02 2.997436739137886857e-02 2.974466049418851565e-02 2.949015578896880402e-02 2.921537034332389801e-02 2.892530403622187857e-02 2.862540887303697407e-02 2.832153871726305824e-02 2.801987581362209642e-02 2.772683083195744483e-02 2.744891407958463883e-02 2.719257716471744704e-02 2.696402682748658478e-02 2.676901582869555679e-02 2.661261943161011626e-02 2.649900961778236044e-02 2.643124203091680793e-02 2.641107196524734510e-02 2.643881488737365171e-02 2.651326378318150795e-02 2.663167039122682489e-02 2.678979099408062073e-02 2.698199108038016117e-02 2.720139802660145878e-02 2.744008778688481615e-02 2.768929068942154945e-02 2.793960256115577898e-02 2.818118992834133321e-02 2.840398124008800332e-02 2.859783928957400703e-02 2.875271281546581265e-02 2.885876742976195217e-02 2.890649749989291847e-02 2.888682149784742303e-02 2.879116376476262978e-02 2.861152579046423450e-02 2.834055013104998244e-02 2.797158012786420123e-02 2.749871878733163577e-02 2.691689069020570049e-02 2.622191183421314006e-02 2.541057421221730797e-02 2.448075526744469821e-02 2.343156819594740745e-02 2.226357935243896552e-02 2.097913757794146045e-02 1.958289475728529350e-02 1.808266313902443662e-02 1.649088640706995734e-02 1.482726979900834095e-02 1.312366702337939596e-02 1.143340425609842489e-02 9.848836012168253953e-03 8.530036726349134873e-03 7.727054388064733687e-03 7.714044211487200778e-03 8.588968173527637348e-03 1.019921897503369909e-02 1.231575062330030057e-02 1.476479226322735538e-02 1.743810200008165390e-02 2.026940730376448202e-02 2.321582680095794424e-02 2.624730759522039131e-02 2.934099582422416974e-02 3.247821984627767555e-02 3.564283144741287046e-02 3.882026760590395753e-02 4.199700727126554067e-02 4.516025238076587511e-02 4.829774046044970487e-02 5.139763676675715431e-02 5.444847573663385426e-02 5.743913361982510429e-02 6.035882110025939801e-02 6.319708880350034808e-02 6.594384106791148503e-02 6.858935490141014613e-02 7.112430203077506341e-02 7.353977259367211472e-02 7.582729945275100414e-02 7.797888240366031287e-02 7.998701175196981650e-02 8.184469087772326679e-02 8.354545750956576811e-02 8.508340350564586041e-02 8.645319299381866440e-02 8.765007876475043591e-02 8.866991684198843870e-02 8.950917917573132654e-02 9.016496442366710162e-02 9.063500679438517282e-02 9.091768293749265262e-02 9.101201687060987700e-02 9.091768293749265262e-02 9.063500679438517282e-02 9.016496442366708775e-02 8.950917917573138205e-02 8.866991684198843870e-02 8.765007876475042203e-02 8.645319299381866440e-02 8.508340350564584653e-02 8.354545750956576811e-02 8.184469087772329454e-02 7.998701175196983038e-02 7.797888240366032675e-02 7.582729945275104577e-02 7.353977259367212860e-02 7.112430203077503565e-02 6.858935490141016000e-02 6.594384106791147115e-02 6.319708880350030644e-02 6.035882110025941188e-02 5.743913361982510429e-02 5.444847573663385426e-02 5.139763676675713350e-02 4.829774046044971181e-02 4.516025238076586817e-02 4.199700727126554067e-02 3.882026760590395059e-02 3.564283144741290515e-02 3.247821984627765474e-02 2.934099582422415239e-02 2.624730759522040172e-02 2.321582680095796158e-02 2.026940730376444733e-02 1.743810200008167471e-02 1.476479226322736406e-02 1.231575062330030751e-02 1.019921897503370256e-02 8.588968173527640818e-03 7.714044211487205982e-03 7.727054388064738891e-03 8.530036726349126200e-03 9.848836012168245280e-03 1.143340425609840581e-02 1.312366702337939423e-02 1.482726979900834616e-02 1.649088640706996081e-02 1.808266313902440539e-02 1.958289475728530390e-02 2.097913757794145698e-02 2.226357935243896899e-02 2.343156819594739704e-02 2.448075526744468433e-02 2.541057421221729756e-02 2.622191183421314006e-02 2.691689069020569008e-02 2.749871878733162536e-02 2.797158012786419429e-02 2.834055013104999632e-02 2.861152579046423103e-02 2.879116376476263672e-02 2.888682149784743344e-02 2.890649749989290460e-02 2.885876742976195564e-02 2.875271281546581265e-02 2.859783928957403479e-02 2.840398124008798597e-02 2.818118992834132974e-02 2.793960256115577898e-02 2.768929068942154945e-02 2.744008778688483002e-02 2.720139802660144837e-02 2.698199108038016811e-02 2.678979099408062073e-02 2.663167039122681795e-02 2.651326378318150101e-02 2.643881488737365865e-02 2.641107196524733816e-02 2.643124203091680793e-02 2.649900961778236044e-02 2.661261943161012319e-02 2.676901582869557067e-02 2.696402682748658478e-02 2.719257716471743316e-02 2.744891407958464577e-02 2.772683083195745177e-02 2.801987581362209295e-02 2.832153871726307559e-02 2.862540887303698794e-02 2.892530403622188898e-02 2.921537034332390842e-02 2.949015578896879361e-02 2.974466049418852259e-02 2.997436739137887204e-02 3.017525691133195534e-02 3.034380897505651112e-02 3.047699518657858916e-02 3.057226367648211568e-02 3.062751861266847786e-02 3.064109600414883020e-02 3.061173708832002488e-02 3.053856031447364783e-02 3.042103271240414672e-02 3.025894125821228936e-02 3.005236471216003735e-02 2.980164629826894535e-02 2.950736751572304722e-02 2.917032331246163443e-02 2.879149880730658834e-02 2.837204771507441381e-02 2.791327260706248994e-02 2.741660712541675246e-02 2.688360026330988486e-02 2.631590282352161761e-02 2.571525617622782631e-02 2.508348345391442358e-02 2.442248334903611776e-02 2.373422672128927199e-02 2.302075627978918820e-02 2.228418968631762018e-02 2.152672653581746628e-02 2.075065981839311832e-02 1.995839266446014504e-02 1.915246143545628471e-02 1.833556656303226423e-02 1.751061297703225203e-02 1.668076251007952204e-02 1.584950132219144561e-02 1.502072611147176225e-02 1.419885353643524778e-02 1.338895755676172000e-02 1.259693862491579643e-02 1.182972549329328743e-02 1.109550241284616712e-02 1.040393776352909784e-02 9.766359520434897065e-03 9.195774771381511059e-03 8.706571062289758176e-03 8.313699154506592331e-03 8.031192434210784881e-03 7.870113166959923079e-03 7.836414362538648287e-03 7.929520954574782732e-03 8.142299362623969458e-03 8.462449021042447658e-03 8.874681031998381958e-03 9.362856379529146955e-03 9.911548267635714865e-03 1.050690919261455282e-02 1.113698443329267339e-02 1.179168334216428374e-02 1.246258331701892430e-02 1.314267814131626390e-02 1.382612996459526948e-02 1.450805061527371369e-02 1.518431959657660056e-02 1.585143742031448755e-02
1.592978603982407246e-02 1.525138782423491636e-02 1.456230653190261105e-02 1.386600180923656250e-02 1.316655667554747847e-02 1.246883029057296692e-02 1.177865123896479869e-02 1.110305575552600343e-02 1.045056771549523165e-02 9.831499366397751169e-03 9.258216305062592910e-03 8.745250012235456991e-03 8.309059922003873139e-03 7.967181877817558489e-03 7.736547323021835711e-03 7.631045033360216862e-03 7.658922441626522977e-03 7.821051200888358770e-03 8.110897699735459404e-03 8.516192390982916735e-03 9.021457610376076158e-03 9.610387792098312038e-03 1.026750208730147981e-02 1.097899891994817863e-02 1.173301752861567737e-02 1.251955706993348495e-02 1.333024252476171234e-02 1.415804984810713901e-02 1.499704574022205777e-02 1.584216354076536937e-02 1.668901949073480634e-02 1.753376608463707090e-02 1.837297673301428735e-02 1.920355576188145438e-02 2.002266848977970679e-02 2.082768708219762815e-02 2.161614880492404231e-02 2.238572408327927157e-02 2.313419240513540920e-02 2.385942459656447551e-02 2.455937037368631504e-02 2.523205035693083451e-02 2.587555194536282979e-02 2.648802860567084708e-02 2.706770224606518116e-02 2.761286842958378396e-02 2.812190424172151398e-02 2.859327866945308994e-02 2.902556537678155010e-02 2.941745777887423002e-02 2.976778632471318090e-02 3.007553789833589120e-02 3.033987724169006153e-02 3.056017028795397078e-02 3.073600927201926986e-02 3.086723945329280031e-02 3.095398724272083527e-02 3.099668946763626740e-02 3.099612343031112049e-02 3.095343731342761057e-02 3.087018035116463610e-02 3.074833201054004775e-02 3.059032920551797013e-02 3.039909028834834534e-02 3.017803422285964335e-02 2.993109294254292160e-02 2.966271444124248674e-02 2.937785366094274736e-02 2.908194777738804318e-02 2.878087211928497674e-02 2.848087280720420014e-02 2.818847241826228159e-02 2.791034575258720743e-02 2.765316427402865485e-02 2.742341013987380227e-02 2.722716391165401831e-02 2.706987383202416608e-02 2.695611848231611526e-02 2.688937798170215263e-02 2.687183081186403366e-02 2.690419311408545622e-02 2.698561454249235464e-02 2.711363967605488409e-02 2.728423740632572939e-02 2.749189385537585684e-02 2.772975852731742255e-02 2.798982953145401700e-02 2.826316225352238504e-02 2.854008662578843419e-02 2.881042056205681059e-02 2.906367040706164806e-02 2.928921268121175564e-02 2.947645445778429227e-02 2.961497210742236597e-02 2.969462981073643995e-02 2.970568024475380223e-02 2.963885033904602173e-02 2.948541514216703255e-02 2.923726280037975550e-02 2.888695357174037720e-02 2.842777580853263208e-02 2.785380207153074356e-02 2.715994915607233481e-02 2.634204706313484495e-02 2.539692426794325567e-02 2.432252081103624883e-02 2.311804827106477347e-02 2.178422958525675496e-02 2.032367822133047605e-02 1.874152897834849979e-02 1.704654271269706242e-02 1.525314866247595713e-02 1.338544499904147436e-02 1.148551134504859073e-02 9.631513035373613293e-03 7.976626432928346500e-03 6.813269894364809044e-03 6.561423427495723971e-03 7.441454486071539913e-03 9.228238963146902230e-03 1.157855279976476026e-02 1.426849660760503603e-02 1.717760370930096134e-02 2.023914949568940067e-02 2.341226216121377116e-02 2.666885241660724506e-02 2.998747417640135193e-02 3.335031076787888654e-02 3.674162188061100287e-02 4.014690980538793835e-02 4.355245904017554515e-02 4.694507930526476552e-02 5.031196419161927669e-02 5.364061797299980727e-02 5.691882380990533064e-02 6.013463765767485675e-02 6.327639835814895253e-02 6.633274794683111097e-02 6.929265831993028368e-02 7.214546169934604736e-02 7.488088314791011002e-02 7.748907391321969984e-02 7.996064472680092239e-02 8.228669842164257342e-02 8.445886139523485492e-02 8.646931356167347760e-02 8.831081652086537892e-02 8.997673973528129421e-02 9.146108455169611740e-02 9.275850594135646998e-02 9.386433185986578498e-02 9.477458015002200586e-02 9.548597292824582972e-02 9.599594840920538941e-02 9.630267013462984194e-02 9.640503358173151127e-02 9.630267013462986969e-02 9.599594840920537553e-02 9.548597292824581584e-02 9.477458015002203362e-02 9.386433185986579886e-02 9.275850594135648386e-02 9.146108455169613127e-02 8.997673973528129421e-02 8.831081652086535116e-02 8.646931356167344984e-02 8.445886139523482716e-02 8.228669842164254566e-02 7.996064472680088075e-02 7.748907391321974147e-02 7.488088314791011002e-02 7.214546169934603348e-02 6.929265831993031144e-02 6.633274794683109710e-02 6.327639835814891089e-02 6.013463765767484287e-02 5.691882380990531676e-02 5.364061797299980727e-02 5.031196419161929057e-02 4.694507930526475165e-02 4.355245904017554515e-02 4.014690980538792447e-02 3.674162188061098899e-02 3.335031076787891430e-02 2.998747417640135193e-02 2.666885241660724160e-02 2.341226216121377462e-02 2.023914949568940413e-02 1.717760370930096828e-02 1.426849660760502736e-02 1.157855279976474118e-02 9.228238963146898760e-03 7.441454486071556393e-03 6.561423427495733512e-03 6.813269894364803840e-03 7.976626432928360377e-03 9.631513035373613293e-03 1.148551134504855950e-02 1.338544499904147436e-02 1.525314866247595019e-02 1.704654271269707283e-02 1.874152897834848591e-02 2.032367822133046564e-02 2.178422958525674802e-02 2.311804827106479776e-02 2.432252081103623148e-02 2.539692426794325567e-02 2.634204706313485189e-02 2.715994915607233481e-02 2.785380207153075396e-02 2.842777580853264596e-02 2.888695357174036679e-02 2.923726280037976938e-02 2.948541514216704990e-02 2.963885033904601479e-02 2.970568024475381264e-02 2.969462981073644689e-02 2.961497210742236597e-02 2.947645445778428186e-02 2.928921268121177646e-02 2.906367040706164806e-02 2.881042056205680366e-02 2.854008662578843072e-02 2.826316225352238504e-02 2.798982953145400659e-02 2.772975852731742255e-02 2.749189385537587418e-02 2.728423740632571898e-02 2.711363967605488062e-02 2.698561454249235117e-02 2.690419311408546663e-02 2.687183081186403366e-02 2.688937798170216303e-02 2.695611848231610833e-02 2.706987383202414527e-02 2.722716391165402178e-02 2.742341013987383003e-02 2.765316427402863056e-02 2.791034575258720049e-02 2.818847241826229894e-02 2.848087280720420014e-02 2.878087211928495245e-02 2.908194777738802236e-02 2.937785366094275777e-02 2.966271444124247633e-02 2.993109294254292160e-02 3.017803422285965376e-02 3.039909028834832799e-02 3.059032920551796667e-02 3.074833201054004775e-02 3.087018035116465345e-02 3.095343731342760710e-02 3.099612343031111356e-02 3.099668946763626740e-02 3.095398724272084914e-02 3.086723945329280031e-02 3.073600927201926639e-02 3.056017028795396037e-02 3.033987724169005806e-02 3.007553789833589467e-02 2.976778632471319477e-02 2.941745777887424043e-02 2.902556537678155704e-02 2.859327866945308994e-02 2.812190424172152439e-02 2.761286842958378049e-02 2.706770224606518463e-02 2.648802860567084708e-02 2.587555194536283673e-02 2.523205035693083451e-02 2.455937037368631851e-02 2.385942459656447204e-02 2.313419240513540573e-02 2.238572408327927157e-02 2.161614880492404231e-02 2.082768708219764550e-02 2.002266848977971719e-02 1.920355576188145785e-02 1.837297673301429776e-02 1.753376608463707090e-02 1.668901949073480981e-02 1.584216354076536937e-02 1.499704574022205777e-02 1.415804984810714248e-02 1.333024252476171408e-02 1.251955706993349710e-02 1.173301752861567564e-02 1.097899891994818557e-02 1.026750208730148328e-02 9.610387792098317242e-03 9.021457610376072689e-03 8.516192390982915000e-03 8.110897699735457669e-03 7.821051200888363975e-03 7.658922441626521242e-03 7.631045033360216862e-03 7.736547323021830506e-03 7.967181877817555019e-03 8.309059922003874873e-03 8.745250012235446582e-03 9.258216305062594645e-03 9.831499366397758108e-03 1.045056771549524380e-02 1.110305575552599823e-02 1.177865123896480043e-02 1.246883029057296172e-02 1.316655667554748887e-02 1.386600180923656771e-02 1.456230653190261279e-02 1.525138782423490942e-02 1.592978603982406899e-02
1.600054138916265009e-02 1.531010636458846226e-02 1.460725827315708172e-02 1.389539627453602322e-02 1.317854243857158672e-02 1.246150050745625272e-02 1.175006098097616802e-02 1.105126077906829624e-02 1.037369984787056901e-02 9.727900603365880958e-03 9.126659584810343021e-03 8.585272309588444853e-03 8.121408255663674358e-03 7.754306549481503573e-03 7.502969378427328494e-03 7.383338892435386581e-03 7.405119934481948357e-03 7.569554484658217244e-03 7.869304629899657316e-03 8.290484331526263781e-03 8.815736658882113164e-03 9.427050364876848540e-03 1.010761818977033884e-02 1.084271297286057249e-02 1.161988038920414544e-02 1.242876795120158133e-02 1.326081219717803635e-02 1.410890547591616903e-02 1.496709610681985075e-02 1.583033880313235858e-02 1.669429513033192022e-02 1.755517729547468458e-02 1.840962711961607531e-02 1.925462267130776187e-02 2.008740632200233661e-02 2.090542931698673168e-02 2.170630911573432492e-02 2.248779669071762632e-02 2.324775169814485842e-02 2.398412398308294100e-02 2.469494029241440722e-02 2.537829537434131699e-02 2.603234686877151441e-02 2.665531355876599867e-02 2.724547667443557794e-02 2.780118402824209231e-02 2.832085682304899543e-02 2.880299901735702481e-02 2.924620916050668998e-02 2.964919462742400189e-02 3.001078818991004260e-02 3.032996686102767611e-02 3.060587294151714127e-02 3.083783718249156688e-02 3.102540395626251710e-02 3.116835829572401143e-02 3.126675462001370781e-02 3.132094690702280637e-02 3.133161999736026881e-02 3.129982161398585372e-02 3.122699455000437288e-02 3.111500830573414242e-02 3.096618923614262095e-02 3.078334799181705814e-02 3.056980269333082686e-02 3.032939586687158698e-02 3.006650269375911802e-02 2.978602760794421545e-02 2.949338575634507034e-02 2.919446539085598577e-02 2.889556700135560707e-02 2.860331508168323031e-02 2.832453903556669469e-02 2.806612107538407688e-02 2.783481119965236852e-02 2.763701249365515047e-02 2.747854391528134488e-02 2.736439196486551914e-02 2.729846647525994985e-02 2.728337830098515049e-02 2.732025708061518524e-02 2.740862497450094817e-02 2.754633740559771574e-02 2.772959509022525706e-02 2.795302429025253027e-02 2.820981565895034140e-02 2.849190743922421984e-02 2.879019668893881279e-02 2.909476259070838469e-02 2.939508818265388138e-02 2.968027020713971328e-02 2.993921041793416726e-02 3.016078500718769040e-02 3.033399146439754931e-02 3.044807404754516778e-02 3.049263018632839342e-02 3.045770069424703214e-02 3.033384681624346976e-02 3.011221705028304177e-02 2.978460649992216089e-02 2.934351136236154622e-02 2.878218114349107709e-02 2.809467144019841753e-02 2.727590081203795647e-02 2.632171666479681676e-02 2.522897771157247421e-02 2.399566548023777598e-02 2.262104656734952382e-02 2.110592530075161566e-02 1.945306304932879413e-02 1.766791916223859824e-02 1.576004951639875182e-02 1.374594715449201608e-02 1.165531665727792716e-02 9.546288041862195997e-03 7.545519783088788790e-03 5.950970928397417842e-03 5.359338662935533674e-03 6.242843130903750169e-03 8.258399245051934942e-03 1.087782811347966748e-02 1.382459120794994265e-02 1.697520188119745407e-02 2.026815638187499935e-02 2.366732263483701040e-02 2.714783308855234917e-02 3.069022594576699403e-02 3.427779919603701070e-02 3.789532933792971736e-02 4.152841920204503046e-02 4.516315720733667799e-02 4.878594043728503443e-02 5.238338840170474187e-02 5.594230915894238265e-02 5.944969669190711126e-02 6.289274738290140387e-02 6.625888829438165983e-02 6.953581270903075318e-02 7.271151998942206041e-02 7.577435778887522955e-02 7.871306525039674373e-02 8.151681621897510777e-02 8.417526174895179070e-02 8.667857136236231663e-02 8.901747263595140292e-02 9.118328878210407717e-02 9.316797395387735325e-02 9.496414605365255390e-02 9.656511686366710256e-02 9.796491934772200150e-02 9.915833199901145922e-02 1.001409001305136881e-01 1.009089540229752280e-01 1.014596238617525154e-01 1.017908514083330079e-01 1.019013983656130024e-01 1.017908514083330496e-01 1.014596238617525292e-01 1.009089540229752557e-01 1.001409001305136603e-01 9.915833199901143147e-02 9.796491934772201537e-02 9.656511686366711644e-02 9.496414605365258166e-02 9.316797395387738101e-02 9.118328878210410493e-02 8.901747263595140292e-02 8.667857136236227500e-02 8.417526174895179070e-02 8.151681621897509389e-02 7.871306525039677149e-02 7.577435778887522955e-02 7.271151998942206041e-02 6.953581270903078093e-02 6.625888829438163208e-02 6.289274738290143163e-02 5.944969669190711126e-02 5.594230915894241735e-02 5.238338840170470717e-02 4.878594043728506913e-02 4.516315720733668493e-02 4.152841920204503739e-02 3.789532933792971736e-02 3.427779919603701070e-02 3.069022594576700791e-02 2.714783308855234917e-02 2.366732263483703469e-02 2.026815638187500629e-02 1.697520188119746448e-02 1.382459120794996520e-02 1.087782811347968656e-02 8.258399245051934942e-03 6.242843130903766649e-03 5.359338662935530205e-03 5.950970928397425648e-03 7.545519783088812209e-03 9.546288041862187324e-03 1.165531665727791849e-02 1.374594715449201608e-02 1.576004951639875182e-02 1.766791916223858783e-02 1.945306304932880107e-02 2.110592530075162607e-02 2.262104656734952729e-02 2.399566548023777945e-02 2.522897771157247768e-02 2.632171666479684452e-02 2.727590081203794259e-02 2.809467144019842100e-02 2.878218114349109097e-02 2.934351136236153582e-02 2.978460649992216783e-02 3.011221705028303136e-02 3.033384681624345935e-02 3.045770069424703214e-02 3.049263018632838301e-02 3.044807404754517818e-02 3.033399146439753891e-02 3.016078500718769040e-02 2.993921041793416726e-02 2.968027020713971328e-02 2.939508818265387791e-02 2.909476259070839510e-02 2.879019668893883013e-02 2.849190743922422678e-02 2.820981565895033100e-02 2.795302429025253027e-02 2.772959509022525706e-02 2.754633740559769492e-02 2.740862497450093430e-02 2.732025708061518871e-02 2.728337830098516784e-02 2.729846647525996026e-02 2.736439196486550873e-02 2.747854391528134835e-02 2.763701249365517129e-02 2.783481119965238587e-02 2.806612107538407688e-02 2.832453903556668776e-02 2.860331508168321990e-02 2.889556700135561054e-02 2.919446539085599618e-02 2.949338575634507034e-02 2.978602760794420851e-02 3.006650269375911802e-02 3.032939586687160433e-02 3.056980269333082340e-02 3.078334799181707548e-02 3.096618923614262095e-02 3.111500830573414936e-02 3.122699455000437288e-02 3.129982161398585372e-02 3.133161999736024800e-02 3.132094690702279943e-02 3.126675462001370781e-02 3.116835829572400102e-02 3.102540395626253444e-02 3.083783718249155995e-02 3.060587294151714821e-02 3.032996686102767611e-02 3.001078818991004260e-02 2.964919462742401576e-02 2.924620916050668998e-02 2.880299901735702481e-02 2.832085682304899543e-02 2.780118402824210619e-02 2.724547667443557794e-02 2.665531355876600214e-02 2.603234686877151788e-02 2.537829537434131699e-02 2.469494029241440375e-02 2.398412398308294446e-02 2.324775169814485842e-02 2.248779669071762632e-02 2.170630911573432839e-02 2.090542931698673168e-02 2.008740632200233314e-02 1.925462267130776187e-02 1.840962711961606837e-02 1.755517729547469846e-02 1.669429513033191675e-02 1.583033880313235511e-02 1.496709610681985596e-02 1.410890547591616903e-02 1.326081219717804155e-02 1.242876795120157266e-02 1.161988038920413850e-02 1.084271297286056729e-02 1.010761818977033710e-02 9.427050364876852009e-03 8.815736658882113164e-03 8.290484331526263781e-03 7.869304629899667725e-03 7.569554484658231122e-03 7.405119934481959633e-03 7.383338892435389184e-03 7.502969378427343239e-03 7.754306549481492297e-03 8.121408255663674358e-03 8.585272309588448322e-03 9.126659584810343021e-03 9.727900603365889631e-03 1.037369984787056554e-02 1.105126077906829797e-02 1.175006098097616802e-02 1.246150050745624752e-02 1.317854243857158325e-02 1.389539627453603710e-02 1.460725827315706785e-02 1.531010636458846226e-02 1.600054138916265356e-02
1.606738634993212789e-02 1.536432677159897155e-02 1.464690907279965655e-02 1.391844440798944982e-02 1.318286122608952615e-02 1.244486904222795801e-02 1.171017470442815671e-02 1.098576405640878766e-02 1.028025859147790877e-02 9.604343061864710832e-03 8.971224386468558409e-03 8.397006732658418571e-03 7.900736793020099458e-03 7.503708532067386236e-03 7.227548599657511452e-03 7.090910760907430561e-03 7.105488812187563813e-03 7.273057361836853321e-03 7.585205003308063271e-03 8.025892443369479767e-03 8.575318550267514023e-03 9.213328672120943766e-03 9.921515811147835207e-03 1.068408690881410966e-02 1.148793898864815775e-02 1.232235905000781881e-02 1.317860745366590883e-02 1.404951238139353492e-02 1.492912351529217425e-02 1.581243411674572788e-02 1.669516487235702534e-02 1.757359828900745963e-02 1.844445255074255580e-02 1.930478548274085562e-02 2.015192127063601332e-02 2.098339436638341216e-02 2.179690644746877515e-02 2.259029339799292768e-02 2.336150010485546838e-02 2.410856147168907032e-02 2.482958850063809314e-02 2.552275861952852179e-02 2.618630967117229966e-02 2.681853715578101302e-02 2.741779444384619471e-02 2.798249576761591834e-02 2.851112186352939420e-02 2.900222818205912267e-02 2.945445561014815861e-02 2.986654366810510136e-02 3.023734614991778133e-02 3.056584917490586667e-02 3.085119161039735075e-02 3.109268780984672867e-02 3.128985258802996494e-02 3.144242832341022365e-02 3.155041403545302825e-02 3.161409622838299432e-02 3.163408121845435322e-02 3.161132856358333382e-02 3.154718508507850516e-02 3.144341880268072820e-02 3.130225188639062378e-02 3.112639145132977542e-02 3.091905667583524572e-02 3.068400030216591329e-02 3.042552208533843075e-02 3.014847120386151755e-02 2.985823407339667501e-02 2.956070347888678854e-02 2.926222457152749881e-02 2.896951321993235587e-02 2.868954265832154155e-02 2.842939555774019050e-02 2.819608075131822822e-02 2.799631696043503731e-02 2.783628988581772143e-02 2.772139355202830197e-02 2.765597111764956165e-02 2.764307354366106820e-02 2.768425558232253531e-02 2.777942682799152893e-02 2.792677096558036573e-02 2.812273950119072510e-02 2.836211842514633000e-02 2.863815896966417571e-02 2.894275821618851399e-02 2.926667254710454275e-02 2.959974688188935638e-02 2.993114475358885779e-02 3.024956771227770708e-02 3.054345640674809015e-02 3.080116929954337598e-02 3.101113789466695622e-02 3.116199944613119374e-02 3.124270940532420174e-02 3.124263650140147661e-02 3.115164351567508566e-02 3.096015668656020015e-02 3.065922641647178537e-02 3.024058166525835784e-02 2.969668020178029000e-02 2.902075683424152133e-02 2.820687195688195356e-02 2.724996339983780727e-02 2.614590594718537234e-02 2.489158557505054270e-02 2.348500064901991660e-02 2.192541258568116505e-02 2.021358972703491894e-02 1.835223484083282203e-02 1.634679702384536984e-02 1.420715441588684021e-02 1.195147930660117423e-02 9.616321295419680629e-03 7.287402944882218590e-03 5.209633719054133048e-03 4.122100530770878707e-03 5.004794541188782066e-03 7.323011245368137197e-03 1.024364837165162023e-02 1.345420162516373051e-02 1.684426308588998084e-02 2.036390862360386994e-02 2.398402912056665087e-02 2.768377798059534420e-02 3.144593200163532665e-02 3.525495407284350013e-02 3.909611191502621041e-02 4.295505718052484295e-02 4.681762372969715258e-02 5.066973803896266532e-02 5.449739045216015626e-02 5.828664104361887255e-02 6.202364588491735692e-02 6.569469560899020288e-02 6.928626141551054440e-02 7.278504546860713187e-02 7.617803368219609739e-02 7.945254951360795903e-02 8.259630777379864397e-02 8.559746771084449091e-02 8.844468478840970815e-02 9.112716069426009258e-02 9.363469119507646099e-02 9.595771151407747612e-02 9.808733895470758690e-02 1.000154125312033432e-01 1.017345293983000082e-01 1.032380778994441278e-01 1.045202670769683206e-01 1.055761525096308023e-01 1.064016583632203389e-01 1.069935955591199139e-01 1.073496759840071868e-01 1.074685226815284972e-01 1.073496759840071452e-01 1.069935955591199139e-01 1.064016583632203805e-01 1.055761525096308023e-01 1.045202670769683068e-01 1.032380778994440862e-01 1.017345293983000082e-01 1.000154125312033432e-01 9.808733895470760078e-02 9.595771151407751776e-02 9.363469119507648875e-02 9.112716069426013421e-02 8.844468478840973591e-02 8.559746771084451866e-02 8.259630777379860234e-02 7.945254951360795903e-02 7.617803368219609739e-02 7.278504546860714575e-02 6.928626141551055828e-02 6.569469560899018901e-02 6.202364588491736386e-02 5.828664104361888643e-02 5.449739045216013544e-02 5.066973803896270695e-02 4.681762372969713870e-02 4.295505718052485683e-02 3.909611191502621041e-02 3.525495407284353483e-02 3.144593200163532665e-02 2.768377798059534420e-02 2.398402912056665434e-02 2.036390862360388035e-02 1.684426308589000165e-02 1.345420162516371664e-02 1.024364837165160462e-02 7.323011245368125921e-03 5.004794541188782933e-03 4.122100530770858758e-03 5.209633719054137385e-03 7.287402944882206447e-03 9.616321295419680629e-03 1.195147930660117423e-02 1.420715441588681072e-02 1.634679702384537331e-02 1.835223484083282203e-02 2.021358972703492934e-02 2.192541258568116158e-02 2.348500064901990619e-02 2.489158557505055311e-02 2.614590594718537234e-02 2.724996339983781074e-02 2.820687195688196397e-02 2.902075683424152133e-02 2.969668020178028306e-02 3.024058166525835784e-02 3.065922641647179231e-02 3.096015668656020708e-02 3.115164351567507872e-02 3.124263650140146620e-02 3.124270940532420174e-02 3.116199944613119027e-02 3.101113789466692153e-02 3.080116929954337252e-02 3.054345640674809709e-02 3.024956771227770361e-02 2.993114475358886126e-02 2.959974688188934250e-02 2.926667254710452540e-02 2.894275821618851399e-02 2.863815896966416530e-02 2.836211842514634041e-02 2.812273950119073551e-02 2.792677096558035532e-02 2.777942682799152893e-02 2.768425558232252490e-02 2.764307354366105779e-02 2.765597111764956859e-02 2.772139355202830543e-02 2.783628988581772143e-02 2.799631696043504425e-02 2.819608075131824557e-02 2.842939555774018356e-02 2.868954265832154155e-02 2.896951321993238362e-02 2.926222457152751269e-02 2.956070347888678160e-02 2.985823407339667848e-02 3.014847120386151061e-02 3.042552208533842034e-02 3.068400030216590982e-02 3.091905667583523531e-02 3.112639145132979276e-02 3.130225188639061684e-02 3.144341880268071432e-02 3.154718508507849822e-02 3.161132856358332688e-02 3.163408121845437404e-02 3.161409622838299432e-02 3.155041403545303519e-02 3.144242832341022365e-02 3.128985258802996494e-02 3.109268780984674255e-02 3.085119161039735075e-02 3.056584917490586667e-02 3.023734614991778827e-02 2.986654366810510830e-02 2.945445561014816555e-02 2.900222818205911574e-02 2.851112186352939420e-02 2.798249576761592528e-02 2.741779444384619471e-02 2.681853715578100955e-02 2.618630967117230660e-02 2.552275861952853914e-02 2.482958850063810355e-02 2.410856147168905991e-02 2.336150010485546838e-02 2.259029339799291727e-02 2.179690644746876821e-02 2.098339436638340175e-02 2.015192127063602026e-02 1.930478548274084868e-02 1.844445255074255580e-02 1.757359828900745269e-02 1.669516487235702881e-02 1.581243411674572094e-02 1.492912351529217078e-02 1.404951238139353492e-02 1.317860745366590536e-02 1.232235905000782054e-02 1.148793898864815775e-02 1.068408690881411660e-02 9.921515811147831737e-03 9.213328672120942031e-03 8.575318550267515758e-03 8.025892443369472828e-03 7.585205003308058934e-03 7.273057361836861995e-03 7.105488812187556007e-03 7.090910760907443572e-03 7.227548599657507983e-03 7.503708532067393175e-03 7.900736793020111601e-03 8.397006732658409897e-03 8.971224386468563614e-03 9.604343061864703893e-03 1.028025859147789663e-02 1.098576405640878939e-02 1.171017470442814977e-02 1.244486904222794933e-02 1.318286122608952442e-02 1.391844440798944982e-02 1.464690907279964788e-02 1.536432677159897502e-02 1.606738634993212789e-02
1.613452324310976974e-02 1.541849128324606320e-02 1.468593270733028339e-02 1.394003701743680435e-02 1.318459768776287719e-02 1.242417877157769510e-02 1.166434002617256806e-02 1.091193882563857263e-02 1.017552749952408721e-02 9.465856093899374310e-03 8.796459406498938205e-03 8.184228680237517345e-03 7.649709807896038459e-03 7.216626558225599716e-03 6.909929355746323443e-03 6.751913065352254870e-03 6.757085001994887243e-03 6.928065485713973126e-03 7.255037165906115006e-03 7.719077953913249142e-03 8.297188694571534448e-03 8.966517780877356070e-03 9.706740369752253281e-03 1.050085474548519311e-02 1.133506905617302427e-02 1.219831904956078170e-02 1.308171674623885561e-02 1.397805709099009946e-02 1.488141851958675772e-02 1.578685457577674520e-02 1.669016110831082408e-02 1.758770207500182439e-02 1.847627933803201034e-02 1.935303500511739716e-02 2.021537775301322087e-02 2.106092687456046636e-02 2.188746953108418672e-02 2.269292797052658434e-02 2.347533439857477783e-02 2.423281185852594471e-02 2.496355995730267091e-02 2.566584462253455184e-02 2.633799132663899520e-02 2.697838139526523293e-02 2.758545114823893196e-02 2.815769371471214463e-02 2.869366343020182328e-02 2.919198276832423236e-02 2.965135178931237528e-02 3.007056010423506814e-02 3.044850136075208380e-02 3.078419025482963950e-02 3.107678206410386876e-02 3.132559468274718345e-02 3.153013311450295758e-02 3.169011634879636413e-02 3.180550650270017737e-02 3.187654005592748668e-02 3.190376093293382370e-02 3.188805508991308935e-02 3.183068613794247381e-02 3.173333136780654568e-02 3.159811732686597374e-02 3.142765382229018717e-02 3.122506487708741688e-02 3.099401473701785675e-02 3.073872651577663415e-02 3.046399048301211623e-02 3.017515837582084373e-02 2.987811951130149579e-02 2.957925399958899818e-02 2.928535815807343720e-02 2.900353751318204137e-02 2.874106378422752739e-02 2.850519420153496686e-02 2.830295455895016216e-02 2.814089148995774572e-02 2.802480424638809781e-02 2.795947106138919197e-02 2.794838901179868065e-02 2.799354808190629776e-02 2.809525902311113890e-02 2.825205033340352084e-02 2.846064276904012452e-02 2.871600150473214291e-02 2.901145802226383352e-02 2.933888755915301308e-02 2.968892445532171284e-02 3.005119719524808330e-02 3.041456686687116565e-02 3.076735625287447748e-02 3.109756086627744887e-02 3.139303714865593342e-02 3.164166626900059842e-02 3.183149429020178112e-02 3.195085092573457519e-02 3.198844983705822348e-02 3.193347361724886008e-02 3.177564645928772358e-02 3.150529717758449727e-02 3.111341486002483156e-02 3.059169906226458235e-02 2.993260618160410377e-02 2.912939352378001584e-02 2.817616267836067431e-02 2.706790427554854606e-02 2.580054725888970488e-02 2.437101799388160725e-02 2.277731897714503628e-02 2.101864624484921229e-02 1.909558533329484137e-02 1.701047547830767878e-02 1.476816369997001333e-02 1.237776639274236826e-02 9.857456147825818110e-03 7.250481595209481121e-03 4.697831091825227512e-03 2.891349322922073285e-03 3.757152981069180036e-03 6.477196095948645899e-03 9.714997640549026536e-03 1.318139047231062407e-02 1.679895973057387096e-02 2.053400606339103943e-02 2.436535124746071201e-02 2.827617401424384683e-02 3.225129878713259290e-02 3.627614859798718866e-02 4.033630595966754967e-02 4.441732758045003476e-02 4.850467665499692133e-02 5.258371433463624595e-02 5.663972305088703363e-02 6.065794790704727435e-02 6.462364869689853075e-02 6.852215826837859680e-02 7.233894460721858322e-02 7.605967492593976309e-02 7.967028056542399539e-02 8.315702182770803863e-02 8.650655205237452183e-02 8.970598037478075271e-02 9.274293269020272845e-02 9.560561040966285284e-02 9.828284664014587391e-02 1.007641594596317136e-01 1.030398019894392808e-01 1.051008089947441937e-01 1.069390397703313539e-01 1.085472170933513697e-01 1.099189620487416030e-01 1.110488245562934601e-01 1.119323094514139832e-01 1.125658979944612337e-01 1.129470647063345046e-01 1.130742894507495017e-01 1.129470647063345184e-01 1.125658979944611920e-01 1.119323094514139832e-01 1.110488245562934739e-01 1.099189620487416447e-01 1.085472170933514113e-01 1.069390397703313678e-01 1.051008089947441937e-01 1.030398019894393086e-01 1.007641594596317136e-01 9.828284664014587391e-02 9.560561040966285284e-02 9.274293269020270070e-02 8.970598037478075271e-02 8.650655205237452183e-02 8.315702182770803863e-02 7.967028056542399539e-02 7.605967492593981860e-02 7.233894460721858322e-02 6.852215826837861068e-02 6.462364869689851687e-02 6.065794790704728823e-02 5.663972305088702669e-02 5.258371433463624595e-02 4.850467665499692133e-02 4.441732758045003476e-02 4.033630595966757049e-02 3.627614859798719560e-02 3.225129878713260678e-02 2.827617401424382601e-02 2.436535124746070508e-02 2.053400606339104983e-02 1.679895973057389524e-02 1.318139047231064141e-02 9.714997640549045618e-03 6.477196095948648501e-03 3.757152981069182204e-03 2.891349322922069816e-03 4.697831091825203226e-03 7.250481595209467243e-03 9.857456147825816375e-03 1.237776639274235438e-02 1.476816369997000639e-02 1.701047547830768919e-02 1.909558533329484137e-02 2.101864624484921229e-02 2.277731897714503975e-02 2.437101799388161419e-02 2.580054725888969447e-02 2.706790427554855646e-02 2.817616267836068125e-02 2.912939352378001584e-02 2.993260618160410377e-02 3.059169906226459276e-02 3.111341486002482115e-02 3.150529717758449033e-02 3.177564645928770970e-02 3.193347361724886702e-02 3.198844983705821654e-02 3.195085092573458213e-02 3.183149429020177418e-02 3.164166626900059842e-02 3.139303714865593342e-02 3.109756086627745927e-02 3.076735625287447054e-02 3.041456686687115871e-02 3.005119719524810065e-02 2.968892445532170590e-02 2.933888755915300267e-02 2.901145802226382658e-02 2.871600150473213250e-02 2.846064276904011411e-02 2.825205033340352084e-02 2.809525902311113890e-02 2.799354808190630470e-02 2.794838901179865984e-02 2.795947106138918503e-02 2.802480424638810128e-02 2.814089148995774572e-02 2.830295455895017256e-02 2.850519420153498421e-02 2.874106378422753086e-02 2.900353751318202750e-02 2.928535815807342332e-02 2.957925399958900511e-02 2.987811951130149579e-02 3.017515837582083679e-02 3.046399048301213358e-02 3.073872651577662374e-02 3.099401473701786716e-02 3.122506487708741688e-02 3.142765382229017329e-02 3.159811732686598762e-02 3.173333136780653874e-02 3.183068613794245993e-02 3.188805508991306159e-02 3.190376093293380982e-02 3.187654005592746587e-02 3.180550650270017737e-02 3.169011634879635719e-02 3.153013311450294370e-02 3.132559468274717651e-02 3.107678206410386529e-02 3.078419025482963950e-02 3.044850136075207339e-02 3.007056010423506467e-02 2.965135178931238569e-02 2.919198276832423236e-02 2.869366343020181287e-02 2.815769371471215157e-02 2.758545114823893543e-02 2.697838139526522253e-02 2.633799132663898479e-02 2.566584462253454144e-02 2.496355995730266744e-02 2.423281185852594818e-02 2.347533439857478477e-02 2.269292797052658087e-02 2.188746953108419019e-02 2.106092687456047330e-02 2.021537775301322087e-02 1.935303500511741451e-02 1.847627933803199993e-02 1.758770207500182439e-02 1.669016110831082061e-02 1.578685457577675214e-02 1.488141851958676119e-02 1.397805709099010814e-02 1.308171674623885561e-02 1.219831904956078343e-02 1.133506905617302253e-02 1.050085474548520525e-02 9.706740369752256750e-03 8.966517780877354335e-03 8.297188694571541387e-03 7.719077953913250009e-03 7.255037165906115873e-03 6.928065485713970524e-03 6.757085001994887243e-03 6.751913065352249665e-03 6.909929355746327780e-03 7.216626558225602318e-03 7.649709807896034122e-03 8.184228680237512141e-03 8.796459406498933001e-03 9.465856093899372575e-03 1.017552749952408200e-02 1.091193882563857437e-02 1.166434002617256459e-02 1.242417877157769857e-02 1.318459768776287372e-02 1.394003701743680261e-02 1.468593270733027471e-02 1.541849128324606320e-02 1.613452324310977321e-02
1.620666257157649462e-02 1.547762799308973446e-02 1.472967798369070880e-02 1.396584232743232692e-02 1.318973127689241145e-02 1.240570138263198154e-02 1.161908489795246413e-02 1.083650675758286198e-02 1.006631832676321142e-02 9.319176190819476735e-03 8.608773145422105033e-03 7.952656039791866638e-03 7.372886239161894652e-03 6.895960267973995882e-03 6.550998199981126861e-03 6.365242877687139235e-03 6.357310392013312134e-03 6.531250700781082198e-03 6.875422582952557711e-03 7.366990528782994298e-03 7.978720823620003705e-03 8.684355016788956882e-03 9.461285540469261193e-03 1.029116962130184436e-02 1.115951515962460873e-02 1.205494468554945721e-02 1.296847228644905023e-02 1.389290636178046497e-02 1.482239163995775419e-02 1.575206966766516323e-02 1.667783053711532903e-02 1.759613179991807719e-02 1.850386588301169283e-02 1.939826228508714084e-02 2.027681474146148660e-02 2.113722642715427230e-02 2.197736832877418209e-02 2.279524737074101193e-02 2.358898190478101939e-02 2.435678289273802630e-02 2.509693962305492229e-02 2.580780916438504824e-02 2.648780901952414030e-02 2.713541262929296261e-02 2.774914750983851347e-02 2.832759590250446061e-02 2.886939788283510860e-02 2.937325692155091234e-02 2.983794792036824697e-02 3.026232776291886209e-02 3.064534842814027257e-02 3.098607271215241682e-02 3.128369259567178456e-02 3.153755027791429327e-02 3.174716187443449994e-02 3.191224374445695428e-02 3.203274137118459347e-02 3.210886066359831814e-02 3.214110147621625224e-02 3.213029304883695952e-02 3.207763094410498450e-02 3.198471489788663746e-02 3.185358678498207557e-02 3.168676762836982602e-02 3.148729223125996957e-02 3.125873957679528581e-02 3.100525661449080733e-02 3.073157244099150587e-02 3.044299921019078328e-02 3.014541542942886579e-02 2.984522671245524311e-02 2.954929871797907712e-02 2.926485711464792139e-02 2.899935023417303526e-02 2.876027186513412104e-02 2.855494459323031434e-02 2.839026822507944442e-02 2.827244286208100907e-02 2.820668146124237843e-02 2.819693121981699593e-02 2.824562566602238298e-02 2.835348890864900981e-02 2.851940963359339554e-02 2.874039551857015401e-02 2.901161000053058617e-02 2.932648452700708022e-02 2.967689228429637796e-02 3.005336510839746664e-02 3.044533420693048414e-02 3.084137702199560294e-02 3.122945611558821527e-02 3.159714029899644838e-02 3.193180245818649093e-02 3.222079206537183799e-02 3.245158295628283729e-02 3.261189858940952840e-02 3.268981783490382265e-02 3.267386457461948085e-02 3.255308423743309698e-02 3.231711001789883131e-02 3.195622105981126004e-02 3.146139441581061180e-02 3.082435217417286641e-02 3.003760480757950921e-02 2.909449157031632552e-02 2.798921867917408129e-02 2.671689611308689441e-02 2.527357427338313908e-02 2.365628272223455411e-02 2.186307537909818258e-02 1.989309145242341287e-02 1.774665323852353191e-02 1.542545354545718853e-02 1.293298160609938734e-02 1.027568493400327250e-02 7.466997898300331213e-03 4.547980543629962305e-03 1.829591320770271225e-03 2.592670738495222050e-03 5.808227540405544974e-03 9.338877407888414653e-03 1.303190086678351900e-02 1.685361236790178241e-02 2.078590692711906884e-02 2.481415023270714879e-02 2.892450381477588289e-02 3.310313280827228977e-02 3.733594274010580694e-02 4.160850147914531283e-02 4.590603720739607624e-02 5.021347179353738421e-02 5.451547245413548154e-02 5.879651368900953162e-02 6.304094535207231675e-02 6.723306450019088387e-02 7.135718953540819143e-02 7.539773560795047513e-02 7.933929049389545907e-02 8.316669030286259756e-02 8.686509445720069778e-02 9.042005944023732977e-02 9.381761085090466190e-02 9.704431333282582950e-02 1.000873379719981610e-01 1.029345267809762265e-01 1.055744539102899809e-01 1.079964832505921207e-01 1.101908221121985221e-01 1.121485706924211512e-01 1.138617670656798669e-01 1.153234274566930506e-01 1.165275815831736672e-01 1.174693028813437734e-01 1.181447334550822792e-01 1.185511036176733340e-01 1.186867459237068295e-01 1.185511036176733340e-01 1.181447334550822792e-01 1.174693028813437734e-01 1.165275815831736117e-01 1.153234274566930506e-01 1.138617670656798531e-01 1.121485706924211512e-01 1.101908221121984804e-01 1.079964832505921485e-01 1.055744539102899393e-01 1.029345267809762682e-01 1.000873379719981332e-01 9.704431333282582950e-02 9.381761085090466190e-02 9.042005944023731590e-02 8.686509445720068390e-02 8.316669030286256981e-02 7.933929049389541743e-02 7.539773560795047513e-02 7.135718953540820531e-02 6.723306450019089775e-02 6.304094535207231675e-02 5.879651368900951774e-02 5.451547245413548154e-02 5.021347179353737034e-02 4.590603720739607624e-02 4.160850147914531977e-02 3.733594274010583469e-02 3.310313280827231752e-02 2.892450381477587248e-02 2.481415023270714879e-02 2.078590692711907925e-02 1.685361236790178588e-02 1.303190086678353288e-02 9.338877407888444143e-03 5.808227540405552780e-03 2.592670738495238096e-03 1.829591320770268840e-03 4.547980543629969244e-03 7.466997898300325141e-03 1.027568493400325168e-02 1.293298160609938387e-02 1.542545354545718332e-02 1.774665323852353538e-02 1.989309145242341634e-02 2.186307537909819299e-02 2.365628272223457146e-02 2.527357427338311480e-02 2.671689611308689441e-02 2.798921867917405701e-02 2.909449157031633593e-02 3.003760480757950921e-02 3.082435217417285600e-02 3.146139441581061180e-02 3.195622105981126004e-02 3.231711001789881743e-02 3.255308423743308310e-02 3.267386457461948085e-02 3.268981783490382265e-02 3.261189858940952840e-02 3.245158295628280953e-02 3.222079206537182411e-02 3.193180245818649787e-02 3.159714029899643450e-02 3.122945611558820486e-02 3.084137702199559253e-02 3.044533420693047374e-02 3.005336510839746664e-02 2.967689228429638837e-02 2.932648452700708022e-02 2.901161000053058270e-02 2.874039551857014707e-02 2.851940963359339207e-02 2.835348890864899593e-02 2.824562566602236563e-02 2.819693121981701675e-02 2.820668146124237843e-02 2.827244286208101948e-02 2.839026822507944442e-02 2.855494459323031434e-02 2.876027186513411063e-02 2.899935023417301791e-02 2.926485711464791792e-02 2.954929871797907712e-02 2.984522671245525005e-02 3.014541542942886232e-02 3.044299921019078328e-02 3.073157244099151281e-02 3.100525661449080039e-02 3.125873957679527887e-02 3.148729223125996957e-02 3.168676762836981908e-02 3.185358678498207557e-02 3.198471489788663746e-02 3.207763094410497062e-02 3.213029304883694565e-02 3.214110147621625224e-02 3.210886066359831120e-02 3.203274137118460041e-02 3.191224374445695428e-02 3.174716187443449994e-02 3.153755027791430021e-02 3.128369259567178456e-02 3.098607271215241682e-02 3.064534842814026910e-02 3.026232776291886903e-02 2.983794792036826779e-02 2.937325692155092274e-02 2.886939788283511901e-02 2.832759590250445714e-02 2.774914750983852041e-02 2.713541262929297995e-02 2.648780901952412295e-02 2.580780916438505518e-02 2.509693962305492923e-02 2.435678289273802283e-02 2.358898190478102633e-02 2.279524737074101193e-02 2.197736832877419250e-02 2.113722642715427230e-02 2.027681474146148660e-02 1.939826228508712697e-02 1.850386588301168589e-02 1.759613179991807372e-02 1.667783053711533597e-02 1.575206966766515282e-02 1.482239163995775939e-02 1.389290636178046323e-02 1.296847228644904503e-02 1.205494468554945894e-02 1.115951515962461046e-02 1.029116962130183915e-02 9.461285540469268132e-03 8.684355016788963821e-03 7.978720823620012378e-03 7.366990528782988226e-03 6.875422582952569854e-03 6.531250700781086535e-03 6.357310392013309532e-03 6.365242877687134898e-03 6.550998199981128596e-03 6.895960267973994147e-03 7.372886239161896386e-03 7.952656039791866638e-03 8.608773145422110237e-03 9.319176190819476735e-03 1.006631832676321489e-02 1.083650675758286545e-02 1.161908489795245719e-02 1.240570138263198154e-02 1.318973127689241492e-02 1.396584232743232519e-02 1.472967798369071574e-02 1.547762799308973446e-02 1.620666257157650156e-02
1.628899190729257360e-02 1.554732317453816175e-02 1.478414724185633800e-02 1.400229456397186420e-02 1.320514047084073335e-02 1.239676510886962742e-02 1.158217995499207474e-02 1.076765027097627454e-02 9.961153763937627068e-03 9.173025297424376376e-03 8.416833625357477908e-03 7.710484845973687024e-03 7.077371015579293767e-03 6.546954662175479174e-03 6.153460438247510683e-03 5.930888517433173177e-03 5.904032361613180402e-03 6.079467509230405096e-03 6.443203267555050809e-03 6.966971361433821862e-03 7.617830391697552779e-03 8.365193585525976597e-03 9.183765081337979738e-03 1.005376284154691109e-02 1.096003333217659623e-02 1.189096696023656148e-02 1.283756123676773990e-02 1.379270501586368075e-02 1.475065933455515198e-02 1.570668857752118008e-02 1.665679970928946041e-02 1.759755720768599666e-02 1.852595056951320332e-02 1.943929834708199578e-02 2.033517772010139807e-02 2.121137208753102327e-02 2.206583153604139633e-02 2.289664265627592427e-02 2.370200528200129553e-02 2.448021448783392270e-02 2.522964671027928818e-02 2.594874922844451690e-02 2.663603250426795424e-02 2.729006507025956083e-02 2.790947078767029924e-02 2.849292839460940488e-02 2.903917333206244150e-02 2.954700188315059414e-02 3.001527769211674232e-02 3.044294074791016602e-02 3.082901892525753695e-02 3.117264217534240767e-02 3.147305944969280844e-02 3.172965842499457512e-02 3.194198807311694061e-02 3.210978408886961538e-02 3.223299714620117551e-02 3.231182389910276787e-02 3.234674057254757068e-02 3.233853889595392911e-02 3.228836400980229088e-02 3.219775381597601849e-02 3.206867903281439974e-02 3.190358294366409109e-02 3.170541947866179627e-02 3.147768783019061489e-02 3.122446126369965436e-02 3.095040714778359014e-02 3.066079450914114060e-02 3.036148466715013830e-02 3.005889981057810467e-02 2.975996389311431553e-02 2.947201015754917497e-02 2.920265022031339613e-02 2.895960125217988956e-02 2.875047062184251170e-02 2.858250151051885263e-02 2.846228824576362004e-02 2.839547582560663155e-02 2.838646328025757823e-02 2.843813386284993472e-02 2.855163537517500100e-02 2.872623055034636413e-02 2.895923055268249252e-02 2.924601550313345524e-02 2.958013635147373546e-02 2.995348433807039357e-02 3.035650914497717290e-02 3.077846516729942222e-02 3.120766678441259934e-02 3.163173711377589847e-02 3.203783932711287696e-02 3.241288418671370297e-02 3.274371134078573470e-02 3.301724478686456771e-02 3.322062474518994168e-02 3.334131912957406102e-02 3.336721808498507164e-02 3.328671490441034719e-02 3.308877623193030859e-02 3.276300394457283549e-02 3.229969057531452414e-02 3.168986964834401288e-02 3.092536187248554405e-02 2.999881778848578415e-02 2.890375718907191305e-02 2.763460541990855543e-02 2.618672651541186641e-02 2.455645301605141953e-02 2.274111224451052723e-02 2.073904877959737228e-02 1.854964285439777635e-02 1.617332441879898094e-02 1.361158266052384276e-02 1.086697094750955182e-02 7.943107858793794357e-03 4.844679812928982116e-03 1.577548496725880928e-03 1.852480959736000840e-03 5.436146134402402609e-03 9.165591066772622864e-03 1.303102612572785285e-02 1.702185736030522450e-02 2.112663894073282811e-02 2.533311496028461257e-02 2.962827211703834493e-02 3.399839812181853355e-02 3.842914475497343635e-02 4.290559506022166569e-02 4.741233426486972380e-02 5.193352402512754762e-02 5.645297958308091724e-02 6.095424940513049367e-02 6.542069685540909119e-02 6.983558344356882719e-02 7.418215317499333994e-02 7.844371752320025704e-02 8.260374053905765457e-02 8.664592360944241289e-02 9.055428937909339171e-02 9.431326435361310490e-02 9.790775970876923473e-02 1.013232498413352417e-01 1.045458482096389974e-01 1.075623800275513631e-01 1.103604513938565013e-01 1.129285144595253004e-01 1.152559282583210526e-01 1.173330148512391896e-01 1.191511104623049072e-01 1.207026113121575650e-01 1.219810138863559462e-01 1.229809494073811071e-01 1.236982123126058597e-01 1.241297825749324152e-01 1.242738417381268612e-01 1.241297825749324152e-01 1.236982123126058458e-01 1.229809494073811071e-01 1.219810138863559462e-01 1.207026113121575650e-01 1.191511104623049488e-01 1.173330148512392312e-01 1.152559282583210526e-01 1.129285144595253143e-01 1.103604513938564874e-01 1.075623800275512937e-01 1.045458482096389974e-01 1.013232498413352417e-01 9.790775970876922085e-02 9.431326435361310490e-02 9.055428937909336395e-02 8.664592360944244065e-02 8.260374053905765457e-02 7.844371752320024316e-02 7.418215317499333994e-02 6.983558344356881331e-02 6.542069685540910506e-02 6.095424940513047285e-02 5.645297958308095193e-02 5.193352402512754762e-02 4.741233426486971686e-02 4.290559506022166569e-02 3.842914475497348492e-02 3.399839812181853355e-02 2.962827211703836228e-02 2.533311496028459869e-02 2.112663894073280729e-02 1.702185736030523491e-02 1.303102612572785632e-02 9.165591066772626333e-03 5.436146134402404344e-03 1.852480959736025560e-03 1.577548496725888951e-03 4.844679812928982116e-03 7.943107858793777010e-03 1.086697094750954662e-02 1.361158266052383235e-02 1.617332441879899829e-02 1.854964285439778329e-02 2.073904877959736534e-02 2.274111224451055152e-02 2.455645301605141259e-02 2.618672651541186641e-02 2.763460541990852767e-02 2.890375718907189570e-02 2.999881778848576680e-02 3.092536187248555446e-02 3.168986964834402675e-02 3.229969057531451720e-02 3.276300394457283549e-02 3.308877623193031553e-02 3.328671490441034719e-02 3.336721808498507857e-02 3.334131912957407490e-02 3.322062474518990699e-02 3.301724478686455383e-02 3.274371134078573470e-02 3.241288418671368909e-02 3.203783932711288390e-02 3.163173711377589153e-02 3.120766678441260975e-02 3.077846516729942569e-02 3.035650914497718331e-02 2.995348433807038316e-02 2.958013635147373546e-02 2.924601550313345524e-02 2.895923055268248905e-02 2.872623055034635373e-02 2.855163537517500100e-02 2.843813386284994860e-02 2.838646328025757476e-02 2.839547582560661768e-02 2.846228824576361310e-02 2.858250151051885263e-02 2.875047062184251170e-02 2.895960125217987916e-02 2.920265022031339613e-02 2.947201015754919579e-02 2.975996389311430512e-02 3.005889981057809426e-02 3.036148466715014524e-02 3.066079450914114060e-02 3.095040714778360055e-02 3.122446126369964742e-02 3.147768783019061489e-02 3.170541947866177546e-02 3.190358294366409803e-02 3.206867903281437893e-02 3.219775381597601849e-02 3.228836400980229088e-02 3.233853889595392911e-02 3.234674057254755680e-02 3.231182389910277480e-02 3.223299714620117551e-02 3.210978408886962232e-02 3.194198807311694061e-02 3.172965842499457512e-02 3.147305944969280150e-02 3.117264217534239726e-02 3.082901892525754736e-02 3.044294074791018684e-02 3.001527769211674232e-02 2.954700188315059414e-02 2.903917333206244844e-02 2.849292839460939794e-02 2.790947078767029924e-02 2.729006507025956083e-02 2.663603250426795424e-02 2.594874922844453771e-02 2.522964671027928818e-02 2.448021448783392964e-02 2.370200528200130941e-02 2.289664265627590692e-02 2.206583153604139286e-02 2.121137208753102327e-02 2.033517772010140848e-02 1.943929834708198537e-02 1.852595056951321373e-02 1.759755720768600012e-02 1.665679970928945000e-02 1.570668857752118355e-02 1.475065933455515718e-02 1.379270501586368942e-02 1.283756123676773296e-02 1.189096696023655975e-02 1.096003333217660143e-02 1.005376284154690936e-02 9.183765081337978003e-03 8.365193585525971393e-03 7.617830391697555381e-03 6.966971361433826199e-03 6.443203267555056013e-03 6.079467509230405096e-03 5.904032361613169994e-03 5.930888517433180115e-03 6.153460438247509816e-03 6.546954662175473103e-03 7.077371015579298104e-03 7.710484845973684422e-03 8.416833625357484847e-03 9.173025297424369437e-03 9.961153763937639211e-03 1.076765027097627107e-02 1.158217995499207301e-02 1.239676510886962048e-02 1.320514047084073335e-02 1.400229456397185900e-02 1.478414724185633800e-02 1.554732317453816175e-02 1.628899190729255625e-02
1.638712040349435059e-02 1.563366463516061011e-02 1.485594060535204604e-02 1.405654234647000372e-02 1.323856037911826447e-02 1.240572944434624285e-02 1.156264253899884527e-02 1.071506455368179470e-02 9.870395470613286745e-03 9.038354921062254424e-03 8.231980318841692484e-03 7.469021169480266793e-03 6.773683743941272262e-03 6.178222135341794770e-03 5.722788880250170851e-03 5.450539661988918448e-03 5.395795716107756532e-03 5.569772609603667636e-03 5.955495537557790701e-03 6.516912636363589133e-03 7.213203378909944716e-03 8.008248462193607101e-03 8.873644034276876452e-03 9.788148290246921970e-03 1.073606737637339270e-02 1.170570229318930455e-02 1.268815564962872539e-02 1.367648827617355851e-02 1.466514162337939631e-02 1.564954527037191664e-02 1.662584913797786682e-02 1.759073889467017288e-02 1.854130695300906448e-02 1.947496089019579504e-02 2.038935732982590648e-02 2.128235336284281867e-02 2.215197022305291988e-02 2.299636566771088436e-02 2.381381266844753361e-02 2.460268279665144345e-02 2.536143322030972105e-02 2.608859659923284252e-02 2.678277342590412030e-02 2.744262654456239292e-02 2.806687771424752967e-02 2.865430617742981134e-02 2.920374926456678275e-02 2.971410511327919959e-02 3.018433761341266647e-02 3.061348370929969226e-02 3.100066320019241942e-02 3.134509118062089178e-02 3.164609325520249122e-02 3.190312364760533592e-02 3.211578630076426799e-02 3.228385903436755550e-02 3.240732078449916342e-02 3.248638189672669457e-02 3.252151737413010862e-02 3.251350289064930399e-02 3.246345326049528135e-02 3.237286289714148835e-02 3.224364758886635179e-02 3.207818664810855452e-02 3.187936414351653230e-02 3.165060748077730413e-02 3.139592104844068920e-02 3.111991198352341559e-02 3.082780435069141026e-02 3.052543720857945134e-02 3.021924124054396407e-02 2.991618799740063811e-02 2.962370554944760911e-02 2.934955475694583579e-02 2.910166176583478884e-02 2.888790501565629415e-02 2.871585916385649070e-02 2.859250374877109202e-02 2.852391056947956027e-02 2.851492961853878058e-02 2.856889758459962153e-02 2.868739406692691687e-02 2.887006781929084276e-02 2.911454859981439658e-02 2.941645066619515136e-02 2.976946356994733880e-02 3.016551683405895024e-02 3.059499903410672905e-02 3.104700948712545497e-02 3.150962191626423270e-02 3.197014310931423769e-02 3.241535445902637980e-02 3.283172922368900876e-02 3.320562259614733003e-02 3.352343484077310171e-02 3.377174980100857565e-02 3.393745214922396641e-02 3.400782708746689226e-02 3.397064606060135744e-02 3.381424162235868031e-02 3.352757405681349584e-02 3.310029180838654911e-02 3.252278727818317533e-02 3.178624914179224020e-02 3.088271205956219165e-02 2.980510451249529513e-02 2.854729555543143379e-02 2.710414164180910759e-02 2.547153558363859580e-02 2.364646173361333731e-02 2.162706601490184052e-02 1.941276022345275742e-02 1.700440816801200919e-02 1.440472408330593229e-02 1.161930154873203058e-02 8.659954673077500942e-03 5.560078715365339430e-03 2.514947570772715565e-03 2.197180670429165275e-03 5.477851308516881040e-03 9.239387689887452668e-03 1.320083358039715084e-02 1.731573661447900411e-02 2.156250676399749239e-02 2.592469384411900599e-02 3.038702028389304519e-02 3.493425722879314049e-02 3.955085463210166602e-02 4.422082543495450824e-02 4.892773147379225057e-02 5.365471608987060215e-02 5.838456080124380942e-02 6.309975564354156075e-02 6.778257789825256618e-02 7.241517623663201730e-02 7.697965841965426215e-02 8.145818125979920055e-02 8.583304185171089506e-02 9.008676924686054299e-02 9.420221584603148679e-02 9.816264784535343180e-02 1.019518341139240974e-01 1.055541329133162093e-01 1.089545758967374045e-01 1.121389488513894056e-01 1.150938686734357813e-01 1.178068560919436902e-01 1.202664036868103942e-01 1.224620387762965917e-01 1.243843807824920045e-01 1.260251927178344944e-01 1.273774264725835437e-01 1.284352616217996068e-01 1.291941375107113488e-01 1.296507784191043289e-01 1.298032116484099385e-01 1.296507784191042456e-01 1.291941375107113765e-01 1.284352616217996068e-01 1.273774264725835159e-01 1.260251927178344944e-01 1.243843807824920045e-01 1.224620387762966195e-01 1.202664036868104080e-01 1.178068560919437041e-01 1.150938686734358229e-01 1.121389488513894056e-01 1.089545758967374461e-01 1.055541329133161677e-01 1.019518341139241113e-01 9.816264784535348731e-02 9.420221584603152842e-02 9.008676924686055687e-02 8.583304185171088119e-02 8.145818125979922830e-02 7.697965841965426215e-02 7.241517623663203118e-02 6.778257789825255231e-02 6.309975564354157462e-02 5.838456080124378167e-02 5.365471608987058827e-02 4.892773147379223669e-02 4.422082543495451518e-02 3.955085463210166602e-02 3.493425722879314743e-02 3.038702028389305559e-02 2.592469384411899905e-02 2.156250676399749586e-02 1.731573661447902146e-02 1.320083358039718033e-02 9.239387689887480423e-03 5.477851308516882775e-03 2.197180670429163974e-03 2.514947570772678269e-03 5.560078715365324685e-03 8.659954673077481860e-03 1.161930154873204099e-02 1.440472408330593750e-02 1.700440816801200225e-02 1.941276022345276089e-02 2.162706601490184746e-02 2.364646173361331649e-02 2.547153558363860620e-02 2.710414164180910065e-02 2.854729555543143726e-02 2.980510451249529166e-02 3.088271205956218471e-02 3.178624914179222632e-02 3.252278727818317533e-02 3.310029180838654911e-02 3.352757405681349584e-02 3.381424162235870112e-02 3.397064606060136438e-02 3.400782708746688532e-02 3.393745214922394560e-02 3.377174980100857565e-02 3.352343484077310864e-02 3.320562259614733003e-02 3.283172922368901570e-02 3.241535445902637286e-02 3.197014310931423769e-02 3.150962191626423964e-02 3.104700948712547925e-02 3.059499903410672905e-02 3.016551683405893636e-02 2.976946356994733880e-02 2.941645066619515136e-02 2.911454859981439311e-02 2.887006781929083235e-02 2.868739406692692034e-02 2.856889758459962153e-02 2.851492961853879793e-02 2.852391056947956027e-02 2.859250374877110937e-02 2.871585916385649764e-02 2.888790501565631844e-02 2.910166176583477843e-02 2.934955475694582885e-02 2.962370554944760218e-02 2.991618799740063811e-02 3.021924124054397448e-02 3.052543720857944093e-02 3.082780435069139985e-02 3.111991198352340865e-02 3.139592104844069614e-02 3.165060748077729719e-02 3.187936414351652537e-02 3.207818664810855452e-02 3.224364758886634486e-02 3.237286289714148141e-02 3.246345326049526747e-02 3.251350289064929705e-02 3.252151737413011556e-02 3.248638189672668070e-02 3.240732078449916342e-02 3.228385903436756937e-02 3.211578630076426105e-02 3.190312364760533592e-02 3.164609325520248428e-02 3.134509118062091260e-02 3.100066320019240901e-02 3.061348370929968879e-02 3.018433761341267341e-02 2.971410511327919265e-02 2.920374926456677234e-02 2.865430617742981134e-02 2.806687771424754008e-02 2.744262654456239292e-02 2.678277342590411683e-02 2.608859659923284252e-02 2.536143322030971758e-02 2.460268279665142957e-02 2.381381266844753361e-02 2.299636566771087395e-02 2.215197022305292335e-02 2.128235336284282561e-02 2.038935732982591689e-02 1.947496089019580198e-02 1.854130695300907142e-02 1.759073889467016594e-02 1.662584913797786335e-02 1.564954527037191664e-02 1.466514162337939284e-02 1.367648827617356198e-02 1.268815564962872365e-02 1.170570229318930976e-02 1.073606737637340137e-02 9.788148290246920236e-03 8.873644034276872983e-03 8.008248462193612305e-03 7.213203378909956859e-03 6.516912636363584796e-03 5.955495537557791569e-03 5.569772609603672840e-03 5.395795716107752195e-03 5.450539661988918448e-03 5.722788880250170851e-03 6.178222135341793902e-03 6.773683743941265323e-03 7.469021169480269395e-03 8.231980318841690750e-03 9.038354921062250955e-03 9.870395470613281541e-03 1.071506455368179296e-02 1.156264253899883833e-02 1.240572944434623764e-02 1.323856037911826967e-02 1.405654234647000719e-02 1.485594060535204257e-02 1.563366463516060664e-02 1.638712040349434365e-02
1.650699516216169380e-02 1.574315069549700810e-02 1.495215825133829231e-02 1.413634585638728729e-02 1.329847801613919661e-02 1.244188447623586179e-02 1.157065077052175060e-02 1.068990511837356050e-02 9.806257349576812457e-03 8.928478840872776032e-03 8.068560350889077137e-03 7.243335386192368067e-03 6.476839429079488814e-03 5.803233522994150247e-03 5.268812265837034131e-03 4.928718962035558322e-03 4.832231543216534454e-03 4.999452005893650734e-03 5.409778479730598631e-03 6.015524853548817087e-03 6.764657277881638148e-03 7.613959308870843837e-03 8.531559732659333567e-03 9.494891651574115937e-03 1.048797102289749338e-02 1.149923622530764356e-02 1.252006593054414731e-02 1.354381158755541686e-02 1.456517319400780185e-02 1.557979442483563293e-02 1.658399655413335394e-02 1.757460061712604396e-02 1.854880631284764117e-02 1.950410790911300679e-02 2.043823464010297714e-02 2.134910756189678169e-02 2.223480763760332657e-02 2.309355161214197635e-02 2.392367339672806306e-02 2.472360944983307759e-02 2.549188715794964422e-02 2.622711557431775878e-02 2.692797812209629313e-02 2.759322704525152270e-02 2.822167951811265646e-02 2.881221541754780402e-02 2.936377682962067540e-02 2.987536941155108025e-02 3.034606576409314138e-02 3.077501099177783889e-02 3.116143064071863478e-02 3.150464120714004806e-02 3.180406340502311274e-02 3.205923836870958749e-02 3.226984694563506811e-02 3.243573220495272330e-02 3.255692524817646594e-02 3.263367435583222620e-02 3.266647743593711906e-02 3.265611765094919572e-02 3.260370198265016839e-02 3.251070234011843585e-02 3.237899861263557333e-02 3.221092280259826163e-02 3.200930302652024717e-02 3.177750572720836747e-02 3.151947388114001436e-02 3.123975830267113757e-02 3.094353834630592451e-02 3.063662742207632142e-02 3.032545784178630049e-02 3.001703874082164991e-02 2.971888038327567816e-02 2.943887834967087377e-02 2.918515227855477540e-02 2.896583633365238525e-02 2.878882262513580634e-02 2.866146437359436139e-02 2.859025216975557768e-02 2.858048322320477092e-02 2.863594854575485585e-02 2.875866501704606518e-02 2.894867709662816632e-02 2.920394639738211132e-02 2.952033744748957383e-02 2.989169677141037193e-02 3.031001230908918209e-02 3.076563314020133375e-02 3.124752646004669634e-02 3.174354960093161981e-02 3.224071858680566810e-02 3.272545986938241863e-02 3.318383724434466331e-02 3.360175059083012061e-02 3.396510657010589490e-02 3.425996368555578320e-02 3.447265530588015242e-02 3.458989465055164331e-02 3.459886560534626565e-02 3.448730281080347737e-02 3.424356392509569913e-02 3.385669642895644538e-02 3.331650089856784402e-02 3.261359238722499193e-02 3.173946149650078152e-02 3.068653698762829549e-02 2.944825258262869644e-02 2.801912233971293187e-02 2.639483253470133184e-02 2.457236532177195856e-02 2.255018535822891218e-02 2.032855749724146732e-02 1.791015724772360151e-02 1.530140132252385057e-02 1.251579838464848132e-02 9.584112963956831557e-03 6.594547829759986497e-03 3.923797573854991873e-03 3.391129404077916631e-03 5.976750172906267720e-03 9.587353310732274828e-03 1.355739959409131556e-02 1.774485306536746285e-02 2.209882352124244165e-02 2.659102536153091015e-02 3.120032854940044814e-02 3.590809645113059168e-02 4.069649252769670655e-02 4.554779628631899779e-02 5.044411945824980176e-02 5.536730096808758356e-02 6.029888989832814239e-02 6.522017543382344074e-02 7.011224366821897092e-02 7.495605064104979287e-02 7.973250556790614785e-02 8.442256057441480110e-02 8.900730450248396652e-02 9.346805905912207446e-02 9.778647598536741037e-02 1.019446341685908974e-01 1.059251357765180063e-01 1.097112005946263985e-01 1.132867578222053750e-01 1.166365346391379232e-01 1.197461409029741269e-01 1.226021493787849831e-01 1.251921709453664988e-01 1.275049242623129686e-01 1.295302994243492933e-01 1.312594151726449165e-01 1.326846692778729242e-01 1.337997817566984882e-01 1.345998306320213000e-01 1.350812799975733280e-01 1.352420001991540000e-01 1.350812799975733003e-01 1.345998306320212723e-01 1.337997817566984604e-01 1.326846692778728964e-01 1.312594151726449165e-01 1.295302994243492656e-01 1.275049242623129686e-01 1.251921709453664988e-01 1.226021493787849831e-01 1.197461409029741547e-01 1.166365346391378954e-01 1.132867578222053612e-01 1.097112005946263985e-01 1.059251357765180340e-01 1.019446341685908974e-01 9.778647598536742425e-02 9.346805905912207446e-02 8.900730450248399428e-02 8.442256057441474559e-02 7.973250556790616173e-02 7.495605064104980675e-02 7.011224366821897092e-02 6.522017543382345461e-02 6.029888989832815627e-02 5.536730096808754192e-02 5.044411945824981564e-02 4.554779628631899779e-02 4.069649252769668574e-02 3.590809645113057086e-02 3.120032854940043426e-02 2.659102536153092056e-02 2.209882352124244512e-02 1.774485306536746979e-02 1.355739959409131730e-02 9.587353310732276562e-03 5.976750172906282466e-03 3.391129404077918800e-03 3.923797573854986669e-03 6.594547829759987365e-03 9.584112963956796863e-03 1.251579838464847091e-02 1.530140132252383323e-02 1.791015724772359111e-02 2.032855749724146385e-02 2.255018535822888789e-02 2.457236532177194122e-02 2.639483253470132143e-02 2.801912233971292493e-02 2.944825258262872072e-02 3.068653698762830936e-02 3.173946149650079540e-02 3.261359238722501275e-02 3.331650089856782321e-02 3.385669642895647313e-02 3.424356392509569219e-02 3.448730281080347737e-02 3.459886560534627259e-02 3.458989465055163637e-02 3.447265530588015242e-02 3.425996368555577626e-02 3.396510657010588796e-02 3.360175059083011367e-02 3.318383724434464249e-02 3.272545986938242557e-02 3.224071858680566810e-02 3.174354960093164063e-02 3.124752646004669981e-02 3.076563314020133375e-02 3.031001230908917168e-02 2.989169677141037193e-02 2.952033744748959465e-02 2.920394639738211132e-02 2.894867709662817673e-02 2.875866501704605477e-02 2.863594854575484891e-02 2.858048322320476051e-02 2.859025216975557074e-02 2.866146437359434404e-02 2.878882262513580287e-02 2.896583633365238525e-02 2.918515227855475805e-02 2.943887834967087377e-02 2.971888038327568510e-02 3.001703874082165338e-02 3.032545784178632131e-02 3.063662742207631448e-02 3.094353834630592798e-02 3.123975830267113757e-02 3.151947388114000048e-02 3.177750572720837441e-02 3.200930302652024717e-02 3.221092280259828244e-02 3.237899861263556639e-02 3.251070234011844279e-02 3.260370198265014757e-02 3.265611765094918184e-02 3.266647743593710518e-02 3.263367435583221926e-02 3.255692524817645206e-02 3.243573220495270248e-02 3.226984694563506118e-02 3.205923836870959442e-02 3.180406340502312662e-02 3.150464120714004806e-02 3.116143064071863478e-02 3.077501099177784583e-02 3.034606576409315873e-02 2.987536941155106984e-02 2.936377682962067540e-02 2.881221541754781443e-02 2.822167951811264952e-02 2.759322704525152270e-02 2.692797812209629313e-02 2.622711557431776919e-02 2.549188715794964769e-02 2.472360944983308453e-02 2.392367339672805612e-02 2.309355161214197288e-02 2.223480763760332657e-02 2.134910756189677822e-02 2.043823464010297714e-02 1.950410790911300332e-02 1.854880631284764464e-02 1.757460061712603702e-02 1.658399655413335741e-02 1.557979442483562252e-02 1.456517319400780532e-02 1.354381158755542554e-02 1.252006593054414210e-02 1.149923622530763835e-02 1.048797102289749164e-02 9.494891651574105529e-03 8.531559732659331832e-03 7.613959308870846439e-03 6.764657277881635546e-03 6.015524853548804944e-03 5.409778479730589958e-03 4.999452005893656806e-03 4.832231543216538791e-03 4.928718962035549649e-03 5.268812265837032396e-03 5.803233522994142440e-03 6.476839429079494885e-03 7.243335386192363730e-03 8.068560350889082342e-03 8.928478840872774297e-03 9.806257349576807253e-03 1.068990511837356397e-02 1.157065077052175581e-02 1.244188447623586699e-02 1.329847801613920182e-02 1.413634585638727688e-02 1.495215825133828363e-02 1.574315069549700116e-02 1.650699516216168339e-02
1.665478734444307551e-02 1.588256135311844758e-02 1.508025522098291847e-02 1.424991416199538827e-02 1.339395176587060074e-02 1.251525384387247065e-02 1.161733502390460346e-02 1.070458031548492117e-02 9.782626585258944601e-03 8.858979101001973611e-03 7.944028520125195197e-03 7.052748250029434833e-03 6.207497817818553518e-03 5.442351458470099344e-03 4.808370121295192819e-03 4.374994569696555660e-03 4.214923665202678291e-03 4.366066617941437647e-03 4.804060213939123983e-03 5.462820774482829607e-03 6.273740366233272747e-03 7.184544873095904775e-03 8.159778327427666053e-03 9.175971271989734335e-03 1.021729166826296741e-02 1.127264905559826474e-02 1.233392354347253098e-02 1.339490146310944041e-02 1.445063018201146916e-02 1.549701954678896904e-02 1.653059006536502021e-02 1.754831003394126399e-02 1.854748770714228015e-02 1.952569823408618205e-02 2.048073297290283964e-02 2.141056345858704732e-02 2.231331511629614309e-02 2.318724755441812363e-02 2.403073937482046174e-02 2.484227615305684492e-02 2.562044071663679284e-02 2.636390517318631943e-02 2.707142436629906765e-02 2.774183059837504600e-02 2.837402957764480899e-02 2.896699763410214706e-02 2.951978031465487401e-02 3.003149251687237814e-02 3.050132035676452955e-02 3.092852499125103502e-02 3.131244863186561506e-02 3.165252299356618310e-02 3.194828042171672655e-02 3.219936793151000065e-02 3.240556437688823371e-02 3.256680093970553552e-02 3.268318509302924058e-02 3.275502814290301434e-02 3.278287638721437414e-02 3.276754584376954937e-02 3.271016038540954657e-02 3.261219296903600934e-02 3.247550944567576675e-02 3.230241417539009979e-02 3.209569632601484701e-02 3.185867528878112698e-02 3.159524307758088124e-02 3.130990087793948662e-02 3.100778607541582882e-02 3.069468514489774938e-02 3.037702678733456355e-02 3.006184878583975303e-02 2.975673142697280588e-02 2.946969029526919429e-02 2.920902217690761124e-02 2.898310010000042583e-02 2.880011749774012697e-02 2.866778714293055988e-02 2.859300744601437488e-02 2.858151592639560437e-02 2.863755562097971760e-02 2.876358313771816208e-02 2.896004560375311024e-02 2.922524747511693818e-02 2.955531797628010993e-02 2.994427792052245171e-02 3.038419345823937037e-02 3.086539619188045230e-02 3.137674531369405440e-02 3.190590792241854851e-02 3.243963741219278024e-02 3.296403529876535538e-02 3.346478762729401812e-02 3.392737217259853694e-02 3.433723647611119922e-02 3.467994926396427563e-02 3.494132912606966873e-02 3.510755479573571258e-02 3.516526125765163935e-02 3.510162549104259289e-02 3.490444512610182265e-02 3.456221280165810983e-02 3.406418867062722955e-02 3.340047340820435223e-02 3.256208436520253990e-02 3.154103839062063347e-02 3.033044673044884426e-02 2.892463111258928438e-02 2.731927737374305679e-02 2.551165758804707293e-02 2.350098258778914734e-02 2.128901668639117395e-02 1.888125776718186516e-02 1.628944969099192785e-02 1.353761332572597439e-02 1.067883541304683395e-02 7.851393455573708879e-03 5.498319852813445506e-03 4.902772836506506110e-03 6.879258362998806435e-03 1.021297941512366338e-02 1.410893704524377248e-02 1.831574426090829683e-02 2.273969241662920221e-02 2.733387016405233044e-02 3.206780625655053507e-02 3.691753724004843973e-02 4.186181505253125379e-02 4.688049014872160830e-02 5.195377478773096497e-02 5.706190242836653437e-02 6.218498169156606858e-02 6.730295319656730280e-02 7.239560430778350930e-02 7.744261824241427394e-02 8.242364443069957747e-02 8.731838238843132871e-02 9.210667424881746612e-02 9.676860271716367090e-02 1.012845921498853330e-01 1.056355110227071709e-01 1.098027744033965997e-01 1.137684452710333444e-01 1.175153336774217017e-01 1.210270928563291770e-01 1.242883114704460418e-01 1.272846012551246686e-01 1.300026793786744905e-01 1.324304448954448654e-01 1.345570487227033818e-01 1.363729566269600013e-01 1.378700047609288104e-01 1.390414473491283220e-01 1.398819961785580657e-01 1.403878516108139352e-01 1.405567248934330993e-01 1.403878516108139352e-01 1.398819961785580657e-01 1.390414473491284053e-01 1.378700047609288382e-01 1.363729566269599458e-01 1.345570487227033818e-01 1.324304448954448654e-01 1.300026793786744905e-01 1.272846012551246409e-01 1.242883114704460418e-01 1.210270928563291770e-01 1.175153336774217433e-01 1.137684452710333027e-01 1.098027744033965580e-01 1.056355110227071431e-01 1.012845921498853607e-01 9.676860271716362927e-02 9.210667424881748000e-02 8.731838238843132871e-02 8.242364443069959135e-02 7.744261824241420455e-02 7.239560430778350930e-02 6.730295319656733055e-02 6.218498169156606165e-02 5.706190242836655518e-02 5.195377478773096497e-02 4.688049014872160830e-02 4.186181505253127461e-02 3.691753724004842585e-02 3.206780625655054895e-02 2.733387016405234085e-02 2.273969241662923343e-02 1.831574426090828989e-02 1.410893704524378116e-02 1.021297941512368246e-02 6.879258362998815976e-03 4.902772836506512182e-03 5.498319852813436832e-03 7.851393455573724492e-03 1.067883541304684263e-02 1.353761332572596919e-02 1.628944969099191398e-02 1.888125776718184781e-02 2.128901668639119477e-02 2.350098258778914387e-02 2.551165758804705905e-02 2.731927737374306372e-02 2.892463111258929478e-02 3.033044673044884426e-02 3.154103839062064041e-02 3.256208436520254684e-02 3.340047340820436611e-02 3.406418867062722261e-02 3.456221280165809595e-02 3.490444512610182265e-02 3.510162549104260676e-02 3.516526125765163241e-02 3.510755479573570564e-02 3.494132912606966873e-02 3.467994926396424787e-02 3.433723647611119922e-02 3.392737217259852306e-02 3.346478762729403894e-02 3.296403529876535538e-02 3.243963741219277330e-02 3.190590792241854851e-02 3.137674531369406827e-02 3.086539619188044190e-02 3.038419345823935996e-02 2.994427792052246559e-02 2.955531797628012380e-02 2.922524747511694165e-02 2.896004560375311371e-02 2.876358313771814473e-02 2.863755562097971760e-02 2.858151592639560784e-02 2.859300744601437488e-02 2.866778714293055988e-02 2.880011749774013738e-02 2.898310010000042583e-02 2.920902217690761818e-02 2.946969029526920122e-02 2.975673142697282322e-02 3.006184878583976344e-02 3.037702678733454620e-02 3.069468514489774591e-02 3.100778607541582535e-02 3.130990087793950050e-02 3.159524307758089512e-02 3.185867528878112004e-02 3.209569632601483313e-02 3.230241417539009979e-02 3.247550944567575981e-02 3.261219296903603015e-02 3.271016038540954657e-02 3.276754584376954244e-02 3.278287638721437414e-02 3.275502814290300047e-02 3.268318509302924058e-02 3.256680093970554940e-02 3.240556437688820596e-02 3.219936793150998677e-02 3.194828042171671267e-02 3.165252299356619697e-02 3.131244863186562893e-02 3.092852499125104890e-02 3.050132035676452955e-02 3.003149251687238508e-02 2.951978031465486360e-02 2.896699763410216441e-02 2.837402957764481246e-02 2.774183059837504600e-02 2.707142436629905377e-02 2.636390517318631943e-02 2.562044071663680325e-02 2.484227615305684492e-02 2.403073937482045133e-02 2.318724755441811322e-02 2.231331511629615696e-02 2.141056345858705426e-02 2.048073297290284658e-02 1.952569823408618899e-02 1.854748770714228015e-02 1.754831003394126399e-02 1.653059006536503409e-02 1.549701954678896383e-02 1.445063018201146222e-02 1.339490146310943000e-02 1.233392354347252404e-02 1.127264905559826128e-02 1.021729166826296567e-02 9.175971271989736069e-03 8.159778327427681666e-03 7.184544873095896969e-03 6.273740366233261471e-03 5.462820774482830474e-03 4.804060213939130922e-03 4.366066617941443719e-03 4.214923665202686097e-03 4.374994569696558262e-03 4.808370121295202360e-03 5.442351458470109753e-03 6.207497817818556120e-03 7.052748250029426159e-03 7.944028520125205606e-03 8.858979101001970141e-03 9.782626585258944601e-03 1.070458031548492117e-02 1.161733502390461040e-02 1.251525384387246025e-02 1.339395176587061288e-02 1.424991416199539174e-02 1.508025522098291847e-02 1.588256135311844411e-02 1.665478734444307551e-02
1.683674858655357168e-02 1.605879163214615421e-02 1.524784768204280258e-02 1.440567961446438151e-02 1.353434837992154895e-02 1.263628833340813690e-02 1.171442261736136206e-02 1.077234482066077685e-02 9.814613644640533471e-03 8.847246599551977092e-03 7.878576014071568545e-03 6.920784189227595536e-03 5.992729962230445087e-03 5.125155049334799429e-03 4.369541222110927096e-03 3.808503685377667789e-03 3.549460416343954046e-03 3.667547799765811037e-03 4.137235800982562786e-03 4.861063074599708024e-03 5.744774310290511402e-03 6.724872929977752586e-03 7.762853853228317107e-03 8.835266025275016061e-03 9.927134728967945687e-03 1.102829407844359982e-02 1.213139920825341556e-02 1.323083115685082592e-02 1.432207498758088227e-02 1.540135472662824273e-02 1.646541209354666913e-02 1.751136836224764792e-02 1.853663573886799379e-02 1.953885902325209339e-02 2.051587620964771125e-02 2.146569114815886914e-02 2.238645399526600910e-02 2.327644674922908080e-02 2.413407213667940684e-02 2.495784473546661802e-02 2.574638362530015309e-02 2.649840613317019575e-02 2.721272243324829310e-02 2.788823090015653955e-02 2.852391421813483402e-02 2.911883632780193701e-02 2.967214035382361934e-02 3.018304770518546662e-02 3.065085857745367473e-02 3.107495411504368824e-02 3.145480051188190296e-02 3.178995534136697110e-02 3.208007641124874937e-02 3.232493343574917993e-02 3.252442280535167152e-02 3.267858571335562762e-02 3.278762986600145674e-02 3.285195495759899581e-02 3.287218203037162861e-02 3.284918675598415272e-02 3.278413656541490084e-02 3.267853140691074493e-02 3.253424771638954716e-02 3.235358492539906761e-02 3.213931349010211436e-02 3.189472297916669946e-02 3.162366818689477110e-02 3.133061052169789501e-02 3.102065105128925387e-02 3.069955057985144370e-02 3.037373104394495288e-02 3.005025146026750124e-02 2.973675084206955574e-02 2.944135022619424544e-02 2.917250661914089563e-02 2.893881372451700615e-02 2.874874813587127362e-02 2.861036540060151595e-02 2.853095764863092937e-02 2.851669236358366985e-02 2.857225875491296863e-02 2.870055213757456009e-02 2.890242607754457335e-02 2.917653612461423851e-02 2.951928848809810130e-02 2.992489416668286592e-02 3.038551669752036916e-02 3.089149245751454317e-02 3.143159784756444086e-02 3.199333781483893607e-02 3.256323395108998847e-02 3.312709621201283955e-02 3.367026854186266904e-02 3.417784420316167387e-02 3.463485080327684262e-02 3.502640775222064240e-02 3.533786035890899152e-02 3.555489529478354782e-02 3.566364206176297902e-02 3.565076468906186458e-02 3.550354737871119076e-02 3.520997739441580204e-02 3.475882828254347329e-02 3.413974667183312245e-02 3.334334662069622646e-02 3.236131711038883058e-02 3.118655146217720608e-02 2.981331345857507822e-02 2.823746639629943350e-02 2.645681386620528375e-02 2.447164771006159548e-02 2.228570094232150758e-02 1.990794437963846336e-02 1.735628225568815533e-02 1.466593736234416724e-02 1.191071198140522883e-02 9.263122958345729532e-03 7.165141065852712043e-03 6.558797518838418300e-03 8.089597692604030138e-03 1.109863132286588797e-02 1.485544033944540508e-02 1.903158322125278815e-02 2.348785735419305076e-02 2.815454739629537351e-02 3.298907089845607571e-02 3.796043501301703954e-02 4.304292191596872236e-02 4.821327648040356351e-02 5.344936600536545623e-02 5.872951708532136300e-02 6.403218903475836610e-02 6.933582610531141555e-02 7.461881031126067765e-02 7.985947373457570608e-02 8.503614746343679531e-02 9.012723380043086152e-02 9.511129351275318666e-02 9.996714278705291779e-02 1.046739562349466024e-01 1.092113733074118326e-01 1.135596061042048605e-01 1.176995469670138877e-01 1.216128745128771532e-01 1.252821569505257471e-01 1.286909516586674518e-01 1.318239001112330167e-01 1.346668173224148668e-01 1.372067750616493831e-01 1.394321781602066990e-01 1.413328333000249681e-01 1.429000097435932370e-01 1.441264915322675033e-01 1.450066207500012860e-01 1.455363315203692109e-01 1.457131744769348813e-01 1.455363315203692109e-01 1.450066207500012860e-01 1.441264915322675033e-01 1.429000097435931815e-01 1.413328333000249681e-01 1.394321781602066990e-01 1.372067750616494386e-01 1.346668173224149223e-01 1.318239001112329889e-01 1.286909516586674518e-01 1.252821569505257471e-01 1.216128745128771949e-01 1.176995469670138877e-01 1.135596061042048605e-01 1.092113733074117909e-01 1.046739562349466024e-01 9.996714278705284840e-02 9.511129351275315891e-02 9.012723380043090315e-02 8.503614746343679531e-02 7.985947373457573384e-02 7.461881031126064989e-02 6.933582610531142942e-02 6.403218903475836610e-02 5.872951708532139770e-02 5.344936600536547011e-02 4.821327648040357738e-02 4.304292191596876399e-02 3.796043501301706036e-02 3.298907089845602714e-02 2.815454739629540126e-02 2.348785735419304382e-02 1.903158322125276039e-02 1.485544033944541202e-02 1.109863132286587929e-02 8.089597692604017995e-03 6.558797518838443454e-03 7.165141065852725054e-03 9.263122958345738206e-03 1.191071198140524097e-02 1.466593736234417245e-02 1.735628225568814145e-02 1.990794437963844254e-02 2.228570094232149371e-02 2.447164771006158854e-02 2.645681386620527334e-02 2.823746639629943697e-02 2.981331345857507475e-02 3.118655146217719915e-02 3.236131711038882364e-02 3.334334662069623340e-02 3.413974667183312245e-02 3.475882828254350104e-02 3.520997739441579510e-02 3.550354737871118382e-02 3.565076468906185070e-02 3.566364206176297902e-02 3.555489529478355476e-02 3.533786035890899152e-02 3.502640775222063546e-02 3.463485080327684262e-02 3.417784420316167387e-02 3.367026854186266904e-02 3.312709621201284649e-02 3.256323395108998153e-02 3.199333781483894301e-02 3.143159784756444086e-02 3.089149245751456052e-02 3.038551669752034834e-02 2.992489416668285551e-02 2.951928848809809089e-02 2.917653612461424892e-02 2.890242607754459070e-02 2.870055213757456355e-02 2.857225875491295475e-02 2.851669236358368373e-02 2.853095764863092937e-02 2.861036540060150554e-02 2.874874813587128403e-02 2.893881372451701656e-02 2.917250661914090604e-02 2.944135022619424544e-02 2.973675084206956615e-02 3.005025146026750818e-02 3.037373104394494247e-02 3.069955057985144717e-02 3.102065105128926081e-02 3.133061052169788807e-02 3.162366818689477110e-02 3.189472297916670640e-02 3.213931349010211436e-02 3.235358492539906761e-02 3.253424771638954716e-02 3.267853140691073105e-02 3.278413656541490084e-02 3.284918675598414578e-02 3.287218203037163555e-02 3.285195495759900275e-02 3.278762986600147755e-02 3.267858571335562762e-02 3.252442280535166458e-02 3.232493343574916606e-02 3.208007641124874937e-02 3.178995534136697804e-02 3.145480051188190990e-02 3.107495411504368824e-02 3.065085857745367126e-02 3.018304770518546315e-02 2.967214035382362974e-02 2.911883632780193007e-02 2.852391421813482708e-02 2.788823090015653955e-02 2.721272243324829310e-02 2.649840613317018881e-02 2.574638362530014268e-02 2.495784473546661456e-02 2.413407213667941378e-02 2.327644674922907039e-02 2.238645399526600216e-02 2.146569114815887955e-02 2.051587620964771472e-02 1.953885902325209339e-02 1.853663573886798685e-02 1.751136836224764445e-02 1.646541209354666566e-02 1.540135472662824273e-02 1.432207498758087706e-02 1.323083115685082592e-02 1.213139920825340515e-02 1.102829407844360156e-02 9.927134728967947422e-03 8.835266025275017795e-03 7.762853853228317107e-03 6.724872929977749117e-03 5.744774310290501861e-03 4.861063074599695881e-03 4.137235800982567990e-03 3.667547799765807567e-03 3.549460416343942770e-03 3.808503685377669090e-03 4.369541222110926229e-03 5.125155049334792490e-03 5.992729962230446822e-03 6.920784189227599872e-03 7.878576014071573749e-03 8.847246599551975357e-03 9.814613644640526532e-03 1.077234482066077165e-02 1.171442261736134645e-02 1.263628833340814210e-02 1.353434837992154895e-02 1.440567961446437631e-02 1.524784768204280952e-02 1.605879163214615074e-02 1.683674858655357515e-02
1.705904186472486511e-02 1.627865193697235549e-02 1.546247607056754243e-02 1.461201507833725932e-02 1.372900289810839725e-02 1.281545348685267892e-02 1.187373348985004511e-02 1.090667848780956482e-02 9.917785560654784893e-03 8.911545106499687424e-03 7.894039017845745979e-03 6.874075810560658847e-03 5.865469322780079466e-03 4.891869356593085867e-03 3.997300190082014003e-03 3.267279938107328467e-03 2.850992928265460701e-03 2.902452657939158260e-03 3.409985455861265762e-03 4.216783577559586951e-03 5.186745151113171005e-03 6.243847555855226716e-03 7.348582052345754671e-03 8.479212377270237480e-03 9.622628814538538439e-03 1.077013878004293851e-02 1.191546232473492291e-02 1.305372456695381989e-02 1.418092125191128608e-02 1.529362139115193579e-02 1.638879493537583748e-02 1.746370943703432974e-02 1.851586627177171859e-02 1.954296026756183191e-02 2.054285352339459136e-02 2.151355797209426532e-02 2.245322337496364826e-02 2.336012868628357247e-02 2.423267548478914499e-02 2.506938264667082222e-02 2.586888174627228337e-02 2.662991288226544337e-02 2.735132077694750474e-02 2.803205110712014836e-02 2.867114711041683639e-02 2.926774657921306713e-02 2.982107941030587295e-02 3.033046592531344482e-02 3.079531621588421988e-02 3.121513080000897986e-02 3.158950290136215006e-02 3.191812268245212275e-02 3.220078377412913251e-02 3.243739244803581223e-02 3.262797977409329087e-02 3.277271709094354418e-02 3.287193509181218082e-02 3.292614678927828498e-02 3.293607456671603789e-02 3.290268144711404330e-02 3.282720660521259992e-02 3.271120500747764365e-02 3.255659087453176281e-02 3.236568440673359692e-02 3.214126087625050060e-02 3.188660074535161482e-02 3.160553889589163418e-02 3.130251032607346551e-02 3.098258877321508065e-02 3.065151366173964748e-02 3.031569959822165428e-02 2.998222144613577056e-02 2.965876700665438792e-02 2.935354881383137049e-02 2.907516694172794167e-02 2.883241650938346556e-02 2.863403721438027155e-02 2.848840796106922452e-02 2.840319724195715032e-02 2.838498846322579094e-02 2.843890723090293157e-02 2.856828262465220189e-02 2.877437473176621546e-02 2.905619520438602540e-02 2.941043691761765708e-02 2.983151513145982855e-02 3.031170902327695246e-02 3.084138203535333189e-02 3.140925400542846774e-02 3.200269777202429528e-02 3.260803678240388470e-02 3.321082640074125153e-02 3.379610834621663701e-02 3.434863368215343438e-02 3.485305434335090463e-02 3.529408617877258236e-02 3.565664809547728492e-02 3.592598246903838666e-02 3.608776191071243894e-02 3.612818707865329132e-02 3.603407974656265556e-02 3.579297499716779102e-02 3.539321636141427863e-02 3.482405816737065007e-02 3.407578057152355760e-02 3.313982519264962318e-02 3.200896383323013211e-02 3.067752116048444444e-02 2.914168787104335148e-02 2.739999103212180029e-02 2.545404901448061058e-02 2.330986715462666017e-02 2.098021980579695481e-02 1.848935923731957059e-02 1.588306996387108677e-02 1.325183175234986160e-02 1.078665342041575971e-02 8.899196783452753903e-03 8.306472399529389247e-03 9.523026082348298726e-03 1.221427293325634891e-02 1.578982769235025979e-02 1.989223361460459513e-02 2.434463074830475748e-02 2.905387733234983047e-02 3.396371718675522677e-02 3.903486711824741273e-02 4.423625499058138344e-02 4.954091626050328989e-02 5.492396009093229725e-02 6.036152036125561754e-02 6.583020675240594533e-02 7.130682500714155547e-02 7.676824979646980351e-02 8.219138813912527097e-02 8.755319868786957949e-02 9.283074657605876190e-02 9.800128138522826160e-02 1.030423302566567390e-01 1.079318007842511168e-01 1.126480899045682882e-01 1.171701959806687315e-01 1.214778319041813215e-01 1.255515374546640195e-01 1.293727894396007883e-01 1.329241083418544189e-01 1.361891603548009422e-01 1.391528538076809707e-01 1.418014290871472405e-01 1.441225412532748384e-01 1.461053346344680648e-01 1.477405087687791441e-01 1.490203751413352595e-01 1.499389042497970281e-01 1.504917626128632335e-01 1.506763394208929518e-01 1.504917626128632890e-01 1.499389042497970281e-01 1.490203751413352595e-01 1.477405087687791441e-01 1.461053346344680648e-01 1.441225412532748384e-01 1.418014290871472127e-01 1.391528538076809984e-01 1.361891603548009422e-01 1.329241083418544744e-01 1.293727894396007883e-01 1.255515374546640472e-01 1.214778319041813215e-01 1.171701959806687454e-01 1.126480899045682882e-01 1.079318007842511723e-01 1.030423302566567390e-01 9.800128138522824772e-02 9.283074657605876190e-02 8.755319868786956561e-02 8.219138813912524322e-02 7.676824979646978964e-02 7.130682500714155547e-02 6.583020675240594533e-02 6.036152036125559672e-02 5.492396009093226256e-02 4.954091626050327601e-02 4.423625499058138344e-02 3.903486711824739885e-02 3.396371718675524065e-02 2.905387733234984088e-02 2.434463074830474014e-02 1.989223361460461595e-02 1.578982769235026326e-02 1.221427293325634544e-02 9.523026082348265767e-03 8.306472399529389247e-03 8.899196783452741760e-03 1.078665342041574930e-02 1.325183175234984079e-02 1.588306996387106595e-02 1.848935923731957059e-02 2.098021980579693052e-02 2.330986715462667058e-02 2.545404901448063834e-02 2.739999103212181764e-02 2.914168787104335148e-02 3.067752116048444444e-02 3.200896383323013211e-02 3.313982519264960930e-02 3.407578057152357842e-02 3.482405816737065007e-02 3.539321636141424393e-02 3.579297499716778408e-02 3.603407974656268331e-02 3.612818707865329132e-02 3.608776191071243200e-02 3.592598246903841441e-02 3.565664809547729186e-02 3.529408617877258236e-02 3.485305434335091157e-02 3.434863368215344132e-02 3.379610834621661619e-02 3.321082640074126541e-02 3.260803678240386388e-02 3.200269777202429528e-02 3.140925400542846080e-02 3.084138203535333883e-02 3.031170902327695246e-02 2.983151513145982162e-02 2.941043691761763973e-02 2.905619520438602887e-02 2.877437473176621546e-02 2.856828262465220536e-02 2.843890723090292810e-02 2.838498846322579094e-02 2.840319724195715032e-02 2.848840796106922799e-02 2.863403721438026808e-02 2.883241650938342740e-02 2.907516694172794167e-02 2.935354881383138784e-02 2.965876700665438792e-02 2.998222144613577056e-02 3.031569959822164387e-02 3.065151366173964748e-02 3.098258877321508065e-02 3.130251032607346551e-02 3.160553889589162724e-02 3.188660074535162176e-02 3.214126087625050754e-02 3.236568440673358998e-02 3.255659087453176281e-02 3.271120500747764365e-02 3.282720660521259992e-02 3.290268144711405718e-02 3.293607456671604483e-02 3.292614678927829192e-02 3.287193509181218082e-02 3.277271709094355112e-02 3.262797977409329087e-02 3.243739244803581223e-02 3.220078377412913251e-02 3.191812268245212275e-02 3.158950290136215006e-02 3.121513080000897986e-02 3.079531621588423723e-02 3.033046592531344482e-02 2.982107941030587295e-02 2.926774657921306713e-02 2.867114711041683639e-02 2.803205110712013795e-02 2.735132077694750474e-02 2.662991288226544337e-02 2.586888174627230072e-02 2.506938264667083263e-02 2.423267548478914152e-02 2.336012868628357247e-02 2.245322337496365173e-02 2.151355797209425838e-02 2.054285352339459830e-02 1.954296026756182150e-02 1.851586627177172206e-02 1.746370943703433667e-02 1.638879493537583054e-02 1.529362139115193579e-02 1.418092125191129996e-02 1.305372456695381989e-02 1.191546232473491770e-02 1.077013878004294545e-02 9.622628814538536704e-03 8.479212377270240950e-03 7.348582052345747732e-03 6.243847555855246666e-03 5.186745151113175342e-03 4.216783577559581747e-03 3.409985455861267931e-03 2.902452657939153056e-03 2.850992928265455063e-03 3.267279938107331069e-03 3.997300190082014870e-03 4.891869356593090204e-03 5.865469322780085537e-03 6.874075810560664919e-03 7.894039017845754652e-03 8.911545106499696098e-03 9.917785560654788363e-03 1.090667848780955788e-02 1.187373348985003817e-02 1.281545348685267025e-02 1.372900289810839725e-02 1.461201507833727320e-02 1.546247607056753029e-02 1.627865193697235896e-02 1.705904186472487205e-02
1.732755501826212588e-02 1.654864585215527067e-02 1.573133841092211674e-02 1.487691093600708621e-02 1.398682299972181693e-02 1.306273824403713160e-02 1.210655986972615852e-02 1.112048810075895629e-02 1.010711691379012622e-02 9.069604157471719899e-03 8.011986636688870483e-03 6.939801474894928719e-03 5.861409540276264415e-03 4.791092561934556446e-03 3.757145103158877637e-03 2.825258234571444930e-03 2.161770039085457885e-03 2.070889161996011460e-03 2.627515611831989124e-03 3.545495275517679054e-03 4.616834091042990203e-03 5.756614367562776398e-03 6.929356267575143696e-03 8.117669353793528428e-03 9.311506435395503281e-03 1.050417516387632845e-02 1.169068462177309635e-02 1.286699009553869850e-02 1.402962012840491476e-02 1.517548084348358840e-02 1.630174849460304734e-02 1.740580852467563805e-02 1.848522027870016723e-02 1.953769635339487262e-02 2.056109047544406321e-02 2.155339037882953585e-02 2.251271356914453375e-02 2.343730467600954603e-02 2.432553358143476480e-02 2.517589381643727670e-02 2.598700091811223870e-02 2.675759057782892483e-02 2.748651651284856820e-02 2.817274807283458651e-02 2.881536765775028278e-02 2.941356807948801097e-02 2.996665004903732721e-02 3.047402001551523937e-02 3.093518862358111271e-02 3.134977009168119638e-02 3.171748284489209896e-02 3.203815176222640781e-02 3.231171241838885766e-02 3.253821771306976418e-02 3.271784728585308555e-02 3.285092011014777852e-02 3.293791064351953707e-02 3.297946888186457232e-02 3.297644461780845776e-02 3.292991613492202846e-02 3.284122347244856216e-02 3.271200626151068991e-02 3.254424595127666797e-02 3.234031199670323736e-02 3.210301124825287733e-02 3.183563934425118203e-02 3.154203233099470843e-02 3.122661599728004944e-02 3.089444948805289762e-02 3.055125865381211683e-02 3.020345333136915944e-02 2.985812143138703856e-02 2.952299151342969302e-02 2.920635476379902784e-02 2.891693738949261197e-02 2.866371593775464410e-02 2.845567147895870438e-02 2.830148429130894053e-02 2.820917853772272194e-02 2.818573558075479837e-02 2.823670336232323580e-02 2.836583539946691337e-02 2.857479416825428956e-02 2.886294864770767160e-02 2.922728494116230008e-02 2.966243438708123306e-02 3.016080880024233149e-02 3.071282080899696842e-02 3.130716085294647788e-02 3.193110171036159933e-02 3.257080532689021063e-02 3.321161328166926524e-02 3.383830948649943493e-02 3.443535020629106408e-02 3.498706144138994528e-02 3.547780695065853168e-02 3.589213193265342744e-02 3.621488801131111240e-02 3.643134510795591197e-02 3.652729538534640885e-02 3.648915400855393121e-02 3.630406120818800014e-02 3.595999025696627188e-02 3.544586671590007482e-02 3.475170601934391562e-02 3.386877974351723553e-02 3.278982682883580663e-02 3.150933667304625652e-02 3.002395046004987730e-02 2.833306368177868073e-02 2.643978431260270157e-02 2.435254698440433851e-02 2.208799522626105072e-02 1.967643988710580938e-02 1.717280164080989616e-02 1.467952077760977143e-02 1.239402281381076637e-02 1.068800893517576900e-02 1.012411779110428296e-02 1.111995310410088429e-02 1.352640680573840085e-02 1.689997544316429456e-02 2.089459993954074363e-02 2.530989510131911868e-02 3.003213176321169534e-02 3.499127766726687488e-02 4.013911144638611372e-02 4.543859142747076751e-02 5.085856483805896444e-02 5.637103111270655442e-02 6.194967805507808206e-02 6.756908408597861460e-02 7.320428632327002916e-02 7.883055887195342115e-02 8.442331695757526733e-02 8.995809916452345012e-02 9.541059963219107598e-02 1.007567329284087959e-01 1.059727205491861335e-01 1.110351916746310230e-01 1.159212930475815306e-01 1.206088042374654640e-01 1.250762554469659060e-01 1.293030456094834135e-01 1.332695589276716164e-01 1.369572782879166783e-01 1.403488941961685832e-01 1.434284080444457044e-01 1.461812286520497717e-01 1.485942611423600734e-01 1.506559873223156931e-01 1.523565368319931557e-01 1.536877484291726270e-01 1.546432208701673527e-01 1.552183529447061505e-01 1.554103723197105824e-01 1.552183529447061505e-01 1.546432208701673527e-01 1.536877484291726270e-01 1.523565368319931002e-01 1.506559873223156931e-01 1.485942611423600457e-01 1.461812286520497717e-01 1.434284080444456766e-01 1.403488941961685832e-01 1.369572782879167061e-01 1.332695589276716441e-01 1.293030456094834135e-01 1.250762554469659060e-01 1.206088042374654501e-01 1.159212930475815445e-01 1.110351916746309953e-01 1.059727205491861196e-01 1.007567329284087959e-01 9.541059963219106210e-02 8.995809916452345012e-02 8.442331695757525345e-02 7.883055887195340727e-02 7.320428632327005691e-02 6.756908408597861460e-02 6.194967805507806125e-02 5.637103111270654054e-02 5.085856483805897832e-02 4.543859142747075364e-02 4.013911144638609291e-02 3.499127766726689570e-02 3.003213176321170921e-02 2.530989510131906664e-02 2.089459993954076097e-02 1.689997544316429109e-02 1.352640680573838870e-02 1.111995310410081143e-02 1.012411779110426041e-02 1.068800893517578288e-02 1.239402281381074729e-02 1.467952077760975582e-02 1.717280164080991003e-02 1.967643988710580244e-02 2.208799522626106460e-02 2.435254698440432464e-02 2.643978431260271544e-02 2.833306368177868073e-02 3.002395046004988424e-02 3.150933667304626346e-02 3.278982682883581357e-02 3.386877974351723553e-02 3.475170601934390868e-02 3.544586671590008869e-02 3.595999025696629270e-02 3.630406120818798626e-02 3.648915400855393815e-02 3.652729538534638110e-02 3.643134510795591197e-02 3.621488801131113322e-02 3.589213193265342744e-02 3.547780695065854556e-02 3.498706144138995222e-02 3.443535020629107102e-02 3.383830948649942105e-02 3.321161328166925830e-02 3.257080532689021757e-02 3.193110171036162015e-02 3.130716085294647094e-02 3.071282080899696149e-02 3.016080880024233149e-02 2.966243438708124347e-02 2.922728494116231049e-02 2.886294864770765772e-02 2.857479416825429996e-02 2.836583539946689256e-02 2.823670336232323927e-02 2.818573558075480531e-02 2.820917853772273581e-02 2.830148429130893359e-02 2.845567147895870438e-02 2.866371593775464063e-02 2.891693738949261891e-02 2.920635476379901743e-02 2.952299151342969302e-02 2.985812143138704550e-02 3.020345333136914556e-02 3.055125865381211336e-02 3.089444948805288721e-02 3.122661599728006332e-02 3.154203233099470843e-02 3.183563934425118203e-02 3.210301124825288427e-02 3.234031199670323042e-02 3.254424595127666797e-02 3.271200626151068991e-02 3.284122347244855522e-02 3.292991613492202152e-02 3.297644461780843694e-02 3.297946888186457925e-02 3.293791064351954401e-02 3.285092011014777852e-02 3.271784728585307861e-02 3.253821771306975724e-02 3.231171241838887154e-02 3.203815176222640781e-02 3.171748284489209202e-02 3.134977009168119638e-02 3.093518862358111271e-02 3.047402001551524631e-02 2.996665004903733415e-02 2.941356807948802138e-02 2.881536765775028278e-02 2.817274807283458651e-02 2.748651651284856126e-02 2.675759057782893177e-02 2.598700091811223523e-02 2.517589381643729751e-02 2.432553358143476480e-02 2.343730467600954256e-02 2.251271356914454069e-02 2.155339037882953238e-02 2.056109047544406668e-02 1.953769635339487262e-02 1.848522027870016723e-02 1.740580852467562417e-02 1.630174849460305081e-02 1.517548084348358840e-02 1.402962012840490609e-02 1.286699009553871238e-02 1.169068462177308594e-02 1.050417516387632325e-02 9.311506435395505016e-03 8.117669353793524958e-03 6.929356267575146298e-03 5.756614367562785939e-03 4.616834091043004948e-03 3.545495275517677319e-03 2.627515611831981318e-03 2.070889161996007991e-03 2.161770039085463089e-03 2.825258234571441460e-03 3.757145103158879371e-03 4.791092561934550374e-03 5.861409540276267018e-03 6.939801474894926984e-03 8.011986636688867014e-03 9.069604157471716430e-03 1.010711691379011581e-02 1.112048810075893374e-02 1.210655986972615679e-02 1.306273824403713681e-02 1.398682299972181693e-02 1.487691093600709662e-02 1.573133841092211674e-02 1.654864585215528455e-02 1.732755501826212588e-02
1.764770894859375716e-02 1.687474116530000845e-02 1.606101471852636881e-02 1.520763987897794448e-02 1.431587582379766771e-02 1.338713704200173056e-02 1.242300331340480228e-02 1.142523613485873536e-02 1.039580702494638693e-02 9.336948537338273998e-03 8.251251041980517398e-03 7.141858495129184241e-03 6.012899092690955107e-03 4.870545916202042615e-03 3.726072544848569451e-03 2.606874006234452534e-03 1.610713186498741959e-03 1.179979792101041930e-03 1.810613479387674501e-03 2.883648282648132270e-03 4.066969565509785840e-03 5.287915622416863512e-03 6.523989292405597135e-03 7.764994959432304326e-03 9.004793565374811723e-03 1.023889313084279037e-02 1.146358408414710137e-02 1.267558223168858619e-02 1.387186671569229542e-02 1.504960208809445060e-02 1.620610000417084529e-02 1.733880084129340790e-02 1.844526579826029355e-02 1.952317462866962755e-02 2.057032637095712949e-02 2.158464156423735639e-02 2.256416504565605941e-02 2.350706876939626447e-02 2.441165429456841271e-02 2.527635472202967998e-02 2.609973595208859437e-02 2.688049720413124288e-02 2.761747079569166000e-02 2.830962122809318332e-02 2.895604367178859773e-02 2.955596198867486979e-02 3.010872647178405165e-02 3.061381152503916264e-02 3.107081354699647857e-02 3.147944932211810265e-02 3.183955526038646788e-02 3.215108785993418122e-02 3.241412579677134531e-02 3.262887406924304401e-02 3.279567064110090746e-02 3.291499603423161946e-02 3.298748631805055453e-02 3.301394992464479206e-02 3.299538868345834597e-02 3.293302341195778610e-02 3.282832431288568165e-02 3.268304630562106350e-02 3.249926924700104192e-02 3.227944275976036420e-02 3.202643506430134790e-02 3.174358477622978708e-02 3.143475405880489376e-02 3.110438077495962170e-02 3.075752634140540773e-02 3.039991483607529243e-02 3.003795757142204911e-02 2.967875590043649384e-02 2.933007364241907097e-02 2.900026950035130072e-02 2.869817963698325508e-02 2.843294175602844101e-02 2.821375520736974646e-02 2.804957725160749440e-02 2.794876368061592273e-02 2.791867173644344696e-02 2.796525300829447169e-02 2.809267126943808257e-02 2.830298248771301317e-02 2.859590983276261850e-02 2.896873553094007903e-02 2.941631608535642817e-02 2.993121133162457773e-02 3.050390481424034711e-02 3.112308559996483301e-02 3.177596052064590726e-02 3.244856982751911229e-02 3.312608623541241776e-02 3.379308515780261868e-02 3.443378095047361365e-02 3.503222932781448196e-02 3.557249959771276171e-02 3.603882221812142878e-02 3.641571784467205475e-02 3.668811397438920957e-02 3.684145489503362625e-02 3.686181023961343506e-02 3.673598727408786124e-02 3.645165234599865439e-02 3.599746796826151785e-02 3.536325421688778919e-02 3.454018718057629000e-02 3.352105436739899469e-02 3.230059958273683723e-02 3.087601231872003776e-02 2.924765798434164968e-02 2.742022338884145954e-02 2.540460458143479344e-02 2.322117222171405510e-02 2.090568389753281672e-02 1.852040022495069979e-02 1.617526466867398940e-02 1.406589206319586172e-02 1.252315408200148708e-02 1.199971734911486204e-02 1.284094943237439924e-02 1.500365899690575718e-02 1.817087906502900738e-02 2.203315781972784576e-02 2.638216533650274143e-02 3.108899284524926920e-02 3.607117659210777594e-02 4.127161709749444657e-02 4.664703206226214482e-02 5.216177424699965093e-02 5.778447229575581212e-02 6.348616474196137893e-02 6.923924683415837167e-02 7.501687603071821586e-02 8.079264608689441796e-02 8.654042410392427664e-02 9.223428970570796137e-02 9.784854003619174179e-02 1.033577381211402552e-01 1.087367901906511058e-01 1.139610423699107394e-01 1.190063900949839409e-01 1.238493954635444538e-01 1.284674089238972139e-01 1.328386924944549019e-01 1.369425422424318528e-01 1.407594081280614529e-01 1.442710095969346740e-01 1.474604455148553483e-01 1.503122972102944599e-01 1.528127235344247103e-01 1.549495469777530388e-01 1.567123300020055454e-01 1.580924408604122977e-01 1.590831082915431793e-01 1.596794645829376358e-01 1.598785766119699137e-01 1.596794645829376913e-01 1.590831082915432348e-01 1.580924408604122977e-01 1.567123300020055454e-01 1.549495469777530388e-01 1.528127235344247936e-01 1.503122972102945432e-01 1.474604455148553206e-01 1.442710095969346462e-01 1.407594081280614251e-01 1.369425422424318528e-01 1.328386924944548741e-01 1.284674089238971861e-01 1.238493954635444122e-01 1.190063900949839548e-01 1.139610423699106839e-01 1.087367901906510642e-01 1.033577381211402968e-01 9.784854003619174179e-02 9.223428970570797525e-02 8.654042410392431828e-02 8.079264608689440408e-02 7.501687603071821586e-02 6.923924683415839942e-02 6.348616474196144832e-02 5.778447229575579824e-02 5.216177424699966481e-02 4.664703206226214482e-02 4.127161709749443963e-02 3.607117659210774818e-02 3.108899284524925186e-02 2.638216533650275183e-02 2.203315781972785964e-02 1.817087906502904207e-02 1.500365899690574850e-02 1.284094943237439057e-02 1.199971734911485684e-02 1.252315408200148708e-02 1.406589206319585131e-02 1.617526466867398940e-02 1.852040022495071367e-02 2.090568389753282366e-02 2.322117222171407938e-02 2.540460458143480385e-02 2.742022338884145607e-02 2.924765798434161845e-02 3.087601231872004817e-02 3.230059958273680948e-02 3.352105436739899469e-02 3.454018718057631082e-02 3.536325421688778919e-02 3.599746796826151785e-02 3.645165234599865439e-02 3.673598727408787512e-02 3.686181023961342118e-02 3.684145489503361931e-02 3.668811397438918875e-02 3.641571784467205475e-02 3.603882221812140796e-02 3.557249959771276171e-02 3.503222932781447502e-02 3.443378095047361365e-02 3.379308515780261174e-02 3.312608623541241082e-02 3.244856982751911229e-02 3.177596052064590726e-02 3.112308559996485036e-02 3.050390481424034017e-02 2.993121133162459854e-02 2.941631608535642470e-02 2.896873553094007903e-02 2.859590983276261850e-02 2.830298248771299582e-02 2.809267126943808257e-02 2.796525300829447169e-02 2.791867173644344002e-02 2.794876368061592273e-02 2.804957725160751175e-02 2.821375520736973952e-02 2.843294175602844101e-02 2.869817963698326896e-02 2.900026950035130766e-02 2.933007364241907097e-02 2.967875590043649731e-02 3.003795757142204911e-02 3.039991483607531325e-02 3.075752634140540426e-02 3.110438077495964251e-02 3.143475405880490070e-02 3.174358477622977320e-02 3.202643506430136178e-02 3.227944275976037114e-02 3.249926924700106273e-02 3.268304630562106350e-02 3.282832431288568165e-02 3.293302341195778610e-02 3.299538868345833209e-02 3.301394992464479206e-02 3.298748631805054760e-02 3.291499603423163334e-02 3.279567064110090052e-02 3.262887406924304401e-02 3.241412579677134531e-02 3.215108785993418816e-02 3.183955526038647482e-02 3.147944932211810265e-02 3.107081354699647163e-02 3.061381152503917305e-02 3.010872647178406206e-02 2.955596198867486632e-02 2.895604367178859773e-02 2.830962122809317985e-02 2.761747079569164959e-02 2.688049720413123941e-02 2.609973595208858743e-02 2.527635472202968692e-02 2.441165429456841965e-02 2.350706876939627488e-02 2.256416504565606981e-02 2.158464156423734251e-02 2.057032637095712949e-02 1.952317462866962408e-02 1.844526579826030743e-02 1.733880084129340443e-02 1.620610000417084529e-02 1.504960208809444540e-02 1.387186671569231450e-02 1.267558223168859487e-02 1.146358408414709443e-02 1.023889313084278864e-02 9.004793565374820397e-03 7.764994959432299990e-03 6.523989292405592798e-03 5.287915622416866981e-03 4.066969565509796249e-03 2.883648282648135740e-03 1.810613479387669080e-03 1.179979792101040629e-03 1.610713186498743260e-03 2.606874006234445595e-03 3.726072544848572053e-03 4.870545916202036543e-03 6.012899092690955107e-03 7.141858495129172098e-03 8.251251041980524337e-03 9.336948537338273998e-03 1.039580702494638520e-02 1.142523613485872842e-02 1.242300331340480748e-02 1.338713704200172536e-02 1.431587582379767118e-02 1.520763987897793754e-02 1.606101471852637574e-02 1.687474116529999804e-02 1.764770894859375022e-02
1.802427513002403947e-02 1.726215351537546683e-02 1.645720852877960438e-02 1.561044499276323556e-02 1.472300660902246990e-02 1.379617559916287116e-02 1.283137194312970047e-02 1.183015231942196460e-02 1.079420896530738916e-02 9.725368911740297703e-03 8.625594576052282580e-03 7.496987985959735826e-03 6.341804425503273605e-03 5.162492333828608282e-03 3.961818316918577949e-03 2.743349362162610192e-03 1.514353669233854281e-03 3.557498254347639280e-04 1.062681161978352605e-03 2.319091083063432555e-03 3.594711838259232860e-03 4.876511221503887321e-03 6.159835600319474476e-03 7.441227125145037473e-03 8.717547832467144667e-03 9.985783886025768191e-03 1.124299107082065395e-02 1.248628093474075246e-02 1.371282122050418613e-02 1.491984199186647923e-02 1.610464415571540020e-02 1.726460892972280642e-02 1.839720753148411936e-02 1.950001067956797993e-02 2.057069764562137124e-02 2.160706467399708952e-02 2.260703263062626214e-02 2.356865377369361803e-02 2.449011756355369551e-02 2.536975545250276173e-02 2.620604461878398364e-02 2.699761063481263823e-02 2.774322908773581634e-02 2.844182620143257886e-02 2.909247854299454317e-02 2.969441193351927966e-02 3.024699972236327000e-02 3.074976062545988278e-02 3.120235637118265459e-02 3.160458944084769406e-02 3.195640123421429613e-02 3.225787103223488189e-02 3.250921616839481249e-02 3.271079385483702251e-02 3.286310513831821462e-02 3.296680148181208719e-02 3.302269447796029461e-02 3.303176919749250401e-02 3.299520165550851036e-02 3.291438083620207983e-02 3.279093564559867197e-02 3.262676705333637101e-02 3.242408552641424385e-02 3.218545363412523425e-02 3.191383339323702883e-02 3.161263749947228890e-02 3.128578302407732797e-02 3.093774540818513066e-02 3.057360963048132499e-02 3.019911423527111421e-02 2.982068249845875804e-02 2.944543344464223625e-02 2.908116386838977691e-02 2.873629124802336288e-02 2.841974692379782216e-02 2.814080975268809515e-02 2.790887333130843626e-02 2.773314535981614634e-02 2.762228593646888844e-02 2.758400186743953375e-02 2.762462476124386349e-02 2.774870914950081785e-02 2.795869026561017753e-02 2.825463736720996641e-02 2.863412744846467739e-02 2.909224803133158080e-02 2.962172036662033200e-02 3.021312003108100538e-02 3.085516353979124438e-02 3.153502804273906890e-02 3.223867528265141058e-02 3.295115846202641835e-02 3.365689908888326587e-02 3.433992843086557112e-02 3.498409394886754092e-02 3.557323479558697349e-02 3.609133242297913463e-02 3.652264302895200793e-02 3.685181849560692502e-02 3.706402206669149463e-02 3.714504462669735579e-02 3.708142735544914248e-02 3.686059699846127441e-02 3.647102132409441033e-02 3.590239499461939099e-02 3.514587083132554579e-02 3.419435966569809443e-02 3.304293611333855574e-02 3.168941228565515245e-02 3.013518541243678447e-02 2.838654552908635720e-02 2.645677893039698886e-02 2.436968596718307525e-02 2.216566210908452877e-02 1.991241600717800694e-02 1.772358318519393766e-02 1.578775540309150863e-02 1.439761331224624630e-02 1.392472138345523212e-02 1.465943044676107886e-02 1.661895574509282200e-02 1.958640626742293861e-02 2.330053940005177501e-02 2.755869323988421535e-02 3.222352045024746980e-02 3.720267885321021373e-02 4.243096840025221278e-02 4.785898602652079864e-02 5.344649579584261068e-02 5.915861234819103781e-02 6.496358991272585537e-02 7.083153014696451366e-02 7.673362670080904890e-02 8.264173191765870896e-02 8.852812251649715136e-02 9.436539164644415500e-02 1.001264232361737255e-01 1.057844210482839636e-01 1.113129746083006549e-01 1.166861500927572765e-01 1.218785979279500414e-01 1.268656711760365596e-01 1.316235502926923207e-01 1.361293708414106074e-01 1.403613514316476019e-01 1.442989196271313168e-01 1.479228339194638697e-01 1.512153001269114783e-01 1.541600807889249025e-01 1.567425963029495939e-01 1.589500167043157164e-01 1.607713431309144569e-01 1.621974781474768701e-01 1.632212842331504932e-01 1.638376298630084826e-01 1.640434227403611278e-01 1.638376298630084549e-01 1.632212842331505209e-01 1.621974781474768701e-01 1.607713431309144292e-01 1.589500167043157441e-01 1.567425963029495939e-01 1.541600807889249303e-01 1.512153001269115615e-01 1.479228339194638697e-01 1.442989196271313168e-01 1.403613514316476574e-01 1.361293708414106352e-01 1.316235502926923484e-01 1.268656711760366429e-01 1.218785979279500692e-01 1.166861500927572765e-01 1.113129746083006272e-01 1.057844210482839636e-01 1.001264232361737117e-01 9.436539164644418276e-02 8.852812251649717912e-02 8.264173191765872284e-02 7.673362670080902115e-02 7.083153014696448591e-02 6.496358991272585537e-02 5.915861234819104475e-02 5.344649579584263843e-02 4.785898602652079170e-02 4.243096840025224054e-02 3.720267885321018597e-02 3.222352045024746980e-02 2.755869323988420494e-02 2.330053940005177501e-02 1.958640626742292126e-02 1.661895574509282547e-02 1.465943044676106151e-02 1.392472138345522172e-02 1.439761331224623762e-02 1.578775540309150863e-02 1.772358318519394807e-02 1.991241600717802082e-02 2.216566210908452184e-02 2.436968596718306485e-02 2.645677893039696457e-02 2.838654552908636067e-02 3.013518541243679488e-02 3.168941228565515938e-02 3.304293611333856961e-02 3.419435966569812219e-02 3.514587083132556661e-02 3.590239499461938405e-02 3.647102132409439645e-02 3.686059699846126747e-02 3.708142735544913554e-02 3.714504462669736273e-02 3.706402206669149463e-02 3.685181849560690420e-02 3.652264302895200099e-02 3.609133242297914157e-02 3.557323479558698043e-02 3.498409394886756174e-02 3.433992843086556418e-02 3.365689908888327281e-02 3.295115846202639753e-02 3.223867528265140364e-02 3.153502804273905502e-02 3.085516353979125131e-02 3.021312003108099498e-02 2.962172036662031466e-02 2.909224803133158774e-02 2.863412744846467392e-02 2.825463736720996641e-02 2.795869026561016366e-02 2.774870914950081785e-02 2.762462476124387042e-02 2.758400186743954069e-02 2.762228593646889538e-02 2.773314535981615328e-02 2.790887333130844666e-02 2.814080975268808821e-02 2.841974692379783951e-02 2.873629124802336288e-02 2.908116386838976303e-02 2.944543344464224666e-02 2.982068249845875457e-02 3.019911423527112462e-02 3.057360963048132499e-02 3.093774540818513066e-02 3.128578302407732797e-02 3.161263749947229584e-02 3.191383339323702190e-02 3.218545363412523425e-02 3.242408552641422997e-02 3.262676705333635713e-02 3.279093564559867197e-02 3.291438083620205901e-02 3.299520165550851036e-02 3.303176919749249013e-02 3.302269447796030155e-02 3.296680148181208719e-02 3.286310513831822155e-02 3.271079385483702251e-02 3.250921616839481942e-02 3.225787103223489577e-02 3.195640123421428225e-02 3.160458944084769406e-02 3.120235637118264418e-02 3.074976062545987238e-02 3.024699972236327000e-02 2.969441193351927272e-02 2.909247854299454664e-02 2.844182620143257886e-02 2.774322908773581287e-02 2.699761063481263129e-02 2.620604461878398364e-02 2.536975545250277214e-02 2.449011756355369551e-02 2.356865377369360762e-02 2.260703263062627255e-02 2.160706467399708952e-02 2.057069764562137817e-02 1.950001067956797993e-02 1.839720753148411589e-02 1.726460892972281683e-02 1.610464415571540020e-02 1.491984199186648270e-02 1.371282122050419133e-02 1.248628093474075419e-02 1.124299107082065395e-02 9.985783886025768191e-03 8.717547832467153340e-03 7.441227125145039208e-03 6.159835600319477078e-03 4.876511221503881249e-03 3.594711838259232860e-03 2.319091083063442096e-03 1.062681161978349569e-03 3.557498254347739568e-04 1.514353669233853630e-03 2.743349362162607157e-03 3.961818316918566674e-03 5.162492333828594404e-03 6.341804425503258860e-03 7.496987985959736693e-03 8.625594576052273907e-03 9.725368911740290764e-03 1.079420896530739610e-02 1.183015231942196634e-02 1.283137194312970915e-02 1.379617559916286422e-02 1.472300660902246122e-02 1.561044499276323556e-02 1.645720852877961132e-02 1.726215351537547377e-02 1.802427513002403947e-02
1.846121763338870111e-02 1.771516267477273726e-02 1.692453222705387131e-02 1.609028728419300419e-02 1.521353916397203895e-02 1.429555140077050715e-02 1.333774210951684143e-02 1.234168750179820764e-02 1.130912783104317740e-02 1.024197826245772797e-02 9.142349825488312390e-03 8.012591900344810322e-03 6.855384096149263855e-03 5.673953806197202555e-03 4.472664340114706691e-03 3.258959598570081596e-03 2.052325094868299223e-03 9.615161529098149515e-04 9.372311944815232918e-04 2.041096346053997580e-03 3.294020047422845966e-03 4.578686195218737223e-03 5.874394878027817783e-03 7.173011239190305553e-03 8.469478019519234221e-03 9.759790431671428595e-03 1.104039357124735055e-02 1.230796570324951475e-02 1.355933215679384560e-02 1.479143071791134620e-02 1.600129968172410433e-02 1.718607667266171604e-02 1.834300281629445625e-02 1.946942957533652485e-02 2.056282680834975105e-02 2.162079121865503190e-02 2.264105467770640909e-02 2.362149208265994921e-02 2.456012851235609903e-02 2.545514551396528893e-02 2.630488640194651728e-02 2.710786049126163999e-02 2.786274622335078652e-02 2.856839317924178903e-02 2.922382301110285768e-02 2.982822936252912255e-02 3.038097688936796520e-02 3.088159953697230259e-02 3.132979827628547265e-02 3.172543854956735160e-02 3.206854772619447541e-02 3.235931291878757499e-02 3.259807955877292579e-02 3.278535117679128030e-02 3.292179087540451216e-02 3.300822501711110635e-02 3.304564967715453022e-02 3.303524042480512901e-02 3.297836599466251462e-02 3.287660638584172929e-02 3.273177587489072005e-02 3.254595133866650114e-02 3.232150614413475953e-02 3.206114965658058563e-02 3.176797212478527782e-02 3.144549429389116579e-02 3.109772054061643934e-02 3.072919358339479962e-02 3.034504785401087590e-02 2.995105739896273059e-02 2.955367270639864749e-02 2.916003917975067139e-02 2.877798824587420035e-02 2.841599057382307100e-02 2.808306004682236540e-02 2.778859761275308954e-02 2.754216668957209721e-02 2.735319709813242503e-02 2.723062280966347809e-02 2.718246959070935026e-02 2.721542023943699859e-02 2.733439478879517298e-02 2.754218761412446925e-02 2.783920036750604093e-02 2.822329859922353967e-02 2.868980295185918558e-02 2.923160711429977771e-02 2.983939898328666351e-02 3.050195210020081177e-02 3.120645247290900620e-02 3.193883016335657965e-02 3.268407301592560904e-02 3.342650895744930101e-02 3.415005141662687954e-02 3.483840854034648410e-02 3.547526081131378156e-02 3.604441370731576583e-02 3.652993272640318173e-02 3.691626799272013093e-02 3.718837523098882103e-02 3.733183952726144145e-02 3.733300827759840346e-02 3.717914034324434902e-02 3.685858001442560150e-02 3.636096742902891060e-02 3.567750241146902535e-02 3.480128769707276082e-02 3.372779267262767527e-02 3.245550455396843670e-02 3.098687843615409790e-02 2.932977564923403349e-02 2.749971778546897797e-02 2.552352600800620805e-02 2.344532098840991161e-02 2.133643362766409271e-02 1.931110942442706979e-02 1.754781245122566738e-02 1.630477821953772721e-02 1.589186083443346054e-02 1.655641959002765104e-02 1.834965418135075729e-02 2.113045244486828206e-02 2.468807507753247726e-02 2.883559414641733917e-02 3.343412751976326813e-02 3.838483579855084260e-02 4.361584348848437237e-02 4.907215222529900250e-02 5.470908343014826286e-02 6.048823661145886349e-02 6.637503257230860376e-02 7.233722284908947198e-02 7.834398859165921103e-02 8.436540436453288105e-02 9.037213255455815719e-02 9.633526677228476665e-02 1.022262735839537112e-01 1.080170003349436303e-01 1.136797279835671387e-01 1.191872547494113171e-01 1.245130007113462445e-01 1.296311262681317522e-01 1.345166591922553334e-01 1.391456262226463958e-01 1.434951859736360580e-01 1.475437605226939397e-01 1.512711634648247205e-01 1.546587225427267787e-01 1.576893952152984835e-01 1.603478757365700835e-01 1.626206924985598157e-01 1.644962945553293532e-01 1.659651263986120229e-01 1.670196902023980690e-01 1.676545948975739775e-01 1.678665915800433839e-01 1.676545948975739775e-01 1.670196902023980690e-01 1.659651263986120506e-01 1.644962945553293532e-01 1.626206924985598157e-01 1.603478757365700835e-01 1.576893952152985112e-01 1.546587225427267231e-01 1.512711634648247205e-01 1.475437605226939675e-01 1.434951859736360302e-01 1.391456262226463958e-01 1.345166591922553057e-01 1.296311262681317245e-01 1.245130007113462167e-01 1.191872547494113310e-01 1.136797279835671665e-01 1.080170003349436580e-01 1.022262735839537529e-01 9.633526677228476665e-02 9.037213255455814331e-02 8.436540436453290881e-02 7.834398859165923878e-02 7.233722284908944422e-02 6.637503257230863152e-02 6.048823661145888431e-02 5.470908343014826286e-02 4.907215222529894699e-02 4.361584348848435849e-02 3.838483579855084954e-02 3.343412751976326813e-02 2.883559414641729407e-02 2.468807507753248420e-02 2.113045244486826124e-02 1.834965418135075035e-02 1.655641959002760941e-02 1.589186083443344666e-02 1.630477821953771680e-02 1.754781245122563269e-02 1.931110942442707326e-02 2.133643362766407536e-02 2.344532098840988038e-02 2.552352600800620111e-02 2.749971778546895021e-02 2.932977564923401614e-02 3.098687843615410831e-02 3.245550455396842282e-02 3.372779267262767527e-02 3.480128769707274694e-02 3.567750241146900453e-02 3.636096742902889672e-02 3.685858001442558068e-02 3.717914034324434208e-02 3.733300827759841040e-02 3.733183952726144839e-02 3.718837523098882103e-02 3.691626799272012399e-02 3.652993272640319561e-02 3.604441370731575889e-02 3.547526081131378156e-02 3.483840854034647716e-02 3.415005141662687954e-02 3.342650895744930101e-02 3.268407301592560904e-02 3.193883016335657965e-02 3.120645247290901661e-02 3.050195210020080830e-02 2.983939898328668086e-02 2.923160711429976730e-02 2.868980295185919599e-02 2.822329859922356049e-02 2.783920036750603400e-02 2.754218761412446578e-02 2.733439478879516604e-02 2.721542023943700206e-02 2.718246959070937455e-02 2.723062280966346768e-02 2.735319709813245279e-02 2.754216668957211456e-02 2.778859761275306872e-02 2.808306004682238274e-02 2.841599057382309529e-02 2.877798824587420035e-02 2.916003917975065751e-02 2.955367270639863361e-02 2.995105739896271324e-02 3.034504785401087590e-02 3.072919358339480655e-02 3.109772054061643240e-02 3.144549429389118661e-02 3.176797212478528476e-02 3.206114965658059951e-02 3.232150614413475953e-02 3.254595133866650114e-02 3.273177587489070617e-02 3.287660638584172929e-02 3.297836599466251462e-02 3.303524042480512901e-02 3.304564967715453022e-02 3.300822501711111329e-02 3.292179087540451216e-02 3.278535117679127336e-02 3.259807955877293967e-02 3.235931291878757499e-02 3.206854772619446847e-02 3.172543854956735854e-02 3.132979827628548652e-02 3.088159953697230259e-02 3.038097688936797214e-02 2.982822936252912255e-02 2.922382301110286462e-02 2.856839317924180985e-02 2.786274622335078652e-02 2.710786049126163999e-02 2.630488640194653116e-02 2.545514551396528893e-02 2.456012851235610597e-02 2.362149208265994574e-02 2.264105467770643684e-02 2.162079121865504577e-02 2.056282680834976492e-02 1.946942957533652832e-02 1.834300281629444931e-02 1.718607667266171257e-02 1.600129968172411127e-02 1.479143071791133753e-02 1.355933215679385601e-02 1.230796570324952169e-02 1.104039357124734534e-02 9.759790431671432065e-03 8.469478019519229017e-03 7.173011239190298614e-03 5.874394878027823855e-03 4.578686195218738958e-03 3.294020047422838594e-03 2.041096346053988039e-03 9.372311944815248097e-04 9.615161529098128915e-04 2.052325094868304427e-03 3.258959598570078994e-03 4.472664340114730110e-03 5.673953806197193882e-03 6.855384096149269059e-03 8.012591900344808588e-03 9.142349825488300247e-03 1.024197826245773144e-02 1.130912783104318260e-02 1.234168750179819724e-02 1.333774210951686051e-02 1.429555140077050021e-02 1.521353916397203028e-02 1.609028728419301113e-02 1.692453222705386090e-02 1.771516267477274420e-02 1.846121763338870111e-02
1.896157291680762580e-02 1.823697840718742705e-02 1.746635803150708988e-02 1.665068116941800791e-02 1.579109595855454629e-02 1.488893996636302466e-02 1.394575534938964287e-02 1.296331166832583037e-02 1.194364204512219502e-02 1.088910331844956947e-02 9.802481230774286874e-03 8.687184829324127305e-03 7.547630147981105285e-03 6.390061672720626432e-03 5.224503175763235696e-03 4.070053520850496973e-03 2.971873898981394844e-03 2.064178389702081649e-03 1.729308655154620589e-03 2.265211227651733016e-03 3.280619690009669003e-03 4.464520281412525694e-03 5.714367077952785430e-03 6.993497568017040082e-03 8.285107867713536328e-03 9.579545024432678177e-03 1.087018034402831117e-02 1.215184109250677831e-02 1.342013779343214502e-02 1.467114904920480481e-02 1.590126475639445577e-02 1.710710555202212685e-02 1.828548143816324106e-02 1.943337158990163932e-02 2.054791603524433463e-02 2.162641411253466914e-02 2.266632677398492182e-02 2.366528096841558418e-02 2.462107499168668390e-02 2.553168407867395517e-02 2.639526574804144932e-02 2.721016456548265572e-02 2.797491609821909156e-02 2.868824991389190213e-02 2.934909154231457942e-02 2.995656337617855561e-02 3.050998454094779738e-02 3.100886981745782853e-02 3.145292775468537527e-02 3.184205816541899048e-02 3.217634925431399340e-02 3.245607468568952741e-02 3.268169095666467738e-02 3.285383549867042230e-02 3.297332598536194953e-02 3.304116137548684246e-02 3.305852526263182434e-02 3.302679213673489350e-02 3.294753718046352503e-02 3.282255022167916009e-02 3.265385443401177396e-02 3.244373031160084631e-02 3.219474532876443612e-02 3.190978951386414658e-02 3.159211689699323311e-02 3.124539240477927290e-02 3.087374323751666469e-02 3.048181303290441874e-02 3.007481615375091552e-02 2.965858819762324725e-02 2.923962730093676229e-02 2.882511903531959768e-02 2.842293579698149109e-02 2.804159983744036397e-02 2.769019793165535329e-02 2.737823579077686836e-02 2.711542251863445843e-02 2.691138047336453371e-02 2.677528424883588928e-02 2.671544373045973975e-02 2.673885868331978000e-02 2.685078322324181352e-02 2.705434429204396640e-02 2.735025602376177020e-02 2.773666084082392416e-02 2.820911033135086593e-02 2.876067890071558331e-02 2.938218603758214684e-02 3.006249264968371276e-02 3.078883460047947621e-02 3.154716107144284881e-02 3.232245394806070038e-02 3.309901415098463751e-02 3.386070951228514064e-02 3.459118529723532315e-02 3.527404258176668889e-02 3.589299177691488568e-02 3.643198924507273090e-02 3.687536479006504886e-02 3.720794733830391776e-02 3.741519575938457437e-02 3.748334181598600434e-02 3.739955297618353935e-02 3.715212461351945911e-02 3.673071446906860105e-02 3.612663797693316248e-02 3.533325254435246837e-02 3.434647449776670469e-02 3.316549823543978037e-02 3.179383017513174453e-02 3.024082217154364094e-02 2.852400898373754282e-02 2.667274706854748378e-02 2.473393043322163684e-02 2.278083520098563713e-02 2.092590635168617430e-02 1.933576554443924150e-02 1.823802630707981737e-02 1.789425225297678126e-02 1.851734298439225782e-02 2.017682547146591385e-02 2.278755378436472800e-02 2.618623447903994927e-02 3.020797837506406652e-02 3.471856256367817500e-02 3.961642970264322994e-02 4.482496857565071435e-02 5.028449815682935892e-02 5.594629813354401460e-02 6.176861340833163239e-02 6.771408491844325972e-02 7.374812418596675412e-02 7.983789592790201117e-02 8.595169197660776361e-02 9.205855962369759171e-02 9.812809792066330694e-02 1.041303666950142148e-01 1.100358723618675427e-01 1.158156066605734585e-01 1.214411220533292424e-01 1.268846323957953104e-01 1.321191306613430372e-01 1.371185176005501882e-01 1.418577366344742074e-01 1.463129112567635726e-01 1.504614819098381573e-01 1.542823398027732829e-01 1.577559555174831984e-01 1.608645005474967915e-01 1.635919601580524407e-01 1.659242361661067977e-01 1.678492384267163129e-01 1.693569639864203613e-01 1.704395630302833475e-01 1.710913909107553976e-01 1.713090457056539451e-01 1.710913909107553699e-01 1.704395630302833475e-01 1.693569639864203058e-01 1.678492384267163129e-01 1.659242361661067977e-01 1.635919601580524130e-01 1.608645005474967637e-01 1.577559555174831429e-01 1.542823398027732829e-01 1.504614819098381850e-01 1.463129112567635171e-01 1.418577366344741797e-01 1.371185176005501882e-01 1.321191306613430372e-01 1.268846323957953104e-01 1.214411220533292146e-01 1.158156066605734724e-01 1.100358723618675427e-01 1.041303666950142010e-01 9.812809792066336245e-02 9.205855962369764722e-02 8.595169197660774973e-02 7.983789592790201117e-02 7.374812418596674024e-02 6.771408491844321809e-02 6.176861340833161851e-02 5.594629813354402154e-02 5.028449815682933810e-02 4.482496857565071435e-02 3.961642970264322994e-02 3.471856256367817500e-02 3.020797837506406652e-02 2.618623447903991805e-02 2.278755378436470025e-02 2.017682547146588956e-02 1.851734298439226128e-02 1.789425225297679861e-02 1.823802630707982778e-02 1.933576554443924150e-02 2.092590635168619859e-02 2.278083520098564754e-02 2.473393043322164378e-02 2.667274706854747685e-02 2.852400898373751853e-02 3.024082217154363053e-02 3.179383017513173759e-02 3.316549823543978037e-02 3.434647449776669081e-02 3.533325254435247531e-02 3.612663797693315554e-02 3.673071446906859411e-02 3.715212461351946605e-02 3.739955297618354629e-02 3.748334181598599740e-02 3.741519575938457437e-02 3.720794733830393164e-02 3.687536479006505580e-02 3.643198924507273090e-02 3.589299177691487874e-02 3.527404258176667501e-02 3.459118529723531621e-02 3.386070951228514758e-02 3.309901415098463751e-02 3.232245394806071426e-02 3.154716107144286963e-02 3.078883460047945886e-02 3.006249264968371276e-02 2.938218603758215378e-02 2.876067890071559024e-02 2.820911033135086593e-02 2.773666084082395192e-02 2.735025602376177020e-02 2.705434429204395599e-02 2.685078322324182740e-02 2.673885868331978000e-02 2.671544373045973975e-02 2.677528424883588928e-02 2.691138047336453717e-02 2.711542251863445149e-02 2.737823579077686836e-02 2.769019793165535676e-02 2.804159983744035356e-02 2.842293579698150149e-02 2.882511903531959768e-02 2.923962730093674842e-02 2.965858819762325765e-02 3.007481615375091552e-02 3.048181303290442914e-02 3.087374323751667163e-02 3.124539240477928331e-02 3.159211689699323311e-02 3.190978951386414658e-02 3.219474532876443612e-02 3.244373031160085324e-02 3.265385443401176702e-02 3.282255022167916009e-02 3.294753718046352503e-02 3.302679213673488656e-02 3.305852526263181740e-02 3.304116137548684246e-02 3.297332598536195647e-02 3.285383549867042230e-02 3.268169095666468432e-02 3.245607468568952048e-02 3.217634925431399340e-02 3.184205816541899742e-02 3.145292775468537527e-02 3.100886981745783894e-02 3.050998454094778004e-02 2.995656337617855561e-02 2.934909154231456901e-02 2.868824991389189519e-02 2.797491609821910197e-02 2.721016456548266613e-02 2.639526574804146319e-02 2.553168407867395517e-02 2.462107499168668390e-02 2.366528096841558765e-02 2.266632677398491141e-02 2.162641411253466567e-02 2.054791603524433810e-02 1.943337158990163932e-02 1.828548143816323412e-02 1.710710555202212685e-02 1.590126475639446271e-02 1.467114904920479961e-02 1.342013779343214849e-02 1.215184109250678698e-02 1.087018034402830943e-02 9.579545024432681646e-03 8.285107867713532859e-03 6.993497568017047888e-03 5.714367077952787165e-03 4.464520281412522225e-03 3.280619690009677243e-03 2.265211227651733016e-03 1.729308655154614517e-03 2.064178389702072541e-03 2.971873898981411757e-03 4.070053520850487432e-03 5.224503175763239166e-03 6.390061672720631636e-03 7.547630147981105285e-03 8.687184829324111693e-03 9.802481230774285140e-03 1.088910331844957294e-02 1.194364204512220196e-02 1.296331166832583384e-02 1.394575534938963593e-02 1.488893996636302987e-02 1.579109595855454976e-02 1.665068116941802179e-02 1.746635803150708294e-02 1.823697840718742705e-02 1.896157291680763621e-02
1.952737636321552270e-02 1.882966650041124554e-02 1.808474698846060380e-02 1.729363205232536602e-02 1.645755342461104748e-02 1.557798290361141202e-02 1.465666438693974047e-02 1.369566125972106023e-02 1.269742930120983278e-02 1.166493333820022536e-02 1.060184174755205225e-02 9.512865773833666105e-03 8.404382613565889240e-03 7.285648902940880522e-03 6.171326966518536628e-03 5.087126538997364944e-03 4.083091033119454726e-03 3.263387743304528577e-03 2.823530256118836519e-03 2.961328946027681590e-03 3.624861691081860630e-03 4.598687934991318484e-03 5.729285802262285010e-03 6.940056170275053608e-03 8.192968863320253953e-03 9.467143511060177596e-03 1.074965291750150029e-02 1.203154402390813234e-02 1.330600697252721544e-02 1.456747538693648966e-02 1.581115832140957828e-02 1.703278559915518894e-02 1.822846482413705352e-02 1.939459976028858751e-02 2.052784382878832664e-02 2.162507435267859920e-02 2.268337933192251729e-02 2.370005185984228047e-02 2.467258916272497757e-02 2.559869433460447430e-02 2.647627949701930952e-02 2.730346952476614061e-02 2.807860574608936344e-02 2.880024920779195377e-02 2.946718322673307425e-02 3.007841504966513729e-02 3.063317652600178534e-02 3.113092377079825987e-02 3.157133586296445582e-02 3.195431268949276010e-02 3.227997211221326351e-02 3.254864670000608834e-02 3.276088033674655342e-02 3.291742508301668396e-02 3.301923873666164078e-02 3.306748360200088832e-02 3.306352703736777782e-02 3.300894440263344581e-02 3.290552506802665866e-02 3.275528216747507215e-02 3.256046677640681702e-02 3.232358715571929941e-02 3.204743361745288760e-02 3.173510941628067406e-02 3.139006783139841605e-02 3.101615524630316548e-02 3.061765952207154765e-02 3.019936224911920486e-02 2.976659250453714614e-02 2.932527849270265621e-02 2.888199188060374192e-02 2.844397777768794058e-02 2.801916126216433267e-02 2.761611937277466677e-02 2.724400601774623620e-02 2.691241698391818107e-02 2.663118403653473229e-02 2.641009188402081501e-02 2.625852011387560733e-02 2.618502382705130416e-02 2.619688004532797626e-02 2.629963905087363829e-02 2.649672680832001331e-02 2.678914319399915145e-02 2.717528974437552480e-02 2.765094203662816358e-02 2.820936038824688533e-02 2.884151400180874972e-02 2.953638232999282118e-02 3.028129481549204222e-02 3.106227495644125688e-02 3.186436386282202882e-02 3.267190888876118915e-02 3.346881215947084681e-02 3.423874065166312985e-02 3.496530373692136734e-02 3.563220618281849605e-02 3.622338519548667229e-02 3.672313984594305358e-02 3.711626070081013723e-02 3.738816709449948456e-02 3.752505955920779762e-02 3.751409576751902480e-02 3.734360028827860001e-02 3.700332201038922242e-02 3.648475904471350922e-02 3.578158056930764996e-02 3.489019057625834114e-02 3.381050331087193106e-02 3.254703997477954164e-02 3.111051948849929971e-02 2.952021386027972941e-02 2.780747892506609323e-02 2.602103296759414666e-02 2.423460164417310173e-02 2.255698353656791430e-02 2.114212736229048595e-02 2.019052454578112998e-02 1.992498991762937238e-02 2.053013985230474694e-02 2.208435338999218539e-02 2.454311173930799270e-02 2.778494821815701357e-02 3.167007437424970706e-02 3.607389826334132105e-02 4.089591855997266878e-02 4.605706903112598977e-02 5.149423642861729322e-02 5.715531346299580762e-02 6.299552582864603734e-02 6.897490568771623420e-02 7.505661398184360067e-02 8.120584973145414387e-02 8.738915597857467576e-02 9.357399293872468993e-02 9.972849232752031834e-02 1.058213358174940749e-01 1.118217194825751326e-01 1.176993783385076875e-01 1.234246530528455149e-01 1.289685861201481931e-01 1.343030382603538075e-01 1.394008181255061984e-01 1.442358199894208104e-01 1.487831652008228533e-01 1.530193439676957590e-01 1.569223546162405170e-01 1.604718379028849951e-01 1.636492042992506168e-01 1.664377524494846938e-01 1.688227772381610259e-01 1.707916661194833763e-01 1.723339825544009662e-01 1.734415355880324361e-01 1.741084347796580667e-01 1.743311298742511173e-01 1.741084347796581222e-01 1.734415355880324916e-01 1.723339825544009662e-01 1.707916661194833763e-01 1.688227772381610259e-01 1.664377524494847216e-01 1.636492042992506446e-01 1.604718379028849951e-01 1.569223546162405725e-01 1.530193439676957312e-01 1.487831652008228533e-01 1.442358199894208381e-01 1.394008181255062262e-01 1.343030382603538075e-01 1.289685861201481931e-01 1.234246530528455149e-01 1.176993783385076875e-01 1.118217194825751326e-01 1.058213358174940749e-01 9.972849232752033222e-02 9.357399293872466217e-02 8.738915597857464801e-02 8.120584973145414387e-02 7.505661398184364230e-02 6.897490568771622033e-02 6.299552582864600958e-02 5.715531346299584231e-02 5.149423642861723771e-02 4.605706903112598977e-02 4.089591855997262715e-02 3.607389826334134186e-02 3.167007437424970706e-02 2.778494821815704133e-02 2.454311173930798229e-02 2.208435338999213682e-02 2.053013985230479205e-02 1.992498991762938279e-02 2.019052454578112304e-02 2.114212736229050676e-02 2.255698353656790042e-02 2.423460164417308438e-02 2.602103296759415360e-02 2.780747892506609323e-02 2.952021386027972247e-02 3.111051948849929971e-02 3.254703997477951388e-02 3.381050331087191024e-02 3.489019057625832032e-02 3.578158056930764996e-02 3.648475904471349535e-02 3.700332201038922936e-02 3.734360028827857919e-02 3.751409576751903174e-02 3.752505955920780456e-02 3.738816709449945680e-02 3.711626070081013723e-02 3.672313984594306052e-02 3.622338519548666536e-02 3.563220618281848218e-02 3.496530373692136040e-02 3.423874065166312985e-02 3.346881215947083293e-02 3.267190888876118915e-02 3.186436386282202882e-02 3.106227495644126035e-02 3.028129481549205956e-02 2.953638232999281077e-02 2.884151400180873931e-02 2.820936038824689573e-02 2.765094203662817399e-02 2.717528974437551439e-02 2.678914319399915839e-02 2.649672680832000637e-02 2.629963905087363829e-02 2.619688004532798667e-02 2.618502382705130069e-02 2.625852011387562815e-02 2.641009188402080807e-02 2.663118403653474964e-02 2.691241698391818107e-02 2.724400601774625355e-02 2.761611937277467718e-02 2.801916126216433267e-02 2.844397777768794405e-02 2.888199188060374192e-02 2.932527849270264927e-02 2.976659250453714614e-02 3.019936224911920486e-02 3.061765952207154418e-02 3.101615524630315160e-02 3.139006783139841605e-02 3.173510941628066712e-02 3.204743361745288760e-02 3.232358715571929941e-02 3.256046677640682396e-02 3.275528216747507909e-02 3.290552506802667254e-02 3.300894440263345275e-02 3.306352703736777782e-02 3.306748360200088832e-02 3.301923873666164772e-02 3.291742508301668396e-02 3.276088033674656036e-02 3.254864670000609528e-02 3.227997211221327045e-02 3.195431268949276704e-02 3.157133586296445582e-02 3.113092377079828069e-02 3.063317652600178534e-02 3.007841504966514770e-02 2.946718322673305690e-02 2.880024920779195377e-02 2.807860574608934609e-02 2.730346952476613714e-02 2.647627949701930605e-02 2.559869433460446389e-02 2.467258916272498798e-02 2.370005185984228741e-02 2.268337933192252076e-02 2.162507435267860961e-02 2.052784382878833011e-02 1.939459976028859098e-02 1.822846482413705352e-02 1.703278559915518200e-02 1.581115832140957134e-02 1.456747538693648446e-02 1.330600697252721544e-02 1.203154402390811499e-02 1.074965291750151243e-02 9.467143511060179331e-03 8.192968863320259157e-03 6.940056170275039731e-03 5.729285802262288479e-03 4.598687934991323688e-03 3.624861691081854992e-03 2.961328946027682891e-03 2.823530256118833483e-03 3.263387743304529444e-03 4.083091033119449521e-03 5.087126538997367546e-03 6.171326966518538362e-03 7.285648902940889196e-03 8.404382613565868423e-03 9.512865773833669575e-03 1.060184174755205398e-02 1.166493333820023057e-02 1.269742930120983278e-02 1.369566125972105676e-02 1.465666438693974047e-02 1.557798290361142243e-02 1.645755342461104748e-02 1.729363205232536949e-02 1.808474698846060033e-02 1.882966650041124901e-02 1.952737636321551923e-02
2.015963878901987430e-02 1.949413737441373431e-02 1.878045657778598318e-02 1.801967307555946141e-02 1.721312300845634011e-02 1.636243631346967833e-02 1.546958472555281724e-02 1.453695112146236382e-02 1.356743293630701709e-02 1.256460139058931773e-02 1.153295483042792759e-02 1.047833597733320403e-02 9.408644709158746344e-03 8.335102474835981781e-03 7.274576229116670560e-03 6.253950465239617972e-03 5.318214727903856909e-03 4.543386983814009378e-03 4.046022344962292919e-03 3.952096419918828436e-03 4.302130885479624883e-03 5.012317152814155935e-03 5.959279386598078689e-03 7.049017883989673432e-03 8.223309186508293012e-03 9.447160615744860934e-03 1.069863820996501923e-02 1.196303635300247081e-02 1.322976311655100004e-02 1.449066929233270608e-02 1.573912760117019902e-02 1.696950920399814544e-02 1.817687750312381792e-02 1.935680499320469733e-02 2.050526214844013151e-02 2.161854974975659094e-02 2.269325806409576082e-02 2.372624293332964429e-02 2.471461262491976216e-02 2.565572152868675349e-02 2.654716813511575485e-02 2.738679557167431403e-02 2.817269351247277120e-02 2.890320063296241901e-02 2.957690702584416659e-02 3.019265616963385385e-02 3.074954617376146268e-02 3.124693013032881633e-02 3.168441549333250729e-02 3.206186248818693879e-02 3.237938163220181048e-02 3.263733052305679144e-02 3.283631012880624395e-02 3.297716089020635150e-02 3.306095902390357444e-02 3.308901349229371319e-02 3.306286418080180145e-02 3.298428189308702518e-02 3.285527083538309495e-02 3.267807430722269313e-02 3.245518434001736646e-02 3.218935601724690065e-02 3.188362715716458462e-02 3.154134392313418661e-02 3.116619272432141763e-02 3.076223844983875383e-02 3.033396860345402568e-02 2.988634222643328509e-02 2.942484155961024722e-02 2.895552315004221514e-02 2.848506351597024019e-02 2.802079255202305150e-02 2.757070567515141485e-02 2.714344351410983777e-02 2.674822617328197552e-02 2.639472845267280474e-02 2.609288381164056106e-02 2.585260933125266281e-02 2.568345218255902590e-02 2.559417004200977355e-02 2.559227202212221650e-02 2.568355991759591062e-02 2.587171775863852941e-02 2.615799704234945261e-02 2.654103403366130098e-02 2.701681611238378189e-02 2.757879135464777129e-02 2.821809560632981828e-02 2.892385906808206397e-02 2.968355160184451766e-02 3.048333117009539850e-02 3.130836974457314875e-02 3.214314215798781682e-02 3.297167313985034653e-02 3.377774490939397523e-02 3.454507203411105037e-02 3.525745230061367447e-02 3.589890282864267174e-02 3.645379030992922098e-02 3.690696365394357387e-02 3.724389690538082442e-02 3.745085039180359732e-02 3.751505895617530256e-02 3.742495816409076304e-02 3.717046302243483258e-02 3.674331973533542101e-02 3.613756050926330426e-02 3.535010621731678876e-02 3.438158462819339289e-02 3.323746693991114914e-02 3.192967766792818851e-02 3.047890665696129792e-02 2.891794174978508380e-02 2.729640462734346518e-02 2.568715987067795789e-02 2.419396606908851000e-02 2.295781617136154196e-02 2.215513675168237495e-02 2.197694682227822535e-02 2.258414591481953601e-02 2.405812156700757112e-02 2.638338308633346105e-02 2.947381828923373651e-02 3.321533557269158027e-02 3.749652512356547313e-02 4.222138272640812984e-02 4.731081834817589538e-02 5.269979925700659512e-02 5.833372219155578964e-02 6.416530909756118506e-02 7.015228376433003954e-02 7.625573735389901131e-02 8.243901888121672739e-02 8.866700363927207396e-02 9.490562793268254860e-02 1.011216105024135142e-01 1.072823051826533591e-01 1.133556463314524670e-01 1.193101601950803531e-01 1.251150232220916425e-01 1.307401536509423812e-01 1.361563262993175649e-01 1.413353029530344529e-01 1.462499724657256028e-01 1.508744958880099130e-01 1.551844528130313372e-01 1.591569857650059205e-01 1.627709399433098503e-01 1.660069960170663939e-01 1.688477939782492554e-01 1.712780463284127030e-01 1.732846391111343698e-01 1.748567195199819124e-01 1.759857690176033218e-01 1.766656611001576060e-01 1.768927030360069319e-01 1.766656611001575505e-01 1.759857690176032663e-01 1.748567195199819402e-01 1.732846391111343698e-01 1.712780463284127308e-01 1.688477939782492554e-01 1.660069960170663661e-01 1.627709399433098503e-01 1.591569857650058928e-01 1.551844528130313372e-01 1.508744958880098852e-01 1.462499724657256306e-01 1.413353029530345084e-01 1.361563262993175372e-01 1.307401536509423812e-01 1.251150232220916980e-01 1.193101601950803531e-01 1.133556463314524670e-01 1.072823051826533730e-01 1.011216105024135281e-01 9.490562793268257635e-02 8.866700363927206008e-02 8.243901888121672739e-02 7.625573735389905294e-02 7.015228376433009505e-02 6.416530909756119894e-02 5.833372219155578964e-02 5.269979925700658124e-02 4.731081834817590231e-02 4.222138272640812984e-02 3.749652512356543843e-02 3.321533557269158721e-02 2.947381828923368099e-02 2.638338308633346105e-02 2.405812156700754337e-02 2.258414591481950479e-02 2.197694682227825311e-02 2.215513675168236801e-02 2.295781617136153849e-02 2.419396606908853428e-02 2.568715987067798218e-02 2.729640462734345824e-02 2.891794174978508380e-02 3.047890665696132220e-02 3.192967766792819545e-02 3.323746693991114914e-02 3.438158462819338596e-02 3.535010621731678182e-02 3.613756050926329733e-02 3.674331973533542101e-02 3.717046302243483258e-02 3.742495816409076304e-02 3.751505895617531644e-02 3.745085039180359038e-02 3.724389690538080361e-02 3.690696365394356693e-02 3.645379030992922098e-02 3.589890282864265786e-02 3.525745230061367447e-02 3.454507203411105037e-02 3.377774490939398216e-02 3.297167313985034653e-02 3.214314215798779600e-02 3.130836974457314875e-02 3.048333117009539850e-02 2.968355160184451419e-02 2.892385906808205703e-02 2.821809560632980787e-02 2.757879135464776782e-02 2.701681611238377495e-02 2.654103403366130792e-02 2.615799704234943526e-02 2.587171775863852594e-02 2.568355991759592796e-02 2.559227202212221650e-02 2.559417004200977008e-02 2.568345218255902590e-02 2.585260933125266281e-02 2.609288381164055759e-02 2.639472845267278045e-02 2.674822617328199287e-02 2.714344351410983777e-02 2.757070567515138709e-02 2.802079255202306884e-02 2.848506351597024019e-02 2.895552315004221514e-02 2.942484155961024722e-02 2.988634222643328509e-02 3.033396860345401874e-02 3.076223844983874342e-02 3.116619272432142804e-02 3.154134392313418661e-02 3.188362715716458462e-02 3.218935601724690065e-02 3.245518434001735952e-02 3.267807430722269313e-02 3.285527083538309495e-02 3.298428189308703212e-02 3.306286418080180145e-02 3.308901349229370625e-02 3.306095902390356750e-02 3.297716089020635843e-02 3.283631012880624395e-02 3.263733052305679838e-02 3.237938163220180354e-02 3.206186248818693879e-02 3.168441549333250729e-02 3.124693013032879899e-02 3.074954617376146615e-02 3.019265616963384344e-02 2.957690702584417006e-02 2.890320063296241207e-02 2.817269351247277120e-02 2.738679557167431403e-02 2.654716813511576179e-02 2.565572152868674308e-02 2.471461262491976563e-02 2.372624293332963388e-02 2.269325806409576429e-02 2.161854974975659094e-02 2.050526214844013845e-02 1.935680499320468692e-02 1.817687750312381792e-02 1.696950920399815238e-02 1.573912760117020943e-02 1.449066929233270261e-02 1.322976311655101218e-02 1.196303635300247775e-02 1.069863820996501402e-02 9.447160615744857465e-03 8.223309186508303420e-03 7.049017883989669095e-03 5.959279386598076954e-03 5.012317152814148129e-03 4.302130885479626618e-03 3.952096419918824100e-03 4.046022344962279041e-03 4.543386983814020653e-03 5.318214727903857776e-03 6.253950465239609298e-03 7.274576229116674030e-03 8.335102474835974842e-03 9.408644709158756753e-03 1.047833597733319709e-02 1.153295483042792759e-02 1.256460139058930212e-02 1.356743293630702576e-02 1.453695112146237076e-02 1.546958472555282592e-02 1.636243631346967833e-02 1.721312300845632970e-02 1.801967307555945794e-02 1.878045657778597971e-02 1.949413737441373085e-02 2.015963878901987083e-02
2.085837016873245964e-02 2.023019157795464054e-02 1.955301659169818296e-02 1.882798334855078151e-02 1.805652857956292420e-02 1.724043135814285269e-02 1.638187299728296326e-02 1.548352129112868028e-02 1.454865211984211065e-02 1.358132951996999897e-02 1.258667913163720627e-02 1.157131388315967534e-02 1.054401255912040987e-02 9.516823726789504223e-03 8.506882963566702455e-03 7.539377789632418364e-03 6.652104206920850943e-03 5.901171945546511942e-03 5.363549935676607816e-03 5.124228952782733555e-03 5.238041532050790282e-03 5.693293063358608602e-03 6.423209350655039764e-03 7.348487014231856046e-03 8.404281631349846959e-03 9.544716032816860304e-03 1.073854245300355677e-02 1.196417357698093681e-02 1.320612120091211802e-02 1.445274740433324240e-02 1.569489428088575306e-02 1.692505070466926442e-02 1.813684027311226674e-02 1.932470221428648355e-02 2.048369001596979724e-02 2.160934325314026877e-02 2.269760581219165338e-02 2.374477403452663823e-02 2.474746441716677708e-02 2.570259420100364303e-02 2.660737045401817200e-02 2.745928469052624082e-02 2.825611099033508225e-02 2.899590618981808671e-02 2.967701112815701592e-02 3.029805221888092273e-02 3.085794282442858721e-02 3.135588406871823303e-02 3.179136484819364977e-02 3.216416090783663639e-02 3.247433294338725185e-02 3.272222377984371905e-02 3.290845476282044935e-02 3.303392158557869052e-02 3.309978986159125419e-02 3.310749084024128264e-02 3.305871775081794389e-02 3.295542334516159827e-02 3.279981928882436809e-02 3.259437811943195762e-02 3.234183854202556108e-02 3.204521485477312970e-02 3.170781128119159326e-02 3.133324190885852789e-02 3.092545677529829132e-02 3.048877436743774663e-02 3.002792037092371150e-02 2.954807186917707967e-02 2.905490529124251514e-02 2.855464518203019650e-02 2.805410927050761699e-02 2.756074333077760882e-02 2.708263703897599572e-02 2.662850963922944528e-02 2.620765217436822614e-02 2.582981201781638092e-02 2.550500644120027791e-02 2.524325607495117238e-02 2.505423723983939144e-02 2.494686430187263715e-02 2.492882802906156922e-02 2.500613023268181967e-02 2.518266430587734472e-02 2.545989140853611998e-02 2.583665106613990126e-02 2.630912470440908285e-02 2.687094651504554413e-02 2.751343482707210505e-02 2.822590416548706113e-02 2.899601533302288009e-02 2.981012658833860282e-02 3.065361970488276674e-02 3.151118655879043412e-02 3.236707215435230545e-02 3.320527735102724032e-02 3.400972890409067334e-02 3.476442635990922847e-02 3.545357567953235506e-02 3.606171897515877273e-02 3.657386904300551772e-02 3.697565690429263641e-02 3.725350064684865292e-02 3.739480477130585623e-02 3.738820129815609294e-02 3.722384751048615076e-02 3.689380102829351027e-02 3.639250189745878161e-02 3.571740495503367141e-02 3.486982589424741930e-02 3.385609365177631724e-02 3.268914202390680451e-02 3.139072327026223158e-02 2.999447152084667653e-02 2.855003307111548747e-02 2.712827487107906041e-02 2.582687500217848917e-02 2.477391906898282481e-02 2.412438414413052915e-02 2.404267563564794000e-02 2.466942331934803348e-02 2.608536490194755114e-02 2.829535135628445663e-02 3.124223810940850513e-02 3.483652744184255468e-02 3.898214922712778252e-02 4.359047476143926986e-02 4.858478609510336055e-02 5.389981121573865497e-02 5.947954394466289929e-02 6.527489359651418577e-02 7.124171267815540554e-02 7.733930532562841020e-02 8.352936147219973406e-02 8.977522560576056687e-02 9.604141557737536083e-02 1.022933243184545593e-01 1.084970543302502671e-01 1.146193484235926707e-01 1.206275902660789295e-01 1.264898554977869072e-01 1.321749992475370894e-01 1.376527694359061527e-01 1.428939377486481976e-01 1.478704419325128638e-01 1.525555343328573177e-01 1.569239325162300192e-01 1.609519685095047448e-01 1.646177337144676123e-01 1.679012169743039906e-01 1.707844336116365047e-01 1.732515435510015300e-01 1.752889568989623725e-01 1.768854255940069398e-01 1.780321199638699725e-01 1.787226892453677440e-01 1.789533053345581104e-01 1.787226892453677163e-01 1.780321199638699725e-01 1.768854255940069120e-01 1.752889568989622893e-01 1.732515435510015855e-01 1.707844336116365047e-01 1.679012169743039351e-01 1.646177337144675568e-01 1.609519685095047725e-01 1.569239325162300469e-01 1.525555343328572899e-01 1.478704419325128638e-01 1.428939377486481976e-01 1.376527694359062082e-01 1.321749992475371449e-01 1.264898554977869072e-01 1.206275902660789295e-01 1.146193484235926430e-01 1.084970543302503365e-01 1.022933243184545454e-01 9.604141557737541635e-02 8.977522560576055299e-02 8.352936147219974794e-02 7.733930532562845184e-02 7.124171267815537778e-02 6.527489359651418577e-02 5.947954394466287847e-02 5.389981121573868966e-02 4.858478609510337443e-02 4.359047476143926292e-02 3.898214922712778252e-02 3.483652744184254774e-02 3.124223810940851553e-02 2.829535135628444623e-02 2.608536490194755114e-02 2.466942331934801613e-02 2.404267563564792612e-02 2.412438414413051874e-02 2.477391906898282481e-02 2.582687500217849610e-02 2.712827487107902572e-02 2.855003307111548053e-02 2.999447152084666612e-02 3.139072327026221770e-02 3.268914202390680451e-02 3.385609365177629643e-02 3.486982589424741236e-02 3.571740495503366447e-02 3.639250189745876080e-02 3.689380102829352415e-02 3.722384751048614382e-02 3.738820129815609294e-02 3.739480477130582847e-02 3.725350064684865986e-02 3.697565690429265028e-02 3.657386904300551078e-02 3.606171897515877273e-02 3.545357567953235506e-02 3.476442635990922847e-02 3.400972890409065946e-02 3.320527735102723338e-02 3.236707215435229157e-02 3.151118655879044106e-02 3.065361970488276674e-02 2.981012658833859241e-02 2.899601533302287315e-02 2.822590416548705766e-02 2.751343482707211199e-02 2.687094651504556148e-02 2.630912470440908285e-02 2.583665106613990819e-02 2.545989140853611651e-02 2.518266430587734472e-02 2.500613023268183702e-02 2.492882802906156228e-02 2.494686430187263715e-02 2.505423723983937062e-02 2.524325607495116891e-02 2.550500644120028831e-02 2.582981201781637398e-02 2.620765217436821920e-02 2.662850963922946262e-02 2.708263703897599572e-02 2.756074333077759148e-02 2.805410927050762046e-02 2.855464518203019650e-02 2.905490529124250126e-02 2.954807186917708314e-02 3.002792037092371150e-02 3.048877436743774663e-02 3.092545677529830866e-02 3.133324190885852789e-02 3.170781128119160713e-02 3.204521485477312970e-02 3.234183854202554026e-02 3.259437811943195762e-02 3.279981928882437503e-02 3.295542334516159133e-02 3.305871775081794389e-02 3.310749084024128264e-02 3.309978986159125419e-02 3.303392158557869052e-02 3.290845476282045629e-02 3.272222377984373293e-02 3.247433294338725185e-02 3.216416090783662945e-02 3.179136484819364977e-02 3.135588406871822609e-02 3.085794282442858721e-02 3.029805221888091232e-02 2.967701112815701939e-02 2.899590618981808324e-02 2.825611099033508225e-02 2.745928469052624082e-02 2.660737045401817200e-02 2.570259420100364650e-02 2.474746441716677015e-02 2.374477403452664170e-02 2.269760581219165338e-02 2.160934325314027224e-02 2.048369001596979724e-02 1.932470221428649396e-02 1.813684027311226674e-02 1.692505070466928177e-02 1.569489428088575306e-02 1.445274740433324066e-02 1.320612120091213190e-02 1.196417357698093507e-02 1.073854245300355677e-02 9.544716032816856835e-03 8.404281631349857368e-03 7.348487014231852577e-03 6.423209350655042366e-03 5.693293063358612939e-03 5.238041532050792884e-03 5.124228952782729218e-03 5.363549935676608683e-03 5.901171945546511942e-03 6.652104206920843137e-03 7.539377789632418364e-03 8.506882963566718067e-03 9.516823726789505958e-03 1.054401255912041160e-02 1.157131388315966666e-02 1.258667913163720106e-02 1.358132951996999897e-02 1.454865211984210718e-02 1.548352129112868722e-02 1.638187299728296326e-02 1.724043135814286309e-02 1.805652857956291379e-02 1.882798334855079192e-02 1.955301659169818990e-02 2.023019157795464054e-02 2.085837016873247005e-02
2.162264286520729911e-02 2.103661030928728054e-02 2.040085541369867500e-02 1.971656107828195087e-02 1.898524099023424574e-02 1.820878940309710037e-02 1.738954770666212984e-02 1.653039546293142911e-02 1.563487756432803411e-02 1.470738543278300899e-02 1.375342007850797674e-02 1.277998041749499672e-02 1.179614418680785017e-02 1.081394317443792538e-02 9.849675129729808937e-03 8.925811708073680059e-03 8.073543578655929462e-03 7.335440664645208157e-03 6.766140059944186248e-03 6.426459400008324892e-03 6.366596617355145711e-03 6.604249711607126060e-03 7.116293376955757505e-03 7.852646217958982044e-03 8.757564723124958150e-03 9.782750679746663250e-03 1.089079572808057672e-02 1.205386622777519096e-02 1.325126713147364681e-02 1.446730078647111631e-02 1.568970483205093039e-02 1.690858910574281199e-02 1.811573048707800643e-02 1.930410828838818524e-02 2.046759776371895670e-02 2.160076722913993261e-02 2.269874346063089493e-02 2.375712250085330879e-02 2.477191096008226137e-02 2.573948796081135248e-02 2.665658111983622292e-02 2.752025206251882197e-02 2.832788834298647501e-02 2.907719956370137179e-02 2.976621611234886097e-02 3.039328936733512454e-02 3.095709253171673864e-02 3.145662148231715555e-02 3.189119519445330481e-02 3.226045544204738519e-02 3.256436559073313391e-02 3.280320840666778315e-02 3.297758290200925035e-02 3.308840033355495841e-02 3.313687956622220904e-02 3.312454210927221615e-02 3.305320723045385850e-02 3.292498765058517879e-02 3.274228641590290478e-02 3.250779563375086334e-02 3.222449783243219040e-02 3.189567075910253180e-02 3.152489644755089582e-02 3.111607535252701798e-02 3.067344623456402450e-02 3.020161225637593705e-02 2.970557337639018539e-02 2.919076454367686146e-02 2.866309834842211551e-02 2.812900959569088546e-02 2.759549768828217092e-02 2.707016070141824229e-02 2.656121265919673263e-02 2.607747297286580612e-02 2.562831468846100622e-02 2.522355682584224990e-02 2.487328669151588068e-02 2.458760181305501974e-02 2.437626909007609838e-02 2.424831109948826294e-02 2.421154492059937602e-02 2.427211410969610378e-02 2.443406480730759070e-02 2.469901774820661491e-02 2.506597687992457094e-02 2.553129418790627339e-02 2.608878490728655866e-02 2.672996492481442485e-02 2.744436862593968227e-02 2.821990277005902159e-02 2.904319841296782584e-02 2.989993447070167856e-02 3.077511910433628622e-02 3.165332579209127056e-02 3.251888844205420154e-02 3.335606416884619868e-02 3.414917410347934751e-02 3.488273273413870085e-02 3.554157561105163177e-02 3.611099442127389814e-02 3.657688788962122628e-02 3.692593699995048995e-02 3.714581391018193651e-02 3.722543592622421654e-02 3.715527936377299029e-02 3.692777357916127851e-02 3.653780362921568020e-02 3.598336192335384320e-02 3.526640604750936464e-02 3.439400264765928722e-02 3.337986533203315953e-02 3.224642242632321659e-02 3.102755897967220816e-02 2.977211579786632686e-02 2.854798263489278023e-02 2.744598920273091588e-02 2.658155779881940517e-02 2.609043668987483244e-02 2.611436276644047913e-02 2.677635207143704010e-02 2.815418099303013122e-02 3.026655344387902541e-02 3.307944661622169019e-02 3.652579470107897297e-02 4.052579333602278344e-02 4.500037363525215967e-02 4.987738594937345116e-02 5.509306051447004915e-02 6.059123365412378420e-02 6.632185353776431924e-02 7.223947665490773606e-02 7.830201291276948916e-02 8.446976901380609526e-02 9.070476064331300936e-02 9.697024282793392791e-02 1.032304091507417199e-01 1.094502187139477362e-01 1.155953186873074773e-01 1.216320379415522374e-01 1.275274332466013461e-01 1.332493739861382864e-01 1.387666546169756820e-01 1.440491264846578412e-01 1.490678423410601583e-01 1.537952081809337290e-01 1.582051379583900019e-01 1.622732074587610318e-01 1.659768041556433649e-01 1.692952703263819192e-01 1.722100370666134472e-01 1.747047471601224922e-01 1.767653650414516275e-01 1.783802723473463803e-01 1.795403477974768791e-01 1.802390303805145588e-01 1.804723650522771228e-01 1.802390303805145866e-01 1.795403477974768514e-01 1.783802723473464358e-01 1.767653650414516275e-01 1.747047471601224644e-01 1.722100370666134750e-01 1.692952703263819192e-01 1.659768041556433649e-01 1.622732074587610318e-01 1.582051379583900297e-01 1.537952081809337013e-01 1.490678423410601583e-01 1.440491264846578412e-01 1.387666546169755988e-01 1.332493739861382587e-01 1.275274332466013738e-01 1.216320379415522096e-01 1.155953186873075050e-01 1.094502187139477084e-01 1.032304091507416782e-01 9.697024282793394179e-02 9.070476064331303712e-02 8.446976901380610914e-02 7.830201291276946141e-02 7.223947665490774994e-02 6.632185353776430536e-02 6.059123365412378420e-02 5.509306051447000752e-02 4.987738594937343728e-02 4.500037363525215967e-02 4.052579333602279038e-02 3.652579470107893134e-02 3.307944661622169019e-02 3.026655344387899765e-02 2.815418099303012081e-02 2.677635207143705745e-02 2.611436276644047913e-02 2.609043668987481857e-02 2.658155779881939476e-02 2.744598920273089160e-02 2.854798263489282881e-02 2.977211579786631646e-02 3.102755897967220469e-02 3.224642242632322353e-02 3.337986533203318035e-02 3.439400264765928028e-02 3.526640604750938546e-02 3.598336192335387096e-02 3.653780362921568714e-02 3.692777357916127851e-02 3.715527936377296947e-02 3.722543592622422348e-02 3.714581391018192957e-02 3.692593699995047607e-02 3.657688788962120546e-02 3.611099442127389814e-02 3.554157561105161095e-02 3.488273273413868697e-02 3.414917410347931975e-02 3.335606416884617786e-02 3.251888844205420154e-02 3.165332579209127056e-02 3.077511910433630704e-02 2.989993447070170285e-02 2.904319841296783278e-02 2.821990277005903894e-02 2.744436862593966492e-02 2.672996492481441444e-02 2.608878490728654825e-02 2.553129418790627339e-02 2.506597687992457094e-02 2.469901774820664267e-02 2.443406480730758376e-02 2.427211410969611072e-02 2.421154492059938643e-02 2.424831109948828028e-02 2.437626909007609838e-02 2.458760181305500933e-02 2.487328669151587374e-02 2.522355682584225336e-02 2.562831468846099928e-02 2.607747297286582694e-02 2.656121265919674998e-02 2.707016070141823882e-02 2.759549768828216745e-02 2.812900959569089587e-02 2.866309834842211898e-02 2.919076454367686146e-02 2.970557337639018539e-02 3.020161225637594399e-02 3.067344623456403838e-02 3.111607535252700757e-02 3.152489644755090969e-02 3.189567075910251792e-02 3.222449783243219040e-02 3.250779563375087722e-02 3.274228641590291172e-02 3.292498765058517879e-02 3.305320723045387238e-02 3.312454210927222309e-02 3.313687956622221598e-02 3.308840033355496535e-02 3.297758290200924342e-02 3.280320840666778315e-02 3.256436559073314085e-02 3.226045544204738519e-02 3.189119519445330481e-02 3.145662148231715555e-02 3.095709253171674558e-02 3.039328936733512454e-02 2.976621611234886444e-02 2.907719956370138220e-02 2.832788834298647154e-02 2.752025206251882197e-02 2.665658111983625067e-02 2.573948796081138024e-02 2.477191096008226137e-02 2.375712250085331226e-02 2.269874346063089146e-02 2.160076722913992220e-02 2.046759776371895323e-02 1.930410828838817830e-02 1.811573048707800296e-02 1.690858910574280505e-02 1.568970483205093039e-02 1.446730078647113019e-02 1.325126713147364334e-02 1.205386622777518575e-02 1.089079572808057499e-02 9.782750679746666719e-03 8.757564723124944273e-03 7.852646217958976840e-03 7.116293376955758372e-03 6.604249711607128662e-03 6.366596617355155252e-03 6.426459400008316218e-03 6.766140059944187983e-03 7.335440664645210759e-03 8.073543578655927727e-03 8.925811708073680059e-03 9.849675129729808937e-03 1.081394317443792712e-02 1.179614418680784843e-02 1.277998041749500019e-02 1.375342007850797153e-02 1.470738543278301766e-02 1.563487756432802717e-02 1.653039546293143952e-02 1.738954770666212984e-02 1.820878940309710384e-02 1.898524099023424921e-02 1.971656107828195434e-02 2.040085541369867847e-02 2.103661030928727707e-02 2.162264286520729911e-02
2.245068357393238331e-02 2.191127586629593518e-02 2.132145585109972152e-02 2.068242313078533234e-02 1.999573133667807354e-02 1.926334052893314414e-02 1.848768558069083592e-02 1.767176709741738114e-02 1.681927438816920028e-02 1.593475437437172348e-02 1.502384669215637951e-02 1.409361428217657114e-02 1.315301079000411565e-02 1.221353974970487005e-02 1.129016890373259717e-02 1.040254418550783967e-02 9.576445067072449427e-03 8.845118441875457135e-03 8.249469048394421009e-03 7.835166722138443840e-03 7.644651274498277110e-03 7.704981633748405820e-03 8.018072195609925179e-03 8.560886982544224991e-03 9.295196917045231780e-03 1.017917838504271352e-02 1.117486329178547962e-02 1.225083718252719008e-02 1.338213611496271056e-02 1.454910724733609294e-02 1.573614756241769816e-02 1.693064680590777166e-02 1.812219082645219470e-02 1.930198931693229841e-02 2.046247386296820917e-02 2.159701853438197178e-02 2.269974667349467998e-02 2.376539783016563476e-02 2.478923662986954116e-02 2.576699093758910361e-02 2.669481053517498703e-02 2.756924016556768636e-02 2.838720259751364300e-02 2.914598859991953186e-02 2.984325157069023585e-02 3.047700516517014985e-02 3.104562269757342799e-02 3.154783740106687634e-02 3.198274286644410547e-02 3.234979316141174677e-02 3.264880228032379650e-02 3.287994270014076015e-02 3.304374293121997708e-02 3.314108405739180779e-02 3.317319536282201109e-02 3.314164924622071962e-02 3.304835572725157294e-02 3.289555695580577421e-02 3.268582224064915664e-02 3.242204421686478710e-02 3.210743686609153491e-02 3.174553618175252750e-02 3.134020432100637771e-02 3.089563808885781998e-02 3.041638253362156583e-02 2.990735026393961590e-02 2.937384678239522359e-02 2.882160161409202601e-02 2.825680422325597269e-02 2.768614258265430020e-02 2.711684071960047265e-02 2.655668956771407158e-02 2.601406303711305268e-02 2.549790854800950204e-02 2.501769875026265896e-02 2.458332948216703298e-02 2.420494925596362520e-02 2.389270897540939423e-02 2.365642834030956890e-02 2.350518783689576133e-02 2.344687112904104975e-02 2.348769873379231640e-02 2.363180505925310121e-02 2.388091213732072143e-02 2.423414209381067122e-02 2.468798837601926185e-02 2.523643912295165173e-02 2.587122273516036242e-02 2.658213187941750252e-02 2.735737994359928663e-02 2.818395128923810444e-02 2.904791916838718457e-02 2.993471845034382725e-02 3.082937132129731639e-02 3.171667161902447934e-02 3.258133754629924383e-02 3.340814398410617975e-02 3.418204549122144664e-02 3.488830019870395316e-02 3.551260382751587896e-02 3.604124240523608191e-02 3.646127221997972484e-02 3.676073634537885271e-02 3.692892892030671947e-02 3.695672154925147557e-02 3.683697108168203921e-02 3.656503512556518593e-02 3.613943151817945038e-02 3.556269105572097688e-02 3.484246880298863536e-02 3.399299583438502442e-02 3.303696239699494691e-02 3.200790506480374192e-02 3.095308007212930687e-02 2.993655945528082840e-02 2.904176761448320002e-02 2.837182056818222942e-02 2.804512477123001501e-02 2.818381385579070419e-02 2.889537888327211104e-02 3.025317348713557272e-02 3.228490295422341977e-02 3.497453868711499630e-02 3.827471081761371630e-02 4.212180081327320663e-02 4.644774427025304131e-02 5.118682492141186230e-02 5.627846913221720010e-02 6.166769060911924533e-02 6.730446121491157063e-02 7.314274890323203826e-02 7.913957650012695688e-02 8.525423655032814130e-02 9.144769208954828255e-02 9.768214958596274644e-02 1.039207763599823281e-01 1.101275335918049242e-01 1.162670994598010848e-01 1.223048614730775502e-01 1.282069612854791207e-01 1.339403787826958514e-01 1.394730449869827082e-01 1.447739754300234605e-01 1.498134172381415941e-01 1.545630043793680963e-01 1.589959164404178005e-01 1.630870370120590662e-01 1.668131083228666101e-01 1.701528792175427685e-01 1.730872439586673694e-01 1.755993696629038758e-01 1.776748104808034967e-01 1.793016069050613059e-01 1.804703688535037598e-01 1.811743414258364659e-01 1.814094524808547715e-01 1.811743414258364937e-01 1.804703688535037598e-01 1.793016069050613059e-01 1.776748104808034967e-01 1.755993696629038203e-01 1.730872439586673972e-01 1.701528792175427685e-01 1.668131083228666101e-01 1.630870370120590385e-01 1.589959164404177450e-01 1.545630043793680963e-01 1.498134172381415941e-01 1.447739754300234605e-01 1.394730449869826805e-01 1.339403787826958236e-01 1.282069612854790930e-01 1.223048614730776057e-01 1.162670994598010848e-01 1.101275335918048964e-01 1.039207763599823420e-01 9.768214958596277420e-02 9.144769208954824091e-02 8.525423655032814130e-02 7.913957650012697076e-02 7.314274890323202438e-02 6.730446121491159839e-02 6.166769060911926614e-02 5.627846913221721398e-02 5.118682492141187618e-02 4.644774427025306213e-02 4.212180081327319969e-02 3.827471081761368854e-02 3.497453868711503794e-02 3.228490295422343365e-02 3.025317348713556231e-02 2.889537888327207288e-02 2.818381385579068338e-02 2.804512477123003930e-02 2.837182056818225370e-02 2.904176761448320002e-02 2.993655945528082493e-02 3.095308007212928952e-02 3.200790506480375580e-02 3.303696239699496079e-02 3.399299583438505218e-02 3.484246880298862842e-02 3.556269105572099770e-02 3.613943151817945038e-02 3.656503512556517899e-02 3.683697108168203921e-02 3.695672154925147557e-02 3.692892892030671254e-02 3.676073634537886659e-02 3.646127221997971096e-02 3.604124240523607497e-02 3.551260382751587896e-02 3.488830019870397398e-02 3.418204549122144664e-02 3.340814398410618669e-02 3.258133754629922996e-02 3.171667161902448628e-02 3.082937132129730945e-02 2.993471845034380990e-02 2.904791916838720539e-02 2.818395128923808710e-02 2.735737994359931091e-02 2.658213187941749905e-02 2.587122273516036935e-02 2.523643912295164132e-02 2.468798837601924798e-02 2.423414209381066775e-02 2.388091213732072143e-02 2.363180505925310121e-02 2.348769873379229906e-02 2.344687112904106363e-02 2.350518783689577521e-02 2.365642834030956196e-02 2.389270897540940464e-02 2.420494925596363214e-02 2.458332948216703645e-02 2.501769875026266590e-02 2.549790854800947429e-02 2.601406303711303880e-02 2.655668956771408892e-02 2.711684071960050041e-02 2.768614258265430020e-02 2.825680422325597269e-02 2.882160161409201560e-02 2.937384678239522012e-02 2.990735026393962631e-02 3.041638253362157623e-02 3.089563808885782692e-02 3.134020432100637077e-02 3.174553618175252057e-02 3.210743686609154185e-02 3.242204421686478016e-02 3.268582224064916358e-02 3.289555695580576727e-02 3.304835572725157294e-02 3.314164924622071268e-02 3.317319536282200415e-02 3.314108405739179392e-02 3.304374293121997708e-02 3.287994270014077403e-02 3.264880228032378956e-02 3.234979316141174677e-02 3.198274286644409853e-02 3.154783740106688328e-02 3.104562269757343840e-02 3.047700516517015332e-02 2.984325157069023585e-02 2.914598859991953186e-02 2.838720259751363606e-02 2.756924016556768636e-02 2.669481053517498703e-02 2.576699093758908626e-02 2.478923662986953075e-02 2.376539783016564863e-02 2.269974667349467998e-02 2.159701853438197178e-02 2.046247386296820570e-02 1.930198931693229841e-02 1.812219082645218429e-02 1.693064680590776472e-02 1.573614756241771204e-02 1.454910724733609988e-02 1.338213611496270709e-02 1.225083718252720222e-02 1.117486329178547962e-02 1.017917838504270311e-02 9.295196917045230045e-03 8.560886982544231930e-03 8.018072195609921710e-03 7.704981633748401483e-03 7.644651274498270171e-03 7.835166722138438636e-03 8.249469048394429682e-03 8.845118441875458870e-03 9.576445067072445957e-03 1.040254418550782926e-02 1.129016890373259023e-02 1.221353974970487352e-02 1.315301079000412085e-02 1.409361428217658155e-02 1.502384669215638124e-02 1.593475437437171655e-02 1.681927438816920375e-02 1.767176709741737767e-02 1.848768558069084286e-02 1.926334052893314414e-02 1.999573133667807701e-02 2.068242313078533928e-02 2.132145585109972152e-02 2.191127586629593518e-02 2.245068357393238678e-02
2.333998223724901774e-02 2.285130672144632114e-02 2.231152089686926770e-02 2.172180633229785565e-02 2.108371262736653123e-02 2.039920962727176726e-02 1.967075392048861504e-02 1.890137485217427415e-02 1.809478733569139242e-02 1.725554156750822715e-02 1.638922353158001055e-02 1.550272496038211656e-02 1.460460673211028647e-02 1.370558364637201182e-02 1.281915582239522705e-02 1.196238984373163353e-02 1.115678465699891826e-02 1.042899832490232562e-02 9.810917554085061415e-03 9.338172916908870497e-03 9.046093542427071851e-03 8.962994522420693680e-03 9.102908153925684531e-03 9.461692926000473194e-03 1.001904355282380414e-02 1.074488164841481269e-02 1.160626502771477768e-02 1.257212239865245287e-02 1.361541078846566048e-02 1.471351581526402115e-02 1.584780479239057682e-02 1.700291624990791367e-02 1.816606499908635097e-02 1.932646191786121723e-02 2.047486381552987567e-02 2.160323741514117574e-02 2.270451393928619305e-02 2.377241231457827980e-02 2.480131313442584737e-02 2.578616972911659463e-02 2.672244620116940098e-02 2.760607497962556250e-02 2.843342843984652743e-02 2.920130058242616580e-02 2.990689580879481169e-02 3.054782258488050739e-02 3.112209033216068593e-02 3.162810828853937495e-02 3.206468538336948448e-02 3.243103040262121373e-02 3.272675190381645755e-02 3.295185749173089318e-02 3.310675219642193051e-02 3.319223581315250415e-02 3.320949917520242545e-02 3.316011943952795749e-02 3.304605457456142453e-02 3.286963735035626499e-02 3.263356924377351642e-02 3.234091478357946359e-02 3.199509696825512950e-02 3.159989448600673129e-02 3.115944154128804169e-02 3.067823112886051973e-02 3.016112257217823389e-02 2.961335402540024239e-02 2.904056038431501036e-02 2.844879660419062997e-02 2.784456571220014082e-02 2.723484974852247512e-02 2.662714039446905170e-02 2.602946409324204818e-02 2.545039405214890096e-02 2.489903878297562018e-02 2.438499416681914542e-02 2.391824412235959985e-02 2.350899488517618763e-02 2.316743101741568917e-02 2.290338882292957540e-02 2.272595533446677973e-02 2.264301731662805156e-02 2.266080139655073794e-02 2.278345820405419664e-02 2.301274484434807921e-02 2.334784828789480612e-02 2.378536924200509370e-02 2.431945832741656821e-02 2.494207239253372344e-02 2.564330508646908355e-02 2.641174440183088890e-02 2.723481836095721989e-02 2.809910355955533290e-02 2.899058519880782017e-02 2.989486845493257577e-02 3.079734839718686890e-02 3.168334942776215857e-02 3.253824632889041474e-02 3.334757854059940130e-02 3.409716816036390680e-02 3.477325099428747041e-02 3.536262920740414206e-02 3.585285397139336555e-02 3.623244716627952583e-02 3.649117281829088871e-02 3.662037173513077448e-02 3.661337696230559241e-02 3.646603347967309477e-02 3.617735315162905890e-02 3.575034514081797121e-02 3.519307159117861239e-02 3.451998479982698598e-02 3.375359667660061264e-02 3.292649564099091319e-02 3.208362574066552647e-02 3.128452387832614257e-02 3.060481781542733273e-02 3.013573905035488512e-02 2.997996619270024837e-02 3.024246015487707176e-02 3.101686420395021598e-02 3.237119728263133239e-02 3.433853089946822118e-02 3.691644974783777483e-02 4.007431312699836351e-02 4.376384207313430141e-02 4.792870319675821000e-02 5.251105487282758250e-02 5.745506219555237409e-02 6.270826784948020649e-02 6.822174664983968184e-02 7.394970280808901841e-02 7.984889256539644264e-02 8.587806239636806838e-02 9.199748136924965070e-02 9.816858904671663111e-02 1.043537542894635850e-01 1.105161304261502025e-01 1.166195899822905363e-01 1.226287231171104275e-01 1.285088859751880863e-01 1.342262873693805814e-01 1.397481041993767215e-01 1.450426176688253410e-01 1.500793636991152036e-01 1.548292919965157943e-01 1.592649290673553153e-01 1.633605411448704192e-01 1.670922935343704674e-01 1.704384033347772776e-01 1.733792828805754693e-01 1.758976715886068076e-01 1.779787542034032832e-01 1.796102637235722499e-01 1.807825675674300525e-01 1.814887358039564969e-01 1.817245905385280191e-01 1.814887358039564969e-01 1.807825675674300525e-01 1.796102637235722499e-01 1.779787542034032555e-01 1.758976715886067521e-01 1.733792828805754971e-01 1.704384033347773053e-01 1.670922935343704119e-01 1.633605411448704192e-01 1.592649290673552875e-01 1.548292919965157943e-01 1.500793636991152036e-01 1.450426176688254243e-01 1.397481041993766659e-01 1.342262873693805814e-01 1.285088859751880863e-01 1.226287231171103997e-01 1.166195899822905363e-01 1.105161304261501748e-01 1.043537542894636128e-01 9.816858904671664499e-02 9.199748136924959518e-02 8.587806239636804062e-02 7.984889256539648428e-02 7.394970280808901841e-02 6.822174664983966796e-02 6.270826784948015098e-02 5.745506219555239491e-02 5.251105487282756862e-02 4.792870319675820306e-02 4.376384207313429447e-02 4.007431312699834269e-02 3.691644974783775401e-02 3.433853089946818649e-02 3.237119728263131851e-02 3.101686420395021945e-02 3.024246015487702666e-02 2.997996619270023450e-02 3.013573905035488512e-02 3.060481781542733273e-02 3.128452387832612175e-02 3.208362574066552647e-02 3.292649564099094095e-02 3.375359667660061264e-02 3.451998479982696516e-02 3.519307159117861239e-02 3.575034514081799897e-02 3.617735315162903809e-02 3.646603347967307396e-02 3.661337696230562017e-02 3.662037173513077448e-02 3.649117281829088177e-02 3.623244716627952583e-02 3.585285397139335167e-02 3.536262920740414206e-02 3.477325099428746347e-02 3.409716816036389292e-02 3.334757854059940130e-02 3.253824632889038698e-02 3.168334942776215857e-02 3.079734839718686890e-02 2.989486845493257577e-02 2.899058519880780976e-02 2.809910355955533290e-02 2.723481836095723030e-02 2.641174440183087849e-02 2.564330508646907314e-02 2.494207239253369915e-02 2.431945832741656127e-02 2.378536924200507982e-02 2.334784828789479572e-02 2.301274484434808615e-02 2.278345820405420011e-02 2.266080139655072059e-02 2.264301731662803421e-02 2.272595533446679708e-02 2.290338882292956152e-02 2.316743101741569263e-02 2.350899488517620498e-02 2.391824412235961025e-02 2.438499416681915236e-02 2.489903878297561671e-02 2.545039405214889056e-02 2.602946409324205512e-02 2.662714039446904130e-02 2.723484974852247512e-02 2.784456571220012000e-02 2.844879660419062997e-02 2.904056038431501729e-02 2.961335402540022504e-02 3.016112257217823389e-02 3.067823112886051973e-02 3.115944154128804169e-02 3.159989448600671741e-02 3.199509696825513644e-02 3.234091478357947053e-02 3.263356924377353030e-02 3.286963735035627887e-02 3.304605457456143147e-02 3.316011943952797136e-02 3.320949917520243933e-02 3.319223581315250415e-02 3.310675219642194439e-02 3.295185749173089318e-02 3.272675190381647836e-02 3.243103040262122067e-02 3.206468538336947754e-02 3.162810828853937495e-02 3.112209033216069634e-02 3.054782258488051086e-02 2.990689580879480822e-02 2.920130058242616927e-02 2.843342843984652743e-02 2.760607497962557985e-02 2.672244620116940098e-02 2.578616972911659463e-02 2.480131313442583002e-02 2.377241231457828327e-02 2.270451393928619652e-02 2.160323741514116880e-02 2.047486381552987220e-02 1.932646191786121376e-02 1.816606499908635097e-02 1.700291624990791714e-02 1.584780479239058029e-02 1.471351581526401595e-02 1.361541078846566048e-02 1.257212239865245634e-02 1.160626502771477941e-02 1.074488164841480402e-02 1.001904355282380067e-02 9.461692926000474929e-03 9.102908153925679327e-03 8.962994522420688476e-03 9.046093542427078790e-03 9.338172916908870497e-03 9.810917554085061415e-03 1.042899832490232735e-02 1.115678465699892694e-02 1.196238984373163353e-02 1.281915582239522879e-02 1.370558364637201008e-02 1.460460673211028300e-02 1.550272496038211656e-02 1.638922353158000014e-02 1.725554156750823756e-02 1.809478733569139242e-02 1.890137485217426375e-02 1.967075392048862892e-02 2.039920962727176726e-02 2.108371262736652429e-02 2.172180633229785565e-02 2.231152089686926770e-02 2.285130672144631767e-02 2.333998223724900387e-02
2.428740706762538490e-02 2.385319403301994559e-02 2.336713382743871997e-02 2.283035273512033433e-02 2.224435070669201001e-02 2.161105142440099963e-02 2.093286456094018214e-02 2.021276421896761599e-02 1.945438888009276557e-02 1.866216991604208522e-02 1.784149782172963355e-02 1.699893765317941202e-02 1.614250711372942557e-02 1.528203083461764436e-02 1.442957927160115617e-02 1.359998345401472984e-02 1.281137534105620569e-02 1.208562003065785304e-02 1.144836627613004219e-02 1.092826769534615584e-02 1.055484235410555395e-02 1.035470874575849382e-02 1.034679028746569689e-02 1.053819905982105072e-02 1.092280957414655182e-02 1.148325623215133186e-02 1.219516714216049499e-02 1.303160994037991065e-02 1.396635322200302266e-02 1.497562714568352778e-02 1.603872771247854059e-02 1.713795206943554902e-02 1.825823872022710320e-02 1.938673108184433766e-02 2.051236829925253552e-02 2.162554130234909874e-02 2.271781992666976543e-02 2.378174372158606276e-02 2.481066517833464130e-02 2.579863424169182365e-02 2.674031453518311077e-02 2.763092357966985546e-02 2.846619096991164985e-02 2.924232986119848499e-02 2.995601820694547904e-02 3.060438702210760073e-02 3.118501357936966784e-02 3.169591792349234216e-02 3.213556145355823956e-02 3.250284660402519288e-02 3.279711687697672851e-02 3.301815665751925422e-02 3.316619039509045852e-02 3.324188086555996541e-02 3.324632634975410728e-02 3.318105667902085387e-02 3.304802821147780761e-02 3.284961791624353700e-02 3.258861685826255905e-02 3.226822349269322515e-02 3.189203729263668380e-02 3.146405334172688861e-02 3.098865861468942662e-02 3.047063072992306151e-02 2.991513996718299373e-02 2.932775526988736295e-02 2.871445475308693346e-02 2.808164085835440985e-02 2.743615966453330848e-02 2.678532289485661966e-02 2.613692977028410011e-02 2.549928397990828752e-02 2.488119866851460152e-02 2.429197960764957129e-02 2.374137397752883183e-02 2.323947013446887172e-02 2.279653345866740344e-02 2.242276626681628457e-02 2.212798718060076525e-02 2.192123785238813197e-02 2.181034145236908015e-02 2.180145433037697020e-02 2.189866424584820809e-02 2.210368978592576472e-02 2.241572308184341250e-02 2.283143379594965508e-02 2.334512365644628509e-02 2.394899655599396285e-02 2.463349612946238304e-02 2.538766257047665384e-02 2.619947031182349312e-02 2.705612282549148262e-02 2.794429526598301086e-02 2.885032693157296713e-02 2.976037256426759120e-02 3.066052480283468565e-02 3.153692074185846655e-02 3.237584469092232714e-02 3.316383779783677044e-02 3.388782382582278263e-02 3.453525943280910671e-02 3.509431700159885287e-02 3.555410853516767500e-02 3.590496045319194890e-02 3.613875139329231906e-02 3.624932841650465448e-02 3.623302136579252541e-02 3.608928035680407376e-02 3.582146682114164399e-02 3.543783240303189502e-02 3.495271833918670024e-02 3.438799263715031085e-02 3.377469859135254215e-02 3.315479224113068724e-02 3.258266868129042204e-02 3.212590168647456307e-02 3.186429862458732554e-02 3.188620625072733500e-02 3.228138054164017556e-02 3.313099310966742539e-02 3.449718047236236679e-02 3.641565217427740475e-02 3.889392775039934164e-02 4.191512729767809392e-02 4.544492348190902475e-02 4.943879092546062115e-02 5.384772741760229797e-02 5.862193706956042583e-02 6.371278161783446026e-02 6.907356231621855636e-02 7.465963661765175063e-02 8.042822000240611169e-02 8.633808183547786452e-02 9.234924513745822183e-02 9.842274011538568179e-02 1.045204283385677696e-01 1.106048979285978867e-01 1.166394227809968709e-01 1.225879762446066418e-01 1.284152893864705103e-01 1.340869446587564795e-01 1.395694968071362063e-01 1.448306139129096060e-01 1.498392324191925584e-01 1.545657208172368513e-01 1.589820473646129939e-01 1.630619477906541381e-01 1.667810894381610287e-01 1.701172287150866103e-01 1.730503591037598210e-01 1.755628473128031941e-01 1.776395554695450463e-01 1.792679475469896033e-01 1.804381785053514042e-01 1.811431649081922390e-01 1.813786360500808381e-01 1.811431649081922390e-01 1.804381785053513487e-01 1.792679475469896033e-01 1.776395554695450463e-01 1.755628473128031664e-01 1.730503591037598210e-01 1.701172287150866103e-01 1.667810894381610010e-01 1.630619477906541659e-01 1.589820473646129939e-01 1.545657208172368513e-01 1.498392324191925584e-01 1.448306139129096060e-01 1.395694968071362063e-01 1.340869446587565073e-01 1.284152893864705103e-01 1.225879762446067112e-01 1.166394227809968709e-01 1.106048979285979283e-01 1.045204283385678390e-01 9.842274011538568179e-02 9.234924513745815244e-02 8.633808183547783677e-02 8.042822000240616720e-02 7.465963661765173676e-02 6.907356231621855636e-02 6.371278161783446026e-02 5.862193706956043970e-02 5.384772741760227716e-02 4.943879092546062115e-02 4.544492348190902475e-02 4.191512729767809392e-02 3.889392775039932776e-02 3.641565217427741169e-02 3.449718047236234597e-02 3.313099310966741845e-02 3.228138054164014781e-02 3.188620625072732112e-02 3.186429862458731860e-02 3.212590168647454919e-02 3.258266868129044980e-02 3.315479224113068030e-02 3.377469859135254215e-02 3.438799263715033167e-02 3.495271833918668636e-02 3.543783240303186727e-02 3.582146682114163011e-02 3.608928035680403906e-02 3.623302136579255317e-02 3.624932841650465448e-02 3.613875139329229824e-02 3.590496045319195584e-02 3.555410853516767500e-02 3.509431700159882511e-02 3.453525943280909977e-02 3.388782382582278957e-02 3.316383779783677044e-02 3.237584469092233408e-02 3.153692074185846655e-02 3.066052480283470646e-02 2.976037256426760508e-02 2.885032693157298447e-02 2.794429526598301086e-02 2.705612282549147221e-02 2.619947031182349312e-02 2.538766257047666425e-02 2.463349612946238651e-02 2.394899655599398020e-02 2.334512365644629203e-02 2.283143379594963773e-02 2.241572308184341597e-02 2.210368978592577513e-02 2.189866424584821503e-02 2.180145433037695632e-02 2.181034145236907321e-02 2.192123785238811115e-02 2.212798718060074443e-02 2.242276626681630539e-02 2.279653345866743119e-02 2.323947013446886825e-02 2.374137397752882836e-02 2.429197960764957129e-02 2.488119866851461887e-02 2.549928397990828405e-02 2.613692977028411746e-02 2.678532289485661966e-02 2.743615966453330501e-02 2.808164085835438209e-02 2.871445475308694040e-02 2.932775526988736642e-02 2.991513996718297638e-02 3.047063072992305804e-02 3.098865861468941274e-02 3.146405334172688167e-02 3.189203729263665604e-02 3.226822349269320434e-02 3.258861685826255905e-02 3.284961791624355087e-02 3.304802821147780761e-02 3.318105667902087469e-02 3.324632634975410728e-02 3.324188086555997235e-02 3.316619039509045158e-02 3.301815665751926809e-02 3.279711687697673544e-02 3.250284660402519288e-02 3.213556145355824650e-02 3.169591792349235604e-02 3.118501357936967824e-02 3.060438702210760073e-02 2.995601820694547557e-02 2.924232986119847458e-02 2.846619096991164985e-02 2.763092357966984505e-02 2.674031453518310383e-02 2.579863424169181324e-02 2.481066517833464477e-02 2.378174372158605929e-02 2.271781992666976543e-02 2.162554130234910221e-02 2.051236829925254593e-02 1.938673108184434460e-02 1.825823872022711014e-02 1.713795206943554555e-02 1.603872771247854753e-02 1.497562714568353992e-02 1.396635322200303307e-02 1.303160994037991412e-02 1.219516714216050020e-02 1.148325623215133186e-02 1.092280957414655009e-02 1.053819905982104205e-02 1.034679028746568301e-02 1.035470874575849035e-02 1.055484235410555395e-02 1.092826769534615931e-02 1.144836627613003352e-02 1.208562003065785130e-02 1.281137534105621090e-02 1.359998345401472811e-02 1.442957927160114923e-02 1.528203083461763569e-02 1.614250711372941863e-02 1.699893765317939814e-02 1.784149782172964049e-02 1.866216991604207828e-02 1.945438888009276557e-02 2.021276421896761252e-02 2.093286456094018561e-02 2.161105142440099616e-02 2.224435070669202041e-02 2.283035273512033780e-02 2.336713382743872344e-02 2.385319403301994212e-02 2.428740706762538490e-02
2.528931691534974310e-02 2.491292980102362276e-02 2.448390222057626048e-02 2.400326860496162368e-02 2.347243578376619066e-02 2.289322975336229721e-02 2.226795252310203102e-02 2.159945198033680347e-02 2.089120856058002476e-02 2.014744351999794847e-02 1.937325472255773534e-02 1.857478687934399977e-02 1.775944364269178496e-02 1.693614785549480209e-02 1.611565160644694641e-02 1.531088597276292380e-02 1.453731570568807252e-02 1.381321915427019369e-02 1.315974315986562920e-02 1.260049537023524499e-02 1.216037804793016451e-02 1.186343941238038151e-02 1.172984118075834012e-02 1.177260004978408076e-02 1.199522912520918118e-02 1.239127904114076424e-02 1.294594639460988454e-02 1.363896906275466683e-02 1.444767274620738055e-02 1.534935599399264890e-02 1.632275540325323071e-02 1.734872133673474176e-02 1.841036924183562726e-02 1.949294745022010431e-02 2.058358628966417553e-02 2.167102276346901529e-02 2.274534656068893934e-02 2.379778488499947192e-02 2.482052904762011708e-02 2.580659925679300651e-02 2.674974175553376451e-02 2.764435220149402683e-02 2.848541977085978713e-02 2.926848732071406917e-02 2.998962379815882720e-02 3.064540583717216202e-02 3.123290610910946230e-02 3.174968649616649596e-02 3.219379455722555516e-02 3.256376207281048291e-02 3.285860470937831956e-02 3.307782204896805162e-02 3.322139740137626529e-02 3.328979696301110486e-02 3.328396801752663003e-02 3.320533599462614782e-02 3.305580031983529343e-02 3.283772910295513353e-02 3.255395282837062615e-02 3.220775732680313669e-02 3.180287642408437254e-02 3.134348477393259641e-02 3.083419148101524537e-02 3.028003519519159581e-02 2.968648138844283066e-02 2.905942248409500855e-02 2.840518135331225602e-02 2.773051837167016948e-02 2.704264166853977830e-02 2.634921931935253064e-02 2.565839093597655288e-02 2.497877433002337888e-02 2.431946064283702427e-02 2.368998866788127322e-02 2.310028637775565774e-02 2.256056559078194190e-02 2.208115536300743822e-02 2.167226249657613901e-02 2.134365491276243865e-02 2.110427617779098500e-02 2.096181606469508726e-02 2.092227906953916805e-02 2.098960451325983245e-02 2.116539232856660263e-02 2.144877490836903308e-02 2.183644997213268768e-02 2.232285995858364000e-02 2.290047942931605282e-02 2.356016010513604930e-02 2.429148479102243366e-02 2.508309301953372955e-02 2.592295702178651004e-02 2.679860153344633400e-02 2.769727202584651785e-02 2.860606247842706687e-02 2.951201646786094299e-02 3.040221539826849437e-02 3.126386636539615904e-02 3.208440037073979900e-02 3.285158997883447229e-02 3.355369437449438885e-02 3.417963928522845668e-02 3.471923945160475949e-02 3.516347227513660911e-02 3.550481294355970624e-02 3.573764367703970157e-02 3.585875259446330565e-02 3.586794064820264527e-02 3.576875716812209088e-02 3.556938382472990545e-02 3.528367950806377690e-02 3.493237810033398422e-02 3.454438690106038240e-02 3.415805156335419146e-02 3.382212147307794847e-02 3.359597250438802613e-02 3.354847508021596703e-02 3.375487004013279918e-02 3.429133662206789585e-02 3.522772979913083025e-02 3.662000395620812476e-02 3.850445978887027249e-02 4.089550165415036659e-02 4.378718476011702471e-02 4.715739881178280385e-02 5.097295148130271542e-02 5.519415326074393613e-02 5.977823271413865852e-02 6.468152056006284956e-02 6.986065242478257942e-02 7.527311202280348446e-02 8.087738839761404730e-02 8.663293978799355144e-02 9.250008401661669044e-02 9.843988280267529367e-02 1.044140537303584609e-01 1.103849237114262472e-01 1.163154268227120369e-01 1.221691438151678993e-01 1.279103780582444283e-01 1.335042617943646148e-01 1.389168865219198856e-01 1.441154516542934860e-01 1.490684260807657591e-01 1.537457177658712870e-01 1.581188470141198232e-01 1.621611194779938314e-01 1.658477953963837515e-01 1.691562519229607153e-01 1.720661357468923347e-01 1.745595035293590891e-01 1.766209479853111108e-01 1.782377077361312345e-01 1.793997593496464982e-01 1.800998902719107564e-01 1.803337516424289022e-01 1.800998902719108119e-01 1.793997593496464982e-01 1.782377077361312345e-01 1.766209479853111108e-01 1.745595035293590613e-01 1.720661357468923347e-01 1.691562519229606598e-01 1.658477953963837515e-01 1.621611194779938314e-01 1.581188470141198232e-01 1.537457177658712870e-01 1.490684260807657591e-01 1.441154516542935138e-01 1.389168865219198856e-01 1.335042617943646148e-01 1.279103780582444283e-01 1.221691438151678993e-01 1.163154268227121063e-01 1.103849237114261778e-01 1.044140537303584609e-01 9.843988280267526592e-02 9.250008401661671820e-02 8.663293978799355144e-02 8.087738839761406118e-02 7.527311202280347058e-02 6.986065242478259329e-02 6.468152056006290507e-02 5.977823271413860995e-02 5.519415326074392225e-02 5.097295148130275011e-02 4.715739881178283160e-02 4.378718476011704552e-02 4.089550165415031802e-02 3.850445978887026555e-02 3.662000395620811088e-02 3.522772979913083718e-02 3.429133662206790972e-02 3.375487004013277142e-02 3.354847508021596009e-02 3.359597250438799143e-02 3.382212147307793459e-02 3.415805156335419146e-02 3.454438690106038934e-02 3.493237810033399809e-02 3.528367950806376302e-02 3.556938382472989851e-02 3.576875716812205619e-02 3.586794064820262445e-02 3.585875259446330565e-02 3.573764367703972933e-02 3.550481294355970624e-02 3.516347227513659524e-02 3.471923945160475949e-02 3.417963928522847056e-02 3.355369437449439579e-02 3.285158997883446536e-02 3.208440037073981982e-02 3.126386636539615210e-02 3.040221539826849784e-02 2.951201646786096033e-02 2.860606247842705646e-02 2.769727202584651785e-02 2.679860153344632706e-02 2.592295702178649963e-02 2.508309301953372955e-02 2.429148479102243366e-02 2.356016010513606665e-02 2.290047942931606323e-02 2.232285995858365041e-02 2.183644997213266686e-02 2.144877490836900880e-02 2.116539232856661304e-02 2.098960451325984980e-02 2.092227906953915417e-02 2.096181606469509073e-02 2.110427617779097806e-02 2.134365491276242824e-02 2.167226249657613207e-02 2.208115536300744516e-02 2.256056559078195578e-02 2.310028637775565774e-02 2.368998866788126281e-02 2.431946064283702774e-02 2.497877433002336847e-02 2.565839093597655635e-02 2.634921931935254799e-02 2.704264166853977830e-02 2.773051837167016254e-02 2.840518135331225255e-02 2.905942248409501896e-02 2.968648138844285495e-02 3.028003519519160275e-02 3.083419148101524190e-02 3.134348477393260335e-02 3.180287642408435866e-02 3.220775732680313669e-02 3.255395282837062615e-02 3.283772910295513353e-02 3.305580031983529343e-02 3.320533599462615476e-02 3.328396801752663003e-02 3.328979696301110486e-02 3.322139740137626529e-02 3.307782204896803080e-02 3.285860470937833344e-02 3.256376207281049678e-02 3.219379455722555516e-02 3.174968649616650290e-02 3.123290610910947271e-02 3.064540583717216202e-02 2.998962379815883067e-02 2.926848732071408304e-02 2.848541977085981489e-02 2.764435220149402683e-02 2.674974175553376798e-02 2.580659925679300651e-02 2.482052904762011708e-02 2.379778488499947539e-02 2.274534656068893934e-02 2.167102276346900835e-02 2.058358628966416859e-02 1.949294745022010777e-02 1.841036924183562726e-02 1.734872133673474523e-02 1.632275540325322724e-02 1.534935599399264890e-02 1.444767274620739096e-02 1.363896906275466683e-02 1.294594639460988975e-02 1.239127904114076424e-02 1.199522912520917944e-02 1.177260004978408076e-02 1.172984118075834012e-02 1.186343941238037804e-02 1.216037804793016798e-02 1.260049537023523979e-02 1.315974315986563267e-02 1.381321915427020409e-02 1.453731570568806211e-02 1.531088597276292380e-02 1.611565160644694295e-02 1.693614785549479862e-02 1.775944364269177803e-02 1.857478687934400671e-02 1.937325472255773187e-02 2.014744351999795888e-02 2.089120856058001435e-02 2.159945198033679653e-02 2.226795252310202755e-02 2.289322975336231109e-02 2.347243578376618720e-02 2.400326860496162368e-02 2.448390222057626395e-02 2.491292980102361582e-02 2.528931691534975351e-02
2.634166483077877985e-02 2.602612055769798136e-02 2.565708044688570430e-02 2.523545331267878708e-02 2.476251381163226822e-02 2.423994542273977260e-02 2.366989157489980330e-02 2.305501704550535352e-02 2.239858227428737775e-02 2.170453381326708370e-02 2.097761469785053290e-02 2.022349891523843313e-02 1.944895403342756027e-02 1.866203480430320139e-02 1.787230703564489723e-02 1.709109336176712138e-02 1.633171793798806823e-02 1.560970213541544062e-02 1.494282569433269189e-02 1.435092084472762604e-02 1.385522811406957565e-02 1.347715246561840760e-02 1.323637521256706799e-02 1.314853279241816504e-02 1.322299352505170410e-02 1.346143552761831612e-02 1.385774216802230889e-02 1.439922296444924414e-02 1.506866279260281848e-02 1.584651810522583193e-02 1.671274268648562794e-02 1.764802954734571647e-02 1.863449838261518193e-02 1.965597087773598636e-02 2.069798917889834750e-02 2.174769972052862169e-02 2.279368275618769840e-02 2.382577375360980451e-02 2.483489973685829022e-02 2.581293985558988022e-02 2.675261199107561993e-02 2.764738359426962069e-02 2.849140349743117459e-02 2.927945110739231180e-02 3.000689958231125831e-02 3.066968999657603695e-02 3.126431395051035289e-02 3.178780250960888676e-02 3.223771973421079434e-02 3.261215937938830717e-02 3.290974361081095562e-02 3.312962280392946907e-02 3.327147568010887374e-02 3.333550919294845510e-02 3.332245771847635457e-02 3.323358123036315032e-02 3.307066226091855826e-02 3.283600156415022314e-02 3.253241251120263244e-02 3.216321436220583724e-02 3.173222467139093922e-02 3.124375119118372179e-02 3.070258373977209632e-02 3.011398657429208842e-02 2.948369185110299995e-02 2.881789472945769232e-02 2.812325054758620796e-02 2.740687421898357901e-02 2.667634149357346607e-02 2.593969092089840056e-02 2.520542415150295312e-02 2.448250054327775690e-02 2.378031988249576512e-02 2.310868449121017409e-02 2.247772940711093015e-02 2.189780736483900453e-02 2.137931507149308519e-02 2.093245018772545846e-02 2.056689590160176717e-02 2.029144261767478613e-02 2.011357285113548818e-02 2.003905211225858254e-02 2.007157941509158175e-02 2.021255005614009184e-02 2.046096780126284431e-02 2.081351670405608145e-02 2.126477283113385741e-02 2.180751300723427280e-02 2.243306781887987114e-02 2.313167015494241655e-02 2.389276417797701543e-02 2.470525659569394739e-02 2.555770728648961571e-02 2.643846702538486804e-02 2.733577584568936542e-02 2.823783742383786585e-02 2.913288421130651867e-02 3.000924614998689427e-02 3.085543362462062414e-02 3.166024338710220210e-02 3.241289481163926733e-02 3.310320310822779943e-02 3.372179603855205571e-02 3.426038119407966154e-02 3.471207192022185417e-02 3.507178134586427798e-02 3.533669541278797871e-02 3.550683674107975307e-02 3.558573058521057042e-02 3.558118020007158822e-02 3.550614858187810946e-02 3.537972205806533266e-02 3.522809221534128205e-02 3.508542962346888894e-02 3.499443369058639897e-02 3.500624027882989764e-02 3.517929415757410638e-02 3.557682701797976188e-02 3.626281982320258418e-02 3.729680356485589460e-02 3.872842488641366210e-02 4.059304578312832729e-02 4.290945241801890492e-02 4.568003634323686279e-02 4.889298348997474231e-02 5.252551940855377383e-02 5.654726697566466592e-02 6.092309994227353837e-02 6.561525433413945008e-02 7.058472598829784728e-02 7.579210668248088922e-02 8.119803453769935953e-02 8.676340802922653805e-02 9.244947242348929006e-02 9.821785017490758385e-02 1.040305584492056262e-01 1.098500375193775108e-01 1.156392013956830805e-01 1.213615145825771846e-01 1.269810945852842543e-01 1.324628374979336942e-01 1.377725628919220513e-01 1.428771737856116830e-01 1.477448274120437277e-01 1.523451126335667594e-01 1.566492300817116934e-01 1.606301713734304693e-01 1.642628940435821305e-01 1.675244891256009450e-01 1.703943386028915763e-01 1.728542602418078888e-01 1.748886376040283963e-01 1.764845333231160052e-01 1.776317840183890273e-01 1.783230755097459097e-01 1.785539972903347483e-01 1.783230755097458820e-01 1.776317840183891383e-01 1.764845333231160052e-01 1.748886376040283963e-01 1.728542602418078611e-01 1.703943386028916041e-01 1.675244891256009450e-01 1.642628940435821860e-01 1.606301713734304415e-01 1.566492300817116379e-01 1.523451126335667594e-01 1.477448274120437555e-01 1.428771737856116830e-01 1.377725628919220513e-01 1.324628374979336387e-01 1.269810945852842543e-01 1.213615145825771707e-01 1.156392013956831222e-01 1.098500375193774692e-01 1.040305584492056540e-01 9.821785017490758385e-02 9.244947242348930394e-02 8.676340802922656581e-02 8.119803453769940116e-02 7.579210668248086147e-02 7.058472598829787503e-02 6.561525433413943620e-02 6.092309994227353837e-02 5.654726697566461041e-02 5.252551940855376689e-02 4.889298348997476312e-02 4.568003634323685586e-02 4.290945241801893267e-02 4.059304578312834116e-02 3.872842488641369679e-02 3.729680356485590847e-02 3.626281982320258418e-02 3.557682701797973412e-02 3.517929415757409251e-02 3.500624027882991152e-02 3.499443369058639203e-02 3.508542962346887506e-02 3.522809221534128898e-02 3.537972205806533960e-02 3.550614858187813028e-02 3.558118020007158128e-02 3.558573058521057042e-02 3.550683674107977389e-02 3.533669541278795095e-02 3.507178134586427104e-02 3.471207192022184723e-02 3.426038119407965460e-02 3.372179603855203489e-02 3.310320310822778556e-02 3.241289481163927427e-02 3.166024338710220210e-02 3.085543362462062414e-02 3.000924614998690121e-02 2.913288421130651173e-02 2.823783742383785891e-02 2.733577584568938623e-02 2.643846702538486804e-02 2.555770728648961571e-02 2.470525659569396473e-02 2.389276417797703625e-02 2.313167015494241308e-02 2.243306781887987114e-02 2.180751300723428321e-02 2.126477283113386782e-02 2.081351670405606410e-02 2.046096780126285472e-02 2.021255005614009531e-02 2.007157941509159910e-02 2.003905211225856173e-02 2.011357285113548471e-02 2.029144261767477225e-02 2.056689590160176370e-02 2.093245018772545846e-02 2.137931507149309907e-02 2.189780736483897677e-02 2.247772940711092321e-02 2.310868449121018797e-02 2.378031988249577205e-02 2.448250054327777078e-02 2.520542415150295659e-02 2.593969092089839362e-02 2.667634149357346954e-02 2.740687421898357554e-02 2.812325054758620102e-02 2.881789472945769578e-02 2.948369185110298954e-02 3.011398657429208842e-02 3.070258373977210326e-02 3.124375119118370445e-02 3.173222467139093922e-02 3.216321436220583724e-02 3.253241251120263244e-02 3.283600156415024396e-02 3.307066226091854438e-02 3.323358123036315032e-02 3.332245771847635457e-02 3.333550919294846898e-02 3.327147568010886680e-02 3.312962280392947600e-02 3.290974361081094868e-02 3.261215937938830023e-02 3.223771973421078740e-02 3.178780250960887982e-02 3.126431395051035983e-02 3.066968999657604736e-02 3.000689958231126872e-02 2.927945110739231180e-02 2.849140349743117459e-02 2.764738359426962069e-02 2.675261199107562687e-02 2.581293985558987328e-02 2.483489973685829022e-02 2.382577375360981492e-02 2.279368275618771575e-02 2.174769972052862516e-02 2.069798917889833362e-02 1.965597087773598636e-02 1.863449838261516806e-02 1.764802954734571994e-02 1.671274268648562794e-02 1.584651810522582846e-02 1.506866279260282195e-02 1.439922296444923894e-02 1.385774216802231756e-02 1.346143552761831091e-02 1.322299352505171277e-02 1.314853279241815637e-02 1.323637521256707320e-02 1.347715246561840760e-02 1.385522811406958259e-02 1.435092084472762083e-02 1.494282569433269016e-02 1.560970213541543368e-02 1.633171793798806823e-02 1.709109336176712485e-02 1.787230703564489723e-02 1.866203480430320139e-02 1.944895403342755680e-02 2.022349891523844354e-02 2.097761469785052943e-02 2.170453381326708370e-02 2.239858227428737775e-02 2.305501704550535352e-02 2.366989157489980330e-02 2.423994542273977260e-02 2.476251381163227516e-02 2.523545331267879402e-02 2.565708044688570083e-02 2.602612055769797789e-02 2.634166483077879026e-02
2.744008923250266380e-02 2.718808374289381422e-02 2.688166915563326362e-02 2.652159887673787714e-02 2.610898180097977889e-02 2.564532147363620534e-02 2.513256174717340419e-02 2.457314044830650676e-02 2.397005288756020105e-02 2.332692736772742220e-02 2.264811512145459976e-02 2.193879721492916768e-02 2.120511067558376872e-02 2.045429505078968924e-02 1.969485813593253865e-02 1.893675471581279801e-02 1.819156341801019677e-02 1.747263249893676179e-02 1.679514435791936225e-02 1.617602189513107219e-02 1.563357431107931586e-02 1.518677231714414717e-02 1.485408035832271566e-02 1.465188289315332709e-02 1.459271877058620180e-02 1.468371393720094287e-02 1.492565635140729111e-02 1.531300127035956603e-02 1.583478157332897027e-02 1.647610431869502706e-02 1.721979991228726400e-02 1.804787093497304748e-02 1.894256268709176155e-02 1.988703615534482064e-02 2.086571507051390717e-02 2.186440625478817609e-02 2.287028277584042188e-02 2.387179621225411427e-02 2.485856114459010502e-02 2.582123699905671324e-02 2.675142020168647800e-02 2.764155211440617529e-02 2.848484398205079066e-02 2.927521792714282353e-02 3.000726204652698348e-02 3.067619735110107757e-02 3.127785432200000382e-02 3.180865704755833634e-02 3.226561315428612409e-02 3.264630800049134890e-02 3.294890183970847902e-02 3.317212887432283153e-02 3.331529730712897569e-02 3.337828966286748161e-02 3.336156279752033188e-02 3.326614714479042556e-02 3.309364487099807767e-02 3.284622672510995045e-02 3.252662748234806667e-02 3.213813998920763554e-02 3.168460792452829078e-02 3.117041749315833249e-02 3.060048836035603528e-02 2.998026420663304006e-02 2.931570331865115259e-02 2.861326960792514792e-02 2.787992433066227571e-02 2.712311852049092281e-02 2.635078567727991428e-02 2.557133350177115405e-02 2.479363234329321278e-02 2.402699646677041584e-02 2.328115223154155269e-02 2.256618492015194724e-02 2.189245359908556857e-02 2.127046171626834764e-02 2.071067123566055004e-02 2.022325139815639786e-02 1.981776103223021127e-02 1.950277619892513276e-02 1.928549140146349275e-02 1.917133853936161397e-02 1.916367706434715310e-02 1.926360550558394238e-02 1.946992654568404507e-02 1.977926916208593011e-02 2.018634119705397037e-02 2.068426413635291242e-02 2.126493483000245835e-02 2.191936600100138563e-02 2.263797339421069754e-02 2.341079563896553140e-02 2.422764823198040804e-02 2.507822314171677391e-02 2.595215038700234358e-02 2.683903882471790764e-02 2.772851188056888599e-02 2.861025141592675458e-02 2.947406025403096971e-02 3.030995160215925466e-02 3.110827192508762787e-02 3.185986279373480973e-02 3.255626679761088743e-02 3.318998266096563621e-02 3.375477508308181301e-02 3.424604530487588422e-02 3.466126863191249657e-02 3.500050454314762582e-02 3.526698265346964872e-02 3.546776221742554969e-02 3.561445191514464592e-02 3.572395750762950850e-02 3.581919450424440182e-02 3.592965939960325594e-02 3.609169889389479691e-02 3.634826400683631442e-02 3.674791231241688466e-02 3.734286839977140476e-02 3.818611024066031340e-02 3.932771892801063818e-02 4.081103415240504989e-02 4.266934655281873906e-02 4.492379026708188255e-02 4.758276486863190213e-02 5.064277198489212234e-02 5.409021444703292908e-02 5.790359814968052549e-02 6.205567329421408235e-02 6.651524125342410387e-02 7.124853252535327808e-02 7.622018017627106568e-02 8.139386904794211619e-02 8.673275288076784384e-02 9.219972052276916019e-02 9.775757351309853627e-02 1.033691586116102928e-01 1.089974835293822386e-01 1.146058328095439505e-01 1.201578929996920536e-01 1.256178911209521187e-01 1.309507471954529101e-01 1.361222396281666080e-01 1.410991811066147905e-01 1.458496020799171788e-01 1.503429386080185337e-01 1.545502213058012608e-01 1.584442621660928086e-01 1.619998361819916244e-01 1.651938548737257040e-01 1.680055290414490254e-01 1.704165183032337050e-01 1.724110652314041203e-01 1.739761121669426425e-01 1.751013990688510547e-01 1.757795410413914017e-01 1.760060844756551612e-01 1.757795410413913184e-01 1.751013990688511102e-01 1.739761121669426425e-01 1.724110652314041481e-01 1.704165183032336772e-01 1.680055290414489699e-01 1.651938548737256762e-01 1.619998361819915966e-01 1.584442621660928086e-01 1.545502213058012608e-01 1.503429386080185615e-01 1.458496020799171233e-01 1.410991811066147628e-01 1.361222396281666080e-01 1.309507471954528546e-01 1.256178911209521465e-01 1.201578929996920536e-01 1.146058328095439505e-01 1.089974835293822109e-01 1.033691586116102512e-01 9.775757351309856402e-02 9.219972052276918795e-02 8.673275288076780221e-02 8.139386904794211619e-02 7.622018017627109343e-02 7.124853252535327808e-02 6.651524125342410387e-02 6.205567329421408929e-02 5.790359814968052549e-02 5.409021444703292908e-02 5.064277198489209458e-02 4.758276486863195764e-02 4.492379026708187562e-02 4.266934655281875294e-02 4.081103415240506377e-02 3.932771892801068675e-02 3.818611024066033421e-02 3.734286839977140476e-02 3.674791231241688466e-02 3.634826400683628667e-02 3.609169889389478997e-02 3.592965939960324900e-02 3.581919450424442264e-02 3.572395750762952238e-02 3.561445191514463204e-02 3.546776221742554275e-02 3.526698265346964178e-02 3.500050454314763276e-02 3.466126863191250351e-02 3.424604530487588422e-02 3.375477508308181301e-02 3.318998266096565009e-02 3.255626679761088049e-02 3.185986279373481667e-02 3.110827192508762787e-02 3.030995160215925466e-02 2.947406025403096971e-02 2.861025141592675805e-02 2.772851188056889987e-02 2.683903882471789723e-02 2.595215038700233318e-02 2.507822314171678085e-02 2.422764823198039763e-02 2.341079563896554527e-02 2.263797339421069754e-02 2.191936600100139604e-02 2.126493483000245141e-02 2.068426413635290548e-02 2.018634119705395649e-02 1.977926916208595093e-02 1.946992654568402772e-02 1.926360550558394238e-02 1.916367706434716003e-02 1.917133853936160356e-02 1.928549140146348234e-02 1.950277619892511888e-02 1.981776103223020433e-02 2.022325139815638745e-02 2.071067123566055004e-02 2.127046171626835458e-02 2.189245359908557897e-02 2.256618492015195418e-02 2.328115223154155963e-02 2.402699646677040890e-02 2.479363234329321278e-02 2.557133350177116793e-02 2.635078567727992815e-02 2.712311852049091240e-02 2.787992433066225836e-02 2.861326960792516527e-02 2.931570331865115953e-02 2.998026420663304353e-02 3.060048836035604569e-02 3.117041749315832555e-02 3.168460792452828384e-02 3.213813998920762860e-02 3.252662748234806667e-02 3.284622672510995739e-02 3.309364487099810542e-02 3.326614714479042556e-02 3.336156279752033188e-02 3.337828966286748161e-02 3.331529730712896181e-02 3.317212887432283153e-02 3.294890183970847902e-02 3.264630800049134890e-02 3.226561315428612409e-02 3.180865704755833634e-02 3.127785432200000382e-02 3.067619735110109144e-02 3.000726204652697307e-02 2.927521792714283047e-02 2.848484398205080106e-02 2.764155211440616489e-02 2.675142020168646759e-02 2.582123699905670283e-02 2.485856114459011543e-02 2.387179621225412468e-02 2.287028277584040800e-02 2.186440625478817609e-02 2.086571507051391411e-02 1.988703615534482758e-02 1.894256268709176155e-02 1.804787093497303707e-02 1.721979991228725707e-02 1.647610431869502359e-02 1.583478157332897721e-02 1.531300127035956256e-02 1.492565635140729111e-02 1.468371393720094113e-02 1.459271877058620007e-02 1.465188289315332709e-02 1.485408035832271392e-02 1.518677231714413850e-02 1.563357431107931239e-02 1.617602189513106178e-02 1.679514435791935184e-02 1.747263249893675832e-02 1.819156341801019677e-02 1.893675471581280148e-02 1.969485813593252477e-02 2.045429505078968577e-02 2.120511067558377566e-02 2.193879721492915727e-02 2.264811512145459976e-02 2.332692736772741179e-02 2.397005288756020452e-02 2.457314044830650676e-02 2.513256174717341113e-02 2.564532147363621228e-02 2.610898180097978583e-02 2.652159887673788408e-02 2.688166915563326709e-02 2.718808374289382115e-02 2.744008923250267074e-02
2.857999123944676353e-02 2.839392639753626421e-02 2.815249297635965750e-02 2.785626358383924001e-02 2.750615340172038806e-02 2.710345578142025688e-02 2.664988297938479175e-02 2.614761310764342206e-02 2.559934456843103098e-02 2.500835942409258134e-02 2.437859728164462267e-02 2.371474126541708513e-02 2.302231737103430098e-02 2.230780770575871430e-02 2.157877645152312535e-02 2.084400428025487070e-02 2.011362164221668081e-02 1.939922294056757590e-02 1.871393138047205279e-02 1.807236846559999097e-02 1.749046532564510134e-02 1.698504229845867325e-02 1.657309119271796471e-02 1.627073754831336386e-02 1.609194756900790557e-02 1.604716211641410428e-02 1.614213874959748510e-02 1.637729371618722174e-02 1.674772161155840475e-02 1.724387029035965441e-02 1.785266325736165408e-02 1.855877955156513132e-02 1.934583728898391780e-02 2.019733091154367680e-02 2.109727934189320475e-02 2.203061470869276464e-02 2.298337324855171879e-02 2.394275312673892556e-02 2.489709280813061365e-02 2.583580864125641086e-02 2.674931681016761223e-02 2.762895455759353455e-02 2.846690858054155490e-02 2.925615407427818379e-02 2.999040529138173594e-02 3.066407705866094208e-02 3.127225600094299396e-02 3.181067995366026330e-02 3.227572401475478636e-02 3.266439177560370721e-02 3.297431041407289376e-02 3.320372849417068534e-02 3.335151547754852674e-02 3.341716210413758076e-02 3.340078093997717740e-02 3.330310652019658618e-02 3.312549463585003073e-02 3.286992042695209559e-02 3.253897505232553750e-02 3.213586081071290179e-02 3.166438468668018869e-02 3.112895038676336684e-02 3.053454901107625213e-02 2.988674856397476390e-02 2.919168252964784993e-02 2.845603770215422018e-02 2.768704133174247975e-02 2.689244738505173690e-02 2.608052125670400068e-02 2.526002154251646981e-02 2.444017641501091895e-02 2.363065067256588450e-02 2.284149766677877683e-02 2.208308818058804870e-02 2.136600629543111696e-02 2.070090105212541581e-02 2.009828337931767947e-02 1.956826172452449594e-02 1.912021831724977985e-02 1.876244127119246208e-02 1.850174399392644567e-02 1.834311814849429526e-02 1.828947333338721074e-02 1.834151010801381501e-02 1.849775175005815078e-02 1.875472942482082558e-02 1.910728540073011045e-02 1.954893967845806185e-02 2.007226201933111007e-02 2.066920219539137085e-02 2.133135002868323873e-02 2.205011634291803579e-02 2.281684137198475640e-02 2.362284655412389550e-02 2.445944943802045440e-02 2.531796122704188176e-02 2.618968403566206832e-02 2.706592161515109299e-02 2.793801401951807178e-02 2.879740389908208922e-02 2.963574000473418943e-02 3.044502205999564948e-02 3.121779031160099027e-02 3.194736264784402147e-02 3.262812197718701485e-02 3.325585632780053008e-02 3.382815350642054408e-02 3.434485063775932767e-02 3.480853577550425265e-02 3.522509304528968765e-02 3.560427319433094595e-02 3.596025661813829349e-02 3.631215491986772292e-02 3.668437023014527176e-02 3.710670235348581536e-02 3.761407095387796912e-02 3.824571846660604346e-02 3.904379837779701351e-02 4.005134755359781445e-02 4.130978556414507258e-02 4.285624108673032062e-02 4.472111007645220709e-02 4.692624046869083021e-02 4.948399894649353759e-02 5.239725873319711624e-02 5.566014399432878124e-02 5.925924973880302565e-02 6.317504530586395828e-02 6.738323454936469281e-02 7.185593879233012626e-02 7.656265198113477999e-02 8.147097419726426204e-02 8.654715914930678766e-02 9.175652064027184363e-02 9.706374066977352388e-02 1.024331142839178671e-01 1.078287575248623176e-01 1.132147968564255341e-01 1.185555519883949027e-01 1.238157191598212997e-01 1.289605584538984218e-01 1.339560863085213493e-01 1.387692727786887237e-01 1.433682420720157058e-01 1.477224742446718586e-01 1.518030055881730012e-01 1.555826250710967695e-01 1.590360641649862794e-01 1.621401774407843499e-01 1.648741114446503897e-01 1.672194595322945010e-01 1.691604005472468752e-01 1.706838194624087646e-01 1.717794083600737987e-01 1.724397463987115964e-01 1.726603577015109747e-01 1.724397463987116519e-01 1.717794083600738264e-01 1.706838194624087091e-01 1.691604005472467920e-01 1.672194595322945010e-01 1.648741114446503897e-01 1.621401774407843499e-01 1.590360641649863072e-01 1.555826250710967418e-01 1.518030055881730012e-01 1.477224742446719141e-01 1.433682420720157058e-01 1.387692727786887237e-01 1.339560863085213771e-01 1.289605584538985050e-01 1.238157191598213275e-01 1.185555519883949027e-01 1.132147968564255341e-01 1.078287575248623176e-01 1.024331142839178393e-01 9.706374066977349613e-02 9.175652064027184363e-02 8.654715914930678766e-02 8.147097419726422041e-02 7.656265198113477999e-02 7.185593879233015402e-02 6.738323454936466506e-02 6.317504530586395828e-02 5.925924973880300484e-02 5.566014399432878124e-02 5.239725873319709543e-02 4.948399894649355146e-02 4.692624046869083021e-02 4.472111007645217240e-02 4.285624108673033450e-02 4.130978556414505870e-02 4.005134755359780058e-02 3.904379837779701351e-02 3.824571846660606428e-02 3.761407095387798299e-02 3.710670235348581536e-02 3.668437023014525095e-02 3.631215491986772292e-02 3.596025661813830043e-02 3.560427319433095289e-02 3.522509304528969459e-02 3.480853577550424571e-02 3.434485063775930686e-02 3.382815350642055102e-02 3.325585632780053008e-02 3.262812197718702178e-02 3.194736264784400065e-02 3.121779031160096252e-02 3.044502205999563213e-02 2.963574000473418249e-02 2.879740389908207882e-02 2.793801401951808913e-02 2.706592161515109993e-02 2.618968403566206832e-02 2.531796122704188176e-02 2.445944943802045093e-02 2.362284655412388856e-02 2.281684137198475293e-02 2.205011634291803579e-02 2.133135002868322833e-02 2.066920219539138126e-02 2.007226201933111007e-02 1.954893967845806185e-02 1.910728540073011045e-02 1.875472942482084293e-02 1.849775175005814384e-02 1.834151010801380460e-02 1.828947333338720727e-02 1.834311814849427791e-02 1.850174399392646996e-02 1.876244127119247596e-02 1.912021831724979373e-02 1.956826172452447860e-02 2.009828337931767600e-02 2.070090105212542275e-02 2.136600629543110655e-02 2.208308818058805217e-02 2.284149766677877336e-02 2.363065067256589838e-02 2.444017641501091895e-02 2.526002154251646981e-02 2.608052125670400762e-02 2.689244738505174037e-02 2.768704133174247281e-02 2.845603770215423059e-02 2.919168252964785687e-02 2.988674856397475349e-02 3.053454901107627989e-02 3.112895038676338419e-02 3.166438468668017481e-02 3.213586081071290873e-02 3.253897505232554443e-02 3.286992042695209559e-02 3.312549463585005849e-02 3.330310652019660006e-02 3.340078093997717740e-02 3.341716210413760157e-02 3.335151547754854062e-02 3.320372849417070615e-02 3.297431041407289376e-02 3.266439177560370721e-02 3.227572401475478636e-02 3.181067995366026330e-02 3.127225600094300090e-02 3.066407705866094555e-02 2.999040529138173594e-02 2.925615407427817338e-02 2.846690858054157572e-02 2.762895455759354843e-02 2.674931681016761223e-02 2.583580864125641433e-02 2.489709280813061712e-02 2.394275312673892209e-02 2.298337324855171879e-02 2.203061470869276117e-02 2.109727934189321169e-02 2.019733091154368373e-02 1.934583728898391780e-02 1.855877955156513132e-02 1.785266325736165755e-02 1.724387029035964053e-02 1.674772161155841516e-02 1.637729371618722521e-02 1.614213874959746775e-02 1.604716211641410081e-02 1.609194756900790210e-02 1.627073754831337080e-02 1.657309119271797512e-02 1.698504229845867325e-02 1.749046532564510828e-02 1.807236846559999444e-02 1.871393138047205279e-02 1.939922294056756896e-02 2.011362164221667387e-02 2.084400428025487070e-02 2.157877645152311494e-02 2.230780770575870736e-02 2.302231737103429404e-02 2.371474126541707819e-02 2.437859728164461920e-02 2.500835942409258134e-02 2.559934456843102404e-02 2.614761310764342900e-02 2.664988297938478135e-02 2.710345578142025688e-02 2.750615340172038806e-02 2.785626358383923654e-02 2.815249297635965403e-02 2.839392639753626768e-02 2.857999123944677047e-02
2.975659830434877404e-02 2.963860744458855084e-02 2.946425918782719436e-02 2.923392428887095287e-02 2.894830154509400039e-02 2.860845022584248415e-02 2.821582656072992371e-02 2.777232505021662648e-02 2.728032548157180784e-02 2.674274663783817244e-02 2.616310774622087124e-02 2.554559867230218537e-02 2.489515963900188616e-02 2.421757069202995494e-02 2.351955002823328741e-02 2.280885833129073920e-02 2.209440299107017641e-02 2.138633100863205835e-02 2.069609205006576330e-02 2.003644343103827205e-02 1.942135772597962731e-02 1.886578411126653421e-02 1.838521232579566622e-02 1.799500203842515494e-02 1.770947933640437330e-02 1.754086799580455158e-02 1.749820207414124612e-02 1.758642467915522492e-02 1.780587557695678322e-02 1.815228958112410571e-02 1.861729437694611619e-02 1.918927043494594864e-02 1.985437117859225123e-02 2.059751315956359630e-02 2.140320838683795746e-02 2.225618505738368239e-02 2.314180061471941136e-02 2.404628297719136817e-02 2.495684585138556108e-02 2.586172083965046498e-02 2.675014017480234138e-02 2.761229416936839334e-02 2.843927912235394082e-02 2.922304514901152145e-02 2.995634906123357741e-02 3.063271461902336221e-02 3.124640076256876564e-02 3.179237745897236372e-02 3.226630829175160253e-02 3.266453870200249077e-02 3.298408873837076899e-02 3.322264921384254777e-02 3.337858025563216618e-02 3.345091134397349536e-02 3.343934205198052789e-02 3.334424281461020184e-02 3.316665516693589194e-02 3.290829099922431417e-02 3.257153047837958726e-02 3.215941838182528878e-02 3.167565867947612357e-02 3.112460727926994256e-02 3.051126291623408940e-02 2.984125620496021203e-02 2.912083687606750737e-02 2.835685915683130651e-02 2.755676510332509196e-02 2.672856540363477765e-02 2.588081669414678612e-02 2.502259370003069236e-02 2.416345346373346969e-02 2.331338752293303854e-02 2.248275617134327595e-02 2.168219705161364766e-02 2.092249869752588892e-02 2.021442901036426404e-02 1.956851014432676311e-02 1.899473623118794544e-02 1.850223986296295128e-02 1.809892717101785689e-02 1.779111737963577980e-02 1.758323589453925778e-02 1.747761376613645237e-02 1.747443563269635708e-02 1.757185299054729588e-02 1.776624660396297975e-02 1.805259217326495025e-02 1.842486701842062022e-02 1.887643645728200384e-02 1.940037360521068913e-02 1.998968810774798960e-02 2.063746039844473190e-02 2.133689374555105059e-02 2.208130518502850193e-02 2.286407931135028132e-02 2.367860767192596361e-02 2.451823305890307725e-02 2.537621374488665746e-02 2.624571857303999167e-02 2.711986026209981665e-02 2.799177150122807850e-02 2.885472638352988561e-02 2.970230834915446594e-02 3.052862490424594274e-02 3.132856873074120474e-02 3.209812413960431293e-02 3.283471682659607621e-02 3.353760317117428918e-02 3.420829239342258743e-02 3.485099018565480933e-02 3.547304537306809891e-02 3.608537127089211233e-02 3.670280068100841703e-02 3.734431886767419079e-02 3.803310499030112396e-02 3.879630424665989064e-02 3.966445752541632869e-02 4.067054050867576626e-02 4.184861471809470101e-02 4.323216550239467743e-02 4.485228071920772247e-02 4.673588272911303326e-02 4.890423885895014977e-02 5.137192975118091282e-02 5.414636304210566908e-02 5.722781340673228218e-02 6.060988437186387578e-02 6.428024399582733805e-02 6.822148678890153917e-02 7.241200433408342962e-02 7.682678876591039763e-02 8.143813229647908769e-02 8.621621503376955542e-02 9.112959102969074576e-02 9.614559077760184702e-02 1.012306602754225460e-01 1.063506550466459533e-01 1.114711041775646311e-01 1.165574557253243743e-01 1.215753114297765114e-01 1.264906557928597575e-01 1.312700823267091976e-01 1.358810180653998168e-01 1.402919461952449598e-01 1.444726257900941502e-01 1.483943070565647837e-01 1.520299401305837961e-01 1.553543752674308720e-01 1.583445521920717469e-01 1.609796763951492071e-01 1.632413802504294187e-01 1.651138669755893851e-01 1.665840356478720807e-01 1.676415857099631257e-01 1.682790996521973392e-01 1.684921028287030831e-01 1.682790996521972837e-01 1.676415857099631257e-01 1.665840356478720807e-01 1.651138669755893851e-01 1.632413802504294187e-01 1.609796763951492349e-01 1.583445521920718579e-01 1.553543752674308442e-01 1.520299401305837961e-01 1.483943070565648115e-01 1.444726257900940669e-01 1.402919461952449598e-01 1.358810180653998168e-01 1.312700823267091699e-01 1.264906557928597297e-01 1.215753114297764836e-01 1.165574557253243049e-01 1.114711041775646727e-01 1.063506550466459255e-01 1.012306602754225460e-01 9.614559077760184702e-02 9.112959102969074576e-02 8.621621503376952766e-02 8.143813229647907381e-02 7.682678876591036987e-02 7.241200433408345738e-02 6.822148678890156692e-02 6.428024399582732418e-02 6.060988437186389660e-02 5.722781340673228218e-02 5.414636304210566908e-02 5.137192975118091975e-02 4.890423885895015671e-02 4.673588272911306102e-02 4.485228071920770859e-02 4.323216550239464967e-02 4.184861471809469408e-02 4.067054050867573156e-02 3.966445752541635644e-02 3.879630424665991839e-02 3.803310499030113784e-02 3.734431886767419773e-02 3.670280068100842397e-02 3.608537127089211927e-02 3.547304537306811278e-02 3.485099018565480933e-02 3.420829239342256661e-02 3.353760317117430306e-02 3.283471682659607621e-02 3.209812413960429905e-02 3.132856873074121168e-02 3.052862490424596009e-02 2.970230834915446941e-02 2.885472638352988561e-02 2.799177150122807850e-02 2.711986026209981665e-02 2.624571857303998473e-02 2.537621374488665746e-02 2.451823305890307725e-02 2.367860767192596014e-02 2.286407931135026397e-02 2.208130518502849846e-02 2.133689374555104712e-02 2.063746039844473190e-02 1.998968810774798613e-02 1.940037360521069607e-02 1.887643645728200384e-02 1.842486701842061328e-02 1.805259217326495025e-02 1.776624660396299363e-02 1.757185299054729241e-02 1.747443563269634667e-02 1.747761376613643849e-02 1.758323589453927166e-02 1.779111737963576592e-02 1.809892717101786383e-02 1.850223986296297210e-02 1.899473623118793503e-02 1.956851014432676311e-02 2.021442901036426751e-02 2.092249869752587157e-02 2.168219705161364766e-02 2.248275617134326901e-02 2.331338752293304201e-02 2.416345346373345582e-02 2.502259370003072012e-02 2.588081669414678612e-02 2.672856540363478112e-02 2.755676510332508156e-02 2.835685915683132385e-02 2.912083687606751084e-02 2.984125620496021550e-02 3.051126291623410675e-02 3.112460727926995296e-02 3.167565867947612357e-02 3.215941838182528878e-02 3.257153047837960114e-02 3.290829099922431417e-02 3.316665516693587112e-02 3.334424281461020184e-02 3.343934205198053483e-02 3.345091134397349536e-02 3.337858025563217312e-02 3.322264921384254777e-02 3.298408873837076205e-02 3.266453870200249077e-02 3.226630829175160253e-02 3.179237745897236372e-02 3.124640076256876217e-02 3.063271461902337262e-02 2.995634906123359129e-02 2.922304514901153186e-02 2.843927912235394775e-02 2.761229416936839334e-02 2.675014017480234138e-02 2.586172083965045804e-02 2.495684585138556108e-02 2.404628297719135777e-02 2.314180061471941482e-02 2.225618505738369279e-02 2.140320838683797133e-02 2.059751315956358589e-02 1.985437117859227205e-02 1.918927043494594517e-02 1.861729437694610925e-02 1.815228958112411264e-02 1.780587557695679710e-02 1.758642467915522492e-02 1.749820207414126000e-02 1.754086799580455505e-02 1.770947933640437330e-02 1.799500203842515494e-02 1.838521232579567663e-02 1.886578411126654461e-02 1.942135772597963772e-02 2.003644343103827205e-02 2.069609205006575983e-02 2.138633100863205835e-02 2.209440299107017988e-02 2.280885833129075307e-02 2.351955002823328394e-02 2.421757069202996188e-02 2.489515963900188616e-02 2.554559867230219231e-02 2.616310774622088164e-02 2.674274663783817244e-02 2.728032548157181478e-02 2.777232505021661954e-02 2.821582656072991330e-02 2.860845022584248415e-02 2.894830154509401079e-02 2.923392428887095287e-02 2.946425918782720130e-02 2.963860744458855431e-02 2.975659830434878098e-02
3.096501530028826846e-02 3.091698572386304342e-02 3.081160073254047421e-02 3.064901214969181428e-02 3.042968437063532997e-02 3.015442407852527915e-02 2.982441317424181296e-02 2.944124546369775858e-02 2.900696772243448532e-02 2.852412581990257726e-02 2.799581661379280106e-02 2.742574628334424822e-02 2.681829560385416006e-02 2.617859228533868376e-02 2.551258977564145949e-02 2.482715067479173907e-02 2.413013087118600838e-02 2.343045738580996906e-02 2.273818839411083370e-02 2.206453782546383482e-02 2.142183958408485495e-02 2.082341895123044143e-02 2.028333374908055514e-02 1.981594986542957459e-02 1.943533059510223898e-02 1.915445175700386873e-02 1.898430386926804742e-02 1.893299736318354923e-02 1.900502431591498398e-02 1.920082573745550414e-02 1.951675677235262252e-02 1.994544962534035293e-02 2.047648292154697486e-02 2.109721259464035492e-02 2.179361699390511969e-02 2.255104584782414295e-02 2.335481471611058207e-02 2.419063261990959945e-02 2.504488058767904979e-02 2.590477257703483957e-02 2.675843223819123276e-02 2.759491463423432989e-02 2.840419538829661722e-02 2.917714315277450746e-02 2.990548583592459592e-02 3.058177692685421986e-02 3.119936539992033617e-02 3.175237079206882918e-02 3.223566386542838641e-02 3.264485257105396304e-02 3.297627265189240903e-02 3.322698204703074948e-02 3.339475820635354891e-02 3.347809744408359461e-02 3.347621551921238503e-02 3.338904871107022110e-02 3.321725474772152520e-02 3.296221303665418378e-02 3.262602373734460603e-02 3.221150530055356259e-02 3.172219017660861395e-02 3.116231846002691375e-02 3.053682928401605864e-02 2.985134979548645373e-02 2.911218151386197814e-02 2.832628378306894373e-02 2.750125383479409130e-02 2.664530265155386560e-02 2.576722529997549707e-02 2.487636364237290343e-02 2.398255828001912004e-02 2.309608522003731360e-02 2.222757115664062214e-02 2.138787963945093518e-02 2.058795924195194402e-02 1.983864495627615451e-02 1.915040658265345155e-02 1.853304413513941207e-02 1.799534108320769571e-02 1.754470102355177794e-02 1.718680916595192662e-02 1.692537124546111826e-02 1.676198245907835338e-02 1.669616335685440364e-02 1.672556978296290894e-02 1.684634838003744306e-02 1.705357988971402741e-02 1.734173916543148980e-02 1.770510609203784780e-02 1.813808084397074832e-02 1.863538179946254425e-02 1.919212733851319991e-02 1.980381927057879229e-02 2.046625471246672420e-02 2.117539598558678196e-02 2.192722645661684955e-02 2.271761606757139243e-02 2.354221502061186813e-02 2.439638866858257968e-02 2.527520171458380246e-02 2.617345567371597015e-02 2.708578033038208308e-02 2.800677761487269449e-02 2.893121478504106711e-02 2.985426280721615450e-02 3.077177510093850529e-02 3.168060102595610106e-02 3.257892731148706589e-02 3.346663872097785375e-02 3.434568629792307537e-02 3.522044730852344485e-02 3.609805540468288831e-02 3.698867280410907121e-02 3.790566916316303464e-02 3.886566577402821715e-02 3.988840107720846573e-02 4.099637726201450783e-02 4.221426096265552125e-02 4.356803547926997588e-02 4.508393630156799781e-02 4.678724044865501669e-02 4.870101373933644756e-02 5.084493774027903229e-02 5.323433215233284305e-02 5.587945840565122779e-02 5.878514414931908932e-02 6.195071923437593664e-02 6.537021441863834215e-02 6.903275192274821448e-02 7.292305290334957779e-02 7.702199645499402392e-02 8.130718140826713458e-02 8.575346011821519121e-02 9.033342884072298462e-02 9.501787054043904501e-02 9.977615299651157454e-02 1.045765886375036313e-01 1.093867636634307389e-01 1.141738436382053884e-01 1.189048615787603735e-01 1.235469931130412785e-01 1.280678218202173091e-01 1.324355965563791260e-01 1.366194814725603945e-01 1.405897985616533785e-01 1.443182619126364141e-01 1.477782023785919885e-01 1.509447810508284804e-01 1.537951897477604357e-01 1.563088366504812865e-01 1.584675152269937604e-01 1.602555546675215326e-01 1.616599501905640335e-01 1.626704717622208529e-01 1.632797499905087601e-01 1.634833382037333693e-01 1.632797499905087601e-01 1.626704717622208807e-01 1.616599501905640612e-01 1.602555546675215326e-01 1.584675152269937604e-01 1.563088366504813420e-01 1.537951897477604912e-01 1.509447810508285359e-01 1.477782023785920718e-01 1.443182619126363864e-01 1.405897985616533508e-01 1.366194814725603945e-01 1.324355965563791537e-01 1.280678218202173091e-01 1.235469931130412646e-01 1.189048615787603319e-01 1.141738436382054300e-01 1.093867636634307250e-01 1.045765886375036036e-01 9.977615299651164393e-02 9.501787054043907277e-02 9.033342884072298462e-02 8.575346011821521897e-02 8.130718140826712070e-02 7.702199645499398228e-02 7.292305290334956391e-02 6.903275192274815897e-02 6.537021441863835602e-02 6.195071923437593664e-02 5.878514414931908932e-02 5.587945840565122779e-02 5.323433215233285692e-02 5.084493774027901147e-02 4.870101373933646144e-02 4.678724044865500281e-02 4.508393630156798393e-02 4.356803547926998976e-02 4.221426096265552125e-02 4.099637726201451476e-02 3.988840107720847961e-02 3.886566577402822409e-02 3.790566916316304158e-02 3.698867280410911978e-02 3.609805540468288138e-02 3.522044730852344485e-02 3.434568629792304068e-02 3.346663872097785375e-02 3.257892731148705201e-02 3.168060102595608024e-02 3.077177510093851570e-02 2.985426280721616143e-02 2.893121478504104629e-02 2.800677761487268408e-02 2.708578033038211083e-02 2.617345567371596668e-02 2.527520171458380246e-02 2.439638866858257621e-02 2.354221502061188895e-02 2.271761606757139590e-02 2.192722645661683914e-02 2.117539598558677849e-02 2.046625471246672420e-02 1.980381927057878189e-02 1.919212733851318603e-02 1.863538179946254425e-02 1.813808084397075526e-02 1.770510609203785821e-02 1.734173916543147939e-02 1.705357988971404476e-02 1.684634838003743612e-02 1.672556978296290547e-02 1.669616335685439323e-02 1.676198245907836032e-02 1.692537124546110786e-02 1.718680916595192315e-02 1.754470102355175712e-02 1.799534108320769224e-02 1.853304413513943288e-02 1.915040658265343768e-02 1.983864495627613717e-02 2.058795924195197177e-02 2.138787963945091436e-02 2.222757115664063601e-02 2.309608522003728584e-02 2.398255828001912698e-02 2.487636364237291731e-02 2.576722529997551095e-02 2.664530265155387601e-02 2.750125383479409130e-02 2.832628378306895414e-02 2.911218151386198855e-02 2.985134979548643985e-02 3.053682928401606905e-02 3.116231846002689293e-02 3.172219017660860702e-02 3.221150530055356259e-02 3.262602373734461297e-02 3.296221303665416991e-02 3.321725474772152520e-02 3.338904871107021416e-02 3.347621551921237809e-02 3.347809744408361543e-02 3.339475820635354891e-02 3.322698204703077030e-02 3.297627265189240903e-02 3.264485257105396304e-02 3.223566386542837947e-02 3.175237079206882918e-02 3.119936539992034658e-02 3.058177692685422680e-02 2.990548583592459592e-02 2.917714315277450399e-02 2.840419538829663457e-02 2.759491463423432295e-02 2.675843223819123276e-02 2.590477257703484304e-02 2.504488058767906714e-02 2.419063261990959945e-02 2.335481471611058207e-02 2.255104584782414295e-02 2.179361699390511276e-02 2.109721259464036533e-02 2.047648292154697486e-02 1.994544962534035293e-02 1.951675677235261211e-02 1.920082573745550414e-02 1.900502431591497357e-02 1.893299736318353882e-02 1.898430386926803354e-02 1.915445175700385486e-02 1.943533059510224939e-02 1.981594986542958153e-02 2.028333374908056208e-02 2.082341895123044143e-02 2.142183958408486188e-02 2.206453782546383482e-02 2.273818839411083717e-02 2.343045738580996212e-02 2.413013087118601185e-02 2.482715067479174947e-02 2.551258977564144562e-02 2.617859228533868376e-02 2.681829560385415312e-02 2.742574628334425516e-02 2.799581661379279413e-02 2.852412581990258766e-02 2.900696772243447491e-02 2.944124546369775511e-02 2.982441317424182337e-02 3.015442407852528262e-02 3.042968437063532997e-02 3.064901214969181428e-02 3.081160073254047421e-02 3.091698572386303648e-02 3.096501530028826846e-02
[truncated: 2,021,501 more chars]
