# Supplementary material for: Intelligent wireless power transfer via a 2-bit compact reconfigurable transmissive-metasurface-based router
Source: Nat Commun. 2024 Apr 1;15:2807. doi: 10.1038/s41467-024-46984-4 (PMC10984985; doi:10.1038/s41467-024-46984-4)
Supplement: Supplementary file 12 — Source Data [file 41467_2024_46984_MOESM12_ESM.zip › source_data/figure_s20b_d500_3.txt]

# x = -503.75:503.75:311
# y = -503.75:503.75:311
5.685922051648233111e-02 5.688372133056907032e-02 5.693281686439523315e-02 5.701453070653268035e-02 5.713733082298748378e-02 5.731002835996876904e-02 5.754164964428847701e-02 5.784128188964245132e-02 5.821789502294559548e-02 5.868014419362783951e-02 5.923615969776971357e-02 5.989333294574317873e-02 6.065810840762754508e-02 6.153579190359950712e-02 6.253038499371647851e-02 6.364445355490544465e-02 6.487903609073285283e-02 6.623359424027816522e-02 6.770600476640838139e-02 6.929258944060084913e-02 7.098817704215769353e-02 7.278619034843610003e-02 7.467875054032944993e-02 7.665679177499760966e-02 7.871017958613080179e-02 8.082782802712401571e-02 8.299781185417476337e-02 8.520747137916322156e-02 8.744350878869026900e-02 8.969207566438280876e-02 9.193885213465771700e-02 9.416911855523099617e-02 9.636782088847396788e-02 9.851963107113881346e-02 1.006090036666146964e-01 1.026202300276463503e-01 1.045374910776395022e-01 1.063449096755956225e-01 1.080266033773277096e-01 1.095667382545817553e-01 1.109495842906753488e-01 1.121595727396786368e-01 1.131813557176921392e-01 1.139998681893481247e-01 1.146003924197229323e-01 1.149686248801584793e-01 1.150907455248422473e-01 1.149534892919866907e-01 1.145442196279689157e-01 1.138510037837094924e-01 1.128626895890869619e-01 1.115689833726170171e-01 1.099605286595329440e-01 1.080289852516048421e-01 1.057671082665829349e-01 1.031688266945093163e-01 1.002293210132362000e-01 9.694509939816815802e-02 9.331407206470981874e-02 8.933562330193893508e-02 8.501068080338619604e-02 8.034178199582725499e-02 7.533313725027786234e-02 6.999069021548656733e-02 6.432217622982272509e-02 5.833718128251767082e-02 5.204720743039833314e-02 4.546575907082266166e-02 3.860848792418292846e-02 3.149350937858814981e-02 2.414229395964899785e-02 1.658306705889906266e-02 8.872420703237342277e-03 1.814536729355651452e-03 7.523188618360593730e-03 1.564913608062580216e-02 2.392907685527884132e-02 3.228141399167323150e-02 4.066348217075611837e-02 4.903748632348798459e-02 5.736600728801138915e-02 6.561100271105933801e-02 7.373357170287617168e-02 8.169395340620265455e-02 8.945161786297724238e-02 9.696540273288700718e-02 1.041936783265189903e-01 1.110945336913577858e-01 1.176259806567414162e-01 1.237461746874545659e-01 1.294136524908101882e-01 1.345875871239111676e-01 1.392280621213652925e-01 1.432963670738817974e-01 1.467553182781726195e-01 1.495696097138949909e-01 1.517062019072223933e-01 1.531347595371571335e-01 1.538281534169992915e-01 1.537630494868490461e-01 1.529206178482143685e-01 1.512874104962899924e-01 1.488564801902677037e-01 1.456288495574778463e-01 1.416154966425423045e-01 1.368401128297306590e-01 1.313430303158008294e-01 1.251869366799538419e-01 1.184653269327865521e-01 1.113151042777215244e-01 1.039352332291074849e-01 9.661336343935644777e-02 8.976017781504701254e-02 8.394266600804368983e-02 7.988668576231497398e-02 7.839264925996411448e-02 8.012797193446601074e-02 8.538745041553998105e-02 9.402065834629888541e-02 1.055823710769281665e-01 1.195450951566632558e-01 1.354310703920849068e-01 1.528531592895308600e-01 1.715087740761757351e-01 1.911603300028954233e-01 2.116163965883109954e-01 2.327172304499554034e-01 2.543245811819531688e-01 2.763147630393918974e-01 2.985740212268920279e-01 3.209954612047914435e-01 3.434770344305817513e-01 3.659202406261657936e-01 3.882293203984031882e-01 4.103107872156544489e-01 4.320731969275401485e-01 4.534270852137128327e-01 4.742850245587504343e-01 4.945617664555767012e-01 5.141744440254044646e-01 5.330428167006916462e-01 5.510895430745156309e-01 5.682404711406580100e-01 5.844249373698883199e-01 5.995760676782759813e-01 6.136310745361899244e-01 6.265315453725538442e-01 6.382237181371805956e-01 6.486587404558302739e-01 6.577929092906092956e-01 6.655878884320204358e-01 6.720109015189987822e-01 6.770348986241312428e-01 6.806386947627912631e-01 6.828070789942057850e-01 6.835308930839344432e-01 6.828070789942057850e-01 6.806386947627912631e-01 6.770348986241312428e-01 6.720109015189987822e-01 6.655878884320204358e-01 6.577929092906092956e-01 6.486587404558303849e-01 6.382237181371807067e-01 6.265315453725537331e-01 6.136310745361900354e-01 5.995760676782759813e-01 5.844249373698883199e-01 5.682404711406580100e-01 5.510895430745155199e-01 5.330428167006915352e-01 5.141744440254045756e-01 4.945617664555767568e-01 4.742850245587504343e-01 4.534270852137127772e-01 4.320731969275401485e-01 4.103107872156544489e-01 3.882293203984031882e-01 3.659202406261657381e-01 3.434770344305819179e-01 3.209954612047913880e-01 2.985740212268920279e-01 2.763147630393918974e-01 2.543245811819532798e-01 2.327172304499554034e-01 2.116163965883109954e-01 1.911603300028954233e-01 1.715087740761757351e-01 1.528531592895308600e-01 1.354310703920849068e-01 1.195450951566632558e-01 1.055823710769281942e-01 9.402065834629882990e-02 8.538745041553993942e-02 8.012797193446601074e-02 7.839264925996411448e-02 7.988668576231497398e-02 8.394266600804368983e-02 8.976017781504702642e-02 9.661336343935648940e-02 1.039352332291074710e-01 1.113151042777215799e-01 1.184653269327865382e-01 1.251869366799538419e-01 1.313430303158007462e-01 1.368401128297306590e-01 1.416154966425422490e-01 1.456288495574777908e-01 1.488564801902676760e-01 1.512874104962900201e-01 1.529206178482143130e-01 1.537630494868490461e-01 1.538281534169992915e-01 1.531347595371571335e-01 1.517062019072224488e-01 1.495696097138949632e-01 1.467553182781726473e-01 1.432963670738818251e-01 1.392280621213653202e-01 1.345875871239111676e-01 1.294136524908102159e-01 1.237461746874545798e-01 1.176259806567414162e-01 1.110945336913578135e-01 1.041936783265189903e-01 9.696540273288702105e-02 8.945161786297725626e-02 8.169395340620266843e-02 7.373357170287615781e-02 6.561100271105937964e-02 5.736600728801138915e-02 4.903748632348797765e-02 4.066348217075611143e-02 3.228141399167323844e-02 2.392907685527883091e-02 1.564913608062580910e-02 7.523188618360600668e-03 1.814536729355677256e-03 8.872420703237323195e-03 1.658306705889906266e-02 2.414229395964899091e-02 3.149350937858817062e-02 3.860848792418290765e-02 4.546575907082268941e-02 5.204720743039834008e-02 5.833718128251765694e-02 6.432217622982272509e-02 6.999069021548656733e-02 7.533313725027789010e-02 8.034178199582726887e-02 8.501068080338618216e-02 8.933562330193897671e-02 9.331407206470979099e-02 9.694509939816815802e-02 1.002293210132362139e-01 1.031688266945093579e-01 1.057671082665829210e-01 1.080289852516048144e-01 1.099605286595329579e-01 1.115689833726170033e-01 1.128626895890869897e-01 1.138510037837094924e-01 1.145442196279689157e-01 1.149534892919866907e-01 1.150907455248422473e-01 1.149686248801585070e-01 1.146003924197229046e-01 1.139998681893481247e-01 1.131813557176921670e-01 1.121595727396786091e-01 1.109495842906753210e-01 1.095667382545817553e-01 1.080266033773277096e-01 1.063449096755955947e-01 1.045374910776394745e-01 1.026202300276463225e-01 1.006090036666146964e-01 9.851963107113882734e-02 9.636782088847394012e-02 9.416911855523101005e-02 9.193885213465771700e-02 8.969207566438285040e-02 8.744350878869026900e-02 8.520747137916324931e-02 8.299781185417479112e-02 8.082782802712404346e-02 7.871017958613078791e-02 7.665679177499763741e-02 7.467875054032942217e-02 7.278619034843610003e-02 7.098817704215769353e-02 6.929258944060084913e-02 6.770600476640838139e-02 6.623359424027815134e-02 6.487903609073288058e-02 6.364445355490543077e-02 6.253038499371647851e-02 6.153579190359949325e-02 6.065810840762756589e-02 5.989333294574322730e-02 5.923615969776970663e-02 5.868014419362782563e-02 5.821789502294562324e-02 5.784128188964243744e-02 5.754164964428849088e-02 5.731002835996876210e-02 5.713733082298747684e-02 5.701453070653269423e-02 5.693281686439523315e-02 5.688372133056908420e-02 5.685922051648233111e-02
5.710484658082148196e-02 5.714777849391432935e-02 5.721308445512732904e-02 5.730859897011982701e-02 5.744262800199193691e-02 5.762385717473526847e-02 5.786123365316636624e-02 5.816382168026017208e-02 5.854063351042924912e-02 5.900043952010135262e-02 5.955156341486959187e-02 6.020167042073351626e-02 6.095755783990280258e-02 6.182495807899035523e-02 6.280836401170582228e-02 6.391088525559671107e-02 6.513414173548777442e-02 6.647819805466896603e-02 6.794153909160911831e-02 6.952108430834098851e-02 7.121223586232124092e-02 7.300895399693820009e-02 7.490385243218503075e-02 7.688830652659624232e-02 7.895256766906548485e-02 8.108587846711744207e-02 8.327658460630933679e-02 8.551224057687549507e-02 8.777970766394418978e-02 9.006524359725465168e-02 9.235458402404615741e-02 9.463301650881740523e-02 9.688544810233813698e-02 9.909646769676509759e-02 1.012504044334439496e-01 1.033313833914349944e-01 1.053233796888186774e-01 1.072102719995668696e-01 1.089758963440666112e-01 1.106041008635890305e-01 1.120788021461064793e-01 1.133840435374949829e-01 1.145040557506394469e-01 1.154233199760191370e-01 1.161266336006287064e-01 1.165991785568818162e-01 1.168265922482051439e-01 1.167950409323882249e-01 1.164912953862376893e-01 1.159028086249438982e-01 1.150177954062065605e-01 1.138253132123116518e-01 1.123153443733200668e-01 1.104788789719941128e-01 1.083079981578968926e-01 1.057959574971320954e-01 1.029372700007140512e-01 9.972778851741544159e-02 9.616478726128914467e-02 9.224704239705530662e-02 8.797491187699528481e-02 8.335041520343217103e-02 7.837731466229887201e-02 7.306120120715378641e-02 6.740959137309572580e-02 6.143204821500311552e-02 5.514035386822817297e-02 4.854879627339243192e-02 4.167472505126053328e-02 3.453980973889574091e-02 2.717342906798006497e-02 1.962418317906948831e-02 1.201660022832334862e-02 5.137967428185387549e-03 6.313752756431378205e-03 1.385366286228106175e-02 2.208738520737692224e-02 3.050974197419669895e-02 3.901051090400049076e-02 4.753163070930156026e-02 5.602720445148350048e-02 6.445471876574129788e-02 7.277242600225088121e-02 8.093844568633033754e-02 8.891046628222400161e-02 9.664569511577916772e-02 1.041009269042493246e-01 1.112326774143230917e-01 1.179973582193150905e-01 1.243514811637720652e-01 1.302518871206030382e-01 1.356559967935429822e-01 1.405220832879279236e-01 1.448095676987191105e-01 1.484793404611062517e-01 1.514941129693451738e-01 1.538188062766253084e-01 1.554209868889311619e-01 1.562713642455939023e-01 1.563443711667613367e-01 1.556188584715998968e-01 1.540789499131911822e-01 1.517151263960723473e-01 1.485256437763113613e-01 1.445184439594890680e-01 1.397138068513887055e-01 1.341481308129238992e-01 1.278794521178230059e-01 1.209956611431441259e-01 1.136268822280695201e-01 1.059641132260213114e-01 9.828657773452607882e-02 9.099880172420592161e-02 8.467089277707606776e-02 8.005421297997959706e-02 7.801079799636427559e-02 7.929952761977357434e-02 8.429524797034586292e-02 9.287371361855795149e-02 1.045642658798777019e-01 1.187945286488897023e-01 1.350464018202792715e-01 1.529039225286725756e-01 1.720456500677067790e-01 1.922218539140599924e-01 2.132330299150322350e-01 2.349137198111757863e-01 2.571212892224378210e-01 2.797284016671331419e-01 3.026180414529666685e-01 3.256802471371232910e-01 3.488099871370045069e-01 3.719058021973509764e-01 3.948689682286936065e-01 4.176030167264149773e-01 4.400135039988413710e-01 4.620079554025866564e-01 4.834959336036512290e-01 5.043891949354654125e-01 5.246019079765268378e-01 5.440509152717726282e-01 5.626560237897197947e-01 5.803403129602991983e-01 5.970304514436430843e-01 6.126570154454930028e-01 6.271548026250324259e-01 6.404631365733225445e-01 6.525261575687854032e-01 6.632930959041610786e-01 6.727185245714631945e-01 6.807625885181032288e-01 6.873912080700655958e-01 6.925762544713792712e-01 6.962956958235302363e-01 6.985337120307320014e-01 6.992807776718996671e-01 6.985337120307320014e-01 6.962956958235302363e-01 6.925762544713792712e-01 6.873912080700654847e-01 6.807625885181032288e-01 6.727185245714631945e-01 6.632930959041609675e-01 6.525261575687856253e-01 6.404631365733224335e-01 6.271548026250323149e-01 6.126570154454930028e-01 5.970304514436430843e-01 5.803403129602990873e-01 5.626560237897197947e-01 5.440509152717726282e-01 5.246019079765269488e-01 5.043891949354654125e-01 4.834959336036514510e-01 4.620079554025868229e-01 4.400135039988413710e-01 4.176030167264150328e-01 3.948689682286935509e-01 3.719058021973508654e-01 3.488099871370045069e-01 3.256802471371232355e-01 3.026180414529666685e-01 2.797284016671331419e-01 2.571212892224378765e-01 2.349137198111757863e-01 2.132330299150322350e-01 1.922218539140599924e-01 1.720456500677067235e-01 1.529039225286725479e-01 1.350464018202792715e-01 1.187945286488897301e-01 1.045642658798777158e-01 9.287371361855796537e-02 8.429524797034586292e-02 7.929952761977358822e-02 7.801079799636427559e-02 8.005421297997958319e-02 8.467089277707606776e-02 9.099880172420587998e-02 9.828657773452603719e-02 1.059641132260213114e-01 1.136268822280695201e-01 1.209956611431441537e-01 1.278794521178230059e-01 1.341481308129238992e-01 1.397138068513887055e-01 1.445184439594890125e-01 1.485256437763113335e-01 1.517151263960723750e-01 1.540789499131911822e-01 1.556188584715998968e-01 1.563443711667613090e-01 1.562713642455938468e-01 1.554209868889312174e-01 1.538188062766252251e-01 1.514941129693451738e-01 1.484793404611062517e-01 1.448095676987190827e-01 1.405220832879279513e-01 1.356559967935429822e-01 1.302518871206030382e-01 1.243514811637720097e-01 1.179973582193150905e-01 1.112326774143231056e-01 1.041009269042493662e-01 9.664569511577915384e-02 8.891046628222404324e-02 8.093844568633033754e-02 7.277242600225085345e-02 6.445471876574131176e-02 5.602720445148350048e-02 4.753163070930157413e-02 3.901051090400048382e-02 3.050974197419670242e-02 2.208738520737692917e-02 1.385366286228106349e-02 6.313752756431381674e-03 5.137967428185371936e-03 1.201660022832335036e-02 1.962418317906948484e-02 2.717342906798007884e-02 3.453980973889576866e-02 4.167472505126051940e-02 4.854879627339241804e-02 5.514035386822820073e-02 6.143204821500311552e-02 6.740959137309573967e-02 7.306120120715377253e-02 7.837731466229884425e-02 8.335041520343218491e-02 8.797491187699527093e-02 9.224704239705533437e-02 9.616478726128913079e-02 9.972778851741544159e-02 1.029372700007140651e-01 1.057959574971320260e-01 1.083079981578968926e-01 1.104788789719941128e-01 1.123153443733200529e-01 1.138253132123116795e-01 1.150177954062065327e-01 1.159028086249439121e-01 1.164912953862376893e-01 1.167950409323881694e-01 1.168265922482051300e-01 1.165991785568817884e-01 1.161266336006287064e-01 1.154233199760191092e-01 1.145040557506394469e-01 1.133840435374950106e-01 1.120788021461065070e-01 1.106041008635890582e-01 1.089758963440666112e-01 1.072102719995668696e-01 1.053233796888186496e-01 1.033313833914350083e-01 1.012504044334439079e-01 9.909646769676508371e-02 9.688544810233813698e-02 9.463301650881741911e-02 9.235458402404617129e-02 9.006524359725463780e-02 8.777970766394418978e-02 8.551224057687548119e-02 8.327658460630935067e-02 8.108587846711741431e-02 7.895256766906545709e-02 7.688830652659627007e-02 7.490385243218500300e-02 7.300895399693821397e-02 7.121223586232124092e-02 6.952108430834098851e-02 6.794153909160910443e-02 6.647819805466896603e-02 6.513414173548776054e-02 6.391088525559672495e-02 6.280836401170580841e-02 6.182495807899036910e-02 6.095755783990280258e-02 6.020167042073352320e-02 5.955156341486957799e-02 5.900043952010135262e-02 5.854063351042924912e-02 5.816382168026014432e-02 5.786123365316636624e-02 5.762385717473531010e-02 5.744262800199191610e-02 5.730859897011982701e-02 5.721308445512732904e-02 5.714777849391430853e-02 5.710484658082147502e-02
5.730511926748336343e-02 5.736714143619058015e-02 5.744941362336662000e-02 5.755957394432141550e-02 5.770575574272822361e-02 5.789650484926807394e-02 5.814067111893798240e-02 5.844727376196450636e-02 5.882534159098499332e-02 5.928373123158713065e-02 5.983092842538600964e-02 6.047483955856775700e-02 6.122258218646237093e-02 6.208028430475975856e-02 6.305290220789694366e-02 6.414406586355009265e-02 6.535595887079105604e-02 6.668923747774133104e-02 6.814299016175148771e-02 6.971473632830053890e-02 7.140046014308260025e-02 7.319467365380689927e-02 7.509050231968270039e-02 7.707978583722550903e-02 7.915318760397983822e-02 8.130030710121406712e-02 8.350979068768399349e-02 8.576943758516145100e-02 8.806629905325565055e-02 9.038676979978538251e-02 9.271667150661519474e-02 9.504132896108830053e-02 9.734563968798029543e-02 9.961413820837534960e-02 1.018310561475899989e-01 1.039803794106060886e-01 1.060459035723362309e-01 1.080112885173351162e-01 1.098601132287764515e-01 1.115759314838502825e-01 1.131423290714096003e-01 1.145429830136865251e-01 1.157617231503038774e-01 1.167825963310204079e-01 1.175899333639587041e-01 1.181684187778686418e-01 1.185031633796160694e-01 1.185797795205759675e-01 1.183844589272324832e-01 1.179040529015301514e-01 1.171261546552142263e-01 1.160391835100274827e-01 1.146324706733340554e-01 1.128963462888659397e-01 1.108222274688679537e-01 1.084027070436280049e-01 1.056316428284210102e-01 1.025042473248901076e-01 9.901717797557189893e-02 9.516862843213794165e-02 9.095842187959143899e-02 8.638810846532911369e-02 8.146107067120650358e-02 7.618264375929882648e-02 7.056026474520721292e-02 6.460367613347454963e-02 5.832523811564497423e-02 5.174046648951870914e-02 4.486907462974926847e-02 3.773725550916211952e-02 3.038344896573414236e-02 2.287593449541290569e-02 1.538356657838763769e-02 8.613557415933613057e-03 6.750871322785715126e-03 1.260273965988750397e-02 2.049686619360444051e-02 2.887056296897103774e-02 3.742629364148403887e-02 4.605428742794378388e-02 5.468885218596858389e-02 6.327803118889667455e-02 7.177473284480630211e-02 8.013357789829385347e-02 8.830965566662003774e-02 9.625803107185561258e-02 1.039335878143990283e-01 1.112910400119428017e-01 1.182850378539702513e-01 1.248703317866049212e-01 1.310019775045342949e-01 1.366355728269655900e-01 1.417275223396452510e-01 1.462353286907006056e-01 1.501179117062104995e-01 1.533359586488182991e-01 1.558523114138054555e-01 1.576323996585444198e-01 1.586447333042670660e-01 1.588614742560910675e-01 1.582591166548617534e-01 1.568193192280304404e-01 1.545299551213118461e-01 1.513864784991132417e-01 1.473937606760191421e-01 1.425686339750442955e-01 1.369435193097067460e-01 1.305717363545096377e-01 1.235354515958358990e-01 1.159577665523784662e-01 1.080211949896738161e-01 9.999545230427224485e-02 9.227677544345599947e-02 8.543471051401259342e-02 8.024138676122885561e-02 7.761806358830744546e-02 7.842036909206620554e-02 8.311517240294119535e-02 9.161320924710168734e-02 1.034187435709530284e-01 1.179104760375908889e-01 1.345261398880603088e-01 1.528186631154600517e-01 1.724466721513579215e-01 1.931478711027538320e-01 2.147145688815653430e-01 2.369756034880208528e-01 2.597840083332578209e-01 2.830088528673460058e-01 3.065299082466031999e-01 3.302341806470840413e-01 3.540136763774588968e-01 3.777639856597939105e-01 4.013834172413521806e-01 4.247725088381495429e-01 4.478337975345402788e-01 4.704717721160837640e-01 4.925929537849199624e-01 5.141060677198960871e-01 5.349222785618733544e-01 5.549554700456538203e-01 5.741225538742456003e-01 5.923437963117379468e-01 6.095431533568437255e-01 6.256486070767479646e-01 6.405924969460287111e-01 6.543118409926391710e-01 6.667486422999765461e-01 6.778501770174301111e-01 6.875692605374328359e-01 6.958644889364898889e-01 7.027004531728398007e-01 7.080479238995054381e-01 7.118840050988136658e-01 7.141922550801871328e-01 7.149627737116445170e-01 7.141922550801872438e-01 7.118840050988136658e-01 7.080479238995054381e-01 7.027004531728398007e-01 6.958644889364897779e-01 6.875692605374327249e-01 6.778501770174301111e-01 6.667486422999766571e-01 6.543118409926391710e-01 6.405924969460287111e-01 6.256486070767480756e-01 6.095431533568437255e-01 5.923437963117378358e-01 5.741225538742456003e-01 5.549554700456535983e-01 5.349222785618733544e-01 5.141060677198961981e-01 4.925929537849199069e-01 4.704717721160837640e-01 4.478337975345402233e-01 4.247725088381495984e-01 4.013834172413521251e-01 3.777639856597939105e-01 3.540136763774588413e-01 3.302341806470840413e-01 3.065299082466031999e-01 2.830088528673460613e-01 2.597840083332577654e-01 2.369756034880208251e-01 2.147145688815653708e-01 1.931478711027538042e-01 1.724466721513578937e-01 1.528186631154600517e-01 1.345261398880603365e-01 1.179104760375908612e-01 1.034187435709530284e-01 9.161320924710168734e-02 8.311517240294120923e-02 7.842036909206619166e-02 7.761806358830738994e-02 8.024138676122885561e-02 8.543471051401256566e-02 9.227677544345606886e-02 9.999545230427228648e-02 1.080211949896738299e-01 1.159577665523784801e-01 1.235354515958359267e-01 1.305717363545096377e-01 1.369435193097067460e-01 1.425686339750442955e-01 1.473937606760191699e-01 1.513864784991132695e-01 1.545299551213118461e-01 1.568193192280304404e-01 1.582591166548617534e-01 1.588614742560911230e-01 1.586447333042671215e-01 1.576323996585444198e-01 1.558523114138054555e-01 1.533359586488182991e-01 1.501179117062104995e-01 1.462353286907006333e-01 1.417275223396452510e-01 1.366355728269655623e-01 1.310019775045343227e-01 1.248703317866049212e-01 1.182850378539702513e-01 1.112910400119428017e-01 1.039335878143990005e-01 9.625803107185559870e-02 8.830965566662005162e-02 8.013357789829385347e-02 7.177473284480628823e-02 6.327803118889666067e-02 5.468885218596857001e-02 4.605428742794379776e-02 3.742629364148405274e-02 2.887056296897104121e-02 2.049686619360441622e-02 1.260273965988751264e-02 6.750871322785696911e-03 8.613557415933623465e-03 1.538356657838764636e-02 2.287593449541290916e-02 3.038344896573414930e-02 3.773725550916211952e-02 4.486907462974924071e-02 5.174046648951871608e-02 5.832523811564504362e-02 6.460367613347453575e-02 7.056026474520722680e-02 7.618264375929879872e-02 8.146107067120653134e-02 8.638810846532911369e-02 9.095842187959138347e-02 9.516862843213794165e-02 9.901717797557187117e-02 1.025042473248901076e-01 1.056316428284210102e-01 1.084027070436280049e-01 1.108222274688679121e-01 1.128963462888659536e-01 1.146324706733340554e-01 1.160391835100274965e-01 1.171261546552142402e-01 1.179040529015301514e-01 1.183844589272324277e-01 1.185797795205759259e-01 1.185031633796161110e-01 1.181684187778686002e-01 1.175899333639587041e-01 1.167825963310204079e-01 1.157617231503038357e-01 1.145429830136865668e-01 1.131423290714095864e-01 1.115759314838503241e-01 1.098601132287764515e-01 1.080112885173351717e-01 1.060459035723362309e-01 1.039803794106060886e-01 1.018310561475899712e-01 9.961413820837534960e-02 9.734563968798028155e-02 9.504132896108830053e-02 9.271667150661520862e-02 9.038676979978538251e-02 8.806629905325566443e-02 8.576943758516147875e-02 8.350979068768400737e-02 8.130030710121406712e-02 7.915318760397985209e-02 7.707978583722550903e-02 7.509050231968267264e-02 7.319467365380689927e-02 7.140046014308260025e-02 6.971473632830053890e-02 6.814299016175148771e-02 6.668923747774133104e-02 6.535595887079102828e-02 6.414406586355009265e-02 6.305290220789692979e-02 6.208028430475978632e-02 6.122258218646235706e-02 6.047483955856775700e-02 5.983092842538602352e-02 5.928373123158712371e-02 5.882534159098499332e-02 5.844727376196449942e-02 5.814067111893797546e-02 5.789650484926806701e-02 5.770575574272822361e-02 5.755957394432142243e-02 5.744941362336661306e-02 5.736714143619055239e-02 5.730511926748338425e-02
5.745876517442313758e-02 5.754045254089314165e-02 5.764036382630041699e-02 5.776593466878868904e-02 5.792511656052962837e-02 5.812630279410529316e-02 5.837822939243884207e-02 5.868985012945390073e-02 5.907018620737743142e-02 5.952815295412136609e-02 6.007236791041092872e-02 6.071094668416684992e-02 6.145129469260857125e-02 6.229990410418084074e-02 6.326216568372453053e-02 6.434220468474376176e-02 6.554274841868862334e-02 6.686503082317428459e-02 6.830873654996905131e-02 6.987198418129358934e-02 7.155134554213807285e-02 7.334189601471020892e-02 7.523728945953052361e-02 7.722985084467637318e-02 7.931067989420791109e-02 8.146975981982777781e-02 8.369606629200775083e-02 8.597767304122866383e-02 8.830185169557921987e-02 9.065516454569888527e-02 9.302354981934714273e-02 9.539239972428913139e-02 9.774663198812873210e-02 1.000707559134563079e-01 1.023489341107731432e-01 1.045650411057299778e-01 1.067027199739000454e-01 1.087454380627451839e-01 1.106765427379523409e-01 1.124793179555733380e-01 1.141370423232647285e-01 1.156330491804032079e-01 1.169507891021379087e-01 1.180738951186340452e-01 1.189862508386195783e-01 1.196720615758926076e-01 1.201159284981299508e-01 1.203029257486847997e-01 1.202186804335691472e-01 1.198494553174071636e-01 1.191822340341944508e-01 1.182048085924663067e-01 1.169058689422054487e-01 1.152750943766927272e-01 1.133032465730557936e-01 1.109822641415378897e-01 1.083053586731156370e-01 1.052671124774459538e-01 1.018635785376441755e-01 9.809238376038853513e-02 9.395283752091518337e-02 8.944604907038765373e-02 8.457506011607295038e-02 7.934500384846400467e-02 7.376331104356351198e-02 6.784000236153339691e-02 6.158814465681188011e-02 5.502463574224344955e-02 4.817169252921661010e-02 4.105998316102340423e-02 3.373607063028811331e-02 2.628305237280330678e-02 1.889108238700255502e-02 1.217476482526202129e-02 8.684050564079254242e-03 1.214062712289338229e-02 1.926808891916796662e-02 2.742201624253263678e-02 3.594599752241088575e-02 4.462873506669490231e-02 5.336724034819328305e-02 6.209270321423836919e-02 7.074909187637228036e-02 7.928559959501728371e-02 8.765360140967877467e-02 9.580533634816956745e-02 1.036933380205695560e-01 1.112702254560592324e-01 1.184886843019370140e-01 1.253015581228079101e-01 1.316620096001087092e-01 1.375237307428850697e-01 1.428411912632673586e-01 1.475699200008826761e-01 1.516668180155464896e-01 1.550905049027145877e-01 1.578017027435296427e-01 1.597636654381166532e-01 1.609426655595674327e-01 1.613085570431337934e-01 1.608354410647199473e-01 1.595024760340170988e-01 1.572948934122559428e-01 1.542053134625843702e-01 1.502355063771583510e-01 1.453988268045272314e-01 1.397236843077812873e-01 1.332586329627263866e-01 1.260800240934374372e-01 1.183037406539225178e-01 1.101033755418373283e-01 1.017381762087842534e-01 9.359409707547383661e-02 8.623644727350918138e-02 8.045288110495280032e-02 7.722021967935788211e-02 7.749510749230872908e-02 8.184927239526597342e-02 9.023900316502997399e-02 1.021444555466251708e-01 1.168909829280374846e-01 1.338678820809116876e-01 1.525944751361272000e-01 1.727083194910445096e-01 1.939341409727966259e-01 2.160559712819994926e-01 2.388969785794202993e-01 2.623059342987729137e-01 2.861483846590827107e-01 3.103009462467187785e-01 3.346476358421581754e-01 3.590775254024016760e-01 3.834832687811206564e-01 4.077602100115305661e-01 4.318058855807427876e-01 4.555197976093733336e-01 4.788033756864034651e-01 5.015600712666382632e-01 5.236955455181392383e-01 5.451179226887924445e-01 5.657380885353656685e-01 5.854700184328871515e-01 6.042311232847806801e-01 6.219426038161217640e-01 6.385298055986028398e-01 6.539225684533959138e-01 6.680555648582818806e-01 6.808686227498188526e-01 6.923070287292231173e-01 7.023218081991868811e-01 7.108699794107861125e-01 7.179147788072385294e-01 7.234258554300909694e-01 7.273794325139922856e-01 7.297584347455420284e-01 7.305525800045803431e-01 7.297584347455420284e-01 7.273794325139921746e-01 7.234258554300909694e-01 7.179147788072385294e-01 7.108699794107862235e-01 7.023218081991868811e-01 6.923070287292233393e-01 6.808686227498188526e-01 6.680555648582818806e-01 6.539225684533959138e-01 6.385298055986028398e-01 6.219426038161214310e-01 6.042311232847806801e-01 5.854700184328871515e-01 5.657380885353656685e-01 5.451179226887924445e-01 5.236955455181394603e-01 5.015600712666383743e-01 4.788033756864034096e-01 4.555197976093733336e-01 4.318058855807429541e-01 4.077602100115303996e-01 3.834832687811206009e-01 3.590775254024015650e-01 3.346476358421582309e-01 3.103009462467188340e-01 2.861483846590827107e-01 2.623059342987728582e-01 2.388969785794202716e-01 2.160559712819994926e-01 1.939341409727966259e-01 1.727083194910445096e-01 1.525944751361272000e-01 1.338678820809116876e-01 1.168909829280374568e-01 1.021444555466251708e-01 9.023900316502996011e-02 8.184927239526597342e-02 7.749510749230874296e-02 7.722021967935786824e-02 8.045288110495274481e-02 8.623644727350918138e-02 9.359409707547382273e-02 1.017381762087842673e-01 1.101033755418373145e-01 1.183037406539224762e-01 1.260800240934374372e-01 1.332586329627263866e-01 1.397236843077812596e-01 1.453988268045272314e-01 1.502355063771583232e-01 1.542053134625844812e-01 1.572948934122559428e-01 1.595024760340170988e-01 1.608354410647199473e-01 1.613085570431338212e-01 1.609426655595674327e-01 1.597636654381166532e-01 1.578017027435296704e-01 1.550905049027145877e-01 1.516668180155464896e-01 1.475699200008826761e-01 1.428411912632673308e-01 1.375237307428851252e-01 1.316620096001087092e-01 1.253015581228079101e-01 1.184886843019370140e-01 1.112702254560592047e-01 1.036933380205695560e-01 9.580533634816958133e-02 8.765360140967877467e-02 7.928559959501728371e-02 7.074909187637226649e-02 6.209270321423835531e-02 5.336724034819329693e-02 4.462873506669490231e-02 3.594599752241087187e-02 2.742201624253262984e-02 1.926808891916798050e-02 1.214062712289337882e-02 8.684050564079262916e-03 1.217476482526201262e-02 1.889108238700253767e-02 2.628305237280330678e-02 3.373607063028807862e-02 4.105998316102339729e-02 4.817169252921661010e-02 5.502463574224343568e-02 6.158814465681185235e-02 6.784000236153341079e-02 7.376331104356352586e-02 7.934500384846401855e-02 8.457506011607297813e-02 8.944604907038768149e-02 9.395283752091518337e-02 9.809238376038853513e-02 1.018635785376441755e-01 1.052671124774459677e-01 1.083053586731156370e-01 1.109822641415379729e-01 1.133032465730557936e-01 1.152750943766926994e-01 1.169058689422054487e-01 1.182048085924663067e-01 1.191822340341944647e-01 1.198494553174072053e-01 1.202186804335691472e-01 1.203029257486847997e-01 1.201159284981299924e-01 1.196720615758926493e-01 1.189862508386195783e-01 1.180738951186340591e-01 1.169507891021379087e-01 1.156330491804031246e-01 1.141370423232647285e-01 1.124793179555733658e-01 1.106765427379523409e-01 1.087454380627451839e-01 1.067027199739000592e-01 1.045650411057299778e-01 1.023489341107731432e-01 1.000707559134563218e-01 9.774663198812871823e-02 9.539239972428913139e-02 9.302354981934717049e-02 9.065516454569889915e-02 8.830185169557924763e-02 8.597767304122866383e-02 8.369606629200777859e-02 8.146975981982776394e-02 7.931067989420791109e-02 7.722985084467638706e-02 7.523728945953053748e-02 7.334189601471020892e-02 7.155134554213807285e-02 6.987198418129357547e-02 6.830873654996907907e-02 6.686503082317427071e-02 6.554274841868862334e-02 6.434220468474377563e-02 6.326216568372453053e-02 6.229990410418086155e-02 6.145129469260857125e-02 6.071094668416684992e-02 6.007236791041094953e-02 5.952815295412135915e-02 5.907018620737742448e-02 5.868985012945387991e-02 5.837822939243884901e-02 5.812630279410527928e-02 5.792511656052960756e-02 5.776593466878866823e-02 5.764036382630043781e-02 5.754045254089312084e-02 5.745876517442313758e-02
5.756459135519286646e-02 5.766643393065013640e-02 5.778457293604190997e-02 5.792623659635352112e-02 5.809918663759758295e-02 5.831165253736389498e-02 5.857224154784736875e-02 5.888982324535752683e-02 5.927338867321357146e-02 5.973188581030670213e-02 6.027403501225116894e-02 6.090813005718501844e-02 6.164183224070277772e-02 6.248196632815845170e-02 6.343432782950095272e-02 6.450351083061303670e-02 6.569276444343688515e-02 6.700388392868847354e-02 6.843713994981004411e-02 6.999124658454701498e-02 7.166336602795121691e-02 7.344914569539150173e-02 7.534278189616716581e-02 7.733710348219180464e-02 7.942366883868560989e-02 8.159287013619137552e-02 8.383403971692654499e-02 8.613555464810124240e-02 8.848493667088788706e-02 9.086894588025909436e-02 9.327366741026869856e-02 9.568459113655049253e-02 9.808668494088859657e-02 1.004644624310997575e-01 1.028020462036788180e-01 1.050832278110658408e-01 1.072915255825768049e-01 1.094102413762575166e-01 1.114225172310454176e-01 1.133113927617522138e-01 1.150598640059868338e-01 1.166509443003846680e-01 1.180677276386256913e-01 1.192934548486566243e-01 1.203115828226181960e-01 1.211058569406939234e-01 1.216603867493818159e-01 1.219597248853364208e-01 1.219889491778267804e-01 1.217337478164084996e-01 1.211805074365330109e-01 1.203164039565853966e-01 1.191294959987707486e-01 1.176088207491960969e-01 1.157444921688385725e-01 1.135278015718443889e-01 1.109513207651030842e-01 1.080090082328555717e-01 1.046963193185498076e-01 1.010103221160796316e-01 9.694982203238806939e-02 9.251550008163247907e-02 8.771007358876850568e-02 8.253849442266486536e-02 7.700821179681890949e-02 7.112954972999262215e-02 6.491629624776729113e-02 5.838670326215675971e-02 5.156533366815214958e-02 4.448679778576255378e-02 3.720414144834625902e-02 2.981023249688307536e-02 2.250177552100489364e-02 1.580980770492645265e-02 1.144513035149469921e-02 1.262371366184882916e-02 1.852277210429366036e-02 2.623161518279316928e-02 3.461034524100688875e-02 4.328166121615090178e-02 5.208089377758709504e-02 6.091205648176867965e-02 6.970524710579226180e-02 7.840163648382268702e-02 8.694741190475094306e-02 9.529109826931107807e-02 1.033823172302863191e-01 1.111712227642851630e-01 1.186082836976087712e-01 1.256442590129230874e-01 1.322302891180468232e-01 1.383180629557443919e-01 1.438600394603623545e-01 1.488097120381249860e-01 1.531219108594119027e-01 1.567531419770695211e-01 1.596619658251719198e-01 1.618094213020197791e-01 1.631595060849343748e-01 1.636797298396619194e-01 1.633417656399115403e-01 1.621222378201013781e-01 1.600037042305114954e-01 1.569759216973553306e-01 1.530375325335449899e-01 1.481983893002042363e-01 1.424828653749330154e-01 1.359347154196630658e-01 1.286244105749270450e-01 1.206604654529564030e-01 1.122071945325591735e-01 1.035125446760521845e-01 9.495035828712763970e-02 8.707810580750327545e-02 8.069331845937749437e-02 7.682341361974533156e-02 7.652897921200446651e-02 8.050012224784798553e-02 8.875128861810384351e-02 1.007403038892544372e-01 1.157343352777177314e-01 1.330694664502007074e-01 1.522286799032022964e-01 1.728272703741652871e-01 1.945765835501777063e-01 2.172523105518553710e-01 2.406720088856737771e-01 2.646802781613773470e-01 2.891392271965959049e-01 3.139223879126027406e-01 3.389108394660260704e-01 3.639907542947542485e-01 3.890518699619598952e-01 4.139865733726869612e-01 4.386893969194363696e-01 4.630567961989801029e-01 4.869871228471909785e-01 5.103807339044391655e-01 5.331401970710012428e-01 5.551705629493800531e-01 5.763796831688573485e-01 5.966785585539222669e-01 6.159817051163477553e-01 6.342075281834009814e-01 6.512786967857260301e-01 6.671225117555484863e-01 6.816712619868413592e-01 6.948625640894564581e-01 7.066396813005328958e-01 7.169518180474285796e-01 7.257543870203886360e-01 7.330092460331080195e-01 7.386849023409782777e-01 7.427566824607237939e-01 7.452068658985142591e-01 7.460247815510665514e-01 7.452068658985142591e-01 7.427566824607236828e-01 7.386849023409781667e-01 7.330092460331080195e-01 7.257543870203885250e-01 7.169518180474285796e-01 7.066396813005328958e-01 6.948625640894565691e-01 6.816712619868414702e-01 6.671225117555484863e-01 6.512786967857259190e-01 6.342075281834009814e-01 6.159817051163477553e-01 5.966785585539221559e-01 5.763796831688573485e-01 5.551705629493799421e-01 5.331401970710012428e-01 5.103807339044392766e-01 4.869871228471909785e-01 4.630567961989802694e-01 4.386893969194363696e-01 4.139865733726870167e-01 3.890518699619598952e-01 3.639907542947543040e-01 3.389108394660260704e-01 3.139223879126027961e-01 2.891392271965959604e-01 2.646802781613774025e-01 2.406720088856737771e-01 2.172523105518553155e-01 1.945765835501777063e-01 1.728272703741652316e-01 1.522286799032023241e-01 1.330694664502007629e-01 1.157343352777176620e-01 1.007403038892544095e-01 8.875128861810385739e-02 8.050012224784798553e-02 7.652897921200445264e-02 7.682341361974530380e-02 8.069331845937749437e-02 8.707810580750326157e-02 9.495035828712763970e-02 1.035125446760522122e-01 1.122071945325591735e-01 1.206604654529564169e-01 1.286244105749270172e-01 1.359347154196630658e-01 1.424828653749330154e-01 1.481983893002042363e-01 1.530375325335450731e-01 1.569759216973553584e-01 1.600037042305114954e-01 1.621222378201013781e-01 1.633417656399115681e-01 1.636797298396619194e-01 1.631595060849343748e-01 1.618094213020197236e-01 1.596619658251719476e-01 1.567531419770695489e-01 1.531219108594119305e-01 1.488097120381250416e-01 1.438600394603623545e-01 1.383180629557444197e-01 1.322302891180468232e-01 1.256442590129230874e-01 1.186082836976087712e-01 1.111712227642851769e-01 1.033823172302862775e-01 9.529109826931107807e-02 8.694741190475095693e-02 7.840163648382270090e-02 6.970524710579223404e-02 6.091205648176868659e-02 5.208089377758709504e-02 4.328166121615090872e-02 3.461034524100688181e-02 2.623161518279317622e-02 1.852277210429366036e-02 1.262371366184883957e-02 1.144513035149469574e-02 1.580980770492644918e-02 2.250177552100489364e-02 2.981023249688307536e-02 3.720414144834627984e-02 4.448679778576256766e-02 5.156533366815214264e-02 5.838670326215679440e-02 6.491629624776727725e-02 7.112954972999262215e-02 7.700821179681890949e-02 8.253849442266486536e-02 8.771007358876850568e-02 9.251550008163245131e-02 9.694982203238806939e-02 1.010103221160796455e-01 1.046963193185498214e-01 1.080090082328555856e-01 1.109513207651030703e-01 1.135278015718443889e-01 1.157444921688385447e-01 1.176088207491960969e-01 1.191294959987707486e-01 1.203164039565853827e-01 1.211805074365330109e-01 1.217337478164084580e-01 1.219889491778268081e-01 1.219597248853364346e-01 1.216603867493818159e-01 1.211058569406939234e-01 1.203115828226181960e-01 1.192934548486565965e-01 1.180677276386256913e-01 1.166509443003846402e-01 1.150598640059869032e-01 1.133113927617522138e-01 1.114225172310453899e-01 1.094102413762575304e-01 1.072915255825767633e-01 1.050832278110658269e-01 1.028020462036788180e-01 1.004644624310997575e-01 9.808668494088855494e-02 9.568459113655049253e-02 9.327366741026871244e-02 9.086894588025910824e-02 8.848493667088788706e-02 8.613555464810124240e-02 8.383403971692655887e-02 8.159287013619137552e-02 7.942366883868562377e-02 7.733710348219180464e-02 7.534278189616716581e-02 7.344914569539147398e-02 7.166336602795121691e-02 6.999124658454701498e-02 6.843713994981003024e-02 6.700388392868847354e-02 6.569276444343688515e-02 6.450351083061302282e-02 6.343432782950096660e-02 6.248196632815846557e-02 6.164183224070277772e-02 6.090813005718499762e-02 6.027403501225115506e-02 5.973188581030668132e-02 5.927338867321357146e-02 5.888982324535752683e-02 5.857224154784736875e-02 5.831165253736389498e-02 5.809918663759758295e-02 5.792623659635352112e-02 5.778457293604189610e-02 5.766643393065012946e-02 5.756459135519286646e-02
5.762148943569982140e-02 5.774389202992072367e-02 5.788076227586788636e-02 5.803911712885289481e-02 5.822652188148966929e-02 5.845103232387294928e-02 5.872111353238045062e-02 5.904553373874502076e-02 5.943323290285255217e-02 5.989316714362186850e-02 6.043413199351525128e-02 6.106456938214217117e-02 6.179236510437513541e-02 6.262464502688307177e-02 6.356757917342287234e-02 6.462620289918891148e-02 6.580426352384255440e-02 6.710409909217712743e-02 6.852655356920651919e-02 7.007093006468255447e-02 7.173498098296970937e-02 7.351493164672984193e-02 7.540553219861710621e-02 7.740013157177477732e-02 7.949076703648076669e-02 8.166826317204008145e-02 8.392233491119077682e-02 8.624169036971830737e-02 8.861413033211032464e-02 9.102664237749183429e-02 9.346548860661713087e-02 9.591628672213657614e-02 9.836408480744013305e-02 1.007934305558119553e-01 1.031884359472157453e-01 1.055328384868110675e-01 1.078100601394790942e-01 1.100032650471630818e-01 1.120954170247706327e-01 1.140693377144125914e-01 1.159077661506706658e-01 1.175934203609003692e-01 1.191090615005572090e-01 1.204375609079670478e-01 1.215619703578723759e-01 1.224655956994996908e-01 1.231320739831336247e-01 1.235454541094601066e-01 1.236902809785970225e-01 1.235516830714851466e-01 1.231154633668414544e-01 1.223681934849435854e-01 1.212973109598509819e-01 1.198912195818420817e-01 1.181393928338023286e-01 1.160324805879004578e-01 1.135624194624506172e-01 1.107225476121358881e-01 1.075077253187136928e-01 1.039144637002493016e-01 9.994106540154178153e-02 9.558778368853784735e-02 9.085701072301709258e-02 8.575351342589511427e-02 8.028474920388946334e-02 7.446132007197654723e-02 6.829767587176308052e-02 6.181328689008035865e-02 5.503475206499845035e-02 4.799990498662713018e-02 4.076656352159511304e-02 3.343325399351280286e-02 2.619482222534380914e-02 1.951192117571573861e-02 1.462301685410916270e-02 1.401392680437296874e-02 1.836867495311341608e-02 2.537249690111802181e-02 3.346506479616616347e-02 4.204314852338413705e-02 5.085064238291293892e-02 5.975104112919459032e-02 6.865414392498826734e-02 7.748973538396940197e-02 8.619692453234872875e-02 9.471939545609586730e-02 1.030031533214358086e-01 1.109954284988831780e-01 1.186441640581014367e-01 1.258978196575448183e-01 1.327053595958168075e-01 1.390163560773450824e-01 1.447811704138354250e-01 1.499511917643016057e-01 1.544791227126357247e-01 1.583193071672749641e-01 1.614281006751865921e-01 1.637642874326578346e-01 1.652895529139538910e-01 1.659690269806285146e-01 1.657719206557091152e-01 1.646722920226064146e-01 1.626499954227752787e-01 1.596918973614120940e-01 1.557934891655987086e-01 1.509611022703677696e-01 1.452150574946786954e-01 1.385942903696351924e-01 1.311633513030195652e-01 1.230232802305238626e-01 1.143288325169862368e-01 1.053159510718433556e-01 9.634472146828894357e-02 8.796131465277544359e-02 8.096720125836179283e-02 7.643412992896447822e-02 7.552787859731276143e-02 7.907087262370041114e-02 8.715062224555812642e-02 9.920545838852010134e-02 1.144390779693023608e-01 1.321289931114787153e-01 1.517188484649807378e-01 1.728004243329476219e-01 1.950713006607403543e-01 2.182987959035212477e-01 2.422949440696657297e-01 2.669002845060398643e-01 2.919735902542665018e-01 3.173853902542123628e-01 3.430138868898214288e-01 3.687423952151195894e-01 3.944577627125926411e-01 4.200494320926850267e-01 4.454089335938595240e-01 4.704296691446991363e-01 4.950068977892388977e-01 5.190378613619148762e-01 5.424220083040904861e-01 5.650612857945045420e-01 5.868604784763499227e-01 6.077275775117695344e-01 6.275741674201765763e-01 6.463158207543960865e-01 6.638724925199633864e-01 6.801689075963450737e-01 6.951349354382918566e-01 7.087059471302050717e-01 7.208231505100296532e-01 7.314338996217518707e-01 7.404919752312357772e-01 7.479578335722395499e-01 7.537988208939180312e-01 7.579893517686143722e-01 7.605110494964435475e-01 7.613528473155113385e-01 7.605110494964435475e-01 7.579893517686141502e-01 7.537988208939180312e-01 7.479578335722395499e-01 7.404919752312355552e-01 7.314338996217519817e-01 7.208231505100296532e-01 7.087059471302049607e-01 6.951349354382918566e-01 6.801689075963450737e-01 6.638724925199633864e-01 6.463158207543960865e-01 6.275741674201765763e-01 6.077275775117694234e-01 5.868604784763498117e-01 5.650612857945045420e-01 5.424220083040904861e-01 5.190378613619149872e-01 4.950068977892388977e-01 4.704296691446990253e-01 4.454089335938595240e-01 4.200494320926850267e-01 3.944577627125926411e-01 3.687423952151195339e-01 3.430138868898214843e-01 3.173853902542123628e-01 2.919735902542665018e-01 2.669002845060398643e-01 2.422949440696657297e-01 2.182987959035211922e-01 1.950713006607402711e-01 1.728004243329475109e-01 1.517188484649806823e-01 1.321289931114787153e-01 1.144390779693023608e-01 9.920545838852011522e-02 8.715062224555808479e-02 7.907087262370039726e-02 7.552787859731276143e-02 7.643412992896446434e-02 8.096720125836180670e-02 8.796131465277542971e-02 9.634472146828894357e-02 1.053159510718433556e-01 1.143288325169862091e-01 1.230232802305238071e-01 1.311633513030195930e-01 1.385942903696352480e-01 1.452150574946787509e-01 1.509611022703677419e-01 1.557934891655987086e-01 1.596918973614122050e-01 1.626499954227752787e-01 1.646722920226064701e-01 1.657719206557091429e-01 1.659690269806285423e-01 1.652895529139538633e-01 1.637642874326578069e-01 1.614281006751865644e-01 1.583193071672749641e-01 1.544791227126357247e-01 1.499511917643016057e-01 1.447811704138354250e-01 1.390163560773451101e-01 1.327053595958168353e-01 1.258978196575448183e-01 1.186441640581014229e-01 1.109954284988831641e-01 1.030031533214357670e-01 9.471939545609583955e-02 8.619692453234875651e-02 7.748973538396940197e-02 6.865414392498826734e-02 5.975104112919459032e-02 5.085064238291293892e-02 4.204314852338414399e-02 3.346506479616616347e-02 2.537249690111803221e-02 1.836867495311341608e-02 1.401392680437294966e-02 1.462301685410916617e-02 1.951192117571576984e-02 2.619482222534381607e-02 3.343325399351281674e-02 4.076656352159511304e-02 4.799990498662712324e-02 5.503475206499844341e-02 6.181328689008037947e-02 6.829767587176309440e-02 7.446132007197656111e-02 8.028474920388944946e-02 8.575351342589510040e-02 9.085701072301710646e-02 9.558778368853784735e-02 9.994106540154176765e-02 1.039144637002493293e-01 1.075077253187136650e-01 1.107225476121358743e-01 1.135624194624506450e-01 1.160324805879004439e-01 1.181393928338023841e-01 1.198912195818420956e-01 1.212973109598509819e-01 1.223681934849435854e-01 1.231154633668414544e-01 1.235516830714851882e-01 1.236902809785970642e-01 1.235454541094600789e-01 1.231320739831336247e-01 1.224655956994996908e-01 1.215619703578723898e-01 1.204375609079669923e-01 1.191090615005572367e-01 1.175934203609003831e-01 1.159077661506706658e-01 1.140693377144126192e-01 1.120954170247706327e-01 1.100032650471630541e-01 1.078100601394790803e-01 1.055328384868111091e-01 1.031884359472157731e-01 1.007934305558119553e-01 9.836408480744009142e-02 9.591628672213656226e-02 9.346548860661714475e-02 9.102664237749186205e-02 8.861413033211032464e-02 8.624169036971830737e-02 8.392233491119079070e-02 8.166826317204006758e-02 7.949076703648076669e-02 7.740013157177476344e-02 7.540553219861710621e-02 7.351493164672984193e-02 7.173498098296970937e-02 7.007093006468255447e-02 6.852655356920653307e-02 6.710409909217711355e-02 6.580426352384254052e-02 6.462620289918891148e-02 6.356757917342285846e-02 6.262464502688305790e-02 6.179236510437513541e-02 6.106456938214217117e-02 6.043413199351525128e-02 5.989316714362186850e-02 5.943323290285251748e-02 5.904553373874500688e-02 5.872111353238044368e-02 5.845103232387293540e-02 5.822652188148966235e-02 5.803911712885289481e-02 5.788076227586788636e-02 5.774389202992068898e-02 5.762148943569982140e-02
5.762843954407469854e-02 5.777172193647398674e-02 5.792774146348778075e-02 5.810330096108182879e-02 5.830576379612862487e-02 5.854300353519725081e-02 5.882333115026344705e-02 5.915539795760556968e-02 5.954807352275312549e-02 6.001029916092209815e-02 6.055091936161397653e-02 6.117849534232133041e-02 6.190110679568872065e-02 6.272614949308272236e-02 6.366013748774179692e-02 6.470851900235076448e-02 6.587551455986602467e-02 6.716398452511802841e-02 6.857533111560037975e-02 7.010943738333456909e-02 7.176464300646824557e-02 7.353775430086549603e-02 7.542408394444191644e-02 7.741751466623209010e-02 7.951058062898844203e-02 8.169456035929553717e-02 8.395957570786136137e-02 8.629469227607618198e-02 8.868801784726891568e-02 9.112679646582086401e-02 9.359749680938710126e-02 9.608589433725993334e-02 9.857714734686541524e-02 1.010558675333815826e-01 1.035061859448844768e-01 1.059118153862446121e-01 1.082561103803144076e-01 1.105221257741565571e-01 1.126926750060137511e-01 1.147503889456061993e-01 1.166777761012021269e-01 1.184572848626349734e-01 1.200713683273122306e-01 1.215025521410117715e-01 1.227335056796075574e-01 1.237471168034185443e-01 1.245265703334274832e-01 1.250554303287680635e-01 1.253177261884215743e-01 1.252980425581477486e-01 1.249816129985529406e-01 1.243544173654238527e-01 1.234032828748080346e-01 1.221159888819766254e-01 1.204813755095393707e-01 1.184894564379340570e-01 1.161315364565897595e-01 1.134003348228655866e-01 1.102901161811387365e-01 1.067968319108997810e-01 1.029182765657112725e-01 9.865426700112236991e-02 9.400685671606696936e-02 8.898060643847748030e-02 8.358294717016670483e-02 7.782470006950005514e-02 7.172087213613315138e-02 6.529195795101792876e-02 5.856621826390696200e-02 5.158396239031796254e-02 4.440625068416501758e-02 3.713421408953392761e-02 2.995636571860449057e-02 2.327524046355128676e-02 1.803754963075052814e-02 1.612690572985784471e-02 1.886608036240488770e-02 2.491567324135379735e-02 3.255926952017568210e-02 4.094634452098486893e-02 4.969958398167141633e-02 5.862626487597574071e-02 6.760796878474185923e-02 7.655890117966276942e-02 8.540873765743305090e-02 9.409492542141545401e-02 1.025589865883686502e-01 1.107446686075455600e-01 1.185970154370251800e-01 1.260619305910964105e-01 1.330860205303552313e-01 1.396166084210999636e-01 1.456018586834938455e-01 1.509909792334143130e-01 1.557344831405975683e-01 1.597845004191967011e-01 1.630951368267045398e-01 1.656228815648727315e-01 1.673270707850135486e-01 1.681704197787057542e-01 1.681196447966867291e-01 1.671462071276028916e-01 1.652272297720926431e-01 1.623466646730762908e-01 1.584968326118205151e-01 1.536805299578438699e-01 1.479140164913972100e-01 1.412314019420971845e-01 1.336912981158812630e-01 1.253872046484335590e-01 1.164641107732926895e-01 1.071453812152744767e-01 9.777590021348910032e-02 8.888728141722300469e-02 8.127883830098095452e-02 7.605914121280461793e-02 7.449838697553978761e-02 7.756530677440125199e-02 8.543795476074358963e-02 9.753937376258246805e-02 1.130040337678474005e-01 1.310448465277226082e-01 1.510628249865970663e-01 1.726249250955994019e-01 1.954145979087233975e-01 2.191907932864252673e-01 2.437601397163433881e-01 2.689592507528622001e-01 2.946436818530701052e-01 3.206810528520460668e-01 3.469467595491824152e-01 3.733213092528988031e-01 3.996886918965549818e-01 4.259354244767841746e-01 4.519500420413278818e-01 4.776228903562936279e-01 5.028461256032294990e-01 5.275138577578907251e-01 5.515223941500050353e-01 5.747705525085180511e-01 5.971600212035044208e-01 6.185957500135527143e-01 6.389863585712636240e-01 6.582445522951785311e-01 6.762875375030715785e-01 6.930374287777273379e-01 7.084216426916400966e-01 7.223732728042704387e-01 7.348314415002652478e-01 7.457416247904219420e-01 7.550559466841381129e-01 7.627334401861578517e-01 7.687402723877412303e-01 7.730499315236628588e-01 7.756433742587368618e-01 7.765091318552875821e-01 7.756433742587369728e-01 7.730499315236629698e-01 7.687402723877414523e-01 7.627334401861579627e-01 7.550559466841383349e-01 7.457416247904219420e-01 7.348314415002652478e-01 7.223732728042703277e-01 7.084216426916398746e-01 6.930374287777273379e-01 6.762875375030718006e-01 6.582445522951786421e-01 6.389863585712638461e-01 6.185957500135526033e-01 5.971600212035043098e-01 5.747705525085180511e-01 5.515223941500051463e-01 5.275138577578907251e-01 5.028461256032294990e-01 4.776228903562936279e-01 4.519500420413278818e-01 4.259354244767840636e-01 3.996886918965549262e-01 3.733213092528987476e-01 3.469467595491824152e-01 3.206810528520460668e-01 2.946436818530701052e-01 2.689592507528622001e-01 2.437601397163433881e-01 2.191907932864252118e-01 1.954145979087234530e-01 1.726249250955993741e-01 1.510628249865970663e-01 1.310448465277226637e-01 1.130040337678473589e-01 9.753937376258245417e-02 8.543795476074360351e-02 7.756530677440126587e-02 7.449838697553978761e-02 7.605914121280463180e-02 8.127883830098094065e-02 8.888728141722301856e-02 9.777590021348910032e-02 1.071453812152745044e-01 1.164641107732926617e-01 1.253872046484335312e-01 1.336912981158812630e-01 1.412314019420971845e-01 1.479140164913972100e-01 1.536805299578438422e-01 1.584968326118205151e-01 1.623466646730762630e-01 1.652272297720926431e-01 1.671462071276028916e-01 1.681196447966867846e-01 1.681704197787057542e-01 1.673270707850136041e-01 1.656228815648727593e-01 1.630951368267046231e-01 1.597845004191967566e-01 1.557344831405976515e-01 1.509909792334143130e-01 1.456018586834937900e-01 1.396166084210999636e-01 1.330860205303552313e-01 1.260619305910964383e-01 1.185970154370251523e-01 1.107446686075455600e-01 1.025589865883686641e-01 9.409492542141545401e-02 8.540873765743307866e-02 7.655890117966276942e-02 6.760796878474187310e-02 5.862626487597574071e-02 4.969958398167141633e-02 4.094634452098486893e-02 3.255926952017568904e-02 2.491567324135380082e-02 1.886608036240489464e-02 1.612690572985783777e-02 1.803754963075053855e-02 2.327524046355130757e-02 2.995636571860450098e-02 3.713421408953392761e-02 4.440625068416502452e-02 5.158396239031794173e-02 5.856621826390693425e-02 6.529195795101795652e-02 7.172087213613316525e-02 7.782470006950008290e-02 8.358294717016669095e-02 8.898060643847743867e-02 9.400685671606699711e-02 9.865426700112234215e-02 1.029182765657113002e-01 1.067968319108997671e-01 1.102901161811387365e-01 1.134003348228656005e-01 1.161315364565897595e-01 1.184894564379340848e-01 1.204813755095393984e-01 1.221159888819765837e-01 1.234032828748080207e-01 1.243544173654238527e-01 1.249816129985529267e-01 1.252980425581477208e-01 1.253177261884215743e-01 1.250554303287680635e-01 1.245265703334274415e-01 1.237471168034185443e-01 1.227335056796075990e-01 1.215025521410118131e-01 1.200713683273122306e-01 1.184572848626349456e-01 1.166777761012021131e-01 1.147503889456062132e-01 1.126926750060137927e-01 1.105221257741565849e-01 1.082561103803143937e-01 1.059118153862446121e-01 1.035061859448844906e-01 1.010558675333816242e-01 9.857714734686540137e-02 9.608589433725994722e-02 9.359749680938704575e-02 9.112679646582086401e-02 8.868801784726887405e-02 8.629469227607618198e-02 8.395957570786137525e-02 8.169456035929552329e-02 7.951058062898841428e-02 7.741751466623211786e-02 7.542408394444191644e-02 7.353775430086552378e-02 7.176464300646824557e-02 7.010943738333456909e-02 6.857533111560037975e-02 6.716398452511802841e-02 6.587551455986602467e-02 6.470851900235077836e-02 6.366013748774178305e-02 6.272614949308275012e-02 6.190110679568872065e-02 6.117849534232129571e-02 6.055091936161397653e-02 6.001029916092211203e-02 5.954807352275312549e-02 5.915539795760555580e-02 5.882333115026344011e-02 5.854300353519726469e-02 5.830576379612862487e-02 5.810330096108182879e-02 5.792774146348774605e-02 5.777172193647400755e-02 5.762843954407469160e-02
5.758451404928636302e-02 5.774891159438617916e-02 5.792441305126724838e-02 5.811760521999933399e-02 5.833564514963658632e-02 5.858621691196061465e-02 5.887746685928072626e-02 5.921791535016378283e-02 5.961634383530341197e-02 6.008165745991061318e-02 6.062272492089567505e-02 6.124819911494920610e-02 6.196632395832870482e-02 6.278473442617957256e-02 6.371025809882063795e-02 6.474872708497200757e-02 6.590480896028270974e-02 6.718186427317662801e-02 6.858183632729238088e-02 7.010517657745204967e-02 7.175080638730504945e-02 7.351611342779666713e-02 7.539697893957793273e-02 7.738783063793007455e-02 7.948171528637026917e-02 8.167038487203216734e-02 8.394439076441619074e-02 8.629318106469262284e-02 8.870519738224105777e-02 9.116796835553758749e-02 9.366819824960380403e-02 9.619184983770073805e-02 9.872422147438847384e-02 1.012500187843734661e-01 1.037534217405009923e-01 1.062181481101901331e-01 1.086275143420094291e-01 1.109644949719810758e-01 1.132117815783845599e-01 1.153518422254267289e-01 1.173669822266444479e-01 1.192394069403681922e-01 1.209512871904256798e-01 1.224848277911586431e-01 1.238223395502397045e-01 1.249463150278914553e-01 1.258395082482811345e-01 1.264850184890921048e-01 1.268663782197141932e-01 1.269676452188725768e-01 1.267734988814684383e-01 1.262693407262997780e-01 1.254413991479141621e-01 1.242768385275301868e-01 1.227638729460603650e-01 1.208918849517810756e-01 1.186515501656912885e-01 1.160349690216594676e-01 1.130358077378324916e-01 1.096494518683989172e-01 1.058731777750421127e-01 1.017063505791533512e-01 9.715066249159633183e-02 9.221043449429738859e-02 8.689302027661816030e-02 8.120938028577641410e-02 7.517494854885962974e-02 6.881102347490125615e-02 6.214714031842519942e-02 5.522538393616129720e-02 4.810878255232772793e-02 4.089890649728438604e-02 3.377575402825990641e-02 2.709396774587415416e-02 2.160649595206871193e-02 1.875901210783133960e-02 2.000748116559278311e-02 2.491886380025883085e-02 3.194245169405843243e-02 4.002667669446677290e-02 4.865288750617471208e-02 5.755596031578558841e-02 6.658016263534002888e-02 7.561912166871292973e-02 8.459023660778863807e-02 9.342302896930398948e-02 1.020534922003662609e-01 1.104212192393226460e-01 1.184679095063035648e-01 1.261366063815733130e-01 1.333713454538487386e-01 1.401170476222502737e-01 1.463195671646521645e-01 1.519258445242532285e-01 1.568841353973110808e-01 1.611443005511258297e-01 1.646581491097151573e-01 1.673798342418172380e-01 1.692663057791561065e-01 1.702778304440687729e-01 1.703785982563922052e-01 1.695374448507386000e-01 1.677287361650546260e-01 1.649334879853628366e-01 1.611408344499568046e-01 1.563500277766557145e-01 1.505732655902186634e-01 1.438398371849565205e-01 1.362024187960923782e-01 1.277469419771329884e-01 1.186084926576241039e-01 1.089974100315857924e-01 9.924214334462487519e-02 8.985674922646834373e-02 8.163226724794904465e-02 7.570544529604747441e-02 7.344779593739796109e-02 7.598790293273303964e-02 8.361466479511357741e-02 9.574180703857397556e-02 1.114283226348042610e-01 1.298157185986522910e-01 1.502587510096488610e-01 1.722981843498828380e-01 1.956030074262387342e-01 2.199238471418620555e-01 2.450620782682024767e-01 2.708505474477045372e-01 2.971417280333319977e-01 3.238004371873533516e-01 3.506993438645621963e-01 3.777162049378456898e-01 4.047321918129671015e-01 4.316309199866456559e-01 4.582979415107870103e-01 4.846205483761407140e-01 5.104877882500186148e-01 5.357906270018366612e-01 5.604222132130812772e-01 5.842782131742677576e-01 6.072571935554545997e-01 6.292610347095580758e-01 6.501953614792964631e-01 6.699699810845803905e-01 6.884993195836381918e-01 7.057028497961400637e-01 7.215055046250087312e-01 7.358380705314266912e-01 7.486375565820900801e-01 7.598475350512139403e-01 7.694184500574841046e-01 7.773078911720451289e-01 7.834808293637743892e-01 7.879098130633200858e-01 7.905751225345832855e-01 7.914648811458023792e-01 7.905751225345832855e-01 7.879098130633200858e-01 7.834808293637743892e-01 7.773078911720453510e-01 7.694184500574842156e-01 7.598475350512139403e-01 7.486375565820901912e-01 7.358380705314266912e-01 7.215055046250083981e-01 7.057028497961400637e-01 6.884993195836381918e-01 6.699699810845803905e-01 6.501953614792963521e-01 6.292610347095580758e-01 6.072571935554544886e-01 5.842782131742677576e-01 5.604222132130812772e-01 5.357906270018366612e-01 5.104877882500186148e-01 4.846205483761406030e-01 4.582979415107871213e-01 4.316309199866456559e-01 4.047321918129671570e-01 3.777162049378458009e-01 3.506993438645621408e-01 3.238004371873534071e-01 2.971417280333319977e-01 2.708505474477045372e-01 2.450620782682024767e-01 2.199238471418619723e-01 1.956030074262387342e-01 1.722981843498827270e-01 1.502587510096488610e-01 1.298157185986522910e-01 1.114283226348042749e-01 9.574180703857397556e-02 8.361466479511356353e-02 7.598790293273299801e-02 7.344779593739793333e-02 7.570544529604746053e-02 8.163226724794901690e-02 8.985674922646834373e-02 9.924214334462487519e-02 1.089974100315858480e-01 1.186084926576241039e-01 1.277469419771329329e-01 1.362024187960924337e-01 1.438398371849566315e-01 1.505732655902186357e-01 1.563500277766558255e-01 1.611408344499568046e-01 1.649334879853628089e-01 1.677287361650545983e-01 1.695374448507386000e-01 1.703785982563922052e-01 1.702778304440688284e-01 1.692663057791561343e-01 1.673798342418172658e-01 1.646581491097151295e-01 1.611443005511258297e-01 1.568841353973110808e-01 1.519258445242532285e-01 1.463195671646522200e-01 1.401170476222503569e-01 1.333713454538487386e-01 1.261366063815733130e-01 1.184679095063035648e-01 1.104212192393226460e-01 1.020534922003662748e-01 9.342302896930396172e-02 8.459023660778863807e-02 7.561912166871292973e-02 6.658016263534004275e-02 5.755596031578559535e-02 4.865288750617471208e-02 4.002667669446675208e-02 3.194245169405843243e-02 2.491886380025882392e-02 2.000748116559279005e-02 1.875901210783132225e-02 2.160649595206871540e-02 2.709396774587413334e-02 3.377575402825992723e-02 4.089890649728437910e-02 4.810878255232770712e-02 5.522538393616131802e-02 6.214714031842522718e-02 6.881102347490122839e-02 7.517494854885964362e-02 8.120938028577645573e-02 8.689302027661817418e-02 9.221043449429738859e-02 9.715066249159637346e-02 1.017063505791533373e-01 1.058731777750421266e-01 1.096494518683989172e-01 1.130358077378324638e-01 1.160349690216594815e-01 1.186515501656913302e-01 1.208918849517810895e-01 1.227638729460603650e-01 1.242768385275302284e-01 1.254413991479141621e-01 1.262693407262997503e-01 1.267734988814684660e-01 1.269676452188725491e-01 1.268663782197141932e-01 1.264850184890920770e-01 1.258395082482811622e-01 1.249463150278914553e-01 1.238223395502397184e-01 1.224848277911586431e-01 1.209512871904257214e-01 1.192394069403682200e-01 1.173669822266444479e-01 1.153518422254267012e-01 1.132117815783845599e-01 1.109644949719811036e-01 1.086275143420094152e-01 1.062181481101901470e-01 1.037534217405009646e-01 1.012500187843734661e-01 9.872422147438847384e-02 9.619184983770072417e-02 9.366819824960379015e-02 9.116796835553758749e-02 8.870519738224104389e-02 8.629318106469265059e-02 8.394439076441619074e-02 8.167038487203218122e-02 7.948171528637025529e-02 7.738783063793007455e-02 7.539697893957793273e-02 7.351611342779665326e-02 7.175080638730504945e-02 7.010517657745204967e-02 6.858183632729238088e-02 6.718186427317662801e-02 6.590480896028269586e-02 6.474872708497202145e-02 6.371025809882066571e-02 6.278473442617955869e-02 6.196632395832867013e-02 6.124819911494921304e-02 6.062272492089566811e-02 6.008165745991059237e-02 5.961634383530343279e-02 5.921791535016378283e-02 5.887746685928073320e-02 5.858621691196061465e-02 5.833564514963658632e-02 5.811760521999932705e-02 5.792441305126723450e-02 5.774891159438619997e-02 5.758451404928637690e-02
5.748888110635304999e-02 5.767454576333876093e-02 5.786977695514682746e-02 5.808094438794786374e-02 5.831499542475097192e-02 5.857941856114406987e-02 5.888218635930856509e-02 5.923167565091155828e-02 5.963656360712635968e-02 6.010569940931091010e-02 6.064795271549926203e-02 6.127204182594165466e-02 6.198634626037158313e-02 6.279871016671099981e-02 6.371624434721813446e-02 6.474513548030381982e-02 6.589047115578913760e-02 6.715608855046276138e-02 6.854445300159323073e-02 7.005657057081393635e-02 7.169193621066156930e-02 7.344851667507122650e-02 7.532276515581953769e-02 7.730966300521406598e-02 7.940278293799639397e-02 8.159436779658700567e-02 8.387541922479957446e-02 8.623579127946917611e-02 8.866428495016243083e-02 9.114874059785750549e-02 9.367612633867113126e-02 9.623262130217614951e-02 9.880369343763402423e-02 1.013741721097323190e-01 1.039283161249165283e-01 1.064498780810212569e-01 1.089221660637718497e-01 1.113281037522966671e-01 1.136502899680884027e-01 1.158710586300887996e-01 1.179725399803160379e-01 1.199367238330338037e-01 1.217455254853941210e-01 1.233808548153751822e-01 1.248246889879319754e-01 1.260591490954318938e-01 1.270665809755223696e-01 1.278296403799579761e-01 1.283313826133270497e-01 1.285553567230091621e-01 1.284857043043844682e-01 1.281072629931836737e-01 1.274056747574782988e-01 1.263674991868641018e-01 1.249803321235122555e-01 1.232329302165485196e-01 1.211153423499689019e-01 1.186190494624347475e-01 1.157371151523328839e-01 1.124643508198450714e-01 1.087975012343126990e-01 1.047354598352233934e-01 1.002795286686234549e-01 9.543374724074073223e-02 9.020533075897314845e-02 8.460528709277097270e-02 7.864933516790173496e-02 7.235935038196443514e-02 6.576577019279303271e-02 5.891183348987016899e-02 5.186151346822520658e-02 4.471532821456648127e-02 3.764387571196023408e-02 3.096212660092225594e-02 2.528705643851487245e-02 2.175355113515418243e-02 2.172699581814809336e-02 2.541527136413529800e-02 3.166010084587337486e-02 3.932049388259546696e-02 4.773737874934384090e-02 5.655986551178219385e-02 6.558539713770844548e-02 7.468137518499368133e-02 8.374961110123850527e-02 9.270971006785881652e-02 1.014909001310923403e-01 1.100278260959662857e-01 1.182583182884586193e-01 1.261222038701823589e-01 1.335606998210031038e-01 1.405161482769177739e-01 1.469319645360200599e-01 1.527527250100156608e-01 1.579243534926898229e-01 1.623943820652072600e-01 1.661122741308772299e-01 1.690298048710169032e-01 1.711015008490454903e-01 1.722851469762123056e-01 1.725423768793558355e-01 1.718393734182932786e-01 1.701477219067753510e-01 1.674454830413494022e-01 1.637185916179939582e-01 1.589627512523161257e-01 1.531861031704178366e-01 1.464131326737742600e-01 1.386906026120779956e-01 1.300968835671417467e-01 1.207570864931393484e-01 1.108682005136227694e-01 1.007412226175707498e-01 9.086995722620477833e-02 8.203117481276335499e-02 7.538018764785681114e-02 7.238412224087588387e-02 7.434390356446864134e-02 8.168259663902299739e-02 9.381283505445463244e-02 1.097113813747024463e-01 1.284406325877641974e-01 1.493050906009761591e-01 1.718179062988691996e-01 1.956333113581378291e-01 2.204937029159829420e-01 2.461953908083115705e-01 2.725676395353124337e-01 2.994599937736335260e-01 3.267345872992697409e-01 3.542614516787805368e-01 3.819156584637832252e-01 4.095756061872909970e-01 4.371220389629975611e-01 4.644375434730516061e-01 4.914063654284543947e-01 5.179144431997485531e-01 5.438495909761261737e-01 5.691017854525374231e-01 5.935635238209640008e-01 6.171302297804934778e-01 6.397006901919817246e-01 6.611775089904232683e-01 6.814675677160116907e-01 7.004824839651588864e-01 7.181390604722051041e-01 7.343597185911617808e-01 7.490729107731544101e-01 7.622135073081892642e-01 7.737231531724952927e-01 7.835505913306217707e-01 7.916519493089319015e-01 7.979909863001792836e-01 8.025392984881657421e-01 8.052764807039078931e-01 8.061902429443669194e-01 8.052764807039078931e-01 8.025392984881655201e-01 7.979909863001793946e-01 7.916519493089321236e-01 7.835505913306217707e-01 7.737231531724952927e-01 7.622135073081892642e-01 7.490729107731545211e-01 7.343597185911617808e-01 7.181390604722055482e-01 7.004824839651589974e-01 6.814675677160119127e-01 6.611775089904232683e-01 6.397006901919816135e-01 6.171302297804934778e-01 5.935635238209641118e-01 5.691017854525374231e-01 5.438495909761262848e-01 5.179144431997484421e-01 4.914063654284543947e-01 4.644375434730516061e-01 4.371220389629975611e-01 4.095756061872909970e-01 3.819156584637831697e-01 3.542614516787806478e-01 3.267345872992697409e-01 2.994599937736335260e-01 2.725676395353124892e-01 2.461953908083115983e-01 2.204937029159829420e-01 1.956333113581378569e-01 1.718179062988691996e-01 1.493050906009761314e-01 1.284406325877641697e-01 1.097113813747024325e-01 9.381283505445457693e-02 8.168259663902298351e-02 7.434390356446865522e-02 7.238412224087591162e-02 7.538018764785681114e-02 8.203117481276335499e-02 9.086995722620477833e-02 1.007412226175707082e-01 1.108682005136227139e-01 1.207570864931393484e-01 1.300968835671417467e-01 1.386906026120780233e-01 1.464131326737742322e-01 1.531861031704178921e-01 1.589627512523161257e-01 1.637185916179939305e-01 1.674454830413494022e-01 1.701477219067753510e-01 1.718393734182932509e-01 1.725423768793558632e-01 1.722851469762123056e-01 1.711015008490455180e-01 1.690298048710169032e-01 1.661122741308772299e-01 1.623943820652072600e-01 1.579243534926898784e-01 1.527527250100156053e-01 1.469319645360200599e-01 1.405161482769178294e-01 1.335606998210031315e-01 1.261222038701823589e-01 1.182583182884586193e-01 1.100278260959662857e-01 1.014909001310923542e-01 9.270971006785883040e-02 8.374961110123850527e-02 7.468137518499368133e-02 6.558539713770845936e-02 5.655986551178218691e-02 4.773737874934384090e-02 3.932049388259547390e-02 3.166010084587337486e-02 2.541527136413530494e-02 2.172699581814808989e-02 2.175355113515417896e-02 2.528705643851487245e-02 3.096212660092226288e-02 3.764387571196022714e-02 4.471532821456646739e-02 5.186151346822519964e-02 5.891183348987016899e-02 6.576577019279300496e-02 7.235935038196442126e-02 7.864933516790170720e-02 8.460528709277097270e-02 9.020533075897317621e-02 9.543374724074075999e-02 1.002795286686234827e-01 1.047354598352233934e-01 1.087975012343127407e-01 1.124643508198450714e-01 1.157371151523329533e-01 1.186190494624347197e-01 1.211153423499689019e-01 1.232329302165484919e-01 1.249803321235122833e-01 1.263674991868641018e-01 1.274056747574782711e-01 1.281072629931836737e-01 1.284857043043844682e-01 1.285553567230091621e-01 1.283313826133270497e-01 1.278296403799579761e-01 1.270665809755223696e-01 1.260591490954318938e-01 1.248246889879319615e-01 1.233808548153752377e-01 1.217455254853940794e-01 1.199367238330338037e-01 1.179725399803160102e-01 1.158710586300887857e-01 1.136502899680884027e-01 1.113281037522966671e-01 1.089221660637718775e-01 1.064498780810212153e-01 1.039283161249165283e-01 1.013741721097323190e-01 9.880369343763401035e-02 9.623262130217612176e-02 9.367612633867113126e-02 9.114874059785751936e-02 8.866428495016245859e-02 8.623579127946917611e-02 8.387541922479957446e-02 8.159436779658703343e-02 7.940278293799639397e-02 7.730966300521405210e-02 7.532276515581952381e-02 7.344851667507122650e-02 7.169193621066158317e-02 7.005657057081396411e-02 6.854445300159323073e-02 6.715608855046274750e-02 6.589047115578916536e-02 6.474513548030381982e-02 6.371624434721813446e-02 6.279871016671097206e-02 6.198634626037158313e-02 6.127204182594165466e-02 6.064795271549926897e-02 6.010569940931089622e-02 5.963656360712638743e-02 5.923167565091153747e-02 5.888218635930855122e-02 5.857941856114406987e-02 5.831499542475098580e-02 5.808094438794784292e-02 5.786977695514682052e-02 5.767454576333875399e-02 5.748888110635305693e-02
5.734080800841946657e-02 5.754780978123568563e-02 5.776293466606764737e-02 5.799233500048425749e-02 5.824274603921823779e-02 5.852145573248287297e-02 5.883625495356833990e-02 5.919536584844536931e-02 5.960734665498140794e-02 6.008097235050010448e-02 6.062509182699616500e-02 6.124846390333347351e-02 6.195957624083184984e-02 6.276645295062442675e-02 6.367645814361426460e-02 6.469610364488803667e-02 6.583086937993981591e-02 6.708504443083704305e-02 6.846159546623600822e-02 6.996206730820929420e-02 7.158651805686029601e-02 7.333348875659187471e-02 7.520000536067840413e-02 7.718160898026193983e-02 7.927240923959517904e-02 8.146515504093478077e-02 8.375131711215209884e-02 8.612117724237228211e-02 8.856391994841017468e-02 9.106772330095135037e-02 9.361984664152875335e-02 9.620671384249172842e-02 9.881399154326690748e-02 1.014266624112760418e-01 1.040290939242369816e-01 1.066051034677734238e-01 1.091380207126694257e-01 1.116107483069263134e-01 1.140058219150355545e-01 1.163054705835165487e-01 1.184916783263906398e-01 1.205462477213062600e-01 1.224508661972106005e-01 1.241871755851484543e-01 1.257368454002908420e-01 1.270816502288822369e-01 1.282035515110448165e-01 1.290847839410990405e-01 1.297079466532821690e-01 1.300560993249635089e-01 1.301128633153747771e-01 1.298625279708245650e-01 1.292901622758088065e-01 1.283817321256991162e-01 1.271242236599246234e-01 1.255057733536946996e-01 1.235158059661690538e-01 1.211451820535302121e-01 1.183863576879564949e-01 1.152335604582777340e-01 1.116829880630453853e-01 1.077330393461100877e-01 1.033845933430702357e-01 9.864136136379608732e-02 9.351035319678628610e-02 8.800252662486390820e-02 8.213374028745483446e-02 7.592622537776932967e-02 6.941097825245215458e-02 6.263185689480549323e-02 5.565297643162121083e-02 4.857279845578645755e-02 4.155235186302826123e-02 3.487347282240785967e-02 2.905355691694780015e-02 2.500474404750087365e-02 2.392989197948033192e-02 2.640736736779111110e-02 3.174856035676937305e-02 3.886309666123186068e-02 4.698085625327812209e-02 5.565899063785011147e-02 6.463950074854993288e-02 7.375761481216859539e-02 8.289586103501872527e-02 9.196164957720021071e-02 1.008760116637480997e-01 1.095677217949639903e-01 1.179701317145471912e-01 1.260194397371472153e-01 1.336537585590959198e-01 1.408126494915385163e-01 1.474369428150236472e-01 1.534687429020103744e-01 1.588515596806610586e-01 1.635305325122235198e-01 1.674527274275648403e-01 1.705674985651124687e-01 1.728269122329479934e-01 1.741862390307674924e-01 1.746045273572260081e-01 1.740452819698580234e-01 1.724772862124929196e-01 1.698756294475110840e-01 1.662230377797446201e-01 1.615116662177178697e-01 1.557456117701472298e-01 1.489445823576730221e-01 1.411494670891101921e-01 1.324311146035605513e-01 1.229046499929250108e-01 1.127535049484683777e-01 1.022704241825675847e-01 9.192660593289055104e-02 8.247881648666957610e-02 7.509056865293510519e-02 7.131611106188755211e-02 7.263939211886742686e-02 7.964410283685310898e-02 9.175287204939619468e-02 1.078529835963733530e-01 1.269189679331043374e-01 1.482006564064254628e-01 1.711821129861487434e-01 1.955025660407056776e-01 2.208963302876610080e-01 2.471548796558664662e-01 2.741041085934244892e-01 3.015908050504597648e-01 3.294745517808561064e-01 3.576228422418522013e-01 3.859081356729378576e-01 4.142061101375159593e-01 4.423946745376828860e-01 4.703534734316929256e-01 4.979637190764188426e-01 5.251082448810687753e-01 5.516717107245951990e-01 5.775409130613015085e-01 6.026051669495654517e-01 6.267567363049754148e-01 6.498912947098522963e-01 6.719084031608887342e-01 6.927119939170880425e-01 7.122108515676843776e-01 7.303190838591674394e-01 7.469565758860715610e-01 7.620494220828762932e-01 7.755303311342558459e-01 7.873389995017390230e-01 7.974224497825261881e-01 8.057353305949280786e-01 8.122401751408495629e-01 8.169076160392831909e-01 8.197165544627407208e-01 8.206542820447099151e-01 8.197165544627412759e-01 8.169076160392834129e-01 8.122401751408495629e-01 8.057353305949283007e-01 7.974224497825261881e-01 7.873389995017388010e-01 7.755303311342558459e-01 7.620494220828761822e-01 7.469565758860715610e-01 7.303190838591673284e-01 7.122108515676843776e-01 6.927119939170880425e-01 6.719084031608887342e-01 6.498912947098522963e-01 6.267567363049754148e-01 6.026051669495654517e-01 5.775409130613015085e-01 5.516717107245951990e-01 5.251082448810687753e-01 4.979637190764188981e-01 4.703534734316928700e-01 4.423946745376828860e-01 4.142061101375161258e-01 3.859081356729378576e-01 3.576228422418522568e-01 3.294745517808560509e-01 3.015908050504597648e-01 2.741041085934245447e-01 2.471548796558664662e-01 2.208963302876609802e-01 1.955025660407056776e-01 1.711821129861487434e-01 1.482006564064254628e-01 1.269189679331042819e-01 1.078529835963733391e-01 9.175287204939618080e-02 7.964410283685310898e-02 7.263939211886742686e-02 7.131611106188753824e-02 7.509056865293507743e-02 8.247881648666956222e-02 9.192660593289053717e-02 1.022704241825675570e-01 1.127535049484684054e-01 1.229046499929249969e-01 1.324311146035604680e-01 1.411494670891102199e-01 1.489445823576729666e-01 1.557456117701472020e-01 1.615116662177178697e-01 1.662230377797446479e-01 1.698756294475110562e-01 1.724772862124929473e-01 1.740452819698580234e-01 1.746045273572260081e-01 1.741862390307674924e-01 1.728269122329480212e-01 1.705674985651124409e-01 1.674527274275648125e-01 1.635305325122235198e-01 1.588515596806610308e-01 1.534687429020102911e-01 1.474369428150236472e-01 1.408126494915385163e-01 1.336537585590959198e-01 1.260194397371471597e-01 1.179701317145471912e-01 1.095677217949639903e-01 1.008760116637481136e-01 9.196164957720021071e-02 8.289586103501875303e-02 7.375761481216859539e-02 6.463950074854993288e-02 5.565899063785012535e-02 4.698085625327812209e-02 3.886309666123187456e-02 3.174856035676938693e-02 2.640736736779110763e-02 2.392989197948033192e-02 2.500474404750087365e-02 2.905355691694779668e-02 3.487347282240787355e-02 4.155235186302826816e-02 4.857279845578645755e-02 5.565297643162119001e-02 6.263185689480550711e-02 6.941097825245212682e-02 7.592622537776930192e-02 8.213374028745483446e-02 8.800252662486388044e-02 9.351035319678627222e-02 9.864136136379608732e-02 1.033845933430702357e-01 1.077330393461100322e-01 1.116829880630453714e-01 1.152335604582777479e-01 1.183863576879564949e-01 1.211451820535301843e-01 1.235158059661690955e-01 1.255057733536946996e-01 1.271242236599246234e-01 1.283817321256991162e-01 1.292901622758087787e-01 1.298625279708245372e-01 1.301128633153747494e-01 1.300560993249635644e-01 1.297079466532821690e-01 1.290847839410990405e-01 1.282035515110448443e-01 1.270816502288821814e-01 1.257368454002908420e-01 1.241871755851484960e-01 1.224508661972106283e-01 1.205462477213062877e-01 1.184916783263906537e-01 1.163054705835164931e-01 1.140058219150355129e-01 1.116107483069262718e-01 1.091380207126694257e-01 1.066051034677734238e-01 1.040290939242370094e-01 1.014266624112760418e-01 9.881399154326689360e-02 9.620671384249175617e-02 9.361984664152879498e-02 9.106772330095133650e-02 8.856391994841017468e-02 8.612117724237225436e-02 8.375131711215209884e-02 8.146515504093478077e-02 7.927240923959513741e-02 7.718160898026196759e-02 7.520000536067840413e-02 7.333348875659186084e-02 7.158651805686029601e-02 6.996206730820930808e-02 6.846159546623602210e-02 6.708504443083704305e-02 6.583086937993978816e-02 6.469610364488806442e-02 6.367645814361426460e-02 6.276645295062439900e-02 6.195957624083184290e-02 6.124846390333347351e-02 6.062509182699613725e-02 6.008097235050010448e-02 5.960734665498138712e-02 5.919536584844532767e-02 5.883625495356836071e-02 5.852145573248287297e-02 5.824274603921823779e-02 5.799233500048425749e-02 5.776293466606764043e-02 5.754780978123568563e-02 5.734080800841945269e-02
5.713966434860727472e-02 5.736799311968448362e-02 5.760309324004115467e-02 5.785090011157276862e-02 5.811793532550259267e-02 5.841128234982873035e-02 5.873854366486382095e-02 5.910777691358904545e-02 5.952740820366274332e-02 6.000612159058227313e-02 6.055272499201362624e-02 6.117599428953258978e-02 6.188449906497912184e-02 6.268641513353882810e-02 6.358933056638840786e-02 6.460005301555164781e-02 6.572442665872114953e-02 6.696716683712605755e-02 6.833171943687990635e-02 6.982015035908051281e-02 7.143306824475323391e-02 7.316958125020324444e-02 7.502728640747594047e-02 7.700228821496714338e-02 7.908924176255074934e-02 8.128141497735200116e-02 8.357076445423750055e-02 8.594801970708430827e-02 8.840277139852391330e-02 9.092356002340992727e-02 9.349796249710970453e-02 9.611267502792476825e-02 9.875359146343294647e-02 1.014058769576183655e-01 1.040540373003170510e-01 1.066819845926972321e-01 1.092731001630146137e-01 1.118102957212381704e-01 1.142760737749947686e-01 1.166525882959918992e-01 1.189217065550996072e-01 1.210650729512087465e-01 1.230641755554439526e-01 1.249004159868144781e-01 1.265551831338586342e-01 1.280099311434493292e-01 1.292462620155721276e-01 1.302460130740522026e-01 1.309913495301816000e-01 1.314648623219567825e-01 1.316496714001676449e-01 1.315295346498153994e-01 1.310889626901138860e-01 1.303133399018105987e-01 1.291890522066342917e-01 1.277036224005072829e-01 1.258458542657430457e-01 1.236059873293464811e-01 1.209758651073263025e-01 1.179491211590031202e-01 1.145213895658098030e-01 1.106905500387909830e-01 1.064570235906747431e-01 1.018241440604919917e-01 9.679864641689682470e-02 9.139133964269804955e-02 8.561807961390617561e-02 7.950124456385083971e-02 7.307208111464214007e-02 6.637461440064265639e-02 5.947247958101707643e-02 5.246142175149880182e-02 4.549311459692720327e-02 3.882145845480754892e-02 3.288840094649216061e-02 2.844302240745139737e-02 2.651999741447116227e-02 2.786882213727146645e-02 3.223037687668865031e-02 3.868627525469854611e-02 4.641110833986832052e-02 5.487524474191788487e-02 6.375932056330112230e-02 7.286072202797787278e-02 8.203878697469446646e-02 9.118621089659575962e-02 1.002142114038632181e-01 1.090446406254365064e-01 1.176056736294104899e-01 1.258294071489345634e-01 1.336505231133607863e-01 1.410055722221529306e-01 1.478326349302665488e-01 1.540712229980218395e-01 1.596623423144379328e-01 1.645486703686948882e-01 1.686748212661278723e-01 1.719876837473609255e-01 1.744368267433558661e-01 1.759749747602004644e-01 1.765585634869381304e-01 1.761483960994427722e-01 1.747104349012295887e-01 1.722167843989910463e-01 1.686469559771765492e-01 1.639895603144033709e-01 1.582446683988977254e-01 1.514272467023453361e-01 1.435723660682906300e-01 1.347434211867320208e-01 1.250455962204136684e-01 1.146486683556567354e-01 1.038265438007371644e-01 9.302582809157212973e-02 8.297793782939556773e-02 7.484373592865350977e-02 7.025322363396181713e-02 7.088137776172423465e-02 7.750209289047635397e-02 8.956268731881737721e-02 1.058532599802142760e-01 1.252504860071154691e-01 1.469446366327088194e-01 1.703891703654722700e-01 1.952081268264518332e-01 2.211279470607794284e-01 2.479355417323296784e-01 2.754536760000172446e-01 3.035265720274806234e-01 3.320114071209540607e-01 3.607732457686850247e-01 3.896820158454631366e-01 4.186107341795335945e-01 4.474345168180539623e-01 4.760300952368026750e-01 5.042756666086629647e-01 5.320509690809053227e-01 5.592375108066309775e-01 5.857189047182200792e-01 6.113812756314871422e-01 6.361137156328025011e-01 6.598087698304615500e-01 6.823629386491558702e-01 7.036771856491862431e-01 7.236574418197988523e-01 7.422150987205375916e-01 7.592674839135945541e-01 7.747383129668659052e-01 7.885581129927206057e-01 8.006646132754940970e-01 8.110030990675780593e-01 8.195267251237485784e-01 8.261967860121377516e-01 8.309829406982417455e-01 8.338633893521065765e-01 8.348250007819848495e-01 8.338633893521065765e-01 8.309829406982417455e-01 8.261967860121377516e-01 8.195267251237485784e-01 8.110030990675777263e-01 8.006646132754943190e-01 7.885581129927203836e-01 7.747383129668659052e-01 7.592674839135946652e-01 7.422150987205375916e-01 7.236574418197986303e-01 7.036771856491862431e-01 6.823629386491558702e-01 6.598087698304615500e-01 6.361137156328025011e-01 6.113812756314871422e-01 5.857189047182199682e-01 5.592375108066310885e-01 5.320509690809052117e-01 5.042756666086628536e-01 4.760300952368026750e-01 4.474345168180539623e-01 4.186107341795334835e-01 3.896820158454630811e-01 3.607732457686850247e-01 3.320114071209539497e-01 3.035265720274806234e-01 2.754536760000173001e-01 2.479355417323296784e-01 2.211279470607794284e-01 1.952081268264518332e-01 1.703891703654722978e-01 1.469446366327087916e-01 1.252504860071154691e-01 1.058532599802142898e-01 8.956268731881734946e-02 7.750209289047639560e-02 7.088137776172424853e-02 7.025322363396180325e-02 7.484373592865350977e-02 8.297793782939555385e-02 9.302582809157211585e-02 1.038265438007371644e-01 1.146486683556566938e-01 1.250455962204136129e-01 1.347434211867320208e-01 1.435723660682906300e-01 1.514272467023453361e-01 1.582446683988976976e-01 1.639895603144033709e-01 1.686469559771765492e-01 1.722167843989910463e-01 1.747104349012295887e-01 1.761483960994428000e-01 1.765585634869381859e-01 1.759749747602004644e-01 1.744368267433558384e-01 1.719876837473609255e-01 1.686748212661279001e-01 1.645486703686948882e-01 1.596623423144379328e-01 1.540712229980217840e-01 1.478326349302665765e-01 1.410055722221529584e-01 1.336505231133607863e-01 1.258294071489345634e-01 1.176056736294105037e-01 1.090446406254365203e-01 1.002142114038632181e-01 9.118621089659575962e-02 8.203878697469448034e-02 7.286072202797787278e-02 6.375932056330113618e-02 5.487524474191789875e-02 4.641110833986831358e-02 3.868627525469855999e-02 3.223037687668867113e-02 2.786882213727147339e-02 2.651999741447116574e-02 2.844302240745139737e-02 3.288840094649216061e-02 3.882145845480755586e-02 4.549311459692720327e-02 5.246142175149882264e-02 5.947247958101705562e-02 6.637461440064265639e-02 7.307208111464214007e-02 7.950124456385083971e-02 8.561807961390616173e-02 9.139133964269804955e-02 9.679864641689682470e-02 1.018241440604919917e-01 1.064570235906747708e-01 1.106905500387909830e-01 1.145213895658098030e-01 1.179491211590031757e-01 1.209758651073263164e-01 1.236059873293464950e-01 1.258458542657430179e-01 1.277036224005072829e-01 1.291890522066342917e-01 1.303133399018106542e-01 1.310889626901139138e-01 1.315295346498153717e-01 1.316496714001676172e-01 1.314648623219567825e-01 1.309913495301816000e-01 1.302460130740522026e-01 1.292462620155721553e-01 1.280099311434492459e-01 1.265551831338586619e-01 1.249004159868144781e-01 1.230641755554439803e-01 1.210650729512087603e-01 1.189217065550995794e-01 1.166525882959918992e-01 1.142760737749948102e-01 1.118102957212381843e-01 1.092731001630146137e-01 1.066819845926972321e-01 1.040540373003171065e-01 1.014058769576183516e-01 9.875359146343294647e-02 9.611267502792475437e-02 9.349796249710967677e-02 9.092356002340992727e-02 8.840277139852389943e-02 8.594801970708430827e-02 8.357076445423750055e-02 8.128141497735201504e-02 7.908924176255074934e-02 7.700228821496710174e-02 7.502728640747594047e-02 7.316958125020321668e-02 7.143306824475324779e-02 6.982015035908051281e-02 6.833171943687990635e-02 6.696716683712604368e-02 6.572442665872116341e-02 6.460005301555168944e-02 6.358933056638840786e-02 6.268641513353882810e-02 6.188449906497915654e-02 6.117599428953258978e-02 6.055272499201363318e-02 6.000612159058228701e-02 5.952740820366274332e-02 5.910777691358905239e-02 5.873854366486382095e-02 5.841128234982873035e-02 5.811793532550259267e-02 5.785090011157278250e-02 5.760309324004113385e-02 5.736799311968450443e-02 5.713966434860729554e-02
5.688492499739283143e-02 5.713449273456319005e-02 5.738956906555139209e-02 5.765587352124006137e-02 5.793971326130194915e-02 5.824796428530992082e-02 5.858803509086783073e-02 5.896781026790443025e-02 5.939557199178330249e-02 5.987989815826418039e-02 6.042953700630906977e-02 6.105325947370250639e-02 6.175969214441612287e-02 6.255713533574047691e-02 6.345337244686229117e-02 6.445547793066366826e-02 6.556963194835213615e-02 6.680094976689827935e-02 6.815333320034086539e-02 6.962934993313298071e-02 7.123014456696451224e-02 7.295538295764701642e-02 7.480322914679128632e-02 7.677035221430832113e-02 7.885195888347673598e-02 8.104184680512131755e-02 8.333247313652454580e-02 8.571503323712595379e-02 8.817954489824801623e-02 9.071493436003512378e-02 9.330912130566783314e-02 9.594910094706286807e-02 9.862102214788862065e-02 1.013102612230905308e-01 1.040014915919729860e-01 1.066787498477838603e-01 1.093254990575151797e-01 1.119246902444677588e-01 1.144588230579893784e-01 1.169100066230745749e-01 1.192600215074926667e-01 1.214903836622036049e-01 1.235824110947668641e-01 1.255172939345822747e-01 1.272761684500411938e-01 1.288401954856571996e-01 1.301906437056925547e-01 1.313089779624353193e-01 1.321769530549903038e-01 1.327767131113664623e-01 1.330908968173054874e-01 1.331027487358383554e-01 1.327962370212673049e-01 1.321561779438741868e-01 1.311683678274585818e-01 1.298197232916718791e-01 1.280984311315316038e-01 1.259941098293611283e-01 1.234979856916035984e-01 1.206030881122485965e-01 1.173044707733324060e-01 1.135994691751186225e-01 1.094880105433769096e-01 1.049730012685199110e-01 1.000608320343149144e-01 9.476206613650438315e-02 8.909242048944017445e-02 8.307422749171705645e-02 7.673871102380512565e-02 7.012968590037992056e-02 6.330983000951762030e-02 5.637175172908955728e-02 4.945817500451512444e-02 4.279921763054381906e-02 3.677805508536860502e-02 3.202153913047006695e-02 2.941408816548415212e-02 2.975308575131530020e-02 3.311160317197925362e-02 3.881567659759438405e-02 4.605464865402155578e-02 5.423090400432933195e-02 6.296250594226276975e-02 7.200442191161575411e-02 8.118896113450123353e-02 9.039143526378455584e-02 9.951147354286003777e-02 1.084628299719081063e-01 1.171677158059264839e-01 1.255535912076219951e-01 1.335513377996831452e-01 1.410942362700984831e-01 1.481174322120557829e-01 1.545577105594199419e-01 1.603534740097999345e-01 1.654448633804332658e-01 1.697739830498072033e-01 1.732852104975507734e-01 1.759255799155407807e-01 1.776452386230018554e-01 1.783979834946869125e-01 1.781418945477720728e-01 1.768400963132627512e-01 1.744616976872977454e-01 1.709829926085555951e-01 1.663890558464685421e-01 1.606759562121551355e-01 1.538539631896738702e-01 1.459523991126465969e-01 1.370272987853211333e-01 1.271740010956584899e-01 1.165486340780074459e-01 1.054058857597045123e-01 9.416616554278275930e-02 8.353069945917396266e-02 7.464666269991004910e-02 6.920560465263353445e-02 6.907788825461108617e-02 7.526008971872436004e-02 8.724342292459427717e-02 1.037127188576337511e-01 1.234353569165996395e-01 1.455366229902390618e-01 1.694378150879535527e-01 1.947476735007850901e-01 2.211850436630100891e-01 2.485325926489600767e-01 2.766102269991105866e-01 3.052598133572601014e-01 3.343362823932938821e-01 3.637023885902544995e-01 3.932256173343033900e-01 4.227763903315339133e-01 4.522270794233219648e-01 4.814515380010188084e-01 5.103249722741710626e-01 5.387240404334983079e-01 5.665271069748797350e-01 5.936146033908151765e-01 6.198694613764661465e-01 6.451775942235079553e-01 6.694284082789023760e-01 6.925153304749827043e-01 7.143363407514902175e-01 7.347945001606757121e-01 7.537984668708956892e-01 7.712629933533647897e-01 7.871093988749361392e-01 8.012660121089184573e-01 8.136685792701540132e-01 8.242606337159057439e-01 8.329938234547120679e-01 8.398281934868937482e-01 8.447324203729501546e-01 8.476839968959597460e-01 8.486693651545804684e-01 8.476839968959597460e-01 8.447324203729501546e-01 8.398281934868937482e-01 8.329938234547120679e-01 8.242606337159057439e-01 8.136685792701540132e-01 8.012660121089184573e-01 7.871093988749361392e-01 7.712629933533647897e-01 7.537984668708958003e-01 7.347945001606757121e-01 7.143363407514902175e-01 6.925153304749827043e-01 6.694284082789023760e-01 6.451775942235077332e-01 6.198694613764661465e-01 5.936146033908150654e-01 5.665271069748797350e-01 5.387240404334983079e-01 5.103249722741710626e-01 4.814515380010188639e-01 4.522270794233219648e-01 4.227763903315339133e-01 3.932256173343033900e-01 3.637023885902544995e-01 3.343362823932938821e-01 3.052598133572600458e-01 2.766102269991106422e-01 2.485325926489600767e-01 2.211850436630100891e-01 1.947476735007849791e-01 1.694378150879534695e-01 1.455366229902390340e-01 1.234353569165996256e-01 1.037127188576336956e-01 8.724342292459431880e-02 7.526008971872431841e-02 6.907788825461110005e-02 6.920560465263349281e-02 7.464666269991004910e-02 8.353069945917394878e-02 9.416616554278278706e-02 1.054058857597045123e-01 1.165486340780074320e-01 1.271740010956584899e-01 1.370272987853211055e-01 1.459523991126465969e-01 1.538539631896738979e-01 1.606759562121551355e-01 1.663890558464685976e-01 1.709829926085555951e-01 1.744616976872977454e-01 1.768400963132627790e-01 1.781418945477720450e-01 1.783979834946869125e-01 1.776452386230017999e-01 1.759255799155407529e-01 1.732852104975507457e-01 1.697739830498072033e-01 1.654448633804332658e-01 1.603534740097999345e-01 1.545577105594199974e-01 1.481174322120557829e-01 1.410942362700984554e-01 1.335513377996832007e-01 1.255535912076220229e-01 1.171677158059264839e-01 1.084628299719080785e-01 9.951147354286003777e-02 9.039143526378458360e-02 8.118896113450121965e-02 7.200442191161574024e-02 6.296250594226276975e-02 5.423090400432933195e-02 4.605464865402156271e-02 3.881567659759439792e-02 3.311160317197925362e-02 2.975308575131529326e-02 2.941408816548415212e-02 3.202153913047008776e-02 3.677805508536859114e-02 4.279921763054381212e-02 4.945817500451512444e-02 5.637175172908955728e-02 6.330983000951764805e-02 7.012968590037990668e-02 7.673871102380512565e-02 8.307422749171704257e-02 8.909242048944014669e-02 9.476206613650434152e-02 1.000608320343149560e-01 1.049730012685198832e-01 1.094880105433768958e-01 1.135994691751186225e-01 1.173044707733324477e-01 1.206030881122485549e-01 1.234979856916036123e-01 1.259941098293611283e-01 1.280984311315316593e-01 1.298197232916718791e-01 1.311683678274585818e-01 1.321561779438741313e-01 1.327962370212673049e-01 1.331027487358383554e-01 1.330908968173054874e-01 1.327767131113664900e-01 1.321769530549903593e-01 1.313089779624353193e-01 1.301906437056925825e-01 1.288401954856571996e-01 1.272761684500411383e-01 1.255172939345823024e-01 1.235824110947668641e-01 1.214903836622036465e-01 1.192600215074926667e-01 1.169100066230745333e-01 1.144588230579893923e-01 1.119246902444677727e-01 1.093254990575151936e-01 1.066787498477839019e-01 1.040014915919729721e-01 1.013102612230905308e-01 9.862102214788862065e-02 9.594910094706285419e-02 9.330912130566781926e-02 9.071493436003512378e-02 8.817954489824804398e-02 8.571503323712595379e-02 8.333247313652455968e-02 8.104184680512131755e-02 7.885195888347672211e-02 7.677035221430830725e-02 7.480322914679128632e-02 7.295538295764703030e-02 7.123014456696449836e-02 6.962934993313299459e-02 6.815333320034085152e-02 6.680094976689827935e-02 6.556963194835216391e-02 6.445547793066366826e-02 6.345337244686227729e-02 6.255713533574047691e-02 6.175969214441612287e-02 6.105325947370250639e-02 6.042953700630906977e-02 5.987989815826415957e-02 5.939557199178330249e-02 5.896781026790443719e-02 5.858803509086784461e-02 5.824796428530992776e-02 5.793971326130192834e-02 5.765587352124008913e-02 5.738956906555141291e-02 5.713449273456321087e-02 5.688492499739285918e-02
5.657617290432485208e-02 5.684681621690981096e-02 5.712179140981594322e-02 5.740660376347527655e-02 5.770734594484161484e-02 5.803068436639430977e-02 5.838382898458469028e-02 5.877448397458926582e-02 5.921077710307638686e-02 5.970116629547812109e-02 6.025432288326042912e-02 6.087899230691144747e-02 6.158383457905071412e-02 6.237724845957636627e-02 6.326718488874466528e-02 6.426095655772691428e-02 6.536505136010116457e-02 6.658495769178042478e-02 6.792500906045653708e-02 6.938825424669184394e-02 7.097635745944252950e-02 7.268953077474592239e-02 7.452649891389920289e-02 7.648449437960196107e-02 7.855927934482390129e-02 8.074518961253522586e-02 8.303519547052214123e-02 8.542097430391033808e-02 8.789299028824892890e-02 9.044057722877163474e-02 9.305202149706691406e-02 9.571464292548241548e-02 9.841487236348496481e-02 1.011383253236858432e-01 1.038698717223964230e-01 1.065937021473973706e-01 1.092933913762478143e-01 1.119519600423598410e-01 1.145519354270820439e-01 1.170754123672785724e-01 1.195041152301890286e-01 1.218194618379454391e-01 1.240026301366082551e-01 1.260346283093440045e-01 1.278963689379734869e-01 1.295687477271053878e-01 1.310327272245373487e-01 1.322694259039225440e-01 1.332602129239890965e-01 1.339868088464797879e-01 1.344313925871293003e-01 1.345767148969695126e-01 1.344062187345624326e-01 1.339041670073867485e-01 1.330557783532278215e-01 1.318473719308936865e-01 1.302665226405194387e-01 1.283022288680110146e-01 1.259450958558317735e-01 1.231875393158288756e-01 1.200240161952564610e-01 1.164512930344991232e-01 1.124687678623595977e-01 1.080788703340305190e-01 1.032875790403499500e-01 9.810511854751177707e-02 9.254693896948434917e-02 8.663515123024365105e-02 8.040071752060191923e-02 7.388692928371645707e-02 6.715514318690204987e-02 6.029457610680943880e-02 5.343949071199196460e-02 4.679956293230388975e-02 4.071111302286895689e-02 3.570724177366693675e-02 3.254541204347385919e-02 3.200400558102080989e-02 3.438194900636911550e-02 3.926849106970050490e-02 4.593525475381905754e-02 5.374791811129372987e-02 6.226720227554174980e-02 7.120315187528983292e-02 8.035767420452105680e-02 8.958602411702557000e-02 9.877436091695510068e-02 1.078270575652738178e-01 1.166594894635639285e-01 1.251938828848365715e-01 1.333569052540498900e-01 1.410782767868496435e-01 1.482900016928279940e-01 1.549259892344423684e-01 1.609219300518658913e-01 1.662153473218717648e-01 1.707457742971382197e-01 1.744550296094318220e-01 1.772875749967965098e-01 1.791909501514638847e-01 1.801162884250140928e-01 1.800189270542751352e-01 1.788591384689585950e-01 1.766030280170642341e-01 1.732236727679207222e-01 1.687026240311996772e-01 1.630319776002083776e-01 1.562173582318903686e-01 1.482824223195297053e-01 1.392759621106640089e-01 1.292836124608868209e-01 1.184479514649733611e-01 1.070042653819172629e-01 9.534555242994728619e-02 8.413860786906671163e-02 7.450601418941098231e-02 6.818402426452695175e-02 6.723807056992608944e-02 7.292229604460438719e-02 8.479661147313333203e-02 1.014322671303068552e-01 1.214741874677549294e-01 1.439766396426077621e-01 1.683271819785580881e-01 1.941192362296922103e-01 2.210644081852657095e-01 2.489414914588883032e-01 2.775678356235742883e-01 3.067831815717820820e-01 3.364403852883419144e-01 3.664000199134582192e-01 3.965272250805096377e-01 4.266899003726492556e-01 4.567577284483124722e-01 4.866017257134842566e-01 5.160941374815064542e-01 5.451085631346356264e-01 5.735202373324193026e-01 6.012064178640430523e-01 6.280468459642198908e-01 6.539242545623080716e-01 6.787249061872248079e-01 7.023391463944083091e-01 7.246619613951176264e-01 7.455935305335250618e-01 7.650397656758916032e-01 7.829128306415775729e-01 7.991316346430132889e-01 8.136222943929520834e-01 8.263185601366441757e-01 8.371622014098618614e-01 8.461033488347577958e-01 8.531007887597957806e-01 8.581222080373109851e-01 8.611443867184912504e-01 8.621533369338059138e-01 8.611443867184912504e-01 8.581222080373109851e-01 8.531007887597961137e-01 8.461033488347576847e-01 8.371622014098617504e-01 8.263185601366443978e-01 8.136222943929520834e-01 7.991316346430132889e-01 7.829128306415775729e-01 7.650397656758917142e-01 7.455935305335251728e-01 7.246619613951176264e-01 7.023391463944085311e-01 6.787249061872248079e-01 6.539242545623080716e-01 6.280468459642197798e-01 6.012064178640431633e-01 5.735202373324193026e-01 5.451085631346356264e-01 5.160941374815063432e-01 4.866017257134843121e-01 4.567577284483125277e-01 4.266899003726492556e-01 3.965272250805095822e-01 3.664000199134582192e-01 3.364403852883418033e-01 3.067831815717820820e-01 2.775678356235742883e-01 2.489414914588883587e-01 2.210644081852657095e-01 1.941192362296922658e-01 1.683271819785581158e-01 1.439766396426077621e-01 1.214741874677549155e-01 1.014322671303068552e-01 8.479661147313331815e-02 7.292229604460435943e-02 6.723807056992608944e-02 6.818402426452695175e-02 7.450601418941098231e-02 8.413860786906669775e-02 9.534555242994730007e-02 1.070042653819172629e-01 1.184479514649733473e-01 1.292836124608868209e-01 1.392759621106639534e-01 1.482824223195297608e-01 1.562173582318904241e-01 1.630319776002083776e-01 1.687026240311996494e-01 1.732236727679207222e-01 1.766030280170642341e-01 1.788591384689586228e-01 1.800189270542751352e-01 1.801162884250140928e-01 1.791909501514638847e-01 1.772875749967965098e-01 1.744550296094318220e-01 1.707457742971382197e-01 1.662153473218716815e-01 1.609219300518659190e-01 1.549259892344423684e-01 1.482900016928280496e-01 1.410782767868496157e-01 1.333569052540498623e-01 1.251938828848365715e-01 1.166594894635639146e-01 1.078270575652738178e-01 9.877436091695511455e-02 8.958602411702557000e-02 8.035767420452104293e-02 7.120315187528983292e-02 6.226720227554174286e-02 5.374791811129371599e-02 4.593525475381907142e-02 3.926849106970052572e-02 3.438194900636910856e-02 3.200400558102080989e-02 3.254541204347386613e-02 3.570724177366695062e-02 4.071111302286898465e-02 4.679956293230389669e-02 5.343949071199193684e-02 6.029457610680945268e-02 6.715514318690206375e-02 7.388692928371642932e-02 8.040071752060191923e-02 8.663515123024363718e-02 9.254693896948434917e-02 9.810511854751176319e-02 1.032875790403499638e-01 1.080788703340305190e-01 1.124687678623595977e-01 1.164512930344991509e-01 1.200240161952564888e-01 1.231875393158288895e-01 1.259450958558318290e-01 1.283022288680110146e-01 1.302665226405193832e-01 1.318473719308936587e-01 1.330557783532278215e-01 1.339041670073867485e-01 1.344062187345624326e-01 1.345767148969695126e-01 1.344313925871293003e-01 1.339868088464797879e-01 1.332602129239890965e-01 1.322694259039225717e-01 1.310327272245373764e-01 1.295687477271053878e-01 1.278963689379734869e-01 1.260346283093440600e-01 1.240026301366082551e-01 1.218194618379453975e-01 1.195041152301889731e-01 1.170754123672785862e-01 1.145519354270820300e-01 1.119519600423598965e-01 1.092933913762478143e-01 1.065937021473973845e-01 1.038698717223964368e-01 1.011383253236858848e-01 9.841487236348495093e-02 9.571464292548237385e-02 9.305202149706691406e-02 9.044057722877167638e-02 8.789299028824890114e-02 8.542097430391031032e-02 8.303519547052214123e-02 8.074518961253521199e-02 7.855927934482387354e-02 7.648449437960198882e-02 7.452649891389918901e-02 7.268953077474592239e-02 7.097635745944255725e-02 6.938825424669187170e-02 6.792500906045655096e-02 6.658495769178041090e-02 6.536505136010116457e-02 6.426095655772694204e-02 6.326718488874465141e-02 6.237724845957635933e-02 6.158383457905070718e-02 6.087899230691146829e-02 6.025432288326042912e-02 5.970116629547809334e-02 5.921077710307640074e-02 5.877448397458927970e-02 5.838382898458467640e-02 5.803068436639431671e-02 5.770734594484162178e-02 5.740660376347528349e-02 5.712179140981594322e-02 5.684681621690983178e-02 5.657617290432483820e-02
5.621310173619280259e-02 5.650458475254317714e-02 5.679930574852382064e-02 5.710255785508924764e-02 5.742021981169569134e-02 5.775874710852089283e-02 5.812514754847860482e-02 5.852693863591396789e-02 5.897208450282029335e-02 5.946891065954742345e-02 6.002599573641191621e-02 6.065204056425477219e-02 6.135571637949106816e-02 6.214549553203551485e-02 6.302946966902266135e-02 6.401516176962789018e-02 6.510933941042680584e-02 6.631783706596321160e-02 6.764539498121326100e-02 6.909552117521475245e-02 7.067038154342876466e-02 7.237072101435308713e-02 7.419581654067630705e-02 7.614346063723001490e-02 7.820997244999672304e-02 8.039023210997361946e-02 8.267773345743614777e-02 8.506465009276246991e-02 8.754191002901809404e-02 9.009927486096226679e-02 9.272542018805182695e-02 9.540801491215177010e-02 9.813379787781852104e-02 1.008886510698105143e-01 1.036576691946133194e-01 1.064252259400920581e-01 1.091750375370127979e-01 1.118902244554507985e-01 1.145533721800640892e-01 1.171465920436938618e-01 1.196515830796126417e-01 1.220496957970874236e-01 1.243219987070386529e-01 1.264493483358843373e-01 1.284124633743396193e-01 1.301920035204461035e-01 1.317686534969453871e-01 1.331232126562081897e-01 1.342366905348049144e-01 1.350904086883196187e-01 1.356661091301621103e-01 1.359460697226490544e-01 1.359132269342397392e-01 1.355513064975719106e-01 1.348449626995550377e-01 1.337799273379666198e-01 1.323431698345428065e-01 1.305230706720163225e-01 1.283096113283521689e-01 1.256945853814167569e-01 1.226718377136279403e-01 1.192375421812508357e-01 1.153905334198517957e-01 1.111327167963130219e-01 1.064695938728018321e-01 1.014109625857683300e-01 9.597188785540777811e-02 9.017410082138446747e-02 8.404809431846640977e-02 7.763637790259107774e-02 7.099871100277797831e-02 6.422077741529791384e-02 5.742888911708034227e-02 5.081498772842163447e-02 4.467729453716362542e-02 3.947546399515863835e-02 3.586193998755930756e-02 3.456446317869928120e-02 3.601757326149459398e-02 4.005197619637963086e-02 4.607246799234511470e-02 5.344707510256781896e-02 6.169164858293487569e-02 7.047187657444782538e-02 7.955685316295314780e-02 8.877930565091460280e-02 9.801001520752479490e-02 1.071426135976119715e-01 1.160846937142621244e-01 1.247525910807997102e-01 1.330683007437572785e-01 1.409576601260233708e-01 1.483493030999290807e-01 1.551740989384984837e-01 1.613649069756492027e-01 1.668565451158723345e-01 1.715859101472439474e-01 1.754922123263374656e-01 1.785173027526038292e-01 1.806060836635613454e-01 1.817070015896971591e-01 1.817726333726095711e-01 1.807603874820803702e-01 1.786333606541655183e-01 1.753614169773820286e-01 1.709226006869234427e-01 1.653050687400075547e-01 1.585098605560417151e-01 1.505550605978160372e-01 1.414823564632029240e-01 1.313678607239820162e-01 1.203407855907424745e-01 1.086170149809346785e-01 9.656130490493354535e-02 8.480245407352625386e-02 7.442800500364780969e-02 6.719978915451128854e-02 6.537229787830439731e-02 7.049367358145551543e-02 8.222419400732845773e-02 9.901323158783320588e-02 1.193680504657752273e-01 1.422651732248589596e-01 1.670568321727610162e-01 1.933212219706573753e-01 2.207631518879537014e-01 2.491579660090535164e-01 2.783207904259848431e-01 3.080894895313237014e-01 3.383150294770068678e-01 3.688559401988089070e-01 3.995751200385128654e-01 4.303380263057814958e-01 4.610117139250608509e-01 4.914644096427769893e-01 5.215654340739692696e-01 5.511853550132146395e-01 5.801962971218111997e-01 6.084723581675076653e-01 6.358900974320850219e-01 6.623290716335086259e-01 6.876723999831934053e-01 7.118073441385543987e-01 7.346258916123105109e-01 7.560253331516330055e-01 7.759088260078094157e-01 7.941859360750431751e-01 8.107731527108430480e-01 8.255943707420669853e-01 8.385813347639812232e-01 8.496740413903017819e-01 8.588210956333671708e-01 8.659800181005665731e-01 8.711175001953384012e-01 8.742096050139093188e-01 8.752419121354245712e-01 8.742096050139093188e-01 8.711175001953384012e-01 8.659800181005665731e-01 8.588210956333671708e-01 8.496740413903020039e-01 8.385813347639812232e-01 8.255943707420669853e-01 8.107731527108430480e-01 7.941859360750428420e-01 7.759088260078093047e-01 7.560253331516330055e-01 7.346258916123103999e-01 7.118073441385543987e-01 6.876723999831932943e-01 6.623290716335085149e-01 6.358900974320851329e-01 6.084723581675076653e-01 5.801962971218110887e-01 5.511853550132145285e-01 5.215654340739692696e-01 4.914644096427769893e-01 4.610117139250607954e-01 4.303380263057814958e-01 3.995751200385128654e-01 3.688559401988088515e-01 3.383150294770068678e-01 3.080894895313236459e-01 2.783207904259848431e-01 2.491579660090535997e-01 2.207631518879537014e-01 1.933212219706573753e-01 1.670568321727609329e-01 1.422651732248589040e-01 1.193680504657752134e-01 9.901323158783319200e-02 8.222419400732844386e-02 7.049367358145551543e-02 6.537229787830439731e-02 6.719978915451130241e-02 7.442800500364779581e-02 8.480245407352625386e-02 9.656130490493358698e-02 1.086170149809346785e-01 1.203407855907424329e-01 1.313678607239819884e-01 1.414823564632029518e-01 1.505550605978160372e-01 1.585098605560417151e-01 1.653050687400075547e-01 1.709226006869235259e-01 1.753614169773820286e-01 1.786333606541655183e-01 1.807603874820803980e-01 1.817726333726095711e-01 1.817070015896971313e-01 1.806060836635613454e-01 1.785173027526037459e-01 1.754922123263374656e-01 1.715859101472440029e-01 1.668565451158723345e-01 1.613649069756492027e-01 1.551740989384985114e-01 1.483493030999290807e-01 1.409576601260233153e-01 1.330683007437572507e-01 1.247525910807997102e-01 1.160846937142620966e-01 1.071426135976119715e-01 9.801001520752479490e-02 8.877930565091460280e-02 7.955685316295314780e-02 7.047187657444782538e-02 6.169164858293488957e-02 5.344707510256782590e-02 4.607246799234510082e-02 4.005197619637964473e-02 3.601757326149461480e-02 3.456446317869928814e-02 3.586193998755932144e-02 3.947546399515864529e-02 4.467729453716361154e-02 5.081498772842166917e-02 5.742888911708034921e-02 6.422077741529788608e-02 7.099871100277800606e-02 7.763637790259107774e-02 8.404809431846640977e-02 9.017410082138446747e-02 9.597188785540783362e-02 1.014109625857683439e-01 1.064695938728018598e-01 1.111327167963130080e-01 1.153905334198518096e-01 1.192375421812508357e-01 1.226718377136279403e-01 1.256945853814167846e-01 1.283096113283521411e-01 1.305230706720163780e-01 1.323431698345428065e-01 1.337799273379665921e-01 1.348449626995550377e-01 1.355513064975719661e-01 1.359132269342397392e-01 1.359460697226491099e-01 1.356661091301621103e-01 1.350904086883196464e-01 1.342366905348048867e-01 1.331232126562082174e-01 1.317686534969453593e-01 1.301920035204461035e-01 1.284124633743396748e-01 1.264493483358843373e-01 1.243219987070386529e-01 1.220496957970873958e-01 1.196515830796126278e-01 1.171465920436938618e-01 1.145533721800640892e-01 1.118902244554507985e-01 1.091750375370127840e-01 1.064252259400920581e-01 1.036576691946132917e-01 1.008886510698104866e-01 9.813379787781850716e-02 9.540801491215175623e-02 9.272542018805181308e-02 9.009927486096226679e-02 8.754191002901813567e-02 8.506465009276248379e-02 8.267773345743616165e-02 8.039023210997363333e-02 7.820997244999673692e-02 7.614346063723004265e-02 7.419581654067630705e-02 7.237072101435310101e-02 7.067038154342875078e-02 6.909552117521475245e-02 6.764539498121326100e-02 6.631783706596321160e-02 6.510933941042681972e-02 6.401516176962791793e-02 6.302946966902267523e-02 6.214549553203549404e-02 6.135571637949105428e-02 6.065204056425478607e-02 6.002599573641190234e-02 5.946891065954743733e-02 5.897208450282028641e-02 5.852693863591396789e-02 5.812514754847860482e-02 5.775874710852090671e-02 5.742021981169567746e-02 5.710255785508927540e-02 5.679930574852380676e-02 5.650458475254314245e-02 5.621310173619278872e-02
5.579551836726470010e-02 5.610753590233541477e-02 5.642177688707153416e-02 5.674332480951963659e-02 5.707784559293749976e-02 5.743158316885532688e-02 5.781134043345235313e-02 5.822444298384343853e-02 5.867868326128525963e-02 5.918224321279397931e-02 5.974359435767129245e-02 6.037137521993148764e-02 6.107424742997854400e-02 6.186073332665956853e-02 6.273903946860004410e-02 6.371687191239704118e-02 6.480125023467721290e-02 6.599832787865944628e-02 6.731322635995606873e-02 6.874989012457313753e-02 7.031096747404498581e-02 7.199772111966985799e-02 7.380996983459185701e-02 7.574606060180873179e-02 7.780286884928312718e-02 7.997582299828077945e-02 8.225894871951873466e-02 8.464492799734037176e-02 8.712516827602538594e-02 8.968987749006157584e-02 9.232814152989644862e-02 9.502800154139583177e-02 9.777652929839041052e-02 1.005598996507517384e-01 1.033634596925833149e-01 1.061717947990152705e-01 1.089687920474727290e-01 1.117377017836951869e-01 1.144611982343840678e-01 1.171214401289730894e-01 1.197001322937051027e-01 1.221785891403735086e-01 1.245378009049914192e-01 1.267585034102675645e-01 1.288212520394179106e-01 1.307065005242509514e-01 1.323946850731256286e-01 1.338663142984000964e-01 1.351020653524092063e-01 1.360828866499564083e-01 1.367901075489524054e-01 1.372055553861168120e-01 1.373116803313519929e-01 1.370916886465325391e-01 1.365296851325851490e-01 1.356108258529235833e-01 1.343214826764519421e-01 1.326494218565861249e-01 1.305839998563851911e-01 1.281163811015795240e-01 1.252397845397772158e-01 1.219497691983836146e-01 1.182445740019010677e-01 1.141255349811648306e-01 1.095976154476605152e-01 1.046701047413165081e-01 9.935757407648575235e-02 9.368123320374420471e-02 8.767092599143758158e-02 8.136816717860072268e-02 7.483091074832859402e-02 6.814124259422299490e-02 6.141802354399413660e-02 5.483767248125184096e-02 4.866689782816617516e-02 4.330670356044143132e-02 3.932313691398336281e-02 3.738153555069556599e-02 3.798538071700167940e-02 4.116315921239172004e-02 4.648026693334163933e-02 5.334707499331194092e-02 6.125368152217079004e-02 6.982584356575953499e-02 7.879894535413656254e-02 8.798118250890746284e-02 9.722613644654426457e-02 1.064153066124806785e-01 1.154475002816924972e-01 1.242324524035258032e-01 1.326869850788361671e-01 1.407326988649357513e-01 1.482946054135197422e-01 1.553003535958001891e-01 1.616798412455947298e-01 1.673650862542406526e-01 1.722902793440807545e-01 1.763919707172354745e-01 1.796093620613370412e-01 1.818846888996427935e-01 1.831636890662146355e-01 1.833961634486663550e-01 1.825366472357381198e-01 1.805452264227649095e-01 1.773885593392205973e-01 1.730412033943628802e-01 1.674874156552907667e-01 1.607237161116765178e-01 1.527627214670470857e-01 1.436391706029380710e-01 1.334198711035042562e-01 1.222209289545101579e-01 1.102389930940931573e-01 9.781011732208928777e-02 8.552226185169757577e-02 7.441825150788805576e-02 6.626461736907376943e-02 6.349228004493165378e-02 6.798003882343292559e-02 7.952853810802501533e-02 9.645738072657578099e-02 1.171185155767444364e-01 1.404032040136436732e-01 1.656267818840408412e-01 1.923524412719010146e-01 2.202787350916174947e-01 2.491780388191235651e-01 2.788636209610207972e-01 3.091717378941082339e-01 3.399516632885867806e-01 3.710600311586506606e-01 4.023576105345245679e-01 4.337075030684601207e-01 4.649742038469051875e-01 4.960232036142829259e-01 5.267209407869597459e-01 5.569349850871827545e-01 5.865343772937494649e-01 6.153900750692588018e-01 6.433754704067856656e-01 6.703669540049992381e-01 6.962445081454241569e-01 7.208923137613326704e-01 7.441993601633554167e-01 7.660600478162162830e-01 7.863747759515004043e-01 8.050505078477993015e-01 8.220013074372690687e-01 8.371488415878278744e-01 8.504228430164849639e-01 8.617615293464229165e-01 8.711119743515902680e-01 8.784304279520996905e-01 8.836825820409573984e-01 8.868437797424592040e-01 8.878991662276002339e-01 8.868437797424592040e-01 8.836825820409576204e-01 8.784304279520994685e-01 8.711119743515902680e-01 8.617615293464229165e-01 8.504228430164849639e-01 8.371488415878278744e-01 8.220013074372690687e-01 8.050505078477995236e-01 7.863747759515005153e-01 7.660600478162162830e-01 7.441993601633551947e-01 7.208923137613326704e-01 6.962445081454243789e-01 6.703669540049993492e-01 6.433754704067856656e-01 6.153900750692588018e-01 5.865343772937494649e-01 5.569349850871827545e-01 5.267209407869597459e-01 4.960232036142829259e-01 4.649742038469051875e-01 4.337075030684601207e-01 4.023576105345245679e-01 3.710600311586506050e-01 3.399516632885867251e-01 3.091717378941082339e-01 2.788636209610207972e-01 2.491780388191235929e-01 2.202787350916174669e-01 1.923524412719009313e-01 1.656267818840409523e-01 1.404032040136436732e-01 1.171185155767444364e-01 9.645738072657576712e-02 7.952853810802498757e-02 6.798003882343292559e-02 6.349228004493165378e-02 6.626461736907372779e-02 7.441825150788804188e-02 8.552226185169756190e-02 9.781011732208928777e-02 1.102389930940931156e-01 1.222209289545101996e-01 1.334198711035042562e-01 1.436391706029380988e-01 1.527627214670471134e-01 1.607237161116764901e-01 1.674874156552908500e-01 1.730412033943627415e-01 1.773885593392206250e-01 1.805452264227648818e-01 1.825366472357380365e-01 1.833961634486663550e-01 1.831636890662146355e-01 1.818846888996427658e-01 1.796093620613370134e-01 1.763919707172354190e-01 1.722902793440807545e-01 1.673650862542407358e-01 1.616798412455947020e-01 1.553003535958001891e-01 1.482946054135197422e-01 1.407326988649357513e-01 1.326869850788361671e-01 1.242324524035257616e-01 1.154475002816924972e-01 1.064153066124807062e-01 9.722613644654429232e-02 8.798118250890747671e-02 7.879894535413656254e-02 6.982584356575953499e-02 6.125368152217080392e-02 5.334707499331194785e-02 4.648026693334163240e-02 4.116315921239174780e-02 3.798538071700165164e-02 3.738153555069557293e-02 3.932313691398337668e-02 4.330670356044142438e-02 4.866689782816618903e-02 5.483767248125184790e-02 6.141802354399415048e-02 6.814124259422298102e-02 7.483091074832853851e-02 8.136816717860072268e-02 8.767092599143755383e-02 9.368123320374421859e-02 9.935757407648582173e-02 1.046701047413165081e-01 1.095976154476605430e-01 1.141255349811648306e-01 1.182445740019011093e-01 1.219497691983836146e-01 1.252397845397772158e-01 1.281163811015795240e-01 1.305839998563851911e-01 1.326494218565861249e-01 1.343214826764519421e-01 1.356108258529236110e-01 1.365296851325851213e-01 1.370916886465325391e-01 1.373116803313519929e-01 1.372055553861168398e-01 1.367901075489523777e-01 1.360828866499564360e-01 1.351020653524091786e-01 1.338663142984001242e-01 1.323946850731256564e-01 1.307065005242509514e-01 1.288212520394179106e-01 1.267585034102675368e-01 1.245378009049914469e-01 1.221785891403735225e-01 1.197001322937050749e-01 1.171214401289730894e-01 1.144611982343840678e-01 1.117377017836951869e-01 1.089687920474727845e-01 1.061717947990152011e-01 1.033634596925833288e-01 1.005598996507517384e-01 9.777652929839042439e-02 9.502800154139583177e-02 9.232814152989642087e-02 8.968987749006161747e-02 8.712516827602538594e-02 8.464492799734035788e-02 8.225894871951873466e-02 7.997582299828077945e-02 7.780286884928312718e-02 7.574606060180870404e-02 7.380996983459187089e-02 7.199772111966985799e-02 7.031096747404497194e-02 6.874989012457310977e-02 6.731322635995604098e-02 6.599832787865946016e-02 6.480125023467719902e-02 6.371687191239701342e-02 6.273903946860005798e-02 6.186073332665956853e-02 6.107424742997854400e-02 6.037137521993147377e-02 5.974359435767129245e-02 5.918224321279397931e-02 5.867868326128525963e-02 5.822444298384343853e-02 5.781134043345232537e-02 5.743158316885532688e-02 5.707784559293749976e-02 5.674332480951963659e-02 5.642177688707152722e-02 5.610753590233541477e-02 5.579551836726472092e-02
5.532334524103899032e-02 5.565552621881115353e-02 5.598899188500296165e-02 5.632861892312160390e-02 5.667986201789754208e-02 5.704875351999456196e-02 5.744188943688677967e-02 5.786639915331572709e-02 5.832989644872989959e-02 5.884040977890279966e-02 5.940629046500278676e-02 6.003609840331464165e-02 6.073846615384351916e-02 6.152194372054234361e-02 6.239482788226030641e-02 6.336498140818512537e-02 6.443964870282978263e-02 6.562527518481681144e-02 6.692733786211839397e-02 6.835019405131681491e-02 6.989695402629268750e-02 7.156938170108309571e-02 7.336782546199001331e-02 7.529117921650770040e-02 7.733687186594023766e-02 7.950088192921823949e-02 8.177777306377173594e-02 8.416074577507208498e-02 8.664170063350022655e-02 8.921130872645818832e-02 9.185908574076707966e-02 9.457346687062417878e-02 9.734188057250145465e-02 1.001508199602634264e-01 1.029859113005862498e-01 1.058319796059435242e-01 1.086731117256849177e-01 1.114927176148563098e-01 1.142735906328689877e-01 1.169979678107457427e-01 1.196475910471497539e-01 1.222037701685515787e-01 1.246474487334989917e-01 1.269592733879114088e-01 1.291196674974916803e-01 1.311089097023678263e-01 1.329072179638216000e-01 1.344948396081585840e-01 1.358521478227430190e-01 1.369597450283646378e-01 1.377985735458703009e-01 1.383500340002961904e-01 1.385961119724019863e-01 1.385195135294788882e-01 1.381038104646137854e-01 1.373335963756806277e-01 1.361946551655692228e-01 1.346741442079486262e-01 1.327607953957172793e-01 1.304451387207740676e-01 1.277197551543598764e-01 1.245795687694788989e-01 1.210221928507891759e-01 1.170483521157506535e-01 1.126624146840154578e-01 1.078730857055167774e-01 1.026943440816809605e-01 9.714675227214657205e-02 9.125935037636663527e-02 8.507248322326149692e-02 7.864214328365234929e-02 7.204680515441701238e-02 6.539834993783259776e-02 5.885949409753242489e-02 5.267048668147000096e-02 4.718468438798287257e-02 4.289690401725784058e-02 4.040864108728384890e-02 4.024745775849168650e-02 4.258973704886359624e-02 4.716613180124473725e-02 5.346359259986620954e-02 6.097016062512476686e-02 6.928027772404322937e-02 7.809676477653994253e-02 8.720205752150660128e-02 9.643094984568513495e-02 1.056514519619581732e-01 1.147525537602486212e-01 1.236366382147282839e-01 1.322148158337173030e-01 1.404040658015150989e-01 1.481255028524764705e-01 1.553033586402027821e-01 1.618644279545697895e-01 1.677378264550785092e-01 1.728549646476625068e-01 1.771496786512017363e-01 1.805584812646557902e-01 1.830209125598949715e-01 1.844799812305825126e-01 1.848826987548122525e-01 1.841807203239587687e-01 1.823311220636601171e-01 1.792973671297199145e-01 1.750505501630642557e-01 1.695710718259267613e-01 1.628510045511297466e-01 1.548976104333822656e-01 1.457388511961527355e-01 1.354324775032965944e-01 1.240818151175789169e-01 1.118645968041015737e-01 9.908806475930087565e-02 8.629724701563776246e-02 7.448162407823723241e-02 6.539047228620939456e-02 6.161117251201764233e-02 6.538818049211346517e-02 7.671245637438205145e-02 9.376694723505379914e-02 1.147276820556728388e-01 1.383922383585239613e-01 1.640375317733031579e-01 1.912121353777021249e-01 2.196089933609449985e-01 2.489980534061689288e-01 2.791911249550043661e-01 3.100231435617015197e-01 3.413418996780826498e-01 3.730022873715562182e-01 4.048630655743630791e-01 4.367850735287706621e-01 4.686303208129226627e-01 5.002616222408033941e-01 5.315425829873797747e-01 5.623378147246339553e-01 5.925133069969162891e-01 6.219369037984229243e-01 6.504788509629008120e-01 6.780123897263169441e-01 7.044143780466962657e-01 7.295659253365281982e-01 7.533530289995036267e-01 7.756672030613376290e-01 7.964060905518062228e-01 8.154740523261170271e-01 8.327827258324501658e-01 8.482515480196312074e-01 8.618082371868639457e-01 8.733892291405980224e-01 8.829400635642343786e-01 8.904157170385228470e-01 8.957808796828402587e-01 8.990101729246167128e-01 9.000883064481094431e-01 8.990101729246167128e-01 8.957808796828402587e-01 8.904157170385225140e-01 8.829400635642346007e-01 8.733892291405982444e-01 8.618082371868637237e-01 8.482515480196313185e-01 8.327827258324501658e-01 8.154740523261170271e-01 7.964060905518061118e-01 7.756672030613376290e-01 7.533530289995036267e-01 7.295659253365281982e-01 7.044143780466962657e-01 6.780123897263170551e-01 6.504788509629009230e-01 6.219369037984229243e-01 5.925133069969162891e-01 5.623378147246338443e-01 5.315425829873797747e-01 5.002616222408033941e-01 4.686303208129226627e-01 4.367850735287706621e-01 4.048630655743632456e-01 3.730022873715562182e-01 3.413418996780826498e-01 3.100231435617015197e-01 2.791911249550043106e-01 2.489980534061689010e-01 2.196089933609449707e-01 1.912121353777021249e-01 1.640375317733031302e-01 1.383922383585239058e-01 1.147276820556728388e-01 9.376694723505379914e-02 7.671245637438203757e-02 6.538818049211346517e-02 6.161117251201760070e-02 6.539047228620933905e-02 7.448162407823726017e-02 8.629724701563774858e-02 9.908806475930086177e-02 1.118645968041015043e-01 1.240818151175789030e-01 1.354324775032965944e-01 1.457388511961527910e-01 1.548976104333822656e-01 1.628510045511297188e-01 1.695710718259267891e-01 1.750505501630642002e-01 1.792973671297199700e-01 1.823311220636600893e-01 1.841807203239587687e-01 1.848826987548122525e-01 1.844799812305825126e-01 1.830209125598949715e-01 1.805584812646557902e-01 1.771496786512017363e-01 1.728549646476625068e-01 1.677378264550785092e-01 1.618644279545697895e-01 1.553033586402027821e-01 1.481255028524764705e-01 1.404040658015150989e-01 1.322148158337173030e-01 1.236366382147283532e-01 1.147525537602486212e-01 1.056514519619581594e-01 9.643094984568514882e-02 8.720205752150660128e-02 7.809676477653992865e-02 6.928027772404324325e-02 6.097016062512475992e-02 5.346359259986622342e-02 4.716613180124474419e-02 4.258973704886361705e-02 4.024745775849170731e-02 4.040864108728385584e-02 4.289690401725780589e-02 4.718468438798291420e-02 5.267048668147001483e-02 5.885949409753241102e-02 6.539834993783258388e-02 7.204680515441702626e-02 7.864214328365229378e-02 8.507248322326152468e-02 9.125935037636663527e-02 9.714675227214657205e-02 1.026943440816809883e-01 1.078730857055167636e-01 1.126624146840154300e-01 1.170483521157506812e-01 1.210221928507891620e-01 1.245795687694789267e-01 1.277197551543598764e-01 1.304451387207740398e-01 1.327607953957172238e-01 1.346741442079486539e-01 1.361946551655692228e-01 1.373335963756806277e-01 1.381038104646138409e-01 1.385195135294788882e-01 1.385961119724019863e-01 1.383500340002961904e-01 1.377985735458703009e-01 1.369597450283646378e-01 1.358521478227429635e-01 1.344948396081586395e-01 1.329072179638216000e-01 1.311089097023678263e-01 1.291196674974916803e-01 1.269592733879114088e-01 1.246474487334990472e-01 1.222037701685515926e-01 1.196475910471497817e-01 1.169979678107457705e-01 1.142735906328690015e-01 1.114927176148562404e-01 1.086731117256849455e-01 1.058319796059434964e-01 1.029859113005862498e-01 1.001508199602634264e-01 9.734188057250145465e-02 9.457346687062417878e-02 9.185908574076707966e-02 8.921130872645818832e-02 8.664170063350022655e-02 8.416074577507205723e-02 8.177777306377173594e-02 7.950088192921823949e-02 7.733687186594026541e-02 7.529117921650767264e-02 7.336782546198999944e-02 7.156938170108308184e-02 6.989695402629270138e-02 6.835019405131681491e-02 6.692733786211840785e-02 6.562527518481682531e-02 6.443964870282978263e-02 6.336498140818512537e-02 6.239482788226027865e-02 6.152194372054235055e-02 6.073846615384351916e-02 6.003609840331464165e-02 5.940629046500281452e-02 5.884040977890278579e-02 5.832989644872988572e-02 5.786639915331574097e-02 5.744188943688679355e-02 5.704875351999456196e-02 5.667986201789754208e-02 5.632861892312161084e-02 5.598899188500296165e-02 5.565552621881116740e-02 5.532334524103899032e-02
5.479662262701730235e-02 5.514853371886457856e-02 5.550086279943006878e-02 5.585828284549589073e-02 5.622603926858116274e-02 5.660995334605214285e-02 5.701641289741644220e-02 5.745234763087161273e-02 5.792518668947218424e-02 5.844279624817232122e-02 5.901339559602074292e-02 5.964545100644224468e-02 6.034754784563133023e-02 6.112824274409871944e-02 6.199589915911292437e-02 6.295851113834410873e-02 6.402352137638986362e-02 6.519764054828648681e-02 6.648667524802119588e-02 6.789537156029548659e-02 6.942728034635571588e-02 7.108464882571663424e-02 7.286834116786267135e-02 7.477778880729879507e-02 7.681096930509612175e-02 7.896441100749707065e-02 8.123321963495751252e-02 8.361112232831086066e-02 8.609052455925766956e-02 8.866257559828841228e-02 9.131723880958858564e-02 9.404336378690505982e-02 9.682875814650046542e-02 9.966025756652339973e-02 1.025237933479712649e-01 1.054044573389696926e-01 1.082865645012019706e-01 1.111537137101661910e-01 1.139888475843451043e-01 1.167743122515053356e-01 1.194919180035510925e-01 1.221230017834012693e-01 1.246484924046864229e-01 1.270489793411668233e-01 1.293047858482266610e-01 1.313960471019505194e-01 1.333027939685560714e-01 1.350050429535039898e-01 1.364828928301853317e-01 1.377166284173198807e-01 1.386868319676405059e-01 1.393745026551703459e-01 1.397611847140785846e-01 1.398291049024459609e-01 1.395613201588193630e-01 1.389418766166475028e-01 1.379559815831600811e-01 1.365901907364294177e-01 1.348326137393369983e-01 1.326731428510784239e-01 1.301037111494599274e-01 1.271185899929673790e-01 1.237147398755945593e-01 1.198922357019825968e-01 1.156547981071254366e-01 1.110104790311257084e-01 1.059725761333878968e-01 1.005608932198293060e-01 9.480353357852594476e-02 8.873952834167196657e-02 8.242279246507794310e-02 7.592820973887536018e-02 6.936111707885203592e-02 6.287203787361883567e-02 5.667870649329378313e-02 5.109516837133782491e-02 4.655716191470392340e-02 4.360578675754898936e-02 4.276468484482370824e-02 4.431187177490197165e-02 4.813065888066883624e-02 5.380843122661015804e-02 6.085634393932241176e-02 6.885001753534193691e-02 7.746329787074257567e-02 8.645273459481604694e-02 9.563315788937008788e-02 1.048578515160554780e-01 1.140049666008992602e-01 1.229687584383301058e-01 1.316540565589497946e-01 1.399728067149399735e-01 1.478419301410339726e-01 1.551820281669095414e-01 1.619166394583860247e-01 1.679718674893684593e-01 1.732762636165935122e-01 1.777608933243783607e-01 1.813595402362847553e-01 1.840090207136892697e-01 1.856495953041359392e-01 1.862254747686892253e-01 1.856854302562410686e-01 1.839835319606638875e-01 1.810800618511360927e-01 1.769426796291058424e-01 1.715479773824684084e-01 1.648836573275073714e-01 1.569517479942683924e-01 1.477736188900011793e-01 1.373982380484470023e-01 1.259165342404648391e-01 1.134877769564296840e-01 1.003906115753096517e-01 8.712578871587670082e-02 7.462210477524958141e-02 6.458935278218487508e-02 5.974367518321389153e-02 6.272600534668695826e-02 7.377922556220839478e-02 9.094465140019324101e-02 1.121982137437712995e-01 1.362343425162284571e-01 1.622900968924471388e-01 1.899000035498707162e-01 2.187521638821232073e-01 2.486147009653074391e-01 2.792983960902199470e-01 3.106371690474543645e-01 3.424775474505348249e-01 3.746728495010087090e-01 4.070799501094163886e-01 4.395575257957302084e-01 4.719651813429316389e-01 5.041631221775317861e-01 5.360121757871417758e-01 5.673740425231577067e-01 5.981117001230814578e-01 6.280899121514464944e-01 6.571758061832975173e-01 6.852394972355894120e-01 7.121547381002886201e-01 7.377995822379604940e-01 7.620570475737221683e-01 7.848157713948535896e-01 8.059706478876003111e-01 8.254234408620166885e-01 8.430833650208624519e-01 8.588676298107449369e-01 8.727019405023055398e-01 8.845209517146994660e-01 8.942686691494678985e-01 9.018987958435887853e-01 9.073750197990441135e-01 9.106712404008894257e-01 9.117717315990835347e-01 9.106712404008893147e-01 9.073750197990441135e-01 9.018987958435890073e-01 8.942686691494678985e-01 8.845209517146993550e-01 8.727019405023055398e-01 8.588676298107449369e-01 8.430833650208625629e-01 8.254234408620164665e-01 8.059706478876002000e-01 7.848157713948535896e-01 7.620570475737221683e-01 7.377995822379604940e-01 7.121547381002886201e-01 6.852394972355893010e-01 6.571758061832975173e-01 6.280899121514464944e-01 5.981117001230815688e-01 5.673740425231577067e-01 5.360121757871417758e-01 5.041631221775317861e-01 4.719651813429315279e-01 4.395575257957302084e-01 4.070799501094164441e-01 3.746728495010087090e-01 3.424775474505347139e-01 3.106371690474543645e-01 2.792983960902199470e-01 2.486147009653074669e-01 2.187521638821232073e-01 1.899000035498706052e-01 1.622900968924470833e-01 1.362343425162284294e-01 1.121982137437712995e-01 9.094465140019326876e-02 7.377922556220839478e-02 6.272600534668694439e-02 5.974367518321387766e-02 6.458935278218487508e-02 7.462210477524956753e-02 8.712578871587667306e-02 1.003906115753096795e-01 1.134877769564296562e-01 1.259165342404648114e-01 1.373982380484470023e-01 1.477736188900011793e-01 1.569517479942684202e-01 1.648836573275073436e-01 1.715479773824683252e-01 1.769426796291058424e-01 1.810800618511360927e-01 1.839835319606638320e-01 1.856854302562410686e-01 1.862254747686893086e-01 1.856495953041359670e-01 1.840090207136892142e-01 1.813595402362847553e-01 1.777608933243783607e-01 1.732762636165935399e-01 1.679718674893684038e-01 1.619166394583859414e-01 1.551820281669095414e-01 1.478419301410339726e-01 1.399728067149399457e-01 1.316540565589497391e-01 1.229687584383301058e-01 1.140049666008992185e-01 1.048578515160555058e-01 9.563315788937007400e-02 8.645273459481600531e-02 7.746329787074254791e-02 6.885001753534196467e-02 6.085634393932239788e-02 5.380843122661014416e-02 4.813065888066883624e-02 4.431187177490197859e-02 4.276468484482373600e-02 4.360578675754901712e-02 4.655716191470394422e-02 5.109516837133780409e-02 5.667870649329376925e-02 6.287203787361883567e-02 6.936111707885204980e-02 7.592820973887538794e-02 8.242279246507794310e-02 8.873952834167203596e-02 9.480353357852597251e-02 1.005608932198293198e-01 1.059725761333878968e-01 1.110104790311257639e-01 1.156547981071254783e-01 1.198922357019825968e-01 1.237147398755946009e-01 1.271185899929673235e-01 1.301037111494598997e-01 1.326731428510784516e-01 1.348326137393370261e-01 1.365901907364294177e-01 1.379559815831601088e-01 1.389418766166475305e-01 1.395613201588193075e-01 1.398291049024459887e-01 1.397611847140785846e-01 1.393745026551703459e-01 1.386868319676405059e-01 1.377166284173198529e-01 1.364828928301853594e-01 1.350050429535039898e-01 1.333027939685560714e-01 1.313960471019505194e-01 1.293047858482266610e-01 1.270489793411668233e-01 1.246484924046864090e-01 1.221230017834012971e-01 1.194919180035511203e-01 1.167743122515053494e-01 1.139888475843451321e-01 1.111537137101661910e-01 1.082865645012019012e-01 1.054044573389696926e-01 1.025237933479712649e-01 9.966025756652338585e-02 9.682875814650045154e-02 9.404336378690505982e-02 9.131723880958857176e-02 8.866257559828842616e-02 8.609052455925769731e-02 8.361112232831087454e-02 8.123321963495751252e-02 7.896441100749705677e-02 7.681096930509612175e-02 7.477778880729879507e-02 7.286834116786267135e-02 7.108464882571663424e-02 6.942728034635571588e-02 6.789537156029547271e-02 6.648667524802119588e-02 6.519764054828647293e-02 6.402352137638986362e-02 6.295851113834410873e-02 6.199589915911290355e-02 6.112824274409872638e-02 6.034754784563134411e-02 5.964545100644221692e-02 5.901339559602074986e-02 5.844279624817234203e-02 5.792518668947218424e-02 5.745234763087163354e-02 5.701641289741643526e-02 5.660995334605214979e-02 5.622603926858113499e-02 5.585828284549590461e-02 5.550086279943007572e-02 5.514853371886459243e-02 5.479662262701730235e-02
5.421551080050788368e-02 5.458666023685466995e-02 5.495742926763631103e-02 5.533229044971239852e-02 5.571628219707838031e-02 5.611501566766905619e-02 5.653466978797105219e-02 5.698197187498659638e-02 5.746416136596619456e-02 5.798893441692340445e-02 5.856436762686168668e-02 5.919881991607815058e-02 5.990081263653471155e-02 6.067888928351911765e-02 6.154145762665356317e-02 6.249661855302345720e-02 6.355198724657523668e-02 6.471451333204306100e-02 6.599030712182084313e-02 6.738447900660679557e-02 6.890099829368229178e-02 7.054257648540872283e-02 7.231057825982545317e-02 7.420496148242329559e-02 7.622424568176119908e-02 7.836550677681543287e-02 8.062439460728459961e-02 8.299516906799066229e-02 8.547075038494240939e-02 8.804277923004909245e-02 9.070168285035808131e-02 9.343674406789787001e-02 9.623617077575408185e-02 9.908716432301344079e-02 1.019759858801473212e-01 1.048880204682346440e-01 1.078078388037680552e-01 1.107192574561741832e-01 1.136053980492122834e-01 1.164487463774792758e-01 1.192312123748350827e-01 1.219341918814034892e-01 1.245386311267669965e-01 1.270250947929864871e-01 1.293738384535844665e-01 1.315648861124524838e-01 1.335781134968024031e-01 1.353933376964995272e-01 1.369904136933391692e-01 1.383493382930200133e-01 1.394503619654652860e-01 1.402741091226699099e-01 1.408017074271392388e-01 1.410149268414737367e-01 1.408963293197081912e-01 1.404294303310024972e-01 1.395988738357434311e-01 1.383906229614663141e-01 1.367921695374098856e-01 1.347927669718108068e-01 1.323836928919812084e-01 1.295585508171018252e-01 1.263136243704215400e-01 1.226483039099201533e-01 1.185656151647318801e-01 1.140728944593078775e-01 1.091826785907561437e-01 1.039139146920596279e-01 9.829365521258288940e-02 9.235949970129399278e-02 8.616320041087439929e-02 7.977609259362403171e-02 7.329736619223703453e-02 6.686661182097805578e-02 6.068217476429710322e-02 5.502521130530559079e-02 5.028207595659881651e-02 4.693888907707893104e-02 4.549916579218424989e-02 4.630440626564595596e-02 4.936777377009882173e-02 5.438887186088564585e-02 6.092525720209725909e-02 6.854910297598720836e-02 7.691146825016104138e-02 8.574429236238860497e-02 9.484187565649417062e-02 1.040417632327574199e-01 1.132103079368274867e-01 1.222328615759379067e-01 1.310073836311140549e-01 1.394403516600681014e-01 1.474441768986107515e-01 1.549356016207394937e-01 1.618347438579952058e-01 1.680645771059295912e-01 1.735507097029534984e-01 1.782213772897325021e-01 1.820075931277357340e-01 1.848434220472113254e-01 1.866663588886526559e-01 1.874178045792965763e-01 1.870436449166000270e-01 1.854949512357604025e-01 1.827288417521607533e-01 1.787095728044254817e-01 1.734099799163198452e-01 1.668134774504915485e-01 1.589169883197741884e-01 1.497354860648906771e-01 1.393094523170735344e-01 1.277178504922981128e-01 1.151020560823816374e-01 1.017126256105286147e-01 8.800541333500067065e-02 7.484265628858149944e-02 6.387303932567567344e-02 5.790610843132129593e-02 6.000272124347873215e-02 7.073260682424079016e-02 8.799372581518245806e-02 1.095333768676698821e-01 1.339321780695109654e-01 1.603860371760132408e-01 1.884162305075310906e-01 2.177069119243719708e-01 2.480250473079032292e-01 2.791808523234760031e-01 3.110075527073782320e-01 3.433506437020726887e-01 3.760620390984730776e-01 4.089968622611839799e-01 4.420117328650384203e-01 4.749639379045335619e-01 5.077111464636061555e-01 5.401114706138738786e-01 5.720237530113779778e-01 6.033080060322230098e-01 6.338259531274753611e-01 6.634416385875284705e-01 6.920220814614742588e-01 7.194379554150701628e-01 7.455642802274599079e-01 7.702811132421875095e-01 7.934742308956510559e-01 8.150357917489875481e-01 8.348649734370054976e-01 8.528685767406518625e-01 8.689615906649814647e-01 8.830677130127091434e-01 8.951198215165631078e-01 9.050603911523931178e-01 9.128418538121243486e-01 9.184268970786434449e-01 9.217886994171019532e-01 9.229110996801123123e-01 9.217886994171019532e-01 9.184268970786434449e-01 9.128418538121243486e-01 9.050603911523932288e-01 8.951198215165631078e-01 8.830677130127092544e-01 8.689615906649816868e-01 8.528685767406518625e-01 8.348649734370053865e-01 8.150357917489875481e-01 7.934742308956510559e-01 7.702811132421875095e-01 7.455642802274599079e-01 7.194379554150701628e-01 6.920220814614741478e-01 6.634416385875284705e-01 6.338259531274753611e-01 6.033080060322230098e-01 5.720237530113778668e-01 5.401114706138737676e-01 5.077111464636063776e-01 4.749639379045337839e-01 4.420117328650385313e-01 4.089968622611839244e-01 3.760620390984730776e-01 3.433506437020727442e-01 3.110075527073781765e-01 2.791808523234760031e-01 2.480250473079032292e-01 2.177069119243719708e-01 1.884162305075310351e-01 1.603860371760131576e-01 1.339321780695109099e-01 1.095333768676698682e-01 8.799372581518244418e-02 7.073260682424077628e-02 6.000272124347874603e-02 5.790610843132127511e-02 6.387303932567568732e-02 7.484265628858151331e-02 8.800541333500064289e-02 1.017126256105285731e-01 1.151020560823816374e-01 1.277178504922980851e-01 1.393094523170734789e-01 1.497354860648906494e-01 1.589169883197741884e-01 1.668134774504915485e-01 1.734099799163198175e-01 1.787095728044254539e-01 1.827288417521606978e-01 1.854949512357603192e-01 1.870436449165999993e-01 1.874178045792965763e-01 1.866663588886526004e-01 1.848434220472113532e-01 1.820075931277356507e-01 1.782213772897325854e-01 1.735507097029534984e-01 1.680645771059295912e-01 1.618347438579952058e-01 1.549356016207394937e-01 1.474441768986107515e-01 1.394403516600681014e-01 1.310073836311140272e-01 1.222328615759379206e-01 1.132103079368274867e-01 1.040417632327574615e-01 9.484187565649414287e-02 8.574429236238860497e-02 7.691146825016102750e-02 6.854910297598723612e-02 6.092525720209726603e-02 5.438887186088564585e-02 4.936777377009882173e-02 4.630440626564592821e-02 4.549916579218423601e-02 4.693888907707893798e-02 5.028207595659883733e-02 5.502521130530559773e-02 6.068217476429708934e-02 6.686661182097808354e-02 7.329736619223702065e-02 7.977609259362407335e-02 8.616320041087439929e-02 9.235949970129404829e-02 9.829365521258290328e-02 1.039139146920596279e-01 1.091826785907561576e-01 1.140728944593079192e-01 1.185656151647318107e-01 1.226483039099201533e-01 1.263136243704215400e-01 1.295585508171018252e-01 1.323836928919811806e-01 1.347927669718107790e-01 1.367921695374099134e-01 1.383906229614663141e-01 1.395988738357433756e-01 1.404294303310024972e-01 1.408963293197081357e-01 1.410149268414737644e-01 1.408017074271392388e-01 1.402741091226698822e-01 1.394503619654652860e-01 1.383493382930200133e-01 1.369904136933391692e-01 1.353933376964995272e-01 1.335781134968024031e-01 1.315648861124524838e-01 1.293738384535844665e-01 1.270250947929864593e-01 1.245386311267669549e-01 1.219341918814034892e-01 1.192312123748350827e-01 1.164487463774792758e-01 1.136053980492122834e-01 1.107192574561741277e-01 1.078078388037680829e-01 1.048880204682346301e-01 1.019759858801472935e-01 9.908716432301344079e-02 9.623617077575406797e-02 9.343674406789784226e-02 9.070168285035808131e-02 8.804277923004913409e-02 8.547075038494245103e-02 8.299516906799064841e-02 8.062439460728462737e-02 7.836550677681544674e-02 7.622424568176119908e-02 7.420496148242330947e-02 7.231057825982545317e-02 7.054257648540872283e-02 6.890099829368230566e-02 6.738447900660680945e-02 6.599030712182084313e-02 6.471451333204304712e-02 6.355198724657523668e-02 6.249661855302347802e-02 6.154145762665357705e-02 6.067888928351911765e-02 5.990081263653473237e-02 5.919881991607815058e-02 5.856436762686167974e-02 5.798893441692340445e-02 5.746416136596621538e-02 5.698197187498658250e-02 5.653466978797103831e-02 5.611501566766905619e-02 5.571628219707838031e-02 5.533229044971238464e-02 5.495742926763629715e-02 5.458666023685466301e-02 5.421551080050789062e-02
5.358029217836410979e-02 5.397013368728253990e-02 5.435886095402134993e-02 5.475074952318429583e-02 5.515063332199972995e-02 5.556391470703218177e-02 5.599656351299264062e-02 5.645510260859622209e-02 5.694657746775570045e-02 5.747850745003365430e-02 5.805881689910498411e-02 5.869574484663308417e-02 5.939773306268600339e-02 6.017329339844697256e-02 6.103085675380678921e-02 6.197860745559046619e-02 6.302430819531909534e-02 6.417512177077920599e-02 6.543743653271594241e-02 6.681670252799816467e-02 6.831728479746138061e-02 6.994233916590453237e-02 7.169371427995310797e-02 7.357188180333869287e-02 7.557589479826955225e-02 7.770337262555460089e-02 7.995050935673192471e-02 8.231210180870139614e-02 8.478159290790773794e-02 8.735112612260254039e-02 9.001160707764641056e-02 9.275276907465161702e-02 9.556323996912143015e-02 9.843060860961144742e-02 1.013414897498881029e-01 1.042815869577552040e-01 1.072357535408895307e-01 1.101880518864430392e-01 1.131218118752571056e-01 1.160196891986605278e-01 1.188637244943297339e-01 1.216354042461415541e-01 1.243157243782606197e-01 1.268852574305270042e-01 1.293242241423784855e-01 1.316125702055935820e-01 1.337300488796907827e-01 1.356563101038824326e-01 1.373709966915031000e-01 1.388538481619805420e-01 1.400848127574075008e-01 1.410441682127563101e-01 1.417126519100855020e-01 1.420716011606762419e-01 1.421031045431705719e-01 1.417901655064915112e-01 1.411168798612496278e-01 1.400686293873021626e-01 1.386322946587503491e-01 1.367964914510169938e-01 1.345518369282416027e-01 1.318912544882325233e-01 1.288103300907803006e-01 1.253077387757494665e-01 1.213857689368622317e-01 1.170509854277430595e-01 1.123150934319149946e-01 1.071960975821136808e-01 1.017199020689497080e-01 9.592257844806208189e-02 8.985365484466667496e-02 8.358097371644217233e-02 7.719793745446924815e-02 7.083426327384134691e-02 6.467141674024919074e-02 5.896268782967372529e-02 5.405279397514696493e-02 5.037878105821598507e-02 4.841556198679336509e-02 4.853904261678922138e-02 5.086546888509665965e-02 5.520730206110811833e-02 6.118710973942644710e-02 6.839033214841158670e-02 7.645386281447076604e-02 8.508792911260250336e-02 9.406654750481274752e-02 1.032108591652738383e-01 1.123745852989794791e-01 1.214334303234146650e-01 1.302778903565825486e-01 1.388085245467938211e-01 1.469329009848913958e-01 1.545636599009895251e-01 1.616173232381286073e-01 1.680136089813405453e-01 1.736750935979472221e-01 1.785271209368507195e-01 1.824978917456319127e-01 1.855186919111862787e-01 1.875242344589415910e-01 1.884531035972811519e-01 1.882483012623905327e-01 1.868579102072906728e-01 1.842359058206832212e-01 1.803431763915736841e-01 1.751488569296608122e-01 1.686321609342925354e-01 1.607850396538536841e-01 1.516162763119006940e-01 1.411581803040156680e-01 1.294782213138419014e-01 1.167005488478792541e-01 1.030483975662959545e-01 8.893279104750444197e-02 7.514510787090582233e-02 6.325279949839854310e-02 5.611644750274231291e-02 5.722906914422718622e-02 6.757686774656274098e-02 8.491794195075534624e-02 1.067370813425369130e-01 1.314890391606565734e-01 1.583274884569962626e-01 1.867615138789462115e-01 2.164723572671405083e-01 2.472265599502087297e-01 2.788342646502181554e-01 3.111283397648094140e-01 3.439534874292363154e-01 3.771603949624191543e-01 4.106025724959866952e-01 4.441346946118244210e-01 4.776118236840360964e-01 5.108891720024030247e-01 5.438222053114312171e-01 5.762669692659418974e-01 6.080805645715795515e-01 6.391217222273092302e-01 6.692514455829756681e-01 6.983336952948944187e-01 7.262360991537032406e-01 7.528306725639373198e-01 7.779945379880564005e-01 8.016106334160298941e-01 8.235684011828667828e-01 8.437644494164269204e-01 8.621031791737227001e-01 8.784973709909619233e-01 8.928687251791611601e-01 9.051483507742765777e-01 9.152771986181842401e-01 9.232064346163740831e-01 9.288977497967253472e-01 9.323236043842360043e-01 9.334674037096327703e-01 9.323236043842360043e-01 9.288977497967254582e-01 9.232064346163738611e-01 9.152771986181843511e-01 9.051483507742764667e-01 8.928687251791610491e-01 8.784973709909621453e-01 8.621031791737227001e-01 8.437644494164269204e-01 8.235684011828665607e-01 8.016106334160298941e-01 7.779945379880564005e-01 7.528306725639373198e-01 7.262360991537031296e-01 6.983336952948945298e-01 6.692514455829756681e-01 6.391217222273090082e-01 6.080805645715794405e-01 5.762669692659418974e-01 5.438222053114312171e-01 5.108891720024031358e-01 4.776118236840359854e-01 4.441346946118244210e-01 4.106025724959866952e-01 3.771603949624191543e-01 3.439534874292363154e-01 3.111283397648094140e-01 2.788342646502181554e-01 2.472265599502087297e-01 2.164723572671404805e-01 1.867615138789462115e-01 1.583274884569963459e-01 1.314890391606565456e-01 1.067370813425368853e-01 8.491794195075536011e-02 6.757686774656272710e-02 5.722906914422718622e-02 5.611644750274231985e-02 6.325279949839851534e-02 7.514510787090579458e-02 8.893279104750444197e-02 1.030483975662959545e-01 1.167005488478792263e-01 1.294782213138419014e-01 1.411581803040157235e-01 1.516162763119006940e-01 1.607850396538537119e-01 1.686321609342925076e-01 1.751488569296607845e-01 1.803431763915737118e-01 1.842359058206832212e-01 1.868579102072906450e-01 1.882483012623905327e-01 1.884531035972811241e-01 1.875242344589416188e-01 1.855186919111862787e-01 1.824978917456319127e-01 1.785271209368506640e-01 1.736750935979472221e-01 1.680136089813405731e-01 1.616173232381286351e-01 1.545636599009895251e-01 1.469329009848914236e-01 1.388085245467938211e-01 1.302778903565825486e-01 1.214334303234147483e-01 1.123745852989794514e-01 1.032108591652738522e-01 9.406654750481271976e-02 8.508792911260248948e-02 7.645386281447079380e-02 6.839033214841158670e-02 6.118710973942646097e-02 5.520730206110811139e-02 5.086546888509665271e-02 4.853904261678922832e-02 4.841556198679335121e-02 5.037878105821596425e-02 5.405279397514695106e-02 5.896268782967373223e-02 6.467141674024919074e-02 7.083426327384136079e-02 7.719793745446924815e-02 8.358097371644211682e-02 8.985365484466664721e-02 9.592257844806210965e-02 1.017199020689497219e-01 1.071960975821136808e-01 1.123150934319149946e-01 1.170509854277430178e-01 1.213857689368622317e-01 1.253077387757495220e-01 1.288103300907803006e-01 1.318912544882326066e-01 1.345518369282416027e-01 1.367964914510169938e-01 1.386322946587502936e-01 1.400686293873021626e-01 1.411168798612496278e-01 1.417901655064914834e-01 1.421031045431705719e-01 1.420716011606762419e-01 1.417126519100855020e-01 1.410441682127562824e-01 1.400848127574075563e-01 1.388538481619805698e-01 1.373709966915030445e-01 1.356563101038824326e-01 1.337300488796907827e-01 1.316125702055935820e-01 1.293242241423784855e-01 1.268852574305269765e-01 1.243157243782606475e-01 1.216354042461415541e-01 1.188637244943297616e-01 1.160196891986604723e-01 1.131218118752571056e-01 1.101880518864430392e-01 1.072357535408895168e-01 1.042815869577551902e-01 1.013414897498881029e-01 9.843060860961144742e-02 9.556323996912148566e-02 9.275276907465161702e-02 9.001160707764641056e-02 8.735112612260254039e-02 8.478159290790776570e-02 8.231210180870141002e-02 7.995050935673191084e-02 7.770337262555461477e-02 7.557589479826951062e-02 7.357188180333866512e-02 7.169371427995309409e-02 6.994233916590453237e-02 6.831728479746138061e-02 6.681670252799816467e-02 6.543743653271594241e-02 6.417512177077921987e-02 6.302430819531908146e-02 6.197860745559048007e-02 6.103085675380681002e-02 6.017329339844696562e-02 5.939773306268601033e-02 5.869574484663308417e-02 5.805881689910497023e-02 5.747850745003365430e-02 5.694657746775570739e-02 5.645510260859621515e-02 5.599656351299262674e-02 5.556391470703216789e-02 5.515063332199972995e-02 5.475074952318428195e-02 5.435886095402137769e-02 5.397013368728254684e-02 5.358029217836411673e-02
5.289137344906741367e-02 5.329931027177656211e-02 5.370545989198451109e-02 5.411390430534319257e-02 5.452927562530023725e-02 5.495676900915467261e-02 5.540214542069236275e-02 5.587172178903596770e-02 5.637234608459173318e-02 5.691135495972435288e-02 5.749651194142341853e-02 5.813592475389268294e-02 5.883794120917879011e-02 5.961102422045332083e-02 6.046360781108796323e-02 6.140393741251001097e-02 6.243989912243607526e-02 6.357884376247562030e-02 6.482741235901647026e-02 6.619136993344493236e-02 6.767545414978724805e-02 6.928324443768321683e-02 7.101705578473790914e-02 7.287785964886274448e-02 7.486523259595642688e-02 7.697733154139307921e-02 7.921089304882861226e-02 8.156125313639862873e-02 8.402238350284170487e-02 8.658693998982514017e-02 8.924631936567598012e-02 9.199072104553455975e-02 9.480921104357850626e-02 9.768978618542045744e-02 1.006194373156757138e-01 1.035842108645379928e-01 1.065692686591178800e-01 1.095589462708477513e-01 1.125368104836028532e-01 1.154857166612950625e-01 1.183878669055182520e-01 1.212248699414831682e-01 1.239778036709540815e-01 1.266272812991997010e-01 1.291535218914732774e-01 1.315364261534451018e-01 1.337556581672544320e-01 1.357907337571667428e-01 1.376211161117146253e-01 1.392263192583013121e-01 1.405860199771891417e-01 1.416801787618263420e-01 1.424891704905806578e-01 1.429939255838149348e-01 1.431760825971626350e-01 1.430181534717250291e-01 1.425037030601399579e-01 1.416175451253795514e-01 1.403459578417761977e-01 1.386769230255898711e-01 1.366003950503789088e-01 1.341086079090550165e-01 1.311964325486148497e-01 1.278618020094401120e-01 1.241062299586802586e-01 1.199354603465688229e-01 1.153603043962807273e-01 1.103977495375501744e-01 1.050724688142598978e-01 9.941892726544300507e-02 9.348438587197244187e-02 8.733325786779561062e-02 8.105348184083772944e-02 7.476579774045621907e-02 6.863682970652988657e-02 6.289598356185925609e-02 5.785255970644382489e-02 5.390021760101940812e-02 5.148161730162209571e-02 5.098617324231574655e-02 5.260689765125952516e-02 5.626116735665817603e-02 6.164881293066250961e-02 6.838481107373617363e-02 7.610242542118209053e-02 8.449477885215359030e-02 9.331684361082302759e-02 1.023731705183151264e-01 1.115042182284484568e-01 1.205753721364098557e-01 1.294690879122031291e-01 1.380795507360324248e-01 1.463091406217832680e-01 1.540661407577589570e-01 1.612632915684947266e-01 1.678169226195287411e-01 1.736464847647320731e-01 1.786743653663492581e-01 1.828259095118952293e-01 1.860295971261950176e-01 1.882173447769367458e-01 1.893249153405448804e-01 1.892924312418361454e-01 1.880650001986652331e-01 1.855934792456319371e-01 1.818354276706204420e-01 1.767563399423088266e-01 1.703313199655328847e-01 1.625474864730302171e-01 1.534076456786895026e-01 1.429362631528515171e-01 1.311898185238989101e-01 1.182759848634328814e-01 1.043916650549815694e-01 8.990374467615001863e-02 7.553006337513910873e-02 6.273906113606185497e-02 5.439428956081984040e-02 5.441761928579875313e-02 6.431680726116836833e-02 8.172163941318544289e-02 1.038139265024691227e-01 1.289088918277502827e-01 1.561171939851958568e-01 1.849370915501390433e-01 2.150481004648736871e-01 2.462171352366800126e-01 2.782547862173637698e-01 3.109939140520857626e-01 3.442786742496582453e-01 3.779587110159660091e-01 4.118860647318921542e-01 4.459135821318565007e-01 4.798942001222569753e-01 5.136807602213796509e-01 5.471261578310687712e-01 5.800837095248992936e-01 6.124076654897543381e-01 6.439538195372374041e-01 6.745801840800624838e-01 7.041477065916516009e-01 7.325210097743736215e-01 7.595691413327768649e-01 7.851663216848123739e-01 8.091926796237965958e-01 8.315349671576848234e-01 8.520872456804203798e-01 8.707515363864551938e-01 8.874384284964687009e-01 9.020676394662783260e-01 9.145685219314678704e-01 9.248805127159586137e-01 9.329535198146839958e-01 9.387482438546392860e-01 9.422364311474595855e-01 9.434010560701957537e-01 9.422364311474599186e-01 9.387482438546390640e-01 9.329535198146839958e-01 9.248805127159586137e-01 9.145685219314678704e-01 9.020676394662787700e-01 8.874384284964685898e-01 8.707515363864551938e-01 8.520872456804206019e-01 8.315349671576848234e-01 8.091926796237965958e-01 7.851663216848124849e-01 7.595691413327769759e-01 7.325210097743735105e-01 7.041477065916516009e-01 6.745801840800624838e-01 6.439538195372372931e-01 6.124076654897543381e-01 5.800837095248994046e-01 5.471261578310688822e-01 5.136807602213796509e-01 4.798942001222569198e-01 4.459135821318565007e-01 4.118860647318919876e-01 3.779587110159659535e-01 3.442786742496582453e-01 3.109939140520857626e-01 2.782547862173637698e-01 2.462171352366800681e-01 2.150481004648737426e-01 1.849370915501390156e-01 1.561171939851958568e-01 1.289088918277502549e-01 1.038139265024691088e-01 8.172163941318538738e-02 6.431680726116836833e-02 5.441761928579874619e-02 5.439428956081982652e-02 6.273906113606186885e-02 7.553006337513910873e-02 8.990374467615004639e-02 1.043916650549815278e-01 1.182759848634328953e-01 1.311898185238988823e-01 1.429362631528514893e-01 1.534076456786895581e-01 1.625474864730302449e-01 1.703313199655328847e-01 1.767563399423088266e-01 1.818354276706204420e-01 1.855934792456318261e-01 1.880650001986652053e-01 1.892924312418361177e-01 1.893249153405449359e-01 1.882173447769367181e-01 1.860295971261950454e-01 1.828259095118951738e-01 1.786743653663492026e-01 1.736464847647320731e-01 1.678169226195287411e-01 1.612632915684947266e-01 1.540661407577589570e-01 1.463091406217832680e-01 1.380795507360324248e-01 1.294690879122030736e-01 1.205753721364098835e-01 1.115042182284484568e-01 1.023731705183151125e-01 9.331684361082301371e-02 8.449477885215361805e-02 7.610242542118209053e-02 6.838481107373618750e-02 6.164881293066252349e-02 5.626116735665816909e-02 5.260689765125952516e-02 5.098617324231575348e-02 5.148161730162210264e-02 5.390021760101941506e-02 5.785255970644382489e-02 6.289598356185926997e-02 6.863682970652992821e-02 7.476579774045621907e-02 8.105348184083772944e-02 8.733325786779559674e-02 9.348438587197248351e-02 9.941892726544304670e-02 1.050724688142598978e-01 1.103977495375501605e-01 1.153603043962807551e-01 1.199354603465688229e-01 1.241062299586802586e-01 1.278618020094401120e-01 1.311964325486148497e-01 1.341086079090550442e-01 1.366003950503789088e-01 1.386769230255898711e-01 1.403459578417762532e-01 1.416175451253795514e-01 1.425037030601400412e-01 1.430181534717250291e-01 1.431760825971626627e-01 1.429939255838150181e-01 1.424891704905806855e-01 1.416801787618263420e-01 1.405860199771891417e-01 1.392263192583013121e-01 1.376211161117146253e-01 1.357907337571667705e-01 1.337556581672545153e-01 1.315364261534450740e-01 1.291535218914732774e-01 1.266272812991997010e-01 1.239778036709540815e-01 1.212248699414831682e-01 1.183878669055182242e-01 1.154857166612950625e-01 1.125368104836028255e-01 1.095589462708477513e-01 1.065692686591179217e-01 1.035842108645379928e-01 1.006194373156756861e-01 9.768978618542047132e-02 9.480921104357852014e-02 9.199072104553457363e-02 8.924631936567600787e-02 8.658693998982514017e-02 8.402238350284174651e-02 8.156125313639861485e-02 7.921089304882862614e-02 7.697733154139309308e-02 7.486523259595642688e-02 7.287785964886275836e-02 7.101705578473789526e-02 6.928324443768324459e-02 6.767545414978724805e-02 6.619136993344493236e-02 6.482741235901647026e-02 6.357884376247563418e-02 6.243989912243608220e-02 6.140393741251001791e-02 6.046360781108797711e-02 5.961102422045332777e-02 5.883794120917878318e-02 5.813592475389268294e-02 5.749651194142340466e-02 5.691135495972435288e-02 5.637234608459172625e-02 5.587172178903599545e-02 5.540214542069237663e-02 5.495676900915469343e-02 5.452927562530023725e-02 5.411390430534317175e-02 5.370545989198449721e-02 5.329931027177654823e-02 5.289137344906742755e-02
5.214928774176727511e-02 5.257467667131229816e-02 5.299766275757460121e-02 5.342213790438177234e-02 5.385253517682667135e-02 5.429384434148271099e-02 5.475161804682224936e-02 5.523196626597055847e-02 5.574153654812949443e-02 5.628747769854628574e-02 5.687738477714803648e-02 5.751922381366283976e-02 5.822123540658369345e-02 5.899181740144249231e-02 5.983938808916691721e-02 6.077223274208890663e-02 6.179833768461548416e-02 6.292521731721895106e-02 6.415974040668537270e-02 6.550796237385836385e-02 6.697497015701729672e-02 6.856474548701418925e-02 7.028005115048298335e-02 7.212234319027033269e-02 7.409171020084442949e-02 7.618683913808879660e-02 7.840500556987320402e-02 8.074208518243140842e-02 8.319258269324787680e-02 8.574967409881495417e-02 8.840525834481534340e-02 9.115001495197180836e-02 9.397346475624275552e-02 9.686403162667468758e-02 9.980910372591997315e-02 1.027950935186497800e-01 1.058074962768640048e-01 1.088309472636579123e-01 1.118492780985851642e-01 1.148455730285207754e-01 1.178022259633159236e-01 1.207009992029123985e-01 1.235230847988711272e-01 1.262491694737172820e-01 1.288595039790293995e-01 1.313339777184100721e-01 1.336521994029750970e-01 1.357935844517330348e-01 1.377374498033163419e-01 1.394631167744846134e-01 1.409500225906782367e-01 1.421778412316388740e-01 1.431266142896074067e-01 1.437768926409541959e-01 1.441098899009134182e-01 1.441076488887407248e-01 1.437532227105016991e-01 1.430308726166074629e-01 1.419262855805377699e-01 1.404268156753478991e-01 1.385217549454876573e-01 1.362026418068512379e-01 1.334636183951178057e-01 1.303018532349438097e-01 1.267180529092547803e-01 1.227170972891054035e-01 1.183088492345867743e-01 1.135092144295802297e-01 1.083415646490184236e-01 1.028386948837025638e-01 9.704557030475420565e-02 9.102324253523817743e-02 8.485447732189113634e-02 7.865179998933040373e-02 7.256866630962367781e-02 6.681379394743076905e-02 6.166609220737555297e-02 5.748100762880996306e-02 5.466817577794795546e-02 5.361623299566341955e-02 5.457162225063250105e-02 5.754323628049715089e-02 6.231365005390870904e-02 6.854152657287343464e-02 7.586812846704944768e-02 8.397570017790242924e-02 9.260253544850460816e-02 1.015370184914605456e-01 1.106060027796567091e-01 1.196640040544952877e-01 1.285849026746667123e-01 1.372560623644902278e-01 1.455743251035441221e-01 1.534433533498301139e-01 1.607719121717246791e-01 1.674728031248681748e-01 1.734622530937820484e-01 1.786596256016532436e-01 1.829873659551417842e-01 1.863711214991381482e-01 1.887399991863081272e-01 1.900269382604105606e-01 1.901691889025819149e-01 1.891089006779304860e-01 1.867938403371663114e-01 1.831782809572657655e-01 1.782241402650356632e-01 1.719025078115014038e-01 1.641958134334792485e-01 1.551011057224295775e-01 1.446353456915727143e-01 1.328445512661382832e-01 1.198207337097660086e-01 1.057356407985894503e-01 9.091327008253209663e-02 7.599683545707586196e-02 6.234106645945462072e-02 5.276072014384694531e-02 5.158315083545875201e-02 6.095778512018409923e-02 7.840975909377945197e-02 1.007692524714692422e-01 1.261964158005043635e-01 1.537585364283427236e-01 1.829447687853044402e-01 2.134342488115596737e-01 2.449951253736428192e-01 2.774389816800171271e-01 3.105990303843805811e-01 3.443191321685843409e-01 3.784480756564376769e-01 4.128365793497328906e-01 4.473357844216830914e-01 4.817966072244657116e-01 5.160696109396917253e-01 5.500052035606759482e-01 5.834540478643523986e-01 6.162676123323446165e-01 6.482988167038337135e-01 6.794027403971787393e-01 7.094373708508634468e-01 7.382643743199442943e-01 7.657498751778961665e-01 7.917652320993249226e-01 8.161878011011917122e-01 8.389016765805783482e-01 8.597984023796835240e-01 8.787776456430659300e-01 8.957478268773428898e-01 9.106267002239052388e-01 9.233418785386264815e-01 9.338312984562738839e-01 9.420436212116183317e-01 9.479385655991331427e-01 9.514871700806659671e-01 9.526719816948000519e-01 9.514871700806659671e-01 9.479385655991333648e-01 9.420436212116183317e-01 9.338312984562738839e-01 9.233418785386264815e-01 9.106267002239052388e-01 8.957478268773428898e-01 8.787776456430660410e-01 8.597984023796835240e-01 8.389016765805779041e-01 8.161878011011914902e-01 7.917652320993250337e-01 7.657498751778961665e-01 7.382643743199441833e-01 7.094373708508634468e-01 6.794027403971787393e-01 6.482988167038337135e-01 6.162676123323445054e-01 5.834540478643521766e-01 5.500052035606759482e-01 5.160696109396913922e-01 4.817966072244656561e-01 4.473357844216832024e-01 4.128365793497328351e-01 3.784480756564376769e-01 3.443191321685842854e-01 3.105990303843805811e-01 2.774389816800170716e-01 2.449951253736428469e-01 2.134342488115596459e-01 1.829447687853044124e-01 1.537585364283426959e-01 1.261964158005043635e-01 1.007692524714692006e-01 7.840975909377945197e-02 6.095778512018410616e-02 5.158315083545871732e-02 5.276072014384694531e-02 6.234106645945459296e-02 7.599683545707583421e-02 9.091327008253212438e-02 1.057356407985894503e-01 1.198207337097660086e-01 1.328445512661382000e-01 1.446353456915728253e-01 1.551011057224296052e-01 1.641958134334792485e-01 1.719025078115013760e-01 1.782241402650356632e-01 1.831782809572657933e-01 1.867938403371663669e-01 1.891089006779304860e-01 1.901691889025818871e-01 1.900269382604105606e-01 1.887399991863081272e-01 1.863711214991381759e-01 1.829873659551418119e-01 1.786596256016532436e-01 1.734622530937820484e-01 1.674728031248681748e-01 1.607719121717246791e-01 1.534433533498300861e-01 1.455743251035441221e-01 1.372560623644902278e-01 1.285849026746667123e-01 1.196640040544952877e-01 1.106060027796567230e-01 1.015370184914605317e-01 9.260253544850460816e-02 8.397570017790241537e-02 7.586812846704944768e-02 6.854152657287343464e-02 6.231365005390871598e-02 5.754323628049716477e-02 5.457162225063250105e-02 5.361623299566341955e-02 5.466817577794796934e-02 5.748100762880996306e-02 6.166609220737551827e-02 6.681379394743076905e-02 7.256866630962367781e-02 7.865179998933040373e-02 8.485447732189109471e-02 9.102324253523820519e-02 9.704557030475417789e-02 1.028386948837025638e-01 1.083415646490183820e-01 1.135092144295802297e-01 1.183088492345867326e-01 1.227170972891054451e-01 1.267180529092547525e-01 1.303018532349438097e-01 1.334636183951178057e-01 1.362026418068512379e-01 1.385217549454876851e-01 1.404268156753479269e-01 1.419262855805378254e-01 1.430308726166074629e-01 1.437532227105016991e-01 1.441076488887407248e-01 1.441098899009134182e-01 1.437768926409541959e-01 1.431266142896074067e-01 1.421778412316389295e-01 1.409500225906782367e-01 1.394631167744846412e-01 1.377374498033163142e-01 1.357935844517330071e-01 1.336521994029750970e-01 1.313339777184100998e-01 1.288595039790294272e-01 1.262491694737172820e-01 1.235230847988711272e-01 1.207009992029123568e-01 1.178022259633159374e-01 1.148455730285207615e-01 1.118492780985851642e-01 1.088309472636579123e-01 1.058074962768639909e-01 1.027950935186497938e-01 9.980910372591994539e-02 9.686403162667470146e-02 9.397346475624275552e-02 9.115001495197186387e-02 8.840525834481537115e-02 8.574967409881495417e-02 8.319258269324784905e-02 8.074208518243142230e-02 7.840500556987319014e-02 7.618683913808879660e-02 7.409171020084442949e-02 7.212234319027033269e-02 7.028005115048299722e-02 6.856474548701418925e-02 6.697497015701729672e-02 6.550796237385839160e-02 6.415974040668538658e-02 6.292521731721897882e-02 6.179833768461550497e-02 6.077223274208892051e-02 5.983938808916692415e-02 5.899181740144249925e-02 5.822123540658368651e-02 5.751922381366285364e-02 5.687738477714801566e-02 5.628747769854626493e-02 5.574153654812948749e-02 5.523196626597055847e-02 5.475161804682224936e-02 5.429384434148269017e-02 5.385253517682669910e-02 5.342213790438179316e-02 5.299766275757459427e-02 5.257467667131229816e-02 5.214928774176727511e-02
5.135469688610075356e-02 5.179685227175365170e-02 5.223604311878543571e-02 5.267597463230457022e-02 5.312088362076849285e-02 5.357555640055248342e-02 5.404533811285384959e-02 5.453613114405936324e-02 5.505438023247551105e-02 5.560704187004159027e-02 5.620153581413107891e-02 5.684567695430165629e-02 5.754758646121741622e-02 5.831558208524317138e-02 5.915804864088031190e-02 6.008329103880301336e-02 6.109937359471385998e-02 6.221395060380593978e-02 6.343409415551017061e-02 6.476612572156480174e-02 6.621545807066245293e-02 6.778645350466035169e-02 6.948230331919269531e-02 7.130493189169795354e-02 7.325492707862729658e-02 7.533149687220389024e-02 7.753245072318808162e-02 7.985420273041715644e-02 8.229179311506655548e-02 8.483892405228347922e-02 8.748800598077936808e-02 9.023021086799168367e-02 9.305552947235837258e-02 9.595283031449779176e-02 9.890991875958629609e-02 1.019135952599506262e-01 1.049497123689428768e-01 1.080032305944147453e-01 1.110582735086515227e-01 1.140981827785612635e-01 1.171055739389197242e-01 1.200623938189958051e-01 1.229499805655097505e-01 1.257491271981453773e-01 1.284401496009357768e-01 1.310029598049391453e-01 1.334171453637367222e-01 1.356620555708547005e-01 1.377168952235890420e-01 1.395608266066912795e-01 1.411730803580417415e-01 1.425330758936733666e-01 1.436205521199976354e-01 1.444157092583908675e-01 1.448993627671310291e-01 1.450531105902087003e-01 1.448595153227728860e-01 1.443023034034950081e-01 1.433665841887001302e-01 1.420390928246126616e-01 1.403084623481488380e-01 1.381655326141945361e-01 1.356037067674927543e-01 1.326193705004506673e-01 1.292123959466814909e-01 1.253867617934067979e-01 1.211513356391696744e-01 1.165208861819929942e-01 1.115174250813629059e-01 1.061720264155775195e-01 1.005273421713192422e-01 9.464113153336289885e-02 8.859124876073390387e-02 8.248265737548544918e-02 7.645703110041365824e-02 7.070499309408287414e-02 6.547915139637931758e-02 6.110130646109860481e-02 5.794892898048350366e-02 5.640057922699493603e-02 5.673683262872024347e-02 5.904212272867724598e-02 6.318112982823689827e-02 6.886697447888918966e-02 7.576063684354615579e-02 8.354104185076433042e-02 9.193335014361560253e-02 1.007109298908205053e-01 1.096870659379400037e-01 1.187050310680578119e-01 1.276296694618113126e-01 1.363411010911355359e-01 1.447302838961785909e-01 1.526959918301174501e-01 1.601428146613155246e-01 1.669798807726618206e-01 1.731200906160704489e-01 1.784797140799908033e-01 1.829782516795615266e-01 1.865384920009773295e-01 1.890867207420048324e-01 1.905530535678233994e-01 1.908718786569132408e-01 1.899824077011301737e-01 1.878293488865565297e-01 1.843637356229470559e-01 1.795439764405514227e-01 1.733372454810515606e-01 1.657214311298834397e-01 1.566880484022508957e-01 1.462469008048423447e-01 1.344340907992284673e-01 1.213268320543605255e-01 1.070730444630193789e-01 9.195556701573456837e-02 7.654340859565358923e-02 6.206652547974169515e-02 5.123803961383550931e-02 4.874313853654491102e-02 5.750575858785281214e-02 7.498788197842043424e-02 9.760919876870566281e-02 1.233570491924150248e-01 1.512555703367567672e-01 1.807869449831390474e-01 2.116314418573313760e-01 2.435593652406835008e-01 2.763838566894548099e-01 3.099388474727962639e-01 3.440681583170243085e-01 3.786199125204789406e-01 4.134436580693669483e-01 4.483889573763536474e-01 4.833048166407505897e-01 5.180396194578202884e-01 5.524413763245971110e-01 5.863581789894163343e-01 6.196387908888768559e-01 6.521333288883459645e-01 6.836940055627397372e-01 7.141759096953139707e-01 7.434378078990241390e-01 7.713429535988733932e-01 7.977598918143807838e-01 8.225632496970363139e-01 8.456345038789974122e-01 8.668627165428114401e-01 8.861452328318963900e-01 9.033883328534875190e-01 9.185078321215893737e-01 9.314296248732252259e-01 9.420901652828280737e-01 9.504368822062225775e-01 9.564285237114829030e-01 9.600354283002943134e-01 9.612397203889798680e-01 9.600354283002943134e-01 9.564285237114829030e-01 9.504368822062224664e-01 9.420901652828280737e-01 9.314296248732252259e-01 9.185078321215893737e-01 9.033883328534875190e-01 8.861452328318962790e-01 8.668627165428114401e-01 8.456345038789973012e-01 8.225632496970365359e-01 7.977598918143805617e-01 7.713429535988732821e-01 7.434378078990241390e-01 7.141759096953139707e-01 6.836940055627398483e-01 6.521333288883458534e-01 6.196387908888768559e-01 5.863581789894163343e-01 5.524413763245969999e-01 5.180396194578202884e-01 4.833048166407505897e-01 4.483889573763536474e-01 4.134436580693670038e-01 3.786199125204789406e-01 3.440681583170243085e-01 3.099388474727962639e-01 2.763838566894546989e-01 2.435593652406835008e-01 2.116314418573313205e-01 1.807869449831390474e-01 1.512555703367567950e-01 1.233570491924149970e-01 9.760919876870566281e-02 7.498788197842042036e-02 5.750575858785283295e-02 4.874313853654486939e-02 5.123803961383548849e-02 6.206652547974168821e-02 7.654340859565356148e-02 9.195556701573455449e-02 1.070730444630194067e-01 1.213268320543605394e-01 1.344340907992284673e-01 1.462469008048423447e-01 1.566880484022508957e-01 1.657214311298834675e-01 1.733372454810515606e-01 1.795439764405514227e-01 1.843637356229471114e-01 1.878293488865565297e-01 1.899824077011301182e-01 1.908718786569132408e-01 1.905530535678234272e-01 1.890867207420048324e-01 1.865384920009773018e-01 1.829782516795615266e-01 1.784797140799907755e-01 1.731200906160704489e-01 1.669798807726617929e-01 1.601428146613155246e-01 1.526959918301174779e-01 1.447302838961785909e-01 1.363411010911355636e-01 1.276296694618113681e-01 1.187050310680577980e-01 1.096870659379400037e-01 1.007109298908205330e-01 9.193335014361557478e-02 8.354104185076435818e-02 7.576063684354615579e-02 6.886697447888918966e-02 6.318112982823692603e-02 5.904212272867722516e-02 5.673683262872024347e-02 5.640057922699493603e-02 5.794892898048348978e-02 6.110130646109861174e-02 6.547915139637934534e-02 7.070499309408290189e-02 7.645703110041365824e-02 8.248265737548547694e-02 8.859124876073393162e-02 9.464113153336289885e-02 1.005273421713192700e-01 1.061720264155775473e-01 1.115174250813629059e-01 1.165208861819929942e-01 1.211513356391696744e-01 1.253867617934067702e-01 1.292123959466814631e-01 1.326193705004506951e-01 1.356037067674927543e-01 1.381655326141945639e-01 1.403084623481488102e-01 1.420390928246126616e-01 1.433665841887001025e-01 1.443023034034949803e-01 1.448595153227729415e-01 1.450531105902087003e-01 1.448993627671309736e-01 1.444157092583908675e-01 1.436205521199976354e-01 1.425330758936733944e-01 1.411730803580417692e-01 1.395608266066912795e-01 1.377168952235890420e-01 1.356620555708547005e-01 1.334171453637366944e-01 1.310029598049391453e-01 1.284401496009357491e-01 1.257491271981453496e-01 1.229499805655097505e-01 1.200623938189958329e-01 1.171055739389196687e-01 1.140981827785612357e-01 1.110582735086514949e-01 1.080032305944147730e-01 1.049497123689428768e-01 1.019135952599506262e-01 9.890991875958630997e-02 9.595283031449779176e-02 9.305552947235837258e-02 9.023021086799169754e-02 8.748800598077936808e-02 8.483892405228347922e-02 8.229179311506658323e-02 7.985420273041717032e-02 7.753245072318809550e-02 7.533149687220393187e-02 7.325492707862725494e-02 7.130493189169796742e-02 6.948230331919270919e-02 6.778645350466037944e-02 6.621545807066246681e-02 6.476612572156481562e-02 6.343409415551014285e-02 6.221395060380594672e-02 6.109937359471386692e-02 6.008329103880301336e-02 5.915804864088029802e-02 5.831558208524317138e-02 5.754758646121741622e-02 5.684567695430163548e-02 5.620153581413106503e-02 5.560704187004161109e-02 5.505438023247551105e-02 5.453613114405939100e-02 5.404533811285384959e-02 5.357555640055248342e-02 5.312088362076850673e-02 5.267597463230457022e-02 5.223604311878543571e-02 5.179685227175367251e-02 5.135469688610077438e-02
5.050839382301938740e-02 5.096659147911834775e-02 5.142131371257341321e-02 5.187608230557703981e-02 5.233494056604857947e-02 5.280247336204728359e-02 5.328381930885658924e-02 5.378467287419531895e-02 5.431127403060061198e-02 5.487038306696594842e-02 5.546923831931110244e-02 5.611549493775505604e-02 5.681714340563852328e-02 5.758240738044948653e-02 5.841962151611464898e-02 5.933709119385585651e-02 6.034293743321987591e-02 6.144493153745997360e-02 6.265032508818579871e-02 6.396568158656240621e-02 6.539671621956047454e-02 6.694814984903829647e-02 6.862358239835118778e-02 7.042538944741426332e-02 7.235464421034941418e-02 7.441106536255519266e-02 7.659298960602270445e-02 7.889736657563801991e-02 8.131977279717005069e-02 8.385444094364477574e-02 8.649430057327886501e-02 8.923102679678861227e-02 9.205509381888687948e-02 9.495583092841544670e-02 9.792147918502987214e-02 1.009392476986969434e-01 1.039953689748905896e-01 1.070751532778112247e-01 1.101630423379751228e-01 1.132426630029799292e-01 1.162968816128089888e-01 1.193078599889400015e-01 1.222571139760492837e-01 1.251255754817065524e-01 1.278936589367102028e-01 1.305413330582107789e-01 1.330481987489318674e-01 1.353935739165378072e-01 1.375565859540654745e-01 1.395162725914728119e-01 1.412516918158057411e-01 1.427420415700897394e-01 1.439667899872676682e-01 1.449058170062973439e-01 1.455395683678811780e-01 1.458492232178442150e-01 1.458168768860189646e-01 1.454257408986222855e-01 1.446603629812689973e-01 1.435068708024452022e-01 1.419532446160316486e-01 1.399896259659546560e-01 1.376086724810663131e-01 1.348059729079335023e-01 1.315805424922514011e-01 1.279354275101555194e-01 1.238784604942852058e-01 1.194232264670927746e-01 1.145903281530415152e-01 1.094090786619015543e-01 1.039198084118952287e-01 9.817705331214823805e-02 9.225399107697940249e-02 8.624858541595588346e-02 8.029188669530323841e-02 7.455854976070389051e-02 6.927823385404284495e-02 6.474306017304005956e-02 6.130005027100814130e-02 5.931198252801880844e-02 5.907841008464131266e-02 6.074297858836888442e-02 6.424703305085270599e-02 6.936487338521106494e-02 7.578798210906351196e-02 8.320039145381304124e-02 9.131880476604810337e-02 9.990353687446323905e-02 1.087548090619998437e-01 1.177045173059049071e-01 1.266081201856643634e-01 1.353381179400314216e-01 1.437792539174455320e-01 1.518251478212278849e-01 1.593760112528595785e-01 1.663371503023391706e-01 1.726180332105524129e-01 1.781317643645967119e-01 1.827948537562973652e-01 1.865272055531556061e-01 1.892522741248749141e-01 1.908973540135150970e-01 1.913939846625688779e-01 1.906784636247543241e-01 1.886924759387557660e-01 1.853838656589494871e-01 1.807076033443116292e-01 1.746270501414566301e-01 1.671157036809637897e-01 1.581597728364844413e-01 1.477622556717039237e-01 1.359498971371542464e-01 1.227860127553569575e-01 1.083961376443074859e-01 9.302407912212636021e-02 7.716643195846775716e-02 6.192129065124601928e-02 4.984930823873962719e-02 4.591837259309375363e-02 5.396733060047352593e-02 7.146227623113128591e-02 9.434077224091212688e-02 1.203970366170046685e-01 1.486130550502106906e-01 1.784666399207372744e-01 2.096408763192990354e-01 2.419091988390691117e-01 2.750868873923907887e-01 3.090089612760733573e-01 3.435194565785402721e-01 3.784660225983990656e-01 4.136971906410439881e-01 4.490610750706778842e-01 4.844048874991049858e-01 5.195749368681689129e-01 5.544169330700164933e-01 5.887764871728453642e-01 6.224997422420357474e-01 6.554340917694846391e-01 6.874289561010877847e-01 7.183365952582690950e-01 7.480129414810606781e-01 7.763184379525041034e-01 8.031188722267409430e-01 8.282861943041500696e-01 8.516993103340725346e-01 8.732448437367295035e-01 8.928178562192872203e-01 9.103225217785236856e-01 9.256727473729476907e-01 9.387927345348788810e-01 9.496174767921768956e-01 9.580931883882313205e-01 9.641776604307277232e-01 9.678405412651748252e-01 9.690635385562362814e-01 9.678405412651746031e-01 9.641776604307277232e-01 9.580931883882312095e-01 9.496174767921767845e-01 9.387927345348788810e-01 9.256727473729476907e-01 9.103225217785236856e-01 8.928178562192872203e-01 8.732448437367295035e-01 8.516993103340724236e-01 8.282861943041500696e-01 8.031188722267409430e-01 7.763184379525038814e-01 7.480129414810602340e-01 7.183365952582689840e-01 6.874289561010877847e-01 6.554340917694846391e-01 6.224997422420357474e-01 5.887764871728453642e-01 5.544169330700166043e-01 5.195749368681689129e-01 4.844048874991050413e-01 4.490610750706778842e-01 4.136971906410439881e-01 3.784660225983990656e-01 3.435194565785402721e-01 3.090089612760734683e-01 2.750868873923907887e-01 2.419091988390691117e-01 2.096408763192990354e-01 1.784666399207372744e-01 1.486130550502106629e-01 1.203970366170046546e-01 9.434077224091212688e-02 7.146227623113127203e-02 5.396733060047352593e-02 4.591837259309373975e-02 4.984930823873960637e-02 6.192129065124601234e-02 7.716643195846778491e-02 9.302407912212630470e-02 1.083961376443074859e-01 1.227860127553569436e-01 1.359498971371542186e-01 1.477622556717039237e-01 1.581597728364844690e-01 1.671157036809638452e-01 1.746270501414565746e-01 1.807076033443117125e-01 1.853838656589494593e-01 1.886924759387557105e-01 1.906784636247543241e-01 1.913939846625688779e-01 1.908973540135149860e-01 1.892522741248749696e-01 1.865272055531554674e-01 1.827948537562973930e-01 1.781317643645967674e-01 1.726180332105524129e-01 1.663371503023391984e-01 1.593760112528595785e-01 1.518251478212279126e-01 1.437792539174455320e-01 1.353381179400314493e-01 1.266081201856643357e-01 1.177045173059049071e-01 1.087548090619998020e-01 9.990353687446325293e-02 9.131880476604810337e-02 8.320039145381304124e-02 7.578798210906352584e-02 6.936487338521106494e-02 6.424703305085270599e-02 6.074297858836891217e-02 5.907841008464131266e-02 5.931198252801882231e-02 6.130005027100814130e-02 6.474306017304005956e-02 6.927823385404284495e-02 7.455854976070389051e-02 8.029188669530323841e-02 8.624858541595591122e-02 9.225399107697937473e-02 9.817705331214823805e-02 1.039198084118952287e-01 1.094090786619015543e-01 1.145903281530415152e-01 1.194232264670927468e-01 1.238784604942851919e-01 1.279354275101554916e-01 1.315805424922513733e-01 1.348059729079335300e-01 1.376086724810663409e-01 1.399896259659546560e-01 1.419532446160316486e-01 1.435068708024452022e-01 1.446603629812689973e-01 1.454257408986222855e-01 1.458168768860189646e-01 1.458492232178441872e-01 1.455395683678812058e-01 1.449058170062972883e-01 1.439667899872676682e-01 1.427420415700897394e-01 1.412516918158057133e-01 1.395162725914728119e-01 1.375565859540655023e-01 1.353935739165378072e-01 1.330481987489318951e-01 1.305413330582107789e-01 1.278936589367102306e-01 1.251255754817065524e-01 1.222571139760492837e-01 1.193078599889399877e-01 1.162968816128089888e-01 1.132426630029799708e-01 1.101630423379751228e-01 1.070751532778112247e-01 1.039953689748905896e-01 1.009392476986969434e-01 9.792147918502988602e-02 9.495583092841548833e-02 9.205509381888690723e-02 8.923102679678859839e-02 8.649430057327886501e-02 8.385444094364478962e-02 8.131977279717002294e-02 7.889736657563803379e-02 7.659298960602269057e-02 7.441106536255519266e-02 7.235464421034940030e-02 7.042538944741424944e-02 6.862358239835121554e-02 6.694814984903829647e-02 6.539671621956046066e-02 6.396568158656239234e-02 6.265032508818579871e-02 6.144493153745995973e-02 6.034293743321987591e-02 5.933709119385585651e-02 5.841962151611464898e-02 5.758240738044948653e-02 5.681714340563853022e-02 5.611549493775506992e-02 5.546923831931110244e-02 5.487038306696597617e-02 5.431127403060064668e-02 5.378467287419531895e-02 5.328381930885663087e-02 5.280247336204729053e-02 5.233494056604857253e-02 5.187608230557703287e-02 5.142131371257342015e-02 5.096659147911833387e-02 5.050839382301941516e-02
4.961130523699379402e-02 5.008478619085950795e-02 5.055432881135581841e-02 5.102327456809459261e-02 5.149547593188168876e-02 5.197531831953978304e-02 5.246773489994985967e-02 5.297821210538059683e-02 5.351278353151540240e-02 5.407800985439806946e-02 5.468094248739455154e-02 5.532906899025347158e-02 5.603023876196636804e-02 5.679256831823083912e-02 5.762432646413727377e-02 5.853380087724316394e-02 5.952914892785238915e-02 6.061823685548421020e-02 6.180847254037627470e-02 6.310663789953742386e-02 6.451872726619206633e-02 6.604979790077077084e-02 6.770383802700186138e-02 6.948365656544742974e-02 7.139079719693391946e-02 7.342547772082828883e-02 7.558655407731630638e-02 7.787150705028482445e-02 8.027644867626362868e-02 8.279614480743202609e-02 8.542405010246928443e-02 8.815235188872339034e-02 9.097201976436534998e-02 9.387285839246764518e-02 9.684356158981879958e-02 9.987176645835345312e-02 1.029441068944641352e-01 1.060462663105007086e-01 1.091630298005699523e-01 1.122783362799560369e-01 1.153753313333416991e-01 1.184364216354931582e-01 1.214433318748905921e-01 1.243771651312209209e-01 1.272184676456120933e-01 1.299472988898702774e-01 1.325433077976058416e-01 1.349858159743868302e-01 1.372539086626756444e-01 1.393265342067154244e-01 1.411826127488026994e-01 1.428011548983028900e-01 1.441613911564945671e-01 1.452429129643318662e-01 1.460258263806474277e-01 1.464909196144208448e-01 1.466198459535630882e-01 1.463953240919745880e-01 1.458013585102403420e-01 1.448234834898170786e-01 1.434490356465439043e-01 1.416674617166800432e-01 1.394706709516818632e-01 1.368534452200552975e-01 1.338139252837647897e-01 1.303541994634630496e-01 1.264810321387349890e-01 1.222067858614279412e-01 1.175506145865010954e-01 1.125400397250014700e-01 1.072130690141617909e-01 1.016210833078484976e-01 9.583279537756067556e-02 8.993965562208400266e-02 8.406306725724535522e-02 7.836347599910414852e-02 7.305036042655384254e-02 6.838957914739730859e-02 6.469980810060603493e-02 6.232483423178723086e-02 6.157177254570032898e-02 6.262826090061808515e-02 6.550363749005361225e-02 7.003598746448821966e-02 7.595626663852653171e-02 8.296231603170907409e-02 9.076802299751206282e-02 9.912346074172762034e-02 1.078168396209389229e-01 1.166688493417923217e-01 1.255253674015564813e-01 1.342509698977673027e-01 1.427238847795576082e-01 1.508323216409822032e-01 1.584719123530985430e-01 1.655439898613837724e-01 1.719544822450891630e-01 1.776132550217058570e-01 1.824337814822793169e-01 1.863330563682149832e-01 1.892316942879282704e-01 1.910541735708344846e-01 1.917292012714840177e-01 1.911901880448162450e-01 1.893758349420234521e-01 1.862308507572158212e-01 1.817068429276408603e-01 1.757634652847676615e-01 1.683699781471443280e-01 1.595075139416141652e-01 1.491726198921613789e-01 1.373832475486303217e-01 1.241897358694054876e-01 1.096967615669779267e-01 9.411154169534773073e-02 7.786124147545561702e-02 6.190907621886555801e-02 4.861767519618281214e-02 4.313373577578627494e-02 5.034981633589500488e-02 6.783995645411775022e-02 9.097192707008744383e-02 1.173234813561633422e-01 1.458364880188606494e-01 1.759875193221765721e-01 2.074643302183920845e-01 2.400445052289373049e-01 2.735460498146412567e-01 3.078054386828115163e-01 3.426671760131053124e-01 3.779786276213050744e-01 4.135874632899537162e-01 4.493404832765894863e-01 4.850832249584841049e-01 5.206600335689540726e-01 5.559144222377275790e-01 5.906896193550627006e-01 6.248292404492319374e-01 6.581780436412095758e-01 6.905827403655365737e-01 7.218928405567255346e-01 7.519615161020269944e-01 7.806464692716355014e-01 8.078107947494207464e-01 8.333238252060108930e-01 8.570619513242095922e-01 8.789094079523022129e-01 8.987590187157168398e-01 9.165128920192295858e-01 9.320830619562234798e-01 9.453920682306281575e-01 9.563734698038761639e-01 9.649722876103956626e-01 9.711453723433595142e-01 9.748616939972312156e-01 9.761025505625261500e-01 9.748616939972316597e-01 9.711453723433595142e-01 9.649722876103953295e-01 9.563734698038762749e-01 9.453920682306281575e-01 9.320830619562234798e-01 9.165128920192294748e-01 8.987590187157168398e-01 8.789094079523022129e-01 8.570619513242094811e-01 8.333238252060108930e-01 8.078107947494207464e-01 7.806464692716355014e-01 7.519615161020271055e-01 7.218928405567255346e-01 6.905827403655365737e-01 6.581780436412095758e-01 6.248292404492318264e-01 5.906896193550627006e-01 5.559144222377276900e-01 5.206600335689541836e-01 4.850832249584841049e-01 4.493404832765894863e-01 4.135874632899537162e-01 3.779786276213050744e-01 3.426671760131053124e-01 3.078054386828115163e-01 2.735460498146412567e-01 2.400445052289372772e-01 2.074643302183920845e-01 1.759875193221765999e-01 1.458364880188606216e-01 1.173234813561632867e-01 9.097192707008744383e-02 6.783995645411777797e-02 5.034981633589502570e-02 4.313373577578625412e-02 4.861767519618281214e-02 6.190907621886548168e-02 7.786124147545557539e-02 9.411154169534775848e-02 1.096967615669779267e-01 1.241897358694055431e-01 1.373832475486303495e-01 1.491726198921614066e-01 1.595075139416141652e-01 1.683699781471443002e-01 1.757634652847676338e-01 1.817068429276408326e-01 1.862308507572157101e-01 1.893758349420234521e-01 1.911901880448161339e-01 1.917292012714840177e-01 1.910541735708345124e-01 1.892316942879282704e-01 1.863330563682149832e-01 1.824337814822793724e-01 1.776132550217058015e-01 1.719544822450891908e-01 1.655439898613838001e-01 1.584719123530986262e-01 1.508323216409821754e-01 1.427238847795575527e-01 1.342509698977673027e-01 1.255253674015564813e-01 1.166688493417923078e-01 1.078168396209389091e-01 9.912346074172762034e-02 9.076802299751206282e-02 8.296231603170906022e-02 7.595626663852653171e-02 7.003598746448820578e-02 6.550363749005361225e-02 6.262826090061811291e-02 6.157177254570033592e-02 6.232483423178721699e-02 6.469980810060604881e-02 6.838957914739733635e-02 7.305036042655385642e-02 7.836347599910413464e-02 8.406306725724534135e-02 8.993965562208400266e-02 9.583279537756070332e-02 1.016210833078484838e-01 1.072130690141617632e-01 1.125400397250014978e-01 1.175506145865010676e-01 1.222067858614279967e-01 1.264810321387349612e-01 1.303541994634630496e-01 1.338139252837647619e-01 1.368534452200552698e-01 1.394706709516818632e-01 1.416674617166800154e-01 1.434490356465439043e-01 1.448234834898171064e-01 1.458013585102403420e-01 1.463953240919745324e-01 1.466198459535630605e-01 1.464909196144208170e-01 1.460258263806473999e-01 1.452429129643318939e-01 1.441613911564945671e-01 1.428011548983028622e-01 1.411826127488026994e-01 1.393265342067154244e-01 1.372539086626756444e-01 1.349858159743868302e-01 1.325433077976058416e-01 1.299472988898702774e-01 1.272184676456120933e-01 1.243771651312208654e-01 1.214433318748905921e-01 1.184364216354931304e-01 1.153753313333416575e-01 1.122783362799560231e-01 1.091630298005699523e-01 1.060462663105006947e-01 1.029441068944641352e-01 9.987176645835343924e-02 9.684356158981877183e-02 9.387285839246763131e-02 9.097201976436534998e-02 8.815235188872339034e-02 8.542405010246931218e-02 8.279614480743199834e-02 8.027644867626358705e-02 7.787150705028485220e-02 7.558655407731634801e-02 7.342547772082828883e-02 7.139079719693393333e-02 6.948365656544742974e-02 6.770383802700186138e-02 6.604979790077075696e-02 6.451872726619206633e-02 6.310663789953740999e-02 6.180847254037626776e-02 6.061823685548421714e-02 5.952914892785238221e-02 5.853380087724313618e-02 5.762432646413727377e-02 5.679256831823083912e-02 5.603023876196637498e-02 5.532906899025349240e-02 5.468094248739455848e-02 5.407800985439807639e-02 5.351278353151543016e-02 5.297821210538061071e-02 5.246773489994984579e-02 5.197531831953978304e-02 5.149547593188168876e-02 5.102327456809459261e-02 5.055432881135583922e-02 5.008478619085951489e-02 4.961130523699379402e-02
4.866449449224644064e-02 4.915246850138510482e-02 4.963608675230235523e-02 5.011851330441548930e-02 5.060341231058008288e-02 5.109497166765735593e-02 5.159792020528856243e-02 5.211753633898542903e-02 5.265964593228747437e-02 5.323060702378715897e-02 5.383727912130149840e-02 5.448697499152047735e-02 5.518739331776205403e-02 5.594653128541516446e-02 5.677257708399897213e-02 5.767378345209402124e-02 5.865832466214967317e-02 5.973414063188117740e-02 6.090877301331141386e-02 6.218919899430769282e-02 6.358166901176259822e-02 6.509155452634216021e-02 6.672321142026399476e-02 6.847986350561811875e-02 7.036350919813372240e-02 7.237485279807208405e-02 7.451326022171897434e-02 7.677673762200409868e-02 7.916193025697654262e-02 8.166413828011297171e-02 8.427734584332727263e-02 8.699425997650794828e-02 8.980635605667287857e-02 9.270392721152152793e-02 9.567613562503209101e-02 9.871106434973438148e-02 1.017957688246774323e-01 1.049163278139111505e-01 1.080578939001610450e-01 1.112047439893723844e-01 1.143403305106328038e-01 1.174473341450934794e-01 1.205077190019830380e-01 1.235027911944958784e-01 1.264132617675481074e-01 1.292193149050525069e-01 1.319006823069764356e-01 1.344367245844372005e-01 1.368065204818108838e-01 1.389889647046335941e-01 1.409628751172599392e-01 1.427071100814737425e-01 1.442006967443650312e-01 1.454229711608522879e-01 1.463537312664376366e-01 1.469734039171557149e-01 1.472632275112150391e-01 1.472054521352173240e-01 1.467835597861982255e-01 1.459825080783904161e-01 1.447890020498733554e-01 1.431918003815299545e-01 1.411820647351579305e-01 1.387537643087117523e-01 1.359041525312302823e-01 1.326343397151260040e-01 1.289499953736118198e-01 1.248622281191379968e-01 1.203887114212590093e-01 1.155551524090548954e-01 1.103972410217449601e-01 1.049632698468396380e-01 9.931767783908976299e-02 9.354582559061799807e-02 8.776029779369345918e-02 8.210879903924421519e-02 7.678292925170546179e-02 7.202521584909023222e-02 6.812820593078394715e-02 6.541516873394473408e-02 6.419249140442050139e-02 6.467848875681690701e-02 6.694008605977483373e-02 7.087807140499215175e-02 7.626941735575376580e-02 8.283410582382348675e-02 9.028953816827668677e-02 9.837918039027315764e-02 1.068808907425296689e-01 1.156046909736273831e-01 1.243868822335494617e-01 1.330839129102896201e-01 1.415672417683164208e-01 1.497194321359277824e-01 1.574313413338401524e-01 1.646001795324230077e-01 1.711282260942653954e-01 1.769220336089845635e-01 1.818919924527835907e-01 1.859521637894041290e-01 1.890203157779814513e-01 1.910181179652348238e-01 1.918714644923749379e-01 1.915109099122783431e-01 1.898722142299998916e-01 1.868970088707803123e-01 1.825336165753342621e-01 1.767380926266446384e-01 1.694756157753806447e-01 1.607224729602804159e-01 1.504691155189911145e-01 1.387252669243916048e-01 1.255292214982527688e-01 1.109663771078643751e-01 9.521003571373508334e-02 7.862190895542672808e-02 6.203124422508199398e-02 4.756547682779025538e-02 4.041914683069497416e-02 4.666133982269835695e-02 6.412876102677496359e-02 8.751166046306717294e-02 1.141444023137962310e-01 1.429321384956878382e-01 1.733539195713040271e-01 2.051041860632634439e-01 2.379657237998941133e-01 2.717598489960338370e-01 3.063248514091850838e-01 3.415059499780271901e-01 3.771504146343322983e-01 4.131052088398881605e-01 4.492159551550148344e-01 4.853266414329696077e-01 5.212797659456666066e-01 5.569167557952651171e-01 5.920785623977744550e-01 6.266063748633226016e-01 6.603424126273435002e-01 6.931307704556356475e-01 7.248182959035520678e-01 7.552554835484751594e-01 7.842973729841706820e-01 8.118044393158641014e-01 8.376434661046096020e-01 8.616883916044710823e-01 8.838211198535227409e-01 9.039322888044997173e-01 9.219219882658690191e-01 9.377004210017545471e-01 9.511885009294155369e-01 9.623183829670691747e-01 9.710339197284342250e-01 9.772910409349332417e-01 9.810580521209292248e-01 9.823158499384510023e-01 9.810580521209292248e-01 9.772910409349332417e-01 9.710339197284342250e-01 9.623183829670692857e-01 9.511885009294155369e-01 9.377004210017546582e-01 9.219219882658690191e-01 9.039322888045000504e-01 8.838211198535229629e-01 8.616883916044710823e-01 8.376434661046096020e-01 8.118044393158641014e-01 7.842973729841706820e-01 7.552554835484751594e-01 7.248182959035521788e-01 6.931307704556355365e-01 6.603424126273435002e-01 6.266063748633224906e-01 5.920785623977743439e-01 5.569167557952651171e-01 5.212797659456666066e-01 4.853266414329696077e-01 4.492159551550148344e-01 4.131052088398881605e-01 3.771504146343325203e-01 3.415059499780271346e-01 3.063248514091850283e-01 2.717598489960337815e-01 2.379657237998941688e-01 2.051041860632634439e-01 1.733539195713040548e-01 1.429321384956878382e-01 1.141444023137962033e-01 8.751166046306718682e-02 6.412876102677494972e-02 4.666133982269835001e-02 4.041914683069498804e-02 4.756547682779027619e-02 6.203124422508195929e-02 7.862190895542670033e-02 9.521003571373509722e-02 1.109663771078644029e-01 1.255292214982527410e-01 1.387252669243916048e-01 1.504691155189911422e-01 1.607224729602804159e-01 1.694756157753807002e-01 1.767380926266446661e-01 1.825336165753342899e-01 1.868970088707803123e-01 1.898722142299998916e-01 1.915109099122783431e-01 1.918714644923748824e-01 1.910181179652347960e-01 1.890203157779814513e-01 1.859521637894041290e-01 1.818919924527835907e-01 1.769220336089845635e-01 1.711282260942653954e-01 1.646001795324230632e-01 1.574313413338401246e-01 1.497194321359277547e-01 1.415672417683164208e-01 1.330839129102896201e-01 1.243868822335495172e-01 1.156046909736273970e-01 1.068808907425296828e-01 9.837918039027318540e-02 9.028953816827668677e-02 8.283410582382350063e-02 7.626941735575379355e-02 7.087807140499215175e-02 6.694008605977487536e-02 6.467848875681693477e-02 6.419249140442052914e-02 6.541516873394472020e-02 6.812820593078393328e-02 7.202521584909024610e-02 7.678292925170547567e-02 8.210879903924421519e-02 8.776029779369348693e-02 9.354582559061801195e-02 9.931767783908976299e-02 1.049632698468396935e-01 1.103972410217449740e-01 1.155551524090549093e-01 1.203887114212590370e-01 1.248622281191379968e-01 1.289499953736118198e-01 1.326343397151259762e-01 1.359041525312302823e-01 1.387537643087117523e-01 1.411820647351579305e-01 1.431918003815299545e-01 1.447890020498733554e-01 1.459825080783904161e-01 1.467835597861982255e-01 1.472054521352173240e-01 1.472632275112150668e-01 1.469734039171557427e-01 1.463537312664376366e-01 1.454229711608522879e-01 1.442006967443650312e-01 1.427071100814737703e-01 1.409628751172599948e-01 1.389889647046336496e-01 1.368065204818109115e-01 1.344367245844372005e-01 1.319006823069764633e-01 1.292193149050525625e-01 1.264132617675481074e-01 1.235027911944958784e-01 1.205077190019829825e-01 1.174473341450935071e-01 1.143403305106328038e-01 1.112047439893723705e-01 1.080578939001610450e-01 1.049163278139111366e-01 1.017957688246774184e-01 9.871106434973440924e-02 9.567613562503209101e-02 9.270392721152155568e-02 8.980635605667286470e-02 8.699425997650794828e-02 8.427734584332728651e-02 8.166413828011297171e-02 7.916193025697657037e-02 7.677673762200409868e-02 7.451326022171897434e-02 7.237485279807209793e-02 7.036350919813372240e-02 6.847986350561807711e-02 6.672321142026398089e-02 6.509155452634217409e-02 6.358166901176257046e-02 6.218919899430768589e-02 6.090877301331140692e-02 5.973414063188117740e-02 5.865832466214967317e-02 5.767378345209403512e-02 5.677257708399897213e-02 5.594653128541516446e-02 5.518739331776205403e-02 5.448697499152050511e-02 5.383727912130149840e-02 5.323060702378715203e-02 5.265964593228749518e-02 5.211753633898539434e-02 5.159792020528856243e-02 5.109497166765734205e-02 5.060341231058008982e-02 5.011851330441546848e-02 4.963608675230234135e-02 4.915246850138510482e-02 4.866449449224646145e-02
4.766916497090829125e-02 4.817081373464789790e-02 4.866773271679956242e-02 4.916291122472607467e-02 4.965982742271393691e-02 5.016247349794039634e-02 5.067537501053307608e-02 5.120360243855677507e-02 5.175277272988682009e-02 5.232903855428688161e-02 5.293906295168405302e-02 5.358997724044223948e-02 5.428932042264857094e-02 5.504495893097280379e-02 5.586498641080810817e-02 5.675760429854920242e-02 5.773098517969700583e-02 5.879312218708944437e-02 5.995166889483332512e-02 6.121377512587670294e-02 6.258592467729617859e-02 6.407378107016049873e-02 6.568204700493053549e-02 6.741434227939470392e-02 6.927310360967768588e-02 7.125950824876162160e-02 7.337342171106446542e-02 7.561336846796884448e-02 7.797652332164559108e-02 8.045872037925358433e-02 8.305447616025478375e-02 8.575702334484697209e-02 8.855835194140901367e-02 9.144925512618727603e-02 9.441937759813215369e-02 9.745726491613505849e-02 1.005504128833321076e-01 1.036853165729314102e-01 1.068475190300637451e-01 1.100216600278225432e-01 1.131915255070505416e-01 1.163400984991827258e-01 1.194496124337766918e-01 1.225016077817928373e-01 1.254769929965084962e-01 1.283561106984335287e-01 1.311188100195077866e-01 1.337445259840282785e-01 1.362123667667748672e-01 1.385012096392215231e-01 1.405898063989684810e-01 1.424568990820559988e-01 1.440813467903615253e-01 1.454422645362740962e-01 1.465191751267223286e-01 1.472921752951573959e-01 1.477421175662922137e-01 1.478508097360857476e-01 1.476012344132732190e-01 1.469777918613805467e-01 1.459665704904161698e-01 1.445556509018999236e-01 1.427354515707481841e-01 1.404991273132659702e-01 1.378430360175399993e-01 1.347672952407263924e-01 1.312764589785810898e-01 1.273803572697643494e-01 1.230951587815043435e-01 1.184447409892694647e-01 1.134624859744884084e-01 1.081936632318729608e-01 1.026986111788604911e-01 9.705697134730086051e-02 9.137321826258761048e-02 8.578355018909220031e-02 8.046361605359272917e-02 7.563512450996139058e-02 7.156666929515309583e-02 6.856057776132415404e-02 6.691670372642159748e-02 6.687292809525494097e-02 6.854285116825946378e-02 7.188593800914409859e-02 7.672900611248664737e-02 8.282153374761186404e-02 8.989108827762734566e-02 9.767888693971860103e-02 1.059547284367270276e-01 1.145189289292876528e-01 1.231984661681901766e-01 1.318415909149277809e-01 1.403128063252449820e-01 1.484888249799586057e-01 1.562555484016951712e-01 1.635059193820555812e-01 1.701384614838591935e-01 1.760563407271387437e-01 1.811668188969583482e-01 1.853810005746794887e-01 1.886138026746731200e-01 1.907840959903970568e-01 1.918149844071113108e-01 1.916342007668609682e-01 1.901746107825610932e-01 1.873748302065797733e-01 1.831799790389766758e-01 1.775426257092860560e-01 1.704240250548464397e-01 1.617958498750220464e-01 1.516428090025770670e-01 1.399669600187553875e-01 1.267954844242146217e-01 1.121961068168372128e-01 9.631104676059966396e-02 7.944131483753523459e-02 6.228667449319296584e-02 4.671312609753045658e-02 3.781063692509865209e-02 4.291098068253881154e-02 6.033745659363084352e-02 8.397012874922481218e-02 1.108687965893468408e-01 1.399070815315779925e-01 1.705708713666046483e-01 2.025634528910923438e-01 2.356738787132673374e-01 2.697273477381211815e-01 3.045643099908565410e-01 3.400309358379233204e-01 3.759745816591407719e-01 4.122416584294473219e-01 4.486767490458200003e-01 4.851224204210470847e-01 5.214194461650976109e-01 5.574072848889203291e-01 5.929247244598431221e-01 6.278106370738537612e-01 6.619048090075225765e-01 6.950488197266563306e-01 7.270869513802379336e-01 7.578671135554406746e-01 7.872417705814407363e-01 8.150688602486851897e-01 8.412126939052282371e-01 8.655448287100340199e-01 8.879449034904032256e-01 9.083014302441611010e-01 9.265125338945686684e-01 9.424866334765038545e-01 9.561430585236505575e-01 9.674125950478971170e-01 9.762379561581402410e-01 9.825741730568328114e-01 9.863889028769334821e-01 9.876626505754021457e-01 9.863889028769334821e-01 9.825741730568329224e-01 9.762379561581403520e-01 9.674125950478971170e-01 9.561430585236507795e-01 9.424866334765038545e-01 9.265125338945686684e-01 9.083014302441611010e-01 8.879449034904030036e-01 8.655448287100336868e-01 8.412126939052283481e-01 8.150688602486851897e-01 7.872417705814407363e-01 7.578671135554406746e-01 7.270869513802379336e-01 6.950488197266564416e-01 6.619048090075226876e-01 6.278106370738538722e-01 5.929247244598430111e-01 5.574072848889204401e-01 5.214194461650976109e-01 4.851224204210470847e-01 4.486767490458198337e-01 4.122416584294474884e-01 3.759745816591406609e-01 3.400309358379233204e-01 3.045643099908564855e-01 2.697273477381210705e-01 2.356738787132673374e-01 2.025634528910923438e-01 1.705708713666046483e-01 1.399070815315779925e-01 1.108687965893468408e-01 8.397012874922478443e-02 6.033745659363082964e-02 4.291098068253879072e-02 3.781063692509861740e-02 4.671312609753042883e-02 6.228667449319297278e-02 7.944131483753523459e-02 9.631104676059966396e-02 1.121961068168372683e-01 1.267954844242145940e-01 1.399669600187554430e-01 1.516428090025770115e-01 1.617958498750220186e-01 1.704240250548464675e-01 1.775426257092860005e-01 1.831799790389767035e-01 1.873748302065797733e-01 1.901746107825610932e-01 1.916342007668610514e-01 1.918149844071112831e-01 1.907840959903970568e-01 1.886138026746731200e-01 1.853810005746794887e-01 1.811668188969583482e-01 1.760563407271388547e-01 1.701384614838591935e-01 1.635059193820554979e-01 1.562555484016951990e-01 1.484888249799586335e-01 1.403128063252450097e-01 1.318415909149277809e-01 1.231984661681901766e-01 1.145189289292876528e-01 1.059547284367270414e-01 9.767888693971857328e-02 8.989108827762733178e-02 8.282153374761182241e-02 7.672900611248664737e-02 7.188593800914409859e-02 6.854285116825943602e-02 6.687292809525495485e-02 6.691670372642158360e-02 6.856057776132418180e-02 7.156666929515309583e-02 7.563512450996140446e-02 8.046361605359270142e-02 8.578355018909222807e-02 9.137321826258755497e-02 9.705697134730086051e-02 1.026986111788604633e-01 1.081936632318729885e-01 1.134624859744883807e-01 1.184447409892694231e-01 1.230951587815043158e-01 1.273803572697643771e-01 1.312764589785810343e-01 1.347672952407264202e-01 1.378430360175399993e-01 1.404991273132659702e-01 1.427354515707481841e-01 1.445556509018999236e-01 1.459665704904161421e-01 1.469777918613805467e-01 1.476012344132731635e-01 1.478508097360857476e-01 1.477421175662922137e-01 1.472921752951574237e-01 1.465191751267223563e-01 1.454422645362741240e-01 1.440813467903615253e-01 1.424568990820560266e-01 1.405898063989684810e-01 1.385012096392214953e-01 1.362123667667749227e-01 1.337445259840283063e-01 1.311188100195078143e-01 1.283561106984335287e-01 1.254769929965084962e-01 1.225016077817929067e-01 1.194496124337766918e-01 1.163400984991827120e-01 1.131915255070505416e-01 1.100216600278225987e-01 1.068475190300637451e-01 1.036853165729314241e-01 1.005504128833320937e-01 9.745726491613505849e-02 9.441937759813216757e-02 9.144925512618727603e-02 8.855835194140901367e-02 8.575702334484699985e-02 8.305447616025478375e-02 8.045872037925355658e-02 7.797652332164560496e-02 7.561336846796884448e-02 7.337342171106446542e-02 7.125950824876164935e-02 6.927310360967768588e-02 6.741434227939469004e-02 6.568204700493054937e-02 6.407378107016051261e-02 6.258592467729617859e-02 6.121377512587668213e-02 5.995166889483333900e-02 5.879312218708946519e-02 5.773098517969699195e-02 5.675760429854920935e-02 5.586498641080807348e-02 5.504495893097280379e-02 5.428932042264855012e-02 5.358997724044226030e-02 5.293906295168402526e-02 5.232903855428687467e-02 5.175277272988684091e-02 5.120360243855677507e-02 5.067537501053309690e-02 5.016247349794039634e-02 4.965982742271391609e-02 4.916291122472606773e-02 4.866773271679958324e-02 4.817081373464791177e-02 4.766916497090829818e-02
4.662666393009854554e-02 4.714114391483953392e-02 4.765056186480354922e-02 4.815773471956131396e-02 4.866595675552887884e-02 4.917902609073126347e-02 4.970126598913497673e-02 5.023753906205104952e-02 5.079325225078139272e-02 5.137435032996560264e-02 5.198729563436756129e-02 5.263903182587560681e-02 5.333692982388261311e-02 5.408871455327102923e-02 5.490237193414553019e-02 5.578603653217380220e-02 5.674786145761955697e-02 5.779587335512105517e-02 5.893781654008292681e-02 6.018099136469054478e-02 6.153209259140494936e-02 6.299705379676250050e-02 6.458090356010592892e-02 6.628763841916927857e-02 6.812011638132833835e-02 7.007997331191284651e-02 7.216756296111005720e-02 7.438191992209075565e-02 7.672074358865228760e-02 7.918040030233329529e-02 8.175594038666181285e-02 8.444112664358248421e-02 8.722847107482006868e-02 9.010927700548054808e-02 9.307368433899534943e-02 9.611071627947521956e-02 9.920832645432046959e-02 1.023534459107152961e-01 1.055320299179133003e-01 1.087291048724532555e-01 1.119288158767639541e-01 1.151144757520255885e-01 1.182686163664374984e-01 1.213730432246322988e-01 1.244088942868200320e-01 1.273567039799629319e-01 1.301964733389382178e-01 1.329077471823005563e-01 1.354696991928547312e-01 1.378612257445553657e-01 1.400610493006282098e-01 1.420478322097961377e-01 1.438003017554439766e-01 1.452973873755094292e-01 1.465183710804106032e-01 1.474430522680744426e-01 1.480519283900976479e-01 1.483263932905861116e-01 1.482489555595007391e-01 1.478034799720757964e-01 1.469754561043041252e-01 1.457522996337731191e-01 1.441236938143030666e-01 1.420819813781088181e-01 1.396226209926960393e-01 1.367447278386877407e-01 1.334517255226606580e-01 1.297521472836499767e-01 1.256606394710328978e-01 1.211992410058198022e-01 1.163990404276610546e-01 1.113023477203753941e-01 1.059655585828170044e-01 1.004629219262334061e-01 9.489141178963071688e-02 8.937676654421367051e-02 8.408030912495037534e-02 7.920508442008318550e-02 7.499778547285251840e-02 7.174007112496266769e-02 6.972135960854579373e-02 6.919016897287480483e-02 7.029624528997058253e-02 7.305163680707316143e-02 7.733414897949321409e-02 8.292864381151912601e-02 8.957941013339015823e-02 9.703032702713446089e-02 1.050460468142524889e-01 1.134186091074310537e-01 1.219662162411609130e-01 1.305290205406811344e-01 1.389644737937815178e-01 1.471432792952787338e-01 1.549462234799832694e-01 1.622618469781643147e-01 1.689848146202966583e-01 1.750148340936827085e-01 1.802559942306168617e-01 1.846164215728658409e-01 1.880081790884076121e-01 1.903473515479294220e-01 1.915542784753619387e-01 1.915539090237887709e-01 1.902762652026021295e-01 1.876570125929117872e-01 1.836381538957337911e-01 1.781688851680225671e-01 1.712066965548768582e-01 1.627188776925276581e-01 1.526847450464712264e-01 1.410992455672662460e-01 1.279793704966684376e-01 1.133767786643085224e-01 9.740552753425675558e-02 8.031124031297265375e-02 6.267172857589434209e-02 4.607786656402479419e-02 3.535143058800536975e-02 3.910900700556316223e-02 5.647588389882435972e-02 8.035879006012479342e-02 1.075067085873780415e-01 1.367692321599347505e-01 1.676441220888400252e-01 1.998457869632440376e-01 2.331706023486432577e-01 2.674481948218102589e-01 3.025214977424403595e-01 3.382378551482740359e-01 3.744448843388513692e-01 4.109885947215856095e-01 4.477126682641066613e-01 4.844583828560471983e-01 5.210649150063120238e-01 5.573698790480771104e-01 5.932100204385722941e-01 6.284220124223891535e-01 6.628433226190512118e-01 6.963131258673136426e-01 7.286732453580282431e-01 7.597691075179613396e-01 7.894506982477043078e-01 8.175735095166141164e-01 8.439994662934269254e-01 8.685978245301879674e-01 8.912460315326656835e-01 9.118305406115355671e-01 9.302475724579023497e-01 9.464038162499137652e-01 9.602170640892428999e-01 9.716167729950557774e-01 9.805445493516122824e-01 9.869545514135708020e-01 9.908138062174194349e-01 9.921024380237686291e-01 9.908138062174194349e-01 9.869545514135708020e-01 9.805445493516121713e-01 9.716167729950554444e-01 9.602170640892428999e-01 9.464038162499136542e-01 9.302475724579022387e-01 9.118305406115355671e-01 8.912460315326656835e-01 8.685978245301881895e-01 8.439994662934268144e-01 8.175735095166142274e-01 7.894506982477041968e-01 7.597691075179613396e-01 7.286732453580282431e-01 6.963131258673136426e-01 6.628433226190513228e-01 6.284220124223892645e-01 5.932100204385722941e-01 5.573698790480772214e-01 5.210649150063118018e-01 4.844583828560470318e-01 4.477126682641066613e-01 4.109885947215856095e-01 3.744448843388513692e-01 3.382378551482739804e-01 3.025214977424403595e-01 2.674481948218103144e-01 2.331706023486432577e-01 1.998457869632439821e-01 1.676441220888400252e-01 1.367692321599348060e-01 1.075067085873780692e-01 8.035879006012477954e-02 5.647588389882434584e-02 3.910900700556312753e-02 3.535143058800536975e-02 4.607786656402479419e-02 6.267172857589438373e-02 8.031124031297266763e-02 9.740552753425675558e-02 1.133767786643085917e-01 1.279793704966684098e-01 1.410992455672662738e-01 1.526847450464712264e-01 1.627188776925277414e-01 1.712066965548768860e-01 1.781688851680225949e-01 1.836381538957337911e-01 1.876570125929117594e-01 1.902762652026021295e-01 1.915539090237887987e-01 1.915542784753619943e-01 1.903473515479294220e-01 1.880081790884075843e-01 1.846164215728658964e-01 1.802559942306168894e-01 1.750148340936825975e-01 1.689848146202967138e-01 1.622618469781643147e-01 1.549462234799833527e-01 1.471432792952787616e-01 1.389644737937815455e-01 1.305290205406811899e-01 1.219662162411609130e-01 1.134186091074310537e-01 1.050460468142524750e-01 9.703032702713448865e-02 8.957941013339017211e-02 8.292864381151912601e-02 7.733414897949324185e-02 7.305163680707314755e-02 7.029624528997058253e-02 6.919016897287481871e-02 6.972135960854579373e-02 7.174007112496270933e-02 7.499778547285254615e-02 7.920508442008324101e-02 8.408030912495037534e-02 8.937676654421368438e-02 9.489141178963073076e-02 1.004629219262334339e-01 1.059655585828169766e-01 1.113023477203754080e-01 1.163990404276610269e-01 1.211992410058197883e-01 1.256606394710328978e-01 1.297521472836500045e-01 1.334517255226606580e-01 1.367447278386877130e-01 1.396226209926960393e-01 1.420819813781088459e-01 1.441236938143030666e-01 1.457522996337731191e-01 1.469754561043041252e-01 1.478034799720758519e-01 1.482489555595007391e-01 1.483263932905860838e-01 1.480519283900976479e-01 1.474430522680744426e-01 1.465183710804106587e-01 1.452973873755094292e-01 1.438003017554440044e-01 1.420478322097960822e-01 1.400610493006282098e-01 1.378612257445553935e-01 1.354696991928547034e-01 1.329077471823005840e-01 1.301964733389381901e-01 1.273567039799629041e-01 1.244088942868200459e-01 1.213730432246322988e-01 1.182686163664374845e-01 1.151144757520255885e-01 1.119288158767639679e-01 1.087291048724532833e-01 1.055320299179133559e-01 1.023534459107153377e-01 9.920832645432045571e-02 9.611071627947523344e-02 9.307368433899536331e-02 9.010927700548053421e-02 8.722847107482004092e-02 8.444112664358245646e-02 8.175594038666181285e-02 7.918040030233329529e-02 7.672074358865228760e-02 7.438191992209076953e-02 7.216756296111005720e-02 7.007997331191283263e-02 6.812011638132833835e-02 6.628763841916927857e-02 6.458090356010592892e-02 6.299705379676247274e-02 6.153209259140492854e-02 6.018099136469053090e-02 5.893781654008291293e-02 5.779587335512107599e-02 5.674786145761953615e-02 5.578603653217380220e-02 5.490237193414553019e-02 5.408871455327102229e-02 5.333692982388259923e-02 5.263903182587559987e-02 5.198729563436756129e-02 5.137435032996561651e-02 5.079325225078139272e-02 5.023753906205106340e-02 4.970126598913499755e-02 4.917902609073124959e-02 4.866595675552887884e-02 4.815773471956132784e-02 4.765056186480352840e-02 4.714114391483952005e-02 4.662666393009854554e-02
4.553848701917991015e-02 4.606493180908055596e-02 4.658602295043810793e-02 4.710440710282761539e-02 4.762319649499956870e-02 4.814599660492963062e-02 4.867692922528558952e-02 4.922064909992303339e-02 4.978235209190490923e-02 5.036777267623632898e-02 5.098316847836364268e-02 5.163528964419281109e-02 5.233133107101609754e-02 5.307886598651813392e-02 5.388576005503209476e-02 5.476006611110641187e-02 5.570990073125596520e-02 5.674330507778257288e-02 5.786809366951394668e-02 5.909169581317100239e-02 6.042099521988871652e-02 6.186217370826985196e-02 6.342056477911925394e-02 6.510052222560430701e-02 6.690530787843405880e-02 6.883700120728614147e-02 7.089643197865767854e-02 7.308313568914481806e-02 7.539533021317683381e-02 7.782991114048019854e-02 8.038246268734330902e-02 8.304728084563021973e-02 8.581740553671309002e-02 8.868465888741880465e-02 9.163968725428937867e-02 9.467200520777527273e-02 9.777004028016601789e-02 1.009211778300133089e-01 1.041118058502782245e-01 1.073273599329131606e-01 1.105523688973696905e-01 1.137705018012882124e-01 1.169646171901676940e-01 1.201168155227775453e-01 1.232084957443665835e-01 1.262204169831490641e-01 1.291327663282405835e-01 1.319252336187731189e-01 1.345770941423928557e-01 1.370673001137140412e-01 1.393745817860571057e-01 1.414775590493253521e-01 1.433548643903949649e-01 1.449852781483216557e-01 1.463478770960087161e-01 1.474221975370303139e-01 1.481884143404990639e-01 1.486275376747674126e-01 1.487216296788917702e-01 1.484540439800079159e-01 1.478096918957332584e-01 1.467753404526518091e-01 1.453399491440681424e-01 1.434950548387273206e-01 1.412352177132808473e-01 1.385585459016994703e-01 1.354673232712611253e-01 1.319687740742137572e-01 1.280760111307325810e-01 1.238092317912876383e-01 1.191972492586203802e-01 1.142794761574767864e-01 1.091085099757364146e-01 1.037534961561264318e-01 9.830443649931264183e-02 9.287750261277855079e-02 8.762107019577793088e-02 8.272137243598604028e-02 7.840509369214616886e-02 7.493391941776891829e-02 7.258434749634572192e-02 7.160858321566218598e-02 7.218293298674341441e-02 7.436472233854751757e-02 7.808149026214494803e-02 8.315758089119579255e-02 8.936004096786340223e-02 9.644063836089501740e-02 1.041623521844009387e-01 1.123108631794106915e-01 1.206964832004851773e-01 1.291515711156866753e-01 1.375265481873331752e-01 1.456860124540877433e-01 1.535055080260980809e-01 1.608690543328626099e-01 1.676673620745762761e-01 1.737966126077897799e-01 1.791576797880568839e-01 1.836556927441647113e-01 1.871998601600533552e-01 1.897034963457642220e-01 1.910842056574358905e-01 1.912641952409909751e-01 1.901706978368518652e-01 1.877364981530862120e-01 1.839005704704696764e-01 1.786088556083158807e-01 1.718152395033802626e-01 1.634828585702276516e-01 1.535859823598134666e-01 1.421129922753174013e-01 1.290715947399584951e-01 1.144989713011405202e-01 9.848396281064422664e-02 8.122247412103236752e-02 6.318030879428852831e-02 4.567252007670047353e-02 3.309271910708307118e-02 3.526726166599061796e-02 5.255516766633697157e-02 7.669058160704675386e-02 1.040693066140038620e-01 1.335273795871636804e-01 1.645801566174671937e-01 1.969555109008849503e-01 2.304581575826329110e-01 2.649226525490572248e-01 3.001947045535537928e-01 3.361230341903873597e-01 3.725556834490024172e-01 4.093384064946340439e-01 4.463141227953303369e-01 4.833229558749580490e-01 5.202026176311603800e-01 5.567890088506183277e-01 5.929169613921730919e-01 6.284210760154602671e-01 6.631366252666183181e-01 6.969004994867408209e-01 7.295521790179820831e-01 7.609347186765682558e-01 7.908957324211530748e-01 8.192883673600818151e-01 8.459722570945585884e-01 8.708144450528494396e-01 8.936902690334400656e-01 9.144841987034383335e-01 9.330906183294824796e-01 9.494145475740904949e-01 9.633722937833334443e-01 9.748920298279472041e-01 9.839142922412782433e-01 9.903923951222874944e-01 9.942927560365290018e-01 9.955951309473198840e-01 9.942927560365293349e-01 9.903923951222874944e-01 9.839142922412782433e-01 9.748920298279472041e-01 9.633722937833334443e-01 9.494145475740901619e-01 9.330906183294824796e-01 9.144841987034383335e-01 8.936902690334400656e-01 8.708144450528493286e-01 8.459722570945585884e-01 8.192883673600818151e-01 7.908957324211530748e-01 7.609347186765682558e-01 7.295521790179819721e-01 6.969004994867408209e-01 6.631366252666183181e-01 6.284210760154602671e-01 5.929169613921730919e-01 5.567890088506183277e-01 5.202026176311602690e-01 4.833229558749579380e-01 4.463141227953303369e-01 4.093384064946342105e-01 3.725556834490024172e-01 3.361230341903873597e-01 3.001947045535538483e-01 2.649226525490572248e-01 2.304581575826329387e-01 1.969555109008848948e-01 1.645801566174671937e-01 1.335273795871636804e-01 1.040693066140038758e-01 7.669058160704675386e-02 5.255516766633698544e-02 3.526726166599059020e-02 3.309271910708305731e-02 4.567252007670045966e-02 6.318030879428848667e-02 8.122247412103236752e-02 9.848396281064419888e-02 1.144989713011405202e-01 1.290715947399584951e-01 1.421129922753174291e-01 1.535859823598134388e-01 1.634828585702275960e-01 1.718152395033802626e-01 1.786088556083158807e-01 1.839005704704697597e-01 1.877364981530862120e-01 1.901706978368518652e-01 1.912641952409909751e-01 1.910842056574359460e-01 1.897034963457642498e-01 1.871998601600533829e-01 1.836556927441647113e-01 1.791576797880568839e-01 1.737966126077897244e-01 1.676673620745762483e-01 1.608690543328626099e-01 1.535055080260980809e-01 1.456860124540877433e-01 1.375265481873331475e-01 1.291515711156866753e-01 1.206964832004852328e-01 1.123108631794107193e-01 1.041623521844009387e-01 9.644063836089501740e-02 8.936004096786342998e-02 8.315758089119582031e-02 7.808149026214494803e-02 7.436472233854753144e-02 7.218293298674337277e-02 7.160858321566219986e-02 7.258434749634573580e-02 7.493391941776891829e-02 7.840509369214616886e-02 8.272137243598605416e-02 8.762107019577795863e-02 9.287750261277856467e-02 9.830443649931265571e-02 1.037534961561264457e-01 1.091085099757363869e-01 1.142794761574767864e-01 1.191972492586203802e-01 1.238092317912876383e-01 1.280760111307325810e-01 1.319687740742137017e-01 1.354673232712610975e-01 1.385585459016994425e-01 1.412352177132808473e-01 1.434950548387272373e-01 1.453399491440681424e-01 1.467753404526518091e-01 1.478096918957332029e-01 1.484540439800079159e-01 1.487216296788917702e-01 1.486275376747673849e-01 1.481884143404990639e-01 1.474221975370302862e-01 1.463478770960087161e-01 1.449852781483216557e-01 1.433548643903949926e-01 1.414775590493254354e-01 1.393745817860571334e-01 1.370673001137140412e-01 1.345770941423928557e-01 1.319252336187730634e-01 1.291327663282406113e-01 1.262204169831490919e-01 1.232084957443665973e-01 1.201168155227775730e-01 1.169646171901676940e-01 1.137705018012881847e-01 1.105523688973696628e-01 1.073273599329131606e-01 1.041118058502782107e-01 1.009211778300132811e-01 9.777004028016601789e-02 9.467200520777528661e-02 9.163968725428937867e-02 8.868465888741879077e-02 8.581740553671311778e-02 8.304728084563020585e-02 8.038246268734332289e-02 7.782991114048017078e-02 7.539533021317684769e-02 7.308313568914481806e-02 7.089643197865767854e-02 6.883700120728615535e-02 6.690530787843407268e-02 6.510052222560430701e-02 6.342056477911925394e-02 6.186217370826989359e-02 6.042099521988871652e-02 5.909169581317098158e-02 5.786809366951394668e-02 5.674330507778255900e-02 5.570990073125596520e-02 5.476006611110639799e-02 5.388576005503206007e-02 5.307886598651813392e-02 5.233133107101609754e-02 5.163528964419281109e-02 5.098316847836364268e-02 5.036777267623631510e-02 4.978235209190488147e-02 4.922064909992301257e-02 4.867692922528558952e-02 4.814599660492962369e-02 4.762319649499956176e-02 4.710440710282761539e-02 4.658602295043812180e-02 4.606493180908055596e-02 4.553848701917991015e-02
4.440628362950971297e-02 4.494380570514531353e-02 4.547572257256130013e-02 4.600451238738866716e-02 4.653310688613145757e-02 4.706492009026544410e-02 4.760387295291142878e-02 4.815441222278850353e-02 4.872152156564554110e-02 4.931072279669830583e-02 4.992806497381128278e-02 5.058009912068732461e-02 5.127383653423239762e-02 5.201668901808973594e-02 5.281639000002986972e-02 5.368089633723055476e-02 5.461827166191997318e-02 5.563655330458273235e-02 5.674360604971211142e-02 5.794696709733802853e-02 5.925368747794649421e-02 6.067017566670249162e-02 6.220204917220885366e-02 6.385399940375999228e-02 6.562967419032404714e-02 6.753158104425516228e-02 6.956101279242031532e-02 7.171799571654680072e-02 7.400125901998749756e-02 7.640822339700842347e-02 7.893500579503781589e-02 8.157643714360673926e-02 8.432608984069857316e-02 8.717631206889146778e-02 9.011826647606149820e-02 9.314197131462875756e-02 9.623634271730149847e-02 9.938923734135846066e-02 1.025874951021148729e-01 1.058169821207016748e-01 1.090626343268009946e-01 1.123085023879843991e-01 1.155377987941458157e-01 1.187329480211881672e-01 1.218756407462814606e-01 1.249468931004481670e-01 1.279271119344613794e-01 1.307961670507669372e-01 1.335334713258232164e-01 1.361180696209337848e-01 1.385287373619713824e-01 1.407440896656654283e-01 1.427427019093067406e-01 1.445032426898231748e-01 1.460046202075166721e-01 1.472261432523623015e-01 1.481476981846964192e-01 1.487499436112589279e-01 1.490145248950228429e-01 1.489243112485832687e-01 1.484636590089318531e-01 1.476187058637958571e-01 1.463777024180853981e-01 1.447313897233014901e-01 1.426734344793672560e-01 1.402009378845215926e-01 1.373150400016242834e-01 1.340216496243833710e-01 1.303323407212202134e-01 1.262654714770605480e-01 1.218476015111178562e-01 1.171153070604774304e-01 1.121175205258554824e-01 1.069185416109544179e-01 1.016018605896124027e-01 9.627484982328683716e-02 9.107411496307506182e-02 8.617067363974272032e-02 8.177292052630448504e-02 7.812349993997770581e-02 7.548453591015209796e-02 7.410666729440254508e-02 7.418440992764460673e-02 7.581258499302788445e-02 7.896526991427257891e-02 8.350847222140314607e-02 8.923713660512012924e-02 9.591618219144049107e-02 1.033108375776840421e-01 1.112028256662941361e-01 1.193958223216032150e-01 1.277149396377940116e-01 1.360037337366512278e-01 1.441206829217198115e-01 1.519360057161569522e-01 1.593291042410065750e-01 1.661866514042499021e-01 1.724012403881959865e-01 1.778704917051104617e-01 1.824965204842702304e-01 1.861856835085970996e-01 1.888485431901707201e-01 1.904000012817294030e-01 1.907595682879338062e-01 1.898517459599911028e-01 1.876065112060529561e-01 1.839599021466547801e-01 1.788547240265174754e-01 1.722414200498773029e-01 1.640792017429217875e-01 1.543376312796758965e-01 1.429990566635934990e-01 1.300627811574791015e-01 1.155530606667424381e-01 9.953643590294657117e-02 8.216492930015745211e-02 6.380400462359923919e-02 4.550439909358645202e-02 3.109351715652731649e-02 3.139983434946331392e-02 4.858802768824461993e-02 7.298014185158750722e-02 1.005689678534679166e-01 1.301912210967933747e-01 1.613862162871727013e-01 1.938976310314901863e-01 2.275394587241756084e-01 2.621516234611752649e-01 2.975828603876562450e-01 3.336834447299756312e-01 3.703019931491621786e-01 4.072841444904597985e-01 4.444721927657374061e-01 4.817052438833425154e-01 5.188196821740775899e-01 5.556498319320655188e-01 5.920287478298815742e-01 6.277890931263137020e-01 6.627640780366578221e-01 6.967884381137812166e-01 7.296994367799164438e-01 7.613378786940988574e-01 7.915491222114766634e-01 8.201840802183628654e-01 8.471001993566893429e-01 8.721624082282626311e-01 8.952440256791749373e-01 9.162276207603019529e-01 9.350058164726174903e-01 9.514820299543601534e-01 9.655711423610439104e-01 9.772000923332171407e-01 9.863083876409872719e-01 9.928485303363201453e-01 9.967863515293834409e-01 9.981012527276975632e-01 9.967863515293834409e-01 9.928485303363201453e-01 9.863083876409872719e-01 9.772000923332168076e-01 9.655711423610440214e-01 9.514820299543601534e-01 9.350058164726174903e-01 9.162276207603019529e-01 8.952440256791749373e-01 8.721624082282626311e-01 8.471001993566893429e-01 8.201840802183628654e-01 7.915491222114768854e-01 7.613378786940986354e-01 7.296994367799164438e-01 6.967884381137811056e-01 6.627640780366578221e-01 6.277890931263138130e-01 5.920287478298815742e-01 5.556498319320655188e-01 5.188196821740775899e-01 4.817052438833425154e-01 4.444721927657372951e-01 4.072841444904598540e-01 3.703019931491621786e-01 3.336834447299755757e-01 2.975828603876561340e-01 2.621516234611752094e-01 2.275394587241756084e-01 1.938976310314901863e-01 1.613862162871727013e-01 1.301912210967933747e-01 1.005689678534679582e-01 7.298014185158753497e-02 4.858802768824463381e-02 3.139983434946332780e-02 3.109351715652732343e-02 4.550439909358643120e-02 6.380400462359921143e-02 8.216492930015745211e-02 9.953643590294651566e-02 1.155530606667424381e-01 1.300627811574791015e-01 1.429990566635934990e-01 1.543376312796758687e-01 1.640792017429217320e-01 1.722414200498772474e-01 1.788547240265174754e-01 1.839599021466548356e-01 1.876065112060529561e-01 1.898517459599911028e-01 1.907595682879338062e-01 1.904000012817293752e-01 1.888485431901707479e-01 1.861856835085971273e-01 1.824965204842701749e-01 1.778704917051104339e-01 1.724012403881959865e-01 1.661866514042499021e-01 1.593291042410065472e-01 1.519360057161569244e-01 1.441206829217198115e-01 1.360037337366512278e-01 1.277149396377939838e-01 1.193958223216032150e-01 1.112028256662941639e-01 1.033108375776840004e-01 9.591618219144047719e-02 8.923713660512014312e-02 8.350847222140315995e-02 7.896526991427259279e-02 7.581258499302789833e-02 7.418440992764460673e-02 7.410666729440255895e-02 7.548453591015207020e-02 7.812349993997770581e-02 8.177292052630448504e-02 8.617067363974272032e-02 9.107411496307500631e-02 9.627484982328685104e-02 1.016018605896123889e-01 1.069185416109544179e-01 1.121175205258555241e-01 1.171153070604774582e-01 1.218476015111178562e-01 1.262654714770605480e-01 1.303323407212202134e-01 1.340216496243833433e-01 1.373150400016242834e-01 1.402009378845215926e-01 1.426734344793671727e-01 1.447313897233014346e-01 1.463777024180853703e-01 1.476187058637959126e-01 1.484636590089318531e-01 1.489243112485832965e-01 1.490145248950228707e-01 1.487499436112589279e-01 1.481476981846964192e-01 1.472261432523622737e-01 1.460046202075166166e-01 1.445032426898231470e-01 1.427427019093066851e-01 1.407440896656654283e-01 1.385287373619714102e-01 1.361180696209338403e-01 1.335334713258232164e-01 1.307961670507669372e-01 1.279271119344614627e-01 1.249468931004481670e-01 1.218756407462814606e-01 1.187329480211881672e-01 1.155377987941458157e-01 1.123085023879843714e-01 1.090626343268009946e-01 1.058169821207016470e-01 1.025874951021148590e-01 9.938923734135841903e-02 9.623634271730148460e-02 9.314197131462872981e-02 9.011826647606152596e-02 8.717631206889146778e-02 8.432608984069857316e-02 8.157643714360673926e-02 7.893500579503784365e-02 7.640822339700839572e-02 7.400125901998749756e-02 7.171799571654680072e-02 6.956101279242032920e-02 6.753158104425516228e-02 6.562967419032404714e-02 6.385399940375999228e-02 6.220204917220883978e-02 6.067017566670249162e-02 5.925368747794649421e-02 5.794696709733802853e-02 5.674360604971213223e-02 5.563655330458270459e-02 5.461827166191995930e-02 5.368089633723055476e-02 5.281639000002982809e-02 5.201668901808975676e-02 5.127383653423240456e-02 5.058009912068733155e-02 4.992806497381128278e-02 4.931072279669832664e-02 4.872152156564554110e-02 4.815441222278850353e-02 4.760387295291142185e-02 4.706492009026543022e-02 4.653310688613146451e-02 4.600451238738866716e-02 4.547572257256132094e-02 4.494380570514529272e-02 4.440628362950970603e-02
4.323186328916063526e-02 4.377955512463573701e-02 4.432143024887766347e-02 4.485979977008144187e-02 4.539741618662120060e-02 4.593750297532609578e-02 4.648378065184980562e-02 4.704048766745250187e-02 4.761239426496570448e-02 4.820480721349366254e-02 4.882356320958896462e-02 4.947500871090222685e-02 5.016596409840845538e-02 5.090367038452389692e-02 5.169571722575423689e-02 5.254995177001541007e-02 5.347436885171837767e-02 5.447698418767424333e-02 5.556569343203528882e-02 5.674812109460598830e-02 5.803146427275752972e-02 5.942233675647723423e-02 6.092661923394643991e-02 6.254932100186010036e-02 6.429445779074008382e-02 6.616494914138383587e-02 6.816253736016490705e-02 7.028772861237644887e-02 7.253975535447797218e-02 7.491655819605030908e-02 7.741478450681768542e-02 8.002980067237124018e-02 8.275571483143429052e-02 8.558540713780141140e-02 8.851056500137968741e-02 9.152172129176598669e-02 9.460829405973561479e-02 9.775862688832968883e-02 1.009600294858130076e-01 1.041988185549403423e-01 1.074603593085450420e-01 1.107291082524241438e-01 1.139886580318006520e-01 1.172217852492477841e-01 1.204105022233656619e-01 1.235361136813592359e-01 1.265792793768023561e-01 1.295200836061395910e-01 1.323381125726436069e-01 1.350125405218421115e-01 1.375222255545151817e-01 1.398458160186199783e-01 1.419618683964900263e-01 1.438489776462143765e-01 1.454859210355788079e-01 1.468518166356536647e-01 1.479262978352415547e-01 1.486897055188151073e-01 1.491232999490320066e-01 1.492094949511075797e-01 1.489321177660787310e-01 1.482766990004290297e-01 1.472307985569572542e-01 1.457843754329971597e-01 1.439302120194101142e-01 1.416644073035912277e-01 1.389869585445314693e-01 1.359024580359466383e-01 1.324209411114107560e-01 1.285589342487265807e-01 1.243407685546004393e-01 1.198002439717179290e-01 1.149827512760674825e-01 1.099479756675465353e-01 1.047733003610882146e-01 9.955796245614489948e-02 9.442780882406132115e-02 8.954002172853818553e-02 8.508625418319308575e-02 8.129115745002792048e-02 7.840176259014097759e-02 7.666328531365715349e-02 7.628142669024978728e-02 7.738081587683988405e-02 7.997746631118671234e-02 8.397936769547505176e-02 8.921331529185595743e-02 9.546237831253472084e-02 1.024982499719609835e-01 1.101015419664455597e-01 1.180709366800353904e-01 1.262251203955942758e-01 1.344011229774746963e-01 1.424513910053658294e-01 1.502407919388577540e-01 1.576440459996309995e-01 1.645437215145647003e-01 1.708287707828087254e-01 1.763935279395896782e-01 1.811370812215010173e-01 1.849629410789551121e-01 1.877789398082050087e-01 1.894973125812385861e-01 1.900349223318448799e-01 1.893136019330648456e-01 1.872605973040562255e-01 1.838091059789936088e-01 1.788989196937453841e-01 1.724772011424720031e-01 1.644994631920316253e-01 1.549308932219987112e-01 1.437483227449767309e-01 1.309435042070924704e-01 1.165292678241167945e-01 1.005526958529397441e-01 8.312776549426133255e-02 6.453231132065187503e-02 4.557456046214358736e-02 2.941863337198323200e-02 2.752429482566895458e-02 4.458925357231610653e-02 6.924409054462545010e-02 9.701937239651278744e-02 1.267713952127270116e-01 1.580703156180478519e-01 1.906778527011777635e-01 2.244180909283103598e-01 2.591366760866363750e-01 2.946855683486261368e-01 3.309167448671764822e-01 3.676795298417215307e-01 4.048195783833781203e-01 4.421786935485802483e-01 4.795951017741628686e-01 5.169040010071341840e-01 5.539382821935974199e-01 5.905293667251373391e-01 6.265081238422199883e-01 6.617058433753685298e-01 6.959552454707669256e-01 7.290915125063426316e-01 7.609533304944910981e-01 7.913839285496949705e-01 8.202321058394262954e-01 8.473532360436667465e-01 8.726102398443498220e-01 8.958745164238791636e-01 9.170268254153024490e-01 9.359581112416668347e-01 9.525702623235119404e-01 9.667767982287074346e-01 9.785034784906355698e-01 9.876888275279739338e-01 9.942845708586750542e-01 9.982559786067712881e-01 9.995821131465622011e-01 9.982559786067712881e-01 9.942845708586750542e-01 9.876888275279740448e-01 9.785034784906355698e-01 9.667767982287075457e-01 9.525702623235119404e-01 9.359581112416671678e-01 9.170268254153024490e-01 8.958745164238791636e-01 8.726102398443498220e-01 8.473532360436666355e-01 8.202321058394262954e-01 7.913839285496947484e-01 7.609533304944910981e-01 7.290915125063426316e-01 6.959552454707670366e-01 6.617058433753685298e-01 6.265081238422199883e-01 5.905293667251372280e-01 5.539382821935974199e-01 5.169040010071340729e-01 4.795951017741627576e-01 4.421786935485802483e-01 4.048195783833780648e-01 3.676795298417216418e-01 3.309167448671764822e-01 2.946855683486261923e-01 2.591366760866363750e-01 2.244180909283102487e-01 1.906778527011777358e-01 1.580703156180478242e-01 1.267713952127270671e-01 9.701937239651278744e-02 6.924409054462545010e-02 4.458925357231611347e-02 2.752429482566893376e-02 2.941863337198322853e-02 4.557456046214353879e-02 6.453231132065188891e-02 8.312776549426134642e-02 1.005526958529397441e-01 1.165292678241167668e-01 1.309435042070924704e-01 1.437483227449767587e-01 1.549308932219987112e-01 1.644994631920316808e-01 1.724772011424720031e-01 1.788989196937454396e-01 1.838091059789936088e-01 1.872605973040562255e-01 1.893136019330649011e-01 1.900349223318447967e-01 1.894973125812385306e-01 1.877789398082050643e-01 1.849629410789551121e-01 1.811370812215010173e-01 1.763935279395896782e-01 1.708287707828086699e-01 1.645437215145647281e-01 1.576440459996310273e-01 1.502407919388577262e-01 1.424513910053658294e-01 1.344011229774746963e-01 1.262251203955942758e-01 1.180709366800353904e-01 1.101015419664455181e-01 1.024982499719609697e-01 9.546237831253472084e-02 8.921331529185595743e-02 8.397936769547503788e-02 7.997746631118668459e-02 7.738081587683988405e-02 7.628142669024980116e-02 7.666328531365716736e-02 7.840176259014097759e-02 8.129115745002790661e-02 8.508625418319308575e-02 8.954002172853822716e-02 9.442780882406132115e-02 9.955796245614491335e-02 1.047733003610882424e-01 1.099479756675465908e-01 1.149827512760674825e-01 1.198002439717179846e-01 1.243407685546004116e-01 1.285589342487266085e-01 1.324209411114107837e-01 1.359024580359466661e-01 1.389869585445314415e-01 1.416644073035912277e-01 1.439302120194101420e-01 1.457843754329971320e-01 1.472307985569572264e-01 1.482766990004290297e-01 1.489321177660787310e-01 1.492094949511075797e-01 1.491232999490319788e-01 1.486897055188150796e-01 1.479262978352414992e-01 1.468518166356536370e-01 1.454859210355788079e-01 1.438489776462144043e-01 1.419618683964899986e-01 1.398458160186199783e-01 1.375222255545151540e-01 1.350125405218421393e-01 1.323381125726435792e-01 1.295200836061396465e-01 1.265792793768023283e-01 1.235361136813592359e-01 1.204105022233657035e-01 1.172217852492477702e-01 1.139886580318006659e-01 1.107291082524241577e-01 1.074603593085450420e-01 1.041988185549403423e-01 1.009600294858130076e-01 9.775862688832971659e-02 9.460829405973560091e-02 9.152172129176600057e-02 8.851056500137967353e-02 8.558540713780139753e-02 8.275571483143429052e-02 8.002980067237124018e-02 7.741478450681769929e-02 7.491655819605030908e-02 7.253975535447799994e-02 7.028772861237644887e-02 6.816253736016490705e-02 6.616494914138383587e-02 6.429445779074008382e-02 6.254932100186010036e-02 6.092661923394643297e-02 5.942233675647723423e-02 5.803146427275752972e-02 5.674812109460599524e-02 5.556569343203530964e-02 5.447698418767422945e-02 5.347436885171838461e-02 5.254995177001543089e-02 5.169571722575424383e-02 5.090367038452391774e-02 5.016596409840846232e-02 4.947500871090222685e-02 4.882356320958895768e-02 4.820480721349366254e-02 4.761239426496567673e-02 4.704048766745250187e-02 4.648378065184981256e-02 4.593750297532611659e-02 4.539741618662119366e-02 4.485979977008145575e-02 4.432143024887766347e-02 4.377955512463573701e-02 4.323186328916061444e-02
4.201720336728474725e-02 4.257413772036097027e-02 4.312508454706198008e-02 4.367218904471368429e-02 4.421802541775961271e-02 4.476562722068644362e-02 4.531851467599231492e-02 4.588071742140095721e-02 4.645679089391754890e-02 4.705182434137114567e-02 4.767143829546431621e-02 4.832176928115532177e-02 4.900943961633109913e-02 4.974151041356875830e-02 5.052541636498071587e-02 5.136888158789650050e-02 5.227981672401060126e-02 5.326619857427764698e-02 5.433593473564023169e-02 5.549671686890850913e-02 5.675586723288025132e-02 5.812018382966439856e-02 5.959578980519061181e-02 6.118799257098623406e-02 6.290115745850574647e-02 6.473859965638344149e-02 6.670249684486731501e-02 6.879382349708115796e-02 7.101230643568957890e-02 7.335640006279953163e-02 7.582327882103565009e-02 7.840884393858568724e-02 8.110774135152166997e-02 8.391338783249346900e-02 8.681800271119051449e-02 8.981264306655545315e-02 9.288724082694724271e-02 9.603064076997724907e-02 9.923063892418013121e-02 1.024740213131619115e-01 1.057466033377471304e-01 1.090332703624007638e-01 1.123180202659472826e-01 1.155840088445475450e-01 1.188135990297697481e-01 1.219884149194333106e-01 1.250894016251737628e-01 1.280968919289628694e-01 1.309906807197194212e-01 1.337501081583478413e-01 1.363541525016802869e-01 1.387815335091742985e-01 1.410108273673668644e-01 1.430205941032567374e-01 1.447895185278162689e-01 1.462965658660209389e-01 1.475211534048476436e-01 1.484433397455138248e-01 1.490440336073589889e-01 1.493052246347197076e-01 1.492102393541847039e-01 1.487440263856802114e-01 1.478934763194374169e-01 1.466477834589186569e-01 1.449988590700099500e-01 1.429418091025697335e-01 1.404754938721033408e-01 1.376031933067232149e-01 1.343334095647164828e-01 1.306808496356503535e-01 1.266676443521780326e-01 1.223248769071413333e-01 1.176945117885757341e-01 1.128318285964984985e-01 1.078084609608503941e-01 1.027160889261269222e-01 9.767067457701374134e-02 9.281676275031829071e-02 8.833065155578077865e-02 8.442008513877340137e-02 8.131679423459509115e-02 7.925783129922805981e-02 7.845434663606191961e-02 7.905357953637706658e-02 8.110800104141184519e-02 8.456624199830224675e-02 8.928953555409620269e-02 9.508354892314020701e-02 1.017307532637599932e-01 1.090138682419228983e-01 1.167286128619679231e-01 1.246883689765624359e-01 1.327241811478021005e-01 1.406826773771442385e-01 1.484234220520068426e-01 1.558164305117998027e-01 1.627401227811408890e-01 1.690797703696747534e-01 1.747263954335332159e-01 1.795760512704418221e-01 1.835294113514618353e-01 1.864916031418553666e-01 1.883722348235528921e-01 1.890855745530364840e-01 1.885508522396169562e-01 1.866926633069625752e-01 1.834414635079616440e-01 1.787341554077981343e-01 1.725147839324240595e-01 1.647353869838472928e-01 1.553571019039383383e-01 1.443517434943043520e-01 1.317043319196247175e-01 1.174177079352053538e-01 1.015222247739252792e-01 8.409951298514090068e-02 6.535290093159332181e-02 4.587753471644191727e-02 2.813361883941772890e-02 2.366410177408551085e-02 4.057645109970904607e-02 6.550138245491851641e-02 9.343560649381545125e-02 1.232795134298339396e-01 1.546412563777626314e-01 1.873025932892661283e-01 2.210983279091796316e-01 2.558800695736387354e-01 2.915031371809093108e-01 3.278213198432635700e-01 3.646847614975676222e-01 4.019392547221366518e-01 4.394262423508157323e-01 4.769832101381343836e-01 5.144443145118636762e-01 5.516411620355003986e-01 5.884036920746213983e-01 6.245611317775202620e-01 6.599430017491565437e-01 6.943801558402095120e-01 7.277058413003637538e-01 7.597567671839162706e-01 7.903741698926889381e-01 8.194048653975123386e-01 8.467022781664053088e-01 8.721274372450441570e-01 8.955499303424556690e-01 9.168488072072303874e-01 9.359134240576930663e-01 9.526442213644905621e-01 9.669534278811784400e-01 9.787656844783668708e-01 9.880185820577016553e-01 9.946631085988738574e-01 9.986640012198370053e-01 1.000000000000000000e+00 9.986640012198370053e-01 9.946631085988739684e-01 9.880185820577016553e-01 9.787656844783666488e-01 9.669534278811785510e-01 9.526442213644906731e-01 9.359134240576929553e-01 9.168488072072303874e-01 8.955499303424556690e-01 8.721274372450441570e-01 8.467022781664051978e-01 8.194048653975124497e-01 7.903741698926889381e-01 7.597567671839163816e-01 7.277058413003637538e-01 6.943801558402095120e-01 6.599430017491565437e-01 6.245611317775203730e-01 5.884036920746213983e-01 5.516411620355003986e-01 5.144443145118636762e-01 4.769832101381345502e-01 4.394262423508157323e-01 4.019392547221367629e-01 3.646847614975675111e-01 3.278213198432636255e-01 2.915031371809094218e-01 2.558800695736386244e-01 2.210983279091795761e-01 1.873025932892660728e-01 1.546412563777626314e-01 1.232795134298339118e-01 9.343560649381546512e-02 6.550138245491848865e-02 4.057645109970902525e-02 2.366410177408551779e-02 2.813361883941771502e-02 4.587753471644191033e-02 6.535290093159337732e-02 8.409951298514090068e-02 1.015222247739252653e-01 1.174177079352053954e-01 1.317043319196247175e-01 1.443517434943043520e-01 1.553571019039383105e-01 1.647353869838472928e-01 1.725147839324240040e-01 1.787341554077982175e-01 1.834414635079616440e-01 1.866926633069625752e-01 1.885508522396169839e-01 1.890855745530364840e-01 1.883722348235528921e-01 1.864916031418553388e-01 1.835294113514618630e-01 1.795760512704417944e-01 1.747263954335332159e-01 1.690797703696747811e-01 1.627401227811409168e-01 1.558164305117998027e-01 1.484234220520068703e-01 1.406826773771442662e-01 1.327241811478021005e-01 1.246883689765624081e-01 1.167286128619678953e-01 1.090138682419229260e-01 1.017307532637600070e-01 9.508354892314022089e-02 8.928953555409621656e-02 8.456624199830224675e-02 8.110800104141184519e-02 7.905357953637708046e-02 7.845434663606191961e-02 7.925783129922805981e-02 8.131679423459511891e-02 8.442008513877342912e-02 8.833065155578076477e-02 9.281676275031831846e-02 9.767067457701374134e-02 1.027160889261269222e-01 1.078084609608503386e-01 1.128318285964984707e-01 1.176945117885757203e-01 1.223248769071413333e-01 1.266676443521779771e-01 1.306808496356503535e-01 1.343334095647164550e-01 1.376031933067232704e-01 1.404754938721033131e-01 1.429418091025697335e-01 1.449988590700099500e-01 1.466477834589186846e-01 1.478934763194373891e-01 1.487440263856801836e-01 1.492102393541847039e-01 1.493052246347196799e-01 1.490440336073589889e-01 1.484433397455138248e-01 1.475211534048476159e-01 1.462965658660209667e-01 1.447895185278162689e-01 1.430205941032567374e-01 1.410108273673668366e-01 1.387815335091742985e-01 1.363541525016802591e-01 1.337501081583478690e-01 1.309906807197194212e-01 1.280968919289628694e-01 1.250894016251737628e-01 1.219884149194333106e-01 1.188135990297697481e-01 1.155840088445475866e-01 1.123180202659473104e-01 1.090332703624007915e-01 1.057466033377470888e-01 1.024740213131619254e-01 9.923063892418013121e-02 9.603064076997724907e-02 9.288724082694721496e-02 8.981264306655545315e-02 8.681800271119052836e-02 8.391338783249346900e-02 8.110774135152165609e-02 7.840884393858570112e-02 7.582327882103565009e-02 7.335640006279957326e-02 7.101230643568957890e-02 6.879382349708114408e-02 6.670249684486730113e-02 6.473859965638344149e-02 6.290115745850574647e-02 6.118799257098626182e-02 5.959578980519064650e-02 5.812018382966442631e-02 5.675586723288023744e-02 5.549671686890850220e-02 5.433593473564022475e-02 5.326619857427764004e-02 5.227981672401060820e-02 5.136888158789647274e-02 5.052541636498069505e-02 4.974151041356876524e-02 4.900943961633110607e-02 4.832176928115531483e-02 4.767143829546432315e-02 4.705182434137114567e-02 4.645679089391756972e-02 4.588071742140094333e-02 4.531851467599232186e-02 4.476562722068642974e-02 4.421802541775961271e-02 4.367218904471367735e-02 4.312508454706199396e-02 4.257413772036095639e-02 4.201720336728476807e-02
4.076445842102357359e-02 4.132968766963918128e-02 4.188880056443559236e-02 4.244377721526952640e-02 4.299701416613723598e-02 4.355135537243386146e-02 4.411012063075276518e-02 4.467713000532219647e-02 4.525672254535578060e-02 4.585376735945056320e-02 4.647366493485399069e-02 4.712233649629300053e-02 4.780619923093135104e-02 4.853212540381892509e-02 4.930738378750124801e-02 5.013956245197354750e-02 5.103647280598563180e-02 5.200603581497624528e-02 5.305615247557884245e-02 5.419456179667625495e-02 5.542869059154104799e-02 5.676550018558281646e-02 5.821133556678396992e-02 5.977178246984115456e-02 6.145153737097062974e-02 6.325429442896718379e-02 6.518265215399383916e-02 6.723804117625833965e-02 6.942067309357037586e-02 7.172950915408081440e-02 7.416224659142676978e-02 7.671531983316771941e-02 7.938391355430471363e-02 8.216198460616463972e-02 8.504229014833418476e-02 8.801641976731663930e-02 9.107482990234717912e-02 9.420687945052352852e-02 9.740086594146847576e-02 1.006440621251815520e-01 1.039227531901776580e-01 1.072222751192802304e-01 1.105270549027925348e-01 1.138206534731824870e-01 1.170858123143432988e-01 1.203045047445015225e-01 1.234579928868447252e-01 1.265268913364722969e-01 1.294912385153070555e-01 1.323305766859894927e-01 1.350240415782001380e-01 1.375504625726785557e-01 1.398884743957015397e-01 1.420166413069075817e-01 1.439135948243293328e-01 1.455581861326492865e-01 1.469296544775505753e-01 1.480078130783172297e-01 1.487732544165972781e-01 1.492075772137392009e-01 1.492936380360584125e-01 1.490158313263212631e-01 1.483604028311256429e-01 1.473158029871715347e-01 1.458730889920954454e-01 1.440263872143758561e-01 1.417734315503716702e-01 1.391161986422891350e-01 1.360616679197836354e-01 1.326227436278239191e-01 1.288193876389698289e-01 1.246800257305955562e-01 1.202433046807008660e-01 1.155602885954540859e-01 1.106971796306645828e-01 1.057386076039019268e-01 1.007914097043598467e-01 9.598853733869316951e-02 9.149217254785993458e-02 8.749422748602070365e-02 8.421127311464857157e-02 8.187033029010019891e-02 8.068343635368874223e-02 8.081397331815198815e-02 8.234498912640984825e-02 8.526305725471086672e-02 8.946501490116469391e-02 9.478277803881988983e-02 1.010137907617724429e-01 1.079463645666113719e-01 1.153756493162213237e-01 1.231111604698625073e-01 1.309787266786604232e-01 1.388195192460124905e-01 1.464879383679562330e-01 1.538493247994331403e-01 1.607779369821510929e-01 1.671553429949572400e-01 1.728692374449775082e-01 1.778126369443709942e-01 1.818833918879108613e-01 1.849839540629923396e-01 1.870213479612560237e-01 1.879073034987498725e-01 1.875585172965768821e-01 1.858970183830448986e-01 1.828506226637953425e-01 1.783534700032666231e-01 1.723466506037606982e-01 1.647789481860895966e-01 1.556077662634079706e-01 1.448003840572095191e-01 1.323358706250538086e-01 1.182084403157046409e-01 1.024343049345401713e-01 8.506819534122120330e-02 6.625192410780587904e-02 4.640157958190745807e-02 2.729612791932905375e-02 1.985366827874358517e-02 3.657125236680055375e-02 6.177375294355862828e-02 8.983427426196226306e-02 1.197281894803795127e-01 1.511086384366837065e-01 1.837789926396181384e-01 2.175851477734434269e-01 2.523847770677141722e-01 2.880366130724438811e-01 3.243963226687497925e-01 3.613149573030901007e-01 3.986385556871147040e-01 4.362083261098012033e-01 4.738611522831400191e-01 5.114302971644771878e-01 5.487462374130562814e-01 5.856375887919075263e-01 6.219320966343241386e-01 6.574576726638358126e-01 6.920434632963284871e-01 7.255209366662500603e-01 7.577249768207318104e-01 7.884949742475982903e-01 8.176759023830617590e-01 8.451193701170605088e-01 8.706846406569167529e-01 8.942396074693986785e-01 9.156617184245636754e-01 9.348388397272565653e-01 9.516700517517764357e-01 9.660663694948188329e-01 9.779513810304614196e-01 9.872617980854581088e-01 9.939479136478276411e-01 9.979739623699244166e-01 9.993183804205231224e-01 9.979739623699241946e-01 9.939479136478276411e-01 9.872617980854581088e-01 9.779513810304614196e-01 9.660663694948189439e-01 9.516700517517763247e-01 9.348388397272565653e-01 9.156617184245635643e-01 8.942396074693986785e-01 8.706846406569168639e-01 8.451193701170603978e-01 8.176759023830617590e-01 7.884949742475982903e-01 7.577249768207318104e-01 7.255209366662499493e-01 6.920434632963283761e-01 6.574576726638358126e-01 6.219320966343240276e-01 5.856375887919076373e-01 5.487462374130561704e-01 5.114302971644770768e-01 4.738611522831400746e-01 4.362083261098013143e-01 3.986385556871145930e-01 3.613149573030901007e-01 3.243963226687498480e-01 2.880366130724439366e-01 2.523847770677141167e-01 2.175851477734434269e-01 1.837789926396181661e-01 1.511086384366837065e-01 1.197281894803794849e-01 8.983427426196226306e-02 6.177375294355857971e-02 3.657125236680055375e-02 1.985366827874357129e-02 2.729612791932902599e-02 4.640157958190742338e-02 6.625192410780587904e-02 8.506819534122123105e-02 1.024343049345401574e-01 1.182084403157046548e-01 1.323358706250538086e-01 1.448003840572095746e-01 1.556077662634079428e-01 1.647789481860895966e-01 1.723466506037606427e-01 1.783534700032665954e-01 1.828506226637953702e-01 1.858970183830448708e-01 1.875585172965768266e-01 1.879073034987497892e-01 1.870213479612560237e-01 1.849839540629923118e-01 1.818833918879108613e-01 1.778126369443709942e-01 1.728692374449775082e-01 1.671553429949572123e-01 1.607779369821510929e-01 1.538493247994331403e-01 1.464879383679561498e-01 1.388195192460125182e-01 1.309787266786604509e-01 1.231111604698625073e-01 1.153756493162213514e-01 1.079463645666113719e-01 1.010137907617724429e-01 9.478277803881986208e-02 8.946501490116472166e-02 8.526305725471086672e-02 8.234498912640983437e-02 8.081397331815196039e-02 8.068343635368874223e-02 8.187033029010024054e-02 8.421127311464858545e-02 8.749422748602075917e-02 9.149217254785994846e-02 9.598853733869318339e-02 1.007914097043598467e-01 1.057386076039018991e-01 1.106971796306645967e-01 1.155602885954541137e-01 1.202433046807008937e-01 1.246800257305955284e-01 1.288193876389698567e-01 1.326227436278238914e-01 1.360616679197836354e-01 1.391161986422890795e-01 1.417734315503716702e-01 1.440263872143758561e-01 1.458730889920954177e-01 1.473158029871715347e-01 1.483604028311256429e-01 1.490158313263212631e-01 1.492936380360584125e-01 1.492075772137392009e-01 1.487732544165973059e-01 1.480078130783172297e-01 1.469296544775505198e-01 1.455581861326492588e-01 1.439135948243293328e-01 1.420166413069076095e-01 1.398884743957015397e-01 1.375504625726785557e-01 1.350240415782001102e-01 1.323305766859894927e-01 1.294912385153070833e-01 1.265268913364722692e-01 1.234579928868447529e-01 1.203045047445015087e-01 1.170858123143432988e-01 1.138206534731824732e-01 1.105270549027925625e-01 1.072222751192802442e-01 1.039227531901776858e-01 1.006440621251815520e-01 9.740086594146840637e-02 9.420687945052352852e-02 9.107482990234719300e-02 8.801641976731665318e-02 8.504229014833414313e-02 8.216198460616463972e-02 7.938391355430471363e-02 7.671531983316771941e-02 7.416224659142675590e-02 7.172950915408078665e-02 6.942067309357036198e-02 6.723804117625835353e-02 6.518265215399383916e-02 6.325429442896715604e-02 6.145153737097061586e-02 5.977178246984112681e-02 5.821133556678397686e-02 5.676550018558282340e-02 5.542869059154105493e-02 5.419456179667625495e-02 5.305615247557883551e-02 5.200603581497623834e-02 5.103647280598560404e-02 5.013956245197352668e-02 4.930738378750124107e-02 4.853212540381889040e-02 4.780619923093135104e-02 4.712233649629299359e-02 4.647366493485399763e-02 4.585376735945055626e-02 4.525672254535578060e-02 4.467713000532220341e-02 4.411012063075275824e-02 4.355135537243386840e-02 4.299701416613724986e-02 4.244377721526953334e-02 4.188880056443559929e-02 4.132968766963917434e-02 4.076445842102358053e-02
3.947597160747361167e-02 4.004852595751310501e-02 4.061487912341644330e-02 4.117684665118040432e-02 4.173664775379386932e-02 4.229693681047873993e-02 4.286083277165816940e-02 4.343194510339935116e-02 4.401439465386908223e-02 4.461282758721898944e-02 4.523242033339285040e-02 4.587887337857173703e-02 4.655839170917061565e-02 4.727764986338642283e-02 4.804373987600244617e-02 4.886410095127389358e-02 4.974643047179484051e-02 5.069857692586000192e-02 5.172841645396281801e-02 5.284371588234905437e-02 5.405198620403149634e-02 5.536033134750659862e-02 5.677529761154297833e-02 5.830272924630869325e-02 5.994763528867361885e-02 6.171407194335289809e-02 6.360504363870823907e-02 6.562242452300287576e-02 6.776690077241562249e-02 7.003793281620127043e-02 7.243373557188723111e-02 7.495127409807737784e-02 7.758627173324531001e-02 8.033322776726740944e-02 8.318544192705211449e-02 8.613504337087452001e-02 8.917302239946756082e-02 9.228926363671795252e-02 9.547257995632063565e-02 9.871074689764056109e-02 1.019905377053433732e-01 1.052977594368952052e-01 1.086172908130749043e-01 1.119331226478887664e-01 1.152284017975911540e-01 1.184854796261704535e-01 1.216859660087958456e-01 1.248107898958460554e-01 1.278402674477056578e-01 1.307541787323148741e-01 1.335318539605285793e-01 1.361522702248085248e-01 1.385941597109685841e-01 1.408361303770649942e-01 1.428568001458805636e-01 1.446349457471940714e-01 1.461496674854105560e-01 1.473805714132429556e-01 1.483079706843034584e-01 1.489131082654372440e-01 1.491784037519999218e-01 1.490877277980165727e-01 1.486267087183612556e-01 1.477830772358715572e-01 1.465470572583391085e-01 1.449118131446956448e-01 1.428739673713662894e-01 1.404342071072693932e-01 1.375980042631921030e-01 1.343764814152851039e-01 1.307874658143787783e-01 1.268567852812295949e-01 1.226198719174002583e-01 1.181237486554661542e-01 1.134294712625490698e-01 1.086150665417933148e-01 1.037789114485132558e-01 9.904327774943276486e-02 9.455733698127373466e-02 9.049820454844846596e-02 8.706766137223929947e-02 8.448149576420090068e-02 8.294909349000818832e-02 8.264435831099899155e-02 8.367501706601687683e-02 8.606188082697736885e-02 8.973719398092731836e-02 9.456179304585662915e-02 1.003519516167656472e-01 1.069051832766966803e-01 1.140187778245070477e-01 1.215001417678794882e-01 1.291709075845352273e-01 1.368673240598320129e-01 1.444388758479272228e-01 1.517463259735196690e-01 1.586597971183542066e-01 1.650571539255041020e-01 1.708227611065020468e-01 1.758466049533660980e-01 1.800237322075116664e-01 1.832539524701961853e-01 1.854417537353895418e-01 1.864963879850311534e-01 1.863320919320725633e-01 1.848684158169971170e-01 1.820306406351657191e-01 1.777502719950695698e-01 1.719656085085350949e-01 1.646223972540516445e-01 1.556746149832683723e-01 1.450854666273013460e-01 1.328288112404425181e-01 1.188915195254958423e-01 1.032780853196209464e-01 8.602144834590685907e-02 6.721432226555582035e-02 4.712940476597130696e-02 2.694492880433984119e-02 1.614997594545910728e-02 3.260134181047402713e-02 5.808627377053314500e-02 8.623361542517128664e-02 1.161310646272902397e-01 1.474828667508258917e-01 1.801149205969371503e-01 2.138842467970813732e-01 2.486545077024529538e-01 2.842878106359040813e-01 3.206417144396946362e-01 3.575682374799202812e-01 3.949137584962819636e-01 4.325193705153800861e-01 4.702214928606672228e-01 5.078526457161850471e-01 5.452423354817935719e-01 5.822180196893927961e-01 6.186061303527827793e-01 6.542331397742985333e-01 6.889266555244067947e-01 7.225165327482243605e-01 7.548359927436010253e-01 7.857227372203021698e-01 8.150200479650966390e-01 8.425778619030068750e-01 8.682538118184690568e-01 8.919142233154112587e-01 9.134350589720388047e-01 9.327028010947764347e-01 9.496152650013444108e-01 9.640823353657490546e-01 9.760266188360261497e-01 9.853840068841102084e-01 9.921041436601414354e-01 9.961507944929910430e-01 9.975021115960891471e-01 9.961507944929907099e-01 9.921041436601417685e-01 9.853840068841100974e-01 9.760266188360262607e-01 9.640823353657490546e-01 9.496152650013444108e-01 9.327028010947766568e-01 9.134350589720388047e-01 8.919142233154112587e-01 8.682538118184690568e-01 8.425778619030068750e-01 8.150200479650966390e-01 7.857227372203021698e-01 7.548359927436009142e-01 7.225165327482243605e-01 6.889266555244067947e-01 6.542331397742985333e-01 6.186061303527825572e-01 5.822180196893927961e-01 5.452423354817935719e-01 5.078526457161849361e-01 4.702214928606672228e-01 4.325193705153801416e-01 3.949137584962818526e-01 3.575682374799203367e-01 3.206417144396946917e-01 2.842878106359040813e-01 2.486545077024529538e-01 2.138842467970813732e-01 1.801149205969371503e-01 1.474828667508258639e-01 1.161310646272902397e-01 8.623361542517131439e-02 5.808627377053314500e-02 3.260134181047399937e-02 1.614997594545908993e-02 2.694492880433983079e-02 4.712940476597129308e-02 6.721432226555583422e-02 8.602144834590687295e-02 1.032780853196209464e-01 1.188915195254958007e-01 1.328288112404425181e-01 1.450854666273013738e-01 1.556746149832683723e-01 1.646223972540516445e-01 1.719656085085351227e-01 1.777502719950695698e-01 1.820306406351656914e-01 1.848684158169970893e-01 1.863320919320724800e-01 1.864963879850312367e-01 1.854417537353895418e-01 1.832539524701962408e-01 1.800237322075116664e-01 1.758466049533661257e-01 1.708227611065021023e-01 1.650571539255040743e-01 1.586597971183542066e-01 1.517463259735197245e-01 1.444388758479272505e-01 1.368673240598319851e-01 1.291709075845351717e-01 1.215001417678795159e-01 1.140187778245070754e-01 1.069051832766966803e-01 1.003519516167656611e-01 9.456179304585664303e-02 8.973719398092731836e-02 8.606188082697735497e-02 8.367501706601687683e-02 8.264435831099899155e-02 8.294909349000820220e-02 8.448149576420090068e-02 8.706766137223929947e-02 9.049820454844845208e-02 9.455733698127374853e-02 9.904327774943276486e-02 1.037789114485132558e-01 1.086150665417933009e-01 1.134294712625490420e-01 1.181237486554661126e-01 1.226198719174002583e-01 1.268567852812296226e-01 1.307874658143787505e-01 1.343764814152851039e-01 1.375980042631920752e-01 1.404342071072693654e-01 1.428739673713663449e-01 1.449118131446956725e-01 1.465470572583390807e-01 1.477830772358715850e-01 1.486267087183612556e-01 1.490877277980165450e-01 1.491784037519999218e-01 1.489131082654371885e-01 1.483079706843034584e-01 1.473805714132429834e-01 1.461496674854105560e-01 1.446349457471939881e-01 1.428568001458805636e-01 1.408361303770650219e-01 1.385941597109685841e-01 1.361522702248085248e-01 1.335318539605286348e-01 1.307541787323148741e-01 1.278402674477056300e-01 1.248107898958461109e-01 1.216859660087958594e-01 1.184854796261704674e-01 1.152284017975911540e-01 1.119331226478887387e-01 1.086172908130749321e-01 1.052977594368952469e-01 1.019905377053433454e-01 9.871074689764056109e-02 9.547257995632067729e-02 9.228926363671799415e-02 8.917302239946758857e-02 8.613504337087450613e-02 8.318544192705211449e-02 8.033322776726740944e-02 7.758627173324532389e-02 7.495127409807739172e-02 7.243373557188727274e-02 7.003793281620127043e-02 6.776690077241562249e-02 6.562242452300287576e-02 6.360504363870823907e-02 6.171407194335287727e-02 5.994763528867364660e-02 5.830272924630869325e-02 5.677529761154297139e-02 5.536033134750659168e-02 5.405198620403151022e-02 5.284371588234905437e-02 5.172841645396282495e-02 5.069857692586000192e-02 4.974643047179486133e-02 4.886410095127389358e-02 4.804373987600244617e-02 4.727764986338642283e-02 4.655839170917061565e-02 4.587887337857177172e-02 4.523242033339285040e-02 4.461282758721899638e-02 4.401439465386908223e-02 4.343194510339935116e-02 4.286083277165818328e-02 4.229693681047875381e-02 4.173664775379385544e-02 4.117684665118041820e-02 4.061487912341642942e-02 4.004852595751311195e-02 3.947597160747361167e-02
3.815428870126270910e-02 3.873317305201967597e-02 3.930581814899943016e-02 3.987387521727384782e-02 4.043938617767287719e-02 4.100481556231821284e-02 4.157308076583798861e-02 4.214757935529449967e-02 4.273221191083553111e-02 4.333139862527283365e-02 4.395008767788877863e-02 4.459375324670366431e-02 4.526838097135882366e-02 4.598043876635669186e-02 4.673683115102895275e-02 4.754483573922911599e-02 4.841202123190544576e-02 4.934614716669784296e-02 5.035504675356665405e-02 5.144649528079351525e-02 5.262806769560793990e-02 5.390698991311233118e-02 5.528998905277001524e-02 5.678314803716891929e-02 5.839176975733804259e-02 6.012025532306435743e-02 6.197199985391853988e-02 6.394930796085526725e-02 6.605332968330202004e-02 6.828401634642825013e-02 7.064009472337005879e-02 7.311905711548442877e-02 7.571716453388219192e-02 7.842946006107340273e-02 8.124978963936521636e-02 8.417082789890385774e-02 8.718410712434090937e-02 9.028004799382793877e-02 9.344799125061614697e-02 9.667622994646404844e-02 9.995204230443636984e-02 1.032617255773307374e-01 1.065906315277709432e-01 1.099232043344989945e-01 1.132430218474558409e-01 1.165328411841096423e-01 1.197746496930758714e-01 1.229497223193204702e-01 1.260386863975852256e-01 1.290215948853001560e-01 1.318780090301797381e-01 1.345870914571769272e-01 1.371277106606342000e-01 1.394785579064873882e-01 1.416182775935592442e-01 1.435256122009236079e-01 1.451795630711816831e-01 1.465595684616231575e-01 1.476457005557920976e-01 1.484188834922966216e-01 1.488611349698465980e-01 1.489558346727738458e-01 1.486880236906041874e-01 1.480447403593791456e-01 1.470153996385058781e-01 1.455922253947511402e-01 1.437707479734921523e-01 1.415503834165854069e-01 1.389351158883877224e-01 1.359343115431263238e-01 1.325637003486707099e-01 1.288465720741859555e-01 1.248152427115250263e-01 1.205128551317297958e-01 1.159955760690115772e-01 1.113352265881271813e-01 1.066223083103566005e-01 1.019692168548297917e-01 9.751310016520971236e-02 9.341725614279741685e-02 8.986918973982563341e-02 8.707275793322917512e-02 8.523202040879458707e-02 8.452665298450200149e-02 8.508343209948639185e-02 8.695304964604406994e-02 9.010174812066072680e-02 9.442087438741385286e-02 9.974884606414988197e-02 1.058959550162938551e-01 1.126645788891068312e-01 1.198620779961023092e-01 1.273071735911754654e-01 1.348319206266704318e-01 1.422812664992527676e-01 1.495115747368670200e-01 1.563889072350024279e-01 1.627874542323898832e-01 1.685882653047436619e-01 1.736783131467342367e-01 1.779498670109488367e-01 1.813001327458479695e-01 1.836311131746165837e-01 1.848496464593370192e-01 1.848675864196206442e-01 1.836020954982877929e-01 1.809760275659925977e-01 1.769183842157438791e-01 1.713648354711271860e-01 1.642583057589314943e-01 1.555496425082426859e-01 1.451984169022968452e-01 1.331739770599375261e-01 1.194570474594906645e-01 1.040426475247140520e-01 8.694663361760580911e-02 6.822413283185868593e-02 4.803923184612282626e-02 2.709026645933265698e-02 1.266179331946849958e-02 2.870395874156886698e-02 5.446803226040360102e-02 8.265362397847798859e-02 1.125028268168285356e-01 1.437751536455918466e-01 1.763189813039916509e-01 2.100020509720021133e-01 2.446937270827885258e-01 2.802593429537721947e-01 3.165583042145052040e-01 3.534436231284834307e-01 3.907620952870533571e-01 4.283548099602091375e-01 4.660578578785615211e-01 5.037031692258076010e-01 5.411194445687578236e-01 5.781331552663748763e-01 6.145695965517858905e-01 6.502539797701586410e-01 6.850125518997284280e-01 7.186737313070957756e-01 7.510692491067281207e-01 7.820352857276545722e-01 8.114135924576864056e-01 8.390525879053022384e-01 8.648084195309820865e-01 8.885459806759045120e-01 9.101398738695488655e-01 9.294753116349102617e-01 9.464489465329319895e-01 9.609696227949527936e-01 9.729590425799683473e-01 9.823523406566911920e-01 9.890985621416977791e-01 9.931610388159525238e-01 9.945176604833221301e-01 9.931610388159525238e-01 9.890985621416976681e-01 9.823523406566911920e-01 9.729590425799683473e-01 9.609696227949527936e-01 9.464489465329321005e-01 9.294753116349102617e-01 9.101398738695488655e-01 8.885459806759045120e-01 8.648084195309819755e-01 8.390525879053024605e-01 8.114135924576864056e-01 7.820352857276545722e-01 7.510692491067281207e-01 7.186737313070957756e-01 6.850125518997283169e-01 6.502539797701586410e-01 6.145695965517860015e-01 5.781331552663748763e-01 5.411194445687578236e-01 5.037031692258076010e-01 4.660578578785615211e-01 4.283548099602090820e-01 3.907620952870533571e-01 3.534436231284833196e-01 3.165583042145050929e-01 2.802593429537721947e-01 2.446937270827885813e-01 2.100020509720021133e-01 1.763189813039916232e-01 1.437751536455917911e-01 1.125028268168285217e-01 8.265362397847800247e-02 5.446803226040357326e-02 2.870395874156886698e-02 1.266179331946848223e-02 2.709026645933261188e-02 4.803923184612281932e-02 6.822413283185868593e-02 8.694663361760580911e-02 1.040426475247140103e-01 1.194570474594906645e-01 1.331739770599375261e-01 1.451984169022969007e-01 1.555496425082427414e-01 1.642583057589314943e-01 1.713648354711271860e-01 1.769183842157439346e-01 1.809760275659925421e-01 1.836020954982877373e-01 1.848675864196206442e-01 1.848496464593370192e-01 1.836311131746165837e-01 1.813001327458480250e-01 1.779498670109488090e-01 1.736783131467343200e-01 1.685882653047436619e-01 1.627874542323899387e-01 1.563889072350024001e-01 1.495115747368670200e-01 1.422812664992528231e-01 1.348319206266704318e-01 1.273071735911754654e-01 1.198620779961023231e-01 1.126645788891068312e-01 1.058959550162939106e-01 9.974884606414993748e-02 9.442087438741382510e-02 9.010174812066071293e-02 8.695304964604409770e-02 8.508343209948639185e-02 8.452665298450200149e-02 8.523202040879455932e-02 8.707275793322921675e-02 8.986918973982563341e-02 9.341725614279741685e-02 9.751310016520968460e-02 1.019692168548298056e-01 1.066223083103565727e-01 1.113352265881271397e-01 1.159955760690115911e-01 1.205128551317298097e-01 1.248152427115249985e-01 1.288465720741859277e-01 1.325637003486707099e-01 1.359343115431262961e-01 1.389351158883877502e-01 1.415503834165854347e-01 1.437707479734921245e-01 1.455922253947511402e-01 1.470153996385058781e-01 1.480447403593791733e-01 1.486880236906041874e-01 1.489558346727738181e-01 1.488611349698465425e-01 1.484188834922966493e-01 1.476457005557921254e-01 1.465595684616231575e-01 1.451795630711817109e-01 1.435256122009236357e-01 1.416182775935592442e-01 1.394785579064874159e-01 1.371277106606341445e-01 1.345870914571768995e-01 1.318780090301797381e-01 1.290215948853001837e-01 1.260386863975852256e-01 1.229497223193204841e-01 1.197746496930758714e-01 1.165328411841096701e-01 1.132430218474558270e-01 1.099232043344990362e-01 1.065906315277709848e-01 1.032617255773307235e-01 9.995204230443641147e-02 9.667622994646404844e-02 9.344799125061614697e-02 9.028004799382792489e-02 8.718410712434089549e-02 8.417082789890388550e-02 8.124978963936521636e-02 7.842946006107338885e-02 7.571716453388221968e-02 7.311905711548442877e-02 7.064009472337004492e-02 6.828401634642823625e-02 6.605332968330202004e-02 6.394930796085529501e-02 6.197199985391852600e-02 6.012025532306434356e-02 5.839176975733807035e-02 5.678314803716894704e-02 5.528998905277002218e-02 5.390698991311231730e-02 5.262806769560793990e-02 5.144649528079353606e-02 5.035504675356664017e-02 4.934614716669784990e-02 4.841202123190545270e-02 4.754483573922911599e-02 4.673683115102894581e-02 4.598043876635669186e-02 4.526838097135882366e-02 4.459375324670363655e-02 4.395008767788877169e-02 4.333139862527284752e-02 4.273221191083553805e-02 4.214757935529451355e-02 4.157308076583800249e-02 4.100481556231820590e-02 4.043938617767289107e-02 3.987387521727384782e-02 3.930581814899943016e-02 3.873317305201968985e-02 3.815428870126271604e-02
3.680217541423533301e-02 3.738636461608429301e-02 3.796432682464287445e-02 3.853754892984103536e-02 3.910789532775717919e-02 3.967764015204353761e-02 4.024949824876542653e-02 4.082665370647389075e-02 4.141278450402825773e-02 4.201208159021382893e-02 4.262926048303442017e-02 4.326956330121839445e-02 4.393874905153226373e-02 4.464307003277172975e-02 4.538923242139667608e-02 4.618433950900264345e-02 4.703581668821250200e-02 4.795131812736919130e-02 4.893861609969177295e-02 5.000547506714893981e-02 5.115951375634422704e-02 5.240805947246874458e-02 5.375799964205207199e-02 5.521563593941488518e-02 5.678654626319060150e-02 5.847545927844378932e-02 6.028614528594608557e-02 6.222132594236141900e-02 6.428260399068640163e-02 6.647041283512777898e-02 6.878398465350578361e-02 7.122133488506075805e-02 7.377926041067141283e-02 7.645334855258324736e-02 7.923799411760161504e-02 8.212642202243114475e-02 8.511071349444342127e-02 8.818183436237339579e-02 9.132966447863881398e-02 9.454302780442157272e-02 9.780972311333495373e-02 1.011165556170353225e-01 1.044493700849484091e-01 1.077930862263360712e-01 1.111317372363147815e-01 1.144485124899153189e-01 1.177258054119044856e-01 1.209452675657868431e-01 1.240878700029831028e-01 1.271339729009391406e-01 1.300634045040396924e-01 1.328555503700051821e-01 1.354894539228940209e-01 1.379439293279014489e-01 1.401976877396548249e-01 1.422294780424794569e-01 1.440182433083636027e-01 1.455432943588289563e-01 1.467845020477281104e-01 1.477225102055041983e-01 1.483389716315887397e-01 1.486168101298459276e-01 1.485405124050483139e-01 1.480964547456199987e-01 1.472732709003738150e-01 1.460622695324696740e-01 1.444579122510129543e-01 1.424583666600593435e-01 1.400661533289791483e-01 1.372889112692335933e-01 1.341403134973564171e-01 1.306411723844195794e-01 1.268207828664289494e-01 1.227185578697025381e-01 1.183860091713967722e-01 1.138891074536340781e-01 1.093109968962786421e-01 1.047549068846543585e-01 1.003468438955289754e-01 9.623720391840301369e-02 9.259981454793406175e-02 8.962627425987410024e-02 8.751335358175783841e-02 8.644258597572124225e-02 8.655462854052944910e-02 8.792537034628294945e-02 9.055264536528193076e-02 9.435879826502202583e-02 9.920699456794004889e-02 1.049236754989599785e-01 1.113193922018534260e-01 1.182037932586989804e-01 1.253942438814734106e-01 1.327195475530292545e-01 1.400206424833048413e-01 1.471497685236966835e-01 1.539690624011675335e-01 1.603491055687298328e-01 1.661676690210107943e-01 1.713087416990207446e-01 1.756618498035145415e-01 1.791216395758812030e-01 1.815876844479795971e-01 1.829644767437985098e-01 1.831615679582782596e-01 1.820938269570489820e-01 1.796817909331193674e-01 1.758520892922225132e-01 1.705379261075466724e-01 1.636796133114848950e-01 1.552251564221727165e-01 1.451309120095415073e-01 1.333623729705757377e-01 1.198952264044867017e-01 1.047170709338054728e-01 8.783094600232534133e-02 6.926477468997839504e-02 4.910601336216083301e-02 2.771018786977982526e-02 9.627665173754976213e-03 2.493212605254235131e-02 5.095292955943941937e-02 7.911615843454816721e-02 1.088592206339364515e-01 1.399975153667545325e-01 1.724005138759508449e-01 2.059457251538512057e-01 2.405076761554439113e-01 2.759546505871197097e-01 3.121477883329170644e-01 3.489410859496518968e-01 3.861818132977007378e-01 4.237111582108813446e-01 4.613650158625277053e-01 4.989748806783885215e-01 5.363688161766636542e-01 5.733724859852183942e-01 6.098102329190179249e-01 6.455061946752905788e-01 6.802854454449298593e-01 7.139751530362196119e-01 7.464057412080915554e-01 7.774120469453844606e-01 8.068344624499887985e-01 8.345200517101969417e-01 8.603236316698010810e-01 8.841088082618580035e-01 9.057489579066692054e-01 9.251281455021181932e-01 9.421419704566433850e-01 9.566983329280057680e-01 9.687181131297593062e-01 9.781357573457020171e-01 9.848997651425773769e-01 9.889730731839448952e-01 9.903333320135894180e-01 9.889730731839448952e-01 9.848997651425773769e-01 9.781357573457021282e-01 9.687181131297593062e-01 9.566983329280057680e-01 9.421419704566437181e-01 9.251281455021181932e-01 9.057489579066692054e-01 8.841088082618580035e-01 8.603236316698010810e-01 8.345200517101970528e-01 8.068344624499886875e-01 7.774120469453844606e-01 7.464057412080915554e-01 7.139751530362195009e-01 6.802854454449300814e-01 6.455061946752905788e-01 6.098102329190178139e-01 5.733724859852183942e-01 5.363688161766637652e-01 4.989748806783885215e-01 4.613650158625276498e-01 4.237111582108814001e-01 3.861818132977007378e-01 3.489410859496519524e-01 3.121477883329170644e-01 2.759546505871196542e-01 2.405076761554439113e-01 2.059457251538511779e-01 1.724005138759508449e-01 1.399975153667544769e-01 1.088592206339364238e-01 7.911615843454815333e-02 5.095292955943940549e-02 2.493212605254236172e-02 9.627665173754950192e-03 2.771018786977982526e-02 4.910601336216083301e-02 6.926477468997838116e-02 8.783094600232534133e-02 1.047170709338054728e-01 1.198952264044867017e-01 1.333623729705756544e-01 1.451309120095415350e-01 1.552251564221727442e-01 1.636796133114848673e-01 1.705379261075465891e-01 1.758520892922224854e-01 1.796817909331194230e-01 1.820938269570490375e-01 1.831615679582782874e-01 1.829644767437985375e-01 1.815876844479796803e-01 1.791216395758812308e-01 1.756618498035145137e-01 1.713087416990207446e-01 1.661676690210107665e-01 1.603491055687298328e-01 1.539690624011675613e-01 1.471497685236966835e-01 1.400206424833047858e-01 1.327195475530292823e-01 1.253942438814734106e-01 1.182037932586990081e-01 1.113193922018533705e-01 1.049236754989599785e-01 9.920699456794006277e-02 9.435879826502199808e-02 9.055264536528193076e-02 8.792537034628294945e-02 8.655462854052944910e-02 8.644258597572125613e-02 8.751335358175781065e-02 8.962627425987410024e-02 9.259981454793402011e-02 9.623720391840301369e-02 1.003468438955289754e-01 1.047549068846543446e-01 1.093109968962786838e-01 1.138891074536340225e-01 1.183860091713968138e-01 1.227185578697025103e-01 1.268207828664289771e-01 1.306411723844195794e-01 1.341403134973564448e-01 1.372889112692335933e-01 1.400661533289792038e-01 1.424583666600593435e-01 1.444579122510129265e-01 1.460622695324697018e-01 1.472732709003737595e-01 1.480964547456200264e-01 1.485405124050483694e-01 1.486168101298458721e-01 1.483389716315887397e-01 1.477225102055042261e-01 1.467845020477281104e-01 1.455432943588288730e-01 1.440182433083635749e-01 1.422294780424794569e-01 1.401976877396548804e-01 1.379439293279014489e-01 1.354894539228940209e-01 1.328555503700052098e-01 1.300634045040396924e-01 1.271339729009391128e-01 1.240878700029831583e-01 1.209452675657868431e-01 1.177258054119044994e-01 1.144485124899153466e-01 1.111317372363147954e-01 1.077930862263361128e-01 1.044493700849484091e-01 1.011165556170352947e-01 9.780972311333495373e-02 9.454302780442157272e-02 9.132966447863881398e-02 8.818183436237339579e-02 8.511071349444342127e-02 8.212642202243115863e-02 7.923799411760160116e-02 7.645334855258327511e-02 7.377926041067141283e-02 7.122133488506078580e-02 6.878398465350581137e-02 6.647041283512777898e-02 6.428260399068638775e-02 6.222132594236141900e-02 6.028614528594607863e-02 5.847545927844378238e-02 5.678654626319058069e-02 5.521563593941487130e-02 5.375799964205207893e-02 5.240805947246875152e-02 5.115951375634422010e-02 5.000547506714892593e-02 4.893861609969177295e-02 4.795131812736919130e-02 4.703581668821249506e-02 4.618433950900264345e-02 4.538923242139665526e-02 4.464307003277173669e-02 4.393874905153225680e-02 4.326956330121839445e-02 4.262926048303445486e-02 4.201208159021382893e-02 4.141278450402825079e-02 4.082665370647387687e-02 4.024949824876541266e-02 3.967764015204353067e-02 3.910789532775717919e-02 3.853754892984104230e-02 3.796432682464288833e-02 3.738636461608429995e-02 3.680217541423534688e-02
3.542263892009907961e-02 3.601107108870912898e-02 3.659334329428357013e-02 3.717077784632617093e-02 3.774506113537005880e-02 3.831827608376228711e-02 3.889293372628431500e-02 3.947200282062988258e-02 4.005893614157956389e-02 4.065769186160191062e-02 4.127274818361630071e-02 4.190910919513364530e-02 4.257229979037627926e-02 4.326834749720920997e-02 4.400374918978688238e-02 4.478542100302528722e-02 4.562063031695352128e-02 4.651690945239592145e-02 4.748195168918552256e-02 4.852349132342460153e-02 4.964917062430127676e-02 5.086639760873327976e-02 5.218219938719880630e-02 5.360307632176373321e-02 5.513486229003332351e-02 5.678259593729259591e-02 5.855040696237471393e-02 6.044142032403844456e-02 6.245767992215794234e-02 6.460009196771353268e-02 6.686838706001553556e-02 6.926109905402319522e-02 7.177555818845034186e-02 7.440789566705358071e-02 7.715305690712070952e-02 8.000482092749415519e-02 8.295582376715342210e-02 8.599758432940000918e-02 8.912053157192147135e-02 9.231403246128708218e-02 9.556642055071695729e-02 9.886502540613387180e-02 1.021962033935953362e-01 1.055453705553266314e-01 1.088970384507301770e-01 1.122348539345789098e-01 1.155416438986185401e-01 1.187994660265728614e-01 1.219896666156713994e-01 1.250929465091067117e-01 1.280894361704755791e-01 1.309587809196967878e-01 1.336802373459688442e-01 1.362327819229022519e-01 1.385952328802346756e-01 1.407463864429056577e-01 1.426651686407811592e-01 1.443308040324987884e-01 1.457230028898796048e-01 1.468221686748520383e-01 1.476096280350181200e-01 1.480678860813285369e-01 1.481809104371873131e-01 1.479344485222915118e-01 1.473163838338317488e-01 1.463171387114401423e-01 1.449301333440783934e-01 1.431523137447680560e-01 1.409847652458819101e-01 1.384334329031950694e-01 1.355099761068885023e-01 1.322327915104106744e-01 1.286282453775453305e-01 1.247321617164399987e-01 1.205916119006094633e-01 1.162670363440304611e-01 1.118346832484314463e-01 1.073892461698535694e-01 1.030463802313463517e-01 9.894442919378765300e-02 9.524418494214902109e-02 9.212493063809731875e-02 8.977475859012185033e-02 8.837390856042250109e-02 8.807232034302979462e-02 8.896634361371431876e-02 9.108224747138234101e-02 9.437281570328405478e-02 9.872773585796953966e-02 1.039925964629954125e-01 1.099892237535472911e-01 1.165321060786471408e-01 1.234390703963585550e-01 1.305368389059204104e-01 1.376630379541051163e-01 1.446661744115027015e-01 1.514046690498370984e-01 1.577456055614376018e-01 1.635635403300523261e-01 1.687395248904085265e-01 1.731603870111030341e-01 1.767182641671764531e-01 1.793103610513760160e-01 1.808388960915706944e-01 1.812112024922646614e-01 1.803399528113554251e-01 1.781434804482285861e-01 1.745461757938554237e-01 1.694789389882082609e-01 1.628796755143086528e-01 1.546938260319572211e-01 1.448749297698039284e-01 1.333852359984410429e-01 1.201964130215542881e-01 1.052904971959816860e-01 8.866151437603125851e-02 7.031930557868534826e-02 5.030264377985794316e-02 2.875490975029718760e-02 7.589729133730529174e-03 2.136588540237115141e-02 4.758055217877842774e-02 7.564502799121471110e-02 1.052170438300456951e-01 1.361627616049760625e-01 1.683695890185016031e-01 2.017231796488324069e-01 2.361023883809965362e-01 2.713780294674509319e-01 3.074127890734186241e-01 3.440615977065343833e-01 3.811722351723342284e-01 4.185860795853186822e-01 4.561389599142205986e-01 4.936620899017973296e-01 5.309830686990537618e-01 5.679269366820344223e-01 6.043172761673680782e-01 6.399773471509720979e-01 6.747312482302941783e-01 7.084050927582864476e-01 7.408281901311479789e-01 7.718342219930305337e-01 8.012624030839842204e-01 8.289586164823067316e-01 8.547765131109297254e-01 8.785785655957809581e-01 9.002370668848659330e-01 9.196350644602654389e-01 9.366672214989054668e-01 9.512405969579807996e-01 9.632753372714940587e-01 9.727052731383786233e-01 9.794784157517377743e-01 9.835573477532313369e-01 9.849195051860836214e-01 9.835573477532314479e-01 9.794784157517376633e-01 9.727052731383787343e-01 9.632753372714937257e-01 9.512405969579807996e-01 9.366672214989054668e-01 9.196350644602654389e-01 9.002370668848658219e-01 8.785785655957809581e-01 8.547765131109301695e-01 8.289586164823067316e-01 8.012624030839842204e-01 7.718342219930305337e-01 7.408281901311482009e-01 7.084050927582864476e-01 6.747312482302941783e-01 6.399773471509719869e-01 6.043172761673680782e-01 5.679269366820344223e-01 5.309830686990537618e-01 4.936620899017972186e-01 4.561389599142204321e-01 4.185860795853186822e-01 3.811722351723342839e-01 3.440615977065343833e-01 3.074127890734186241e-01 2.713780294674510429e-01 2.361023883809965362e-01 2.017231796488323514e-01 1.683695890185016031e-01 1.361627616049760625e-01 1.052170438300456812e-01 7.564502799121469723e-02 4.758055217877844162e-02 2.136588540237118958e-02 7.589729133730510093e-03 2.875490975029718760e-02 5.030264377985792928e-02 7.031930557868529275e-02 8.866151437603123076e-02 1.052904971959817415e-01 1.201964130215543158e-01 1.333852359984410429e-01 1.448749297698039562e-01 1.546938260319571934e-01 1.628796755143085973e-01 1.694789389882082609e-01 1.745461757938554237e-01 1.781434804482285306e-01 1.803399528113554251e-01 1.812112024922646614e-01 1.808388960915706944e-01 1.793103610513760160e-01 1.767182641671764809e-01 1.731603870111030063e-01 1.687395248904084710e-01 1.635635403300523261e-01 1.577456055614375741e-01 1.514046690498370984e-01 1.446661744115027293e-01 1.376630379541051441e-01 1.305368389059204104e-01 1.234390703963585412e-01 1.165321060786470991e-01 1.099892237535472911e-01 1.039925964629954541e-01 9.872773585796955353e-02 9.437281570328408253e-02 9.108224747138234101e-02 8.896634361371433264e-02 8.807232034302978074e-02 8.837390856042252885e-02 8.977475859012187809e-02 9.212493063809731875e-02 9.524418494214897946e-02 9.894442919378765300e-02 1.030463802313463934e-01 1.073892461698535694e-01 1.118346832484314740e-01 1.162670363440304472e-01 1.205916119006095050e-01 1.247321617164399710e-01 1.286282453775452750e-01 1.322327915104106744e-01 1.355099761068885023e-01 1.384334329031950417e-01 1.409847652458819378e-01 1.431523137447680838e-01 1.449301333440783934e-01 1.463171387114401700e-01 1.473163838338318044e-01 1.479344485222915118e-01 1.481809104371873409e-01 1.480678860813285092e-01 1.476096280350181478e-01 1.468221686748520105e-01 1.457230028898796048e-01 1.443308040324987884e-01 1.426651686407811592e-01 1.407463864429056855e-01 1.385952328802346756e-01 1.362327819229022519e-01 1.336802373459687887e-01 1.309587809196968433e-01 1.280894361704755791e-01 1.250929465091066839e-01 1.219896666156713994e-01 1.187994660265728614e-01 1.155416438986185540e-01 1.122348539345789098e-01 1.088970384507301908e-01 1.055453705553266452e-01 1.021962033935953362e-01 9.886502540613387180e-02 9.556642055071695729e-02 9.231403246128708218e-02 8.912053157192147135e-02 8.599758432939998143e-02 8.295582376715342210e-02 8.000482092749415519e-02 7.715305690712072340e-02 7.440789566705359459e-02 7.177555818845035573e-02 6.926109905402320910e-02 6.686838706001553556e-02 6.460009196771354656e-02 6.245767992215795622e-02 6.044142032403844456e-02 5.855040696237471393e-02 5.678259593729260979e-02 5.513486229003334432e-02 5.360307632176374015e-02 5.218219938719880630e-02 5.086639760873327976e-02 4.964917062430131145e-02 4.852349132342458071e-02 4.748195168918551562e-02 4.651690945239595615e-02 4.562063031695352128e-02 4.478542100302528028e-02 4.400374918978688238e-02 4.326834749720922385e-02 4.257229979037628620e-02 4.190910919513364530e-02 4.127274818361629377e-02 4.065769186160191062e-02 4.005893614157955002e-02 3.947200282062990340e-02 3.889293372628431500e-02 3.831827608376228017e-02 3.774506113537005880e-02 3.717077784632615706e-02 3.659334329428357013e-02 3.601107108870911511e-02 3.542263892009910042e-02
3.401895476001615820e-02 3.461052221673923540e-02 3.519605690428644768e-02 3.577671610156669263e-02 3.635400748965588597e-02 3.692982172787463019e-02 3.750646452557167276e-02 3.808668719716164913e-02 3.867371444629242455e-02 3.927126787310627337e-02 3.988358345321213472e-02 4.051542102216198343e-02 4.117206364623121617e-02 4.185930470661246294e-02 4.258342061091407310e-02 4.335112731246597989e-02 4.416951929503713098e-02 4.504599038067848976e-02 4.598813662692525367e-02 4.700364264725279129e-02 4.810015382951859236e-02 4.928513802333642918e-02 5.056574118374579374e-02 5.194864206386398675e-02 5.343991124216383032e-02 5.504487950183735434e-02 5.676801986879231182e-02 5.861284654633734659e-02 6.058183269605894178e-02 6.267634766927976386e-02 6.489661305087937593e-02 6.724167586479559700e-02 6.970939658693303675e-02 7.229644924157649366e-02 7.499833079910966926e-02 7.780937728952805332e-02 8.072278442412225696e-02 8.373063100052278995e-02 8.682390388670886694e-02 8.999252388494841104e-02 9.322537223163021580e-02 9.651031787366996795e-02 9.983424596982895527e-02 1.031830882979398595e-01 1.065418564147706387e-01 1.098946785248681168e-01 1.132248410799593930e-01 1.165148361626404949e-01 1.197464157173476623e-01 1.229006536867449512e-01 1.259580171001998539e-01 1.288984471494357964e-01 1.317014512805400606e-01 1.343462073369439680e-01 1.368116808106151494e-01 1.390767563053208755e-01 1.411203843945559033e-01 1.429217451779341563e-01 1.444604300168562117e-01 1.457166431804333417e-01 1.466714254788591132e-01 1.473069024335605381e-01 1.476065601706119390e-01 1.475555530771279211e-01 1.471410483950542636e-01 1.463526144262876083e-01 1.451826609900404297e-01 1.436269433290763842e-01 1.416851439372865396e-01 1.393615508938376990e-01 1.366658562828813595e-01 1.336141039994101776e-01 1.302298220903359560e-01 1.265453792250403886e-01 1.226036045911743227e-01 1.184596988033552178e-01 1.141834279393322965e-01 1.098615124897937279e-01 1.055999658688316772e-01 1.015258644988120545e-01 9.778762096594158237e-02 9.455233923142962460e-02 9.199849969490903057e-02 9.030257009418767022e-02 8.961979257130701926e-02 9.006240146445466943e-02 9.168144811819767259e-02 9.445866949530296042e-02 9.831115841197093919e-02 1.031061246336277132e-01 1.086796515503224980e-01 1.148537601364937738e-01 1.214487966993495899e-01 1.282908070152739832e-01 1.352149896570075671e-01 1.420666419727043550e-01 1.487007659365316148e-01 1.549811141039366125e-01 1.607791263241203639e-01 1.659729836975020745e-01 1.704468727383089133e-01 1.740904809410888099e-01 1.767987103389387915e-01 1.784715815080369916e-01 1.790142967724184242e-01 1.783374324897368524e-01 1.763572333201295916e-01 1.729959848704623881e-01 1.681824444554450848e-01 1.618523127557813523e-01 1.539487319823883149e-01 1.444227991454574422e-01 1.332340870683827727e-01 1.203511732013032715e-01 1.057521940585231107e-01 8.942549592459952956e-02 7.137064742844111132e-02 5.160103789050306949e-02 3.015691654096935154e-02 7.373097547684687864e-03 1.813200975676486360e-02 4.439698609680530622e-02 7.226602994236189237e-02 1.015941246885209981e-01 1.322844763766377885e-01 1.642370010947850067e-01 1.973430740850076470e-01 2.314847051470701467e-01 2.665346576169105863e-01 3.023568925660687912e-01 3.388071793018624378e-01 3.757338192188589554e-01 4.129784604190738229e-01 4.503769904028643856e-01 4.877604974744172428e-01 5.249562924979701561e-01 5.617889827242342760e-01 5.980815891333414180e-01 6.336566983440629075e-01 6.683376397267106750e-01 7.019496779833100941e-01 7.343212111533692354e-01 7.652849637845473563e-01 7.946791648860078716e-01 8.223487002651641564e-01 8.481462289402761368e-01 8.719332535237155346e-01 8.935811347839162089e-01 9.129720410162415201e-01 9.299998233810016224e-01 9.445708089957096654e-01 9.566045042921428321e-01 9.660342019591698914e-01 9.728074856806980808e-01 9.768866278346045595e-01 9.782488763319581171e-01 9.768866278346045595e-01 9.728074856806980808e-01 9.660342019591698914e-01 9.566045042921430541e-01 9.445708089957095543e-01 9.299998233810017334e-01 9.129720410162416311e-01 8.935811347839162089e-01 8.719332535237155346e-01 8.481462289402761368e-01 8.223487002651641564e-01 7.946791648860078716e-01 7.652849637845473563e-01 7.343212111533692354e-01 7.019496779833099831e-01 6.683376397267106750e-01 6.336566983440627965e-01 5.980815891333414180e-01 5.617889827242342760e-01 5.249562924979700451e-01 4.877604974744172428e-01 4.503769904028643856e-01 4.129784604190739339e-01 3.757338192188590109e-01 3.388071793018624378e-01 3.023568925660687357e-01 2.665346576169106974e-01 2.314847051470701467e-01 1.973430740850076470e-01 1.642370010947849790e-01 1.322844763766378162e-01 1.015941246885209842e-01 7.226602994236189237e-02 4.439698609680530622e-02 1.813200975676486360e-02 7.373097547684684394e-03 3.015691654096932378e-02 5.160103789050306256e-02 7.137064742844109744e-02 8.942549592459954344e-02 1.057521940585231107e-01 1.203511732013032992e-01 1.332340870683827450e-01 1.444227991454574422e-01 1.539487319823883427e-01 1.618523127557813801e-01 1.681824444554450848e-01 1.729959848704624159e-01 1.763572333201295639e-01 1.783374324897369634e-01 1.790142967724184520e-01 1.784715815080369083e-01 1.767987103389387082e-01 1.740904809410887821e-01 1.704468727383089133e-01 1.659729836975020745e-01 1.607791263241203084e-01 1.549811141039366125e-01 1.487007659365316425e-01 1.420666419727043550e-01 1.352149896570075671e-01 1.282908070152739555e-01 1.214487966993495899e-01 1.148537601364937877e-01 1.086796515503224980e-01 1.031061246336277132e-01 9.831115841197095306e-02 9.445866949530297429e-02 9.168144811819765871e-02 9.006240146445464168e-02 8.961979257130701926e-02 9.030257009418765635e-02 9.199849969490901669e-02 9.455233923142961072e-02 9.778762096594159625e-02 1.015258644988120545e-01 1.055999658688316495e-01 1.098615124897937001e-01 1.141834279393322826e-01 1.184596988033551901e-01 1.226036045911743366e-01 1.265453792250403886e-01 1.302298220903359560e-01 1.336141039994101498e-01 1.366658562828813595e-01 1.393615508938376712e-01 1.416851439372865396e-01 1.436269433290764119e-01 1.451826609900404297e-01 1.463526144262875528e-01 1.471410483950542636e-01 1.475555530771278656e-01 1.476065601706119113e-01 1.473069024335605659e-01 1.466714254788591132e-01 1.457166431804333417e-01 1.444604300168562117e-01 1.429217451779341563e-01 1.411203843945559033e-01 1.390767563053209310e-01 1.368116808106151494e-01 1.343462073369439125e-01 1.317014512805400883e-01 1.288984471494357964e-01 1.259580171001998816e-01 1.229006536867449512e-01 1.197464157173476623e-01 1.165148361626404672e-01 1.132248410799594207e-01 1.098946785248681585e-01 1.065418564147706526e-01 1.031830882979398595e-01 9.983424596982896915e-02 9.651031787366995407e-02 9.322537223163018805e-02 8.999252388494843879e-02 8.682390388670883918e-02 8.373063100052280383e-02 8.072278442412225696e-02 7.780937728952805332e-02 7.499833079910965539e-02 7.229644924157647978e-02 6.970939658693302288e-02 6.724167586479559700e-02 6.489661305087937593e-02 6.267634766927976386e-02 6.058183269605891402e-02 5.861284654633734659e-02 5.676801986879229794e-02 5.504487950183733352e-02 5.343991124216383726e-02 5.194864206386400063e-02 5.056574118374578680e-02 4.928513802333642918e-02 4.810015382951859236e-02 4.700364264725277741e-02 4.598813662692527449e-02 4.504599038067847588e-02 4.416951929503711710e-02 4.335112731246597295e-02 4.258342061091407310e-02 4.185930470661244213e-02 4.117206364623121617e-02 4.051542102216197649e-02 3.988358345321214166e-02 3.927126787310628031e-02 3.867371444629243149e-02 3.808668719716164913e-02 3.750646452557166582e-02 3.692982172787463019e-02 3.635400748965587903e-02 3.577671610156667181e-02 3.519605690428644074e-02 3.461052221673922846e-02 3.401895476001616514e-02
3.259470066608805700e-02 3.318823794674628097e-02 3.377593627727118464e-02 3.435878727397283922e-02 3.493811900536344939e-02 3.551562860058905813e-02 3.609341469942602826e-02 3.667400881820973707e-02 3.726040447019578206e-02 3.785608262790676054e-02 3.846503186372226407e-02 3.909176127470756490e-02 3.974130411747248820e-02 4.041920998453919084e-02 4.113152338588583340e-02 4.188474679905165865e-02 4.268578665326881044e-02 4.354188133728421894e-02 4.446051116233311340e-02 4.544929123352886569e-02 4.651584931036235881e-02 4.766769186081352971e-02 4.891206250167867003e-02 5.025579773436467806e-02 5.170518521682937463e-02 5.326582969121330946e-02 5.494253111003007117e-02 5.673917853734223443e-02 5.865866216936254512e-02 6.070280448030163784e-02 6.287231021779113305e-02 6.516673388687099777e-02 6.758446256663955265e-02 7.012271143957714281e-02 7.277752927026631680e-02 7.554381119962737257e-02 7.841531655230903064e-02 8.138468981220098319e-02 8.444348343323546113e-02 8.758218166328543552e-02 9.079022502765242419e-02 9.405603552182713323e-02 9.736704289076446306e-02 1.007097126237860157e-01 1.040695764772785192e-01 1.074312664614804486e-01 1.107785533047854626e-01 1.140943904501373618e-01 1.173609646539515994e-01 1.205597542574484843e-01 1.236715961910653666e-01 1.266767627613825387e-01 1.295550492624766292e-01 1.322858734553601368e-01 1.348483879756751103e-01 1.372216067673686368e-01 1.393845467060037258e-01 1.413163856788803019e-01 1.429966385420446962e-01 1.444053525917301795e-01 1.455233244897884137e-01 1.463323409950023912e-01 1.468154464086267874e-01 1.469572403864097543e-01 1.467442107563890763e-01 1.461651072816359531e-01 1.452113640052163646e-01 1.438775800103768432e-01 1.421620712283012677e-01 1.400675094200715121e-01 1.376016686778806508e-01 1.347783045991673978e-01 1.316181961917363974e-01 1.281503843374565410e-01 1.244136406331544237e-01 1.204581914283318900e-01 1.163476943135482167e-01 1.121614018771624616e-01 1.079963253100471171e-01 1.039689969180294937e-01 1.002161023760778369e-01 9.689283702581712177e-02 9.416749158291269628e-02 9.221086126617530909e-02 9.118012771226359503e-02 9.119914740017055765e-02 9.233984105894735284e-02 9.461064859919353365e-02 9.795605915225545635e-02 1.022667326686633182e-01 1.073957322979568058e-01 1.131753511679420010e-01 1.194307125024878791e-01 1.259888223428419218e-01 1.326835363212833796e-01 1.393576162652247208e-01 1.458630460353429470e-01 1.520604809169691374e-01 1.578183843158493804e-01 1.630121594926811635e-01 1.675234243893842512e-01 1.712394848390815794e-01 1.740530124531352030e-01 1.758619103169337394e-01 1.765693405773620661e-01 1.760838860973044651e-01 1.743198197091509472e-01 1.711974571878078777e-01 1.666435728903587210e-01 1.605918596384119379e-01 1.529834167034452574e-01 1.437672516953431012e-01 1.329007838372136263e-01 1.203503377220732917e-01 1.060916186341242795e-01 9.011016427636074633e-02 7.240177903053490738e-02 5.297300782514655082e-02 3.184208577461682815e-02 9.050189751684607070e-03 1.543356819087137594e-02 4.145528987338544663e-02 6.900690158968730836e-02 9.800927263320988181e-02 1.283769882491615777e-01 1.600142550694627908e-01 1.928148184221185335e-01 2.266622893932792593e-01 2.614306206755482309e-01 2.969846859061833766e-01 3.331809493671710753e-01 3.698682194612826768e-01 4.068884806060851789e-01 4.440777980212240461e-01 4.812672893020641385e-01 5.182841559721852454e-01 5.549527674956066248e-01 5.910957895535448037e-01 6.265353477745317923e-01 6.610942175665649456e-01 6.945970302467838753e-01 7.268714853069836446e-01 7.577495583989991568e-01 7.870686944781354333e-01 8.146729755093582437e-01 8.404142522224008482e-01 8.641532295992341295e-01 8.857604960899232438e-01 9.051174869786863253e-01 9.221173728573043293e-01 9.366658648027892387e-01 9.486819285938077329e-01 9.580984011278596002e-01 9.648625031093519544e-01 9.689362430572560081e-01 9.702967087184659611e-01 9.689362430572560081e-01 9.648625031093519544e-01 9.580984011278596002e-01 9.486819285938078439e-01 9.366658648027893497e-01 9.221173728573043293e-01 9.051174869786863253e-01 8.857604960899232438e-01 8.641532295992341295e-01 8.404142522224009593e-01 8.146729755093582437e-01 7.870686944781355443e-01 7.577495583989991568e-01 7.268714853069836446e-01 6.945970302467839863e-01 6.610942175665648346e-01 6.265353477745314592e-01 5.910957895535448037e-01 5.549527674956066248e-01 5.182841559721853564e-01 4.812672893020641385e-01 4.440777980212240461e-01 4.068884806060852344e-01 3.698682194612826768e-01 3.331809493671710753e-01 2.969846859061834321e-01 2.614306206755481754e-01 2.266622893932792038e-01 1.928148184221185057e-01 1.600142550694627908e-01 1.283769882491614944e-01 9.800927263320985405e-02 6.900690158968728061e-02 4.145528987338545357e-02 1.543356819087136900e-02 9.050189751684570641e-03 3.184208577461682815e-02 5.297300782514653694e-02 7.240177903053490738e-02 9.011016427636074633e-02 1.060916186341242518e-01 1.203503377220733056e-01 1.329007838372136263e-01 1.437672516953431012e-01 1.529834167034452297e-01 1.605918596384119379e-01 1.666435728903587210e-01 1.711974571878078777e-01 1.743198197091509472e-01 1.760838860973044373e-01 1.765693405773620384e-01 1.758619103169337672e-01 1.740530124531351475e-01 1.712394848390815794e-01 1.675234243893841957e-01 1.630121594926812190e-01 1.578183843158493804e-01 1.520604809169691374e-01 1.458630460353429747e-01 1.393576162652247485e-01 1.326835363212833796e-01 1.259888223428419496e-01 1.194307125024879068e-01 1.131753511679420010e-01 1.073957322979567502e-01 1.022667326686633182e-01 9.795605915225544247e-02 9.461064859919354753e-02 9.233984105894735284e-02 9.119914740017057153e-02 9.118012771226362279e-02 9.221086126617528134e-02 9.416749158291271016e-02 9.689283702581712177e-02 1.002161023760778646e-01 1.039689969180295076e-01 1.079963253100470894e-01 1.121614018771624754e-01 1.163476943135482167e-01 1.204581914283319316e-01 1.244136406331544376e-01 1.281503843374565133e-01 1.316181961917363974e-01 1.347783045991674256e-01 1.376016686778807063e-01 1.400675094200714843e-01 1.421620712283012677e-01 1.438775800103768709e-01 1.452113640052163646e-01 1.461651072816359531e-01 1.467442107563890485e-01 1.469572403864096988e-01 1.468154464086267597e-01 1.463323409950024190e-01 1.455233244897884137e-01 1.444053525917301795e-01 1.429966385420447517e-01 1.413163856788803574e-01 1.393845467060037258e-01 1.372216067673686923e-01 1.348483879756750825e-01 1.322858734553601368e-01 1.295550492624766570e-01 1.266767627613825387e-01 1.236715961910653805e-01 1.205597542574485398e-01 1.173609646539516133e-01 1.140943904501372508e-01 1.107785533047854626e-01 1.074312664614804069e-01 1.040695764772785192e-01 1.007097126237860019e-01 9.736704289076449081e-02 9.405603552182709159e-02 9.079022502765239644e-02 8.758218166328539389e-02 8.444348343323543338e-02 8.138468981220098319e-02 7.841531655230897513e-02 7.554381119962742808e-02 7.277752927026634455e-02 7.012271143957710118e-02 6.758446256663956653e-02 6.516673388687099777e-02 6.287231021779111917e-02 6.070280448030165171e-02 5.865866216936255206e-02 5.673917853734222055e-02 5.494253111003005730e-02 5.326582969121332334e-02 5.170518521682937463e-02 5.025579773436469194e-02 4.891206250167864228e-02 4.766769186081352278e-02 4.651584931036236575e-02 4.544929123352885875e-02 4.446051116233309258e-02 4.354188133728420507e-02 4.268578665326881044e-02 4.188474679905166559e-02 4.113152338588583340e-02 4.041920998453920472e-02 3.974130411747246738e-02 3.909176127470757184e-02 3.846503186372225713e-02 3.785608262790676054e-02 3.726040447019576124e-02 3.667400881820973707e-02 3.609341469942604907e-02 3.551562860058907201e-02 3.493811900536346327e-02 3.435878727397285309e-02 3.377593627727118464e-02 3.318823794674627403e-02 3.259470066608803618e-02
3.115379931469185182e-02 3.174806751859727411e-02 3.233676490197370107e-02 3.292071662052959563e-02 3.350107004679908629e-02 3.407932731787564895e-02 3.465737805086515494e-02 3.523753138651977007e-02 3.582254629260246681e-02 3.641565881036830377e-02 3.702060467258491694e-02 3.764163547864349951e-02 3.828352640816792135e-02 3.895157332282638690e-02 3.965157708659761832e-02 4.038981306942318605e-02 4.117298412631633514e-02 4.200815588996342081e-02 4.290267398462804804e-02 4.386406373698745892e-02 4.489991406303509708e-02 4.601774835034926070e-02 4.722488620443713453e-02 4.852830074862356236e-02 4.993447663446739376e-02 5.144927394882486960e-02 5.307780276983286444e-02 5.482431227194860951e-02 5.669209711834846677e-02 5.868342255942439467e-02 6.079946834476445544e-02 6.304029040276219742e-02 6.540479835612726667e-02 6.789074637983917582e-02 7.049473467436082053e-02 7.321221888252839316e-02 7.603752505777983117e-02 7.896386821791208377e-02 8.198337301916769349e-02 8.508709559886395990e-02 8.826504611628870067e-02 9.150621194303519557e-02 9.479858180182444694e-02 9.812917142480458155e-02 1.014840515034315938e-01 1.048483788417095969e-01 1.082064317142161086e-01 1.115416504812720977e-01 1.148366845365816485e-01 1.180734466668671989e-01 1.212331758965176920e-01 1.242965098797285117e-01 1.272435678938715897e-01 1.300540454863232942e-01 1.327073218379446196e-01 1.351825809355685637e-01 1.374589476999455162e-01 1.395156403027138226e-01 1.413321400365462055e-01 1.428883802899665045e-01 1.441649564396552397e-01 1.451433588308523037e-01 1.458062314994459652e-01 1.461376599346738969e-01 1.461234920359565925e-01 1.457516975398132630e-01 1.450127726538248119e-01 1.439001985158636920e-01 1.424109644838049971e-01 1.405461702255244860e-01 1.383117241399902941e-01 1.357191596830117086e-01 1.327865952911314595e-01 1.295398668077157589e-01 1.260138615276327756e-01 1.222540761190076125e-01 1.183183993280685631e-01 1.142790719198178290e-01 1.102246813217202109e-01 1.062618815157977820e-01 1.025162675891753278e-01 9.913148768109482367e-02 9.626533942751942796e-02 9.408153062704649461e-02 9.273640548153026797e-02 9.236159121558425167e-02 9.304591015026954237e-02 9.482167768647968564e-02 9.765993204493138291e-02 1.014758860136309032e-01 1.061419117658707195e-01 1.115032511613405497e-01 1.173922040594228139e-01 1.236385903531221214e-01 1.300762168775431438e-01 1.365461511899382641e-01 1.428978797588495164e-01 1.489892748394207322e-01 1.546860147793615303e-01 1.598608492537932635e-01 1.643929194648396652e-01 1.681672294520974720e-01 1.710742997649376540e-01 1.730100009914706805e-01 1.738755490363702860e-01 1.735776383044509708e-01 1.720286882048571997e-01 1.691471799587090930e-01 1.648580632079709174e-01 1.590932148141082081e-01 1.517919354685007272e-01 1.429014738339384194e-01 1.323775744354135087e-01 1.201850586195705867e-01 1.062984801822258740e-01 9.070299205801522768e-02 7.339589788384326408e-02 5.439091996077624613e-02 3.373819982782511051e-02 1.178164162897544533e-02 1.356988793810683797e-02 3.881510820691991270e-02 6.589713515733364169e-02 9.448219229944122832e-02 1.244553274286432643e-01 1.557135476632452997e-01 1.881485709627421787e-01 2.216436374567413992e-01 2.560729362571387280e-01 2.913017934525128361e-01 3.271871722899506452e-01 3.635783453481637451e-01 4.003176850098958406e-01 4.372415469372666341e-01 4.741812315331298544e-01 5.109640122253795713e-01 5.474142207617719302e-01 5.833543800187124262e-01 6.186063747115678746e-01 6.529926501147825801e-01 6.863374285863537150e-01 7.184679334094691283e-01 7.492156092511234045e-01 7.784173284144644267e-01 8.059165720415388812e-01 8.315645755132341499e-01 8.552214274979106357e-01 8.767571124202957478e-01 8.960524865569473585e-01 9.130001785107952905e-01 9.275054054701591388e-01 9.394866974107762836e-01 9.488765222447642644e-01 9.556218058487401246e-01 9.596843419039459144e-01 9.610410875425684507e-01 9.596843419039462475e-01 9.556218058487401246e-01 9.488765222447642644e-01 9.394866974107760615e-01 9.275054054701591388e-01 9.130001785107952905e-01 8.960524865569475805e-01 8.767571124202957478e-01 8.552214274979106357e-01 8.315645755132340389e-01 8.059165720415388812e-01 7.784173284144646487e-01 7.492156092511232934e-01 7.184679334094693504e-01 6.863374285863538260e-01 6.529926501147829132e-01 6.186063747115678746e-01 5.833543800187125372e-01 5.474142207617718192e-01 5.109640122253795713e-01 4.741812315331298544e-01 4.372415469372666341e-01 4.003176850098957296e-01 3.635783453481637451e-01 3.271871722899506452e-01 2.913017934525128916e-01 2.560729362571386725e-01 2.216436374567414269e-01 1.881485709627422065e-01 1.557135476632453275e-01 1.244553274286432226e-01 9.448219229944117281e-02 6.589713515733365556e-02 3.881510820691993352e-02 1.356988793810686572e-02 1.178164162897546441e-02 3.373819982782510357e-02 5.439091996077623226e-02 7.339589788384326408e-02 9.070299205801522768e-02 1.062984801822258740e-01 1.201850586195706005e-01 1.323775744354134809e-01 1.429014738339384472e-01 1.517919354685007272e-01 1.590932148141082081e-01 1.648580632079709174e-01 1.691471799587090930e-01 1.720286882048572275e-01 1.735776383044509708e-01 1.738755490363702583e-01 1.730100009914705972e-01 1.710742997649376540e-01 1.681672294520974997e-01 1.643929194648396930e-01 1.598608492537932912e-01 1.546860147793615303e-01 1.489892748394206212e-01 1.428978797588495164e-01 1.365461511899382363e-01 1.300762168775431160e-01 1.236385903531221214e-01 1.173922040594228139e-01 1.115032511613405497e-01 1.061419117658707195e-01 1.014758860136309032e-01 9.765993204493138291e-02 9.482167768647968564e-02 9.304591015026950074e-02 9.236159121558429330e-02 9.273640548153030960e-02 9.408153062704649461e-02 9.626533942751942796e-02 9.913148768109483755e-02 1.025162675891753278e-01 1.062618815157978375e-01 1.102246813217201832e-01 1.142790719198178012e-01 1.183183993280685492e-01 1.222540761190075848e-01 1.260138615276327756e-01 1.295398668077157867e-01 1.327865952911314873e-01 1.357191596830117364e-01 1.383117241399902664e-01 1.405461702255244860e-01 1.424109644838049971e-01 1.439001985158636920e-01 1.450127726538248119e-01 1.457516975398132353e-01 1.461234920359565925e-01 1.461376599346738969e-01 1.458062314994459929e-01 1.451433588308523592e-01 1.441649564396552397e-01 1.428883802899665600e-01 1.413321400365462055e-01 1.395156403027137948e-01 1.374589476999455717e-01 1.351825809355685359e-01 1.327073218379445918e-01 1.300540454863232942e-01 1.272435678938715620e-01 1.242965098797285117e-01 1.212331758965176781e-01 1.180734466668671989e-01 1.148366845365816902e-01 1.115416504812721393e-01 1.082064317142161225e-01 1.048483788417095969e-01 1.014840515034316354e-01 9.812917142480456767e-02 9.479858180182443306e-02 9.150621194303522332e-02 8.826504611628868679e-02 8.508709559886391827e-02 8.198337301916769349e-02 7.896386821791208377e-02 7.603752505777984505e-02 7.321221888252836540e-02 7.049473467436079277e-02 6.789074637983918969e-02 6.540479835612726667e-02 6.304029040276221130e-02 6.079946834476444156e-02 5.868342255942435998e-02 5.669209711834847371e-02 5.482431227194862339e-02 5.307780276983286444e-02 5.144927394882486960e-02 4.993447663446739376e-02 4.852830074862357623e-02 4.722488620443714147e-02 4.601774835034926070e-02 4.489991406303511096e-02 4.386406373698745892e-02 4.290267398462804804e-02 4.200815588996343469e-02 4.117298412631634208e-02 4.038981306942317218e-02 3.965157708659763219e-02 3.895157332282637302e-02 3.828352640816793523e-02 3.764163547864349257e-02 3.702060467258489612e-02 3.641565881036830377e-02 3.582254629260245987e-02 3.523753138651977007e-02 3.465737805086514800e-02 3.407932731787564895e-02 3.350107004679906547e-02 3.292071662052959563e-02 3.233676490197370107e-02 3.174806751859726717e-02 3.115379931469185529e-02
2.970057264128077995e-02 3.029423916677255468e-02 3.088268643619600587e-02 3.146657218450811533e-02 3.204686183357650930e-02 3.262486088510439808e-02 3.320224778772377233e-02 3.378110652400224956e-02 3.436395794235012902e-02 3.495378861512789953e-02 3.555407574784175129e-02 3.616880641177371014e-02 3.680248914744305155e-02 3.746015582072481642e-02 3.814735154535278672e-02 3.887011055733879256e-02 3.963491617945748280e-02 4.044864347961064921e-02 4.131848391959079547e-02 4.225185219640803513e-02 4.325627654731493965e-02 4.433927493410044079e-02 4.550822062187444977e-02 4.677020158408256439e-02 4.813187876575775181e-02 4.959934841914821757e-02 5.117801344335180802e-02 5.287246793466493511e-02 5.468639807754136634e-02 5.662250121928703167e-02 5.868242364115183740e-02 6.086671632307004420e-02 6.317480702346728316e-02 6.560498633289721382e-02 6.815440503014087714e-02 7.081908004411620328e-02 7.359390654488238981e-02 7.647267407706159759e-02 7.944808513361256708e-02 8.251177508158322182e-02 8.565433284449480711e-02 8.886532218551647377e-02 9.213330380438590483e-02 9.544585875383705675e-02 9.878961390155330258e-02 1.021502703198966799e-01 1.055126355887163331e-01 1.088606610580484524e-01 1.121774851481975865e-01 1.154454837742255047e-01 1.186463289784316366e-01 1.217610568450389341e-01 1.247701457616829795e-01 1.276536060880439083e-01 1.303910822978668060e-01 1.329619686821178481e-01 1.353455397442034913e-01 1.375210964901643906e-01 1.394681299267855890e-01 1.411665032401622777e-01 1.425966543514433638e-01 1.437398208543995692e-01 1.445782897559589886e-01 1.450956749972899529e-01 1.452772264691699622e-01 1.451101752001158207e-01 1.445841206479590857e-01 1.436914676321008333e-01 1.424279224737897975e-01 1.407930604222037418e-01 1.387909794469538438e-01 1.364310588762134568e-01 1.337288448251603423e-01 1.307070871039164306e-01 1.273969526708323141e-01 1.238394355279231890e-01 1.200869664879588156e-01 1.162051887330668165e-01 1.122747914096650645e-01 1.083931633082323848e-01 1.046754218998330460e-01 1.012540881830551187e-01 9.827637200754558988e-02 9.589787980939316892e-02 9.427187681521011220e-02 9.353437232759741204e-02 9.378723314406633982e-02 9.508343793130394350e-02 9.741898798805097293e-02 1.007339893012143550e-01 1.049219418150190708e-01 1.098435312915887474e-01 1.153407007594164646e-01 1.212481253305665030e-01 1.274010675171937113e-01 1.336399234656440449e-01 1.398123399613283857e-01 1.457738154224073046e-01 1.513874966189227289e-01 1.565236428163154503e-01 1.610590339647752778e-01 1.648764662844118267e-01 1.678643970126778295e-01 1.699167543259817170e-01 1.709329050316093501e-01 1.708177621557554760e-01 1.694820111630750969e-01 1.668424338618834379e-01 1.628223113455221083e-01 1.573518909791839226e-01 1.503689078185334871e-01 1.418191596670979049e-01 1.316571519263214918e-01 1.198468661516224054e-01 1.063628024721257892e-01 9.119172854689426566e-02 7.433655458878712929e-02 5.582814806055266810e-02 3.577973688759688436e-02 1.494258416221302087e-02 1.286696938291244374e-02 3.654063232427806618e-02 6.296758869859099550e-02 9.103334890137454449e-02 1.205351666847835762e-01 1.513477419346052899e-01 1.833552332358685533e-01 2.164380891930809681e-01 2.504695772090428929e-01 2.853149123437815904e-01 3.208313056467240743e-01 3.568684210104582921e-01 3.932690545618688915e-01 4.298699577823379969e-01 4.665027654794858814e-01 5.029950059317246369e-01 5.391711774468225249e-01 5.748538785729879752e-01 6.098649804464981727e-01 6.440268302023250957e-01 6.771634744569637876e-01 7.091018918149948336e-01 7.396732232677303287e-01 7.687139893064931506e-01 7.960672826002062052e-01 8.215839252077945520e-01 8.451235795218892122e-01 8.665558024772642698e-01 8.857610330071282734e-01 9.026315032914106196e-01 9.170720650097536897e-01 9.290009225821549421e-01 9.383502662443637954e-01 9.450667987539408399e-01 9.491121505457559282e-01 9.504631792406958990e-01 9.491121505457557062e-01 9.450667987539408399e-01 9.383502662443635733e-01 9.290009225821548311e-01 9.170720650097532456e-01 9.026315032914109526e-01 8.857610330071282734e-01 8.665558024772642698e-01 8.451235795218893232e-01 8.215839252077944410e-01 7.960672826002063163e-01 7.687139893064931506e-01 7.396732232677303287e-01 7.091018918149948336e-01 6.771634744569637876e-01 6.440268302023250957e-01 6.098649804464982838e-01 5.748538785729878642e-01 5.391711774468226359e-01 5.029950059317247479e-01 4.665027654794857703e-01 4.298699577823381079e-01 3.932690545618688915e-01 3.568684210104582921e-01 3.208313056467240187e-01 2.853149123437815349e-01 2.504695772090428929e-01 2.164380891930809681e-01 1.833552332358685533e-01 1.513477419346052899e-01 1.205351666847835346e-01 9.103334890137454449e-02 6.296758869859100938e-02 3.654063232427808006e-02 1.286696938291242640e-02 1.494258416221303648e-02 3.577973688759686355e-02 5.582814806055268891e-02 7.433655458878710154e-02 9.119172854689426566e-02 1.063628024721257198e-01 1.198468661516223499e-01 1.316571519263214918e-01 1.418191596670979049e-01 1.503689078185335426e-01 1.573518909791838949e-01 1.628223113455221083e-01 1.668424338618834657e-01 1.694820111630750969e-01 1.708177621557554760e-01 1.709329050316093779e-01 1.699167543259817448e-01 1.678643970126779128e-01 1.648764662844117990e-01 1.610590339647752778e-01 1.565236428163154225e-01 1.513874966189227289e-01 1.457738154224073046e-01 1.398123399613284135e-01 1.336399234656440449e-01 1.274010675171937113e-01 1.212481253305664891e-01 1.153407007594164924e-01 1.098435312915887335e-01 1.049219418150190708e-01 1.007339893012143550e-01 9.741898798805097293e-02 9.508343793130392962e-02 9.378723314406633982e-02 9.353437232759741204e-02 9.427187681521011220e-02 9.589787980939316892e-02 9.827637200754561764e-02 1.012540881830552020e-01 1.046754218998330460e-01 1.083931633082323848e-01 1.122747914096650507e-01 1.162051887330667749e-01 1.200869664879588850e-01 1.238394355279231890e-01 1.273969526708323419e-01 1.307070871039164028e-01 1.337288448251602868e-01 1.364310588762134568e-01 1.387909794469538438e-01 1.407930604222038251e-01 1.424279224737898253e-01 1.436914676321008333e-01 1.445841206479590579e-01 1.451101752001158207e-01 1.452772264691699344e-01 1.450956749972899529e-01 1.445782897559589886e-01 1.437398208543995970e-01 1.425966543514433360e-01 1.411665032401622222e-01 1.394681299267855612e-01 1.375210964901644184e-01 1.353455397442034636e-01 1.329619686821178481e-01 1.303910822978668060e-01 1.276536060880439083e-01 1.247701457616829795e-01 1.217610568450389896e-01 1.186463289784316644e-01 1.154454837742255324e-01 1.121774851481976004e-01 1.088606610580484940e-01 1.055126355887163331e-01 1.021502703198966799e-01 9.878961390155330258e-02 9.544585875383705675e-02 9.213330380438587708e-02 8.886532218551645990e-02 8.565433284449482099e-02 8.251177508158322182e-02 7.944808513361253932e-02 7.647267407706159759e-02 7.359390654488236205e-02 7.081908004411620328e-02 6.815440503014084939e-02 6.560498633289721382e-02 6.317480702346728316e-02 6.086671632307005808e-02 5.868242364115183740e-02 5.662250121928703167e-02 5.468639807754135246e-02 5.287246793466491429e-02 5.117801344335178720e-02 4.959934841914824533e-02 4.813187876575775875e-02 4.677020158408255052e-02 4.550822062187442896e-02 4.433927493410043386e-02 4.325627654731493965e-02 4.225185219640803513e-02 4.131848391959080241e-02 4.044864347961064227e-02 3.963491617945748280e-02 3.887011055733877868e-02 3.814735154535277284e-02 3.746015582072483030e-02 3.680248914744307237e-02 3.616880641177370320e-02 3.555407574784173047e-02 3.495378861512789259e-02 3.436395794235012902e-02 3.378110652400222874e-02 3.320224778772377233e-02 3.262486088510439808e-02 3.204686183357650930e-02 3.146657218450808063e-02 3.088268643619599199e-02 3.029423916677256856e-02 2.970057264128077648e-02
2.823981114407571325e-02 2.883142356321249239e-02 2.941826258307716699e-02 3.000081738220529426e-02 3.057986999951719381e-02 3.115652747680681262e-02 3.173225476166898623e-02 3.230890770110028676e-02 3.288876524449118460e-02 3.347455973713711619e-02 3.406950392983999765e-02 3.467731307069053109e-02 3.530222020283178830e-02 3.594898259597128359e-02 3.662287712607621010e-02 3.732968242902751782e-02 3.807564583287331716e-02 3.886743345703318198e-02 3.971206247763699182e-02 4.061681539350231462e-02 4.158913715065443856e-02 4.263651711936556482e-02 4.376635905519242475e-02 4.498584317822500178e-02 4.630178523320604284e-02 4.772049773016395074e-02 4.924765844241760226e-02 5.088819065473203229e-02 5.264615867869024829e-02 5.452468091411018236e-02 5.652586139805602233e-02 5.865073951276957714e-02 6.089925645972365381e-02 6.327023634034464883e-02 6.576137925097227943e-02 6.836926368539882060e-02 7.108935569107653618e-02 7.391602257178296609e-02 7.684254939317536337e-02 7.986115705846497104e-02 8.296302122442249238e-02 8.613829178531683117e-02 8.937611304260138778e-02 9.266464499289381318e-02 9.599108640744050125e-02 9.934170055014579503e-02 1.027018444988839901e-01 1.060560031077013021e-01 1.093878286867028399e-01 1.126801874918159779e-01 1.159152141168373479e-01 1.190743748722433853e-01 1.221385412253394309e-01 1.250880743696289321e-01 1.279029219927323713e-01 1.305627283267433159e-01 1.330469585980036118e-01 1.353350390514619361e-01 1.374065138158724053e-01 1.392412200103521902e-01 1.408194826830220514e-01 1.421223314351489908e-01 1.431317409405283847e-01 1.438308980464026443e-01 1.442044987725285832e-01 1.442390793499167267e-01 1.439233865091983366e-01 1.432487935951944347e-01 1.422097708056017651e-01 1.408044199723649526e-01 1.390350868326561407e-01 1.369090665918736571e-01 1.344394214984763192e-01 1.316459315033350896e-01 1.285561995699689708e-01 1.252069293612643464e-01 1.216453804011136813e-01 1.179309768717920343e-01 1.141369892116932822e-01 1.103521064158274473e-01 1.066815539853404188e-01 1.032471810246543692e-01 1.001856713991780973e-01 9.764384240158512085e-02 9.577011410541920455e-02 9.470196757296389656e-02 9.455069169265191420e-02 9.538651391297287008e-02 9.722820596334498522e-02 1.000403553920587163e-01 1.037388072322922017e-01 1.082018853223412208e-01 1.132836184039216904e-01 1.188257210950841580e-01 1.246666175825112133e-01 1.306472474839953934e-01 1.366142292610209308e-01 1.424212075296624191e-01 1.479291255133634575e-01 1.530059628643767045e-01 1.575262829822008104e-01 1.613707855925450851e-01 1.644259624311722179e-01 1.665838950996052781e-01 1.677422017083851913e-01 1.678041227261616308e-01 1.666787297501012011e-01 1.642812396388998730e-01 1.605334184968287004e-01 1.553640647630057936e-01 1.487095690841924722e-01 1.405145641508563914e-01 1.307327092647248834e-01 1.193277262143933592e-01 1.062749857721436569e-01 9.156447312057951204e-02 7.520776390982646109e-02 5.725935766179746783e-02 3.790961967566878338e-02 1.825366728949628231e-02 1.345289982952926552e-02 3.469598257525871587e-02 6.024981440546355038e-02 8.768377043325260856e-02 1.166327424887339675e-01 1.469303343639060677e-01 1.784464416302732892e-01 2.110558364831967570e-01 2.446294939193929263e-01 2.790318473329812532e-01 3.141200470670106326e-01 3.497440440078355417e-01 3.857470768965582386e-01 4.219663902379713338e-01 4.582341022199114544e-01 4.943781799937156385e-01 5.302234963379597321e-01 5.655929494013002268e-01 6.003086308355083389e-01 6.341930293294020249e-01 6.670702573300985039e-01 6.987672890748396481e-01 7.291151982044834501e-01 7.579503833226984844e-01 7.851157699779393040e-01 8.104619777211479192e-01 8.338484411553225284e-01 8.551444742572517077e-01 8.742302677230514574e-01 8.909978096694655125e-01 9.053517207098804587e-01 9.172099952130816636e-01 9.265046414366299166e-01 9.331822141965430140e-01 9.372042347799968143e-01 9.385474939162621322e-01 9.372042347799967033e-01 9.331822141965429029e-01 9.265046414366299166e-01 9.172099952130816636e-01 9.053517207098804587e-01 8.909978096694655125e-01 8.742302677230514574e-01 8.551444742572517077e-01 8.338484411553228615e-01 8.104619777211479192e-01 7.851157699779394150e-01 7.579503833226984844e-01 7.291151982044836721e-01 6.987672890748395371e-01 6.670702573300985039e-01 6.341930293294020249e-01 6.003086308355083389e-01 5.655929494013003378e-01 5.302234963379597321e-01 4.943781799937156940e-01 4.582341022199114544e-01 4.219663902379713338e-01 3.857470768965580721e-01 3.497440440078355417e-01 3.141200470670106326e-01 2.790318473329812532e-01 2.446294939193928986e-01 2.110558364831967293e-01 1.784464416302732892e-01 1.469303343639060122e-01 1.166327424887339537e-01 8.768377043325259468e-02 6.024981440546350875e-02 3.469598257525870894e-02 1.345289982952929501e-02 1.825366728949628231e-02 3.790961967566880420e-02 5.725935766179744701e-02 7.520776390982640558e-02 9.156447312057949817e-02 1.062749857721436569e-01 1.193277262143933731e-01 1.307327092647249112e-01 1.405145641508563914e-01 1.487095690841924722e-01 1.553640647630058214e-01 1.605334184968287281e-01 1.642812396388999285e-01 1.666787297501012011e-01 1.678041227261616308e-01 1.677422017083852468e-01 1.665838950996052503e-01 1.644259624311722179e-01 1.613707855925450574e-01 1.575262829822008659e-01 1.530059628643767045e-01 1.479291255133634575e-01 1.424212075296624191e-01 1.366142292610209030e-01 1.306472474839953934e-01 1.246666175825111994e-01 1.188257210950841303e-01 1.132836184039217042e-01 1.082018853223412208e-01 1.037388072322922156e-01 1.000403553920587441e-01 9.722820596334501297e-02 9.538651391297285620e-02 9.455069169265191420e-02 9.470196757296391044e-02 9.577011410541919068e-02 9.764384240158516248e-02 1.001856713991780973e-01 1.032471810246544108e-01 1.066815539853404049e-01 1.103521064158274473e-01 1.141369892116932960e-01 1.179309768717920343e-01 1.216453804011136952e-01 1.252069293612643741e-01 1.285561995699689986e-01 1.316459315033350619e-01 1.344394214984762914e-01 1.369090665918737126e-01 1.390350868326561407e-01 1.408044199723649248e-01 1.422097708056017651e-01 1.432487935951943792e-01 1.439233865091983644e-01 1.442390793499167545e-01 1.442044987725285832e-01 1.438308980464026443e-01 1.431317409405283847e-01 1.421223314351489908e-01 1.408194826830220514e-01 1.392412200103521347e-01 1.374065138158724053e-01 1.353350390514619639e-01 1.330469585980036118e-01 1.305627283267432881e-01 1.279029219927323990e-01 1.250880743696289321e-01 1.221385412253393615e-01 1.190743748722433853e-01 1.159152141168373062e-01 1.126801874918160057e-01 1.093878286867028121e-01 1.060560031077013021e-01 1.027018444988840179e-01 9.934170055014579503e-02 9.599108640744048737e-02 9.266464499289381318e-02 8.937611304260138778e-02 8.613829178531683117e-02 8.296302122442254789e-02 7.986115705846497104e-02 7.684254939317539113e-02 7.391602257178296609e-02 7.108935569107653618e-02 6.836926368539882060e-02 6.576137925097226555e-02 6.327023634034464883e-02 6.089925645972360524e-02 5.865073951276957714e-02 5.652586139805600152e-02 5.452468091411018930e-02 5.264615867869025523e-02 5.088819065473203229e-02 4.924765844241761614e-02 4.772049773016395768e-02 4.630178523320602202e-02 4.498584317822500178e-02 4.376635905519245251e-02 4.263651711936555094e-02 4.158913715065442468e-02 4.061681539350229381e-02 3.971206247763696406e-02 3.886743345703316810e-02 3.807564583287331716e-02 3.732968242902751782e-02 3.662287712607621704e-02 3.594898259597125584e-02 3.530222020283178830e-02 3.467731307069053109e-02 3.406950392984001152e-02 3.347455973713711619e-02 3.288876524449117073e-02 3.230890770110030064e-02 3.173225476166899317e-02 3.115652747680683343e-02 3.057986999951718687e-02 3.000081738220529426e-02 2.941826258307719474e-02 2.883142356321250974e-02 2.823981114407570978e-02
2.677686259806506472e-02 2.736481505175259246e-02 2.794854724107331476e-02 2.852837844198201703e-02 2.910490567348484117e-02 2.967903549297674914e-02 3.025201681701559370e-02 3.082547418150977797e-02 3.140144065399738671e-02 3.198238938078578480e-02 3.257126249922805833e-02 3.317149588184616776e-02 3.378703792276013806e-02 3.442236035414337342e-02 3.508245892542488642e-02 3.577284173168329001e-02 3.649950308403875771e-02 3.726888111539636977e-02 3.808779783934525265e-02 3.896338113703224498e-02 3.990296911319261147e-02 4.091399837677224538e-02 4.200387896321307324e-02 4.317985969327521600e-02 4.444888861366216859e-02 4.581747365723989190e-02 4.729154870563273549e-02 4.887634980788099770e-02 5.057630545192452753e-02 5.239494361373757403e-02 5.433481697947741690e-02 5.639744642015936948e-02 5.858328164885331923e-02 6.089167711704195074e-02 6.332088066391505787e-02 6.586803222048411011e-02 6.852916994655580685e-02 7.129924147417006364e-02 7.417211836768942967e-02 7.714061241478152586e-02 8.019649287359591205e-02 8.333050427627040901e-02 8.653238480115531261e-02 8.979088556400985355e-02 9.309379144084464763e-02 9.642794422804608356e-02 9.977926907891188080e-02 1.031328052410336316e-01 1.064727421675177449e-01 1.097824620970154347e-01 1.130445902018422100e-01 1.162410533975916371e-01 1.193531488977369465e-01 1.223616235881447439e-01 1.252467652939205367e-01 1.279885070192409713e-01 1.305665452648461511e-01 1.329604735732988485e-01 1.351499325260143436e-01 1.371147775271790992e-01 1.388352658689783747e-01 1.402922647943070644e-01 1.414674825751683351e-01 1.423437250299182111e-01 1.429051804384390278e-01 1.431377365154940795e-01 1.430293340092078092e-01 1.425703626491337250e-01 1.417541066222169355e-01 1.405772485412769279e-01 1.390404429949000653e-01 1.371489731643982801e-01 1.349135064501288117e-01 1.323509670707676000e-01 1.294855441709671928e-01 1.263498511721951600e-01 1.229862424900777657e-01 1.194482715189446181e-01 1.158022298460856248e-01 1.121286291768476828e-01 1.085233596669954448e-01 1.050980721054915606e-01 1.019791017303086494e-01 9.930405076002343789e-02 9.721514051573340587e-02 9.584888127740587294e-02 9.532268103495256106e-02 9.572056076151518045e-02 9.708141402838767198e-02 9.939319938961431455e-02 1.025946655260611545e-01 1.065835554848093558e-01 1.112282998135977752e-01 1.163799185742937087e-01 1.218818842270806557e-01 1.275770913007975571e-01 1.333121102930841795e-01 1.389393797967787558e-01 1.443180562782895027e-01 1.493141085640666832e-01 1.538000642657366968e-01 1.576546594100480814e-01 1.607625303002204464e-01 1.630140144867842922e-01 1.643050851936208034e-01 1.645374205955811020e-01 1.636185985634626971e-01 1.614624041635466523e-01 1.579892388368919487e-01 1.531266262266870459e-01 1.468098217144883089e-01 1.389825562937299086e-01 1.295979945091999264e-01 1.186200980374052805e-01 1.060258684775936544e-01 9.180974517808684898e-02 7.599409679940007101e-02 5.866066240991414660e-02 4.007912116238555866e-02 2.158924499564975411e-02 1.511737193430390605e-02 3.333748665047388260e-02 5.777502664240401209e-02 8.445477056107081326e-02 1.127647521206163600e-01 1.424754133463401184e-01 1.734345556577036873e-01 2.055079303018601256e-01 2.385626358996814633e-01 2.724615451236231944e-01 3.070613806295507953e-01 3.422122435670045260e-01 3.777578164254689619e-01 4.135359250206986914e-01 4.493793165862931538e-01 4.851165815973025319e-01 5.205731782323853585e-01 5.555725330328881162e-01 5.899371984586896378e-01 6.234900516081667288e-01 6.560555201748450305e-01 6.874608226372256325e-01 7.175372101707794270e-01 7.461211980720258152e-01 7.730557747264497070e-01 7.981915764103060251e-01 8.213880165343538931e-01 8.425143583403361669e-01 8.614507205615896668e-01 8.780890061634960553e-01 8.923337449881882932e-01 9.041028419374789182e-01 9.133282232327927241e-01 9.199563742818783751e-01 9.239487637494853134e-01 9.252821495608195557e-01 9.239487637494852024e-01 9.199563742818787082e-01 9.133282232327927241e-01 9.041028419374789182e-01 8.923337449881882932e-01 8.780890061634960553e-01 8.614507205615896668e-01 8.425143583403361669e-01 8.213880165343538931e-01 7.981915764103060251e-01 7.730557747264497070e-01 7.461211980720258152e-01 7.175372101707794270e-01 6.874608226372256325e-01 6.560555201748448084e-01 6.234900516081667288e-01 5.899371984586896378e-01 5.555725330328881162e-01 5.205731782323855805e-01 4.851165815973024209e-01 4.493793165862931538e-01 4.135359250206988024e-01 3.777578164254690729e-01 3.422122435670045260e-01 3.070613806295507398e-01 2.724615451236231944e-01 2.385626358996814356e-01 2.055079303018601256e-01 1.734345556577036318e-01 1.424754133463401184e-01 1.127647521206163322e-01 8.445477056107074387e-02 5.777502664240401903e-02 3.333748665047387566e-02 1.511737193430389217e-02 2.158924499564973329e-02 4.007912116238559336e-02 5.866066240991416048e-02 7.599409679940007101e-02 9.180974517808684898e-02 1.060258684775936405e-01 1.186200980374053221e-01 1.295979945091998431e-01 1.389825562937298808e-01 1.468098217144883644e-01 1.531266262266870459e-01 1.579892388368919487e-01 1.614624041635465967e-01 1.636185985634627527e-01 1.645374205955811020e-01 1.643050851936207479e-01 1.630140144867842922e-01 1.607625303002204742e-01 1.576546594100480814e-01 1.538000642657366690e-01 1.493141085640667109e-01 1.443180562782895304e-01 1.389393797967787281e-01 1.333121102930841795e-01 1.275770913007975571e-01 1.218818842270806557e-01 1.163799185742937226e-01 1.112282998135977752e-01 1.065835554848093281e-01 1.025946655260611962e-01 9.939319938961431455e-02 9.708141402838764422e-02 9.572056076151516657e-02 9.532268103495251943e-02 9.584888127740583130e-02 9.721514051573339199e-02 9.930405076002335463e-02 1.019791017303086217e-01 1.050980721054915606e-01 1.085233596669954448e-01 1.121286291768476828e-01 1.158022298460855692e-01 1.194482715189445626e-01 1.229862424900777379e-01 1.263498511721951600e-01 1.294855441709671651e-01 1.323509670707676000e-01 1.349135064501288117e-01 1.371489731643982524e-01 1.390404429949000653e-01 1.405772485412769834e-01 1.417541066222169077e-01 1.425703626491336973e-01 1.430293340092077814e-01 1.431377365154940795e-01 1.429051804384390278e-01 1.423437250299181833e-01 1.414674825751683351e-01 1.402922647943070644e-01 1.388352658689784025e-01 1.371147775271791547e-01 1.351499325260143158e-01 1.329604735732988485e-01 1.305665452648462066e-01 1.279885070192409713e-01 1.252467652939205089e-01 1.223616235881447578e-01 1.193531488977369465e-01 1.162410533975916510e-01 1.130445902018422100e-01 1.097824620970154624e-01 1.064727421675177588e-01 1.031328052410336316e-01 9.977926907891188080e-02 9.642794422804609744e-02 9.309379144084461988e-02 8.979088556400982579e-02 8.653238480115529874e-02 8.333050427627039514e-02 8.019649287359591205e-02 7.714061241478155362e-02 7.417211836768940192e-02 7.129924147417009139e-02 6.852916994655580685e-02 6.586803222048412398e-02 6.332088066391505787e-02 6.089167711704192992e-02 5.858328164885331923e-02 5.639744642015936948e-02 5.433481697947741690e-02 5.239494361373758791e-02 5.057630545192450672e-02 4.887634980788099770e-02 4.729154870563273549e-02 4.581747365723989190e-02 4.444888861366216859e-02 4.317985969327522988e-02 4.200387896321310099e-02 4.091399837677224538e-02 3.990296911319259759e-02 3.896338113703224498e-02 3.808779783934528040e-02 3.726888111539637671e-02 3.649950308403875077e-02 3.577284173168328307e-02 3.508245892542485866e-02 3.442236035414335954e-02 3.378703792276013806e-02 3.317149588184616082e-02 3.257126249922805833e-02 3.198238938078576399e-02 3.140144065399738671e-02 3.082547418150980573e-02 3.025201681701559370e-02 2.967903549297677343e-02 2.910490567348485158e-02 2.852837844198202744e-02 2.794854724107331476e-02 2.736481505175259246e-02 2.677686259806506472e-02
2.531774578098318351e-02 2.590023582977351094e-02 2.647918165488843262e-02 2.705473101582403506e-02 2.762729401894071374e-02 2.819757446993640879e-02 2.876660249343884063e-02 2.933576791678789084e-02 2.990685372493408212e-02 3.048206867259478300e-02 3.106407789252205523e-02 3.165603007396643187e-02 3.226157951865177981e-02 3.288490113608323606e-02 3.353069624728133996e-02 3.420418696538670561e-02 3.491109695733073809e-02 3.565761660742116507e-02 3.645035103787364755e-02 3.729625011204178858e-02 3.820252044380500339e-02 3.917652051454303258e-02 4.022564116971128617e-02 4.135717490666742518e-02 4.257817832955972104e-02 4.389533279412419220e-02 4.531480848529739064e-02 4.684213691097943721e-02 4.848209607646779273e-02 5.023861151866127611e-02 5.211467507491805012e-02 5.411228191160672579e-02 5.623238510717211425e-02 5.847486610227321802e-02 6.083851866981076356e-02 6.332104373788047247e-02 6.591905238790660149e-02 6.862807458506897662e-02 7.144257160044903410e-02 7.435595057685261133e-02 7.736058020692565540e-02 8.044780698382961170e-02 8.360797191966402864e-02 8.683042798918129412e-02 9.010355884215945355e-02 9.341479954154396914e-02 9.675066023523211378e-02 1.000967537684506053e-01 1.034378283025454287e-01 1.067578060353367442e-01 1.100398291272789986e-01 1.132663139342660330e-01 1.164190146385159219e-01 1.194790973589432148e-01 1.224272258165085697e-01 1.252436596326236551e-01 1.279083663544450522e-01 1.304011483347691236e-01 1.327017856525083139e-01 1.347901963497580291e-01 1.366466153928602989e-01 1.382517939496068493e-01 1.395872208279967386e-01 1.406353682628467827e-01 1.413799646885829653e-01 1.418062977282298909e-01 1.419015513934576977e-01 1.416551824656107905e-01 1.410593422502319783e-01 1.401093513967284487e-01 1.388042372548878023e-01 1.371473452482791511e-01 1.351470378126587712e-01 1.328174961859479308e-01 1.301796409545697697e-01 1.272621852702527923e-01 1.241028274032615064e-01 1.207495723322961900e-01 1.172621383530881856e-01 1.137133441239211173e-01 1.101902718991517455e-01 1.067948541711617322e-01 1.036433386612235774e-01 1.008638942898680002e-01 9.859154152441587660e-02 9.695981691500693556e-02 9.608931410868001843e-02 9.607448541922650187e-02 9.697139746376647051e-02 9.878965901603718736e-02 1.014908026783290645e-01 1.049932630759248253e-01 1.091819535947921305e-01 1.139194701960222489e-01 1.190563657109936918e-01 1.244390939867887486e-01 1.299153395739198746e-01 1.353371279713580788e-01 1.405623504238168731e-01 1.454553040035182210e-01 1.498867057842518391e-01 1.537334875927212630e-01 1.568785555248610186e-01 1.592106136096171076e-01 1.606240977221448929e-01 1.610192351767926744e-01 1.603022297332083734e-01 1.583855657900032354e-01 1.551884264764195609e-01 1.506372276725805315e-01 1.446662860985339361e-01 1.372186720969716112e-01 1.282473660147177286e-01 1.177169919548050614e-01 1.056067883535843355e-01 9.191655114210053878e-02 7.668075745698570145e-02 6.000969056022863179e-02 4.224691765237149205e-02 2.488405948586205202e-02 1.749167416417108170e-02 3.250364953885172964e-02 5.557265771490527834e-02 8.136757582699703784e-02 1.089482219328124363e-01 1.379976078028263831e-01 1.683326427222822108e-01 1.998062866016908634e-01 2.322799729764943866e-01 2.656141285015292675e-01 2.996646229940042594e-01 3.342815384045845217e-01 3.693089838244646428e-01 4.045854451225847082e-01 4.399444402756290118e-01 4.752153672969293696e-01 5.102244830535981324e-01 5.447959754880244976e-01 5.787531037278245138e-01 6.119193866880584531e-01 6.441198239801868564e-01 6.751821346675891400e-01 7.049380003709243558e-01 7.332242998120072075e-01 7.598843223030579130e-01 7.847689480589271627e-01 8.077377836021299995e-01 8.286602409843760730e-01 8.474165500863730660e-01 8.638986938913350011e-01 8.780112573612027793e-01 8.896721813770049891e-01 8.988134141312309477e-01 9.053814533731030512e-01 9.093377739971765239e-01 9.106591366201510773e-01 9.093377739971766349e-01 9.053814533731030512e-01 8.988134141312309477e-01 8.896721813770053222e-01 8.780112573612027793e-01 8.638986938913351121e-01 8.474165500863732881e-01 8.286602409843766281e-01 8.077377836021298885e-01 7.847689480589273847e-01 7.598843223030578020e-01 7.332242998120070965e-01 7.049380003709243558e-01 6.751821346675890290e-01 6.441198239801868564e-01 6.119193866880584531e-01 5.787531037278245138e-01 5.447959754880246086e-01 5.102244830535981324e-01 4.752153672969293696e-01 4.399444402756290118e-01 4.045854451225848192e-01 3.693089838244646428e-01 3.342815384045844662e-01 2.996646229940042594e-01 2.656141285015293230e-01 2.322799729764943866e-01 1.998062866016908079e-01 1.683326427222822108e-01 1.379976078028263831e-01 1.089482219328123808e-01 8.136757582699703784e-02 5.557265771490529915e-02 3.250364953885172964e-02 1.749167416417110599e-02 2.488405948586206243e-02 4.224691765237147817e-02 6.000969056022859710e-02 7.668075745698565981e-02 9.191655114210055266e-02 1.056067883535843077e-01 1.177169919548050891e-01 1.282473660147177286e-01 1.372186720969716112e-01 1.446662860985339361e-01 1.506372276725805037e-01 1.551884264764195887e-01 1.583855657900032632e-01 1.603022297332083734e-01 1.610192351767926466e-01 1.606240977221448096e-01 1.592106136096170244e-01 1.568785555248610186e-01 1.537334875927212907e-01 1.498867057842518391e-01 1.454553040035181655e-01 1.405623504238168731e-01 1.353371279713581066e-01 1.299153395739198469e-01 1.244390939867887486e-01 1.190563657109937057e-01 1.139194701960222211e-01 1.091819535947921166e-01 1.049932630759248531e-01 1.014908026783290923e-01 9.878965901603720123e-02 9.697139746376645664e-02 9.607448541922647411e-02 9.608931410868001843e-02 9.695981691500692168e-02 9.859154152441586272e-02 1.008638942898679725e-01 1.036433386612235774e-01 1.067948541711617322e-01 1.101902718991517455e-01 1.137133441239211590e-01 1.172621383530881578e-01 1.207495723322962178e-01 1.241028274032615064e-01 1.272621852702527923e-01 1.301796409545697975e-01 1.328174961859479031e-01 1.351470378126588268e-01 1.371473452482791511e-01 1.388042372548877745e-01 1.401093513967284210e-01 1.410593422502320060e-01 1.416551824656107628e-01 1.419015513934577255e-01 1.418062977282298631e-01 1.413799646885829653e-01 1.406353682628467827e-01 1.395872208279967386e-01 1.382517939496068493e-01 1.366466153928602989e-01 1.347901963497580569e-01 1.327017856525083972e-01 1.304011483347691236e-01 1.279083663544449967e-01 1.252436596326236551e-01 1.224272258165085281e-01 1.194790973589432287e-01 1.164190146385159358e-01 1.132663139342660469e-01 1.100398291272790818e-01 1.067578060353367303e-01 1.034378283025454426e-01 1.000967537684506470e-01 9.675066023523211378e-02 9.341479954154396914e-02 9.010355884215948130e-02 8.683042798918128025e-02 8.360797191966402864e-02 8.044780698382962558e-02 7.736058020692566928e-02 7.435595057685262521e-02 7.144257160044906185e-02 6.862807458506901825e-02 6.591905238790658761e-02 6.332104373788048635e-02 6.083851866981077050e-02 5.847486610227323189e-02 5.623238510717209343e-02 5.411228191160673967e-02 5.211467507491806400e-02 5.023861151866127611e-02 4.848209607646781355e-02 4.684213691097939558e-02 4.531480848529739758e-02 4.389533279412419220e-02 4.257817832955972104e-02 4.135717490666742518e-02 4.022564116971125148e-02 3.917652051454302564e-02 3.820252044380498951e-02 3.729625011204179552e-02 3.645035103787361980e-02 3.565761660742116507e-02 3.491109695733076584e-02 3.420418696538671949e-02 3.353069624728134690e-02 3.288490113608324994e-02 3.226157951865179369e-02 3.165603007396644575e-02 3.106407789252205176e-02 3.048206867259478994e-02 2.990685372493410293e-02 2.933576791678787349e-02 2.876660249343884757e-02 2.819757446993641919e-02 2.762729401894072068e-02 2.705473101582404200e-02 2.647918165488844996e-02 2.590023582977351094e-02 2.531774578098318698e-02
2.386929607972049228e-02 2.444426946183643826e-02 2.501651646762342168e-02 2.558601138871252970e-02 2.615297519927612530e-02 2.671790637615628627e-02 2.728161320078305654e-02 2.784524712283398609e-02 2.841033658723239250e-02 2.897882051579773674e-02 2.955308039476855358e-02 3.013596965628349486e-02 3.073083876818775290e-02 3.134155418240128221e-02 3.197250906588412073e-02 3.262862358712217276e-02 3.331533249860935825e-02 3.403855788872239829e-02 3.480466531691063514e-02 3.562040212301813280e-02 3.649281751874831198e-02 3.742916509555812427e-02 3.843678954593482411e-02 3.952300058095443991e-02 4.069493809403415541e-02 4.195943341921309216e-02 4.332287193324627084e-02 4.479106217547190738e-02 4.636911609949787016e-02 4.806134409492490711e-02 4.987116715907549680e-02 5.180104722978690762e-02 5.385243538637299321e-02 5.602573653380670676e-02 5.832028840127703728e-02 6.073435224763536200e-02 6.326511255629715946e-02 6.590868316512255021e-02 6.866011763600217421e-02 7.151342214390367380e-02 7.446156968415476585e-02 7.749651490423813127e-02 8.060920932452700360e-02 8.378961710075386038e-02 8.702673179219450050e-02 9.030859483597827864e-02 9.362231659782246918e-02 9.695410098377135744e-02 1.002892746679332481e-01 1.036123220288438784e-01 1.069069269015866797e-01 1.101560222524939348e-01 1.133418488747930664e-01 1.164460241925674572e-01 1.194496222515389200e-01 1.223332659728195576e-01 1.250772327540251583e-01 1.276615745256354795e-01 1.300662534145423654e-01 1.322712942377568812e-01 1.342569551554267104e-01 1.360039179637908824e-01 1.374934997182899465e-01 1.387078876608232036e-01 1.396303998027191573e-01 1.402457740101671901e-01 1.405404890793237604e-01 1.405031221045555945e-01 1.401247474658857961e-01 1.393993840143314122e-01 1.383244985203362365e-01 1.369015751294328509e-01 1.351367623085299452e-01 1.330416102617038299e-01 1.306339124334214841e-01 1.279386633520630256e-01 1.249891396650679026e-01 1.218280983602819389e-01 1.185090604405040215e-01 1.150976018257216654e-01 1.116724959823418434e-01 1.083264353694995824e-01 1.051659006100848226e-01 1.023095719805210968e-01 9.988456181831860403e-02 9.801983080947529459e-02 9.683661619325541203e-02 9.643663607467652110e-02 9.689003036446483530e-02 9.822584167626095819e-02 1.004276075060673012e-01 1.034351461861144905e-01 1.071515920847411901e-01 1.114533010681146158e-01 1.162000330858424663e-01 1.212435844872878365e-01 1.264341057094224285e-01 1.316241643437853215e-01 1.366710303703742302e-01 1.414377529335672790e-01 1.457935186538671934e-01 1.496136480137752189e-01 1.527794611051930818e-01 1.551781488173847590e-01 1.567027215077388957e-01 1.572520680223148948e-01 1.567311364601653434e-01 1.550512388090748428e-01 1.521304813874856943e-01 1.478943314525372199e-01 1.422763505453345512e-01 1.352191669014855824e-01 1.266758473043920752e-01 1.166120270203712950e-01 1.050096433290517162e-01 9.187444906362940422e-02 7.725364904739479011e-02 6.128559345066828673e-02 4.437789627003056736e-02 2.809845684775117217e-02 2.026369310771597432e-02 3.220561426734989963e-02 5.366851251221186475e-02 7.844284315663804796e-02 1.052003415429939026e-01 1.335120243944123430e-01 1.631544592592956144e-01 1.939636913568004717e-01 2.257935165577693581e-01 2.585009306966564169e-01 2.919404696060453053e-01 3.259619943483965110e-01 3.604100050147080458e-01 3.951237162519370960e-01 4.299375538995441337e-01 4.646819068141898046e-01 4.991840454985244646e-01 5.332691558131856802e-01 5.667614542782677400e-01 5.994853608957007030e-01 6.312667104533112861e-01 6.619339860333608438e-01 6.913195600211539116e-01 7.192609288628372122e-01 7.456019284679848980e-01 7.701939176685300703e-01 7.928969176331294166e-01 8.135806956547871893e-01 8.321257823138827892e-01 8.484244116876542563e-01 8.623813750392410604e-01 8.739147792767091305e-01 8.829567024220000837e-01 8.894537393649828427e-01 8.933674322895424069e-01 8.946745813355233556e-01 8.933674322895424069e-01 8.894537393649828427e-01 8.829567024220000837e-01 8.739147792767090195e-01 8.623813750392409494e-01 8.484244116876542563e-01 8.321257823138827892e-01 8.135806956547871893e-01 7.928969176331291946e-01 7.701939176685299593e-01 7.456019284679848980e-01 7.192609288628372122e-01 6.913195600211538006e-01 6.619339860333607328e-01 6.312667104533112861e-01 5.994853608957007030e-01 5.667614542782676290e-01 5.332691558131856802e-01 4.991840454985243536e-01 4.646819068141897491e-01 4.299375538995441892e-01 3.951237162519370405e-01 3.604100050147080458e-01 3.259619943483965110e-01 2.919404696060453053e-01 2.585009306966564724e-01 2.257935165577693581e-01 1.939636913568004439e-01 1.631544592592956422e-01 1.335120243944123430e-01 1.052003415429938887e-01 7.844284315663803409e-02 5.366851251221186475e-02 3.220561426734992044e-02 2.026369310771600901e-02 2.809845684775116870e-02 4.437789627003057430e-02 6.128559345066828673e-02 7.725364904739480398e-02 9.187444906362940422e-02 1.050096433290517300e-01 1.166120270203713227e-01 1.266758473043920752e-01 1.352191669014855546e-01 1.422763505453346067e-01 1.478943314525372199e-01 1.521304813874856665e-01 1.550512388090748428e-01 1.567311364601653156e-01 1.572520680223149225e-01 1.567027215077388680e-01 1.551781488173847590e-01 1.527794611051930540e-01 1.496136480137752467e-01 1.457935186538671934e-01 1.414377529335672790e-01 1.366710303703742302e-01 1.316241643437852937e-01 1.264341057094224285e-01 1.212435844872878365e-01 1.162000330858424801e-01 1.114533010681146019e-01 1.071515920847412318e-01 1.034351461861144905e-01 1.004276075060673012e-01 9.822584167626093044e-02 9.689003036446484918e-02 9.643663607467649335e-02 9.683661619325537040e-02 9.801983080947528071e-02 9.988456181831861791e-02 1.023095719805211107e-01 1.051659006100848226e-01 1.083264353694995963e-01 1.116724959823418295e-01 1.150976018257216793e-01 1.185090604405040215e-01 1.218280983602819112e-01 1.249891396650678888e-01 1.279386633520630256e-01 1.306339124334214563e-01 1.330416102617038299e-01 1.351367623085299452e-01 1.369015751294328509e-01 1.383244985203361810e-01 1.393993840143314122e-01 1.401247474658857961e-01 1.405031221045555945e-01 1.405404890793237882e-01 1.402457740101671624e-01 1.396303998027191851e-01 1.387078876608231759e-01 1.374934997182899743e-01 1.360039179637908824e-01 1.342569551554266827e-01 1.322712942377569090e-01 1.300662534145423932e-01 1.276615745256354795e-01 1.250772327540251305e-01 1.223332659728194882e-01 1.194496222515389200e-01 1.164460241925674572e-01 1.133418488747930664e-01 1.101560222524938792e-01 1.069069269015866935e-01 1.036123220288438507e-01 1.002892746679332481e-01 9.695410098377135744e-02 9.362231659782249693e-02 9.030859483597829251e-02 8.702673179219451438e-02 8.378961710075386038e-02 8.060920932452700360e-02 7.749651490423814515e-02 7.446156968415473809e-02 7.151342214390364604e-02 6.866011763600213258e-02 6.590868316512252245e-02 6.326511255629715946e-02 6.073435224763534118e-02 5.832028840127703728e-02 5.602573653380672064e-02 5.385243538637299321e-02 5.180104722978690762e-02 4.987116715907551762e-02 4.806134409492491405e-02 4.636911609949787016e-02 4.479106217547189350e-02 4.332287193324625696e-02 4.195943341921309216e-02 4.069493809403415541e-02 3.952300058095443297e-02 3.843678954593481717e-02 3.742916509555815896e-02 3.649281751874830504e-02 3.562040212301811198e-02 3.480466531691062126e-02 3.403855788872240523e-02 3.331533249860934437e-02 3.262862358712219357e-02 3.197250906588412073e-02 3.134155418240128221e-02 3.073083876818774596e-02 3.013596965628349486e-02 2.955308039476856052e-02 2.897882051579774021e-02 2.841033658723240637e-02 2.784524712283396528e-02 2.728161320078305654e-02 2.671790637615630015e-02 2.615297519927610101e-02 2.558601138871252970e-02 2.501651646762343556e-02 2.444426946183643132e-02 2.386929607972048187e-02
2.243935089933345867e-02 2.300443124195971842e-02 2.356776773363311595e-02 2.412915886078359495e-02 2.468863385021848045e-02 2.524648288465216467e-02 2.580328898132474777e-02 2.635996119706904978e-02 2.691776865709486627e-02 2.747837470597962531e-02 2.804387024839034501e-02 2.861680508821830976e-02 2.920021579774829262e-02 2.979764837000188973e-02 3.041317365243400780e-02 3.105139336293850916e-02 3.171743439184540603e-02 3.241692914370820910e-02 3.315597991711663473e-02 3.394110579684762874e-02 3.477917125746487342e-02 3.567729663588375955e-02 3.664275176643447263e-02 3.768283528595760268e-02 3.880474327238982168e-02 4.001543182373573648e-02 4.132147877014288179e-02 4.272894983473159852e-02 4.424327418015597257e-02 4.586913343756213179e-02 4.761036712714421248e-02 4.946989601047251106e-02 5.144966354725816898e-02 5.355059442840980066e-02 5.577256824222462384e-02 5.811440576109232897e-02 6.057386511293343101e-02 6.314764517934710886e-02 6.583139386771268142e-02 6.861971935440899784e-02 7.150620291352434432e-02 7.448341246715727004e-02 7.754291647537553400e-02 8.067529819987745432e-02 8.387017071420403702e-02 8.711619329483306917e-02 9.040109001858961935e-02 9.371167152313816806e-02 9.703386097071585448e-02 1.003527253022437754e-01 1.036525128897672621e-01 1.069166986985562035e-01 1.101280380631526057e-01 1.132686301702104797e-01 1.163199923296639737e-01 1.192631461090021272e-01 1.220787164070150088e-01 1.247470445574778708e-01 1.272483165845085529e-01 1.295627077852704589e-01 1.316705448992257776e-01 1.335524872448180245e-01 1.351897283751302414e-01 1.365642200370262571e-01 1.376589205300819962e-01 1.384580699718196972e-01 1.389474955075114260e-01 1.391149501809277322e-01 1.389504900323267067e-01 1.384468950310127344e-01 1.376001406858207710e-01 1.364099285761688762e-01 1.348802855062620210e-01 1.330202422706604215e-01 1.308446036586795869e-01 1.283748204384517200e-01 1.256399700963438948e-01 1.226778434544135432e-01 1.195361147972648086e-01 1.162735376745429594e-01 1.129610490325898692e-01 1.096825723421033932e-01 1.065351822478098343e-01 1.036281413011656966e-01 1.010801904150994968e-01 9.901446909113330308e-02 9.755070748738578490e-02 9.679499436064717410e-02 9.682842624495763273e-02 9.769689744513775087e-02 9.940456676089547139e-02 1.019127070415105779e-01 1.051439696854200023e-01 1.089904669152946676e-01 1.133233198726816132e-01 1.180016020082639006e-01 1.228794726981868868e-01 1.278111746783640590e-01 1.326541421263714160e-01 1.372707017178322331e-01 1.415288572132679945e-01 1.453025524290273152e-01 1.484716896832274646e-01 1.509220795376191859e-01 1.525454238855488698e-01 1.532393863639242015e-01 1.529077760248319373e-01 1.514608568796858012e-01 1.488157940511447841e-01 1.448972564538519858e-01 1.396382200666968776e-01 1.329810667849492811e-01 1.248791812921046102e-01 1.152994882044522801e-01 1.042269517382913846e-01 9.167361125048636983e-02 7.769943114471805634e-02 6.246902026903287247e-02 4.644201790952662279e-02 3.120482721656537770e-02 2.322783995538279037e-02 3.242212989039186533e-02 5.208263832644104141e-02 7.570006000035921223e-02 1.015382586411403276e-01 1.290341715824413482e-01 1.579144280789936128e-01 1.879938052152415606e-01 2.191163416026992161e-01 2.511345305909287173e-01 2.839010414918778369e-01 3.172652821352002772e-01 3.510720898624246633e-01 3.851614665434358042e-01 4.193688778867826761e-01 4.535258853168949167e-01 4.874609888401283397e-01 5.210006114943328548e-01 5.539701820070562777e-01 5.861952858314152248e-01 6.175028620234354060e-01 6.477224274775972290e-01 6.766873123691269365e-01 7.042358920636470065e-01 7.302128016855951032e-01 7.544701202334508361e-01 7.768685117353755221e-01 7.972783115371953055e-01 8.155805464548954165e-01 8.316678782340195530e-01 8.454454605528803901e-01 8.568317006910561862e-01 8.657589179583716765e-01 8.721738920376271853e-01 8.760382955281190709e-01 8.773290061759263514e-01 8.760382955281190709e-01 8.721738920376269633e-01 8.657589179583716765e-01 8.568317006910561862e-01 8.454454605528803901e-01 8.316678782340196641e-01 8.155805464548954165e-01 7.972783115371953055e-01 7.768685117353753000e-01 7.544701202334508361e-01 7.302128016855949921e-01 7.042358920636470065e-01 6.766873123691269365e-01 6.477224274775971180e-01 6.175028620234351839e-01 5.861952858314152248e-01 5.539701820070562777e-01 5.210006114943327438e-01 4.874609888401282287e-01 4.535258853168949722e-01 4.193688778867826761e-01 3.851614665434358598e-01 3.510720898624246633e-01 3.172652821352002772e-01 2.839010414918778369e-01 2.511345305909287173e-01 2.191163416026992161e-01 1.879938052152415606e-01 1.579144280789935850e-01 1.290341715824412927e-01 1.015382586411403276e-01 7.570006000035921223e-02 5.208263832644107610e-02 3.242212989039188614e-02 2.322783995538282159e-02 3.120482721656536382e-02 4.644201790952662973e-02 6.246902026903287941e-02 7.769943114471805634e-02 9.167361125048634207e-02 1.042269517382913568e-01 1.152994882044523217e-01 1.248791812921045824e-01 1.329810667849493089e-01 1.396382200666969609e-01 1.448972564538520136e-01 1.488157940511447841e-01 1.514608568796858012e-01 1.529077760248318818e-01 1.532393863639241738e-01 1.525454238855488975e-01 1.509220795376192414e-01 1.484716896832274646e-01 1.453025524290273152e-01 1.415288572132679945e-01 1.372707017178322608e-01 1.326541421263714160e-01 1.278111746783640312e-01 1.228794726981868729e-01 1.180016020082639283e-01 1.133233198726816132e-01 1.089904669152946814e-01 1.051439696854199884e-01 1.019127070415105779e-01 9.940456676089551302e-02 9.769689744513772311e-02 9.682842624495763273e-02 9.679499436064717410e-02 9.755070748738574327e-02 9.901446909113333084e-02 1.010801904150995245e-01 1.036281413011656966e-01 1.065351822478098343e-01 1.096825723421034487e-01 1.129610490325898831e-01 1.162735376745430010e-01 1.195361147972648086e-01 1.226778434544135710e-01 1.256399700963439225e-01 1.283748204384516922e-01 1.308446036586795869e-01 1.330202422706604215e-01 1.348802855062620210e-01 1.364099285761688207e-01 1.376001406858207987e-01 1.384468950310127622e-01 1.389504900323266789e-01 1.391149501809277045e-01 1.389474955075114260e-01 1.384580699718196695e-01 1.376589205300819962e-01 1.365642200370263126e-01 1.351897283751302692e-01 1.335524872448180522e-01 1.316705448992258609e-01 1.295627077852704312e-01 1.272483165845084974e-01 1.247470445574778847e-01 1.220787164070149811e-01 1.192631461090021411e-01 1.163199923296640154e-01 1.132686301702104381e-01 1.101280380631525918e-01 1.069166986985561896e-01 1.036525128897672621e-01 1.003527253022437754e-01 9.703386097071584060e-02 9.371167152313812643e-02 9.040109001858961935e-02 8.711619329483308305e-02 8.387017071420402314e-02 8.067529819987741269e-02 7.754291647537554788e-02 7.448341246715728392e-02 7.150620291352434432e-02 6.861971935440902559e-02 6.583139386771268142e-02 6.314764517934712273e-02 6.057386511293343795e-02 5.811440576109232203e-02 5.577256824222463077e-02 5.355059442840981454e-02 5.144966354725816204e-02 4.946989601047253882e-02 4.761036712714424024e-02 4.586913343756213179e-02 4.424327418015597951e-02 4.272894983473161934e-02 4.132147877014291648e-02 4.001543182373574342e-02 3.880474327238981475e-02 3.768283528595761656e-02 3.664275176643448650e-02 3.567729663588375955e-02 3.477917125746488730e-02 3.394110579684760792e-02 3.315597991711664860e-02 3.241692914370820910e-02 3.171743439184541991e-02 3.105139336293849875e-02 3.041317365243400780e-02 2.979764837000189320e-02 2.920021579774826487e-02 2.861680508821832017e-02 2.804387024839035195e-02 2.747837470597966000e-02 2.691776865709486627e-02 2.635996119706903243e-02 2.580328898132474430e-02 2.524648288465218202e-02 2.468863385021847351e-02 2.412915886078358454e-02 2.356776773363312635e-02 2.300443124195973577e-02 2.243935089933347601e-02
2.103698291803730164e-02 2.158938340406397344e-02 2.214121467737423243e-02 2.269209675545167532e-02 2.324186410313018245e-02 2.379059521028178623e-02 2.433864396943711747e-02 2.488667260218249341e-02 2.543568572936181701e-02 2.598706499356712163e-02 2.654260342205855619e-02 2.710453846626491650e-02 2.767558237709440844e-02 2.825894828686124557e-02 2.885837008993375613e-02 2.947811397596540942e-02 3.012297931156572225e-02 3.079828653575089267e-02 3.150984988142406518e-02 3.226393310434909345e-02 3.306718702190802189e-02 3.392656853761549796e-02 3.484924191620734218e-02 3.584246429497950359e-02 3.691345864402260230e-02 3.806927846636387613e-02 3.931666930041227692e-02 4.066193242124439139e-02 4.211079596277762099e-02 4.366829800733359329e-02 4.533868510171399496e-02 4.712532831373620473e-02 4.903065752672474548e-02 5.105611336363674591e-02 5.320211508044243170e-02 5.546804205527251785e-02 5.785222614749959552e-02 6.035195217765150499e-02 6.296346401701106987e-02 6.568197419103867507e-02 6.850167541044405173e-02 7.141575297744678918e-02 7.441639752076362191e-02 7.749481795828824793e-02 8.064125495541298039e-02 8.384499543630120899e-02 8.709438892027056289e-02 9.037686660603641564e-02 9.367896422466295836e-02 9.698634973975139850e-02 1.002838570014383812e-01 1.035555264685555782e-01 1.067846541082962397e-01 1.099538495712219927e-01 1.130451047262479858e-01 1.160398736296134881e-01 1.189191649975370052e-01 1.216636482579235568e-01 1.242537742763122760e-01 1.266699118898646226e-01 1.288925014464805396e-01 1.309022266412758206e-01 1.326802060786824444e-01 1.342082061764790779e-01 1.354688772818108400e-01 1.364460152050644137e-01 1.371248508141492684e-01 1.374923708902209274e-01 1.375376741466728669e-01 1.372523671728037298e-01 1.366310060858990372e-01 1.356715908368751888e-01 1.343761203368204205e-01 1.327512176748175676e-01 1.308088353209055921e-01 1.285670496820618958e-01 1.260509515247077994e-01 1.232936316131227755e-01 1.203372462754458694e-01 1.172341207618368131e-01 1.140478027772652003e-01 1.108539071697296902e-01 1.077404904159290633e-01 1.048075649680075411e-01 1.021652365204628737e-01 9.992988956314574622e-02 9.821797216433963973e-02 9.713736568241432279e-02 9.677710284267432295e-02 9.719711617324218456e-02 9.842028241325877225e-02 1.004287714038605145e-01 1.031655229755374104e-01 1.065401087453487772e-01 1.104371091326862842e-01 1.147249177329653508e-01 1.192634290410195808e-01 1.239098842547587814e-01 1.285228286348795712e-01 1.329645129230337119e-01 1.371021885870164769e-01 1.408087100515501844e-01 1.439627607995270231e-01 1.464489198973545070e-01 1.481577045150148098e-01 1.489856673185509239e-01 1.488355924121695095e-01 1.476168153617039569e-01 1.452456885988706314e-01 1.416462229380448246e-01 1.367509635903705334e-01 1.305022186283723573e-01 1.228538835016705771e-01 1.137743828833443355e-01 1.032519118675011699e-01 9.130488523824088765e-02 7.800557138742476859e-02 6.354207650345966574e-02 4.841335208880914731e-02 3.418181993160967352e-02 2.625673781482695118e-02 3.310172472144001093e-02 5.082715763156419458e-02 7.315683102186684716e-02 9.797882955122255710e-02 1.245798685281477441e-01 1.526276117031351576e-01 1.819111683294661053e-01 2.122626101282658329e-01 2.435287896221579318e-01 2.755599333934507511e-01 3.082047359844267143e-01 3.413083010233411430e-01 3.747114657832792961e-01 4.082508623055169372e-01 4.417594040720984050e-01 4.750670366131684585e-01 5.080016613185167618e-01 5.403901771787991137e-01 5.720596037042022797e-01 6.028382583021981711e-01 6.325569670105501974e-01 6.610502907317391541e-01 6.881577510822316501e-01 7.137250412447869730e-01 7.376052081272570504e-01 7.596597928791269938e-01 7.797599175107728930e-01 7.977873060667810545e-01 8.136352295628174192e-01 8.272093647267128036e-01 8.384285574986356515e-01 8.472254832445776929e-01 8.535471967186001319e-01 8.573555659651552752e-01 8.586275855730536311e-01 8.573555659651554972e-01 8.535471967186001319e-01 8.472254832445776929e-01 8.384285574986356515e-01 8.272093647267129146e-01 8.136352295628175302e-01 7.977873060667810545e-01 7.797599175107727820e-01 7.596597928791272158e-01 7.376052081272570504e-01 7.137250412447869730e-01 6.881577510822316501e-01 6.610502907317390431e-01 6.325569670105501974e-01 6.028382583021981711e-01 5.720596037042020576e-01 5.403901771787991137e-01 5.080016613185167618e-01 4.750670366131684585e-01 4.417594040720984050e-01 4.082508623055169372e-01 3.747114657832792961e-01 3.413083010233410874e-01 3.082047359844266587e-01 2.755599333934506401e-01 2.435287896221580151e-01 2.122626101282657773e-01 1.819111683294661330e-01 1.526276117031351576e-01 1.245798685281477580e-01 9.797882955122252935e-02 7.315683102186684716e-02 5.082715763156422928e-02 3.310172472144003869e-02 2.625673781482695812e-02 3.418181993160965271e-02 4.841335208880913343e-02 6.354207650345966574e-02 7.800557138742476859e-02 9.130488523824085989e-02 1.032519118675011699e-01 1.137743828833443632e-01 1.228538835016705910e-01 1.305022186283723573e-01 1.367509635903705334e-01 1.416462229380448523e-01 1.452456885988706592e-01 1.476168153617039847e-01 1.488355924121695095e-01 1.489856673185509239e-01 1.481577045150148098e-01 1.464489198973544792e-01 1.439627607995270231e-01 1.408087100515502121e-01 1.371021885870164492e-01 1.329645129230337397e-01 1.285228286348795712e-01 1.239098842547587953e-01 1.192634290410196085e-01 1.147249177329653369e-01 1.104371091326862842e-01 1.065401087453487772e-01 1.031655229755373410e-01 1.004287714038605145e-01 9.842028241325881388e-02 9.719711617324215680e-02 9.677710284267436458e-02 9.713736568241433667e-02 9.821797216433961197e-02 9.992988956314570459e-02 1.021652365204628737e-01 1.048075649680075411e-01 1.077404904159290633e-01 1.108539071697296902e-01 1.140478027772652003e-01 1.172341207618368408e-01 1.203372462754458833e-01 1.232936316131228172e-01 1.260509515247078272e-01 1.285670496820618680e-01 1.308088353209056476e-01 1.327512176748175954e-01 1.343761203368204205e-01 1.356715908368751888e-01 1.366310060858990372e-01 1.372523671728036743e-01 1.375376741466728669e-01 1.374923708902208996e-01 1.371248508141492128e-01 1.364460152050643860e-01 1.354688772818108400e-01 1.342082061764790779e-01 1.326802060786824722e-01 1.309022266412757929e-01 1.288925014464805396e-01 1.266699118898646226e-01 1.242537742763122344e-01 1.216636482579235290e-01 1.189191649975369219e-01 1.160398736296135574e-01 1.130451047262479858e-01 1.099538495712219788e-01 1.067846541082962675e-01 1.035555264685555921e-01 1.002838570014383812e-01 9.698634973975138462e-02 9.367896422466295836e-02 9.037686660603642952e-02 8.709438892027054901e-02 8.384499543630125062e-02 8.064125495541296651e-02 7.749481795828823405e-02 7.441639752076358028e-02 7.141575297744678918e-02 6.850167541044406561e-02 6.568197419103866119e-02 6.296346401701106987e-02 6.035195217765147724e-02 5.785222614749960940e-02 5.546804205527251785e-02 5.320211508044241783e-02 5.105611336363674591e-02 4.903065752672473160e-02 4.712532831373620473e-02 4.533868510171401578e-02 4.366829800733360717e-02 4.211079596277762793e-02 4.066193242124439139e-02 3.931666930041228386e-02 3.806927846636387613e-02 3.691345864402259536e-02 3.584246429497951053e-02 3.484924191620734912e-02 3.392656853761551183e-02 3.306718702190802189e-02 3.226393310434910039e-02 3.150984988142405130e-02 3.079828653575088920e-02 3.012297931156573960e-02 2.947811397596539554e-02 2.885837008993376654e-02 2.825894828686125598e-02 2.767558237709440150e-02 2.710453846626489569e-02 2.654260342205855619e-02 2.598706499356713204e-02 2.543568572936184130e-02 2.488667260218246566e-02 2.433864396943710706e-02 2.379059521028178970e-02 2.324186410313019285e-02 2.269209675545166491e-02 2.214121467737423590e-02 2.158938340406397691e-02 2.103698291803730164e-02
1.967278687334207340e-02 2.020920179986691531e-02 2.074644632960334981e-02 2.128395938077013230e-02 2.182137745075784369e-02 2.235856360266195303e-02 2.289563832523311068e-02 2.343301210526347114e-02 2.397141940940400798e-02 2.451195359829090245e-02 2.505610208722998042e-02 2.560578082462642777e-02 2.616336688591720111e-02 2.673172768671508437e-02 2.731424502177908636e-02 2.791483186275854275e-02 2.853793963403670683e-02 2.918855357821487778e-02 2.987217387214841438e-02 3.059478041197711065e-02 3.136277969156135020e-02 3.218293297059972996e-02 3.306226594816723957e-02 3.400796136071541909e-02 3.502723719940419034e-02 3.612721443984674013e-02 3.731477913082789644e-02 3.859644424413846003e-02 3.997821674064124670e-02 4.146547482887464470e-02 4.306285943973607588e-02 4.477418264946680243e-02 4.660235433822265683e-02 4.854932696836550959e-02 5.061605717353145212e-02 5.280248197952273209e-02 5.510750697853596114e-02 5.752900363508819948e-02 6.006381305626052464e-02 6.270775392733653197e-02 6.545563280843841314e-02 6.830125553021387796e-02 7.123743895638837142e-02 7.425602285784488332e-02 7.734788204510575915e-02 8.050293922648665834e-02 8.371017930107466087e-02 8.695766596809187399e-02 9.023256164917874134e-02 9.352115179010027368e-02 9.680887464483292626e-02 1.000803576579797349e-01 1.033194615591002674e-01 1.065093332714437679e-01 1.096324687229661282e-01 1.126707866335504571e-01 1.156057143427936668e-01 1.184182867408994505e-01 1.210892593747870671e-01 1.235992368264869912e-01 1.259288175061957227e-01 1.280587560739157305e-01 1.299701448090875566e-01 1.316446153959814347e-01 1.330645627955263366e-01 1.342133931448808437e-01 1.350757979801949227e-01 1.356380575327890969e-01 1.358883764214105228e-01 1.358172557673400227e-01 1.354179065990709641e-01 1.346867103722265147e-01 1.336237334495796736e-01 1.322333033295380600e-01 1.305246550065705669e-01 1.285126555880845012e-01 1.262186132899327518e-01 1.236711716925803090e-01 1.209072792654202616e-01 1.179732040302896856e-01 1.149255287841507711e-01 1.118320074298123079e-01 1.087720823464310427e-01 1.058367565950021488e-01 1.031273982008284323e-01 1.007529703115398328e-01 9.882521337220104285e-02 9.745156394308240877e-02 9.672615624455295491e-02 9.672004599956603166e-02 9.747251176248206139e-02 9.898546229552222797e-02 1.012223141440901364e-01 1.041114042208807211e-01 1.075527170663218568e-01 1.114260573480361088e-01 1.155989432332551053e-01 1.199331348067939479e-01 1.242894164632427079e-01 1.285307526339100614e-01 1.325241747984157448e-01 1.361418015693122985e-01 1.392613360974636338e-01 1.417662958005775908e-01 1.435461457976389688e-01 1.444964434478146764e-01 1.445190588579462199e-01 1.435225125644231381e-01 1.414224642564759771e-01 1.381423954110731489e-01 1.336145592153520911e-01 1.277813384482039960e-01 1.205972939035484248e-01 1.120324963065151141e-01 1.020784606286144341e-01 9.075985332369208847e-02 7.816039327973932360e-02 6.448827775535889706e-02 5.026930667940105596e-02 3.701166189883375868e-02 2.926960786929853203e-02 3.417125735413126947e-02 4.990442529323146220e-02 7.082807263358791017e-02 9.453832196938395660e-02 1.201651365967082163e-01 1.473096814058086623e-01 1.757312060689177058e-01 2.052475973389676633e-01 2.356988915368090354e-01 2.669322643071088130e-01 2.987954138461553777e-01 3.311336236327071525e-01 3.637886046416358155e-01 3.965982758888765281e-01 4.293970795531560358e-01 4.620166220684212566e-01 4.942865253842775863e-01 5.260354191255647294e-01 5.570920287678727822e-01 5.872863282105396099e-01 6.164507325869579279e-01 6.444213114873632575e-01 6.710390053929340404e-01 6.961508298019968288e-01 7.196110527027631543e-01 7.412823319628456531e-01 7.610368000115146359e-01 7.787570839740122208e-01 7.943372502303324145e-01 8.076836632430457463e-01 8.187157494452529383e-01 8.273666580060559106e-01 8.335838113958663476e-01 8.373293398515373465e-01 8.385803950824570752e-01 8.373293398515373465e-01 8.335838113958663476e-01 8.273666580060559106e-01 8.187157494452529383e-01 8.076836632430456353e-01 7.943372502303323035e-01 7.787570839740122208e-01 7.610368000115146359e-01 7.412823319628459862e-01 7.196110527027631543e-01 6.961508298019969398e-01 6.710390053929341514e-01 6.444213114873632575e-01 6.164507325869579279e-01 5.872863282105396099e-01 5.570920287678727822e-01 5.260354191255648404e-01 4.942865253842775863e-01 4.620166220684212011e-01 4.293970795531560913e-01 3.965982758888766391e-01 3.637886046416357599e-01 3.311336236327072635e-01 2.987954138461554332e-01 2.669322643071087575e-01 2.356988915368090354e-01 2.052475973389676633e-01 1.757312060689177335e-01 1.473096814058086346e-01 1.201651365967082441e-01 9.453832196938395660e-02 7.082807263358791017e-02 4.990442529323146914e-02 3.417125735413131110e-02 2.926960786929854591e-02 3.701166189883375868e-02 5.026930667940106290e-02 6.448827775535889706e-02 7.816039327973940687e-02 9.075985332369211622e-02 1.020784606286144203e-01 1.120324963065150864e-01 1.205972939035484526e-01 1.277813384482039682e-01 1.336145592153520911e-01 1.381423954110732044e-01 1.414224642564759493e-01 1.435225125644231381e-01 1.445190588579462199e-01 1.444964434478146764e-01 1.435461457976389688e-01 1.417662958005776463e-01 1.392613360974636616e-01 1.361418015693122985e-01 1.325241747984157448e-01 1.285307526339100892e-01 1.242894164632427079e-01 1.199331348067939340e-01 1.155989432332551053e-01 1.114260573480360533e-01 1.075527170663218568e-01 1.041114042208807211e-01 1.012223141440901503e-01 9.898546229552222797e-02 9.747251176248201976e-02 9.672004599956600390e-02 9.672615624455295491e-02 9.745156394308245040e-02 9.882521337220104285e-02 1.007529703115398328e-01 1.031273982008284601e-01 1.058367565950021072e-01 1.087720823464310427e-01 1.118320074298123357e-01 1.149255287841506878e-01 1.179732040302896856e-01 1.209072792654202616e-01 1.236711716925802396e-01 1.262186132899327795e-01 1.285126555880844734e-01 1.305246550065705669e-01 1.322333033295380322e-01 1.336237334495797291e-01 1.346867103722265147e-01 1.354179065990709363e-01 1.358172557673399949e-01 1.358883764214105228e-01 1.356380575327891247e-01 1.350757979801948949e-01 1.342133931448808715e-01 1.330645627955263366e-01 1.316446153959814347e-01 1.299701448090875566e-01 1.280587560739157305e-01 1.259288175061957504e-01 1.235992368264869634e-01 1.210892593747870671e-01 1.184182867408993811e-01 1.156057143427936668e-01 1.126707866335504848e-01 1.096324687229661560e-01 1.065093332714437541e-01 1.033194615591002952e-01 1.000803576579797349e-01 9.680887464483292626e-02 9.352115179010028756e-02 9.023256164917874134e-02 8.695766596809183235e-02 8.371017930107463312e-02 8.050293922648663059e-02 7.734788204510577303e-02 7.425602285784489720e-02 7.123743895638837142e-02 6.830125553021387796e-02 6.545563280843841314e-02 6.270775392733651810e-02 6.006381305626054545e-02 5.752900363508822723e-02 5.510750697853597502e-02 5.280248197952273209e-02 5.061605717353148681e-02 4.854932696836548878e-02 4.660235433822264989e-02 4.477418264946681631e-02 4.306285943973606201e-02 4.146547482887464470e-02 3.997821674064124670e-02 3.859644424413846003e-02 3.731477913082789644e-02 3.612721443984673320e-02 3.502723719940419034e-02 3.400796136071541215e-02 3.306226594816723263e-02 3.218293297059975078e-02 3.136277969156134326e-02 3.059478041197711412e-02 2.987217387214839009e-02 2.918855357821487084e-02 2.853793963403670336e-02 2.791483186275853928e-02 2.731424502177908983e-02 2.673172768671508090e-02 2.616336688591719764e-02 2.560578082462641736e-02 2.505610208722998736e-02 2.451195359829090939e-02 2.397141940940400104e-02 2.343301210526347114e-02 2.289563832523310027e-02 2.235856360266195303e-02 2.182137745075784716e-02 2.128395938077011496e-02 2.074644632960334981e-02 2.020920179986690143e-02 1.967278687334207340e-02
1.835921766840588679e-02 1.887569497034585417e-02 1.939466019164071131e-02 1.991536960505910919e-02 2.043725907567839339e-02 2.095997265566155315e-02 2.148339303158301392e-02 2.200767376205226347e-02 2.253327311222373328e-02 2.306098912970611092e-02 2.359199540999372402e-02 2.412787676695111669e-02 2.467066375673338668e-02 2.522286470813253287e-02 2.578749360210340347e-02 2.636809184028823458e-02 2.696874167923083571e-02 2.759406892646630929e-02 2.824923244829112556e-02 2.893989818162145608e-02 2.967219572383273871e-02 3.045265622762195756e-02 3.128813125443991039e-02 3.218569339830584103e-02 3.315252078923013740e-02 3.419576888262268466e-02 3.532243406730582042e-02 3.653921440795371983e-02 3.785237314031073691e-02 3.926761028979044998e-02 4.078994700584917532e-02 4.242362600449003929e-02 4.417203006532761239e-02 4.603761904298397239e-02 4.802188451733465507e-02 5.012532016747506258e-02 5.234740528742711646e-02 5.468659857637266780e-02 5.714033938655679878e-02 5.970505391795784961e-02 6.237616431816315338e-02 6.514809919203888577e-02 6.801430457862468748e-02 7.096725496282221823e-02 7.399846432828237341e-02 7.709849761341983077e-02 8.025698320501760408e-02 8.346262730153258813e-02 8.670323111261769855e-02 8.996571194559976892e-02 9.323612927595952005e-02 9.649971691800651730e-02 9.974092241291013239e-02 1.029434547411032241e-01 1.060903414504437287e-01 1.091639962747682352e-01 1.121462983032399802e-01 1.150186837524226069e-01 1.177622513934505344e-01 1.203578826995123779e-01 1.227863778082207008e-01 1.250286084442328582e-01 1.270656890259843075e-01 1.288791672940917399e-01 1.304512359573253011e-01 1.317649670660070438e-01 1.328045711052453226e-01 1.335556831656585786e-01 1.340056790114058372e-01 1.341440244363668877e-01 1.339626619837592514e-01 1.334564398909436622e-01 1.326235889666834977e-01 1.314662539114531126e-01 1.299910861488250136e-01 1.282099051694345071e-01 1.261404340335958718e-01 1.238071109159075006e-01 1.212419706036533540e-01 1.184855749255067231e-01 1.155879452626072390e-01 1.126094085899154579e-01 1.096212058620349566e-01 1.067056258300674576e-01 1.039553255186276698e-01 1.014714068833415389e-01 9.935979433847053066e-02 9.772558785572740825e-02 9.666543968387476815e-02 9.625862984544623913e-02 9.655823013924097475e-02 9.758418999733957377e-02 9.931997940036262074e-02 1.017135157208030327e-01 1.046818719453376789e-01 1.081183233829123291e-01 1.119000259321324270e-01 1.158949742587617876e-01 1.199675190314273554e-01 1.239822953887797508e-01 1.278067714350277773e-01 1.313127672711489613e-01 1.343772955407294967e-01 1.368830098235721826e-01 1.387184681753513282e-01 1.397783507170735073e-01 1.399637208522069853e-01 1.391823900552726367e-01 1.373494349582811691e-01 1.343879232170530902e-01 1.302299371096563851e-01 1.248180575685002153e-01 1.181076269675969265e-01 1.100704457057039148e-01 1.007013311529957184e-01 9.003089079177950538e-02 7.815312158468165626e-02 6.529250624283071402e-02 5.199003554580182429e-02 3.967883092936869832e-02 3.221227290201491428e-02 3.554708120617743744e-02 4.930590458568700346e-02 6.872515890324686072e-02 9.123206871224845416e-02 1.158060710625239131e-01 1.419768815553892893e-01 1.694702364670982730e-01 1.980877217816920666e-01 2.276613865368305178e-01 2.580347319020366847e-01 2.890541606252016726e-01 3.205650369192319937e-01 3.524099747481242995e-01 3.844282948536868472e-01 4.164561413503710119e-01 4.483269955141011565e-01 4.798724421606434531e-01 5.109231032344053736e-01 5.413096843590096130e-01 5.708640970928623437e-01 5.994206292229431465e-01 6.268171410221582418e-01 6.528962687805378584e-01 6.775066190750137496e-01 7.005039387161700049e-01 7.217522464209583655e-01 7.411249131955103264e-01 7.585056792839207640e-01 7.737895964141727756e-01 7.868838849901922394e-01 7.977086968605484607e-01 8.061977753489629750e-01 8.122990053609078220e-01 8.159748475798728196e-01 8.172026520282552609e-01 8.159748475798727085e-01 8.122990053609077110e-01 8.061977753489627530e-01 7.977086968605484607e-01 7.868838849901923505e-01 7.737895964141725536e-01 7.585056792839207640e-01 7.411249131955105485e-01 7.217522464209583655e-01 7.005039387161698938e-01 6.775066190750137496e-01 6.528962687805376364e-01 6.268171410221582418e-01 5.994206292229431465e-01 5.708640970928622327e-01 5.413096843590097240e-01 5.109231032344053736e-01 4.798724421606434531e-01 4.483269955141011565e-01 4.164561413503710119e-01 3.844282948536867917e-01 3.524099747481243550e-01 3.205650369192321048e-01 2.890541606252015616e-01 2.580347319020366847e-01 2.276613865368304623e-01 1.980877217816920666e-01 1.694702364670983286e-01 1.419768815553892616e-01 1.158060710625239131e-01 9.123206871224846803e-02 6.872515890324683296e-02 4.930590458568704509e-02 3.554708120617746520e-02 3.221227290201487958e-02 3.967883092936868444e-02 5.199003554580185898e-02 6.529250624283067239e-02 7.815312158468165626e-02 9.003089079177953313e-02 1.007013311529957184e-01 1.100704457057039565e-01 1.181076269675968848e-01 1.248180575685002569e-01 1.302299371096563574e-01 1.343879232170531179e-01 1.373494349582811691e-01 1.391823900552726645e-01 1.399637208522069298e-01 1.397783507170735351e-01 1.387184681753513005e-01 1.368830098235721271e-01 1.343772955407295522e-01 1.313127672711489335e-01 1.278067714350277773e-01 1.239822953887797508e-01 1.199675190314273832e-01 1.158949742587618015e-01 1.119000259321324270e-01 1.081183233829123430e-01 1.046818719453376789e-01 1.017135157208030327e-01 9.931997940036264849e-02 9.758418999733961541e-02 9.655823013924097475e-02 9.625862984544625300e-02 9.666543968387479591e-02 9.772558785572740825e-02 9.935979433847053066e-02 1.014714068833415112e-01 1.039553255186276698e-01 1.067056258300674576e-01 1.096212058620349566e-01 1.126094085899154440e-01 1.155879452626072390e-01 1.184855749255067092e-01 1.212419706036533540e-01 1.238071109159075700e-01 1.261404340335959273e-01 1.282099051694344793e-01 1.299910861488249580e-01 1.314662539114531403e-01 1.326235889666835255e-01 1.334564398909436900e-01 1.339626619837592236e-01 1.341440244363669154e-01 1.340056790114058094e-01 1.335556831656585786e-01 1.328045711052453226e-01 1.317649670660070438e-01 1.304512359573253011e-01 1.288791672940917121e-01 1.270656890259843075e-01 1.250286084442328582e-01 1.227863778082207008e-01 1.203578826995123779e-01 1.177622513934505205e-01 1.150186837524226346e-01 1.121462983032399524e-01 1.091639962747682352e-01 1.060903414504437425e-01 1.029434547411032103e-01 9.974092241291016014e-02 9.649971691800650342e-02 9.323612927595954780e-02 8.996571194559972728e-02 8.670323111261771243e-02 8.346262730153257425e-02 8.025698320501761795e-02 7.709849761341984464e-02 7.399846432828237341e-02 7.096725496282220436e-02 6.801430457862465973e-02 6.514809919203888577e-02 6.237616431816314644e-02 5.970505391795785655e-02 5.714033938655677797e-02 5.468659857637266780e-02 5.234740528742711646e-02 5.012532016747504177e-02 4.802188451733466895e-02 4.603761904298395158e-02 4.417203006532763321e-02 4.242362600449001153e-02 4.078994700584917532e-02 3.926761028979042917e-02 3.785237314031074385e-02 3.653921440795371983e-02 3.532243406730582735e-02 3.419576888262269160e-02 3.315252078923013740e-02 3.218569339830583409e-02 3.128813125443990345e-02 3.045265622762194369e-02 2.967219572383272830e-02 2.893989818162146996e-02 2.824923244829113944e-02 2.759406892646631276e-02 2.696874167923081489e-02 2.636809184028825540e-02 2.578749360210338265e-02 2.522286470813255368e-02 2.467066375673337281e-02 2.412787676695111322e-02 2.359199540999372055e-02 2.306098912970610745e-02 2.253327311222374368e-02 2.200767376205226694e-02 2.148339303158302779e-02 2.095997265566156009e-02 2.043725907567839686e-02 1.991536960505911960e-02 1.939466019164069743e-02 1.887569497034586111e-02 1.835921766840590413e-02
1.711095863440313669e-02 1.760276199227677960e-02 1.809900508082198933e-02 1.859876352948093906e-02 1.910127229858863893e-02 1.960595435237389578e-02 2.011245102359607989e-02 2.062065411837134959e-02 2.113073968911424044e-02 2.164320325314897375e-02 2.215889605037357768e-02 2.267906171227288686e-02 2.320537245591370451e-02 2.373996362353942083e-02 2.428546507021879519e-02 2.484502757621454005e-02 2.542234215486202306e-02 2.602164987968084986e-02 2.664773971575501443e-02 2.730593186701486125e-02 2.800204440021993035e-02 2.874234142480933812e-02 2.953346191715652130e-02 3.038232936033231218e-02 3.129604365720251719e-02 3.228175814262266435e-02 3.334654580277598285e-02 3.449725982063011481e-02 3.574039413751816524e-02 3.708194973979701825e-02 3.852731182121980902e-02 4.008114190860023046e-02 4.174728762841475177e-02 4.352871124326050667e-02 4.542743661380976850e-02 4.744451302117654035e-02 4.957999342861810210e-02 5.183292430820143903e-02 5.420134407961407774e-02 5.668228743169992367e-02 5.927179322792766603e-02 6.196491423979948870e-02 6.475572752616130801e-02 6.763734482176972374e-02 7.060192277779164804e-02 7.364067329225230940e-02 7.674387447639198501e-02 7.990088302972007950e-02 8.310014895371441168e-02 8.632923363506708747e-02 8.957483238718215446e-02 9.282280256520610007e-02 9.605819837486720414e-02 9.926531348679146216e-02 1.024277325517029824e-01 1.055283926928107657e-01 1.085496560333360366e-01 1.114733943027024776e-01 1.142810865572532475e-01 1.169539310534987858e-01 1.194729723271568400e-01 1.218192445638644067e-01 1.239739324022819389e-01 1.259185503937870487e-01 1.276351424625136177e-01 1.291065028743780541e-01 1.303164204444316188e-01 1.312499480000924867e-01 1.318936994854680855e-01 1.322361775493545999e-01 1.322681350113704413e-01 1.319829742402705841e-01 1.313771891749824505e-01 1.304508553987107078e-01 1.292081741893999491e-01 1.276580765368203196e-01 1.258148922455095409e-01 1.236990866048434945e-01 1.213380613606823283e-01 1.187670057954275660e-01 1.160297646032114605e-01 1.131796579432486349e-01 1.102801410907851276e-01 1.074051232497135883e-01 1.046386793677818450e-01 1.020737997166025063e-01 9.980976620864907833e-02 9.794778689750321954e-02 9.658474279499155990e-02 9.580535598197952030e-02 9.567371508230729238e-02 9.622565980531587460e-02 9.746368406578237442e-02 9.935553509081131163e-02 1.018366867795684888e-01 1.048158156959391463e-01 1.081817985803584792e-01 1.118107611395461748e-01 1.155721601253938274e-01 1.193334516264628192e-01 1.229633480967200487e-01 1.263339142028450102e-01 1.293218288503212021e-01 1.318091172343850426e-01 1.336835926976451538e-01 1.348391804109521086e-01 1.351762404665237949e-01 1.346019723642730148e-01 1.330309670905941433e-01 1.303859785751675104e-01 1.265990196441357241e-01 1.216129661879345042e-01 1.153840195106011352e-01 1.078857326938966049e-01 9.911610907595246045e-02 8.911122289169109978e-02 7.797392633895230962e-02 6.594097419076351552e-02 5.355799434537279746e-02 4.216936993578618287e-02 3.504599422419786559e-02 3.714488578509297229e-02 4.901206049387349384e-02 6.685508614941469696e-02 8.807407512507710312e-02 1.115186905649479393e-01 1.366459886887988195e-01 1.631454804122239866e-01 1.908005813192666378e-01 2.194342418762378066e-01 2.488856728463330337e-01 2.789996762304489675e-01 3.096215893399462682e-01 3.405949509239480921e-01 3.717605925344839579e-01 4.029565296199372204e-01 4.340183300026659863e-01 4.647797827904946444e-01 4.950737641716330684e-01 5.247332352554141544e-01 5.535923283230163028e-01 5.814874898589047492e-01 6.082586557543865347e-01 6.337504383268517394e-01 6.578133074918725010e-01 6.803047502415804360e-01 7.010903939157155929e-01 7.200450798343580594e-01 7.370538748331709744e-01 7.520130091871696232e-01 7.648307303771960663e-01 7.754280631727302753e-01 7.837394675890250184e-01 7.897133874303828849e-01 7.933126833521161325e-01 7.945149456544626787e-01 7.933126833521161325e-01 7.897133874303832179e-01 7.837394675890251294e-01 7.754280631727302753e-01 7.648307303771960663e-01 7.520130091871696232e-01 7.370538748331708634e-01 7.200450798343580594e-01 7.010903939157154818e-01 6.803047502415804360e-01 6.578133074918725010e-01 6.337504383268518504e-01 6.082586557543865347e-01 5.814874898589047492e-01 5.535923283230163028e-01 5.247332352554142654e-01 4.950737641716331239e-01 4.647797827904948109e-01 4.340183300026657642e-01 4.029565296199372759e-01 3.717605925344840134e-01 3.405949509239482587e-01 3.096215893399461572e-01 2.789996762304489675e-01 2.488856728463329782e-01 2.194342418762378066e-01 1.908005813192666378e-01 1.631454804122239866e-01 1.366459886887988195e-01 1.115186905649479809e-01 8.807407512507714475e-02 6.685508614941469696e-02 4.901206049387350772e-02 3.714488578509293759e-02 3.504599422419784477e-02 4.216936993578620368e-02 5.355799434537279746e-02 6.594097419076347388e-02 7.797392633895229574e-02 8.911122289169107202e-02 9.911610907595246045e-02 1.078857326938966049e-01 1.153840195106011768e-01 1.216129661879345042e-01 1.265990196441357518e-01 1.303859785751674549e-01 1.330309670905940878e-01 1.346019723642729871e-01 1.351762404665237949e-01 1.348391804109521086e-01 1.336835926976452094e-01 1.318091172343850148e-01 1.293218288503211744e-01 1.263339142028449547e-01 1.229633480967200071e-01 1.193334516264628192e-01 1.155721601253938552e-01 1.118107611395461748e-01 1.081817985803584931e-01 1.048158156959391463e-01 1.018366867795684888e-01 9.935553509081129775e-02 9.746368406578237442e-02 9.622565980531587460e-02 9.567371508230730626e-02 9.580535598197957581e-02 9.658474279499160153e-02 9.794778689750319178e-02 9.980976620864909221e-02 1.020737997166025202e-01 1.046386793677818311e-01 1.074051232497136021e-01 1.102801410907850860e-01 1.131796579432486349e-01 1.160297646032113772e-01 1.187670057954275521e-01 1.213380613606823283e-01 1.236990866048434529e-01 1.258148922455094854e-01 1.276580765368203474e-01 1.292081741893999769e-01 1.304508553987106800e-01 1.313771891749825060e-01 1.319829742402705841e-01 1.322681350113704690e-01 1.322361775493545999e-01 1.318936994854680578e-01 1.312499480000924867e-01 1.303164204444316188e-01 1.291065028743780541e-01 1.276351424625135900e-01 1.259185503937870487e-01 1.239739324022819389e-01 1.218192445638644067e-01 1.194729723271568539e-01 1.169539310534987858e-01 1.142810865572532336e-01 1.114733943027025193e-01 1.085496560333360228e-01 1.055283926928107657e-01 1.024277325517029824e-01 9.926531348679146216e-02 9.605819837486720414e-02 9.282280256520611394e-02 8.957483238718214058e-02 8.632923363506711523e-02 8.310014895371441168e-02 7.990088302972003786e-02 7.674387447639201276e-02 7.364067329225229552e-02 7.060192277779163417e-02 6.763734482176975149e-02 6.475572752616130801e-02 6.196491423979950952e-02 5.927179322792766603e-02 5.668228743169992367e-02 5.420134407961409162e-02 5.183292430820141128e-02 4.957999342861809516e-02 4.744451302117655422e-02 4.542743661380978931e-02 4.352871124326053442e-02 4.174728762841473095e-02 4.008114190860022352e-02 3.852731182121979514e-02 3.708194973979702519e-02 3.574039413751817218e-02 3.449725982063012175e-02 3.334654580277599673e-02 3.228175814262267129e-02 3.129604365720251025e-02 3.038232936033230525e-02 2.953346191715652130e-02 2.874234142480933812e-02 2.800204440021995811e-02 2.730593186701487513e-02 2.664773971575500056e-02 2.602164987968080823e-02 2.542234215486201612e-02 2.484502757621455740e-02 2.428546507021881254e-02 2.373996362353944511e-02 2.320537245591372533e-02 2.267906171227287646e-02 2.215889605037357421e-02 2.164320325314897722e-02 2.113073968911422656e-02 2.062065411837133919e-02 2.011245102359609030e-02 1.960595435237390272e-02 1.910127229858864933e-02 1.859876352948094252e-02 1.809900508082198239e-02 1.760276199227679347e-02 1.711095863440313669e-02
1.594526007412607263e-02 1.640674459879787328e-02 1.687493598038869100e-02 1.734873980754531725e-02 1.782719625443985809e-02 1.830950973171410409e-02 1.879507987584735917e-02 1.928353404538798305e-02 1.977476138607700551e-02 2.026894838994811390e-02 2.076661570254257488e-02 2.126865572391548401e-02 2.177637030083007935e-02 2.229150752019509393e-02 2.281629629256456959e-02 2.335347707233891706e-02 2.390632672008441775e-02 2.447867520609575340e-02 2.507491162882977825e-02 2.569997693372856953e-02 2.635934082942545734e-02 2.705896076760982288e-02 2.780522152087812685e-02 2.860485486686452361e-02 2.946484012522267854e-02 3.039228769675902941e-02 3.139430916627663354e-02 3.247787876070918484e-02 3.364969180709572599e-02 3.491602615547867439e-02 3.628261224342303054e-02 3.775451660782997571e-02 3.933604232393937000e-02 4.103064827296902528e-02 4.284088754011473182e-02 4.476836383464373459e-02 4.681370375600749784e-02 4.897654207826843131e-02 5.125551698737376011e-02 5.364827232103867860e-02 5.615146423465083164e-02 5.876077024586012082e-02 6.147089920224843573e-02 6.427560129850735937e-02 6.716767779387615434e-02 7.013899052138616863e-02 7.318047162951478446e-02 7.628213425797178426e-02 7.943308503335010096e-02 8.262153939107796941e-02 8.583484080164396901e-02 8.905948501444389820e-02 9.228115044256543498e-02 9.548473580527390425e-02 9.865440612853415558e-02 1.017736481827468814e-01 1.048253364148865330e-01 1.077918104124271220e-01 1.106549649216228004e-01 1.133963534352849661e-01 1.159973063682051414e-01 1.184390648549663166e-01 1.207029312392901288e-01 1.227704373811787097e-01 1.246235319943074377e-01 1.262447883485398048e-01 1.276176338400598909e-01 1.287266031538144562e-01 1.295576170298713969e-01 1.300982890057773289e-01 1.303382629461735109e-01 1.302695846852245654e-01 1.298871116760712541e-01 1.291889651119866311e-01 1.281770294477859173e-01 1.268575044041592437e-01 1.252415140227818580e-01 1.233457755486666862e-01 1.211933268600000058e-01 1.188143033034560897e-01 1.162467408451131196e-01 1.135373592853393399e-01 1.107422431260895873e-01 1.079272850253802374e-01 1.051681868777067375e-01 1.025497332864745842e-01 1.001639835249384797e-01 9.810701571382554609e-02 9.647396769695643082e-02 9.535241852455544898e-02 9.481465003824096627e-02 9.490989844208284898e-02 9.565808602446003450e-02 9.704642510887820372e-02 9.902962365192689853e-02 1.015334475241117390e-01 1.044605674211608881e-01 1.076972852898749888e-01 1.111199219596599452e-01 1.146001237269687473e-01 1.180088374477470392e-01 1.212190489749973010e-01 1.241075479501481116e-01 1.265560177753946025e-01 1.284517142765945752e-01 1.296879372975909550e-01 1.301644433516810084e-01 1.297879066999112485e-01 1.284725154614292097e-01 1.261407918271250927e-01 1.227247583557263683e-01 1.181676538790294301e-01 1.124265759011648935e-01 1.054767935933983852e-01 9.731928727245968413e-02 8.799498056074893382e-02 7.761396618322419227e-02 6.642119615574380853e-02 5.495761408549291321e-02 4.447052570264613258e-02 3.774135660575064083e-02 3.888619585829793807e-02 4.899335254354018204e-02 6.521974314524353611e-02 8.507658816107203925e-02 1.073187620204002907e-01 1.313342645172641265e-01 1.567750757466837008e-01 1.834049972007918972e-01 2.110369016291696320e-01 2.395051318075942792e-01 2.686525910445698440e-01 2.983244795488796952e-01 3.283652775511290423e-01 3.586174314639549721e-01 3.889209933547475018e-01 4.191138263106875539e-01 4.490321632670308816e-01 4.785113956730176477e-01 5.073870154050803549e-01 5.354956591934701970e-01 5.626762195213375062e-01 5.887709945708091697e-01 6.136268550142216505e-01 6.370964087475528004e-01 6.590391468648396645e-01 6.793225557555332417e-01 6.978231814551734136e-01 7.144276334637226222e-01 7.290335162686892856e-01 7.415502778336630074e-01 7.518999653730507049e-01 7.600178798494748866e-01 7.658531218091352288e-01 7.693690224124095645e-01 7.705434548162428676e-01 7.693690224124095645e-01 7.658531218091352288e-01 7.600178798494749977e-01 7.518999653730508159e-01 7.415502778336627854e-01 7.290335162686896187e-01 7.144276334637226222e-01 6.978231814551733025e-01 6.793225557555332417e-01 6.590391468648395534e-01 6.370964087475528004e-01 6.136268550142217615e-01 5.887709945708091697e-01 5.626762195213375062e-01 5.354956591934701970e-01 5.073870154050802439e-01 4.785113956730176477e-01 4.490321632670308816e-01 4.191138263106876094e-01 3.889209933547475018e-01 3.586174314639548610e-01 3.283652775511290423e-01 2.983244795488796952e-01 2.686525910445698440e-01 2.395051318075942792e-01 2.110369016291696875e-01 1.834049972007918972e-01 1.567750757466836731e-01 1.313342645172640988e-01 1.073187620204002629e-01 8.507658816107205313e-02 6.521974314524353611e-02 4.899335254354017510e-02 3.888619585829796582e-02 3.774135660575064083e-02 4.447052570264611870e-02 5.495761408549287852e-02 6.642119615574379465e-02 7.761396618322426166e-02 8.799498056074894770e-02 9.731928727245972577e-02 1.054767935933984407e-01 1.124265759011649629e-01 1.181676538790294717e-01 1.227247583557264238e-01 1.261407918271250650e-01 1.284725154614292375e-01 1.297879066999112763e-01 1.301644433516809807e-01 1.296879372975909550e-01 1.284517142765946029e-01 1.265560177753946025e-01 1.241075479501481393e-01 1.212190489749972871e-01 1.180088374477470531e-01 1.146001237269687612e-01 1.111199219596599314e-01 1.076972852898749888e-01 1.044605674211609020e-01 1.015334475241117251e-01 9.902962365192692629e-02 9.704642510887820372e-02 9.565808602446002062e-02 9.490989844208286286e-02 9.481465003824098015e-02 9.535241852455543510e-02 9.647396769695645857e-02 9.810701571382555997e-02 1.001639835249384936e-01 1.025497332864745842e-01 1.051681868777067236e-01 1.079272850253802235e-01 1.107422431260895734e-01 1.135373592853393260e-01 1.162467408451131196e-01 1.188143033034560897e-01 1.211933268600000335e-01 1.233457755486667418e-01 1.252415140227818025e-01 1.268575044041592437e-01 1.281770294477858618e-01 1.291889651119866589e-01 1.298871116760712263e-01 1.302695846852245654e-01 1.303382629461735387e-01 1.300982890057773289e-01 1.295576170298713969e-01 1.287266031538144562e-01 1.276176338400599464e-01 1.262447883485397770e-01 1.246235319943074377e-01 1.227704373811787097e-01 1.207029312392901288e-01 1.184390648549663166e-01 1.159973063682051969e-01 1.133963534352849106e-01 1.106549649216228004e-01 1.077918104124271359e-01 1.048253364148865469e-01 1.017736481827468537e-01 9.865440612853415558e-02 9.548473580527395976e-02 9.228115044256546273e-02 8.905948501444389820e-02 8.583484080164396901e-02 8.262153939107796941e-02 7.943308503335008708e-02 7.628213425797178426e-02 7.318047162951478446e-02 7.013899052138616863e-02 6.716767779387612658e-02 6.427560129850734549e-02 6.147089920224843573e-02 5.876077024586010694e-02 5.615146423465083164e-02 5.364827232103867166e-02 5.125551698737374623e-02 4.897654207826840356e-02 4.681370375600749090e-02 4.476836383464375541e-02 4.284088754011473876e-02 4.103064827296901140e-02 3.933604232393935612e-02 3.775451660782994795e-02 3.628261224342301666e-02 3.491602615547867439e-02 3.364969180709571211e-02 3.247787876070919177e-02 3.139430916627665435e-02 3.039228769675903635e-02 2.946484012522267854e-02 2.860485486686450626e-02 2.780522152087814766e-02 2.705896076760982288e-02 2.635934082942548162e-02 2.569997693372857300e-02 2.507491162882978519e-02 2.447867520609576034e-02 2.390632672008441775e-02 2.335347707233893094e-02 2.281629629256456959e-02 2.229150752019509740e-02 2.177637030083007588e-02 2.126865572391548054e-02 2.076661570254256101e-02 2.026894838994811737e-02 1.977476138607699857e-02 1.928353404538798999e-02 1.879507987584737999e-02 1.830950973171410062e-02 1.782719625443986156e-02 1.734873980754530684e-02 1.687493598038870141e-02 1.640674459879787675e-02 1.594526007412610386e-02
1.488211931930835848e-02 1.530667186082798961e-02 1.574050194025657448e-02 1.618237344471652739e-02 1.663115187795930622e-02 1.708583644464123363e-02 1.754559291217346745e-02 1.800978752119374374e-02 1.847802213884321837e-02 1.895017073552295733e-02 1.942641711440678404e-02 1.990729363131148524e-02 2.039372040823555013e-02 2.088704426591056484e-02 2.138907628158244478e-02 2.190212652606801647e-02 2.242903416561338112e-02 2.297319075701885482e-02 2.353855425965053691e-02 2.412965108921376334e-02 2.475156350962758392e-02 2.540989986792964797e-02 2.611074568089772480e-02 2.686059441316605845e-02 2.766625793369458311e-02 2.853475803048205472e-02 2.947320186829538100e-02 3.048864570313514905e-02 3.158795230642222340e-02 3.277764820516571725e-02 3.406378687915851550e-02 3.545182344175113603e-02 3.694650515095569687e-02 3.855178053578508374e-02 4.027072821921460349e-02 4.210550491782701771e-02 4.405731079606440420e-02 4.612636946877186894e-02 4.831191951140689778e-02 5.061221431127007481e-02 5.302452738551750866e-02 5.554516079271616669e-02 5.816945486840619656e-02 6.089179813467156949e-02 6.370563680793375760e-02 6.660348382224737240e-02 6.957692768267405292e-02 7.261664176508716984e-02 7.571239489483140572e-02 7.885306418101342696e-02 8.202665117121557548e-02 8.522030243732690857e-02 8.842033571925719815e-02 9.161227274936596665e-02 9.478087986424214850e-02 9.791021748751023435e-02 1.009836995420380357e-01 1.039841638252639866e-01 1.068939543600256892e-01 1.096950167175033547e-01 1.123690073009984414e-01 1.148974175820607763e-01 1.172617142970743542e-01 1.194434966469381521e-01 1.214246715998361509e-01 1.231876484832879065e-01 1.247155541738126927e-01 1.259924703584527628e-01 1.270036945606340117e-01 1.277360269009940874e-01 1.281780849072020612e-01 1.283206490944841516e-01 1.281570424972629241e-01 1.276835478059065165e-01 1.268998661745155410e-01 1.258096219710124752e-01 1.244209174811998775e-01 1.227469404151525501e-01 1.208066242787284722e-01 1.186253561339974394e-01 1.162357162794667859e-01 1.136782175307497755e-01 1.110019849917092266e-01 1.082652771730473057e-01 1.055356939330441279e-01 1.028898481722135272e-01 1.004122083700540874e-01 9.819277639151992310e-02 9.632329892958289841e-02 9.489188369947312851e-02 9.397624490660264063e-02 9.363629932776314224e-02 9.390730908517989917e-02 9.479495773582077844e-02 9.627344713681335042e-02 9.828695330001356589e-02 1.007539005148327810e-01 1.035729057908212486e-01 1.066291224175688612e-01 1.097999981027691779e-01 1.129599217417787127e-01 1.159836451482072622e-01 1.187486284228200378e-01 1.211365697471956937e-01 1.230343905365020862e-01 1.243349074040288327e-01 1.249373704557582843e-01 1.247480037058987246e-01 1.236806578008586566e-01 1.216576837397026073e-01 1.186111673422394208e-01 1.144847465421818672e-01 1.092364101732187925e-01 1.028430473336147399e-01 9.530831880922112365e-02 8.667725486012842206e-02 7.706543144192788686e-02 6.672197092860183976e-02 5.617506592604495919e-02 4.657056184700202051e-02 4.027486784271351594e-02 4.070150956764942429e-02 4.921214996851331486e-02 6.381538202097823687e-02 8.224964192332913371e-02 1.032215991668270494e-01 1.260594017473567197e-01 1.503780965781500167e-01 1.759210691027127960e-01 2.024903592223638860e-01 2.299149428904787573e-01 2.580355524322502925e-01 2.866971465066857072e-01 3.157451619943388854e-01 3.450237603925003227e-01 3.743751915434981314e-01 4.036398188638870566e-01 4.326565557412523355e-01 4.612635677878190732e-01 4.892991515694686266e-01 5.166027313135828081e-01 5.430159327174176598e-01 5.683837033420562346e-01 5.925554553700316252e-01 6.153862104728872184e-01 6.367377291637043024e-01 6.564796088707155475e-01 6.744903364005797597e-01 6.906582816679991410e-01 7.048826206766674041e-01 7.170741768203069411e-01 7.271561706763239874e-01 7.350648696130320792e-01 7.407501297358097814e-01 7.441758239602561664e-01 7.453201513175198301e-01 7.441758239602561664e-01 7.407501297358095593e-01 7.350648696130319681e-01 7.271561706763239874e-01 7.170741768203069411e-01 7.048826206766674041e-01 6.906582816679991410e-01 6.744903364005797597e-01 6.564796088707155475e-01 6.367377291637043024e-01 6.153862104728872184e-01 5.925554553700312921e-01 5.683837033420562346e-01 5.430159327174176598e-01 5.166027313135828081e-01 4.892991515694687932e-01 4.612635677878190732e-01 4.326565557412521690e-01 4.036398188638869455e-01 3.743751915434980204e-01 3.450237603925003227e-01 3.157451619943389409e-01 2.866971465066857072e-01 2.580355524322501815e-01 2.299149428904787018e-01 2.024903592223638027e-01 1.759210691027128237e-01 1.503780965781500167e-01 1.260594017473567197e-01 1.032215991668270494e-01 8.224964192332911983e-02 6.381538202097820911e-02 4.921214996851332873e-02 4.070150956764943123e-02 4.027486784271351594e-02 4.657056184700197887e-02 5.617506592604502857e-02 6.672197092860175649e-02 7.706543144192784522e-02 8.667725486012844982e-02 9.530831880922122079e-02 1.028430473336146844e-01 1.092364101732187648e-01 1.144847465421818672e-01 1.186111673422394069e-01 1.216576837397025518e-01 1.236806578008586149e-01 1.247480037058986829e-01 1.249373704557582843e-01 1.243349074040288327e-01 1.230343905365020862e-01 1.211365697471956937e-01 1.187486284228200378e-01 1.159836451482072622e-01 1.129599217417787127e-01 1.097999981027692057e-01 1.066291224175689306e-01 1.035729057908212625e-01 1.007539005148327393e-01 9.828695330001357977e-02 9.627344713681340593e-02 9.479495773582077844e-02 9.390730908517989917e-02 9.363629932776315612e-02 9.397624490660268226e-02 9.489188369947312851e-02 9.632329892958287065e-02 9.819277639151989534e-02 1.004122083700541013e-01 1.028898481722135411e-01 1.055356939330441279e-01 1.082652771730473057e-01 1.110019849917092127e-01 1.136782175307497617e-01 1.162357162794667720e-01 1.186253561339973978e-01 1.208066242787284722e-01 1.227469404151525639e-01 1.244209174811998775e-01 1.258096219710124475e-01 1.268998661745154577e-01 1.276835478059065443e-01 1.281570424972628963e-01 1.283206490944841238e-01 1.281780849072021167e-01 1.277360269009940874e-01 1.270036945606339840e-01 1.259924703584527628e-01 1.247155541738126511e-01 1.231876484832879065e-01 1.214246715998361648e-01 1.194434966469381243e-01 1.172617142970743959e-01 1.148974175820607485e-01 1.123690073009984830e-01 1.096950167175033686e-01 1.068939543600256892e-01 1.039841638252639866e-01 1.009836995420380495e-01 9.791021748751024822e-02 9.478087986424210687e-02 9.161227274936591114e-02 8.842033571925715651e-02 8.522030243732690857e-02 8.202665117121557548e-02 7.885306418101342696e-02 7.571239489483143348e-02 7.261664176508714208e-02 6.957692768267405292e-02 6.660348382224737240e-02 6.370563680793375760e-02 6.089179813467155561e-02 5.816945486840621043e-02 5.554516079271618056e-02 5.302452738551750172e-02 5.061221431127007481e-02 4.831191951140691165e-02 4.612636946877186200e-02 4.405731079606439726e-02 4.210550491782698995e-02 4.027072821921459655e-02 3.855178053578508374e-02 3.694650515095570381e-02 3.545182344175113603e-02 3.406378687915850856e-02 3.277764820516572419e-02 3.158795230642223034e-02 3.048864570313514905e-02 2.947320186829537059e-02 2.853475803048205819e-02 2.766625793369457964e-02 2.686059441316607233e-02 2.611074568089773174e-02 2.540989986792964450e-02 2.475156350962759780e-02 2.412965108921376334e-02 2.353855425965054732e-02 2.297319075701885829e-02 2.242903416561338806e-02 2.190212652606803381e-02 2.138907628158244478e-02 2.088704426591057872e-02 2.039372040823553625e-02 1.990729363131148524e-02 1.942641711440678057e-02 1.895017073552296080e-02 1.847802213884321490e-02 1.800978752119374027e-02 1.754559291217346398e-02 1.708583644464123016e-02 1.663115187795930622e-02 1.618237344471654127e-02 1.574050194025659183e-02 1.530667186082798788e-02 1.488211931930835327e-02
[truncated: 2,021,501 more chars]
