# Supplementary material for: Intelligent wireless power transfer via a 2-bit compact reconfigurable transmissive-metasurface-based router
Source: Nat Commun. 2024 Apr 1;15:2807. doi: 10.1038/s41467-024-46984-4 (PMC10984985; doi:10.1038/s41467-024-46984-4)
Supplement: Supplementary file 12 — Source Data [file 41467_2024_46984_MOESM12_ESM.zip › source_data/figure_s20c_d1000_1.txt]

# x = -1950.00:1950.00:151
# y = -1950.00:1950.00:151
3.849821333030440523e-02 3.934969936318424150e-02 4.008228030116334911e-02 4.074323599555194214e-02 4.138770923595145451e-02 4.207240740863658901e-02 4.284986259063928993e-02 4.376400116296919052e-02 4.484731041184168016e-02 4.611926215385996064e-02 4.758518949239309154e-02 4.923481220486938120e-02 5.104012114464949457e-02 5.295310433056887867e-02 5.490441165017354019e-02 5.680419467760689650e-02 5.854598166704814283e-02 6.001377429586118167e-02 6.109189431541638821e-02 6.167669356257150098e-02 6.168913971266537510e-02 6.108743745490607946e-02 5.987908550463019036e-02 5.813185759587895240e-02 5.598272262227613899e-02 5.364204266856332365e-02 5.138686838630176362e-02 4.953258145726192885e-02 4.837205818714015310e-02 4.808685986781145033e-02 4.866638255468230118e-02 4.988607456674926111e-02 5.136131592233664223e-02 5.264238727886431241e-02 5.330627182265805508e-02 5.302713811656738913e-02 5.162984423703066011e-02 4.913680402332226693e-02 4.581526217999814382e-02 4.222051107048670204e-02 3.919270634542064424e-02 3.768390392977090386e-02 3.830529789850404404e-02 4.088790135109528212e-02 4.459592647564365742e-02 4.842529533394884095e-02 5.154811837213240516e-02 5.340751979462433907e-02 5.369954047989314305e-02 5.232548048166328625e-02 4.933996661613342105e-02 4.490420739913859177e-02 3.925470273056909376e-02 3.270141686329303132e-02 2.567786068625206933e-02 1.890173794329288309e-02 1.378641127064340714e-02 1.252069935549288658e-02 1.497159497885026253e-02 1.820785907588704997e-02 2.019692381785089322e-02 1.996687662997804688e-02 1.709134471125093799e-02 1.153294020363486959e-02 3.603735108499592395e-03 6.089876361187052632e-03 1.666651171005596385e-02 2.712809694238262417e-02 3.644010193965391275e-02 4.367130071126423124e-02 4.811051168649214949e-02 4.935863159314152898e-02 4.738683782809041678e-02 4.256671618920856992e-02 3.570895415097052883e-02 2.822188578411866794e-02 2.257202179548622664e-02 2.207599836338682703e-02 2.711087633966686658e-02 3.466857877437883734e-02 4.247141716733619093e-02 4.942275709832168878e-02 5.494886449216877106e-02 5.867599154589042687e-02 6.031979499785847243e-02 5.967346303994076895e-02 5.664253990304634473e-02 5.129428553727578138e-02 4.390236676943177346e-02 3.498912218103424759e-02 2.542522560806608975e-02 1.687947267848851837e-02 1.321182269314312083e-02 1.702110483709210267e-02 2.362089436754617397e-02 2.976194786007712451e-02 3.445087579867787964e-02 3.745621783829351792e-02 3.888703239098079828e-02 3.904422843492991874e-02 3.831852713456536386e-02 3.709335633849727282e-02 3.565837087809888700e-02 3.415919369415211515e-02 3.260773227650808070e-02 3.095116744509426518e-02 2.916697524544391296e-02 2.734283910956572874e-02 2.570921614030306432e-02 2.459550821906641288e-02 2.429050995691989928e-02 2.486393926434044693e-02 2.610423430685502796e-02 2.764005261225308333e-02 2.912124306331859147e-02 3.033679510204502147e-02 3.125566463694922498e-02 3.201321470382331030e-02 3.285158714785176015e-02 3.401732618648908857e-02 3.564463312712012888e-02 3.768257626687276929e-02 3.990676037503894380e-02 4.199535390556372039e-02 4.361683048773556948e-02 4.449477051966013730e-02 4.444341391930462654e-02 4.338045372477153383e-02 4.132452684713538299e-02 3.838269630086485473e-02 3.473153070600704106e-02 3.059454126955665765e-02 2.621832291465202650e-02 2.184943034892167929e-02 1.771365648262525350e-02 1.399898193133060874e-02 1.084323379175696801e-02 8.327966600251155219e-03 6.481872056971235523e-03 5.297554400078671906e-03 4.752216822187065905e-03 4.797857245539410842e-03 5.325836299128501941e-03 6.176970525037469607e-03 7.186935274834526863e-03 8.211560095750773322e-03 9.133126018879032110e-03 9.862773336642068414e-03 1.034318918729451586e-02 1.055134966977136837e-02 1.050093084900579309e-02
3.926437653368168579e-02 4.035821257310603233e-02 4.128429217827222358e-02 4.207682591981227321e-02 4.278477847460342154e-02 4.346565645397831162e-02 4.417893540305082439e-02 4.498003204889586271e-02 4.591556742247441397e-02 4.702018618403928929e-02 4.831457187798191694e-02 4.980386509331762024e-02 5.147574733175337008e-02 5.329802632311369387e-02 5.521635537095040402e-02 5.715329966467836559e-02 5.901001617566645902e-02 6.067133709144133247e-02 6.201430259351860957e-02 6.291951193959900712e-02 6.328427505039875556e-02 6.303649654812729097e-02 6.214841382186620661e-02 6.064953964977654044e-02 5.863809715908273323e-02 5.628932175609867306e-02 5.385643236103829917e-02 5.165542553428166539e-02 5.002064229897368319e-02 4.922364292102242994e-02 4.937434715727549717e-02 5.035671289233026315e-02 5.184447987808499247e-02 5.338659599286177393e-02 5.451199460674924224e-02 5.481695332492811379e-02 5.402960925686586119e-02 5.206159492074906303e-02 4.905691285568124227e-02 4.544079077720981213e-02 4.194841942029164938e-02 3.954931125326942992e-02 3.911426000957563681e-02 4.088095025510334046e-02 4.426016419212103897e-02 4.823532700548024965e-02 5.183945157968952028e-02 5.436244685014669092e-02 5.537155497277542610e-02 5.466966233284845100e-02 5.224096534255603247e-02 4.819947109356739756e-02 4.275118674676563896e-02 3.618364511744698309e-02 2.890273936835520072e-02 2.156484136995719461e-02 1.544854790554250207e-02 1.291817952013890256e-02 1.493108777657222233e-02 1.856401036996965792e-02 2.122993124963649600e-02 2.168591396812387731e-02 1.936961238059175042e-02 1.416160476173871502e-02 6.327660503329151503e-03 3.520566167797731152e-03 1.449258362794080164e-02 2.552156085592879181e-02 3.549373852353067404e-02 4.338835187342384575e-02 4.840846317803975535e-02 5.008489722656839921e-02 4.834256165813139577e-02 4.353333548015248661e-02 3.647221473236129247e-02 2.859642839966441627e-02 2.248796374332048820e-02 2.183621661107584128e-02 2.717810196811185075e-02 3.516949640345775480e-02 4.335020124618153836e-02 5.057095719321653277e-02 5.623302701042785096e-02 5.994468406232791868e-02 6.141167898890834143e-02 6.043130195629980994e-02 5.693331219429249856e-02 5.103374894516987670e-02 4.308370726361952091e-02 3.372433170049425610e-02 2.404569114940070806e-02 1.626439377705099845e-02 1.472786602712975249e-02 1.977894884087796207e-02 2.643348018156165685e-02 3.220828580296205418e-02 3.635814833749245051e-02 3.877345894958683648e-02 3.966076102392373376e-02 3.940008401550689626e-02 3.842845528872199795e-02 3.712677181504100282e-02 3.573009710154934071e-02 3.429806574447314543e-02 3.276441685266447829e-02 3.104174172963870826e-02 2.913108338476645687e-02 2.719424293783509472e-02 2.555977536716219634e-02 2.462850756877000072e-02 2.467027899738603522e-02 2.563604693120803343e-02 2.717997646012744808e-02 2.886587943097291067e-02 3.035936305835039081e-02 3.151706119564136321e-02 3.239656285779920347e-02 3.321263542614252134e-02 3.424414874893539490e-02 3.570624950628199790e-02 3.764000204301102409e-02 3.988227890935389791e-02 4.212472576501650329e-02 4.401095847097291625e-02 4.522007226572920258e-02 4.551762121852753057e-02 4.477781565593234869e-02 4.298581158940739666e-02 4.022707791994952625e-02 3.666851753706120570e-02 3.253472269340427353e-02 2.808213204569001004e-02 2.357347403212203818e-02 1.925449572574086318e-02 1.533455699037726203e-02 1.197238230995184387e-02 9.268533375820502129e-03 7.267356872035108176e-03 5.970857603710073673e-03 5.355465378717358914e-03 5.364429466402041539e-03 5.881918256009371557e-03 6.744701826776237398e-03 7.782971860639434358e-03 8.845068146407180851e-03 9.805378020366404754e-03 1.056799640930023397e-02 1.107012020851884382e-02 1.128513535795595997e-02 1.122510523321786774e-02 1.094257792705499548e-02
3.973564418958271116e-02 4.112404321437017340e-02 4.231404219039432146e-02 4.331958554602056977e-02 4.417564183153926960e-02 4.493293343266240719e-02 4.565146320540922065e-02 4.639364685707860619e-02 4.721797012888003658e-02 4.817390865019906959e-02 4.929835201660794086e-02 5.061315421771320211e-02 5.212303906710188950e-02 5.381321019068837502e-02 5.564664949433858337e-02 5.756190285979958382e-02 5.947268281292676650e-02 6.127056872095314188e-02 6.283149825851344628e-02 6.402592968239624593e-02 6.473186741660978682e-02 6.484959452499888810e-02 6.431696137665689206e-02 6.312430311702910135e-02 6.132823401446645117e-02 5.906324024611982193e-02 5.654840665411385581e-02 5.408284679550229984e-02 5.201779294701852630e-02 5.069145224740589928e-02 5.032804679719379143e-02 5.093981504013583850e-02 5.229423998248905470e-02 5.397153684771730658e-02 5.547328696235858531e-02 5.632804980415247187e-02 5.617136819108493190e-02 5.480547672243143986e-02 5.225099579386652260e-02 4.879830536163477089e-02 4.505239780175848696e-02 4.192234357296404507e-02 4.042089206575419369e-02 4.117011706947329430e-02 4.395130743862449285e-02 4.785431433715686689e-02 5.181074826154975083e-02 5.494962342289604756e-02 5.669062464235055665e-02 5.671993918801943035e-02 5.493574364842095797e-02 5.139213283408180372e-02 4.625477479044414614e-02 3.978199624620973318e-02 3.234961265436599176e-02 2.455829091655271218e-02 1.754983651076934617e-02 1.365022177709704007e-02 1.487427697881051232e-02 1.876160499190500722e-02 2.210312091861527453e-02 2.329899587754107049e-02 2.161795610119900124e-02 1.684105962432641893e-02 9.177656195927934649e-03 7.893344320001103144e-04 1.211368734160613199e-02 2.370189394984161674e-02 3.434804831587775359e-02 4.293597101011834005e-02 4.857558215942979485e-02 5.071996369062699295e-02 4.924096783950791811e-02 4.446547790843173587e-02 3.720852701720504113e-02 2.893050344516179956e-02 2.232291274060948724e-02 2.149255127804748991e-02 2.717533616231443058e-02 3.563360267322765451e-02 4.421008119451171059e-02 5.170378620311453371e-02 5.749089252581009168e-02 6.116168376514870275e-02 6.241379293654581578e-02 6.105323656720066522e-02 5.704188235126446405e-02 5.055597695909535422e-02 4.204054406007816380e-02 3.228505001598087898e-02 2.267433952942861028e-02 1.611180488707317573e-02 1.676964306034025784e-02 2.267595793106398291e-02 2.922153615135871657e-02 3.452902092057006517e-02 3.806733114377365557e-02 3.985591998640699435e-02 4.020793545111681772e-02 3.958315068095045325e-02 3.845110898071203709e-02 3.716162902072413232e-02 3.586227856698268046e-02 3.450717007933368913e-02 3.295643892505619593e-02 3.111241021124775200e-02 2.903192478024053252e-02 2.698042322206741297e-02 2.539928027405467803e-02 2.474190400465928544e-02 2.520430128616914234e-02 2.657388308610528910e-02 2.837626525503693722e-02 3.014676185172745701e-02 3.160223553687944303e-02 3.269060338575903446e-02 3.356642325202864596e-02 3.451176349175952979e-02 3.580826965717922444e-02 3.759739441409479938e-02 3.980139304683327078e-02 4.214890169710660411e-02 4.427180993315633917e-02 4.580760008632326491e-02 4.646977510786467341e-02 4.608301564324006339e-02 4.459243967964636457e-02 4.205601554575141843e-02 3.862630025036700721e-02 3.452574602621064775e-02 3.001888296315357099e-02 2.538418363342118123e-02 2.088798943168644270e-02 1.676242854394180762e-02 1.318889922449775591e-02 1.028875514250294533e-02 8.123479499289777347e-03 6.705678534714020096e-03 6.012420024370281925e-03 5.979584665957298449e-03 6.484163805083095929e-03 7.358036676184162572e-03 8.425326488164569874e-03 9.526474324139857369e-03 1.052751905820208285e-02 1.132502013571621939e-02 1.185023964762711712e-02 1.207263864514446575e-02 1.200247321488630455e-02 1.169246749113164729e-02 1.123793330796207454e-02
3.985518831579477894e-02 4.156724379503193290e-02 4.307585584155579350e-02 4.436849817242874416e-02 4.545858301549913355e-02 4.638183772094487539e-02 4.719082448352412973e-02 4.794819068958099811e-02 4.871948393615577882e-02 4.956646237618635153e-02 5.054162806227228966e-02 5.168419993035500842e-02 5.301713537579591518e-02 5.454446466717253333e-02 5.624839773018371070e-02 5.808636095316020709e-02 5.998894509831519117e-02 6.186020834540556512e-02 6.358160769449137939e-02 6.502012558276465404e-02 6.604027695787836882e-02 6.651899500954884525e-02 6.636209298365187970e-02 6.552106330399755374e-02 6.400921236584358742e-02 6.191618002970183249e-02 5.941912690593856294e-02 5.678629702919231470e-02 5.436345841496852821e-02 5.252798916909020427e-02 5.159941146544783780e-02 5.172414664566659520e-02 5.279453553865413873e-02 5.446029134106358111e-02 5.622444217600681970e-02 5.756374060827057493e-02 5.802828829674684663e-02 5.731376469442102384e-02 5.531835812178970135e-02 5.219607459350195100e-02 4.840886459516875739e-02 4.475389434448880793e-02 4.227236886375636965e-02 4.187921300108061323e-02 4.379430869132935195e-02 4.736142228395257697e-02 5.148960765061849632e-02 5.515532161498969133e-02 5.761393140454616757e-02 5.841506537689850759e-02 5.735340517657111503e-02 5.440876638363614792e-02 4.969515573237749673e-02 4.343344573945971676e-02 3.596508997072622033e-02 2.783862811743069432e-02 2.007128612543658194e-02 1.481564544383317909e-02 1.489139412528672594e-02 1.881660275865765924e-02 2.280183900942834782e-02 2.477990954236262630e-02 2.380721103315263515e-02 1.954400466678728882e-02 1.212839733305038151e-02 2.133596635834041858e-03 9.533229694355193837e-03 2.166632134927017408e-02 3.299556701780121531e-02 4.230385580357223091e-02 4.860051835201854853e-02 5.125285257068373096e-02 5.007234946879961929e-02 4.535507064460299331e-02 3.791130320098004547e-02 2.921798218340104433e-02 2.206727894162751821e-02 2.103430618019143730e-02 2.710159202111468713e-02 3.606496549031883853e-02 4.505639878589751124e-02 5.282564149957339611e-02 5.872399777587238717e-02 6.232399169476721124e-02 6.331754259312001587e-02 6.152511541877227902e-02 5.695016785587867642e-02 4.984283368747681464e-02 4.076256537416862724e-02 3.068712666883128409e-02 2.140042086170705973e-02 1.654633550106742942e-02 1.922503418986946586e-02 2.565524406840609395e-02 3.194105475615144352e-02 3.667998843830919814e-02 3.953952008627895087e-02 4.067871577157435720e-02 4.052586679200902847e-02 3.961622002813432186e-02 3.842833971658948106e-02 3.724217044425609524e-02 3.608255934090583150e-02 3.478749358254242668e-02 3.316142876844613285e-02 3.113040972825864561e-02 2.884339889712215360e-02 2.669822106324009833e-02 2.525427843263990460e-02 2.497661266481762329e-02 2.591752307236630179e-02 2.767167399686245796e-02 2.966569041753270783e-02 3.145166412005571954e-02 3.283179576851048831e-02 3.386321600975170099e-02 3.479551988074630620e-02 3.595150091351055621e-02 3.757048198983951870e-02 3.968084669834521377e-02 4.207625289184927647e-02 4.439651011350145837e-02 4.624477263751911038e-02 4.728098073759606779e-02 4.727446204445553968e-02 4.612317657014522454e-02 4.385083080680808598e-02 4.059006670694068758e-02 3.655718541511972230e-02 3.202243178954908981e-02 2.727915940447101645e-02 2.261469753676879912e-02 1.828524835422540643e-02 1.449670654306226686e-02 1.139314662794048590e-02 9.054884187391623943e-03 7.506553181102145443e-03 6.727366745792159181e-03 6.647194597598469340e-03 7.136007915943370396e-03 8.020121834639045225e-03 9.117025303422827617e-03 1.025880951813298164e-02 1.130266185142435147e-02 1.213706796678372217e-02 1.268686582571060088e-02 1.291722077885164646e-02 1.283636368435145739e-02 1.249712801435112416e-02 1.199676125352034002e-02 1.147219260894554414e-02
3.959338916417681070e-02 4.162751307521433963e-02 4.348484028673310631e-02 4.512187046270060842e-02 4.652394552386937554e-02 4.770385114335494448e-02 4.869807707174819006e-02 4.956111922166797634e-02 5.035843700748298540e-02 5.115892486905575937e-02 5.202783848607888534e-02 5.302089062523330371e-02 5.417970799252264796e-02 5.552825156408137952e-02 5.706951800114904577e-02 5.878211924968098495e-02 6.061710001445248797e-02 6.249617189242195892e-02 6.431291546471799847e-02 6.593818886716418248e-02 6.723014711432728774e-02 6.804833257064001051e-02 6.827062205065953515e-02 6.781157316511618460e-02 6.664083037181661728e-02 6.480046319068076544e-02 6.241991683854231088e-02 5.972578745087318841e-02 5.703968291265280183e-02 5.475081839413368373e-02 5.324625237944421996e-02 5.279669176557696963e-02 5.343941729765946252e-02 5.493304506695306788e-02 5.681907561375929006e-02 5.854596421736722733e-02 5.958997376621217451e-02 5.954522580079528449e-02 5.818960062185375703e-02 5.554109688402867478e-02 5.191316791437090156e-02 4.796133451244182638e-02 4.466627527528015812e-02 4.310787763545056994e-02 4.392842525911305751e-02 4.686465400320446312e-02 5.092920874175353718e-02 5.498353516336706992e-02 5.810894545760272867e-02 5.969794228212615961e-02 5.942224731662131693e-02 5.717121227408523965e-02 5.299430947656101620e-02 4.706524362042575210e-02 3.968504276732887776e-02 3.135095298680320303e-02 2.297098862052702681e-02 1.646939594319038816e-02 1.510024212176096572e-02 1.876350010624049103e-02 2.331894874037349769e-02 2.610485012614430916e-02 2.590778168801037909e-02 2.224139087986195737e-02 1.515548669305535542e-02 5.178899363877553785e-03 6.758676461929117273e-03 1.941582640061353601e-02 3.143172219724957306e-02 4.148365988822193262e-02 4.847302852731011358e-02 5.167301074734602373e-02 5.082694321247831909e-02 4.619370647804813684e-02 3.857354864493243995e-02 2.945246828773800257e-02 2.171101408720924400e-02 2.045119921933016491e-02 2.695975074608146504e-02 3.647234614666201163e-02 4.589926997728453750e-02 5.394553584307996280e-02 5.993808878924658523e-02 6.343216041195672006e-02 6.411704809656816606e-02 6.183463644343444726e-02 5.664128866481064201e-02 4.887744017828858645e-02 3.924287835613438774e-02 2.895899843575945598e-02 2.034484055183972614e-02 1.762621949820488559e-02 2.198766435280010215e-02 2.866223919773716947e-02 3.454399095634130834e-02 3.861440947689845360e-02 4.073674080139550596e-02 4.122288032607947933e-02 4.062301805294413204e-02 3.953569895487858699e-02 3.841174149503225055e-02 3.741244658154883884e-02 3.640830833062769917e-02 3.512546537284699094e-02 3.334490635223934935e-02 3.105775013734105375e-02 2.854329628499184188e-02 2.635708775196070677e-02 2.516538961618694850e-02 2.537582158029426382e-02 2.682319165302451264e-02 2.890948180661837702e-02 3.101317457222364099e-02 3.275096145655612828e-02 3.403959722016256656e-02 3.505446434715687315e-02 3.612407030398941815e-02 3.756981237663853390e-02 3.953873888688344551e-02 4.191935507855310689e-02 4.438611612256071481e-02 4.652121372716584019e-02 4.793259873990492886e-02 4.832923520807628354e-02 4.755442663560102701e-02 4.558998828574823553e-02 4.254209162225108809e-02 3.861596080243494267e-02 3.408443101592652930e-02 2.925433394437452345e-02 2.443405258753060874e-02 1.990503145709126079e-02 1.589950099493080138e-02 1.258631597150023686e-02 1.006652461232984512e-02 8.378428161418842099e-03 7.505001795286324502e-03 7.371492654560054918e-03 7.841174191792477099e-03 8.734308588065143111e-03 9.861228148996913426e-03 1.104519131702414066e-02 1.213398051751019523e-02 1.300741444276119763e-02 1.358336559682638868e-02 1.382229057701135633e-02 1.373014929127248061e-02 1.335980640501462959e-02 1.281049712110910940e-02 1.222277183763124421e-02 1.176206132718281457e-02
3.895530587274270012e-02 4.127342973386327607e-02 4.347699245931140044e-02 4.548952216330902354e-02 4.726358551205157854e-02 4.878218705208194755e-02 5.005738595136118713e-02 5.112644284142857376e-02 5.204589634323924380e-02 5.288420867548302567e-02 5.371386339286982059e-02 5.460386345571478089e-02 5.561332931683735104e-02 5.678636391648039100e-02 5.814779025080869107e-02 5.969915498980746249e-02 6.141476541266206041e-02 6.323835233194795291e-02 6.508174903748273343e-02 6.682723189696464228e-02 6.833469181643830881e-02 6.945383711186743636e-02 7.004063030444658555e-02 6.997651232353305217e-02 6.918879004325036164e-02 6.767071958130388420e-02 6.549993380627217032e-02 6.285323799109618359e-02 6.001325624204231074e-02 5.735671528710793027e-02 5.530689418288785991e-02 5.423507402479189193e-02 5.432726994746499977e-02 5.548466744084931679e-02 5.733028911634668184e-02 5.931689235938281818e-02 6.086483061430298519e-02 6.147487497370083404e-02 6.080826237175655791e-02 5.874869650932271897e-02 5.545984113140598609e-02 5.144068733609767630e-02 4.755211686755812101e-02 4.491237222051759626e-02 4.449072081785514221e-02 4.649846175942333459e-02 5.021244333221677736e-02 5.446091058890746572e-02 5.815761199832754358e-02 6.051893483813291369e-02 6.107229357765638078e-02 5.959837585329808007e-02 5.606758376872073707e-02 5.059528470735039779e-02 4.343436586564289326e-02 3.502886309810220034e-02 2.619042845676252534e-02 1.861363471048733606e-02 1.563175486954275842e-02 1.866029897729277326e-02 2.365790585068001245e-02 2.725423040113280834e-02 2.789061930771824516e-02 2.490247247850783940e-02 1.823186553941735788e-02 8.352151266598889165e-03 3.803010087646608618e-03 1.695628574399235880e-02 2.965572216612000558e-02 4.046970300090529243e-02 4.818451668829131646e-02 5.197069039788174832e-02 5.149517152665152725e-02 4.697278210461406506e-02 3.918794183737974585e-02 2.962739713914346734e-02 2.124374168604805171e-02 1.973411087302580358e-02 2.675837668737383185e-02 3.687084939324796612e-02 4.675514187458153226e-02 5.507863766191630622e-02 6.114464300046240641e-02 6.449175494570563716e-02 6.481048017297841302e-02 6.197248695732490015e-02 5.610045526869339438e-02 4.764488194431026197e-02 3.747928245556544219e-02 2.714664033437445834e-02 1.965638599307663673e-02 1.932711631167160354e-02 2.496421928009085259e-02 3.164157811327053538e-02 3.697834483179278375e-02 4.028382846793562844e-02 4.162378191951496970e-02 4.147820322463904169e-02 4.052211478512677406e-02 3.939277675232116110e-02 3.845968865317363206e-02 3.771037536107062216e-02 3.684163571627768752e-02 3.549137641656839592e-02 3.346184650504076957e-02 3.085487977837882492e-02 2.811830438746925134e-02 2.598342969615472994e-02 2.518587978384732515e-02 2.597749593915481270e-02 2.791797471225903118e-02 3.025399890784728069e-02 3.237984474407534785e-02 3.402123103977455765e-02 3.523063963807652327e-02 3.629784669857632345e-02 3.759652206538524610e-02 3.939194269626328931e-02 4.169446759644462180e-02 4.424626456233306249e-02 4.662967392514855841e-02 4.840697554253395318e-02 4.922348470193940728e-02 4.886031363294392887e-02 4.724893480623474501e-02 4.446142279756658960e-02 4.068595112177418593e-02 3.619393308928679776e-02 3.130361059827055370e-02 2.634405933811834882e-02 2.162292815477648983e-02 1.740059813198819444e-02 1.387287326324569865e-02 1.116362642765651378e-02 9.326668461542380467e-03 8.350473518968629105e-03 8.157126951404814960e-03 8.603718906193704927e-03 9.504178301294026465e-03 1.066123332126987615e-02 1.188881065209639043e-02 1.302468385658920105e-02 1.393934970780055446e-02 1.454311358239204766e-02 1.479126063734192975e-02 1.468720085817596180e-02 1.428373722014180010e-02 1.368214796274447656e-02 1.302672982593092339e-02 1.248832133825856193e-02 1.222779973287146243e-02
3.798546195529878960e-02 4.051035967977234531e-02 4.301899106204080253e-02 4.540351169949723154e-02 4.758167421962491983e-02 4.950179101899856993e-02 5.114430881087096009e-02 5.252045607403543065e-02 5.366828047612939856e-02 5.464649151438643465e-02 5.552677316328558099e-02 5.638547240730755472e-02 5.729561694732089594e-02 5.831994414788661124e-02 5.950508607456199417e-02 6.087653303438256280e-02 6.243387328012966336e-02 6.414628456146843904e-02 6.594913638894300822e-02 6.774331460571667018e-02 6.939898762772038487e-02 7.076487117936880455e-02 7.168294139811796917e-02 7.200750541313487296e-02 7.162692986117376315e-02 7.048621728493562055e-02 6.860878002678175158e-02 6.611565877364232457e-02 6.323908405132538935e-02 6.032318985817991530e-02 5.779713875831911374e-02 5.610024502395644097e-02 5.555326335746747085e-02 5.622024778223170399e-02 5.784948816308974756e-02 5.993980949241375228e-02 6.188204409188906296e-02 6.309658760940028976e-02 6.313389897814898621e-02 6.174637349676517784e-02 5.894898595237952482e-02 5.507834324230562184e-02 5.084145389578299812e-02 4.729441454361484054e-02 4.559379912104699617e-02 4.641468457751155019e-02 4.945413781861680846e-02 5.364188600355883352e-02 5.776115236597822999e-02 6.083980944469048052e-02 6.223842748566754679e-02 6.160861540345546894e-02 5.882533303259361579e-02 5.393296927983590866e-02 4.712705944961327609e-02 3.879406958946961248e-02 2.965762632944106414e-02 2.120555389266532559e-02 1.660100533716944021e-02 1.859177932654238613e-02 2.383630418687934099e-02 2.821495071394167220e-02 2.972865408407442123e-02 2.749546705501366636e-02 2.132745952401038717e-02 1.162739334824833964e-02 7.124902584760460988e-04 1.430025212949522645e-02 2.767161609592290461e-02 3.925976910398761011e-02 4.772863717274256762e-02 5.213737832837544300e-02 5.206792408936781330e-02 4.768366855574208973e-02 3.974694370222071893e-02 2.973617519184408586e-02 2.065495297805508557e-02 1.887628527703156048e-02 2.651411361014201912e-02 3.728387359462687067e-02 4.764859161527112280e-02 5.624806469557320360e-02 6.236267345221618158e-02 6.551512187374672336e-02 6.540171313980308598e-02 6.193377444372804436e-02 5.531606901204049603e-02 4.613302821344372057e-02 3.547591507905066555e-02 2.532018117924117462e-02 1.949106762521666397e-02 2.156302622646302444e-02 2.807203978713017009e-02 3.453536713848837092e-02 3.918857989865079383e-02 4.163941906958242706e-02 4.217059074172267025e-02 4.144673184738581484e-02 4.026331655425544748e-02 3.925302350632720733e-02 3.863185521097294711e-02 3.816075295243372134e-02 3.736548537838788736e-02 3.583956791300175332e-02 3.345969000485304184e-02 3.048547855531944656e-02 2.756982969642627138e-02 2.562387682310221515e-02 2.537625266802057827e-02 2.680556057296695424e-02 2.917953986453199894e-02 3.166157988867864675e-02 3.372808688275149430e-02 3.525026905964793317e-02 3.642588452501555746e-02 3.763772302651272050e-02 3.925236390730037217e-02 4.142012857349197663e-02 4.398751804989557007e-02 4.656701523575387108e-02 4.868835717335195240e-02 4.993300205992958624e-02 5.001288311294762451e-02 4.880000074189761589e-02 4.632357859909038561e-02 4.274758204231025871e-02 3.833694615877306089e-02 3.341844404308896843e-02 2.834093623018203376e-02 2.343894439495340307e-02 1.900273559872397294e-02 1.525731123464154487e-02 1.235163522254257781e-02 1.035706163075430369e-02 9.269427839560391916e-03 9.009222134286693634e-03 9.428085606008895087e-03 1.033357624588503339e-02 1.152048604370643076e-02 1.279291718911787154e-02 1.397798310033127045e-02 1.493613526687589954e-02 1.556944043975527943e-02 1.582749117422039761e-02 1.571082858404214064e-02 1.527208212766249448e-02 1.461462983706888173e-02 1.388665879781356138e-02 1.326453548965927931e-02 1.291659662221920045e-02 1.294860533905909522e-02
3.676777377331763574e-02 3.938550293916980721e-02 4.211656669852530815e-02 4.482852569406253762e-02 4.740608885650661464e-02 4.976080657194027757e-02 5.183639206289557960e-02 5.361049939648219326e-02 5.509341997333858792e-02 5.632401598086080735e-02 5.736332021386925106e-02 5.828649136581341011e-02 5.917405156669898469e-02 6.010336146572591021e-02 6.114099535222099896e-02 6.233614390533660093e-02 6.371470232651693655e-02 6.527368106515524238e-02 6.697616771499416422e-02 6.874799989851003434e-02 7.047798748356995380e-02 7.202344682694840350e-02 7.322193872028816275e-02 7.390885617469754310e-02 7.393943948664079280e-02 7.321324117402502885e-02 7.169901021333770219e-02 6.945805793749425250e-02 6.666364404824848267e-02 6.361142320043512710e-02 6.070986158463918814e-02 5.843080244374291438e-02 5.720087615229705463e-02 5.724841072373604289e-02 5.848337165112083014e-02 6.049892299456930550e-02 6.269295177558968646e-02 6.442534885452948223e-02 6.514494683655243368e-02 6.447733527967026979e-02 6.229145806861721701e-02 5.876080850552705542e-02 5.442200614074231557e-02 5.020203327661933862e-02 4.730382353675656459e-02 4.676503202681743521e-02 4.879911055854830454e-02 5.261335753751738425e-02 5.694538409585307714e-02 6.063830055770923211e-02 6.286415449511002784e-02 6.312277305840449659e-02 6.117520806220189816e-02 5.698068328460022258e-02 5.066682333157189466e-02 4.255614549748584774e-02 3.328799087157143649e-02 2.417112360768975884e-02 1.807425412068315584e-02 1.866739052163668422e-02 2.388949929165342517e-02 2.898307775941818404e-02 3.139868083958431005e-02 2.998871476141603751e-02 2.440963497207139857e-02 1.497589521884508737e-02 2.614771841423863420e-03 1.147057344478877132e-02 2.548957693231685903e-02 3.785596405330840519e-02 4.710192987235763129e-02 5.216625218927935237e-02 5.253686541026584417e-02 4.831790936419284865e-02 4.024293915968439606e-02 2.977237034319356671e-02 1.993429760453405489e-02 1.787529507440440216e-02 2.625470936927831733e-02 3.774525790891318511e-02 4.861426805713177368e-02 5.748685151764386381e-02 6.362075919430533466e-02 6.652343816908524998e-02 6.590229591536365950e-02 6.171977275977552635e-02 5.428105824675719809e-02 4.433345600653474522e-02 3.324544619291902592e-02 2.358182830841284300e-02 1.997221304439252346e-02 2.422096175308045482e-02 3.123463898528651764e-02 3.728237631382182865e-02 4.111638935399650197e-02 4.263374241037821977e-02 4.235537399877339210e-02 4.114697728397175014e-02 3.990687152706193230e-02 3.919334356673008501e-02 3.898116959956795385e-02 3.876840513200809774e-02 3.794167762129479343e-02 3.611049166643792718e-02 3.328267648928088379e-02 2.992237049736561072e-02 2.692034948780081330e-02 2.534575647650532532e-02 2.579428249382209257e-02 2.786211422940082852e-02 3.056736583885306252e-02 3.308317253313790285e-02 3.502737504338468422e-02 3.644159146543952260e-02 3.766219910967436718e-02 3.912215779758717454e-02 4.111457242040144483e-02 4.362514946698353019e-02 4.633515873528282897e-02 4.876398755503558169e-02 5.043400595385578306e-02 5.098246690064000414e-02 5.021239467917121974e-02 4.810027640531158721e-02 4.477739719714066147e-02 4.049594232967826390e-02 3.558735738415128719e-02 3.041868947336994269e-02 2.535159966265345538e-02 2.070782460466561239e-02 1.674384803321517234e-02 1.363614135253215544e-02 1.147581215639049794e-02 1.026805427095042571e-02 9.933449616873929119e-03 1.031917182089654543e-02 1.122665595010965967e-02 1.244259251860001074e-02 1.376080436240494087e-02 1.499705394308567877e-02 1.600094987362562712e-02 1.666556835138042689e-02 1.693421918455564890e-02 1.680420742976094714e-02 1.632785291062337912e-02 1.561068910464062306e-02 1.480495630275876877e-02 1.409269962403942276e-02 1.364978169236054015e-02 1.359094642553024604e-02 1.392332600945881717e-02
3.541767274894905976e-02 3.798779696183942484e-02 4.081982157528160626e-02 4.377073993964160359e-02 4.669944235148665995e-02 4.948268397016276909e-02 5.202535596103281118e-02 5.426620361426898187e-02 5.617984032934247168e-02 5.777551470839493303e-02 5.909294697339866065e-02 6.019567611581044808e-02 6.116262939260849046e-02 6.207885912994217520e-02 6.302640060625461227e-02 6.407589275780792293e-02 6.527908009960838032e-02 6.666191404550791955e-02 6.821807423069907450e-02 6.990344244998954182e-02 7.163302503238981600e-02 7.328238627531466487e-02 7.469535635503538051e-02 7.569867647945030531e-02 7.612286425692844916e-02 7.582750328293182129e-02 7.472866864674207465e-02 7.282617342382861902e-02 7.022822069234045672e-02 6.716977919919320250e-02 6.401679225809399354e-02 6.123990707918329501e-02 5.933385227875883489e-02 5.867271910789584322e-02 5.934865451257233249e-02 6.109766749492651083e-02 6.337154978519796145e-02 6.549894211254068954e-02 6.684119659088653964e-02 6.690369359913439506e-02 6.541325670988183683e-02 6.238239079260225056e-02 5.817158499219305529e-02 5.354085244235935043e-02 4.962704880434708199e-02 4.767655901950635516e-02 4.841311666350978787e-02 5.149751292235725530e-02 5.576628630430863209e-02 5.991327347374059142e-02 6.290599293963611283e-02 6.406787793908290396e-02 6.302516992264370344e-02 5.963602068428254521e-02 5.394834245286313917e-02 4.621275107902632351e-02 3.698416395942287493e-02 2.741561781915978144e-02 2.005074080589307195e-02 1.900877210319962957e-02 2.387337531637473420e-02 2.956676060238469864e-02 3.288367380761485215e-02 3.235232537612678372e-02 2.744417182210539402e-02 1.836521197289902110e-02 5.999685921436412675e-03 8.510648973495663419e-03 2.312750951239838162e-02 3.626557459473469386e-02 4.630443021850887131e-02 5.205262230931719664e-02 5.289474366803077060e-02 4.886743597313504550e-02 4.066841253648490612e-02 2.972996744204236749e-02 1.907201664242288638e-02 1.673634160797335402e-02 2.602254439731135557e-02 3.830137621344872900e-02 4.969876545697949483e-02 5.883991414229457900e-02 6.495915791406110806e-02 6.754893537618464339e-02 6.633368531482052022e-02 6.133997765572407612e-02 5.299446474951315100e-02 4.224246132638245776e-02 3.081213039620630742e-02 2.207259307630671935e-02 2.114900703349235911e-02 2.718535271497567532e-02 3.437795086072940182e-02 3.981790376684174459e-02 4.270184535031554263e-02 4.322306729560562721e-02 4.216858361231661662e-02 4.061872110543964659e-02 3.953418201992865699e-02 3.929522452702214480e-02 3.954405417287712443e-02 3.951296659533835159e-02 3.851138296288693363e-02 3.623448477644596738e-02 3.287738678701816741e-02 2.915460676197741130e-02 2.621951182682531051e-02 2.523234143234060270e-02 2.648177844515084076e-02 2.912316645625706232e-02 3.202671066861950688e-02 3.447065105221233661e-02 3.626029873502404494e-02 3.761729036150567723e-02 3.898835664056547051e-02 4.079177288481271313e-02 4.317802588984935575e-02 4.594182329481373561e-02 4.862536574512635323e-02 5.070417628323817955e-02 5.173825831537499920e-02 5.145233249626551125e-02 4.975921984472619214e-02 4.674762750045449722e-02 4.264932199700147836e-02 3.779539119136814812e-02 3.256860990408744910e-02 2.735750983265876346e-02 2.251663629204033248e-02 1.833621942587540868e-02 1.502277061473494997e-02 1.268951752353311181e-02 1.135312740074661056e-02 1.093610459215342209e-02 1.128240891158346915e-02 1.218793647757350149e-02 1.343134188094023164e-02 1.479579539277288067e-02 1.608499294730121598e-02 1.713682450196360799e-02 1.783453180015087680e-02 1.811447038237603765e-02 1.797028371828056012e-02 1.745381480456958262e-02 1.667280362874581923e-02 1.578372485637941774e-02 1.497448609971905459e-02 1.442856784430362853e-02 1.426980461802870512e-02 1.451319754038788573e-02 1.506210393343278102e-02
3.406339782165303254e-02 3.643958356077895561e-02 3.922310271018257521e-02 4.228342360693770202e-02 4.546846521351494141e-02 4.862789678159328693e-02 5.162997923899041025e-02 5.437245662981717020e-02 5.678871405562339186e-02 5.885006497034313278e-02 6.056461405622930866e-02 6.197300507955302851e-02 6.314150414716164506e-02 6.415314976200575670e-02 6.509792918372729609e-02 6.606292941572704247e-02 6.712308396407051791e-02 6.833263716332586835e-02 6.971713809117804916e-02 7.126602197122737514e-02 7.292667363858196250e-02 7.460183825926476608e-02 7.615265281333304104e-02 7.740900487332104396e-02 7.818757659498691559e-02 7.831642758744669641e-02 7.766389993358262245e-02 7.616919668172705826e-02 7.387191703784527774e-02 7.093732101817544489e-02 6.767161003937531560e-02 6.451497560022967370e-02 6.199004421053935093e-02 6.058213032019755390e-02 6.056433755268676722e-02 6.185498952700280856e-02 6.401379547516868052e-02 6.637886826948542762e-02 6.824567444241218250e-02 6.900917582639269632e-02 6.825928035719479314e-02 6.585125913256871522e-02 6.196978705465820692e-02 5.719055287116116271e-02 5.251013126414427745e-02 4.922660264451355489e-02 4.846434080322936655e-02 5.045048135825286328e-02 5.431517702304721612e-02 5.869037655085005550e-02 6.233846091491731384e-02 6.438151816218902479e-02 6.428727674139488035e-02 6.179485938416008628e-02 5.685943777091192336e-02 4.965061731363135805e-02 4.063585309106110960e-02 3.082883110342191438e-02 2.246705467309499660e-02 1.972440214850844364e-02 2.386446509146237724e-02 2.998899023452819557e-02 3.417543627490447766e-02 3.456031432953651089e-02 3.039674782067726747e-02 2.175986180645474166e-02 9.477234344065894878e-03 5.527726513845468946e-03 2.061320581927788415e-02 3.450182266505729539e-02 4.534015792563377695e-02 5.179429151026331002e-02 5.313565926411509960e-02 4.932478133820491356e-02 4.101615648178617846e-02 2.960370764450178868e-02 1.805960192805531120e-02 1.547795707059332858e-02 2.587815763453210280e-02 3.901271531827278649e-02 5.096206711829831537e-02 6.036569896532280322e-02 6.643172607800051921e-02 6.863707264787662077e-02 6.672958512650428720e-02 6.081440320032845820e-02 5.146327455705474591e-02 3.986212473950386664e-02 2.821625940084481268e-02 2.097049948189274454e-02 2.298323457814063081e-02 3.034773242368934976e-02 3.742787078749845731e-02 4.207418759176258932e-02 4.388498332403500957e-02 4.337040226874493837e-02 4.161800006702003757e-02 3.992798557083838962e-02 3.924560208575265247e-02 3.963386979268872234e-02 4.033080337184729441e-02 4.034654095586768380e-02 3.899800908993451831e-02 3.613698898271797133e-02 3.219948924966974102e-02 2.819575384383654973e-02 2.554814472317616658e-02 2.537063407258390024e-02 2.745170505061259383e-02 3.053930780122303748e-02 3.349507214598436422e-02 3.578398689611599071e-02 3.742790065232787233e-02 3.881772838299245992e-02 4.045615794324759068e-02 4.266621607113543074e-02 4.540078850746370048e-02 4.826959113656940914e-02 5.072396733480914743e-02 5.224915577285475787e-02 5.248335403234889729e-02 5.126398337111366665e-02 4.862578109415300470e-02 4.477084276088703907e-02 4.002348211159312968e-02 3.477868279326082335e-02 2.945088079638765247e-02 2.442840700969833856e-02 2.003740456055306055e-02 1.651702641132750393e-02 1.400511429214665489e-02 1.253203591030574264e-02 1.202418601939006688e-02 1.232385500158979415e-02 1.322237492425130598e-02 1.449073880771254048e-02 1.590123216778171686e-02 1.724476880348408195e-02 1.834656551074633976e-02 1.907908163251419154e-02 1.937095110434546713e-02 1.921165962203668157e-02 1.865236651992897149e-02 1.780306006344805139e-02 1.682464749192744483e-02 1.591111816300516332e-02 1.525369477788203823e-02 1.498540521389142913e-02 1.512946916338531005e-02 1.559236184963285442e-02 1.620980451111948481e-02
3.281568499072866352e-02 3.487684687013957452e-02 3.745619423187253327e-02 4.046677662633962197e-02 4.376990615147321323e-02 4.720387688070846327e-02 5.060855345743740796e-02 5.384312797829469283e-02 5.679767841819004237e-02 5.939981507003654071e-02 6.161728389595591548e-02 6.345695436739406947e-02 6.496048875315613147e-02 6.619714822512197394e-02 6.725448307473891330e-02 6.822787637335304967e-02 6.920987979732698414e-02 7.027994446052568400e-02 7.149469077635033087e-02 7.287866718755774131e-02 7.441595858645286277e-02 7.604396525326501122e-02 7.765161557860703057e-02 7.908446853009758193e-02 8.015827988254424497e-02 8.068099608246635801e-02 8.048152650418127774e-02 7.944259953250108752e-02 7.753461228565321217e-02 7.484714406494817618e-02 7.161353355637679885e-02 6.821956887825701699e-02 6.517809694098494755e-02 6.304201293011633955e-02 6.224187711931895156e-02 6.289912751975779148e-02 6.473526355927397558e-02 6.715026248496204497e-02 6.940574170643974694e-02 7.080113794709991248e-02 7.079638557725483061e-02 6.909426173217855793e-02 6.570709625920201358e-02 6.102143298553121958e-02 5.585299916544160526e-02 5.142680878571687098e-02 4.909644041206764897e-02 4.965351053979807222e-02 5.272220149740387135e-02 5.702792742493458661e-02 6.115957948891578844e-02 6.401683482339690090e-02 6.488225540672291902e-02 6.335538290167309905e-02 5.928425428276291181e-02 5.274754585830425391e-02 4.412031834062832975e-02 3.428682829147656347e-02 2.521409285958407104e-02 2.087750256001673702e-02 2.395471057802538856e-02 3.028944879444132529e-02 3.527735751447787227e-02 3.659318961662650499e-02 3.323497741875409972e-02 2.512263680883597763e-02 1.300792233846525398e-02 2.995879639070897667e-03 1.798755698816785487e-02 3.258433486910738280e-02 4.421733545924003833e-02 5.139173063173297501e-02 5.325523000791599487e-02 4.968326146925240716e-02 4.127951159480136578e-02 2.938953708588946251e-02 1.689083994498208688e-02 1.414205490479359360e-02 2.590259621379257041e-02 3.995423588474898702e-02 5.247803199988403805e-02 6.213704352233075101e-02 6.810720348580216743e-02 6.984825881617921783e-02 6.713807442892850974e-02 6.017593754740106077e-02 4.970444666518415017e-02 3.720137848406455255e-02 2.552094238262811107e-02 2.046738331446887674e-02 2.537185895810836755e-02 3.360770095656097356e-02 4.030897196367596441e-02 4.398131045553828333e-02 4.460789089111402012e-02 4.304945397035395138e-02 4.073511624219272598e-02 3.917104905500545797e-02 3.915290921401672758e-02 4.026428115522336787e-02 4.131846438916257636e-02 4.119478272479203118e-02 3.931211804728126230e-02 3.574499820917515641e-02 3.122184856205430584e-02 2.709312953587927203e-02 2.501662052290378607e-02 2.583187224788633524e-02 2.868028750367461466e-02 3.204110697683595910e-02 3.491029445183999741e-02 3.699855241078996854e-02 3.855297600403159025e-02 4.009644212673299513e-02 4.210700570484954969e-02 4.473130620913979422e-02 4.770065311812554665e-02 5.047821307821886982e-02 5.248494069429437969e-02 5.326689535172837026e-02 5.257404679891670291e-02 5.037428743928930308e-02 4.682902876015937466e-02 4.224777256841589362e-02 3.703290170826221278e-02 3.162289733901127442e-02 2.644034358773113963e-02 2.184926556213364832e-02 1.812406478880477373e-02 1.542977824149151071e-02 1.381278718318449880e-02 1.320547253759010026e-02 1.345029897532563738e-02 1.433545581302633071e-02 1.562504982322798774e-02 1.708046946075001543e-02 1.847916944279339932e-02 1.963266539031726168e-02 2.040157043655142430e-02 2.070591720338997230e-02 2.053045187250370635e-02 1.992539286275735178e-02 1.900300291209138653e-02 1.792883480945004632e-02 1.690321595567741489e-02 1.612527471188819617e-02 1.573733806594973181e-02 1.577115137825645455e-02 1.613688211242046006e-02 1.666735282876463317e-02 1.718093088613044730e-02
3.173120757385876345e-02 3.341715560815053387e-02 3.566346785350026777e-02 3.845862785661945116e-02 4.171032689017809686e-02 4.527122348388622902e-02 4.896940575329870177e-02 5.263431672388700633e-02 5.611547074626548753e-02 5.929473039472234891e-02 6.209349632947001180e-02 6.447567550063905417e-02 6.644682751554761846e-02 6.804976672708334950e-02 6.935707493697609860e-02 7.046128256609138218e-02 7.146369151883848192e-02 7.246276480072082193e-02 7.354267304411472861e-02 7.476219148262620851e-02 7.614409229974673787e-02 7.766577504281027555e-02 7.925295154664624420e-02 8.077906645644532257e-02 8.207304323430976434e-02 8.293670037413264362e-02 8.317130425036457775e-02 8.261102365611025511e-02 8.116003820716367889e-02 7.882962987890156092e-02 7.577094639231406192e-02 7.229656764850737882e-02 6.887706189107319077e-02 6.608728261076372845e-02 6.447433483871659043e-02 6.435866737428996842e-02 6.566660680675570627e-02 6.792050899248346096e-02 7.039325277962545091e-02 7.231167648387312741e-02 7.301554630832077231e-02 7.206061804832109008e-02 6.929174272014879121e-02 6.490830402924852027e-02 5.952826555653974866e-02 5.422308809384501077e-02 5.040003065549216593e-02 4.929366507681910009e-02 5.115577065050853911e-02 5.502247444572350155e-02 5.939674438236784010e-02 6.294803592254280544e-02 6.474481890340545720e-02 6.422310938009694048e-02 6.110765385089898111e-02 5.537568727131909896e-02 4.730399624182215351e-02 3.765254284799351286e-02 2.815309127388970767e-02 2.246201904789573919e-02 2.423809264062443125e-02 3.052420618668202565e-02 3.620683137631822840e-02 3.844085839529693543e-02 3.593103047186742283e-02 2.841657319074886168e-02 1.655218912841916606e-02 3.159807781481734079e-03 1.531004125226988026e-02 3.053903799658263737e-02 4.294812046369555353e-02 5.084792590511165444e-02 5.325056404820751460e-02 4.993708125961678762e-02 4.145263152376064963e-02 2.908520056616020061e-02 1.556356003630035567e-02 1.281143402857411705e-02 2.619658398150130629e-02 4.121366443270053914e-02 5.433328498245452304e-02 6.424063912165492440e-02 7.006924508260924112e-02 7.125851467322881494e-02 6.762298445097737754e-02 5.947238978662285069e-02 4.774701574943788357e-02 3.427699604444311293e-02 2.282262239031537451e-02 2.071673146355796497e-02 2.818265876685623408e-02 3.687087100784353783e-02 4.294417503657104590e-02 4.546857815575575806e-02 4.481739614220881657e-02 4.224982916504553543e-02 3.958286613906886187e-02 3.847523797217351771e-02 3.936497671633076151e-02 4.120722963868304889e-02 4.244810667698580703e-02 4.196113291231341746e-02 3.935789047633037052e-02 3.499468968058472296e-02 2.994432388057429936e-02 2.593672152657321844e-02 2.475248407942253620e-02 2.664970041301633827e-02 3.010707403401413629e-02 3.354791353277478821e-02 3.621951375555308023e-02 3.811151628178174877e-02 3.967951212926724286e-02 4.150923609338195985e-02 4.395619314885636231e-02 4.693041401058899165e-02 4.995800196878127236e-02 5.241786092338116682e-02 5.376320230802973665e-02 5.364505069962775125e-02 5.195024406167499803e-02 4.878658692303482897e-02 4.443885939106267252e-02 3.931048001776796946e-02 3.386099111070050433e-02 2.854700678060269683e-02 2.377207681276501464e-02 1.984837850245798133e-02 1.697075709871235724e-02 1.520397014229471488e-02 1.448858257472523427e-02 1.466937030681830269e-02 1.553329763862943552e-02 1.683886629897779832e-02 1.833687755802283423e-02 1.979074665173240558e-02 2.099720091564190663e-02 2.180381741727253561e-02 2.212101685424829392e-02 2.192812074655718646e-02 2.127408546113019813e-02 2.027345055634596771e-02 1.909663858409295367e-02 1.795060919977049113e-02 1.704260526532232201e-02 1.652437268291272882e-02 1.643645247159410128e-02 1.669324447049866725e-02 1.712519213499536300e-02 1.754402435143736713e-02 1.779033788650711406e-02
3.078328740021622767e-02 3.212094086543638288e-02 3.397002283010594481e-02 3.641246808372446131e-02 3.943628656477354832e-02 4.294344732660371894e-02 4.677742820015529102e-02 5.075549909956506012e-02 5.469603105416139671e-02 5.843821812233095797e-02 6.185512949283982626e-02 6.486150464943266081e-02 6.741714194981292263e-02 6.952624179903296731e-02 7.123295394418099891e-02 7.261357616235639134e-02 7.376616564028933010e-02 7.479853292487992356e-02 7.581552642083065618e-02 7.690619553217102611e-02 7.813111420694286713e-02 7.951027866319655690e-02 8.101279737323478780e-02 8.255075715818316340e-02 8.398036914403293751e-02 8.511304382953466252e-02 8.573738973414833653e-02 8.565098607246307560e-02 8.469901299834685371e-02 8.281582889397837155e-02 8.006500306002631295e-02 7.667189423723479169e-02 7.303829766736551210e-02 6.971863977685448244e-02 6.732617709345874168e-02 6.635124672349732022e-02 6.694626731570349487e-02 6.881612650797301611e-02 7.130362368578563315e-02 7.359770828207309878e-02 7.493288196621317176e-02 7.472435566825440245e-02 7.265464169321292354e-02 6.874102004607966776e-02 6.340091903951713959e-02 5.751070916649344417e-02 5.239393944400835140e-02 4.953439022121831209e-02 4.981438488394072939e-02 5.281287989900104035e-02 5.711270447169317782e-02 6.117626123253645798e-02 6.382962192601655815e-02 6.431694499861873027e-02 6.222097279925325325e-02 5.740638073151379389e-02 5.004568479662094976e-02 4.077687569451295818e-02 3.112541330304336232e-02 2.439815549462193839e-02 2.478869790213040353e-02 3.076156005890036058e-02 3.699657938489839260e-02 4.010555922134125678e-02 3.846478690882988022e-02 3.160766909917285539e-02 2.006972722841294035e-02 5.907584132641008866e-03 1.266946527020332974e-02 2.839704504989860184e-02 4.154756378414155987e-02 5.016771118917164735e-02 5.311992469181473636e-02 5.008130706279664141e-02 4.153076712735932763e-02 2.869103158764774175e-02 1.408277874965590398e-02 1.163719511546518377e-02 2.687413669418067808e-02 4.288700056410175987e-02 5.662391872063229220e-02 6.677445436455808903e-02 7.241447589554135533e-02 7.295827922220053663e-02 6.826372279510629915e-02 5.876758544209124968e-02 4.563400521799120674e-02 3.111439246700388114e-02 2.026665441903223799e-02 2.177421260125294092e-02 3.128023178655460479e-02 4.004665710422902758e-02 4.525518521459637178e-02 4.646636969661014499e-02 4.446849512315518421e-02 4.098395361637317824e-02 3.826418156937843457e-02 3.799282529322411950e-02 3.996750549531379731e-02 4.243910042993358223e-02 4.362705745081384839e-02 4.253344708696533971e-02 3.904078884664046595e-02 3.384043204369455854e-02 2.840563534409931354e-02 2.486404396342754147e-02 2.487372355615070571e-02 2.780478152551000767e-02 3.164263917692382994e-02 3.497854118695559872e-02 3.738809341363619199e-02 3.914574201291486089e-02 4.086633205374655409e-02 4.309812623304191265e-02 4.597888860821435636e-02 4.916273200112371289e-02 5.202468848926231765e-02 5.393269132325412274e-02 5.442936696328958684e-02 5.330533467861675589e-02 5.059987182660167365e-02 4.656099907605764504e-02 4.158495853883355936e-02 3.614797225358128835e-02 3.073954851630272475e-02 2.580391496546874733e-02 2.169336006747531534e-02 1.863510749045359585e-02 1.671465193577798339e-02 1.588300045170783908e-02 1.598964454201580107e-02 1.682277412715230472e-02 1.813718647801693465e-02 1.967385682135328745e-02 2.118176060230824928e-02 2.244171915418131588e-02 2.328695128606100839e-02 2.361710424568615185e-02 2.340526521222960690e-02 2.269872677789133014e-02 2.161427303250553975e-02 2.032742651660175703e-02 1.905211109391516042e-02 1.800394410386324182e-02 1.734423587082564722e-02 1.712256426901775930e-02 1.725806144599780628e-02 1.757932308551113029e-02 1.789174595632939818e-02 1.802929356441607470e-02 1.787759521973524696e-02
2.985614836762341337e-02 3.096062486733669461e-02 3.244071573905666500e-02 3.446173901304967757e-02 3.711123106480072181e-02 4.037662133640840950e-02 4.415376144863053520e-02 4.827638970544467084e-02 5.255031437540434031e-02 5.678215177414838721e-02 6.080010135705780916e-02 6.446783542666804923e-02 6.769296919047747274e-02 7.043093265567645922e-02 7.268455384612595993e-02 7.449956412334843292e-02 7.595645595159010444e-02 7.715944859221400554e-02 7.822351971015188699e-02 7.926039192255282528e-02 8.036407837855988334e-02 8.159641126751598916e-02 8.297332974507194703e-02 8.445372929171506005e-02 8.593389336426858482e-02 8.725101573686068479e-02 8.819841490883023605e-02 8.855293703177929965e-02 8.811264684517355894e-02 8.674109199449933638e-02 8.441339666325803348e-02 8.125846259693171592e-02 7.758878585181637477e-02 7.390198574214344729e-02 7.082544177711778965e-02 6.897110436285119883e-02 6.871014428523827822e-02 6.997733365206873501e-02 7.225360436362925076e-02 7.473998865019633453e-02 7.658940907764097417e-02 7.708524676676138665e-02 7.575244853697142566e-02 7.243183695749810802e-02 6.734462488522371948e-02 6.115746952197769620e-02 5.502507702968009728e-02 5.048315683547967281e-02 4.890707946718449162e-02 5.058073029561731271e-02 5.441117029139642264e-02 5.873554986928996441e-02 6.211766116984797359e-02 6.357621838829756455e-02 6.252929403547252685e-02 5.871687805338158400e-02 5.220174554585035875e-02 4.350137977376700160e-02 3.395758962646723556e-02 2.654479030358422587e-02 2.563490835215759267e-02 3.107230289200877196e-02 3.769375793199597480e-02 4.160427808291900648e-02 4.082734930678883628e-02 3.466840090133965074e-02 2.352212544304982389e-02 9.159466817755233109e-03 1.020689928975467703e-02 2.619193287900844005e-02 4.003144789425691630e-02 4.935636584453689801e-02 5.286195000898314539e-02 5.011163803409670464e-02 4.151056602934898726e-02 2.821101383364930590e-02 1.246683952338986656e-02 1.086623888328001365e-02 2.804951444515963593e-02 4.507111966256516916e-02 5.944972412345958523e-02 6.984265450595382452e-02 7.524791463195593111e-02 7.504851110489882404e-02 6.915253935031971666e-02 5.814053231783101322e-02 4.342364898606920764e-02 2.774808570963969989e-02 1.806564389398458356e-02 2.357761663023644552e-02 3.453761958439576646e-02 4.304687894754489347e-02 4.716355758769685824e-02 4.690846227945353469e-02 4.352874519384623136e-02 3.929638234556085546e-02 3.692940088401289178e-02 3.788389438854292829e-02 4.100140554865634029e-02 4.388870393290684319e-02 4.473533006743125873e-02 4.279222929533332831e-02 3.827632779246512712e-02 3.226564969222599916e-02 2.669721882918249869e-02 2.405282953635894810e-02 2.545198856378831989e-02 2.922286500528441591e-02 3.318122613427545303e-02 3.626262302863694081e-02 3.840736911850065743e-02 4.014901763053802669e-02 4.217383053559031758e-02 4.487325525745860383e-02 4.810214128562352587e-02 5.128930158421845381e-02 5.373788444929693264e-02 5.487710818397164431e-02 5.438601427744855360e-02 5.221846207993592615e-02 4.857130220229107648e-02 4.382321639298916022e-02 3.846101227696133856e-02 3.300477712905342670e-02 2.793987596657544412e-02 2.366070680044657717e-02 2.042929954236964718e-02 1.835417531967243471e-02 1.739904170078260259e-02 1.742072707241088675e-02 1.821164323454879663e-02 1.952551711253004349e-02 2.109486780342585688e-02 2.265412752048647990e-02 2.396711260864614265e-02 2.485123025276834985e-02 2.519402139799239299e-02 2.496138012240799869e-02 2.419843241177619883e-02 2.302412603460261137e-02 2.161931234207090102e-02 2.020524754812206419e-02 1.900623952232055602e-02 1.819334624731934469e-02 1.782540594787956206e-02 1.782674002122855081e-02 1.802462796234505574e-02 1.821849850471811416e-02 1.823594562661894417e-02 1.795914734045231040e-02 1.733012368382981158e-02
2.877010582942427647e-02 2.981535917261440849e-02 3.104763762937911079e-02 3.267653411046755885e-02 3.487789098942571664e-02 3.774510482478413836e-02 4.126489107350538033e-02 4.532655216326961917e-02 4.975349447048153101e-02 5.433939083650500546e-02 5.887839017957093024e-02 6.318699473964241309e-02 6.711885587847980783e-02 7.057399712457665397e-02 7.350324042334441255e-02 7.590807767075181955e-02 7.783614624706979013e-02 7.937270994726017270e-02 8.062888318433419910e-02 8.172753488082477868e-02 8.278774329911164909e-02 8.390845074099048673e-02 8.515195811352033184e-02 8.652851627863929196e-02 8.798452268385491271e-02 8.939804118677149858e-02 9.058550711423296598e-02 9.132202423771609845e-02 9.137507564735862509e-02 9.054884308020978712e-02 8.873446954444283441e-02 8.596041024145942289e-02 8.243524351524811333e-02 7.857039804658538795e-02 7.495937221182476240e-02 7.227735818518070399e-02 7.107858232814537325e-02 7.154962646975776552e-02 7.337737031540587929e-02 7.584110319964262881e-02 7.804955319673569092e-02 7.916805764367303155e-02 7.856853023246619661e-02 7.591981100149929051e-02 7.125346296839384086e-02 6.502708688323710629e-02 5.818663854404101943e-02 5.216957828414790777e-02 4.862182560154969246e-02 4.854345853635588098e-02 5.144114359931702130e-02 5.569856730235648451e-02 5.962282233179706792e-02 6.196857537011170314e-02 6.196037620534305956e-02 5.919934437542854339e-02 5.363388938653012444e-02 4.566339544498965869e-02 3.646489654523864948e-02 2.871735979751577003e-02 2.673892954316762702e-02 3.151378290624679696e-02 3.835546712191280350e-02 4.296978116578398232e-02 4.302451251886005301e-02 3.758197941432641492e-02 2.687691020988514090e-02 1.248982523866593204e-02 8.161929380134337261e-03 2.395470829165857740e-02 3.841266216976701314e-02 4.841726001388263478e-02 5.247428722350617331e-02 5.002390877493639865e-02 4.139039545072772247e-02 2.765422408729791698e-02 1.076045128890187191e-02 1.081795084733177398e-02 2.981986423159369015e-02 4.785433557056611997e-02 6.290623752025398252e-02 7.354798597844555696e-02 7.867545787192498086e-02 7.763346762573736237e-02 7.038825642846449626e-02 5.768140128781061582e-02 4.118905412723455894e-02 2.422163189589770366e-02 1.650308029166645471e-02 2.598182450432610230e-02 3.783891742357871346e-02 4.578531968375878364e-02 4.859227524866046449e-02 4.673483802797608749e-02 4.198402399976378790e-02 3.727630834097163393e-02 3.577759741262475507e-02 3.828684741390981500e-02 4.244706461392050434e-02 4.544163199031237693e-02 4.563482912542875247e-02 4.261998534419878665e-02 3.700014636049045458e-02 3.029635332866869799e-02 2.497685034123858783e-02 2.369013317919722514e-02 2.648143761157348633e-02 3.078638316442659437e-02 3.461538511818958164e-02 3.735164497146007540e-02 3.929937826200485818e-02 4.118630500864125382e-02 4.364489565136226573e-02 4.679792276160904541e-02 5.020578815441058274e-02 5.314606363185851029e-02 5.493773517291399705e-02 5.513409167180378240e-02 5.358494018027298855e-02 5.041897110277838295e-02 4.598440602768390228e-02 4.077047250826114355e-02 3.532402541368541427e-02 3.017108132699618597e-02 2.574962354476595036e-02 2.235864319108387885e-02 2.013181306675987381e-02 1.904771991855784899e-02 1.897328789540224728e-02 1.970866979656974577e-02 2.100999185154403190e-02 2.260347988148840234e-02 2.420937442588586355e-02 2.557348580935107571e-02 2.649583907730557186e-02 2.685034590727728224e-02 2.659457162342085748e-02 2.577084675467988806e-02 2.450013554963364343e-02 2.296883535363640830e-02 2.140593567153165067e-02 2.004481088079985290e-02 1.906649968099451142e-02 1.853932015091715527e-02 1.839319791851579816e-02 1.845461773406349010e-02 1.851745789452430638e-02 1.840331827058866790e-02 1.799153212009229480e-02 1.722624497363184695e-02 1.611379508615133280e-02
2.733080812696219233e-02 2.849966512703077173e-02 2.966544023708565792e-02 3.102935492877035434e-02 3.281258008057341691e-02 3.520202171296970411e-02 3.829719066373892672e-02 4.208391919891037170e-02 4.644448544584799804e-02 5.119133618949386205e-02 5.610530692152517623e-02 6.096734075532755925e-02 6.558151738355588733e-02 6.979082990376071771e-02 7.348724825964249308e-02 7.661677960458017356e-02 7.917968126491961578e-02 8.122591637918190333e-02 8.284620931681595246e-02 8.415940644349786948e-02 8.529704679610573825e-02 8.638600263242765531e-02 8.752992794224408180e-02 8.879047094306259658e-02 9.017013290382068502e-02 9.160012122653722610e-02 9.293765126302114266e-02 9.397681634994062283e-02 9.447504528020392311e-02 9.419408861201399030e-02 9.295164499545452430e-02 9.067779736784441214e-02 8.746883913202632699e-02 8.362788742400191488e-02 7.967368563100167556e-02 7.628499105104841194e-02 7.414201429051163472e-02 7.367193318519893452e-02 7.482027133810720265e-02 7.702239715413593257e-02 7.939867039419892802e-02 8.102016208715316636e-02 8.111163073556586223e-02 7.917217056902907391e-02 7.504905889477760106e-02 6.899792624479485215e-02 6.174607924433863498e-02 5.454550779964158214e-02 4.908908236993270863e-02 4.693571292136090173e-02 4.839822152697197816e-02 5.218162309545072014e-02 5.639815544169372863e-02 5.949851849224650074e-02 6.047538908881004704e-02 5.877265554188628588e-02 5.422033115873607645e-02 4.710459399249723733e-02 3.845624498379382472e-02 3.070304167127893558e-02 2.798948549862615917e-02 3.210962570833247182e-02 3.903942742008460753e-02 4.424906448881218979e-02 4.507946326613184590e-02 4.034707540329902919e-02 3.011289632640822347e-02 1.578899651450020591e-02 6.919773907796559868e-03 2.170588877450466136e-02 3.669589665114886268e-02 4.734839643435304751e-02 5.195153719253769314e-02 4.981328009304655108e-02 4.117072504916818865e-02 2.703681413396036293e-02 9.064195728808252181e-03 1.174249608578816634e-02 3.224955924522370648e-02 5.130668256090656354e-02 6.707553357656262372e-02 7.798220261447820489e-02 8.279373737246924214e-02 8.081015582165128330e-02 7.206596339685926444e-02 5.748311606329766649e-02 3.901497137424650430e-02 2.058683051119101701e-02 1.587607858190729845e-02 2.881271042702199942e-02 4.107840874629380828e-02 4.817808538842079796e-02 4.946772368129111891e-02 4.589499194340725813e-02 3.984640062472387390e-02 3.507365161763666833e-02 3.504287138419284048e-02 3.928271231322903734e-02 4.422031479057823150e-02 4.695034457934950389e-02 4.618010570287699873e-02 4.191159762297011482e-02 3.517988796557896397e-02 2.801837780600383368e-02 2.347352227589425203e-02 2.391415850771194673e-02 2.787070036446310031e-02 3.235386130699022256e-02 3.585068653237852287e-02 3.822840873493773411e-02 4.011600940821186123e-02 4.232377113123745455e-02 4.528425583033230534e-02 4.878195191526886465e-02 5.213279366789846936e-02 5.456246281131408443e-02 5.548788440690176349e-02 5.463500657270273925e-02 5.204466542483520558e-02 4.801885473415438976e-02 4.303858481340789438e-02 3.767180067775256075e-02 3.248343372889503367e-02 2.795577187741404152e-02 2.442648023302047486e-02 2.205622370578290067e-02 2.084046425538042466e-02 2.065900696227338310e-02 2.132371725533556764e-02 2.259749749630262858e-02 2.420343939076463266e-02 2.584860521675782369e-02 2.726001685167650512e-02 2.821866435687721969e-02 2.858310338345556104e-02 2.830122762043095139e-02 2.741178751587143234e-02 2.603752781620212106e-02 2.437058358585161150e-02 2.264810555029010686e-02 2.111297287655109975e-02 1.995649971788639176e-02 1.925671562913470677e-02 1.894952886246763571e-02 1.886113264064586889e-02 1.878032209620445619e-02 1.852320803740368366e-02 1.796711954541451231e-02 1.705987169704099166e-02 1.581854539355381437e-02 1.432842876958414537e-02
2.539007575670558167e-02 2.681875332087951466e-02 2.810390564352653262e-02 2.939114755167020546e-02 3.088916354243340448e-02 3.283109466685946165e-02 3.541546650996673512e-02 3.874814497689142018e-02 4.281386113333908450e-02 4.748734157177174342e-02 5.256940934839524071e-02 5.782733671681818816e-02 6.302810367033970240e-02 6.796262766000871203e-02 7.246260311747222682e-02 7.641150282406328209e-02 7.975036134825234935e-02 8.247838676816159065e-02 8.464840148502449091e-02 8.635740552152403049e-02 8.773291769545396579e-02 8.891595753824177439e-02 9.004153195936537291e-02 9.121751999527803745e-02 9.250336051416135907e-02 9.389122507855655886e-02 9.529399910858027400e-02 9.654526601507411321e-02 9.741551618938001922e-02 9.764596926861526804e-02 9.699783454818410033e-02 9.531182320472865455e-02 9.257059660325962780e-02 8.895443453799151134e-02 8.487495573904099699e-02 8.095989098128554551e-02 7.794745335407311793e-02 7.646166302685016014e-02 7.672936215457890063e-02 7.841950849145833125e-02 8.073994137907236635e-02 8.270793181803562377e-02 8.341225863214542235e-02 8.218245343186672547e-02 7.868316174407570529e-02 7.297523258289498327e-02 6.557274227669092348e-02 5.750750390071501100e-02 5.035626661754043915e-02 4.597682950815657615e-02 4.551974451187368320e-02 4.834830987210219505e-02 5.254132872912722907e-02 5.621625913818668191e-02 5.808163864708335705e-02 5.739774675798708925e-02 5.387150557858076672e-02 4.768430456409046558e-02 3.974259107434940236e-02 3.227211351627953806e-02 2.920824503132635197e-02 3.282995633072442743e-02 3.978953061770366950e-02 4.549786154926365594e-02 4.703357852545634460e-02 4.298238886576238177e-02 3.322670197300294642e-02 1.901291657419357586e-02 6.856032036915309970e-03 1.944476301685940309e-02 3.487075614928646788e-02 4.613787156074623808e-02 5.128250536355554584e-02 4.947314270674688097e-02 4.085466629395613503e-02 2.638474322069788922e-02 7.599328707280048577e-03 1.366542632263779283e-02 3.536216704983385917e-02 5.547183163156027552e-02 7.201706502153877587e-02 8.321564122716414158e-02 8.767837008970001678e-02 8.465535009691771418e-02 7.426319910236969801e-02 5.762809215914739547e-02 3.698999007771862357e-02 1.690206537685641150e-02 1.634997817272701437e-02 3.190397076418455963e-02 4.415912599937190514e-02 5.014451338144099851e-02 4.972192345838639255e-02 4.435180567359414683e-02 3.716555229253112186e-02 3.291661324895865659e-02 3.495587423226358820e-02 4.086727812647367869e-02 4.618074108767315084e-02 4.824736041833892208e-02 4.623005803324931745e-02 4.058595452727934566e-02 3.282980637559185233e-02 2.559860824552520273e-02 2.246316375564193224e-02 2.475113963015678278e-02 2.946114449243040015e-02 3.378100072174935325e-02 3.681943297565382078e-02 3.891291731984897195e-02 4.092979054654874438e-02 4.360623625504491535e-02 4.704286895939500945e-02 5.068643265057500014e-02 5.370770632009694984e-02 5.538417505887089504e-02 5.529810894705812496e-02 5.338012209480007958e-02 4.986700651413791124e-02 4.521801183903757099e-02 4.001420618777928873e-02 3.485608351404350519e-02 3.026990936995118883e-02 2.663307627622278281e-02 2.413463994055178516e-02 2.278862143656515751e-02 2.249037334953601572e-02 2.306776926162888014e-02 2.429578958050503806e-02 2.589875406782766315e-02 2.757248188649613629e-02 2.902481855192153362e-02 3.001605082398937224e-02 3.038744483334492388e-02 3.007564137131638754e-02 2.911483562339043860e-02 2.762920013561097690e-02 2.581675563756912276e-02 2.392326001415541817e-02 2.220159821704805261e-02 2.085372754866479314e-02 1.996765106590581498e-02 1.948561161424167132e-02 1.923399139942172029e-02 1.899701747073778355e-02 1.858597072095321059e-02 1.787732371480701271e-02 1.682467093890131077e-02 1.545960951028645981e-02 1.389384495609707892e-02 1.232927735257678160e-02
2.291466429297761564e-02 2.463773593260874112e-02 2.617037156573740614e-02 2.756838295342843928e-02 2.897595306683795058e-02 3.060876409496653128e-02 3.271228313874942339e-02 3.549722170355094214e-02 3.907601375721247994e-02 4.343200345526085360e-02 4.843177518713379093e-02 5.386382747571850232e-02 5.948112658293006755e-02 6.503592349286729801e-02 7.030523130260329934e-02 7.510881605230253222e-02 7.932124444326207890e-02 8.287848875391047587e-02 8.577899759940944835e-02 8.807911842008679659e-02 8.988307710968029829e-02 9.132809895632591768e-02 9.256548462144986722e-02 9.373853855228071741e-02 9.495849460224109473e-02 9.628046579165189245e-02 9.768310347269254512e-02 9.905738951359528699e-02 1.002104440447823541e-01 1.008884456744338631e-01 1.008191265176063556e-01 9.977028425119816024e-02 9.761755601686339379e-02 9.441215711536771193e-02 9.043543218076995072e-02 8.621830782203314392e-02 8.248823248528061591e-02 7.999817091503008681e-02 7.924002510907497687e-02 8.017567192587220226e-02 8.219084068826704170e-02 8.431266142172243183e-02 8.551732563970339263e-02 8.496541334805847445e-02 8.213555513913858852e-02 7.689650163876431133e-02 6.955853293623873168e-02 6.093084012001770411e-02 5.238829355300053670e-02 4.583068780099721490e-02 4.306919603390881035e-02 4.441070888725024562e-02 4.819857812364067295e-02 5.222638956324341525e-02 5.484752046646976936e-02 5.509766532929719768e-02 5.255228490981203593e-02 4.729992316356239346e-02 4.015130219743074519e-02 3.318840755121264113e-02 3.016432639705310392e-02 3.357814676260836850e-02 4.061781527327772146e-02 4.677016662813295728e-02 4.894382835944340732e-02 4.552992289532313552e-02 3.623987978858462383e-02 2.215483560226792423e-02 7.904222975968580936e-03 1.713728407944524815e-02 3.290394726531059577e-02 4.475859539932123404e-02 5.044695685084722020e-02 4.899389979010643215e-02 4.044887602739312416e-02 2.573750409664072800e-02 6.799042347658094954e-03 1.642879932852685937e-02 3.914130210581547031e-02 6.036174647484124356e-02 7.775969648116264066e-02 8.928721751640293636e-02 9.337208086088506775e-02 8.921190624681325787e-02 7.702446211507714413e-02 5.817130047945987675e-02 3.519279837714764381e-02 1.323004420403779170e-02 1.784393319915983725e-02 3.511148242216161064e-02 4.699177100417203934e-02 5.160832845879343572e-02 4.929484846037204132e-02 4.208618207272415285e-02 3.404644841037197250e-02 3.112073481067558281e-02 3.568221792425566030e-02 4.294428372088101437e-02 4.814822510277472906e-02 4.915965168868135365e-02 4.566057589699156621e-02 3.859933993340132485e-02 3.002960713882180804e-02 2.330530498605874745e-02 2.218991754183747070e-02 2.608948027200300862e-02 3.105905857132835665e-02 3.494016696328314242e-02 3.749225251469075204e-02 3.946170748372992976e-02 4.181486390394398289e-02 4.503371713878885629e-02 4.881363634177425526e-02 5.233984107731463886e-02 5.476126027645211725e-02 5.549883058527718682e-02 5.434821171458988770e-02 5.145852284282922962e-02 4.725034600717561289e-02 4.230714249164817947e-02 3.725957515630526351e-02 3.267616083474128574e-02 2.897413848165079908e-02 2.637170823820398149e-02 2.490265979707667957e-02 2.448026220709412920e-02 2.495282267436902540e-02 2.611356421963001093e-02 2.769378306996555725e-02 2.938122260768463723e-02 3.086480476965421105e-02 3.188254338329305632e-02 3.225629136432601324e-02 3.190958826019957284e-02 3.087086880483481260e-02 2.926522971653896382e-02 2.729665767789332675e-02 2.521996858412286352e-02 2.329861465912541618e-02 2.174564733095948194e-02 2.065935585970274033e-02 1.998865862333684684e-02 1.956058520388993111e-02 1.915535986660688375e-02 1.858028236619877274e-02 1.771252806290331272e-02 1.651437736033233364e-02 1.503720625800955731e-02 1.342821436239400798e-02 1.194505913657466396e-02 1.095441766796632042e-02
2.007820934240720293e-02 2.196337895900874609e-02 2.374933027897832907e-02 2.537392549334590436e-02 2.687802310954811799e-02 2.840212848487826819e-02 3.016818459941809222e-02 3.243427873340076067e-02 3.542387260593608117e-02 3.925612973869264943e-02 4.391262654563221624e-02 4.925113670330653198e-02 5.504709851691304279e-02 6.103842407178151908e-02 6.696187600091953185e-02 7.257983503817105886e-02 7.769953780565520829e-02 8.218629087566539648e-02 8.597100485840918072e-02 8.905178521242013145e-02 9.148931893754264078e-02 9.339614468087908961e-02 9.492029550501211721e-02 9.622407718768372087e-02 9.745896378804019822e-02 9.873814344407404187e-02 1.001095839831597223e-01 1.015345327993051189e-01 1.028780687968241098e-01 1.039181444688458411e-01 1.043767796780573354e-01 1.039725995486488752e-01 1.024894768161323660e-01 9.985258789945467006e-02 9.619983214723223930e-02 9.193033317957825801e-02 8.769873715181575324e-02 8.430730363134655847e-02 8.245890851873474703e-02 8.243152428335506765e-02 8.387881788169196384e-02 8.592687007029771451e-02 8.748416399501116048e-02 8.754931368907781231e-02 8.540733072103784407e-02 8.072993200088517118e-02 7.362890811254318990e-02 6.470153203823189592e-02 5.509557278293064631e-02 4.657591106442771078e-02 4.130603333018016687e-02 4.062634695804656637e-02 4.356635076654295086e-02 4.769559662829931518e-02 5.091989494825761853e-02 5.198399836834262377e-02 5.031390603288254937e-02 4.591856457303651606e-02 3.955043237518118815e-02 3.322309501634220646e-02 3.059094096336767085e-02 3.418799599781009030e-02 4.148654607806429029e-02 4.810281620489258170e-02 5.087522792437051272e-02 4.805522242931020011e-02 3.920538966066201836e-02 2.524792174958250326e-02 9.657131805446361739e-03 1.470609237491225622e-02 3.073192515080411247e-02 4.316309454722231514e-02 4.941241663717345356e-02 4.836205017199522033e-02 3.996522146897048960e-02 2.515301081749173051e-02 7.190048821747213777e-03 1.983626351024580722e-02 4.353666838623197061e-02 6.595392316066736593e-02 8.429546511944957521e-02 9.619579587534919651e-02 9.987412167088252635e-02 9.447641292765843191e-02 8.034685314189234095e-02 5.912289971251349224e-02 3.367297955615819460e-02 9.637006779335237014e-03 2.009954131139560229e-02 3.831480123459445747e-02 4.949394640745989615e-02 5.249870145415177353e-02 4.813661858194633048e-02 3.910298175293453610e-02 3.067801282915567571e-02 3.006425782343451203e-02 3.726350943461764070e-02 4.534134476287211835e-02 4.992261595616606651e-02 4.952359571747707440e-02 4.437850518899857238e-02 3.596141209612534889e-02 2.694945379491905241e-02 2.150484298389926385e-02 2.274657409511630229e-02 2.770882495357974637e-02 3.246785234383743612e-02 3.573739689403340053e-02 3.788555578516136085e-02 3.995724523959975211e-02 4.282039885093350678e-02 4.654557550617166584e-02 5.044154089056761964e-02 5.356344786526282681e-02 5.515935570257250037e-02 5.486368391463781330e-02 5.271172174927474252e-02 4.906465368814547784e-02 4.449432888589892332e-02 3.965365986762461187e-02 3.514986817257311630e-02 3.143888037088438114e-02 2.876788689984607211e-02 2.719097651762620443e-02 2.664119225795847160e-02 2.699156959821588653e-02 2.806043265387453411e-02 2.959330940156094589e-02 3.127461370455732192e-02 3.277556747944056909e-02 3.381062179094635606e-02 3.417995145035088861e-02 3.379185876164538666e-02 3.266754003950853719e-02 3.093232055646680939e-02 2.879613496482136617e-02 2.652329454099308648e-02 2.438843502832254220e-02 2.261624513852440732e-02 2.131568587093550862e-02 2.044270222783249602e-02 1.982541482072652100e-02 1.924067059365299620e-02 1.849288041898540860e-02 1.746204749129310826e-02 1.612318499586608278e-02 1.455484783508240350e-02 1.295204976108729061e-02 1.164197383337968288e-02 1.104570109784497323e-02 1.147472201665358793e-02
1.740862074869941462e-02 1.906069749898679430e-02 2.090161355815707556e-02 2.271985296953772313e-02 2.441831606095720697e-02 2.601742910962578578e-02 2.765092636058563355e-02 2.954588350586885570e-02 3.197319866523091331e-02 3.516962203592292197e-02 3.926111785829318468e-02 4.422697892106971368e-02 4.991540390026446422e-02 5.608800583425525149e-02 6.246690690192437112e-02 6.877265020235988346e-02 7.475229247248298126e-02 8.019999156599777468e-02 8.497151898326002484e-02 8.899283934817510400e-02 9.226227946373312394e-02 9.484584015363152487e-02 9.686558444057766226e-02 9.848147146333613433e-02 9.986735764730288178e-02 1.011823143178858381e-01 1.025393726527783905e-01 1.039756805326514238e-01 1.054304497206142999e-01 1.067385374211069909e-01 1.076464178653973869e-01 1.078533730398398977e-01 1.070754413382257186e-01 1.051248602318147762e-01 1.019938510193220960e-01 9.792675567218185606e-02 9.345476347981720999e-02 8.935005802808647368e-02 8.644499473287325930e-02 8.531029032533106460e-02 8.593494402975671020e-02 8.765138188264399999e-02 8.937545104309443933e-02 8.996709819156324672e-02 8.851025302168646913e-02 8.446610262339381003e-02 7.774350534246540767e-02 6.873724200037509280e-02 5.837508195245320886e-02 4.820644438041514490e-02 4.044450742857816361e-02 3.728785803961785772e-02 3.888976530118442437e-02 4.285797633362234405e-02 4.654336101688143906e-02 4.829133963250876321e-02 4.734038484937404950e-02 4.362757435748415569e-02 3.789089353775930424e-02 3.217756372141444832e-02 3.020183635920740961e-02 3.443124426133996330e-02 4.229518765143282927e-02 4.949698812193772252e-02 5.288739475939861767e-02 5.064240641523969078e-02 4.221111883725660319e-02 2.837381159551638846e-02 1.184859787904117730e-02 1.202865492341208958e-02 2.825621666611827926e-02 4.127991410075491224e-02 4.813210374491302956e-02 4.756042591263080072e-02 3.942390063604313960e-02 2.471345162279667620e-02 8.870504592547236514e-03 2.372405836757225314e-02 4.847046970228538476e-02 7.219016033261854703e-02 9.157489569661461659e-02 1.038932767265640655e-01 1.071318670120774141e-01 1.003897933681178883e-01 8.416960580080154464e-02 6.043494662871951723e-02 3.243041459721668351e-02 6.205584637886459899e-03 2.283607671755190360e-02 4.141386819542657027e-02 5.158923428052302612e-02 5.275082152872982710e-02 4.620933158786370148e-02 3.543970994716758027e-02 2.737821548530780177e-02 3.009760615071981407e-02 3.959782384343791400e-02 4.783894519757141139e-02 5.130350722870183344e-02 4.920077579666636697e-02 4.233749020666003476e-02 3.275511070223062482e-02 2.388063012078773736e-02 2.058090119358585782e-02 2.400141011111451769e-02 2.933758113986540891e-02 3.351434353692557544e-02 3.612645022256499860e-02 3.806151431123570156e-02 4.048551390272368128e-02 4.394394889123722642e-02 4.801984653402158187e-02 5.174740601623487729e-02 5.420340970244250101e-02 5.483493867728365945e-02 5.353361384864163686e-02 5.057623740451962918e-02 4.650523442427221404e-02 4.198479143699032634e-02 3.765498020135425034e-02 3.400755700226522349e-02 3.131730272275225907e-02 2.965819502502380078e-02 2.898414538023482909e-02 2.919675860024801770e-02 3.014671765427286501e-02 3.160255249843056669e-02 3.325202359645962336e-02 3.475126848406333985e-02 3.579043696756843002e-02 3.614571965991437985e-02 3.570775480445999989e-02 3.448870644702876909e-02 3.261319283105614669e-02 3.029694176305421094e-02 2.781415866188647473e-02 2.545132337289327668e-02 2.344540410679201228e-02 2.191651608423314523e-02 2.082802003130384758e-02 2.000957290278377806e-02 1.923535222518481594e-02 1.830829974012515224e-02 1.711417051948213933e-02 1.564641570804474122e-02 1.402120117630482887e-02 1.249727960818999492e-02 1.148079355371341842e-02 1.140938559211833112e-02 1.245411462419021217e-02 1.438350526502505528e-02
1.593574546598904365e-02 1.663459524730846045e-02 1.801411918642851009e-02 1.974051727190865094e-02 2.154778206671063151e-02 2.329387910463808289e-02 2.497137211222835024e-02 2.670290839520389134e-02 2.871899159892650835e-02 3.130334778134304802e-02 3.470648297682789318e-02 3.906107915340328862e-02 4.434343632917042699e-02 5.039129685719774543e-02 5.695166651189965262e-02 6.373018185094721233e-02 7.043049378917819181e-02 7.678370916120863532e-02 8.257043784338859160e-02 8.763674839714297171e-02 9.190391602300573837e-02 9.537121982506512052e-02 9.811110869478933960e-02 1.002564730107366325e-01 1.019802486221166177e-01 1.034680625480586397e-01 1.048853665222134052e-01 1.063420031413281480e-01 1.078596263876347300e-01 1.093500358633125030e-01 1.106134265631602276e-01 1.113632620420979408e-01 1.112792915840627728e-01 1.100841856857699697e-01 1.076340909801148243e-01 1.040087075299228753e-01 9.957919086925343111e-02 9.501765874744176610e-02 9.119218611104143446e-02 8.889845778405165710e-02 8.848354565803470684e-02 8.959250975826021923e-02 9.125638288539270060e-02 9.224869576818570116e-02 9.145411103177730761e-02 8.810382097987377870e-02 8.188664660810084095e-02 7.299322690551005022e-02 6.214558135801692001e-02 5.066556014414126674e-02 4.061943372565232635e-02 3.470146692529763738e-02 3.445703371944025539e-02 3.801482270825692900e-02 4.207755507480556018e-02 4.441790385455839096e-02 4.401331712395836065e-02 4.071615545773998868e-02 3.528386614571624863e-02 2.992692009428550917e-02 2.870880336518259399e-02 3.403258002294969747e-02 4.287618959219319237e-02 5.090036009314838350e-02 5.501580018764476443e-02 5.338204569582074427e-02 4.537715682439750348e-02 3.166872263966082068e-02 1.446416903007054916e-02 8.956275296669737040e-03 2.534477489180536613e-02 3.901420370452147318e-02 4.654597387450169071e-02 4.657114225898037474e-02 3.885912432459334015e-02 2.453097351781933014e-02 1.149619146367528155e-02 2.796353567325784995e-02 5.384145557416016026e-02 7.897568874478520795e-02 9.950329502838094198e-02 1.122792090877606647e-01 1.150347749600880293e-01 1.068315648686632285e-01 8.836913786630197498e-02 6.199597244241238092e-02 3.140095449920451975e-02 3.167172043465980597e-03 2.583453888974654097e-02 4.432421822188060273e-02 5.320550919777564808e-02 5.230557211607475554e-02 4.348832303108427638e-02 3.118184654594984700e-02 2.464836157902839178e-02 3.140203922228984590e-02 4.247042189365674708e-02 5.020144687307300652e-02 5.210965467597308831e-02 4.809531165477091974e-02 3.955635029359311911e-02 2.916233997885232451e-02 2.125505304098513140e-02 2.074169940859671088e-02 2.564092672549087709e-02 3.070509143531724439e-02 3.406940467190416877e-02 3.611828306204148409e-02 3.811639647247147544e-02 4.110461603691138721e-02 4.511575155407841070e-02 4.929076313007758198e-02 5.256214405656643718e-02 5.416725325935130286e-02 5.382089130529150306e-02 5.168587805002691077e-02 4.825307949507187666e-02 4.418337267893421294e-02 4.014097357659750925e-02 3.664840650055714577e-02 3.400496628024381879e-02 3.230282999339340044e-02 3.151681117620822731e-02 3.158009639953599651e-02 3.238295723034710638e-02 3.372705129394287793e-02 3.531239159208616335e-02 3.678454488078795881e-02 3.780955933579481509e-02 3.813747013061044577e-02 3.763856244486746272e-02 3.631382051049064641e-02 3.428592600973048854e-02 3.177606063999148522e-02 2.906865051725598947e-02 2.646270779968007761e-02 2.420822547492370441e-02 2.243707876931867046e-02 2.112050733350267009e-02 2.009018016885349284e-02 1.911843780951916899e-02 1.800863420053297817e-02 1.665636197740080066e-02 1.508165891513616602e-02 1.345288243188474953e-02 1.211087062355107810e-02 1.153414479863115044e-02 1.210098676430042264e-02 1.377499427713422576e-02 1.618149960254580688e-02 1.891414892846191714e-02
1.680871304033925567e-02 1.590026560281980125e-02 1.600799960629921762e-02 1.698511093637609937e-02 1.850160966741400473e-02 2.023720205830208466e-02 2.199362519830063561e-02 2.372557096361893603e-02 2.553850115077056782e-02 2.766377125697994099e-02 3.039765799348252695e-02 3.400473611374160710e-02 3.862406242959046804e-02 4.422795723480849039e-02 5.064268563883306956e-02 5.759987231360772647e-02 6.478805464227517519e-02 7.189341933411566576e-02 7.863060093769205783e-02 8.476630636193389912e-02 9.013687103509948617e-02 9.465930239418807179e-02 9.833473920086398257e-02 1.012433543388950169e-01 1.035301942625112825e-01 1.053820230271835523e-01 1.069959300663349960e-01 1.085416385236769865e-01 1.101216261288254367e-01 1.117362763524778618e-01 1.132639569989831174e-01 1.144659728406798999e-01 1.150225498598528573e-01 1.145995314300223694e-01 1.129387695179768086e-01 1.099595460184258772e-01 1.058521928979352655e-01 1.011339793400494597e-01 9.661735480532915310e-02 9.322426725529781022e-02 9.162607511591965015e-02 9.185723698876049892e-02 9.319437883236342257e-02 9.441685738423480356e-02 9.423513765909372064e-02 9.163259087024733240e-02 8.604908960076559921e-02 7.745288531246434516e-02 6.636412641003405777e-02 5.389321343407892095e-02 4.188400316612350682e-02 3.315342319407470206e-02 3.058920540986126424e-02 3.352190377111941705e-02 3.799767482102615890e-02 4.095368165479962991e-02 4.098291466327862176e-02 3.779646085539935946e-02 3.214810325095775190e-02 2.651579489949574403e-02 2.584448506996955483e-02 3.268937983069405279e-02 4.300117659161434291e-02 5.219451772181777499e-02 5.725048638589447236e-02 5.635135556764917647e-02 4.884336819466463669e-02 3.531983599154086412e-02 1.766879460889394376e-02 5.428731696888631879e-03 2.184596864416302534e-02 3.625721384849311946e-02 4.458841297963943989e-02 4.538395373256547127e-02 3.832891440515938386e-02 2.475044170424516368e-02 1.475267420232436073e-02 3.244672439175146778e-02 5.952635508870184056e-02 8.617798414465979717e-02 1.079375072570887689e-01 1.211965629974434272e-01 1.234104828286750749e-01 1.136176546408793203e-01 9.275976660980728150e-02 6.363470313770544506e-02 3.045598164292144527e-02 2.253649215964569075e-03 2.894595666302629544e-02 4.697110429533418730e-02 5.427188374830531348e-02 5.110793481748313744e-02 3.996279460589132609e-02 2.649560177008826456e-02 2.316710681816966030e-02 3.390261598257229836e-02 4.561007456046956704e-02 5.220496872710814890e-02 5.219899529388815490e-02 4.617334712677315794e-02 3.614066688396463944e-02 2.549559612685494900e-02 1.958553792600538010e-02 2.184503661213439349e-02 2.727791842596789113e-02 3.157718511680844553e-02 3.406438350257404157e-02 3.578242759391028066e-02 3.815454297470922962e-02 4.181416161901146261e-02 4.620320653222599605e-02 5.018246884658209700e-02 5.276798012612083505e-02 5.346233603062103962e-02 5.227993249872234932e-02 4.963316818535130903e-02 4.616089568869165966e-02 4.253934666631811745e-02 3.931396251485074628e-02 3.680325709866288930e-02 3.511419596617975508e-02 3.424110689500423771e-02 3.415052488722843116e-02 3.477896282671153610e-02 3.597231125116248651e-02 3.745414053920854275e-02 3.886641755489812083e-02 3.985274925638438576e-02 4.013526291783364036e-02 3.956102119760869507e-02 3.811730440149846411e-02 3.592327678332593588e-02 3.320499282606562130e-02 3.025730960410909567e-02 2.739246226608345672e-02 2.487431677203258765e-02 2.284726663386012560e-02 2.129101488697031017e-02 2.003979521415708356e-02 1.886514252475937625e-02 1.757338490164785105e-02 1.607577883692058729e-02 1.443072363572456621e-02 1.287852326903994767e-02 1.185749470437870261e-02 1.187747366878808171e-02 1.315468735697101349e-02 1.543188733347303221e-02 1.826119552995991019e-02 2.126209037377264563e-02 2.416704407931718687e-02
2.012318071840240100e-02 1.780190394762946188e-02 1.620965732531591541e-02 1.561688690603026813e-02 1.604178755274559415e-02 1.722202446899453662e-02 1.880117971586231160e-02 2.051522434402952219e-02 2.226794358751902833e-02 2.413891662386560139e-02 2.635642514147624668e-02 2.922851040486260793e-02 3.303381749633937936e-02 3.791699841011730854e-02 4.384500774784551996e-02 5.063145554262538095e-02 5.799186800896977134e-02 6.559721610258111013e-02 7.311580840257360381e-02 8.024543558847355151e-02 8.673869974538166161e-02 9.242234136793291144e-02 9.720970483416821462e-02 1.011048664268415637e-01 1.041970929113295447e-01 1.066448297557661129e-01 1.086491298644712833e-01 1.104174441258567035e-01 1.121204796198314452e-01 1.138478195839054824e-01 1.155716823990400460e-01 1.171305928660460044e-01 1.182434597230340723e-01 1.185590400518999887e-01 1.177380819763043096e-01 1.155581934115611220e-01 1.120250592795132422e-01 1.074649408653615967e-01 1.025568806814650263e-01 9.823851916067803669e-02 9.541930702857671920e-02 9.454331906127073915e-02 9.525974875911155659e-02 9.648799155140430628e-02 9.682908514149760060e-02 9.501582506482789126e-02 9.020437665994050780e-02 8.210492534915110607e-02 7.101944431022824689e-02 5.785909811465365926e-02 4.424542359253676865e-02 3.287465596557130609e-02 2.762509071315421769e-02 2.975126347012975805e-02 3.483984238046030496e-02 3.863253082355273121e-02 3.916942128325194561e-02 3.591177944262598926e-02 2.946005309355405333e-02 2.240539228167237260e-02 2.140217916000309445e-02 3.009552160128854681e-02 4.239714684341364115e-02 5.319136243412250775e-02 5.951687069617792730e-02 5.958882960725802452e-02 5.274558864350204629e-02 3.954552535870620167e-02 2.172427852570687004e-02 2.891426373961148832e-03 1.763663041140587154e-02 3.291501765882152986e-02 4.220925701228537413e-02 4.401450606796915299e-02 3.793071677612352283e-02 2.554507844006072975e-02 1.847818505877586726e-02 3.707520384679537095e-02 6.537985541633319075e-02 9.362530420812173459e-02 1.166830364450563706e-01 1.304285513073936975e-01 1.320228735887034321e-01 1.205014175435000501e-01 9.709930574575562079e-02 6.513160406558407556e-02 2.941822926257652016e-02 4.675866513194805972e-03 3.207195235653179793e-02 4.928191284017256757e-02 5.471385980367966806e-02 4.910387899746126300e-02 3.563623992795292295e-02 2.170849660754897367e-02 2.355909672431337823e-02 3.731940628843283952e-02 4.874215792326826863e-02 5.366253310726824821e-02 5.149039113540580803e-02 4.348488046670759277e-02 3.230755213988456553e-02 2.222137906729798607e-02 1.922034188522282402e-02 2.344476616696785157e-02 2.853967025501384300e-02 3.177971455416876700e-02 3.350289823600246381e-02 3.523515424601182666e-02 3.825098564570676707e-02 4.253982549212449032e-02 4.703826899357689550e-02 5.055427932189168055e-02 5.234322262374335039e-02 5.223179716913422393e-02 5.052194228544350241e-02 4.780722695242822784e-02 4.475980705568268631e-02 4.193675323485059059e-02 3.966761812340729998e-02 3.806844670389199908e-02 3.714982077817358813e-02 3.691168946581058208e-02 3.734224076940186043e-02 3.834306311187266753e-02 3.967492741872265943e-02 4.098617446405355969e-02 4.190175597686780079e-02 4.211498604469749579e-02 4.144681969712496472e-02 3.986794026511080585e-02 3.749200700676341008e-02 3.454905720040454126e-02 3.134441599437560316e-02 2.820419804350440124e-02 2.540708702083389545e-02 2.311093843019225783e-02 2.130468769529180947e-02 1.982583700191107093e-02 1.844647543357400346e-02 1.697951603607079571e-02 1.536039596456581502e-02 1.370299794130069512e-02 1.234425379208907089e-02 1.181840421964184575e-02 1.257492604155917466e-02 1.458078092180260105e-02 1.740970795194382928e-02 2.060656091278800436e-02 2.383200514784461141e-02 2.685233116339928033e-02 2.950806160953898735e-02
2.489346270301917227e-02 2.192050829696129063e-02 1.914809401675664907e-02 1.691031368267570389e-02 1.555513816072783342e-02 1.527736176288230739e-02 1.596196250797216401e-02 1.726726003951595603e-02 1.886431174771454472e-02 2.059068050360900529e-02 2.248769219828352511e-02 2.477449290854403727e-02 2.776920013428336997e-02 3.176392020140243050e-02 3.690738487802088658e-02 4.315922997945369211e-02 5.031908090930334310e-02 5.808579497217401105e-02 6.611255258152137770e-02 7.404960504148651312e-02 8.157773501049668530e-02 8.843543217441658666e-02 9.444017468582763253e-02 9.950243570377899360e-02 1.036304446737348062e-01 1.069239345329233287e-01 1.095557336007092070e-01 1.117409896922904045e-01 1.136952965920546427e-01 1.155855799419468755e-01 1.174815037584441418e-01 1.193192461225497519e-01 1.208911433798085522e-01 1.218716421516156251e-01 1.218826573893160431e-01 1.205927204445572665e-01 1.178365360219641583e-01 1.137337345905438113e-01 1.087728299349365879e-01 1.038029124998657848e-01 9.985111767895558932e-02 9.772183670821771306e-02 9.752377772511167109e-02 9.847740257982359746e-02 9.919174793387999789e-02 9.817981564171966713e-02 9.428540987669950524e-02 8.691211121670718021e-02 7.610442973402625766e-02 6.256421508414376775e-02 4.771017430233676082e-02 3.402548323008727088e-02 2.590173008749369760e-02 2.701594110855020520e-02 3.303935662124710820e-02 3.810364060458346774e-02 3.951681925840402898e-02 3.637994767170589505e-02 2.892095504022624761e-02 1.911485429810559633e-02 1.534955211747209870e-02 2.597214882794287444e-02 4.077218661993212145e-02 5.364028287792588223e-02 6.166360779186090546e-02 6.306833710046698405e-02 5.718286133376548203e-02 4.455820934793348898e-02 2.690899898217667327e-02 6.840760171510206628e-03 1.281139780117769925e-02 2.898365981347775927e-02 3.942154342611754042e-02 4.253950925518115711e-02 3.782340574436631603e-02 2.710214272887437326e-02 2.260973807267340624e-02 4.175548712145398661e-02 7.123476163853895149e-02 1.011056723930238432e-01 1.254920656252236644e-01 1.396969705048807242e-01 1.405724705465853375e-01 1.271778931789233069e-01 1.010988299547942865e-01 6.623590171886893641e-02 2.808965630538530836e-02 7.754474784830263194e-03 3.514059581419119033e-02 5.117628510038948336e-02 5.444664586987268962e-02 4.623576854746966336e-02 3.052860730531243780e-02 1.751168720333158568e-02 2.597888702800054198e-02 4.129662837252266044e-02 5.162844430266186335e-02 5.444881257650519696e-02 4.998741045489571433e-02 4.018683817860076168e-02 2.840895402745690149e-02 1.990765826442655179e-02 2.002459544736851990e-02 2.499107962013663239e-02 2.911454402819213874e-02 3.121621203352342375e-02 3.246482889639924763e-02 3.461002835617774109e-02 3.841510669859538041e-02 4.314464589338244671e-02 4.746390075976451850e-02 5.035237094665997309e-02 5.140539607452116605e-02 5.077731132009809245e-02 4.898843417687051560e-02 4.668638776445078326e-02 4.442448387234186613e-02 4.253145088005817059e-02 4.112366166121327049e-02 4.022223970012591548e-02 3.985840955010400838e-02 4.007555422819495533e-02 4.084192986819649290e-02 4.197109856068596129e-02 4.313117218187445534e-02 4.393514213109309813e-02 4.404805954092757408e-02 4.326215854702792490e-02 4.152832544934769582e-02 3.895227678133145882e-02 3.576675882657314592e-02 3.228735676564883916e-02 2.885463475997787977e-02 2.576311930649807791e-02 2.318529474255279915e-02 2.112037081225332999e-02 1.941009414704180855e-02 1.782902520700849897e-02 1.620196522200756384e-02 1.450133921849780863e-02 1.292121634280393901e-02 1.191984577868453188e-02 1.208291507821864126e-02 1.366665850634910147e-02 1.637076916211909622e-02 1.968913007920955818e-02 2.320107904522859116e-02 2.661004716154924052e-02 2.971081302195606108e-02 3.236227181747421133e-02 3.447159170796717381e-02
3.007018735831852585e-02 2.710618340011405891e-02 2.394811456233038663e-02 2.081819101369599204e-02 1.801572693193612823e-02 1.590350089683321283e-02 1.480707146563604165e-02 1.481389617656728684e-02 1.568649890054533980e-02 1.706027028106480922e-02 1.869386487326195334e-02 2.057336602784207505e-02 2.289930566932508321e-02 2.599653859435718459e-02 3.016882577505944699e-02 3.556621870732743634e-02 4.213829913530457716e-02 4.966929546792128031e-02 5.784113756631094339e-02 6.628937761300347786e-02 7.464636323380947902e-02 8.257597495417211275e-02 8.980281393221060948e-02 9.613563551722051348e-02 1.014829990546641802e-01 1.058585656877974596e-01 1.093737560003592291e-01 1.122162548267022775e-01 1.146141156888959567e-01 1.167873726862335287e-01 1.188926646230172302e-01 1.209712169833290496e-01 1.229146777188327294e-01 1.244636284590770886e-01 1.252483693690353839e-01 1.248724889933034293e-01 1.230302445297403735e-01 1.196403112585636558e-01 1.149680947802890624e-01 1.096897626878007986e-01 1.048200164024934433e-01 1.014126107315596326e-01 1.000497787124704496e-01 1.004056786073477259e-01 1.012674915046048174e-01 1.010127137906677852e-01 9.816812345365293069e-02 9.177963611632536378e-02 8.157559108284173632e-02 6.800993692159364168e-02 5.229987087903373993e-02 3.670902890541881403e-02 2.573016188018144648e-02 2.548180079643748430e-02 3.269572396935219172e-02 3.955704223199037889e-02 4.245946176973885988e-02 4.008377801311814592e-02 3.223748885463025710e-02 1.981792992436889889e-02 8.554023777641559662e-03 2.011912339960151772e-02 3.785288518046262679e-02 5.324609387270612393e-02 6.346101712837969033e-02 6.667908607401415444e-02 6.218280853955987508e-02 5.051762493227526102e-02 3.345025210202547811e-02 1.391737332286457733e-02 8.721275054357402814e-03 2.475041242828440735e-02 3.640304153662241721e-02 4.115776659172035862e-02 3.825195969590517581e-02 2.960208413410790954e-02 2.714254558535734996e-02 4.640062946635403751e-02 7.690413878160375083e-02 1.083676455772527858e-01 1.340636186461638402e-01 1.486633124494926017e-01 1.487003436945713575e-01 1.332921890896521244e-01 1.044367595489303496e-01 6.668652722758239282e-02 2.628496762202405315e-02 1.103059306857150264e-02 3.808185134147860224e-02 5.255405046862379748e-02 5.336722965612874375e-02 4.243674939061196222e-02 2.468749133519965513e-02 1.528880895112896821e-02 3.003932844947279981e-02 4.550792071220202684e-02 5.409737900065322153e-02 5.452578981390727997e-02 4.780245006803782865e-02 3.656233830603936030e-02 2.492996219461407828e-02 1.896134680252499483e-02 2.139440771769947694e-02 2.597991093462888312e-02 2.877508422078312381e-02 2.988190020045261575e-02 3.109649887997871856e-02 3.401276964860915075e-02 3.857453295895187789e-02 4.346928370081733911e-02 4.739250298636689396e-02 4.966149597342789379e-02 5.024100831915107035e-02 4.954574021228764363e-02 4.817388444439824752e-02 4.665491947314452659e-02 4.530028724252941480e-02 4.421395096142288761e-02 4.341865574794297189e-02 4.297197727678446488e-02 4.297338799798773590e-02 4.346724928767289192e-02 4.433665722840455375e-02 4.528645706279051802e-02 4.592811258372003075e-02 4.590122822470857344e-02 4.496743398545862552e-02 4.305446283064751772e-02 4.025718577541757132e-02 3.680932247220398967e-02 3.303617561775122613e-02 2.929316819986474418e-02 2.589174262402988910e-02 2.302044502579964416e-02 2.069020372283478931e-02 1.874846372445775761e-02 1.697515344434779444e-02 1.521513934134126854e-02 1.349767503239993928e-02 1.213111736147556158e-02 1.170243358942184980e-02 1.273191972992773757e-02 1.516495728113150844e-02 1.850523498009174275e-02 2.224934101294809632e-02 2.602729002734229663e-02 2.958016557269354738e-02 3.272602414686264644e-02 3.533952336144784850e-02 3.734051177906170388e-02 3.868666057488171633e-02
3.488171934153406345e-02 3.237669132814822992e-02 2.942585046152720873e-02 2.616034944525375341e-02 2.276793401357803462e-02 1.950571732582280157e-02 1.670783205146667005e-02 1.475116786982091747e-02 1.390955893869738266e-02 1.414784197258791600e-02 1.514687525551236882e-02 1.659226746657405105e-02 1.839444494117432882e-02 2.072051811582785452e-02 2.389561600959276208e-02 2.823096375957652795e-02 3.387306579552341185e-02 4.075771400652735549e-02 4.865246838118537226e-02 5.722267473749411554e-02 6.608700713400059157e-02 7.486050928581489128e-02 8.319059275858295410e-02 9.078844545031425350e-02 9.745483044515938775e-02 1.030974513527327385e-01 1.077366052667574209e-01 1.114962365496624530e-01 1.145785099316742467e-01 1.172217928818118649e-01 1.196450106119606588e-01 1.219861265118714622e-01 1.242481526566249633e-01 1.262697715527063558e-01 1.277360219459996171e-01 1.282369136555027989e-01 1.273712948063424888e-01 1.248832531726442319e-01 1.208086040950292067e-01 1.155942711585154214e-01 1.101252849527565858e-01 1.055573218294504206e-01 1.028741377918503536e-01 1.023008180920726845e-01 1.030032265267789432e-01 1.033752189491713019e-01 1.016681528283344405e-01 9.653261075676580760e-02 8.731169564172822084e-02 7.414690306357868410e-02 5.802184449780532771e-02 4.098571064593286434e-02 2.736428896468951627e-02 2.515808865922616530e-02 3.347728792881713572e-02 4.255225958499034289e-02 4.760125387763442656e-02 4.681285191191558032e-02 3.963764315974366986e-02 2.645553475533756957e-02 8.616407952288728314e-03 1.258280138011285895e-02 3.344385809300644274e-02 5.169730432722144386e-02 6.461127327502017015e-02 7.021667477862417184e-02 6.767419529579681015e-02 5.748852038508204393e-02 4.148330294884396141e-02 2.283037809288027131e-02 1.064543055864680156e-02 2.131802264296641172e-02 3.369490686919693334e-02 4.027974173252964890e-02 3.956194080843727923e-02 3.320150196761449679e-02 3.211387896700673011e-02 5.093804041516065279e-02 8.218750446727804415e-02 1.151248543916707084e-01 1.420479352522409922e-01 1.569348443701505114e-01 1.559977416294665020e-01 1.384539781446414985e-01 1.067786671373631979e-01 6.623719893670235170e-02 2.386796610506829522e-02 1.448684641658915494e-02 4.080262988045721406e-02 5.328219860324788504e-02 5.134663159174722435e-02 3.762513793167514969e-02 1.824015736086726999e-02 1.661335180466074965e-02 3.518140186472434872e-02 4.971144850697982454e-02 5.607022332245983898e-02 5.396754309857575843e-02 4.517495740879907962e-02 3.301986534105557508e-02 2.239164621909789030e-02 1.923167770647376401e-02 2.258307195931504030e-02 2.600951024971375272e-02 2.739410126918409225e-02 2.787237707167284501e-02 2.957975007728352521e-02 3.347513108125784592e-02 3.859460856813563129e-02 4.339440538345809562e-02 4.686777521344411002e-02 4.874395081919116746e-02 4.929642585004496286e-02 4.904521179958191285e-02 4.847085167486248070e-02 4.784544043728943680e-02 4.724264035131697098e-02 4.667370863906784850e-02 4.621415284839159449e-02 4.601709098798547476e-02 4.620976483305432730e-02 4.676148643879028677e-02 4.743404984191507828e-02 4.785229564700357874e-02 4.763646494982608920e-02 4.651710976544472242e-02 4.439558396885111280e-02 4.135258540928336835e-02 3.762053836983617755e-02 3.353347850935857466e-02 2.946183173138579650e-02 2.573501706903093267e-02 2.255938784359990193e-02 1.995963648019380421e-02 1.779121091544720243e-02 1.584411187374517443e-02 1.399662672042399636e-02 1.236634779328713366e-02 1.141632966666069303e-02 1.181130473769862084e-02 1.382032755588613257e-02 1.705992315289726544e-02 2.095999526405417646e-02 2.506859806092729195e-02 2.906568013533045516e-02 3.272285236113131601e-02 3.587713954399273514e-02 3.841721306636055461e-02 4.027531799765915466e-02 4.142128461212717799e-02 4.185715722602344896e-02
3.877464261489181607e-02 3.702829179553213113e-02 3.468400381129678467e-02 3.180767035262952597e-02 2.850807473775782142e-02 2.494409040284977300e-02 2.133404601335166240e-02 1.796680979726768962e-02 1.520247640345516113e-02 1.341310591979942915e-02 1.279781228224518771e-02 1.321258680598205379e-02 1.432927677667160914e-02 1.596955398999220024e-02 1.824518233993661226e-02 2.146903557899681667e-02 2.595076207422394865e-02 3.182494024822313944e-02 3.900879779568546674e-02 4.725265335199963640e-02 5.620668474922280861e-02 6.547427262626201450e-02 7.465430127995099918e-02 8.337849583368682482e-02 9.134533360978644434e-02 9.834843719075528345e-02 1.042956795514590751e-01 1.092148997846820180e-01 1.132426834656920650e-01 1.165940210245459685e-01 1.195131632356862678e-01 1.222102542973705491e-01 1.247943993758779818e-01 1.272199470514222830e-01 1.292652567084455750e-01 1.305590903268754321e-01 1.306599034338615517e-01 1.291817668592783741e-01 1.259500618457365662e-01 1.211579201965572172e-01 1.154723592278547456e-01 1.099988153994909262e-01 1.059787139608606293e-01 1.041904109866429173e-01 1.043623114107841282e-01 1.051210896150935881e-01 1.045531755603944374e-01 1.009104336205874780e-01 9.308494639902137324e-02 8.082341240964931173e-02 6.481010413836492401e-02 4.685436036061999682e-02 3.096237503307500138e-02 2.603553095398769210e-02 3.481557267206938922e-02 4.625894774712248358e-02 5.399193899482694625e-02 5.554771136718746061e-02 4.997656588771879488e-02 3.740419658281560200e-02 1.907263280714386125e-02 5.605365054242703385e-03 2.754932690422864927e-02 4.870552657280152742e-02 6.476978244159961595e-02 7.338756842998500618e-02 7.347327783958970682e-02 6.541393821585414492e-02 5.103468199575333930e-02 3.356847812856052909e-02 1.940974423028775375e-02 2.132575323658265909e-02 3.248638291882991608e-02 4.061178673041603016e-02 4.218139680198568220e-02 3.802837764227452039e-02 3.759809437200233029e-02 5.532410657896635886e-02 8.688370151083374404e-02 1.210671569080351284e-01 1.490581724966134891e-01 1.640790402350811861e-01 1.620249332653120045e-01 1.422614138190821109e-01 1.078056382699108251e-01 6.468790232727285316e-02 2.079586722402875301e-02 1.810559380726622924e-02 4.316273318979916424e-02 5.318342771658383233e-02 4.822470729094771591e-02 3.170040410219926441e-02 1.167931089396561511e-02 2.132997260131740472e-02 4.096535062007233829e-02 5.377538528300512127e-02 5.758333521894575674e-02 5.297675783323115006e-02 4.246799287366623959e-02 3.003296259441151986e-02 2.107238226155730074e-02 1.998436828430437406e-02 2.293759197613750092e-02 2.479657677779095737e-02 2.496031298166418583e-02 2.538179691038829067e-02 2.807722869790992698e-02 3.293409744943073120e-02 3.833501951170800726e-02 4.291370827951102723e-02 4.611588967973394293e-02 4.803780540305307295e-02 4.909053830095960053e-02 4.967575271781111274e-02 4.999751646947703937e-02 5.007473419381624352e-02 4.988862148126620155e-02 4.951980188405789851e-02 4.916852230105406285e-02 4.904789521304129402e-02 4.922851169218354223e-02 4.955166663772477692e-02 4.967537820424758332e-02 4.921099244197794931e-02 4.785985867531921539e-02 4.549433906239769981e-02 4.217734158344830370e-02 3.813714785266864027e-02 3.371497696585148973e-02 2.929599075927629553e-02 2.522852412340979497e-02 2.173883605349307205e-02 1.886835172525255094e-02 1.648440576007372330e-02 1.439535358758203300e-02 1.253625176745903902e-02 1.116301140524394130e-02 1.091631092738210712e-02 1.236747283248870385e-02 1.536935332601999972e-02 1.932890257691730063e-02 2.370909653551654325e-02 2.812345213541866604e-02 3.229325461619910603e-02 3.601378562573191722e-02 3.913777018074374170e-02 4.156685898334273876e-02 4.324583431103454917e-02 4.415739301119289695e-02 4.431683714114967310e-02 4.376661238242807866e-02
4.135391385205352405e-02 4.055216977585081317e-02 3.907894354673042969e-02 3.694672880356030670e-02 3.420372814757182550e-02 3.093912652160885068e-02 2.728828218476499895e-02 2.343843014368282920e-02 1.963588730618403416e-02 1.619367534994209379e-02 1.348365327452842946e-02 1.185435076815910885e-02 1.142802803880304044e-02 1.200808848021681086e-02 1.336080142903179648e-02 1.551801096722732476e-02 1.875632294506490022e-02 2.336480276592224278e-02 2.945222448189746892e-02 3.691212160293635275e-02 4.547884090298279919e-02 5.479049941074427138e-02 6.443778645264562621e-02 7.400510369956347922e-02 8.310953842587451290e-02 9.143766776862198575e-02 9.877678169665803087e-02 1.050356773090179441e-01 1.102500067172287879e-01 1.145679557604653426e-01 1.182139221220230851e-01 1.214313831905844687e-01 1.244118411918855444e-01 1.272240185401384005e-01 1.297634780493993334e-01 1.317433532594125822e-01 1.327399464763770187e-01 1.322952372417010858e-01 1.300662751527763283e-01 1.259998657230846364e-01 1.204942004381672205e-01 1.144753526135347949e-01 1.092617998269550944e-01 1.060809856127807732e-01 1.053312722811240720e-01 1.061221675814497528e-01 1.065693301372264007e-01 1.045813010260813608e-01 9.855434761533994614e-02 8.775209335524256082e-02 7.246753012491689849e-02 5.420355285665059974e-02 3.654844228816801072e-02 2.826147251038107350e-02 3.622167166880955330e-02 4.981476400859184001e-02 6.056921084054801147e-02 6.508659196518624956e-02 6.187516975775177175e-02 5.069943540625405920e-02 3.267020715422937899e-02 1.215072738406979859e-02 2.073477690529881845e-02 4.406061104039474957e-02 6.357654284848753001e-02 7.582674170471198627e-02 7.928575098374843200e-02 7.410634164341566021e-02 6.201671778946718505e-02 4.616354979506652467e-02 3.172611777212355766e-02 2.735554632634683986e-02 3.460309915514755974e-02 4.311848982313919859e-02 4.655546734018990024e-02 4.418735241994301011e-02 4.370422179120470041e-02 5.956627806378525514e-02 9.081399449044014194e-02 1.258824854733454068e-01 1.546939998409648243e-01 1.696513649608209773e-01 1.663444442704998527e-01 1.443394847218316679e-01 1.072558132014677507e-01 6.192750082814039991e-02 1.719306834382343385e-02 2.179181339933608866e-02 4.495510109656482289e-02 5.203002832113057252e-02 4.381088233722347375e-02 2.454277492057183388e-02 7.797834034560083977e-03 2.813765754411063497e-02 4.713715508099884655e-02 5.768987433051757374e-02 5.879920236939350370e-02 5.187675007616207590e-02 4.011336699878866041e-02 2.796796730014906862e-02 2.069013187061174291e-02 2.030703580137953670e-02 2.196361651307851895e-02 2.218711354320761567e-02 2.159636845138536779e-02 2.268107571878834675e-02 2.666726220972439124e-02 3.225906045372649994e-02 3.773176957756782524e-02 4.220121666227227841e-02 4.555585069049888219e-02 4.806939116118518623e-02 5.003099564810391253e-02 5.154040474057836052e-02 5.252904951582421794e-02 5.292253882710879626e-02 5.278824066959209721e-02 5.236212562314078445e-02 5.194134157539143787e-02 5.170945821489030675e-02 5.161057469673047127e-02 5.136043346213923361e-02 5.057740690518649357e-02 4.893906912679288346e-02 4.628753692529439384e-02 4.266431341482352507e-02 3.829012752813616000e-02 3.351114318007419879e-02 2.872638476781906591e-02 2.430373057874303869e-02 2.049180911622928633e-02 1.735322463013242583e-02 1.477423457383881394e-02 1.259762853925120232e-02 1.085922994637626531e-02 1.002426452884364570e-02 1.083279838508616373e-02 1.346329183946262144e-02 1.737225015941679454e-02 2.194395988292053082e-02 2.672527748384490726e-02 3.138730218019068763e-02 3.568195517882419981e-02 3.942239103289374436e-02 4.247468239664809603e-02 4.475297461407226618e-02 4.621504467446237163e-02 4.685734540857573044e-02 4.670947030470066347e-02 4.582828247199451782e-02 4.429203130976219760e-02
4.236457560433896236e-02 4.259215144468017633e-02 4.214421562981932740e-02 4.098693631688325734e-02 3.911607546908964922e-02 3.656266730625220424e-02 3.339814189131450062e-02 2.973859696471682981e-02 2.574813970962633661e-02 2.164165997325653845e-02 1.768780752731018840e-02 1.421095703829290506e-02 1.157595621107674125e-02 1.009849510509453971e-02 9.864097501717584635e-03 1.073448123047547782e-02 1.267254280525154965e-02 1.587853373815672348e-02 2.058290694210966262e-02 2.684782062980897374e-02 3.454006594725433921e-02 4.338272887826657292e-02 5.300692878034572730e-02 6.299400111452138629e-02 7.291570129240609877e-02 8.237545508816380979e-02 9.104854714317928144e-02 9.871637326281698654e-02 1.052887532668614901e-01 1.108083171877600748e-01 1.154321212098808891e-01 1.193883110380022927e-01 1.229104978010505944e-01 1.261597920150009655e-01 1.291526003186825589e-01 1.317173513041731137e-01 1.335011630107857117e-01 1.340378601226051014e-01 1.328758906902994252e-01 1.297523742714712103e-01 1.247858113525074641e-01 1.186349245617536879e-01 1.125189797076852488e-01 1.079275883842578249e-01 1.059131276062494631e-01 1.062903946389855275e-01 1.074763616474013195e-01 1.071748741900135221e-01 1.032841982602952513e-01 9.450551239497910483e-02 8.063401591915193845e-02 6.276530201728275360e-02 4.398280157831469667e-02 3.214126341392598701e-02 3.751424296856520346e-02 5.253644182025795500e-02 6.638350702395916236e-02 7.432048113605058126e-02 7.412392367138710692e-02 6.502643624353780794e-02 4.774058571286314556e-02 2.526840245074988764e-02 1.551775492032864828e-02 3.771758883233245624e-02 6.069641521242970933e-02 7.712717921393189013e-02 8.472271922023283386e-02 8.325242641218906503e-02 7.422402518010455530e-02 6.057191676915385514e-02 4.671624673615292628e-02 3.902101917325295072e-02 4.153053944988884666e-02 4.873864303660498110e-02 5.305587794466370966e-02 5.176529300870580386e-02 5.057082947594283839e-02 6.375199090525399126e-02 9.386010819708029418e-02 1.292952956850853263e-01 1.585837916227454680e-01 1.732437690952036147e-01 1.685763438967521066e-01 1.444003455618110832e-01 1.049864331999745409e-01 5.799622446659009195e-02 1.352198063483860124e-02 2.534168188358195198e-02 4.589506187335554849e-02 4.954793624960799475e-02 3.789594724041442375e-02 1.601880875783548083e-02 1.239085865919442239e-02 3.618995560619279322e-02 5.360621028384794651e-02 6.156491024775520571e-02 5.999071760494781996e-02 5.105461471149918412e-02 3.847546754775008765e-02 2.683303891877178091e-02 2.044927343590983299e-02 1.942167938003427907e-02 1.933072757632253377e-02 1.817458279815457531e-02 1.758756170405226943e-02 2.006223101419751104e-02 2.530426166011805894e-02 3.132880112258123323e-02 3.688466014825833583e-02 4.164101408783665165e-02 4.571740880560791476e-02 4.925585479898278440e-02 5.220666451102023986e-02 5.437067733629308980e-02 5.558339246492938895e-02 5.587353104599016712e-02 5.549551132614514298e-02 5.482290945900099993e-02 5.415888512765305168e-02 5.357222407610966186e-02 5.286470699950611418e-02 5.168385008541717673e-02 4.969382826202832504e-02 4.670769000437088869e-02 4.274245071443837779e-02 3.800745887680404000e-02 3.285081816573046098e-02 2.768371260471593279e-02 2.289358611763663703e-02 1.875422660569428870e-02 1.535641761601970814e-02 1.261943056262670483e-02 1.045588427995425111e-02 9.089645919485338926e-03 9.237035348001087359e-03 1.139392762677565382e-02 1.514276314458648000e-02 1.980652018281599605e-02 2.487552714215924762e-02 2.997896375223578144e-02 3.482865234697548468e-02 3.919698918196468096e-02 4.291033089247932308e-02 4.584644938741143372e-02 4.793189259555625387e-02 4.913810694831782788e-02 4.947630574601113301e-02 4.899145624009972749e-02 4.775585266055135808e-02 4.586271746619694639e-02 4.342020317466484952e-02
4.169295379878190655e-02 4.293777905870800604e-02 4.356606789665246754e-02 4.350465264048943709e-02 4.270312408622372463e-02 4.114014501299770310e-02 3.882962692792865655e-02 3.582626325957301294e-02 3.222985959227849667e-02 2.818791310154171795e-02 2.389602451639602845e-02 1.959604844020460326e-02 1.557233345075358794e-02 1.214567629295011143e-02 9.655972459798749935e-03 8.399416349406265900e-03 8.523305329544662509e-03 1.007055868045634434e-02 1.314593561603101708e-02 1.786479683028908277e-02 2.421989672314316111e-02 3.205386583858412658e-02 4.108599001810230023e-02 5.094533716166402271e-02 6.120616318587820265e-02 7.142831482051770209e-02 8.120159327901772806e-02 9.018974001983716404e-02 9.816774735429496801e-02 1.050453167694531537e-01 1.108695060456553472e-01 1.158012571947605873e-01 1.200642217545197787e-01 1.238707537758816091e-01 1.273387516128880736e-01 1.304214292243339179e-01 1.328753155258513563e-01 1.342866225353783194e-01 1.341644465625980720e-01 1.320960691312242086e-01 1.279468682893550036e-01 1.220691732483256131e-01 1.154445387466606215e-01 1.096037602145114309e-01 1.061053068035148900e-01 1.055889916193630818e-01 1.070838507665833744e-01 1.083271421574817789e-01 1.067843729920590345e-01 1.005415124643591757e-01 8.878925035145696087e-02 7.209507580942506322e-02 5.294486993638757716e-02 3.792231669712806119e-02 3.891880960220044094e-02 5.400862126817932568e-02 7.066275260637126798e-02 8.227141071352959967e-02 8.564418824882899517e-02 7.931656721043961467e-02 6.342429698485746448e-02 4.013166407841387701e-02 1.788380529154930121e-02 2.997631928529082002e-02 5.586737323566198093e-02 7.688015661614062968e-02 8.932865245282396727e-02 9.242726997250957921e-02 8.733028866078580699e-02 7.663693581860679671e-02 6.414649666987991272e-02 5.494171811039087056e-02 5.346050424945865409e-02 5.801649063367487341e-02 6.191696595899692790e-02 6.082920369781318060e-02 5.835456783841602019e-02 6.808003708221085915e-02 9.602275728066410332e-02 1.311300437529023533e-01 1.604552214875376304e-01 1.745646943712390875e-01 1.684868613171881802e-01 1.423368954396724007e-01 1.010678379868935328e-01 5.318344223454335440e-02 1.097346959339883660e-02 2.843183959288722237e-02 4.562355164512559708e-02 4.543761852774889226e-02 3.028703409249830156e-02 6.000560543496184090e-03 2.172241680359904975e-02 4.514576283137902019e-02 6.040624230654755011e-02 6.560283356115494124e-02 6.148035861311968581e-02 5.084025990255473110e-02 3.766246423040852526e-02 2.617002942893442360e-02 1.943537158118039190e-02 1.677591794195297178e-02 1.488206418716328007e-02 1.294977125611214940e-02 1.345329905655952285e-02 1.774048048573850442e-02 2.384458469192669156e-02 3.013855661308505879e-02 3.611699861217113061e-02 4.176042839933404721e-02 4.703192667056654841e-02 5.167557406840798256e-02 5.530476230532677812e-02 5.761901515696949555e-02 5.857421242745034645e-02 5.841884429570622095e-02 5.758862263400468806e-02 5.650629847651383181e-02 5.538329348595447815e-02 5.413756277411484880e-02 5.247413583620499922e-02 5.006052005810687766e-02 4.668573573426041540e-02 4.234065071822670084e-02 3.721939938358727329e-02 3.166837498966206671e-02 2.610830780233216672e-02 2.094539019308431019e-02 1.648182001457744461e-02 1.284890235867713545e-02 1.003203630875717373e-02 8.104385722852110174e-03 7.621808517388450541e-03 9.269833692874819911e-03 1.277035854763242800e-02 1.740680288326435302e-02 2.264413643714628319e-02 2.809300728466121791e-02 3.343657066001200218e-02 3.840924603617559135e-02 4.279509966425184414e-02 4.642993486502890177e-02 4.920205657338878186e-02 5.105056985470524111e-02 5.196138624067169615e-02 5.196152938196019200e-02 5.111241585850541391e-02 4.950273890560728113e-02 4.724148349678509301e-02 4.445148805016531368e-02 4.126385887992401608e-02
3.937328308620998557e-02 4.153026604837559144e-02 4.318543824877622839e-02 4.423417860529715168e-02 4.458724185781628990e-02 4.417708996337976757e-02 4.296473683404348348e-02 4.094664714062640209e-02 3.816111585478829810e-02 3.469345034868876604e-02 3.067919753133820787e-02 2.630462406087135524e-02 2.180368958627107792e-02 1.745087895092448105e-02 1.354954666164428188e-02 1.041611906349400665e-02 8.362074099303859129e-03 7.675813609935067811e-03 8.596251559971934339e-03 1.127451323596251158e-02 1.575551865907817359e-02 2.197560447842559009e-02 2.975841274379546764e-02 3.881874599655139174e-02 4.878030331013157722e-02 5.920660334184956602e-02 6.964239629929126763e-02 7.966122569164356404e-02 8.891299957455317537e-02 9.716392246721346215e-02 1.043203843083185950e-01 1.104288960392299235e-01 1.156465602190265701e-01 1.201816788154198290e-01 1.242123264173940617e-01 1.278007194792549761e-01 1.308289806849279036e-01 1.329825305246582212e-01 1.337993861344593249e-01 1.327909059369676292e-01 1.296266263754498049e-01 1.243616966788079620e-01 1.176583368946276797e-01 1.108862773253358747e-01 1.058674041335016108e-01 1.040271380777445381e-01 1.052802745218529012e-01 1.077294927098424171e-01 1.085653434981417031e-01 1.052526323319995377e-01 9.628674965701258803e-02 8.158295695621239907e-02 6.292999517223943351e-02 4.556113262498919653e-02 4.102318794517472583e-02 5.413667436783730497e-02 7.284018211087610328e-02 8.809591426576711404e-02 9.543625065011299147e-02 9.253818267575961154e-02 7.882212228321883174e-02 5.570285378618422545e-02 2.800545243601231318e-02 2.201485011711797057e-02 4.895561917583193118e-02 7.472571381978659888e-02 9.262055550210511468e-02 1.011166489254985285e-01 1.008882738514562533e-01 9.406626913840963888e-02 8.381065436059155493e-02 7.429208967740152936e-02 6.979562289735298519e-02 7.101326977528153728e-02 7.322266946619820915e-02 7.141423170418606525e-02 6.721037069993532342e-02 7.288270413151208549e-02 9.750449014198428466e-02 1.314106912694054941e-01 1.602479563919194661e-01 1.735657963044576479e-01 1.661261043217177602e-01 1.383651561548648046e-01 9.592480230443353739e-02 4.817945024439990870e-02 1.137002121857507916e-02 3.062538149193904866e-02 4.372958251424326204e-02 3.942558668984206399e-02 2.092434739570236610e-02 5.700327417792656198e-03 3.292855814865459918e-02 5.490586114643428856e-02 6.764523213950267289e-02 7.003456896844217905e-02 6.353085958799555011e-02 5.135497315389159212e-02 3.742303805074283229e-02 2.527356914665386187e-02 1.698021102803866020e-02 1.209702888042092292e-02 8.702412316706167883e-03 7.210676549221039372e-03 1.013672734648244679e-02 1.574374948374673150e-02 2.214648168701670999e-02 2.890255844483087880e-02 3.594193517667113036e-02 4.301432221639748393e-02 4.957549721614685351e-02 5.497298901049552100e-02 5.870960339941994760e-02 6.062328954181350066e-02 6.092362822700938402e-02 6.008649363796540743e-02 5.864638632264380924e-02 5.696889210819299637e-02 5.511727734641892057e-02 5.288771746005017232e-02 4.997524152389720697e-02 4.615551747778685876e-02 4.139446272370364555e-02 3.586814337581590434e-02 2.991774827514793664e-02 2.397090431949260372e-02 1.845211785589418590e-02 1.369869434871803966e-02 9.912586970661262445e-03 7.246933196937403558e-03 6.169043444512137091e-03 7.374343756045208427e-03 1.056918004765585416e-02 1.501750128363788309e-02 2.023345442646537137e-02 2.585659057605772110e-02 3.156364276401152358e-02 3.705853035391252354e-02 4.208215281092282656e-02 4.642280073120953060e-02 4.992260228794285354e-02 5.247950340918378087e-02 5.404542900519133941e-02 5.462157398971666245e-02 5.425179140411466594e-02 5.301495274764966154e-02 5.101701784008609575e-02 4.838339996429161932e-02 4.525206416005263244e-02 4.176765978117696898e-02 3.807685833833152067e-02
3.559597772054021170e-02 3.847098490153041256e-02 4.100723074059611784e-02 4.307631405992361912e-02 4.455842814571160659e-02 4.534774823937519350e-02 4.535900244037050638e-02 4.453487491786569524e-02 4.285377624083755443e-02 4.033739855218602260e-02 3.705736762569265819e-02 3.314023262969970768e-02 2.877002112845380988e-02 2.418762071754395129e-02 1.968613079165145580e-02 1.560008296171748465e-02 1.228096186371047810e-02 1.004051295236393047e-02 9.068115534898935765e-03 9.460324155450406877e-03 1.140768447353579518e-02 1.515900882741323501e-02 2.079023452776340014e-02 2.815714919418835574e-02 3.696174426744545938e-02 4.680412785373150308e-02 5.722203669675226395e-02 6.773438257146510710e-02 7.789076375265369112e-02 8.732126378398180622e-02 9.577778429427419304e-02 1.031571716128787675e-01 1.094973006015838024e-01 1.149407460886047727e-01 1.196674744223262532e-01 1.238079398676266429e-01 1.273585254831776092e-01 1.301274889310184701e-01 1.317373306455436599e-01 1.316995803698187417e-01 1.295653872096934334e-01 1.251429693995340930e-01 1.187553133255285914e-01 1.114667623124973167e-01 1.050918547665097152e-01 1.016376098001002953e-01 1.020477352825498035e-01 1.051735769029238238e-01 1.081995412102934040e-01 1.080317251082155705e-01 1.024118803289421203e-01 9.049226299589620270e-02 7.326490770479066050e-02 5.465568376977310988e-02 4.451758009047289411e-02 5.319224520895898117e-02 7.259004350346025258e-02 9.111304848994980499e-02 1.025895846459164984e-01 1.036643263991426783e-01 9.292703084605577479e-02 7.102277028735373698e-02 4.120976790111093024e-02 1.751383128751605317e-02 4.001674330197844270e-02 7.041275386259765456e-02 9.413872442173334965e-02 1.087491489343328233e-01 1.143375558901010697e-01 1.124179467553273332e-01 1.053872639640425768e-01 9.655430099032634439e-02 8.986495395884608328e-02 8.747983587675306483e-02 8.691972995043757699e-02 8.350333395461441433e-02 7.726325038203887829e-02 7.861778284402450023e-02 9.881014601952900489e-02 1.305061680223053855e-01 1.582841237741996199e-01 1.706329746412870996e-01 1.620318418977165220e-01 1.332290877285361996e-01 9.053097610454828581e-02 4.425142080756931662e-02 1.471434054778072119e-02 3.139363586114077981e-02 3.980084433071615774e-02 3.139617795233663050e-02 1.069802398090263264e-02 1.904341771271098396e-02 4.549459634772898969e-02 6.545920971196783622e-02 7.543795313266092595e-02 7.502432246112393510e-02 6.622276362513032644e-02 5.242887751641506222e-02 3.727249622567576498e-02 2.363891882086907245e-02 1.309703783002393387e-02 5.928791552439337427e-03 2.813091813481296850e-03 5.237187737662719021e-03 9.056952915048059952e-03 1.387788171418544679e-02 2.021430560290692416e-02 2.808607270107338003e-02 3.685404973608118195e-02 4.549265783795755635e-02 5.295459564189337887e-02 5.846309474157257435e-02 6.167972356456883493e-02 6.273185725502618271e-02 6.210469279261959796e-02 6.042780003654327908e-02 5.822393196176005314e-02 5.572648217085868910e-02 5.285944451241460229e-02 4.937741025182878357e-02 4.506103514779764840e-02 3.985763902016105364e-02 3.392565211837036271e-02 2.760074155347568697e-02 2.132002416328448655e-02 1.553729473045231506e-02 1.066298156466212281e-02 7.103341060731988010e-03 5.512408571089038797e-03 6.448898167976027836e-03 9.252886834001059282e-03 1.323798187061193780e-02 1.810395117802316226e-02 2.359507998515877197e-02 2.941565347526300944e-02 3.525056547075500202e-02 4.079722844491071032e-02 4.578985036603896996e-02 5.001461749142169233e-02 5.331723143346167593e-02 5.560447302798234015e-02 5.684132214815637574e-02 5.704499327885933363e-02 5.627707130792557882e-02 5.463474538451949802e-02 5.224194569412295847e-02 4.924099844549226224e-02 4.578523583451941242e-02 4.203282958498572724e-02 3.814194277227081487e-02 3.426707209343624050e-02
3.072349910089487365e-02 3.403250651351408251e-02 3.721048735724983431e-02 4.010985129745800459e-02 4.258737244662963439e-02 4.450741395136686290e-02 4.574699063493338491e-02 4.620243608760463833e-02 4.579732210633719741e-02 4.449117658711639750e-02 4.228844947357683626e-02 3.924710811133710203e-02 3.548624765991335861e-02 3.119222648924388497e-02 2.662302594259108660e-02 2.211010012837346869e-02 1.805251507011081114e-02 1.487946096926606732e-02 1.292523099236097053e-02 1.223817190051165391e-02 1.262784606946135667e-02 1.406357507399924600e-02 1.687507905080960074e-02 2.145887203987754954e-02 2.792405851421981416e-02 3.605628369741845085e-02 4.544574924691175549e-02 5.559209910035647906e-02 6.597302235725874264e-02 7.610111006367202557e-02 8.557585922554739044e-02 9.412513021583746031e-02 1.016261042359724309e-01 1.080964181380776046e-01 1.136507622773549053e-01 1.184268087256304808e-01 1.224956647767449502e-01 1.257823124928881542e-01 1.280254935969777352e-01 1.288017425807949368e-01 1.276277134300338179e-01 1.241436381524125554e-01 1.183687388520204969e-01 1.109937678731344052e-01 1.035944117322847996e-01 9.844451263414823183e-02 9.745821085304706699e-02 1.005842917487117100e-01 1.053804808859974268e-01 1.083456359864307661e-01 1.064569938387128906e-01 9.802176046780752827e-02 8.314701116808823067e-02 6.451349578594853251e-02 4.976610009388017508e-02 5.182032746163228731e-02 6.987195482627062137e-02 9.085610829393063470e-02 1.063423887242026245e-01 1.117273525936493955e-01 1.046750482887996575e-01 8.501856630489580680e-02 5.502089241358557731e-02 2.152567337439081213e-02 2.936843428068770800e-02 6.386781277659527023e-02 9.350945326358008070e-02 1.147406118068746705e-01 1.270245400526129331e-01 1.310975028753104121e-01 1.283882275333492751e-01 1.212198541281530734e-01 1.130520753830555614e-01 1.070059643286120354e-01 1.028241056797076364e-01 9.700157036121655196e-02 8.857364740369298717e-02 8.580682988417660806e-02 1.008268243069297548e-01 1.293137103502869367e-01 1.554999938074641264e-01 1.668454838618123603e-01 1.574951348380150828e-01 1.284444906498458661e-01 8.658625698427184492e-02 4.316509056799404387e-02 1.921886365183248652e-02 3.015413715553733748e-02 3.353106107765424504e-02 2.188161570033297920e-02 1.044516916454911806e-02 3.410487686044976624e-02 5.926482750934279620e-02 7.678797267230293155e-02 8.382561355957969529e-02 8.057339862185920742e-02 6.939015651856986211e-02 5.368233209007778478e-02 3.684339349206313535e-02 2.160570907600233362e-02 1.029226059049815831e-02 7.062837758070720541e-03 9.775147835509121613e-03 1.105362044331963806e-02 1.054582739607783266e-02 1.183258806643044947e-02 1.833712207473397332e-02 2.824638826227885910e-02 3.898912782939545352e-02 4.877415430789783929e-02 5.641556023645549756e-02 6.132320978892744079e-02 6.348698992518507500e-02 6.336032855793943819e-02 6.164143104016533981e-02 5.900319043959387916e-02 5.586640893127115676e-02 5.231933417679474063e-02 4.821537374809779786e-02 4.336839164651448003e-02 3.772247108207316124e-02 3.142767891280283388e-02 2.482705285822889643e-02 1.839783133415633098e-02 1.270548190452638546e-02 8.463569348927739780e-03 6.658602434786354933e-03 7.524447472676094525e-03 9.868806943465611992e-03 1.307059127883166208e-02 1.711247830269234035e-02 2.197241633516352696e-02 2.746547427407496425e-02 3.329158967893824927e-02 3.911047105150251141e-02 4.459492131299597206e-02 4.946234511578791876e-02 5.349139709976252766e-02 5.652876578424991666e-02 5.848918002554526901e-02 5.935074617153987542e-02 5.914723855396799429e-02 5.795866270282816479e-02 5.590116144424209232e-02 5.311710119040014000e-02 4.976595404005589723e-02 4.601638035781306646e-02 4.203970619782040896e-02 3.800474916420719385e-02 3.407361281320527707e-02 3.039755802383855773e-02
2.533471442629054576e-02 2.868439223015796513e-02 3.216423379793106885e-02 3.560390742110730589e-02 3.883847921100835876e-02 4.170825605488549803e-02 4.406076611815747807e-02 4.575511128795998333e-02 4.666847780103086651e-02 4.670444190045346805e-02 4.580263036807882132e-02 4.394924316713692131e-02 4.118794698344828420e-02 3.763077599654215954e-02 3.346899844708244726e-02 2.898424022382912676e-02 2.455884218078329545e-02 2.067402285330541614e-02 1.784739307372886635e-02 1.642402949249119337e-02 1.631771100818816406e-02 1.712101421359365702e-02 1.857211014553600270e-02 2.083739651863695391e-02 2.439531311933934229e-02 2.966321525979507406e-02 3.670595210703780226e-02 4.523470993252898253e-02 5.475756779313345479e-02 6.471564802445489706e-02 7.457521328097185820e-02 8.389251519219753650e-02 9.235808020611901981e-02 9.981556381780440357e-02 1.062476806275730046e-01 1.117263349317059312e-01 1.163338663089032582e-01 1.200742577937080197e-01 1.228022601949349396e-01 1.241999876208024767e-01 1.238243157849646808e-01 1.212388900878544340e-01 1.162356929250462356e-01 1.091385500722228535e-01 1.011370169453678775e-01 9.443596594467650041e-02 9.165239899902496989e-02 9.403512049234008519e-02 9.997137225535868144e-02 1.058085688092641891e-01 1.078070095165670622e-01 1.033880201138404481e-01 9.171038947205863157e-02 7.425784484473160751e-02 5.651631504184555232e-02 5.091627424580761480e-02 6.497027262766520705e-02 8.713435974259119143e-02 1.061743837965042347e-01 1.159292465208664469e-01 1.130577225006073189e-01 9.656023024204821170e-02 6.788680913646291670e-02 3.130534527022067748e-02 1.773834256393521866e-02 5.527188871206637627e-02 9.051867297395613243e-02 1.185525853249277395e-01 1.382387332537803049e-01 1.493706073652762145e-01 1.521393800339919666e-01 1.476491156001327743e-01 1.386948633932023611e-01 1.290538832274298886e-01 1.206107200284615988e-01 1.117085733806706394e-01 1.010998265638768656e-01 9.491332864534662850e-02 1.047878378247899256e-01 1.294049879625584487e-01 1.536786352732154304e-01 1.642327871564753794e-01 1.547844666157659477e-01 1.264141626956870323e-01 8.637773112570133749e-02 4.630425660090073392e-02 2.358978424779465191e-02 2.632541430137604749e-02 2.502801378259665241e-02 1.488343499637876169e-02 2.493252691281682906e-02 5.077007479960585906e-02 7.408640495774221346e-02 8.879333670085365338e-02 9.270186510162221893e-02 8.646977117050562434e-02 7.267378656661957481e-02 5.477703229239535426e-02 3.638558399365416501e-02 2.137093818677266582e-02 1.518263885293765804e-02 1.772100383334143658e-02 2.004206014506736133e-02 1.843767407707258207e-02 1.312707525057097042e-02 9.363292729025161909e-03 1.711061624824048583e-02 2.963568213350184846e-02 4.191869826525666115e-02 5.203931837126660881e-02 5.905468751366594465e-02 6.274881748012844929e-02 6.349064048559754925e-02 6.200980961003696446e-02 5.911138392178627576e-02 5.541087290379388686e-02 5.119334113252674984e-02 4.645590314731389697e-02 4.108637529786333953e-02 3.505700301798291701e-02 2.854111359335217285e-02 2.194461235663584114e-02 1.591460838552404694e-02 1.141823110697125741e-02 9.638207098567382752e-03 1.056027572552173041e-02 1.271350254467829184e-02 1.527970977286197650e-02 1.829202963837455245e-02 2.201738785329442061e-02 2.657153447797129184e-02 3.181894018454046319e-02 3.744995032262222329e-02 4.309105112687685452e-02 4.838166003515363689e-02 5.301539476226586195e-02 5.675879501562718782e-02 5.945699294668215645e-02 6.103155852989171348e-02 6.147349735312906960e-02 6.083336501976773641e-02 5.920995422965116134e-02 5.673867527986053982e-02 5.358047108942093351e-02 4.991184887859254765e-02 4.591635683837926724e-02 4.177756105296197980e-02 3.767323836478601862e-02 3.377003064568104979e-02 3.021719380069810834e-02 2.713759024784865789e-02
2.033717043487536999e-02 2.316646986906954753e-02 2.647023270892980007e-02 3.004230116965290326e-02 3.368579211231401832e-02 3.721372889086774910e-02 4.044711492385820450e-02 4.321497701972022015e-02 4.535741202559662871e-02 4.673152769591623623e-02 4.721988432868364644e-02 4.674099316196134168e-02 4.526144513321168211e-02 4.280934975000129372e-02 3.948906051778781207e-02 3.549773338007763263e-02 3.114468667890120390e-02 2.687162754372483114e-02 2.325265306044848115e-02 2.089522864082410739e-02 2.014260258676503837e-02 2.078653179613619909e-02 2.226188470442866038e-02 2.413677565900657768e-02 2.638239184785995395e-02 2.935250241145089672e-02 3.355610937171039226e-02 3.933480383122540253e-02 4.666323779267381872e-02 5.518366704356290203e-02 6.436222214403494735e-02 7.363633025508355134e-02 8.251574496744520926e-02 9.064202410665703202e-02 9.781043695309411812e-02 1.039531340696382422e-01 1.090850986848285603e-01 1.132237907994328996e-01 1.163046248345497441e-01 1.181216066335115111e-01 1.183220832244453874e-01 1.164784975828244279e-01 1.122535601430617591e-01 1.056703928124247127e-01 9.748393572273945928e-02 8.955949763334469793e-02 8.480914305556995492e-02 8.574345530270111038e-02 9.203586979770017606e-02 1.002461873346187915e-01 1.060274528990067661e-01 1.059225655047698195e-01 9.811747127361894472e-02 8.293770564868643835e-02 6.396936349592657889e-02 5.127018548774236323e-02 5.850711790524096290e-02 8.008941396026877935e-02 1.019225904301768737e-01 1.158007249034454095e-01 1.172970436525335169e-01 1.046077413339851353e-01 7.847873792772495916e-02 4.210178326103251878e-02 7.447008547583812248e-03 4.514917084909948752e-02 8.519264719026764521e-02 1.197640741476107967e-01 1.472679377932938904e-01 1.663962590885512405e-01 1.757861308362713149e-01 1.750148294523676262e-01 1.659917973442802952e-01 1.529341029070418467e-01 1.397951308329748177e-01 1.272936721985412911e-01 1.146617168720723834e-01 1.061910580498961199e-01 1.119962460476748439e-01 1.329205953981318911e-01 1.554516787385455678e-01 1.657571722805812053e-01 1.569867160618214907e-01 1.299858988020767270e-01 9.187922037813253673e-02 5.354162648947204117e-02 2.720971676747041545e-02 1.939785898304019832e-02 1.635349891119126584e-02 2.150711029635804170e-02 4.321255866044642485e-02 6.879586115313617023e-02 8.970893099044212338e-02 1.012364574621959501e-01 1.017710656644617295e-01 9.231846888262053297e-02 7.569698899414124826e-02 5.577886130886842986e-02 3.731306102190251606e-02 2.659761723166429934e-02 2.697337538542420032e-02 3.071065867471239191e-02 3.091336234726610108e-02 2.568008329972900142e-02 1.566890793278827299e-02 6.427410994251698921e-03 1.709211245024457385e-02 3.186698276109576483e-02 4.476231300500026905e-02 5.430595127267446448e-02 5.999514752392318823e-02 6.204920168714700424e-02 6.118015584061831796e-02 5.829578867595772151e-02 5.420244333075726478e-02 4.940790118754161825e-02 4.410197198586045947e-02 3.830393139771346572e-02 3.207515448007923486e-02 2.569519721796565195e-02 1.978487126644794952e-02 1.540329436615684236e-02 1.375884632704389710e-02 1.481777490037112892e-02 1.712758735452873590e-02 1.960596982166520896e-02 2.202079205067830961e-02 2.463547059142959933e-02 2.783930667740381476e-02 3.185707774576788248e-02 3.662477675553935108e-02 4.184734763903349974e-02 4.712814676313797219e-02 5.207323339475524587e-02 5.634892575341499121e-02 5.970608768252889248e-02 6.198579014485817995e-02 6.311502149960060426e-02 6.309703410624806219e-02 6.199893943984869510e-02 5.993824346856520269e-02 5.706950738001280443e-02 5.357195671737199211e-02 4.963854446591050434e-02 4.546665352429207080e-02 4.125025674872440096e-02 3.717288832076288269e-02 3.340021713684952070e-02 3.007057780613047945e-02 2.728226201043854743e-02 2.507891771736349765e-02
1.709239716624669225e-02 1.864439787816280295e-02 2.107814781858868142e-02 2.419354743476656924e-02 2.775188958790484814e-02 3.152080536429364283e-02 3.528385873434479458e-02 3.883800086594384887e-02 4.199096360314857196e-02 4.456213411039552236e-02 4.638727854989342647e-02 4.732669775491889219e-02 4.727632495344318703e-02 4.618139049043910871e-02 4.405253365787032555e-02 4.098476891608578143e-02 3.718061811635727659e-02 3.297926969590792706e-02 2.888858889161382421e-02 2.558620847557525543e-02 2.377517448569506364e-02 2.379336668363920410e-02 2.531836242741759141e-02 2.765373378251796688e-02 3.023541059038006504e-02 3.287102630339136522e-02 3.574475236846112736e-02 3.929064924469842512e-02 4.396061332538642868e-02 4.997476012218233371e-02 5.720644729255788818e-02 6.524943011114278657e-02 7.357261868409706307e-02 8.166184420126039456e-02 8.911051542116907309e-02 9.565636702416528692e-02 1.011690818069806291e-01 1.055971564959691245e-01 1.088902259168235270e-01 1.109220871686961429e-01 1.114443989063078899e-01 1.100996647209385032e-01 1.065184167769418350e-01 1.005249959465485121e-01 9.247866533354666407e-02 8.375168663919457801e-02 7.711970872406002930e-02 7.604841439074902509e-02 8.184559026739204879e-02 9.174120093320980995e-02 1.009447797780382849e-01 1.051747270631129133e-01 1.016701695800978217e-01 8.964686395347926107e-02 7.106174974402321154e-02 5.308228939341304298e-02 5.139418484977351098e-02 7.023176207513502634e-02 9.391660950240544870e-02 1.114144806166907919e-01 1.170988846492059671e-01 1.084542406388041003e-01 8.568146912295071527e-02 5.141492419620032062e-02 1.001427026949388600e-02 3.448843676613220360e-02 7.787648030370386554e-02 1.181520228289855146e-01 1.534728016189024213e-01 1.812852348890165166e-01 1.983284403687939901e-01 2.022980872177206624e-01 1.939592975295882094e-01 1.777815856061314703e-01 1.597217395107388693e-01 1.432797995893994036e-01 1.289113877098199412e-01 1.195577429421931653e-01 1.233202126659722897e-01 1.419372182047040076e-01 1.636576982333422525e-01 1.745469187946515621e-01 1.669956557733234537e-01 1.411697819992650538e-01 1.034976043747338342e-01 6.353027468269559219e-02 3.003327861564366458e-02 9.017033855468035639e-03 1.752359746103797009e-02 3.848405106701927036e-02 6.353695700804926072e-02 8.777451904784648595e-02 1.057335935234842428e-01 1.137021355248344912e-01 1.105590445011579298e-01 9.765902980193048866e-02 7.832989014595159727e-02 5.754401355748233610e-02 4.213508008021309148e-02 3.831996780276637066e-02 4.223535033593597832e-02 4.484305588104356421e-02 4.174682779688024953e-02 3.229902081132370040e-02 1.782906120741990091e-02 3.220419471729974933e-03 1.813373034525005839e-02 3.400474631408081233e-02 4.646373205149592622e-02 5.463477380969079117e-02 5.851109191458647024e-02 5.872509032149873104e-02 5.624598169805868769e-02 5.205619541368741721e-02 4.690504762309218034e-02 4.122884128731631875e-02 3.526075043080159621e-02 2.926332806238925513e-02 2.378260962225348801e-02 1.981129997125637490e-02 1.845914669927770785e-02 1.976074613986514295e-02 2.244830109058338838e-02 2.530167418598053275e-02 2.777477858076879413e-02 2.988030233793195073e-02 3.196982581145114966e-02 3.449794717187806836e-02 3.777961712498714708e-02 4.183906866932741997e-02 4.642615671826063467e-02 5.114249276051528736e-02 5.556913969369376566e-02 5.934577310789498905e-02 6.220551942335474788e-02 6.398308406768841994e-02 6.460911413074207910e-02 6.409793125083930454e-02 6.253240776984761440e-02 6.004812517657787119e-02 5.681812360524204214e-02 5.303903276636190434e-02 4.891895317294550627e-02 4.466703002511953485e-02 4.048417073952924328e-02 3.655380509421788521e-02 3.303118637756903564e-02 3.003014217872192540e-02 2.760843897977628691e-02 2.575708380749281573e-02 2.440167666837540772e-02
1.686106465407642696e-02 1.666728848005632688e-02 1.744337274043710959e-02 1.927204082680064254e-02 2.201640019047856889e-02 2.542140416570571118e-02 2.921240459168529535e-02 3.313336498398904151e-02 3.694975183794661777e-02 4.044345854348783270e-02 4.341045357886047507e-02 4.566333414437361016e-02 4.703853317107100501e-02 4.740759298949866890e-02 4.669213373389113908e-02 4.488260437744597681e-02 4.206175197519863157e-02 3.843515116876331655e-02 3.437208197491253142e-02 3.045277790264512910e-02 2.747316207603968732e-02 2.624803224734966606e-02 2.711427126981413513e-02 2.963379287940956508e-02 3.298297637043343111e-02 3.648152041168314236e-02 3.980165143403439215e-02 4.297103531842504792e-02 4.629302726751313712e-02 5.019528308658547516e-02 5.502287450141583880e-02 6.086353185167473617e-02 6.750411869419230271e-02 7.452233454512226241e-02 8.143135210373017574e-02 8.779958795991696374e-02 9.331286541022296155e-02 9.777720440464261753e-02 1.010747441607055541e-01 1.030943082726803184e-01 1.036647927450335266e-01 1.025220050173784314e-01 9.933888572293560204e-02 9.385102188431676540e-02 8.612054542045240180e-02 7.699900665110122333e-02 6.878268337584292347e-02 6.537928014532409793e-02 6.986219634821028146e-02 8.065196236476171454e-02 9.270698823652200049e-02 1.010066415813230395e-01 1.019280272300541884e-01 9.365573825896306159e-02 7.674312574837302559e-02 5.576718833483620963e-02 4.466463718776388786e-02 5.844795566954445049e-02 8.314131278088209009e-02 1.036674541383456744e-01 1.130119076075477708e-01 1.081018391677174006e-01 8.885969090770889922e-02 5.774847141341657442e-02 1.892021423467410771e-02 2.494545188173181299e-02 6.928892170042064147e-02 1.137701137875323648e-01 1.563775929295138090e-01 1.931868515424526311e-01 2.186921457485543341e-01 2.283330727036851082e-01 2.214453681948639896e-01 2.025639709494270746e-01 1.795741281101516928e-01 1.590446124905385561e-01 1.433168015019299357e-01 1.345325937568025154e-01 1.387435722915290048e-01 1.574455197588078836e-01 1.800075623243164169e-01 1.923714943504705732e-01 1.859444331141894002e-01 1.599020099030256936e-01 1.198871963876034646e-01 7.478000513565739860e-02 3.274590423178841414e-02 4.933204003912674933e-03 3.249157810589353018e-02 5.940616016712360614e-02 8.509763664680369821e-02 1.071147347409611428e-01 1.215848380439611687e-01 1.255957286248597649e-01 1.184844514107592089e-01 1.021541206432788340e-01 8.098712033562656398e-02 6.185500995791342466e-02 5.278631053416750485e-02 5.487801936710777484e-02 5.947796391096992624e-02 5.935353531983270092e-02 5.205043910052029044e-02 3.812037713516380766e-02 1.972174965223782647e-02 3.324917149552461819e-04 1.926016622554618113e-02 3.492251421411637913e-02 4.604100848861594764e-02 5.229457092017976427e-02 5.415852602908721031e-02 5.260972982738347514e-02 4.878288654889357395e-02 4.368397065172313631e-02 3.805964338920191092e-02 3.247369637327753716e-02 2.754777746868914204e-02 2.418036302236837437e-02 2.330493339685926757e-02 2.498949141625254888e-02 2.819635995817094259e-02 3.170940406038365300e-02 3.475619953111361987e-02 3.706057009866397384e-02 3.874306728266968536e-02 4.019461455585971593e-02 4.190727122428914569e-02 4.426787665911354613e-02 4.739430790053542064e-02 5.110786614100609054e-02 5.503586550924446236e-02 5.875059497407833509e-02 6.187090644477749590e-02 6.411245741632909390e-02 6.530188634532689551e-02 6.537151033195036376e-02 6.434497860316323870e-02 6.231946111402877908e-02 5.944728903382310442e-02 5.591859418240296281e-02 5.194569569359323152e-02 4.774937841231154112e-02 4.354662708485217831e-02 3.953879550196896103e-02 3.589880577265171235e-02 3.275641191136122177e-02 3.018274338819147695e-02 2.817923535611723332e-02 2.667862801832560776e-02 2.556220429553780066e-02 2.468830853955856705e-02
1.925662179623673781e-02 1.789929637304057616e-02 1.700497667473989741e-02 1.694233721377989485e-02 1.798370035684305687e-02 2.014993363831844506e-02 2.322800176926946222e-02 2.691012304159872900e-02 3.089129308089415618e-02 3.489539633996039530e-02 3.867165054192270995e-02 4.198845485902843316e-02 4.463256580438261512e-02 4.641439652365485224e-02 4.717879846039717967e-02 4.682087744101159910e-02 4.530710823459893621e-02 4.270329908714547845e-02 3.921314995988298135e-02 3.523316740607644604e-02 3.142107637456983960e-02 2.871261496911372418e-02 2.806663218976396257e-02 2.983160309712817176e-02 3.344069880207156675e-02 3.793073372350722061e-02 4.250734719004427287e-02 4.672402451588782840e-02 5.047189380768918321e-02 5.391882331339648005e-02 5.740688843691904575e-02 6.129978875688845558e-02 6.581598522640723370e-02 7.092478185334651075e-02 7.635802462048650596e-02 8.171319529223952660e-02 8.657636836955229231e-02 9.060695738396419563e-02 9.356319859997334898e-02 9.527576108128581189e-02 9.559242258323329133e-02 9.432366480984785695e-02 9.122103340690648765e-02 8.602319404671371350e-02 7.861856318418125600e-02 6.941097937172227561e-02 6.002847483923950955e-02 5.422747685450519245e-02 5.669561089858655284e-02 6.759785200039074293e-02 8.181193543074188890e-02 9.366235203906864148e-02 9.881341413719077482e-02 9.454485857192743148e-02 8.019316279604050968e-02 5.827315901519759811e-02 3.913047603519712730e-02 4.598461508688611588e-02 7.144108287387669620e-02 9.462418671855575558e-02 1.068973679122471737e-01 1.048134841523785249e-01 8.837057757313664108e-02 6.037799737066623651e-02 2.556646360334433390e-02 1.890584025494780607e-02 6.050031100011477037e-02 1.070065209433204850e-01 1.557687238381718076e-01 2.014036780490952028e-01 2.358429338466717373e-01 2.519068948955879295e-01 2.472061829597276272e-01 2.261416522235105142e-01 1.984235621402288818e-01 1.738498314768991415e-01 1.571680403986825958e-01 1.502393208891691923e-01 1.572627766715022357e-01 1.787177448006518343e-01 2.040246901267400714e-01 2.185387164269350091e-01 2.124945540986548642e-01 1.841388149392230444e-01 1.388611428784820578e-01 8.616838652634219164e-02 3.685443829043327096e-02 2.224110529708114847e-02 5.297727231521397878e-02 8.217997369517889006e-02 1.070117081311968421e-01 1.260360369103473432e-01 1.365052323868553574e-01 1.361818601710687027e-01 1.249874357305588018e-01 1.058190749151632498e-01 8.483125141415479020e-02 7.076967978504593304e-02 6.915692056178784908e-02 7.453586185066808645e-02 7.764682311827048045e-02 7.355699505788355907e-02 6.150521870736189167e-02 4.323251368423035312e-02 2.174545874265207054e-02 2.853249505159601625e-03 1.927003566365353970e-02 3.364179271930313464e-02 4.282160674895623548e-02 4.698661531691657872e-02 4.704755565576309445e-02 4.426042682957605223e-02 3.990537590930259143e-02 3.511528879112810891e-02 3.090068609278777759e-02 2.825745760629525677e-02 2.799827731269234621e-02 3.018525272410459842e-02 3.399058064645487515e-02 3.830341352430731428e-02 4.224104276696398486e-02 4.529260993961781862e-02 4.731211474008052004e-02 4.847114354613143300e-02 4.917735656825331092e-02 4.994316351726250935e-02 5.121021791895959824e-02 5.318677810018019453e-02 5.578473789513593850e-02 5.868641766540297344e-02 6.147858135597296381e-02 6.377134178380310103e-02 6.526670471382750582e-02 6.578288743682134121e-02 6.525198426527958895e-02 6.370474605841469629e-02 6.125046352796207488e-02 5.805607177252488510e-02 5.432643118877246435e-02 5.028647987689517651e-02 4.616506155329454242e-02 4.217950870992943219e-02 3.851965677413093925e-02 3.533049125996417378e-02 3.269492747508093849e-02 3.062205554128545615e-02 2.904841051115256839e-02 2.785598439666299442e-02 2.690166664710726824e-02 2.604668544592072393e-02 2.517692662588259800e-02
2.264007557906628013e-02 2.104878997263464821e-02 1.942326876824147092e-02 1.802372133098080129e-02 1.721958295030502975e-02 1.740912362706759781e-02 1.882316156226392784e-02 2.138758036002638349e-02 2.480846095202911966e-02 2.873467230612647416e-02 3.283880900946686138e-02 3.682866474083057451e-02 4.043933012966358792e-02 4.342803594992774435e-02 4.557636059765826642e-02 4.669958219773046038e-02 4.666260058410486022e-02 4.540277939087844494e-02 4.296189667157338660e-02 3.953275456187440445e-02 3.553035954536915009e-02 3.169054860999071660e-02 2.911806813762051610e-02 2.897430757086185901e-02 3.164674677708311651e-02 3.641203408327287061e-02 4.213820914547160984e-02 4.790916630878100380e-02 5.316762007439577997e-02 5.768330266665312733e-02 6.149747970353596632e-02 6.484791951208884742e-02 6.805716970727752890e-02 7.139418079748030554e-02 7.495621835937364696e-02 7.862629875106665056e-02 8.212116424518199620e-02 8.509035704450070015e-02 8.720782838000419590e-02 8.821831485639176906e-02 8.793292601787054685e-02 8.619138838726037033e-02 8.281918277669041151e-02 7.761335067826123646e-02 7.040384086369505523e-02 6.127823529309910783e-02 5.116894973737624863e-02 4.313858634765536937e-02 4.304316728785964608e-02 5.340893476556841934e-02 6.909167294307200224e-02 8.378834860670276996e-02 9.267482142483982055e-02 9.231274535979772100e-02 8.098946195523909486e-02 5.961490191688589846e-02 3.498283747586387188e-02 3.445245320041184778e-02 6.166920632919826312e-02 8.768694395485136794e-02 1.022842506765663934e-01 1.017338366653262188e-01 8.635115787000423315e-02 5.989848803582624448e-02 2.850510790884591000e-02 1.748636649347304339e-02 5.271557087681388171e-02 9.858767496099109240e-02 1.517848370322259222e-01 2.055277866144769316e-01 2.489450072551925575e-01 2.719214341490974740e-01 2.700546308964154596e-01 2.473951707957603996e-01 2.153313288484269283e-01 1.869117734389713625e-01 1.696187673932249285e-01 1.654612344202403829e-01 1.770853015887044468e-01 2.035160024897664510e-01 2.331743388333711309e-01 2.501826442803791184e-01 2.435110202830206017e-01 2.108527322693127259e-01 1.581827799313625105e-01 9.700415065955450555e-02 4.411955020368068386e-02 4.234273276199595343e-02 7.576704506119186222e-02 1.054240011633840735e-01 1.282353747480081407e-01 1.435816307814481718e-01 1.495802559372697571e-01 1.446689388659273545e-01 1.297015388509978606e-01 1.092281770891243425e-01 9.159807804159614264e-02 8.530787166108552699e-02 8.980440593171207242e-02 9.583605917531834439e-02 9.578931026421615147e-02 8.692230987303510570e-02 7.005243126779395202e-02 4.801608812036103208e-02 2.452256955877636646e-02 5.960712272060361173e-03 1.741678534859010530e-02 2.973812171658442305e-02 3.687489340866269283e-02 3.940227138834560133e-02 3.863521457583112689e-02 3.613377210103410619e-02 3.344000901154592365e-02 3.190841793416394206e-02 3.245253107118182406e-02 3.521894882267984084e-02 3.961043345318743941e-02 4.470793225777412727e-02 4.964124889614031366e-02 5.375559326912311003e-02 5.667243436082863850e-02 5.830704042681558730e-02 5.885117206498870213e-02 5.871405634309524724e-02 5.841504185531664478e-02 5.843444089395916086e-02 5.906158363775768083e-02 6.030952000829958859e-02 6.194299777960257658e-02 6.359193970588866707e-02 6.487697351266971668e-02 6.549541130998726146e-02 6.525926178027335878e-02 6.409928229417412304e-02 6.205090998833512339e-02 5.923270591553830844e-02 5.582304179339627609e-02 5.203758872336890218e-02 4.810823579901623431e-02 4.426284074608266561e-02 4.070465301703894007e-02 3.759090704704656782e-02 3.501269618711537468e-02 3.298218078077599230e-02 3.143482578685467127e-02 3.024948494287359874e-02 2.927973035474914013e-02 2.838437731707282863e-02 2.744824696777017903e-02 2.639129687276659669e-02 2.516909353828656812e-02
2.570349972118897430e-02 2.444077211066178479e-02 2.289228564961035342e-02 2.117338367425746631e-02 1.948603377512010335e-02 1.814987687966710186e-02 1.758985993149149787e-02 1.819862806714695261e-02 2.010821860190246599e-02 2.312271576956355379e-02 2.687666182579594165e-02 3.099070986059243929e-02 3.512353008642712937e-02 3.897052806997755581e-02 4.225506927451876810e-02 4.472661199806702431e-02 4.616754224121312478e-02 4.640817604402325963e-02 4.535022134220361573e-02 4.300136294948318783e-02 3.952847534425885101e-02 3.534544068083993879e-02 3.125280789224978151e-02 2.855542285845611220e-02 2.872029358264243520e-02 3.223810534147707185e-02 3.818117943982927975e-02 4.519524517241255146e-02 5.222499119613171342e-02 5.860454506628226534e-02 6.399230127192413742e-02 6.831303277115861883e-02 7.169888607794831781e-02 7.440546948574211505e-02 7.670106161283191115e-02 7.875577165825838055e-02 8.057409659862542484e-02 8.199948551870057945e-02 8.277942005218694166e-02 8.264802112095304132e-02 8.138385890860772021e-02 7.882437309245703128e-02 7.484322339045496042e-02 6.931290676856743938e-02 6.208950296392707485e-02 5.309162417477941015e-02 4.265728373556758324e-02 3.275105358968193048e-02 2.961837740643616726e-02 3.904390353788326357e-02 5.564300735929754438e-02 7.237699910817471660e-02 8.426837079720754520e-02 8.741316966279255585e-02 7.921292147285094454e-02 5.928170892942722509e-02 3.177696175771582698e-02 2.589946416713995170e-02 5.709067322304333530e-02 8.666494230588230041e-02 1.036265211920730095e-01 1.037221693577507764e-01 8.732119703155361012e-02 5.930937569442435581e-02 2.808983575412000652e-02 1.755047792714875543e-02 4.672221734537931187e-02 8.947840503233271681e-02 1.449714785763998592e-01 2.055819591524086776e-01 2.575565447254956064e-01 2.876158899301142768e-01 2.890837402728028138e-01 2.654279946293862658e-01 2.295158952818025788e-01 1.975254778814670154e-01 1.797795642330270172e-01 1.787495800586594019e-01 1.959153019891126390e-01 2.286959952050443556e-01 2.637058717163324184e-01 2.832635039787353981e-01 2.750902388785427810e-01 2.368282560239992340e-01 1.758847294208429890e-01 1.069878259857703351e-01 5.541610297468019253e-02 6.431694986810120029e-02 9.915489866902098270e-02 1.277837813741379558e-01 1.475937066919920382e-01 1.586563443701030085e-01 1.598002803487170165e-01 1.503361152320508987e-01 1.326358429534196248e-01 1.135544552308763583e-01 1.028073802619247495e-01 1.048549475843801870e-01 1.129533883262112126e-01 1.174603322312467446e-01 1.131104434601544750e-01 9.919875952088375026e-02 7.797657016476035319e-02 5.316280911323197772e-02 2.889236616687469728e-02 1.091274652800879735e-02 1.476809950212556143e-02 2.446654830518441015e-02 3.032645045000994730e-02 3.289529559154730914e-02 3.378627019562014527e-02 3.464592643110778886e-02 3.664934467646809718e-02 4.022912485908598790e-02 4.516196031606843631e-02 5.086481631010963261e-02 5.664205760724926042e-02 6.183255055945196393e-02 6.590985735868520878e-02 6.855734792526760324e-02 6.971078465485171238e-02 6.955876597790909555e-02 6.849720265430880861e-02 6.703876965088678697e-02 6.568603387645637059e-02 6.479553494179622619e-02 6.448321540315594957e-02 6.461835619405817410e-02 6.490553568812824914e-02 6.500260169081979733e-02 6.461814370766247317e-02 6.356461202583567338e-02 6.177236005043978961e-02 5.927956372024717480e-02 5.621064120389547558e-02 5.275065943728621254e-02 4.911904000765664885e-02 4.554321410706251017e-02 4.223169196883559684e-02 3.934674785942192388e-02 3.698005157687309086e-02 3.513868118503140486e-02 3.374944324619755937e-02 3.268257700731386911e-02 3.178582777090628586e-02 3.091581411979374416e-02 2.995833140454720947e-02 2.883669073797206356e-02 2.751156803002423323e-02 2.597646864250791054e-02 2.425178617286001884e-02
2.771580691820785605e-02 2.703933312040522965e-02 2.597494282620442171e-02 2.455956048169962574e-02 2.287674160608332841e-02 2.108279089112474747e-02 1.944167081072748632e-02 1.834708327309086950e-02 1.825990303363044659e-02 1.949614116094641053e-02 2.202454775561009034e-02 2.552365988665804275e-02 2.958028860202032567e-02 3.380338107882027016e-02 3.784456473537634036e-02 4.138983799372714795e-02 4.415370074573828074e-02 4.588262426303083702e-02 4.636801369286827623e-02 4.546875670994825203e-02 4.314600851687307864e-02 3.951894283266380731e-02 3.496385873668532429e-02 3.029884021313512810e-02 2.703165568967913490e-02 2.710482118396893847e-02 3.127920067767508278e-02 3.835083981576840190e-02 4.664399348101823384e-02 5.493209841798644966e-02 6.243857995570097769e-02 6.871745068635187748e-02 7.358612760800142816e-02 7.707642834227124151e-02 7.937026555404036454e-02 8.071101336242508806e-02 8.130587732377278498e-02 8.125151447538671301e-02 8.051241015544047253e-02 7.895616141232715546e-02 7.641947575488948485e-02 7.276661916650607742e-02 6.791290266813004850e-02 6.180618372377898184e-02 5.437937327221838146e-02 4.551612915954447031e-02 3.514986248145630932e-02 2.395712250404546939e-02 1.710954229915314859e-02 2.550521968679436355e-02 4.269781939118234837e-02 6.059766337944123837e-02 7.460830585990907426e-02 8.065966490855971949e-02 7.543036945639858271e-02 5.742192150558771135e-02 2.907320132792158909e-02 2.242688543426896858e-02 5.901849944323272340e-02 9.305649979980724906e-02 1.134315612430576159e-01 1.147267647622612907e-01 9.659215199498036308e-02 6.431579662044464851e-02 2.797200875051268285e-02 1.515658608845547178e-02 4.219767227283395539e-02 8.062820016807877022e-02 1.362598664732326825e-01 2.021324475242236018e-01 2.618339393878432175e-01 2.988265108989270891e-01 3.039456623179587758e-01 2.798315486375680394e-01 2.405797086928230244e-01 2.052474460765149888e-01 1.868823796994718567e-01 1.886101642607272699e-01 2.112461344904328631e-01 2.507409095847898950e-01 2.914064420142541412e-01 3.133784866099283972e-01 3.032365506557453960e-01 2.590600315369643858e-01 1.903856758052456521e-01 1.161464549404739588e-01 7.032338379314370669e-02 8.698816577322793231e-02 1.216421860984062686e-01 1.479071011285308102e-01 1.638594226924788844e-01 1.700979722402505279e-01 1.661640042715170629e-01 1.526873476234011651e-01 1.342976348100682893e-01 1.202325095991603199e-01 1.187868699779494747e-01 1.277015528760948038e-01 1.368580951868464957e-01 1.382814519378818552e-01 1.291297043145708812e-01 1.105392238408275940e-01 8.594317705250736905e-02 5.962976199528070842e-02 3.585744558881422128e-02 1.951845429638368601e-02 1.748745075015213993e-02 2.392248294715729542e-02 3.018588572630145558e-02 3.535733872952268042e-02 4.020724812898108375e-02 4.537307017056130959e-02 5.107762879223697039e-02 5.721609992220384744e-02 6.347008402805448535e-02 6.938731357136379563e-02 7.446654324581133966e-02 7.826151742298390057e-02 8.047996452975053616e-02 8.104868960259600796e-02 8.012986815993415612e-02 7.808749062367618954e-02 7.541067749371566098e-02 7.260583493159768198e-02 7.007877120478418764e-02 6.804141543538939907e-02 6.648140308232514117e-02 6.520862101016061674e-02 6.395150343257731407e-02 6.245488097203086286e-02 6.054552288697653134e-02 5.815860380918043415e-02 5.533476405685316957e-02 5.220018247606823120e-02 4.893831082743453631e-02 4.575744384896632960e-02 4.285573386262087059e-02 4.038581790407747008e-02 3.842497214385780235e-02 3.696058952935371567e-02 3.589872216840356289e-02 3.509330975968528304e-02 3.438332764743901038e-02 3.362390763940000665e-02 3.270464886732099563e-02 3.155592096859398399e-02 3.014733879684791326e-02 2.848248131314767492e-02 2.659258922567664385e-02 2.453074237551076606e-02 2.236721923891363956e-02
2.829727842870972260e-02 2.830159202028303955e-02 2.789186090858454883e-02 2.706310709797112371e-02 2.583635794665815194e-02 2.427316576057352016e-02 2.249847718906076294e-02 2.073406280146649142e-02 1.933296895932205134e-02 1.876454784752653801e-02 1.945769423318996494e-02 2.154520610411757645e-02 2.479501801396063673e-02 2.879070459739891882e-02 3.310162523415657865e-02 3.733755416014326173e-02 4.114702201570919621e-02 4.420897732426758153e-02 4.623278826283055282e-02 4.696839600681454452e-02 4.622644585474297574e-02 4.391023385350950603e-02 4.006731982090974004e-02 3.498511138874405013e-02 2.939669819396097117e-02 2.489739146305641748e-02 2.409805514307916327e-02 2.848555824461175556e-02 3.651928835290934455e-02 4.599918278537579869e-02 5.546401260131376271e-02 6.401907137064986875e-02 7.111969857233105263e-02 7.648521907403536824e-02 8.005630666182066146e-02 8.194583566754544413e-02 8.236795055588266856e-02 8.155380421289590287e-02 7.967846361848925085e-02 7.682584850511611774e-02 7.300280430622495265e-02 6.818772680058698965e-02 6.238088078294959371e-02 5.562258869499819847e-02 4.795792828203662705e-02 3.934939815653917122e-02 2.958512942961361372e-02 1.834044992439435098e-02 6.761810651209521246e-03 1.397291688655041657e-02 3.144443449302563448e-02 4.949091063485094172e-02 6.465224778711736731e-02 7.294056820396883911e-02 7.046440938452425140e-02 5.474136356350894905e-02 2.719220488801786864e-02 2.403423159469762413e-02 6.523013397115264012e-02 1.044984993206384688e-01 1.298995388593605638e-01 1.342545980049481003e-01 1.157606136321848445e-01 7.924265184734920198e-02 3.532702151454492762e-02 8.520024251346923483e-03 3.765525881579455392e-02 7.258673438908541664e-02 1.268201027642144874e-01 1.963140957181138957e-01 2.626798619662358836e-01 3.062142701026921432e-01 3.151165876210032524e-01 2.909501427134641438e-01 2.487503589522812308e-01 2.101189779200176300e-01 1.905323625630747919e-01 1.938130454946204173e-01 2.207260537615959028e-01 2.662247147525442226e-01 3.121592500679050697e-01 3.363166547831958342e-01 3.242995270410058417e-01 2.750126792285501609e-01 2.005862974537962473e-01 1.247315130586826859e-01 8.768741955386484543e-02 1.091263620821646685e-01 1.419050428162650646e-01 1.645781967043838945e-01 1.758732310420813849e-01 1.767913705394379975e-01 1.678210521156005830e-01 1.515992991702095061e-01 1.356367698513897269e-01 1.302073345969774754e-01 1.384018693945284761e-01 1.517741435549842532e-01 1.599949154058293854e-01 1.575522667061584614e-01 1.438523914372994983e-01 1.215627718021035225e-01 9.492904968049188652e-02 6.847032919144978302e-02 4.637764239476766664e-02 3.281005039185807409e-02 3.050026507585410634e-02 3.569082892732879791e-02 4.304180617975388728e-02 5.051130617079978985e-02 5.767278015486237974e-02 6.449861543794715990e-02 7.099946356372266454e-02 7.709712644131005987e-02 8.257138500441280060e-02 8.708292479732056279e-02 9.026445404805119588e-02 9.183525992838560692e-02 9.169075730327132245e-02 8.994047083966490164e-02 8.689111221853426659e-02 8.298496588957597619e-02 7.870942208039388710e-02 7.449705146577034753e-02 7.064054156259623463e-02 6.724921275932242704e-02 6.426375618372744125e-02 6.152108411858248777e-02 5.883818378490889012e-02 5.608150206445302460e-02 5.320449449045045603e-02 5.025339983265800919e-02 4.734934108940286324e-02 4.465487930178167753e-02 4.233129124105294155e-02 4.049390702966904759e-02 3.917719089594960680e-02 3.832303377838323227e-02 3.779778823808344762e-02 3.742894029341815171e-02 3.704402216128218489e-02 3.649866028712456245e-02 3.569038186377603700e-02 3.456133496594610000e-02 3.309464990270639950e-02 3.130814531895855651e-02 2.924762011738130107e-02 2.698090408837283335e-02 2.459320931855294226e-02 2.218390938037935814e-02 1.986435179854252955e-02
2.728037610354239542e-02 2.796710315315803497e-02 2.825681918740897622e-02 2.811913033303059181e-02 2.753883190856556626e-02 2.652462327641961354e-02 2.512261762599955414e-02 2.343769347711385093e-02 2.166593533214477424e-02 2.013408539545563994e-02 1.930890134351202769e-02 1.968227588752954893e-02 2.150660063230815794e-02 2.463750567033317490e-02 2.867226143703529087e-02 3.315415375797775566e-02 3.765920464879238955e-02 4.180348179961893007e-02 4.523375550573306703e-02 4.762464585339781786e-02 4.868600451644600202e-02 4.818001323904590183e-02 4.594835167786963381e-02 4.195397301165314230e-02 3.635500213711126416e-02 2.967263097062232749e-02 2.325403401314833640e-02 2.019051180535988074e-02 2.374072621437602754e-02 3.233920962290409012e-02 4.279461210136533550e-02 5.325605172677022603e-02 6.268946222706896221e-02 7.045636690075814113e-02 7.618930840946262772e-02 7.975184485402320167e-02 8.120214734865165152e-02 8.073700851196155548e-02 7.861977819400224610e-02 7.511164318635508985e-02 7.043036325657715813e-02 6.475016142731192248e-02 5.823421678794171719e-02 5.106886599790452091e-02 4.345736200773576974e-02 3.553773792702089734e-02 2.723109922992896989e-02 1.813946057959288718e-02 8.022473909023997152e-03 8.143779752345091036e-03 2.291524707765650939e-02 3.960096429221992426e-02 5.488688981522060056e-02 6.477703838038774420e-02 6.491697079178034013e-02 5.199684601526739086e-02 2.706192063528578204e-02 2.824421804611632753e-02 7.222554830612944177e-02 1.168087689264513118e-01 1.484087722818048793e-01 1.577899011669165463e-01 1.412010093088763574e-01 1.023630191393918865e-01 5.217415435012825314e-02 5.190586946161836017e-03 3.133354573012894079e-02 6.520041050826153040e-02 1.177611551014981217e-01 1.896806558663341469e-01 2.617153127342523034e-01 3.113166895399505085e-01 3.239912101508218290e-01 2.999946662749666815e-01 2.550132382567523726e-01 2.128587603848573206e-01 1.910424242238332460e-01 1.938822438898291922e-01 2.227136855513028868e-01 2.723957978217388942e-01 3.225450211999363881e-01 3.486214783996087752e-01 3.354220823340497426e-01 2.829051370768265738e-01 2.059779561599118236e-01 1.330950035623804928e-01 1.062643736241193210e-01 1.297475741882395117e-01 1.590185027525109762e-01 1.769193838214958847e-01 1.827094480142429922e-01 1.778348825802319455e-01 1.642421143510802706e-01 1.474081013246310856e-01 1.376944120193878685e-01 1.432309371174139423e-01 1.596077056802388539e-01 1.751561824268243750e-01 1.813270836827096388e-01 1.751370696004173333e-01 1.578695972010251136e-01 1.332711802475129992e-01 1.059864838933392839e-01 8.054829271063516927e-02 6.108400512064538629e-02 5.105134727113389698e-02 5.095611447341343719e-02 5.699857453241188865e-02 6.506491186758590894e-02 7.303204514926862900e-02 8.014962406035137932e-02 8.628954773619673668e-02 9.152066734758459998e-02 9.586686652727516300e-02 9.920657525165994806e-02 1.013008673900942375e-01 1.018999210204815514e-01 1.008574102697267216e-01 9.820188100394508512e-02 9.414847196150220865e-02 8.905940559631404796e-02 8.337240991854058536e-02 7.751813673965501916e-02 7.184658414424545392e-02 6.658038571508809178e-02 6.180721237904469173e-02 5.751167823598465900e-02 5.363214417361325537e-02 5.011878813819223288e-02 4.697199383018076102e-02 4.425044685862299793e-02 4.204877365578753995e-02 4.045304759939011285e-02 3.949123228178840622e-02 3.910167525419096235e-02 3.913609232726517756e-02 3.939317249678137012e-02 3.966244538233056754e-02 3.975932926424694674e-02 3.954431062255351487e-02 3.892867542905914524e-02 3.787207333387088842e-02 3.637628251794776391e-02 3.447786248618082972e-02 3.224113290765055762e-02 2.975220789476625341e-02 2.711443769756184674e-02 2.444531199294585830e-02 2.187434651777547118e-02 1.954022833358836850e-02 1.758309177167814014e-02
2.465087461575985600e-02 2.596001015411417839e-02 2.691794579603127777e-02 2.747705796482161414e-02 2.759812665250591796e-02 2.725611504329832069e-02 2.644886636390013021e-02 2.521065432227015402e-02 2.363387209854202892e-02 2.190308834775648097e-02 2.034039081204805366e-02 1.942985467493355684e-02 1.972036304462849651e-02 2.154338266841370267e-02 2.480056717646550099e-02 2.908710681207216792e-02 3.392388930164772637e-02 3.886264343368087820e-02 4.349589123193783186e-02 4.744546406564957575e-02 5.035736160085791530e-02 5.190720860710199697e-02 5.181512352387660642e-02 4.986884681353196541e-02 4.595595533104434444e-02 4.011211912433162996e-02 3.261566377077416284e-02 2.426354236037146783e-02 1.741590121402689095e-02 1.755864514673773080e-02 2.567221681361253963e-02 3.668809290098329345e-02 4.784838923227459351e-02 5.790229141514303957e-02 6.611585255030030805e-02 7.204944432956382483e-02 7.551127440947898173e-02 7.653133591335750663e-02 7.531860922667774072e-02 7.220011508972375147e-02 6.755754661100440983e-02 6.178319465605110888e-02 5.526857877885741482e-02 4.841618321002450626e-02 4.163405083968498704e-02 3.525244949033550651e-02 2.933864013763085726e-02 2.356293555606927756e-02 1.762021955722760727e-02 1.357120204386513818e-02 1.834961846288780951e-02 3.090524168120781928e-02 4.509376802295154280e-02 5.596713005447760680e-02 5.865028175063989602e-02 4.919167750617444573e-02 2.868411172183552363e-02 3.289224020754166061e-02 7.745995192219613801e-02 1.263058036074652946e-01 1.641256709011643944e-01 1.796719944486210307e-01 1.670114547271857042e-01 1.282326389129222199e-01 7.391560029300769941e-02 1.975551805370646258e-02 2.225412105261294696e-02 5.772644723062800992e-02 1.097490213813261395e-01 1.838031127670313181e-01 2.609174254297656481e-01 3.162110407468708417e-01 3.325619520349735736e-01 3.087559024883394510e-01 2.609147128287404027e-01 2.148621394733014889e-01 1.897744561826959775e-01 1.898052776996615176e-01 2.171492580497659808e-01 2.680561064068410770e-01 3.206845305510293009e-01 3.483342278406872383e-01 3.351038553979094337e-01 2.820401476723287115e-01 2.067377474010485827e-01 1.416024533710062427e-01 1.251535598713080788e-01 1.484514080070832576e-01 1.727303218227372039e-01 1.846180779931442806e-01 1.838959930617954375e-01 1.727687737502018595e-01 1.553964068887663807e-01 1.408688206136569643e-01 1.410224383131681303e-01 1.578511308455045614e-01 1.802695884912782764e-01 1.965456729752619591e-01 2.006208073987430229e-01 1.916615493243413737e-01 1.722645225037080785e-01 1.467440586313745188e-01 1.198718594870096660e-01 9.625554011738729487e-02 8.006466462513002480e-02 7.383336497649188590e-02 7.626454422247239129e-02 8.318241119987455912e-02 9.096351350118851709e-02 9.774034963377502272e-02 1.029293765882896006e-01 1.066051598359637337e-01 1.090416567672208847e-01 1.104277395747143009e-01 1.107613630579571684e-01 1.098956104091886044e-01 1.076614698952793187e-01 1.039841709981893930e-01 9.894438427306957717e-02 9.277739003542490037e-02 8.582822580800122947e-02 7.848764262117428891e-02 7.113062777927550706e-02 6.407282653893517366e-02 5.755293931459042750e-02 5.174118949035330650e-02 4.676520326941158157e-02 4.273653511026905688e-02 3.975722675474090834e-02 3.789266524308437800e-02 3.712049396000291490e-02 3.729381610874958619e-02 3.815445552595523454e-02 3.938975027515476124e-02 4.069481198335773292e-02 4.181297421720294588e-02 4.255199561126442320e-02 4.278498395375926466e-02 4.244432864281071777e-02 4.151328959809999497e-02 4.001732217384641743e-02 3.801599978296689442e-02 3.559593912338398364e-02 3.286498956981952907e-02 2.994787827477870396e-02 2.698333096537763875e-02 2.412214227248633130e-02 2.152423861627691948e-02 1.934996412854133110e-02 1.773805299119333989e-02 1.676729791129483518e-02
2.052595807219742205e-02 2.234892548310466603e-02 2.389003604464882621e-02 2.508869100198055785e-02 2.588801997368971042e-02 2.623862323864845428e-02 2.610437324831069161e-02 2.547140877886933455e-02 2.436253285945951322e-02 2.286109363871176997e-02 2.115058246466105726e-02 1.957247835396464658e-02 1.866917153605955962e-02 1.908171646724174733e-02 2.119996946956997919e-02 2.490347940383388220e-02 2.973788644738458581e-02 3.519275619354975820e-02 4.080378373725515595e-02 4.615068846203520397e-02 5.083958227324771734e-02 5.449575355456692111e-02 5.676850804336491807e-02 5.734553367593733797e-02 5.597457022632919971e-02 5.249108851537596238e-02 4.685259268336117860e-02 3.918707980148748715e-02 2.989499236767036161e-02 2.002952330028061681e-02 1.330321218756413439e-02 1.724082289660400225e-02 2.777576479029408504e-02 3.915784046785279748e-02 4.951059233429756096e-02 5.795452240992690629e-02 6.399037373561708431e-02 6.740439631378815355e-02 6.824428870909407530e-02 6.678663115156761865e-02 6.348458875928957024e-02 5.890566193384111360e-02 5.367337498949431573e-02 4.841205393045578537e-02 4.366164705523242068e-02 3.971393622692993841e-02 3.640076204398848964e-02 3.303513751314020308e-02 2.874717469523452307e-02 2.340201803452309631e-02 1.969866033753878490e-02 2.376219983632334859e-02 3.471413795121725682e-02 4.569979789561721267e-02 5.068820494104185614e-02 4.514052989318421971e-02 3.014701393909815369e-02 3.651114852408061245e-02 7.960308093627167791e-02 1.305814700057472133e-01 1.732549231739974049e-01 1.948187789291637440e-01 1.872911488140354686e-01 1.508606205526252519e-01 9.517987996843121912e-02 3.664673594735013556e-02 1.141803727963016865e-02 4.946894658271159401e-02 1.027736115207548429e-01 1.796695183105624094e-01 2.618547147530976837e-01 3.226452820721888437e-01 3.424954131842345983e-01 3.187089859839311590e-01 2.678189048336522271e-01 2.177737623271278899e-01 1.892368338829349683e-01 1.848324866164449964e-01 2.068122867852461300e-01 2.548565422719753504e-01 3.074117346778728055e-01 3.359493442945283848e-01 3.238484703370210771e-01 2.731112082246324735e-01 2.037594321200208725e-01 1.506291397897210338e-01 1.440564440905134358e-01 1.656320008884466233e-01 1.836273355555249343e-01 1.881268827515783504e-01 1.796988734600308280e-01 1.618779929150649111e-01 1.419172600544533203e-01 1.329608128971407899e-01 1.452940144544424550e-01 1.721721989168317479e-01 1.989554447474477239e-01 2.157145058304645313e-01 2.186573747123778388e-01 2.084009457700142232e-01 1.882162251941607856e-01 1.626526502507147087e-01 1.366992282070661202e-01 1.153484268295009163e-01 1.027364702910855687e-01 1.000123308677039885e-01 1.042291614318790610e-01 1.109176524106389311e-01 1.168808951099987448e-01 1.207170767018660440e-01 1.222737810373543815e-01 1.220138879870402981e-01 1.205199923988040933e-01 1.181863650991942377e-01 1.151192587849528132e-01 1.112099982724844838e-01 1.062877012939460880e-01 1.002552339477564003e-01 9.315828987977493869e-02 8.518782538832481155e-02 7.664207278089948949e-02 6.787757342910293035e-02 5.927116555331535253e-02 5.120479995821178298e-02 4.407378144518551977e-02 3.830109810372340357e-02 3.430828515446898014e-02 3.237519553344008622e-02 3.243058333647367425e-02 3.400889989915532180e-02 3.646560807005980870e-02 3.921290355374600078e-02 4.181139304839533860e-02 4.396351443523271313e-02 4.548217585895576037e-02 4.626364326649024666e-02 4.626854678375530439e-02 4.550858009690617045e-02 4.403647349078886053e-02 4.193787003889947601e-02 3.932455626360675804e-02 3.632897537531008803e-02 3.310015556258700392e-02 2.980111086327669537e-02 2.660719434707673262e-02 2.370323573187701691e-02 2.127395918729116722e-02 1.947876602638635990e-02 1.840721644235433427e-02 1.803567887240047421e-02 1.822632730090499587e-02
1.515971147770571979e-02 1.733425408589864963e-02 1.932570043108334037e-02 2.105905014110372522e-02 2.246201331097299331e-02 2.346570971956746590e-02 2.400765085919802019e-02 2.403722986045743124e-02 2.352487770560283270e-02 2.247758629996805466e-02 2.096653524227163820e-02 1.917774292496125105e-02 1.749781233141620151e-02 1.659922646091961662e-02 1.730587431351086197e-02 2.004809030545199114e-02 2.456354741849961845e-02 3.027671708089188160e-02 3.663974299923015293e-02 4.318628736809820151e-02 4.949678614901328183e-02 5.517134809301064285e-02 5.982166912258055774e-02 6.307709530202136594e-02 6.460039647698566367e-02 6.411042099046493359e-02 6.140966353844479197e-02 5.641541326586231586e-02 4.919502297213043662e-02 4.001396272616247057e-02 2.944496083472622483e-02 1.883239815284695751e-02 1.280616626980088900e-02 1.818164347068499873e-02 2.850542595026060028e-02 3.871295252840438461e-02 4.729778851293424402e-02 5.363673244246486976e-02 5.752426498897986878e-02 5.908783138523687750e-02 5.873905876185218228e-02 5.709773838554726283e-02 5.487326481500795494e-02 5.270242944800101331e-02 5.096312472240201868e-02 4.962305513273525953e-02 4.820494453620019493e-02 4.590540725807096961e-02 4.184633234788385364e-02 3.547861018540679479e-02 2.738824823225538205e-02 2.133510754187532832e-02 2.423890469437801551e-02 3.331947689808797963e-02 3.981489812152755325e-02 3.801537820086545172e-02 2.880885741157815372e-02 3.787872308140786959e-02 7.825925520859960960e-02 1.286232982121357504e-01 1.735077486393601931e-01 1.994601172910947795e-01 1.970384647616065521e-01 1.646876095519131111e-01 1.108247410493622548e-01 5.192154465516293088e-02 1.021232190732846573e-02 4.071768198760077756e-02 9.631835217031319007e-02 1.771926142183443964e-01 2.647759867059207850e-01 3.308616906958992132e-01 3.538156795508509145e-01 3.296929375429122899e-01 2.757277884021365200e-01 2.225552072622550004e-01 1.924668792901148562e-01 1.845762992005257341e-01 1.985032690105945352e-01 2.388482249039408922e-01 2.876442326345631795e-01 3.154097327578476162e-01 3.047061442663285824e-01 2.583325977274277818e-01 1.985442056239848652e-01 1.605781605106266496e-01 1.632358175773158671e-01 1.822968205913347017e-01 1.929867522392928192e-01 1.887454636787210538e-01 1.714605547661482710e-01 1.465870325229156335e-01 1.252641786262949641e-01 1.246619380677186223e-01 1.496376812204774365e-01 1.849817192401993216e-01 2.156461163898940325e-01 2.337967125655506240e-01 2.370739425741512640e-01 2.267423536161465303e-01 2.063497161089878074e-01 1.808064316617471190e-01 1.557813929604052183e-01 1.368926137159631184e-01 1.277586800320837379e-01 1.276434641107656309e-01 1.322027488922334071e-01 1.369466587960571080e-01 1.392633573113827294e-01 1.384145305938681569e-01 1.348580989575584033e-01 1.295624602920354695e-01 1.234699696226015803e-01 1.171681473755790681e-01 1.108024142918863503e-01 1.041950315825123097e-01 9.705736995568375880e-02 8.917344789032213836e-02 8.049410675517518210e-02 7.114913673332631805e-02 6.141687076427435055e-02 5.169257239636469714e-02 4.248918312886495324e-02 3.449432682714928533e-02 2.865277140683986784e-02 2.599471125010032954e-02 2.679898846190742825e-02 3.007246017709665903e-02 3.444155924282549242e-02 3.892825557501692485e-02 4.297098535633064875e-02 4.626173984671323736e-02 4.863771062697512526e-02 5.002686260407634283e-02 5.042099388833731072e-02 4.986094880201419333e-02 4.842696460693386717e-02 4.623124557071742191e-02 4.341176133180525004e-02 4.012713416166172054e-02 3.655282895558502332e-02 3.287882493674410683e-02 2.930831532907272191e-02 2.605507600093651815e-02 2.333312668117446670e-02 2.132788771902796934e-02 2.014381187415016303e-02 1.975282945947795868e-02 1.999382868752991316e-02 2.063573353839244159e-02 2.145347038315647062e-02
9.054486980142112049e-03 1.127881527045582373e-02 1.351070227283744304e-02 1.562252184975428636e-02 1.751326112523466857e-02 1.909214427370608744e-02 2.027354268227578651e-02 2.097720157052060039e-02 2.113213635341721144e-02 2.068472571694623605e-02 1.961392695805922945e-02 1.796164119360044512e-02 1.589900992639814090e-02 1.387343630731304941e-02 1.283588844986151105e-02 1.403740761019795641e-02 1.784415348614784916e-02 2.357162210744509837e-02 3.046414262563484562e-02 3.797538702688967732e-02 4.567135054748946293e-02 5.315205747255279806e-02 6.002093922221438810e-02 6.588064283176763014e-02 7.034321583012403956e-02 7.304930620372881989e-02 7.369366412824385204e-02 7.205508736475445264e-02 6.802930918913525915e-02 6.166428991371526031e-02 5.320128152406185251e-02 4.313990037022150115e-02 3.240440677469220293e-02 2.291600907122692474e-02 1.886858921353703339e-02 2.318460838058268927e-02 3.152249471321765667e-02 4.003554089757235118e-02 4.728954362320944571e-02 5.287441721416320795e-02 5.687901365375248874e-02 5.966630066889304362e-02 6.167836650731301634e-02 6.323971866923522311e-02 6.441091430512203841e-02 6.494635812922100460e-02 6.435384172728926544e-02 6.200833940837128383e-02 5.728905567988672870e-02 4.976303757915066794e-02 3.949914639723919180e-02 2.775185766808232340e-02 1.888516136919794752e-02 2.002572028253191833e-02 2.572183979768020989e-02 2.662871056272600109e-02 2.324216076831225886e-02 3.679841400302422127e-02 7.411788069211129593e-02 1.210178036616107317e-01 1.645180008948009809e-01 1.917514275593126261e-01 1.928455002087489101e-01 1.651751426912536624e-01 1.161056997551561804e-01 6.190394517187566142e-02 2.271362219663146734e-02 3.384091266080137966e-02 8.991101071239603060e-02 1.752231224183220526e-01 2.681446827904041541e-01 3.388143281204726298e-01 3.639598560524480719e-01 3.389365090517092449e-01 2.823576051581002666e-01 2.285136446547305078e-01 2.014727834985189092e-01 1.946799889646709525e-01 2.016998373128072175e-01 2.306527024460125475e-01 2.709037030649056876e-01 2.943902714233435081e-01 2.831981827066022972e-01 2.411128934645704602e-01 1.928478317878504766e-01 1.717284223231156925e-01 1.829801025604476383e-01 1.992977967519780624e-01 2.021452998780877697e-01 1.884327463579473783e-01 1.618762217685474070e-01 1.299314437191529670e-01 1.079569030111459105e-01 1.170552981570380235e-01 1.537917836965235208e-01 1.968324052212618580e-01 2.321158507223559930e-01 2.530120334062209153e-01 2.575868240425172040e-01 2.472908612134503692e-01 2.261307061792899586e-01 1.999744359989651388e-01 1.756708725497075629e-01 1.592579526386191380e-01 1.530060605787388339e-01 1.540219681414213282e-01 1.570107954744762724e-01 1.578381046651631259e-01 1.547024075171263280e-01 1.476936198100692599e-01 1.379825435785559384e-01 1.270822861272310478e-01 1.162784304375079208e-01 1.062825749281569726e-01 9.716421023582645644e-02 8.854206692067230489e-02 7.989616622039225069e-02 7.082817925809790915e-02 6.118726446681444636e-02 5.108675331720238799e-02 4.088853461190462141e-02 3.125341746976262325e-02 2.340297990328341071e-02 1.950324863526520583e-02 2.112080130193465938e-02 2.641908838206083118e-02 3.283738441489520571e-02 3.905708645974415028e-02 4.449799623850074493e-02 4.888798928958326684e-02 5.209962095169429902e-02 5.408984344525241683e-02 5.487511152596639963e-02 5.451896412685829085e-02 5.312402854465724661e-02 5.082558918119366165e-02 4.778589619221582097e-02 4.418926191262540631e-02 4.023834684430459274e-02 3.615200191167738941e-02 3.216433673420801553e-02 2.852247483356222524e-02 2.547553855626162947e-02 2.324145611081212398e-02 2.194428632748036956e-02 2.155127503981949660e-02 2.187256768123873804e-02 2.263866566269927272e-02 2.359115324502609329e-02 2.453137985839345253e-02 2.532827521414512950e-02
4.389099569455216093e-03 5.147696530840603461e-03 6.965869606949616835e-03 9.145907049953575993e-03 1.134889946498123664e-02 1.339764638848061663e-02 1.516642487154780741e-02 1.654605003558037857e-02 1.743370594917905553e-02 1.773182121760999083e-02 1.735196215443388784e-02 1.622431967296695393e-02 1.431907502900264459e-02 1.170558527013646974e-02 8.770079013384125474e-03 7.054856421601436028e-03 9.320407280558891394e-03 1.493662699155863180e-02 2.219675978324015669e-02 3.038744946932791721e-02 3.911051973081508537e-02 4.801664799603896222e-02 5.674194144059947764e-02 6.489705907639671534e-02 7.207483877849764353e-02 7.786778975579078388e-02 8.189261337140706087e-02 8.382027444091637303e-02 8.341039482214750167e-02 8.054894749798016673e-02 7.528924086106461577e-02 6.789955023311272653e-02 5.892990204851175640e-02 4.933088571994594107e-02 4.067306534692535780e-02 3.530879282186798890e-02 3.537236835069548779e-02 4.043418731123873955e-02 4.806010418402700130e-02 5.624151998235590866e-02 6.393696328533653161e-02 7.070990129634829868e-02 7.639049671831980859e-02 8.085176188509372863e-02 8.388457368061526254e-02 8.516671558753066695e-02 8.430540035854926229e-02 8.091620775810318134e-02 7.470981800899111069e-02 6.558680238109236560e-02 5.376947439220642472e-02 4.001706195034313712e-02 2.601193319533629672e-02 1.521914200016773015e-02 1.232074062715952066e-02 1.330873360598621227e-02 1.745594917149863659e-02 3.657205219650349476e-02 7.005274490160584566e-02 1.106485923355551987e-01 1.485580010875606760e-01 1.726191003133422663e-01 1.738167532739405829e-01 1.496519012648905578e-01 1.073499223755311205e-01 6.352119508704008599e-02 3.564226539864334686e-02 3.336992337181472756e-02 8.371317488800185391e-02 1.721204354782999990e-01 2.690319626747254556e-01 3.424252351890830215e-01 3.679818924166919358e-01 3.412648598457518889e-01 2.833434477531457940e-01 2.332414475756040828e-01 2.157482738831091595e-01 2.162660179490659140e-01 2.215290109529587381e-01 2.398451627699967892e-01 2.677704112312736529e-01 2.818923054855055343e-01 2.656050488951885447e-01 2.249170457958373504e-01 1.880192579020551757e-01 1.837572549204517791e-01 2.026514661628607550e-01 2.162127671561219766e-01 2.115286552373310258e-01 1.891871133405647609e-01 1.547775223887017104e-01 1.167664503047078917e-01 9.395116535207972963e-02 1.121533701567473118e-01 1.595136802824497491e-01 2.105053106950732222e-01 2.513867151615723494e-01 2.754724718525734528e-01 2.807307541535059014e-01 2.690642654570265524e-01 2.456635140364854530e-01 2.180387424747779190e-01 1.943120054162668642e-01 1.801667078243011644e-01 1.756720728294132727e-01 1.759198611822037350e-01 1.752805463335545266e-01 1.703774152272572173e-01 1.604157394963078298e-01 1.463876404641422380e-01 1.301617724869437720e-01 1.137275202983586142e-01 9.862745923123648895e-02 8.560706480223946591e-02 7.455936823075018371e-02 6.479672581750817173e-02 5.549809786455235650e-02 4.607665473799162775e-02 3.634947854675796286e-02 2.661191947672573999e-02 1.796596084415038111e-02 1.364182494523247594e-02 1.706524626042358120e-02 2.457009192787118143e-02 3.268451489264594112e-02 4.022709365364929984e-02 4.673793706415637489e-02 5.199509435151347669e-02 5.589006309267110367e-02 5.838793461188804268e-02 5.951116894097111670e-02 5.933085940126577029e-02 5.796033425069632011e-02 5.554936181898162406e-02 5.227859176449076162e-02 4.835452801610665152e-02 4.400564885368132145e-02 3.948026977206617327e-02 3.504600226501857624e-02 3.098809262917090468e-02 2.759777320729749073e-02 2.513348672110497437e-02 2.374408106822124137e-02 2.339003911941384475e-02 2.384408468781750584e-02 2.478878106772340953e-02 2.592613341566015611e-02 2.703218983447377641e-02 2.796270632399108086e-02 2.863897132175798749e-02 2.903124074300007101e-02
8.105939713942134084e-03 5.495210334806320193e-03 3.212671769925594476e-03 2.612957390387778047e-03 4.388570111125761862e-03 6.761546264504507929e-03 9.095105313045696166e-03 1.118983301469253858e-02 1.291543294891639784e-02 1.415393411973757745e-02 1.478904482323625466e-02 1.470558360268959565e-02 1.379253555841671204e-02 1.194837746716985102e-02 9.089315085886544993e-03 5.170457102645444926e-03 9.835046380327464900e-04 6.287715544704879436e-03 1.351833298889788641e-02 2.174043509927188478e-02 3.076684107812751451e-02 4.036329147942806228e-02 5.023502757751104053e-02 6.002992657854960140e-02 6.934870526846216576e-02 7.776168308803450835e-02 8.483220427382728857e-02 9.014658761459047598e-02 9.335011880346284763e-02 9.418838286296478401e-02 9.255346783880309680e-02 8.853574506389506882e-02 8.248457520029063572e-02 7.508448909367133883e-02 6.744715671939859047e-02 6.116044563708066678e-02 5.804923265449077330e-02 5.932971396933229419e-02 6.472619864490856967e-02 7.278629102981352961e-02 8.189688178433712773e-02 9.080315647196719742e-02 9.861367874641886744e-02 1.046631941753767836e-01 1.084055881659627685e-01 1.093776285879392296e-01 1.072270728616136759e-01 1.017774698301843889e-01 9.309645609175908054e-02 8.154610316328295139e-02 6.781622090091578292e-02 5.295933123810618592e-02 3.844250537413464869e-02 2.619277380126515051e-02 1.852334220409262988e-02 1.780820994524913436e-02 2.623469958438994984e-02 4.491831292963555100e-02 7.238337444387692166e-02 1.039261730973297659e-01 1.318620058806292961e-01 1.472175497696964763e-01 1.430188037909474186e-01 1.184855074223235966e-01 8.286903361446457117e-02 5.602254144874018599e-02 4.710532513613546746e-02 4.111937495496374023e-02 7.874912630746619402e-02 1.664885377568822156e-01 2.641484631564907093e-01 3.368265717425379946e-01 3.599687665399106673e-01 3.306527316923477122e-01 2.739161674955795100e-01 2.341217860366954506e-01 2.325866286948024830e-01 2.442768117174963227e-01 2.524273311004174292e-01 2.646695065768700506e-01 2.805852383626316060e-01 2.816586964915755442e-01 2.550141579046323881e-01 2.113592386233180132e-01 1.841921436622273311e-01 1.950987989124853272e-01 2.198686693697033956e-01 2.306304445692812788e-01 2.199411189580677550e-01 1.920533169192176481e-01 1.536355111360295234e-01 1.123019100920689406e-01 8.846352829777773263e-02 1.138907479102949372e-01 1.708924752108834377e-01 2.298583588769179120e-01 2.758160706143269469e-01 3.013959720631746997e-01 3.048262783910673512e-01 2.893038324953470797e-01 2.620007638099984826e-01 2.323657177805370233e-01 2.092530402198479189e-01 1.968649755402331614e-01 1.925886526856996073e-01 1.900918491712341174e-01 1.841019556307011140e-01 1.723405563606868474e-01 1.551017925419466981e-01 1.341971115669255699e-01 1.120047218808234990e-01 9.076764618043098309e-02 7.211671404664722618e-02 5.678316008247935587e-02 4.453705446096861004e-02 3.445396966269707179e-02 2.547732127512914585e-02 1.704833846189132349e-02 1.015422829714493144e-02 1.020965630192285575e-02 1.746356546704425083e-02 2.631960388801499531e-02 3.505321548427516726e-02 4.306197471082540834e-02 5.000961213710096442e-02 5.568151252395298761e-02 5.994742161746877129e-02 6.274664539492059989e-02 6.407976296686318518e-02 6.400254539970987033e-02 6.262044054126753023e-02 6.008296789619666650e-02 5.657799437271699566e-02 5.232635440383564401e-02 4.757762887015980213e-02 4.260796133774504696e-02 3.772004787735872000e-02 3.324241954962633278e-02 2.951719143675216039e-02 2.685352549467349623e-02 2.543032652630279611e-02 2.519527051039264706e-02 2.586941066776728831e-02 2.707477126165465375e-02 2.846753803656055029e-02 2.979700735878538023e-02 3.090646759830503743e-02 3.171378594253199124e-02 3.219132661884352431e-02 3.235038991647076756e-02 3.222998826026399893e-02
1.490220406259415258e-02 1.213738384003126836e-02 9.236071263160387790e-03 6.238062515606778574e-03 3.209205789840434073e-03 7.519862193559215084e-04 3.070301550705772757e-03 5.909688619842695147e-03 8.559533919366977758e-03 1.090248368409218842e-02 1.283270630586683114e-02 1.424558905542256185e-02 1.504394132728229840e-02 1.515309498505953631e-02 1.455266932781654199e-02 1.334951073184935215e-02 1.195396636181796785e-02 1.140053509642268564e-02 1.319126248124181423e-02 1.784551149469802006e-02 2.473184137345616623e-02 3.316854411859258139e-02 4.265669505844222470e-02 5.276643729532417421e-02 6.306431880059551465e-02 7.309009029703376903e-02 8.236056765786520240e-02 9.038997366991950722e-02 9.672240257222235182e-02 1.009743198167439016e-01 1.028858953612484944e-01 1.023806696527169852e-01 9.963385222451326406e-02 9.514894472746515675e-02 8.983324954065181889e-02 8.502539776427692209e-02 8.234244154238802571e-02 8.317680985187220211e-02 8.799625629809761096e-02 9.609459952464483035e-02 1.060453763612563549e-01 1.162940049519764901e-01 1.254588539774369738e-01 1.323949536226287638e-01 1.361855316055310960e-01 1.361516644120158714e-01 1.319040827009183570e-01 1.234237789761962467e-01 1.111381730837649878e-01 9.595569543290655146e-02 7.923425798851731205e-02 6.268237097430313931e-02 4.821260576200386144e-02 3.777265199320516825e-02 3.316872270357240637e-02 3.585030243812921402e-02 4.650840797033055363e-02 6.447501858685261711e-02 8.715430943126015184e-02 1.097070154317533047e-01 1.254250560738743581e-01 1.272683065850541140e-01 1.106986422076535609e-01 7.763414534226828478e-02 4.379406507572924240e-02 4.537875246959223452e-02 5.877971021110639516e-02 5.394791938725327501e-02 7.646995315667529103e-02 1.576436796158373344e-01 2.509439836012591907e-01 3.179998677820607411e-01 3.351395706865376578e-01 3.027679305971924806e-01 2.520272250746705689e-01 2.313512531850359932e-01 2.493571588759710134e-01 2.708118118139455910e-01 2.818051853909548377e-01 2.912183888879742444e-01 2.983384079706936642e-01 2.867239977971979825e-01 2.477356290764267110e-01 1.987369523257552506e-01 1.798264440236453099e-01 2.026427294835595194e-01 2.304914408483046129e-01 2.384833564221000568e-01 2.247286141709132490e-01 1.962864560885900778e-01 1.589382623824923957e-01 1.178998001684102848e-01 9.499375779967404732e-02 1.267200421303152635e-01 1.918207317178982074e-01 2.567640656338893157e-01 3.046766127693006920e-01 3.279222989687835543e-01 3.259257350532793751e-01 3.040396866494661787e-01 2.718070525548758609e-01 2.402765255176723402e-01 2.179493741506199067e-01 2.065101072205952348e-01 2.008317406136885530e-01 1.940824524274771812e-01 1.819867948923283574e-01 1.635627176455397014e-01 1.401131794074661208e-01 1.140189515724831376e-01 8.781255845957855466e-02 6.358578787210378280e-02 4.267970046127483180e-02 2.559244107344143745e-02 1.206842184288758543e-02 1.974609756524120258e-03 8.393256474713959095e-03 1.683606114568743373e-02 2.508817696851953563e-02 3.321105742459305038e-02 4.104454160568041937e-02 4.832119003381091238e-02 5.476074770829355426e-02 6.012091656748927426e-02 6.421885138359477441e-02 6.693763623255435946e-02 6.822627371344233693e-02 6.809710482799584408e-02 6.662200566060602624e-02 6.392769936072803527e-02 6.019044006736180841e-02 5.563067617805873832e-02 5.050875327596808517e-02 4.512296131182866321e-02 3.981056243399652694e-02 3.494881611736781746e-02 3.094223718214828348e-02 2.816421900689802110e-02 2.682776689979135890e-02 2.685310369650306672e-02 2.788580006599829936e-02 2.947138954528327054e-02 3.121586823128858976e-02 3.284353310673883419e-02 3.418851017473070047e-02 3.516832007887940592e-02 3.575992478156155702e-02 3.598210164337418970e-02 3.588298224519332474e-02 3.553094442462453179e-02 3.500738659243345097e-02
2.158335108728695953e-02 1.902596561280846255e-02 1.628422003942921539e-02 1.340423554092284517e-02 1.047293223162689552e-02 7.682581717039038346e-03 5.545409881223680240e-03 5.171795831659155469e-03 6.876070318849503843e-03 9.520992128293307225e-03 1.236774461543996458e-02 1.510505872992184799e-02 1.756275525011326624e-02 1.962581176580080466e-02 2.122059550612673956e-02 2.232860104618947586e-02 2.301905742310543512e-02 2.349844622486435206e-02 2.416211294173256641e-02 2.559190874310839775e-02 2.841135116313401460e-02 3.302429959736305487e-02 3.946320976207044057e-02 4.745920932154584770e-02 5.658260421364287585e-02 6.632885605936369999e-02 7.615387074055944561e-02 8.549434994575268176e-02 9.379353728168315918e-02 1.005394906473190825e-01 1.053175772913607505e-01 1.078772384676269375e-01 1.082124614591964545e-01 1.066531282437824940e-01 1.039538931027322727e-01 1.013338231264441364e-01 1.003537890963252660e-01 1.024910991968780299e-01 1.084912435144282511e-01 1.179728405423930565e-01 1.296305456784833388e-01 1.417470605338894407e-01 1.525904063984837300e-01 1.606070922911765619e-01 1.645119171402471547e-01 1.633650248211812317e-01 1.566730924440841166e-01 1.445101928271392555e-01 1.276257937812314835e-01 1.074918187431598837e-01 8.624207996123703368e-02 6.647840048479987385e-02 5.095141175112640614e-02 4.214279472347019773e-02 4.176673080094191887e-02 5.033577350284376001e-02 6.695829536809116966e-02 8.912319924660559722e-02 1.125322592030095631e-01 1.312919686837895339e-01 1.387002104815754644e-01 1.288345858733556393e-01 9.888989512285345507e-02 5.169185631896577177e-02 6.064039177178104020e-03 5.077123888183378980e-02 7.387488762059754577e-02 6.902723695931622938e-02 7.764606889091525688e-02 1.456322632927910532e-01 2.283545905362665829e-01 2.842564916449835111e-01 2.921222823294227222e-01 2.584074013037738760e-01 2.233442011476348965e-01 2.316054878997852728e-01 2.662824963359595176e-01 2.895227929988051785e-01 2.972394446573097815e-01 3.025315280997900591e-01 3.034671746602669584e-01 2.827700759257587571e-01 2.345992106129570209e-01 1.826927819572624900e-01 1.720857719640158379e-01 2.022180618258026252e-01 2.296263146644079711e-01 2.353875570090077363e-01 2.228148702029791872e-01 1.993426074759615252e-01 1.670168811261856512e-01 1.289813471047902560e-01 1.114414835634773698e-01 1.510003020389341089e-01 2.217283526489291223e-01 2.883621402722264526e-01 3.331930983695456372e-01 3.494793110250651313e-01 3.388126375549834757e-01 3.091515648518931014e-01 2.721736584421611815e-01 2.395802827220600006e-01 2.182372217489247646e-01 2.068466805969665645e-01 1.986283051973959379e-01 1.872930359400722944e-01 1.700377621769820768e-01 1.472135047807655583e-01 1.209742723374085394e-01 9.409617294347935590e-02 6.925202618530332255e-02 4.877938157416720349e-02 3.488313349154423954e-02 2.930670857581156585e-02 3.077126740129543930e-02 3.547035160181636476e-02 4.102254450408232556e-02 4.665183306338719499e-02 5.212985752674820228e-02 5.730054251661351877e-02 6.197156025987094613e-02 6.592735659542774129e-02 6.896325821627567743e-02 7.091145678907899430e-02 7.165621417534369375e-02 7.114181015989425039e-02 6.937611636925791747e-02 6.643118255097817115e-02 6.244156821451608136e-02 5.760134358108884994e-02 5.216130455252551007e-02 4.642851602189409371e-02 4.076984245179006427e-02 3.561662131135578946e-02 3.145185044439414990e-02 2.873157108556119443e-02 2.770116027302499048e-02 2.821956342172157045e-02 2.981765785410755987e-02 3.194767311763931084e-02 3.416762630145220997e-02 3.618492095066624253e-02 3.783192579846644116e-02 3.903118028797092354e-02 3.976794329766571157e-02 4.007107863563048183e-02 3.999977690609191755e-02 3.963381252449765108e-02 3.906571634767255774e-02 3.839376336671414258e-02 3.771506513330159793e-02
2.751542202480127333e-02 2.525819293624122219e-02 2.277554642958240852e-02 2.010260105517592752e-02 1.730518357826451442e-02 1.450789923690956086e-02 1.195461853194660848e-02 1.011137471828722247e-02 9.651789834313924399e-03 1.091071633447347929e-02 1.346802121765596980e-02 1.671094443947109334e-02 2.022176181664274083e-02 2.374399578566450952e-02 2.710596529340127125e-02 3.018606864740987911e-02 3.290626090056471276e-02 3.524143618838107561e-02 3.723858392479838242e-02 3.904016419297039880e-02 4.090120550701360769e-02 4.318073935400851271e-02 4.628454885182410605e-02 5.055638636106368766e-02 5.615970502827852262e-02 6.301357417619754542e-02 7.080635427490600264e-02 7.905745702411400011e-02 8.718997846623802173e-02 9.460034433533388853e-02 1.007291481493300250e-01 1.051419148999837710e-01 1.076264400996033294e-01 1.083082757015125797e-01 1.077728919955730919e-01 1.071463811039135572e-01 1.080126722583347743e-01 1.119998636650435392e-01 1.200719481989607762e-01 1.319996311094732422e-01 1.464468937627899647e-01 1.614673566278754802e-01 1.749632199203356997e-01 1.849595266856109699e-01 1.897682360034065874e-01 1.881296617397244797e-01 1.793704872027659103e-01 1.635754896335025188e-01 1.417381882277525262e-01 1.158316785070206550e-01 8.873047345922481510e-02 6.393174753108192554e-02 4.511620863161754785e-02 3.581399178432878583e-02 3.888255886177684889e-02 5.448870284248454737e-02 7.992126339106689348e-02 1.106386187176110897e-01 1.403996488536404796e-01 1.619172992458048632e-01 1.682277139394528220e-01 1.546747278995912744e-01 1.215811707518505980e-01 7.883648493572198435e-02 5.804112019998410726e-02 7.819090599825781474e-02 9.345270800953725532e-02 8.478422141050701022e-02 8.140036806599730557e-02 1.308552791128659021e-01 1.970337125671186296e-01 2.372305279295928437e-01 2.352584958105506108e-01 2.086433525885370011e-01 2.072835499564264494e-01 2.481125003520369965e-01 2.877903456764401291e-01 2.991254896792162055e-01 2.914263337379890961e-01 2.857864729524444702e-01 2.807655004531092180e-01 2.560950712057390444e-01 2.062531173189371125e-01 1.588971195462540176e-01 1.580268583991196740e-01 1.898771861559826746e-01 2.133730107277772015e-01 2.185077616862483862e-01 2.121010234583199650e-01 1.977620079151643229e-01 1.718431427670386313e-01 1.385811012723134339e-01 1.317630550049103122e-01 1.811229101296944477e-01 2.542460046533151496e-01 3.172640819405433410e-01 3.538204076163658507e-01 3.594610275780724673e-01 3.385828871600289336e-01 3.016010317094843241e-01 2.614630785894081488e-01 2.291987260820568251e-01 2.090573902700656461e-01 1.971833349044586625e-01 1.864867190368904304e-01 1.721370225529308129e-01 1.530389470502564464e-01 1.307769110582849559e-01 1.081966273698485581e-01 8.834880658942156906e-02 7.371417182901125742e-02 6.539308531780790856e-02 6.254066007796345306e-02 6.306098076460488200e-02 6.504440271808613339e-02 6.739565580785954191e-02 6.964821796723977276e-02 7.163375588293208196e-02 7.327379664346354848e-02 7.449031711965216351e-02 7.518221661587283500e-02 7.523040751538265236e-02 7.451371713507412564e-02 7.292838427095300891e-02 7.040752857650275920e-02 6.693789442034631110e-02 6.257210612548856632e-02 5.743628677009260386e-02 5.173486707182484157e-02 4.575619318883770298e-02 3.988291093787685315e-02 3.460528019347673678e-02 3.050956867383969318e-02 2.815898777284907631e-02 2.780735232679423102e-02 2.917514986828647489e-02 3.162065146395452025e-02 3.449740396429783196e-02 3.733420769555128443e-02 3.984019667477671500e-02 4.185852108933846988e-02 4.332429837851292653e-02 4.423560129624497933e-02 4.463421943396757990e-02 4.459236247152793819e-02 4.420272330339507921e-02 4.357029687483328362e-02 4.280493337950769944e-02 4.201400000282884406e-02 4.129493362585124477e-02 4.072799466432696497e-02
3.238376731805157893e-02 3.046960905048880230e-02 2.829686784125556853e-02 2.588643661378559058e-02 2.328202295523469634e-02 2.056710596897012161e-02 1.789706928812236086e-02 1.555508862057007613e-02 1.401168014433735141e-02 1.384314270403392416e-02 1.534148418710705106e-02 1.826192798803782935e-02 2.212875237635594100e-02 2.653955631240253674e-02 3.120901808917695558e-02 3.592783206522971035e-02 4.053042989727877188e-02 4.488156421234518190e-02 4.887619598735244014e-02 5.244804410647956050e-02 5.558355333494714029e-02 5.833769609660211658e-02 6.084589358661038339e-02 6.332298904446870269e-02 6.603792214359471835e-02 6.925656171828721563e-02 7.315969262905032411e-02 7.776345198570015771e-02 8.287781819544313977e-02 8.812347663848109358e-02 9.300248805784279427e-02 9.700655379705444559e-02 9.975203356219387862e-02 1.011399192878002923e-01 1.015358191793088033e-01 1.019285650028427248e-01 1.039297294204315769e-01 1.093763092257667296e-01 1.194941588089886847e-01 1.341745129003197590e-01 1.519813070834905855e-01 1.706903749012600446e-01 1.878124662299695546e-01 2.009214047520182511e-01 2.078737614290140923e-01 2.070130909305870903e-01 1.973948073468407838e-01 1.790241031650320613e-01 1.530669850733283044e-01 1.219648493450263965e-01 8.935019131933993886e-02 5.959628143567696767e-02 3.666647942481401218e-02 2.256717787816378551e-02 2.250924672199078325e-02 4.367246782664448157e-02 7.903278429089952151e-02 1.210293123439365043e-01 1.612830559797730490e-01 1.906982853216630525e-01 2.015194153617666240e-01 1.899746861721495206e-01 1.592200869073618352e-01 1.227618097526487623e-01 1.042409841327270881e-01 1.102393302614399356e-01 1.141084836940303299e-01 9.930816017848277666e-02 8.538021026847374129e-02 1.135572269102696902e-01 1.590769834457390064e-01 1.822297326004202744e-01 1.772928468661441603e-01 1.805006178018848662e-01 2.285459939060051904e-01 2.898732292127340626e-01 3.199493627878099988e-01 3.057188064489158030e-01 2.669995962010284773e-01 2.370190946904705831e-01 2.223648688733021739e-01 1.991060139866485668e-01 1.580258854297033333e-01 1.262228594711503615e-01 1.361771243967735412e-01 1.636040661776705651e-01 1.808524297401154224e-01 1.885255936193971360e-01 1.927489360956990416e-01 1.884617765247222632e-01 1.676742964070852548e-01 1.407930973521528129e-01 1.492573028542139857e-01 2.082080655930473312e-01 2.797183777739998267e-01 3.341859898024814868e-01 3.587764519934419916e-01 3.524049463315084285e-01 3.223245956235370469e-01 2.806086541428546854e-01 2.401286986888125918e-01 2.099364324686977534e-01 1.914597736008425699e-01 1.795690800091290784e-01 1.682740459199181249e-01 1.547043036707889119e-01 1.392294802330264758e-01 1.239573732995614408e-01 1.111983737023681251e-01 1.023312700617252241e-01 9.731851874163638394e-02 9.505950699665906278e-02 9.419606382590628435e-02 9.368334559048592525e-02 9.291800560541982335e-02 9.163523676095272630e-02 8.977514145176210270e-02 8.738486318841701128e-02 8.455284856491061818e-02 8.136136609585786772e-02 7.785381024306543829e-02 7.402128103087826649e-02 6.981175059508448744e-02 6.515812371463473862e-02 6.001555600009254171e-02 5.439805561416192342e-02 4.840941162443548190e-02 4.227070041890750723e-02 3.635198512508504981e-02 3.120942345776085702e-02 2.757762170455476877e-02 2.614856301264354213e-02 2.707555444720879251e-02 2.977600844839669789e-02 3.338702371735820240e-02 3.720637035601527531e-02 4.078300302755868273e-02 4.385829500496798983e-02 4.630186826485122031e-02 4.806898156499661567e-02 4.917411227072957663e-02 4.967376085453471812e-02 4.965421480338301496e-02 4.922195018652854304e-02 4.849536461985844843e-02 4.759704117181845495e-02 4.664606387494238393e-02 4.575025387055133702e-02 4.499867187843566152e-02 4.445527589726980255e-02 4.415497646048026359e-02
3.602273029042191155e-02 3.446243275963205982e-02 3.261998734919413501e-02 3.050271526713630582e-02 2.813441928141043741e-02 2.556681562639834260e-02 2.290035538833004244e-02 2.032143469833365412e-02 1.815936717982549742e-02 1.692582795282992353e-02 1.719107988311169982e-02 1.922143544812968813e-02 2.280579152858623962e-02 2.752155617168823912e-02 3.298847326005829167e-02 3.891793914794145631e-02 4.508316279914027086e-02 5.128904135972274514e-02 5.735586833956912711e-02 6.311441151775291913e-02 6.840901965023947484e-02 7.310650557372336267e-02 7.710899176582003411e-02 8.036848721215834879e-02 8.289978777087531059e-02 8.478658342618966559e-02 8.617411925683707286e-02 8.724207587689666865e-02 8.815615913982038920e-02 8.900798572765884764e-02 8.976725998474451018e-02 9.027894247758702639e-02 9.033331767568052173e-02 8.982163989802954829e-02 8.897158958884163193e-02 8.861854575695933545e-02 9.035077429937364568e-02 9.617832405548899788e-02 1.075466353643832335e-01 1.243989387055932233e-01 1.451733874278597347e-01 1.674272808450417704e-01 1.883787349970184599e-01 2.052262622166378669e-01 2.153904309285478436e-01 2.167779347309489735e-01 2.080929332113193586e-01 1.891795152446944239e-01 1.613574315703152628e-01 1.277026697425992507e-01 9.321065214744983507e-02 6.451077757379297672e-02 4.686926010858193103e-02 3.596180227829296611e-02 1.994108141065312895e-02 1.702087719942047689e-02 6.019425542068678608e-02 1.137793691555464837e-01 1.664742150958869737e-01 2.070400311271861360e-01 2.260596231999345562e-01 2.193260410050235087e-01 1.910732597750728901e-01 1.560654595043441673e-01 1.352378704522167741e-01 1.332344228527822805e-01 1.294586191364923700e-01 1.096227760878605711e-01 8.683082196378556772e-02 9.368171335540539935e-02 1.174929331360175799e-01 1.281577488182046864e-01 1.410865574439351677e-01 1.979911876019113393e-01 2.833921924084144561e-01 3.495237567745108631e-01 3.638524966299733210e-01 3.208188571665639421e-01 2.425945361149254298e-01 1.693416398155357383e-01 1.311528581451700537e-01 1.128895315451757253e-01 9.416617686114477082e-02 9.064825118845283580e-02 1.081574355100828749e-01 1.248669526016541326e-01 1.361726613381874784e-01 1.515308519943579513e-01 1.680776733736935591e-01 1.701033885364222342e-01 1.508867247231382991e-01 1.317419307407360352e-01 1.576536754659054740e-01 2.230945721910921886e-01 2.886109738904782951e-01 3.311110345584067916e-01 3.427152825508649747e-01 3.260494245551022741e-01 2.905492446950113661e-01 2.485937152587265608e-01 2.114607693330928240e-01 1.853971042543895165e-01 1.697443153395479520e-01 1.597291772308646329e-01 1.512858740748543318e-01 1.430587445285950443e-01 1.355625354820214623e-01 1.296817967540377925e-01 1.257248486345625416e-01 1.232810091817309467e-01 1.215708692249714284e-01 1.198256622233642710e-01 1.174717592758665746e-01 1.141601794132317688e-01 1.097435317702312035e-01 1.042495148778963820e-01 9.785105397322645115e-02 9.082101620300581102e-02 8.346925603967828011e-02 7.607326625011712196e-02 6.882188985846741935e-02 6.179121942658141742e-02 5.496241358737640609e-02 4.827654888691478713e-02 4.171131297260859128e-02 3.536746889543893047e-02 2.956826223659692054e-02 2.497201746411806950e-02 2.255698413104120781e-02 2.304660360409345465e-02 2.608104883480186209e-02 3.056447617760107982e-02 3.552824538487258516e-02 4.035863614009683326e-02 4.469963616629962777e-02 4.835411753428216913e-02 5.122736227682365973e-02 5.329614723150691291e-02 5.459002859650030626e-02 5.517829228280311804e-02 5.515964148735416628e-02 5.465327356121955221e-02 5.379064051867071816e-02 5.270744751449685239e-02 5.153560832859496038e-02 5.039511624087856384e-02 4.938618535385631142e-02 4.858251858263114981e-02 4.802693040556990645e-02 4.773046533085624488e-02 4.767544544021081604e-02
3.839604727047953026e-02 3.717595721649120249e-02 3.565907276185349001e-02 3.384104449087497329e-02 3.172884455128040931e-02 2.934854944424385159e-02 2.675937881734188548e-02 2.407942197045323182e-02 2.153101994191278235e-02 1.950591441380979119e-02 1.859290238764439718e-02 1.939696502000572143e-02 2.214575077374573639e-02 2.658984201371850098e-02 3.230908096984125288e-02 3.893879153876558807e-02 4.619944690694344214e-02 5.386207515592147943e-02 6.171626171884722623e-02 6.955126053568352895e-02 7.714767297986026284e-02 8.427684785746841767e-02 9.070634973305823079e-02 9.621050097706722315e-02 1.005850390589368010e-01 1.036644842398382477e-01 1.053400138687750065e-01 1.055746676817724550e-01 1.044119369920594731e-01 1.019739970509010302e-01 9.844842343486315261e-02 9.406914415881735547e-02 8.911017961756226291e-02 8.392794063594144482e-02 7.909898762209029155e-02 7.566848794692108970e-02 7.535596702552231629e-02 8.023899349886415289e-02 9.163746375819850631e-02 1.092124320004003862e-01 1.312352286150380853e-01 1.552738316227735005e-01 1.785774316459332045e-01 1.982614169046091890e-01 2.115118053896230532e-01 2.158904505718643174e-01 2.097448300881162575e-01 1.927018824021984600e-01 1.662291534078349231e-01 1.342787357459277464e-01 1.039474581124652658e-01 8.448849948269027132e-02 7.885301129600638670e-02 7.586535376927147634e-02 6.170670781815100481e-02 2.979587260406734925e-02 2.408668460932331459e-02 8.579994847618498122e-02 1.498379411724246879e-01 2.023468321412968396e-01 2.316837406565412094e-01 2.318148867228278232e-01 2.060918419639485299e-01 1.694637050699838998e-01 1.442664364655705245e-01 1.384505692299549673e-01 1.331517658633763479e-01 1.125904185977042310e-01 8.409776152001049998e-02 7.194130186976138708e-02 7.645603139357166900e-02 8.827530960502812107e-02 1.424879514937947844e-01 2.407970178532241323e-01 3.425969089907195397e-01 4.077404803653796317e-01 4.111916388048945659e-01 3.513172035532216575e-01 2.491620705233468513e-01 1.376452240464192400e-01 4.573413486182330290e-02 1.717825518624509218e-02 5.237630365137155297e-02 7.306149593274496867e-02 8.037281424443885880e-02 7.933325376632613390e-02 9.065471242928579976e-02 1.202873608409842920e-01 1.446764728756999019e-01 1.446105483863970309e-01 1.213010221726689708e-01 1.098133280982062782e-01 1.519198244932678521e-01 2.186623918212907691e-01 2.744737064384866199e-01 3.040849453960473014e-01 3.049463297122217420e-01 2.828216864381253304e-01 2.480106430301323162e-01 2.115944314774576840e-01 1.820083062293553489e-01 1.626042123332493983e-01 1.517944702484594344e-01 1.460756043620148048e-01 1.428408050410123475e-01 1.408948369266894707e-01 1.397457617567182397e-01 1.390222443768530103e-01 1.383089231233264049e-01 1.371709122860438890e-01 1.351834294319023133e-01 1.319504533385225942e-01 1.271502560012461869e-01 1.206074401892455600e-01 1.123541882495749517e-01 1.026458246508146627e-01 9.192099355696113638e-02 8.071963611744664702e-02 6.958271720030526075e-02 5.895916317161701420e-02 4.914366458872594656e-02 4.026678566102629558e-02 3.235568147264094446e-02 2.548303420153866933e-02 2.003267449332908623e-02 1.701399184627941027e-02 1.758498531915973426e-02 2.136788425094597599e-02 2.686226142749087442e-02 3.293537284586026126e-02 3.894931685647818470e-02 4.452900125087131539e-02 4.943932051595046478e-02 5.353620463101368965e-02 5.674549689236221828e-02 5.905099725797727933e-02 6.048519134292102556e-02 6.112060774769442761e-02 6.106127143424459891e-02 6.043418281010759507e-02 5.938082247254414248e-02 5.804863267988511627e-02 5.658240192112276579e-02 5.511558123574642615e-02 5.376185397874636701e-02 5.260773169132171301e-02 5.170736098062882896e-02 5.108077156898689630e-02 5.071623102188085180e-02 5.057632078172467904e-02 5.060632632981395401e-02
3.958852445071132931e-02 3.867892732279381435e-02 3.746523135023180351e-02 3.593358405019920349e-02 3.407744055987192017e-02 3.190267744320286064e-02 2.943679185714550423e-02 2.674608088270007816e-02 2.396825942812240082e-02 2.137164192298384932e-02 1.943890791498551970e-02 1.888238299569962655e-02 2.035666801153955888e-02 2.399255216547612618e-02 2.943386541341907678e-02 3.623661915403961209e-02 4.405534819361001803e-02 5.263299838340010361e-02 6.175307213463449713e-02 7.120387140331377318e-02 8.075719712555314012e-02 9.015725773753675842e-02 9.911706962640978724e-02 1.073212707001577337e-01 1.144351106986418037e-01 1.201196112245370845e-01 1.240527044897710984e-01 1.259557086958844330e-01 1.256239467994083037e-01 1.229599527637824929e-01 1.180080864020564418e-01 1.109915097766874525e-01 1.023579863566224379e-01 9.285114372614611256e-02 8.363236860630028635e-02 7.644029437245188074e-02 7.355993052406289978e-02 7.706684521397917653e-02 8.754383703932450134e-02 1.038691852192975690e-01 1.241479464020361773e-01 1.463094285180140952e-01 1.681383235760406381e-01 1.872064975879045579e-01 2.009509687902251707e-01 2.069494910602462379e-01 2.033867061983337943e-01 1.896978483035899055e-01 1.673996731909164204e-01 1.411306106389657034e-01 1.193752368580439649e-01 1.111798259526712018e-01 1.154718600801022260e-01 1.194119043348902537e-01 1.101462200661941504e-01 8.080100277799995290e-02 3.252847502745304792e-02 4.118260470479463004e-02 1.103154256792229088e-01 1.720191060078827827e-01 2.115664909063687538e-01 2.202677926828103816e-01 1.987512291943908660e-01 1.600765503289585667e-01 1.289129141737847262e-01 1.219663788353892581e-01 1.219025785412677088e-01 1.072544959408928411e-01 7.892395264027902979e-02 5.401201504200076053e-02 4.732915112944526687e-02 7.937240095644317039e-02 1.629757581578892278e-01 2.749195757371291626e-01 3.802021295881857776e-01 4.445042602692195199e-01 4.471844489490455765e-01 3.896130789152390528e-01 2.941543424352915381e-01 1.951737056798427128e-01 1.275842380234392948e-01 1.065248430810059183e-01 1.047429252141385825e-01 9.348221682986579406e-02 6.496553537032374870e-02 3.603541172686278160e-02 6.511753920515692129e-02 1.089017834313760341e-01 1.303163669549636527e-01 1.190906397602974481e-01 8.418485043048745675e-02 7.598286850498930933e-02 1.296538809189064778e-01 1.920297453228967943e-01 2.363846984224081127e-01 2.552784214967425136e-01 2.507014859661743644e-01 2.301818963693940956e-01 2.032689945499275286e-01 1.783682925436938793e-01 1.604179896997511290e-01 1.501612070196796933e-01 1.455152458215564493e-01 1.438129411760653564e-01 1.431159514571101465e-01 1.424154134142146810e-01 1.413891059475646805e-01 1.400582541595056241e-01 1.384323182593412971e-01 1.362590068793705922e-01 1.329999163481030422e-01 1.280184112942422681e-01 1.208360101533762915e-01 1.113128062563313037e-01 9.969474263894353983e-02 8.654781898113396432e-02 7.262986335397128568e-02 5.874906836350685807e-02 4.564753257252158331e-02 3.394374682811934774e-02 2.418846109114277526e-02 1.715157647050579576e-02 1.421456259451555140e-02 1.597852000116791252e-02 2.060655929787695920e-02 2.639102291362026981e-02 3.259225452892346164e-02 3.884800358266714271e-02 4.489480072386386328e-02 5.050387983435805639e-02 5.548010677702701343e-02 5.967263837559570044e-02 6.298290393808740617e-02 6.536711057548728887e-02 6.683390795494696668e-02 6.743861518577508318e-02 6.727532848130642062e-02 6.646790492445395215e-02 6.516046282384520272e-02 6.350773218948321808e-02 6.166538135121037156e-02 5.978039525159268425e-02 5.798174279387791757e-02 5.637194492426195885e-02 5.502060574326747555e-02 5.396119487823024252e-02 5.319204392430013084e-02 5.268158426341383593e-02 5.237669665260413776e-02 5.221228113656349590e-02 5.212015481829211649e-02
3.979219771397015520e-02 3.915601198899146956e-02 3.821447992854909437e-02 3.694609770390656911e-02 3.533377396979025392e-02 3.336804608684885987e-02 3.105279014065869328e-02 2.841594807646235371e-02 2.553070295110311874e-02 2.255846209318088449e-02 1.983251192524992240e-02 1.797950152880072039e-02 1.790353495851117888e-02 2.027025504658714131e-02 2.497597366112445233e-02 3.149593187189046045e-02 3.937227545477898355e-02 4.830030069188347847e-02 5.806315071604436356e-02 6.847135869267198527e-02 7.932529982422342751e-02 9.039272123457922636e-02 1.013955355087110821e-01 1.120035811291330979e-01 1.218350964366481659e-01 1.304646587345848485e-01 1.374397574499743868e-01 1.423072476525753527e-01 1.446508451804332518e-01 1.441408209180643496e-01 1.405975879351115398e-01 1.340727869732951938e-01 1.249558781759374099e-01 1.141203877531820066e-01 1.031168321243090130e-01 9.432636298396676611e-02 9.066637596637812380e-02 9.425219896270957409e-02 1.048713106218973068e-01 1.203708803361154961e-01 1.382280173107374721e-01 1.563475389959907702e-01 1.730424685607987734e-01 1.867875004325584287e-01 1.960432661613155658e-01 1.992747644813539776e-01 1.952379236124854589e-01 1.835829148033509828e-01 1.658026760422695034e-01 1.464306814506376175e-01 1.333864200995165117e-01 1.336172040434984165e-01 1.444933857568597713e-01 1.546124415335935753e-01 1.524410811409785682e-01 1.308730664500644125e-01 8.891749463065756753e-02 3.819122863888409214e-02 5.807449201173901787e-02 1.184646182400775627e-01 1.641503010703688203e-01 1.816107211266118071e-01 1.673728850122996603e-01 1.296912238162751807e-01 9.217276975327075295e-02 8.605700090002717240e-02 9.866682767295831269e-02 9.782224492654119363e-02 7.861999370121036668e-02 5.613412127067517188e-02 5.744274532822975926e-02 1.011049283991865694e-01 1.830564836189720324e-01 2.870981781780249653e-01 3.852547498819573479e-01 4.481814031383957175e-01 4.583256218766971202e-01 4.177870608089584992e-01 3.473154385299884184e-01 2.767180117993432997e-01 2.281659075270698611e-01 1.998752640645066192e-01 1.723944239875538909e-01 1.302787166154375509e-01 7.024072074299372859e-02 4.186171576754061860e-03 6.777445964527392674e-02 1.143517624508094688e-01 1.282833374941788895e-01 1.063679279671589512e-01 5.727831031006564572e-02 3.414202900058961598e-02 9.252172482144750687e-02 1.463981493841646497e-01 1.806142724305332958e-01 1.938298596579243471e-01 1.906916666106217018e-01 1.787723045471452388e-01 1.656301305909978483e-01 1.563226534318847283e-01 1.521073634296859767e-01 1.511511520861395230e-01 1.506157395006066102e-01 1.483962507931196051e-01 1.438150117882649182e-01 1.375439225984265712e-01 1.310297085326307120e-01 1.255971714848438392e-01 1.216136543848134882e-01 1.182730535235215208e-01 1.141370091657204350e-01 1.079157356532731704e-01 9.895631938556674612e-02 8.733957254262708636e-02 7.374051912725650137e-02 5.921864653725531641e-02 4.505734692357463156e-02 3.276452980840071499e-02 2.430682463908571608e-02 2.170406165439007010e-02 2.427976257560224976e-02 2.906149612581875388e-02 3.425644142047262752e-02 3.936393944884300500e-02 4.436451677566573271e-02 4.931076904695406993e-02 5.418061448612977726e-02 5.885750098995694984e-02 6.316588374524294280e-02 6.691889628071977236e-02 6.995668133097304731e-02 7.216931046101701663e-02 7.350599260618743969e-02 7.397455842441853779e-02 7.363495849153139927e-02 7.258953636998134729e-02 7.097186908504170277e-02 6.893520746877718208e-02 6.664101905199168452e-02 6.424783712502114830e-02 6.190057262045591674e-02 5.972066756981776747e-02 5.779789609781550708e-02 5.618502435661022754e-02 5.489656003798581291e-02 5.391218254271817195e-02 5.318427764232680488e-02 5.264787935922439488e-02 5.223085911572016710e-02 5.186256555574021709e-02 5.147996892339139208e-02
3.928529327098596868e-02 3.888521354895767279e-02 3.818447569442046108e-02 3.715516761789559169e-02 3.577182332325978820e-02 3.401343383129590281e-02 3.186686115286111592e-02 2.933310726580683897e-02 2.643976000588237063e-02 2.326757007217063883e-02 2.001026109677297993e-02 1.710540808957680334e-02 1.543316986197829262e-02 1.617363357801709575e-02 1.978990653538745953e-02 2.572254724846988888e-02 3.330233385669331692e-02 4.212347095332200780e-02 5.195527988066717118e-02 6.263636698782609757e-02 7.401434726723990498e-02 8.591162813957359257e-02 9.810358776676755821e-02 1.103038015928994864e-01 1.221552032684857653e-01 1.332281263969627982e-01 1.430272795491403515e-01 1.510103840423167865e-01 1.566217133375357173e-01 1.593443654420005073e-01 1.587762065252630306e-01 1.547368228590408623e-01 1.474174389094624060e-01 1.375910168053303129e-01 1.268872306358138358e-01 1.180235997059880665e-01 1.145070309357569954e-01 1.190590828240112864e-01 1.315929519484308752e-01 1.493165570242170059e-01 1.686057116456597116e-01 1.863092884208621403e-01 2.001132660392532514e-01 2.085350424077929421e-01 2.108283960499441889e-01 2.068645472635282090e-01 1.970535851078628886e-01 1.824451373813317234e-01 1.651846313594104165e-01 1.492971598637624908e-01 1.407576852827523428e-01 1.442107562939646814e-01 1.574620729456569779e-01 1.718743541631288785e-01 1.777828343923270882e-01 1.681520923779981080e-01 1.403441154789988876e-01 9.790601298127121765e-02 5.709970263494209414e-02 6.180650548746685624e-02 9.666266889375906002e-02 1.183428260473299437e-01 1.139554043189166810e-01 8.388179994339180212e-02 4.231076854463618891e-02 4.292609229565678974e-02 7.682816109792892090e-02 9.416553206546535160e-02 9.063578337213681890e-02 8.120028147425138731e-02 9.315968244874088533e-02 1.375684680279552763e-01 2.068714739404377001e-01 2.902257676319112689e-01 3.698054565178968134e-01 4.248209326252819773e-01 4.415715266522919902e-01 4.205279772106488845e-01 3.761251851974201643e-01 3.287524954117967413e-01 2.914019132711384019e-01 2.603608004035853352e-01 2.214685863670444455e-01 1.641992033730566014e-01 8.908746038896085684e-02 1.507723997857873637e-02 7.099057304293737714e-02 1.197479447115326057e-01 1.344788136779675458e-01 1.146382269199175130e-01 6.868887248863525530e-02 1.026319894451436544e-02 4.694960947238643878e-02 9.237901308109591758e-02 1.213769829983611520e-01 1.347333314796096693e-01 1.374704539680234039e-01 1.367089493456717930e-01 1.385756008167859932e-01 1.449351779799314122e-01 1.529947667038818182e-01 1.582639672338965464e-01 1.574373214696964951e-01 1.495529863949425775e-01 1.359926689651267395e-01 1.199076482431512963e-01 1.051816267580431702e-01 9.478958937774223381e-02 8.905395688141125310e-02 8.561549594225553728e-02 8.147140845414203858e-02 7.474639707298470770e-02 6.509004009603951146e-02 5.339742858968323652e-02 4.155804331775344446e-02 3.251396421867876890e-02 2.966590157935275820e-02 3.323598101953682826e-02 3.968893368986273901e-02 4.624567874627635161e-02 5.184699507209417774e-02 5.635887709400075329e-02 6.004039532605567192e-02 6.325404623666615322e-02 6.629351740593629472e-02 6.929726817682838047e-02 7.223958572642240339e-02 7.497697976052732083e-02 7.731550144079743503e-02 7.907021626348453847e-02 8.010379655465209303e-02 8.034412094340290245e-02 7.978642158725303413e-02 7.848606085516721120e-02 7.654656106774973545e-02 7.410582079340231887e-02 7.132212989146351212e-02 6.836072410030323565e-02 6.538115319300429051e-02 6.252564072812874518e-02 5.990885546124573302e-02 5.760997289759904605e-02 5.566828338265870230e-02 5.408348803422071555e-02 5.282097849605375123e-02 5.182108252648896796e-02 5.101017474523149298e-02 5.031130673002666420e-02 4.965263274085492118e-02 4.897291792729507182e-02 4.822428345399563249e-02
3.840495415837046761e-02 3.820721644266313055e-02 3.772091734228234100e-02 3.691242993382875398e-02 3.574918325297207766e-02 3.420102523958541696e-02 3.224234711140420290e-02 2.985571348721477794e-02 2.703875320455333825e-02 2.381877313587886513e-02 2.028738030436015582e-02 1.669062518471815110e-02 1.366228868899371438e-02 1.257068918268891382e-02 1.479897306578320353e-02 2.000735565923652051e-02 2.714636493963256889e-02 3.560982294212317045e-02 4.512353610820157152e-02 5.554360656013919428e-02 6.676216399425814740e-02 7.866246474837676472e-02 9.109174938408591549e-02 1.038409030618498291e-01 1.166280679389491010e-01 1.290867646115333722e-01 1.407608866503929079e-01 1.511101789708277077e-01 1.595308971312788537e-01 1.653975457929468817e-01 1.681333200040826537e-01 1.673198802838469779e-01 1.628624671054004491e-01 1.552336133177420752e-01 1.458141696638300122e-01 1.372622558685526462e-01 1.334793473179724244e-01 1.382323358437541894e-01 1.525859824623860828e-01 1.739969980087552881e-01 1.980581895674332349e-01 2.203382470189853837e-01 2.371837841773700162e-01 2.460131921919257725e-01 2.455044285957047323e-01 2.357314113145344003e-01 2.181903167452859116e-01 1.956764226287873998e-01 1.720490716587932400e-01 1.519478170848917731e-01 1.401905444401700396e-01 1.399569696290996201e-01 1.502072169291241432e-01 1.655885302362180567e-01 1.789945540472076269e-01 1.838465166529296146e-01 1.755807384863238840e-01 1.528531807828542866e-01 1.184257081603599521e-01 7.976548321527937579e-02 5.023172389066761501e-02 4.335859630019324451e-02 4.450325554265450317e-02 3.402598580539356599e-02 1.762379265890350738e-02 4.168785576380353020e-02 7.729150566879625095e-02 1.021400637072232970e-01 1.105285444007164108e-01 1.112837830778103942e-01 1.292691414443383757e-01 1.785900556791162885e-01 2.464390925100602703e-01 3.153679539659691722e-01 3.716423692293474579e-01 4.055340980091026726e-01 4.128311317805944403e-01 3.963162265147220364e-01 3.652092608282676567e-01 3.316483463468195558e-01 3.038286800328404147e-01 2.790286598369101645e-01 2.451477384268143933e-01 1.912636370566832555e-01 1.167669474002161339e-01 3.805190126892986358e-02 6.194895844750697433e-02 1.181324092086584454e-01 1.437371030319826437e-01 1.351054453077295825e-01 9.881608587200378657e-02 4.716903420476223352e-02 9.157442560528640876e-03 5.183987637553538752e-02 8.049270961035516481e-02 9.328093603849481330e-02 9.665934303404349892e-02 1.018488600257536486e-01 1.162601607811328819e-01 1.362907155469737230e-01 1.532440484935693459e-01 1.605812507133891898e-01 1.557446418894412044e-01 1.397200312433319880e-01 1.160807203787694725e-01 8.996564578789043032e-02 6.714666913531500136e-02 5.256674335830032602e-02 4.678621377923909697e-02 4.463463486132311642e-02 4.103747888578796604e-02 3.457241036105787590e-02 2.719862409261442418e-02 2.424406673613141092e-02 2.984811644578284906e-02 4.027896687853284308e-02 5.116732133339388366e-02 6.054318056111743923e-02 6.772896793338631372e-02 7.271988239674133381e-02 7.589682124122695828e-02 7.782964867685451815e-02 7.910896623359446600e-02 8.020659651501442500e-02 8.138776992466280336e-02 8.269509469785094047e-02 8.399884132619726829e-02 8.508121482200493857e-02 8.571716564554036910e-02 8.572978195747324448e-02 8.501686160857399588e-02 8.355546829785653884e-02 8.139326074419869772e-02 7.863350061941185021e-02 7.541806577537850387e-02 7.191075070252817003e-02 6.828181811354283592e-02 6.469406323671851589e-02 6.129045373880262493e-02 5.818363266051444771e-02 5.544807156923012986e-02 5.311610609441876768e-02 5.117900413724837949e-02 4.959331519285603562e-02 4.829130594273029625e-02 4.719310819654628369e-02 4.621799452780894768e-02 4.529296996919902896e-02 4.435804193558152281e-02 4.336848637968115927e-02 4.229490170041506902e-02
3.751399617839797779e-02 3.748782153044510207e-02 3.719536227992115834e-02 3.659784901835963500e-02 3.565635990490320650e-02 3.433288364088643574e-02 3.259184088651136124e-02 3.040242726999151102e-02 2.774262858145472299e-02 2.460709544631766582e-02 2.102514252794789387e-02 1.710919430557435519e-02 1.320693622174917183e-02 1.037754617194223440e-02 1.080580257780302568e-02 1.515007786994989301e-02 2.184910562998728864e-02 2.991685490009233714e-02 3.898583290723944828e-02 4.890185399438630454e-02 5.957513222310485690e-02 7.092611585767737148e-02 8.285798533308527669e-02 9.523610350228348120e-02 1.078688935543497540e-01 1.204895599340436024e-01 1.327405462790436086e-01 1.441644225512798416e-01 1.542065377762827927e-01 1.622365324916595908e-01 1.675980475147670345e-01 1.696994340436242255e-01 1.681643046836189259e-01 1.630706602111580417e-01 1.553156649336648043e-01 1.471038480171668883e-01 1.422883845458237095e-01 1.456005130927099933e-01 1.599354574177440091e-01 1.840124353259284806e-01 2.133517898917971223e-01 2.425868955225922441e-01 2.667649069575621090e-01 2.818761749034010555e-01 2.852301118126321366e-01 2.758328788427461542e-01 2.546842792830139035e-01 2.248502233002707129e-01 1.911740407955648535e-01 1.595291543981307292e-01 1.355918037270758547e-01 1.233562190646413509e-01 1.241210292866603976e-01 1.363925775269171081e-01 1.559547535943438812e-01 1.762298785905350440e-01 1.897610330622028496e-01 1.903486471800261703e-01 1.748744017569051901e-01 1.442001413298953372e-01 1.030509659667715600e-01 5.971383231515300927e-02 3.106965880036039601e-02 4.143682259166816401e-02 6.149975340492459114e-02 7.831234250273279296e-02 9.569653247153536713e-02 1.136445398852610894e-01 1.260077639837783314e-01 1.329936138412897151e-01 1.551014332131154805e-01 2.139832290758714728e-01 2.967091389096436216e-01 3.737074929437909088e-01 4.212862515587283418e-01 4.297554161064286449e-01 4.049848188556303130e-01 3.631039455737878896e-01 3.206654039690029490e-01 2.878807516427069890e-01 2.687560072881213236e-01 2.598622344596600020e-01 2.472531361700913421e-01 2.139370615065658565e-01 1.529784393545661481e-01 7.702613421742572630e-02 5.980671350002502579e-02 1.175963098042668853e-01 1.550815039945879215e-01 1.554057271427236597e-01 1.225609490288456643e-01 7.170372334112905255e-02 3.419939946834434086e-02 5.232293393890449784e-02 7.135484925311356974e-02 7.060792854215983128e-02 5.943719746862981268e-02 6.462072437754348697e-02 9.375646532336534555e-02 1.257208350204141456e-01 1.467638850746523782e-01 1.516840056158242356e-01 1.405929642285720926e-01 1.170912101508286562e-01 8.664337008744568691e-02 5.509898566256707375e-02 2.758708962753830124e-02 8.471507033830217789e-03 6.828573249507979490e-03 8.112901231540266614e-03 2.408149641196730747e-03 9.060635542435939091e-03 2.375490690955417428e-02 3.952439634585868528e-02 5.446343368769241550e-02 6.721581575493268401e-02 7.702604794041363612e-02 8.370477942929255288e-02 8.753184479903462767e-02 8.911924827218858924e-02 8.925046046844363479e-02 8.871045483396440556e-02 8.812844645937235877e-02 8.786842454206189590e-02 8.800211293183525518e-02 8.836902264446462596e-02 8.868685854784393030e-02 8.866027950538722668e-02 8.805481047842232678e-02 8.673043335650017227e-02 8.464523607600817068e-02 8.184223473155095852e-02 7.842919444666561490e-02 7.455721026553406572e-02 7.040081820534123402e-02 6.614060361157540757e-02 6.194834225621862617e-02 5.797439461577055114e-02 5.433724700912923727e-02 5.111563810277876263e-02 4.834434627502442322e-02 4.601493154349764469e-02 4.408204091631742066e-02 4.247436820656532580e-02 4.110784205811521264e-02 3.989809136568316095e-02 3.876996745017777940e-02 3.766327450353577216e-02 3.653505357938345577e-02 3.535937031774854383e-02 3.412562806266017379e-02
3.696067838530957272e-02 3.707425685010069805e-02 3.695676311102658734e-02 3.656541221313520940e-02 3.585594952816895803e-02 3.478355901542595774e-02 3.330411749481178296e-02 3.137599429064810014e-02 2.896283098878256468e-02 2.603836905399753432e-02 2.259629099898604471e-02 1.867457863137087989e-02 1.443053200756847995e-02 1.042585176501399646e-02 8.569292917496055748e-03 1.136496194951155947e-02 1.747764863582406195e-02 2.518030419056602881e-02 3.387901573273698758e-02 4.335511656364993832e-02 5.349236874736536251e-02 6.420210389513099358e-02 7.539606369300916322e-02 8.697046290616541886e-02 9.879108660557564536e-02 1.106763772092750064e-01 1.223785028429171667e-01 1.335646654869759309e-01 1.438032020544088019e-01 1.525615431617458884e-01 1.592259993145804242e-01 1.631571896417063350e-01 1.638010681085493303e-01 1.608864352223918215e-01 1.547571520051245209e-01 1.468935180975486643e-01 1.405503983462095263e-01 1.408122403448347493e-01 1.524942079664351469e-01 1.765027273522618290e-01 2.091725061118642204e-01 2.447677385198829547e-01 2.774243248560342989e-01 3.019038859003937425e-01 3.140414909973212043e-01 3.112508077888166413e-01 2.930361885772421737e-01 2.613228342187152164e-01 2.203825358770577503e-01 1.761699483004023070e-01 1.350966807107312206e-01 1.030059135498309492e-01 8.619436043382437684e-02 9.177413149250283897e-02 1.182592973031986600e-01 1.542768105995448447e-01 1.876726651852859140e-01 2.087504986284420272e-01 2.117687120129521927e-01 1.960842109628879726e-01 1.660456008536618233e-01 1.299768135990826412e-01 9.968109723876696082e-02 8.782040951738173673e-02 9.375376230593918114e-02 1.032393719181567276e-01 1.097413230040841930e-01 1.171917724906590269e-01 1.276004336768609415e-01 1.384103822747375090e-01 1.636751034508958091e-01 2.316397252939456364e-01 3.352931647901811751e-01 4.361974849703805224e-01 4.960943936479302874e-01 4.943204052293346251e-01 4.359882235232117043e-01 3.489548726226164854e-01 2.690471330975889863e-01 2.202103131721111495e-01 2.067201147063489897e-01 2.202085780569160434e-01 2.386406025028645073e-01 2.339819813943354032e-01 1.913135256249934579e-01 1.217969814966406161e-01 8.485278214472123659e-02 1.286567741227640504e-01 1.690221505631387955e-01 1.703300291328630756e-01 1.344078418263693619e-01 8.111570221779906831e-02 4.990264480982104650e-02 6.404959010709157519e-02 7.161674209102003585e-02 5.340479710664895741e-02 1.473882514440303867e-02 3.834381386430382038e-02 8.569656771621235458e-02 1.203150597239916464e-01 1.362045466280167871e-01 1.326897881162469872e-01 1.133856612944898618e-01 8.462601849368497908e-02 5.398056219986598070e-02 3.019597021741278475e-02 2.388591922654367122e-02 2.891522850384620549e-02 3.148701181977510422e-02 3.056452619924815428e-02 3.131549588031795617e-02 3.865779019737015237e-02 5.111202489637046986e-02 6.465786307314247416e-02 7.655169811036001415e-02 8.541986155922096091e-02 9.085738222784021934e-02 9.314212928827882154e-02 9.300432917763196139e-02 9.140865252448793221e-02 8.933545552731742001e-02 8.757125134747820172e-02 8.655117629814536306e-02 8.631333942923637148e-02 8.658510163352395317e-02 8.694609682886454693e-02 8.698196324867665807e-02 8.637850186587463230e-02 8.495507579921363073e-02 8.265870692797740171e-02 7.953990201231253554e-02 7.572347356686462416e-02 7.138091041660483971e-02 6.670681574359002552e-02 6.189985872069370121e-02 5.714772946613468768e-02 5.261524972072485762e-02 4.843488376336643753e-02 4.469938048459223129e-02 4.145707550307600048e-02 3.871113636647256773e-02 3.642408682511834306e-02 3.452780419174257542e-02 3.293724376209438559e-02 3.156469660962448603e-02 3.033148079526207588e-02 2.917539506906378921e-02 2.805393387415788461e-02 2.694429310369405792e-02 2.584143131225440093e-02 2.475518965554624265e-02
3.703263645020384714e-02 3.724886537280455712e-02 3.728269380316871773e-02 3.708964983478716532e-02 3.662224242110938971e-02 3.583073798790190057e-02 3.466424458188584884e-02 3.307224337616196386e-02 3.100683834519585985e-02 2.842632243057580457e-02 2.530157050039373232e-02 2.162965172415943008e-02 1.746972043211603848e-02 1.306367316706631698e-02 9.328853545613181170e-03 9.004369529022214838e-03 1.352233875225344363e-02 2.060253343502876575e-02 2.895669203513159123e-02 3.815794802136479591e-02 4.800549221827412477e-02 5.835678322408262286e-02 6.908205382179161136e-02 8.004876518925789497e-02 9.111332848111146354e-02 1.021127737231865701e-01 1.128533261351374745e-01 1.230949742532270325e-01 1.325333077070297849e-01 1.407828279615408462e-01 1.473697664787390893e-01 1.517473194325145158e-01 1.533528320986606019e-01 1.517370949286986348e-01 1.468152332284388684e-01 1.393188965087513165e-01 1.315236275193713555e-01 1.279824123504905709e-01 1.347332172175236542e-01 1.553696410505188974e-01 1.879970618649136338e-01 2.271617809713113723e-01 2.666139659001570128e-01 3.003728762350925674e-01 3.231404747917174802e-01 3.308002703183967053e-01 3.210492759408823948e-01 2.939688280922050367e-01 2.522632377346691879e-01 2.008868675186305797e-01 1.458999295989470979e-01 9.295999062141804825e-02 4.897897104481264974e-02 4.453752139388837683e-02 8.640094254832800247e-02 1.368839976543103076e-01 1.829343398081181848e-01 2.158126987768864691e-01 2.299493411669152054e-01 2.250554008098648029e-01 2.057991469277053176e-01 1.786103757837968209e-01 1.488497298378948508e-01 1.224932151171785610e-01 1.081920420371220437e-01 1.075451573836219837e-01 1.097524235261079506e-01 1.097411994393537593e-01 1.138829739514604089e-01 1.250712705749682518e-01 1.511554387072056027e-01 2.218731172303144150e-01 3.400075252261066105e-01 4.650085542281087170e-01 5.470672773593417970e-01 5.526311463803023072e-01 4.798285987179353174e-01 3.595866321032143986e-01 2.407317235350451001e-01 1.659995071855075999e-01 1.520087358320323934e-01 1.852282240181498396e-01 2.302825635204400756e-01 2.486145134123453337e-01 2.196845462659604287e-01 1.549389637267408748e-01 1.127573697009220388e-01 1.453674213514739300e-01 1.821181827588290447e-01 1.790904684154640547e-01 1.372489862516468595e-01 7.948891693125847979e-02 4.876576391830701740e-02 6.222595666925156976e-02 6.629145466539482223e-02 5.203347605665911702e-02 5.008356031416764942e-02 8.101524381748978487e-02 1.145969467303887268e-01 1.333585314358659013e-01 1.323209262271733133e-01 1.133482658602136539e-01 8.252933972383599825e-02 4.832577300444496071e-02 2.379183628802406664e-02 2.899443373314045808e-02 4.208445629881116257e-02 4.835898585759171309e-02 4.835654140478037183e-02 4.657870198246092525e-02 4.847806178663158910e-02 5.599810490680156433e-02 6.643089025664723757e-02 7.630964559197202235e-02 8.351610462967079540e-02 8.727144023725075250e-02 8.776005135847664285e-02 8.580282806372861726e-02 8.257368635781726918e-02 7.931389255881288181e-02 7.702406175781482955e-02 7.619466197931347440e-02 7.671839820257324305e-02 7.805487177337404325e-02 7.952088531839010543e-02 8.052149973921536585e-02 8.065327789003841341e-02 7.971324655606534804e-02 7.766482195575061254e-02 7.459273281369659114e-02 7.066089960470671449e-02 6.607771553590950642e-02 6.106924029253136404e-02 5.585941369689943758e-02 5.065596580071152905e-02 4.564061875640464810e-02 4.096225343236130356e-02 3.673196404255313352e-02 3.301946135747133027e-02 2.985118094006842387e-02 2.721146406224652162e-02 2.504854613832188659e-02 2.328596887088616590e-02 2.183765128157456187e-02 2.062291885240118139e-02 1.957791070764058894e-02 1.866167813240668036e-02 1.785728815989789595e-02 1.716916801220084304e-02 1.661781412976939820e-02 1.623256439499657158e-02
3.791462549060239939e-02 3.819087341665267782e-02 3.834308590321849203e-02 3.832888174137037696e-02 3.810112942604047814e-02 3.760854824996458234e-02 3.679660671385057841e-02 3.560882978363654611e-02 3.398871465158598282e-02 3.188264880414315439e-02 2.924470225544841678e-02 2.604548302516844840e-02 2.229135884120159866e-02 1.807518619026471374e-02 1.374084597540548187e-02 1.045983601771768683e-02 1.092717570794355525e-02 1.591389906908657198e-02 2.339048494031796543e-02 3.219112315793720008e-02 4.185552756143894743e-02 5.212854519501379513e-02 6.280679489048922315e-02 7.369392205304427235e-02 8.458695299478739826e-02 9.527238746042551720e-02 1.055245571413603728e-01 1.151025511438177884e-01 1.237435436392097937e-01 1.311520176944312999e-01 1.369872440335174746e-01 1.408561472963643924e-01 1.423260256514624345e-01 1.409827860232391039e-01 1.365791185322849655e-01 1.293513787287462746e-01 1.206333668444622143e-01 1.138255035675348054e-01 1.148852055194073546e-01 1.296292234265179755e-01 1.587143585175489480e-01 1.976733297141974599e-01 2.404004451266167630e-01 2.807602101410876516e-01 3.129211094930611781e-01 3.317154518721120993e-01 3.332640971731644086e-01 3.157076867332643255e-01 2.797732465269414104e-01 2.288614354622357794e-01 1.683738147119220596e-01 1.042046183681314964e-01 4.094783253091431596e-02 2.228266318377749092e-02 8.082052295949779253e-02 1.371822087361741216e-01 1.864642287248385322e-01 2.220170017335950652e-01 2.386878696912916042e-01 2.365625834883622325e-01 2.212611461536175272e-01 1.990208899871549753e-01 1.710596392268962374e-01 1.366166974095271436e-01 1.042511930369038747e-01 9.277033201019302400e-02 9.854342218520906194e-02 9.907347298331210805e-02 9.390277714117646612e-02 9.727512346389562137e-02 1.182620817724953505e-01 1.822554557342062898e-01 3.015770175682107590e-01 4.397898543874478872e-01 5.415012190536880876e-01 5.631626393606343761e-01 4.950330185116137982e-01 3.670678455528303408e-01 2.344429430526113189e-01 1.493934461363553567e-01 1.332449868002229254e-01 1.715106028019073581e-01 2.262940933405498123e-01 2.534105041659725499e-01 2.282627352981039248e-01 1.627287550701205232e-01 1.193806179824940528e-01 1.517439742006902459e-01 1.866363187806603652e-01 1.799029145409392905e-01 1.345489460666551562e-01 7.443992407949670542e-02 3.901003316880459482e-02 5.170709301363182048e-02 6.585107245925943265e-02 8.214965075716450238e-02 1.108821351250023485e-01 1.423615836947714486e-01 1.622916610482200706e-01 1.628207941909236567e-01 1.434094962313406385e-01 1.089515360264997623e-01 6.717719561057805544e-02 2.629213437485365679e-02 1.017520456265347262e-02 3.256242828972844700e-02 4.453231662170929750e-02 4.719994307812614559e-02 4.497897075879135620e-02 4.390655360972840066e-02 4.814036610389332838e-02 5.636975662035850071e-02 6.477092449899579663e-02 7.063720999646626308e-02 7.288186899929871565e-02 7.162461905047724786e-02 6.781802936979480778e-02 6.296123492362873386e-02 5.878739834249867985e-02 5.676252360255121948e-02 5.744947149408374809e-02 6.029117709598569297e-02 6.412070461944184563e-02 6.781511079693150479e-02 7.059417834618222920e-02 7.203417311234683318e-02 7.198716777032734826e-02 7.049518541579367914e-02 6.772101464910255941e-02 6.389633051856737078e-02 5.928383051222004679e-02 5.415027674630422394e-02 4.874801768424571330e-02 4.330307864078723062e-02 3.800824686499500171e-02 3.301980438568957038e-02 2.845673490426690877e-02 2.440140151295743659e-02 2.090094574081210327e-02 1.796913781540833768e-02 1.558922763314469183e-02 1.371927647042389328e-02 1.230155895808337368e-02 1.127577881207534119e-02 1.059248359945937773e-02 1.022094811793667658e-02 1.014746801690648986e-02 1.036510015200212305e-02 1.086118098279361711e-02 1.160999696676072966e-02 1.257331291722573602e-02
3.966765753191900390e-02 3.996139279726791671e-02 4.019088242233449793e-02 4.032053808590104621e-02 4.030839953141154841e-02 4.010643070461798049e-02 3.966113419666433826e-02 3.891457176792627315e-02 3.780594285908119717e-02 3.627399993272616141e-02 3.426085092473955124e-02 3.171833602424740245e-02 2.861981328830089100e-02 2.498489565506779864e-02 2.093944640453129086e-02 1.688037152272032007e-02 1.390455190046641087e-02 1.411378129218196498e-02 1.851162186323657144e-02 2.580879470882269794e-02 3.479043554327418408e-02 4.483810846518378190e-02 5.558632171780173575e-02 6.674460297209590387e-02 7.803368394914325656e-02 8.916428726257764892e-02 9.983247759882006578e-02 1.097220147588407468e-01 1.185092321263421511e-01 1.258676571508965669e-01 1.314707825421686238e-01 1.349936418722945397e-01 1.361185887969369734e-01 1.345598381037608204e-01 1.301382291864541796e-01 1.229692420340581516e-01 1.138835890312280413e-01 1.052433830719379376e-01 1.019288975811377673e-01 1.103823148171379637e-01 1.336812987102759531e-01 1.690551600931876897e-01 2.110690399701736220e-01 2.539495616452264182e-01 2.919580675714012474e-01 3.195527397236406220e-01 3.318868901918601289e-01 3.255715977159927554e-01 2.994746574529832950e-01 2.552671773333233252e-01 1.974526783601776858e-01 1.329351782047867025e-01 7.232988027508899243e-02 5.043491407584641678e-02 9.208804376266006841e-02 1.452073809279892103e-01 1.930541880915731257e-01 2.280862544561902405e-01 2.445385107264947677e-01 2.413277712022154631e-01 2.236777238018124725e-01 1.989733374691073642e-01 1.688308341029200743e-01 1.290991912346769743e-01 8.404768271614369846e-02 6.607828312068533827e-02 8.615056750698071864e-02 9.601047817874464041e-02 8.279492910066212075e-02 6.634888517011872100e-02 7.155615126887127087e-02 1.211069408543762188e-01 2.295274025432665621e-01 3.661891469976552016e-01 4.766912639249041850e-01 5.131108349447210948e-01 4.599560711643606026e-01 3.442641760858857758e-01 2.227835000245840524e-01 1.496200568988622914e-01 1.381263960681124447e-01 1.731607456384818833e-01 2.247332936229943234e-01 2.477782347174667388e-01 2.161445938856713378e-01 1.423054975690803414e-01 9.711002055370898667e-02 1.396615726976730421e-01 1.761423500978564760e-01 1.681885557502381945e-01 1.239710286679262252e-01 6.756743084850276582e-02 2.930921113105278836e-02 4.145056435508254200e-02 7.276214526497493118e-02 1.134396092857346133e-01 1.562366855619367889e-01 1.886468813898362629e-01 2.013140904917440632e-01 1.914994701440766722e-01 1.628281802188970562e-01 1.232543754641306222e-01 8.274712032786586680e-02 5.198869302594581743e-02 3.973779265839982866e-02 3.983601110983252952e-02 3.853812041887029471e-02 3.221324609009439122e-02 2.466713890265919903e-02 2.410648638188545717e-02 3.201882837717556773e-02 4.123247244263741201e-02 4.750504714211302437e-02 4.947711253097479556e-02 4.724819166145204780e-02 4.188003718917821666e-02 3.530924220308895994e-02 3.046697061129653716e-02 3.043202447600293695e-02 3.542434978061071577e-02 4.282969760077075944e-02 5.030860636238035366e-02 5.658721626612453481e-02 6.108295927839955258e-02 6.360741978429292065e-02 6.420772254470190343e-02 6.307447520842827948e-02 6.048096536570910647e-02 5.673990533688619275e-02 5.217214717873281532e-02 4.708461071926637459e-02 4.175562787658364250e-02 3.642625386123803793e-02 3.129626298047246541e-02 2.652366875561618792e-02 2.222670399679376255e-02 1.848723344107190691e-02 1.535450625881544691e-02 1.284805020464144069e-02 1.095882889944714382e-02 9.649561971522280235e-03 8.858364817721491730e-03 8.510202853155929281e-03 8.533238034973715178e-03 8.869690762818760801e-03 9.475468070780418764e-03 1.031319358908947513e-02 1.134607803588308719e-02 1.253572345161829867e-02 1.384288130888839882e-02 1.522922602330037747e-02
4.223997832259070162e-02 4.251759688052737102e-02 4.278175243444096859e-02 4.300789056513254494e-02 4.316413453386905991e-02 4.321106715010900740e-02 4.310186663315870165e-02 4.278287905821524795e-02 4.219474840911449642e-02 4.127430633470461491e-02 3.995758615835096755e-02 3.818465897883260851e-02 3.590771340431912068e-02 3.310547721757978873e-02 2.981118346648629902e-02 2.617145913202829910e-02 2.257512101309376920e-02 1.989518826202819196e-02 1.960533949344455892e-02 2.286139755216906946e-02 2.935476708204385471e-02 3.810394084607919563e-02 4.834108082098671072e-02 5.954718242369587411e-02 7.131369405755283442e-02 8.325972981395884931e-02 9.499619278441123749e-02 1.061146096774372855e-01 1.161893384284311270e-01 1.247878640224770741e-01 1.314864811011141332e-01 1.358902033503030238e-01 1.376580474251673791e-01 1.365399662573484885e-01 1.324429542637141077e-01 1.255670387989424042e-01 1.166944304474420713e-01 1.077574783592732260e-01 1.026232651310985539e-01 1.068738873909050868e-01 1.244755836612732591e-01 1.545006966192835618e-01 1.927220214627152761e-01 2.340900035050115513e-01 2.733870857746183436e-01 3.053067148540239417e-01 3.247819091887531040e-01 3.276569728270247173e-01 3.115612868317321760e-01 2.767571033103675693e-01 2.267313641137697344e-01 1.685704731896215391e-01 1.144424603174004768e-01 8.742563464377826887e-02 1.059321445359946712e-01 1.466749856920547823e-01 1.885833818871004153e-01 2.220930423017462574e-01 2.404347536509151007e-01 2.398953067047749632e-01 2.220747216530716550e-01 1.925770203959041027e-01 1.550864896724251929e-01 1.079880248015441246e-01 5.317597426390642534e-02 3.975257159366133580e-02 8.069621233410607941e-02 9.834421195010964456e-02 8.226681071457984940e-02 4.972537849584793973e-02 3.500624117732740320e-02 6.833925976675066238e-02 1.569897885382494918e-01 2.770218822679322290e-01 3.804741426936571469e-01 4.214975268248750129e-01 3.834510131358906393e-01 2.906640710419269857e-01 1.963573507592413780e-01 1.463939354939000903e-01 1.440911605403997209e-01 1.788216332507502893e-01 2.238349421546467488e-01 2.355791064718633920e-01 1.910703931924098709e-01 1.037294437593571095e-01 5.594174053558626653e-02 1.172058790525972866e-01 1.518287329042551370e-01 1.406202408899381862e-01 9.962193104364147622e-02 5.346961102185533721e-02 1.986057578233249576e-02 2.606047345617379732e-02 6.888270658234040000e-02 1.223598298125506689e-01 1.721876338440739840e-01 2.057193154375706046e-01 2.162755838883319293e-01 2.043728029027704618e-01 1.763920642445013787e-01 1.419398906431925123e-01 1.107479457392642058e-01 8.900735373796787864e-02 7.595857379533037246e-02 6.570971378085095627e-02 5.351438236456269176e-02 3.835578117659546593e-02 2.178792274859482972e-02 6.965972073111273942e-03 8.833087890618299479e-03 1.678475044862730303e-02 2.013840838188869775e-02 1.864856709731972303e-02 1.301798440590697971e-02 4.790863963304198801e-03 7.621110567524535563e-03 1.882621087849219166e-02 2.997609144662417152e-02 4.001192710866169344e-02 4.831284390011645474e-02 5.452700730001478618e-02 5.852823354219512803e-02 6.037294728181676756e-02 6.025456635275185102e-02 5.845926524008184660e-02 5.532648048618678954e-02 5.121614801000763662e-02 4.648342574606724453e-02 4.146068992210905774e-02 3.644583057808283011e-02 3.169514565352194585e-02 2.741826498683580526e-02 2.377165294159669026e-02 2.084760118272677154e-02 1.866016073214404880e-02 1.713900232860407491e-02 1.614668111803864783e-02 1.552018195477131851e-02 1.511585215555138161e-02 1.483627985932327656e-02 1.463528014097760510e-02 1.450904287707036229e-02 1.448157270449853228e-02 1.458882849835569512e-02 1.486398665910096915e-02 1.532621617832163191e-02 1.597520159030926118e-02 1.679195826244794451e-02 1.774408657002323614e-02 1.879244306541471773e-02
4.550017327030644876e-02 4.574444360594304843e-02 4.600804836236818685e-02 4.627955463582421325e-02 4.654050617814543128e-02 4.676454855765054680e-02 4.691687983569382131e-02 4.695414446019720994e-02 4.682490199096502742e-02 4.647084226583912681e-02 4.582900894938937708e-02 4.483547595572402733e-02 4.343127835824050348e-02 4.157210394251611985e-02 3.924466533208136737e-02 3.649547918256777074e-02 3.348274404618878375e-02 3.056655235126668965e-02 2.843248943206587095e-02 2.811691347645264849e-02 3.061332517287796220e-02 3.620609608158591869e-02 4.444467759022577985e-02 5.465835153495194471e-02 6.624142195716195558e-02 7.866872254842594003e-02 9.144580056570547621e-02 1.040715486569864373e-01 1.160222879704631005e-01 1.267533532500690896e-01 1.357149062437303100e-01 1.423808659331092241e-01 1.462921226834350552e-01 1.471187237792344060e-01 1.447526587634976603e-01 1.394562101445635804e-01 1.321104536756796954e-01 1.246062000810357617e-01 1.202489652759178851e-01 1.234332656160647274e-01 1.375582978152592728e-01 1.626834448722618010e-01 1.958766953778852404e-01 2.329502200932775102e-01 2.693367309602789916e-01 3.003028809584183945e-01 3.211917241893860187e-01 3.279508210397967805e-01 3.179312675213462613e-01 2.908129388200527687e-01 2.494485134603580401e-01 2.004653283629013183e-01 1.546196385231839165e-01 1.259259837813058447e-01 1.234269726955178337e-01 1.403457770628515622e-01 1.650019619235592871e-01 1.901816091963446642e-01 2.096956891021519165e-01 2.170625876148134514e-01 2.079691130515863018e-01 1.819578302555407701e-01 1.410668894456212352e-01 8.769117277280032152e-02 2.581000964492732863e-02 3.512042102184742554e-02 7.970492673998662292e-02 9.411792052585260526e-02 7.823472749269452797e-02 5.768167895451208754e-02 6.634503761276949740e-02 9.167355891374449894e-02 1.439991780359626827e-01 2.278975784945841687e-01 3.050842384630432780e-01 3.349148793471600771e-01 3.045847260828306591e-01 2.377288594565170610e-01 1.777749156241315021e-01 1.497218196185751693e-01 1.536839772019884531e-01 1.888237949327600529e-01 2.246191733700664273e-01 2.200355514498838483e-01 1.600924491158149110e-01 6.211150366451984040e-02 3.933667221513996448e-02 1.063727112032810951e-01 1.244250357034267646e-01 1.006765620827152763e-01 6.237246501178966146e-02 4.326815178268288153e-02 3.665127603734993217e-02 1.690168927251036596e-02 4.763098481383214872e-02 1.061062142665901709e-01 1.591489224717004269e-01 1.938362699383793797e-01 2.053492471372919681e-01 1.964057543618171198e-01 1.750205015452651613e-01 1.510805541675544761e-01 1.321862502241394066e-01 1.200775942520306006e-01 1.111861298605608256e-01 1.012117712784187801e-01 8.825444782584447589e-02 7.279228016570181425e-02 5.646941430177393473e-02 4.100719439821724072e-02 2.759137161288988116e-02 1.695725637818521966e-02 1.113931772343447306e-02 1.412747609596907983e-02 2.228399996232109659e-02 3.171993453150527553e-02 4.109673268825816267e-02 4.962862693004161524e-02 5.672835874753032193e-02 6.199651182916583042e-02 6.523087792009170383e-02 6.641477404807699658e-02 6.568761581320539666e-02 6.330664959380218060e-02 5.960731523892427025e-02 5.496721885234126526e-02 4.977636102236093762e-02 4.441419957273249480e-02 3.923206835995456110e-02 3.453713105321525728e-02 3.057197532707617987e-02 2.748547393176645204e-02 2.530156496972425784e-02 2.391009826667793089e-02 2.310256154812556292e-02 2.264077922889078109e-02 2.231899263956624649e-02 2.199428778075881996e-02 2.158903924484179698e-02 2.107984141428543776e-02 2.048341720028773807e-02 1.984377267261132338e-02 1.922116223309996985e-02 1.868201017108795867e-02 1.828892901745450897e-02 1.809095890758120190e-02 1.811562388532353407e-02 1.836521708373401590e-02 1.881872827234755061e-02 1.943840671112543467e-02 2.017809655503917388e-02
4.927241935237474529e-02 4.948584201390401199e-02 4.972876396370576324e-02 5.000178770568775022e-02 5.030018073996142536e-02 5.061247090622666978e-02 5.091920338835946580e-02 5.119202524676669253e-02 5.139327915264833846e-02 5.147630724851854495e-02 5.138670693696304609e-02 5.106487071120777849e-02 5.045032335963032383e-02 4.948870741244906779e-02 4.814286731883610226e-02 4.641049370154215481e-02 4.435228605731900142e-02 4.213589523789045693e-02 4.009797051719071054e-02 3.880596342573047058e-02 3.904357065639710994e-02 4.159942354837868617e-02 4.691039752314422884e-02 5.489985526031498919e-02 6.514301646584523542e-02 7.709060893768583667e-02 9.017107721775978468e-02 1.038033353708019829e-01 1.173846780605095202e-01 1.302847755666197149e-01 1.418556301810285913e-01 1.514610584360083501e-01 1.585290603235248452e-01 1.626325932228807059e-01 1.636079669130844905e-01 1.617241607184077279e-01 1.579129055991357888e-01 1.540264811327613226e-01 1.529336488760985879e-01 1.579990744285637294e-01 1.716622679098983861e-01 1.940403602733678234e-01 2.229149311756267460e-01 2.547273546875504779e-01 2.854129484871429923e-01 3.108213541987621120e-01 3.270275768435019215e-01 3.307750733640639207e-01 3.201227391439218639e-01 2.952347748884066592e-01 2.591303208435322691e-01 2.180336574100848190e-01 1.805280364275529681e-01 1.539973092222877149e-01 1.389957128217452764e-01 1.297852204403991960e-01 1.237546749906201088e-01 1.259482693580406543e-01 1.395705417621371514e-01 1.563573149103162085e-01 1.632282302344479352e-01 1.513227312557876847e-01 1.188063243486886522e-01 7.114780469638248839e-02 2.882408630222259294e-02 4.987699840542988983e-02 7.654502682892216914e-02 7.883960999374907408e-02 6.805196515591965811e-02 8.068119797131166615e-02 1.159281063231085568e-01 1.521192645546746991e-01 1.957285432311342555e-01 2.517090160427740697e-01 2.980204471316918458e-01 3.087819407759940238e-01 2.815994368525054914e-01 2.390020718118446297e-01 2.032732618846483652e-01 1.794612578957897886e-01 1.798715624434691351e-01 2.095610712229875883e-01 2.295314719688940630e-01 2.018951308460676386e-01 1.225880056344402502e-01 1.960487351430776140e-02 7.225793501048409506e-02 1.160353820691363141e-01 1.058081544331472140e-01 5.967689820955540680e-02 3.931292143477141399e-02 7.197901325903323377e-02 8.251205586744748965e-02 6.424171079024423858e-02 5.504533807669424045e-02 9.516165575643896479e-02 1.431984524617921084e-01 1.749388615922262968e-01 1.848853476941192397e-01 1.770181894534373357e-01 1.607422473336216073e-01 1.463599933477112147e-01 1.395181558646015341e-01 1.383500186770122709e-01 1.372981226175214453e-01 1.322643249965977374e-01 1.220029843233079586e-01 1.072603560936673667e-01 8.970170849140696179e-02 7.128557892262404883e-02 5.421411972400023288e-02 4.149705478452318103e-02 3.705117308760796230e-02 4.162966467829887218e-02 5.084476184946907368e-02 6.071442759983412124e-02 6.928414779220581909e-02 7.569570248528063872e-02 7.962247492105324620e-02 8.104472181139187048e-02 8.014604620943399649e-02 7.724890293349440107e-02 7.276461799680379594e-02 6.715193641161648630e-02 6.088321045943485832e-02 5.441775864566664872e-02 4.818042265538695357e-02 4.254084022503024781e-02 3.778685747197992745e-02 3.408828008687692784e-02 3.146110901505039248e-02 2.976137039129370804e-02 2.873189618647801341e-02 2.808416490383024849e-02 2.756942138399427061e-02 2.701257216991224605e-02 2.631429281446025226e-02 2.543803690890503871e-02 2.439399250178515138e-02 2.322514567891416012e-02 2.199647534701242371e-02 2.078647545264800112e-02 1.967947087042630494e-02 1.875705122933092953e-02 1.808764949451282383e-02 1.771530710788076293e-02 1.765133909681279589e-02 1.787333973371323451e-02 1.833272764497114946e-02 1.896719114317226354e-02 1.971258590854295736e-02
5.336260774173599147e-02 5.356648838097011894e-02 5.378811781813065684e-02 5.403616124757858186e-02 5.431650689595519943e-02 5.463074729143108793e-02 5.497457405505738748e-02 5.533624528734144149e-02 5.569533189661154959e-02 5.602198853153765590e-02 5.627703045929864645e-02 5.641314474667193796e-02 5.637764898898229432e-02 5.611737085287867716e-02 5.558650223312071315e-02 5.475872466592318633e-02 5.364549195163461487e-02 5.232281621183749315e-02 5.096809293717072947e-02 4.990310827355047552e-02 4.962327017102449722e-02 5.076602103965390661e-02 5.396850828998735194e-02 5.965142304967838843e-02 6.788189016256900021e-02 7.840716450942038229e-02 9.077512921234016929e-02 1.044291946229154305e-01 1.187517269639754847e-01 1.330808888556934966e-01 1.467271483375725272e-01 1.590055084557962517e-01 1.692933286260067949e-01 1.771215638004803028e-01 1.823061078957880221e-01 1.851204941435658502e-01 1.864898168633027931e-01 1.881259889933869778e-01 1.924156677879241550e-01 2.018200762956922079e-01 2.178354232980013738e-01 2.401440013158180342e-01 2.665834958286848466e-01 2.937726586161799602e-01 3.178366762190493744e-01 3.349829648423443551e-01 3.419820183061873520e-01 3.366559075130894363e-01 3.184131084415104951e-01 2.887831599705029673e-01 2.517797267948573836e-01 2.136469444072943702e-01 1.810150427455347877e-01 1.566943573161217740e-01 1.362195030407657159e-01 1.110579340503741186e-01 7.599384488211344268e-02 3.602049224380607373e-02 3.641858417091931727e-02 7.240469713438028865e-02 9.552798599077845509e-02 9.556253224214135422e-02 7.284937679912183162e-02 3.962587317040706936e-02 3.737355419698191322e-02 6.177657405290577775e-02 7.028284568467142723e-02 6.249061084755327955e-02 7.177760637439033198e-02 1.128821063686425569e-01 1.598191998386979673e-01 2.056511510027502765e-01 2.575598750647795088e-01 3.106924433576898070e-01 3.452669258022589838e-01 3.493332952878657194e-01 3.315714587545174896e-01 3.068520199182725450e-01 2.759355921565270764e-01 2.403342200568101272e-01 2.259327899638029491e-01 2.405083122043048249e-01 2.392444801299692392e-01 1.863538677156365286e-01 8.820286367530096039e-02 3.781155709264753112e-02 1.115172181293771214e-01 1.337035006879512822e-01 9.812814865930942487e-02 3.568186025118828125e-02 6.568253709597485224e-02 1.153905423202344072e-01 1.301810863046339306e-01 1.171928261595299031e-01 1.084249382282457680e-01 1.307877591885104052e-01 1.649940323550193599e-01 1.864715164106832967e-01 1.874072778836352593e-01 1.717616235764675148e-01 1.503641876885264406e-01 1.359372849591972410e-01 1.349873495047747007e-01 1.427571998875377945e-01 1.503327480926979209e-01 1.520325883621784224e-01 1.460904266442088206e-01 1.331845388400515195e-01 1.152723963500179166e-01 9.500772712625908667e-02 7.567131867177190330e-02 6.141325211819262386e-02 5.635878332081866587e-02 6.064637115485035229e-02 6.974528343921164442e-02 7.933845573717693278e-02 8.713222854209715096e-02 9.219163302038589636e-02 9.430799835307750179e-02 9.366899089341068629e-02 9.068309583123708439e-02 8.587338078797525365e-02 7.980611969561345054e-02 7.304022539520334256e-02 6.609042710124614362e-02 5.939918550994594676e-02 5.331321868770250855e-02 4.806260827914723283e-02 4.374534498386754844e-02 4.032631544396207690e-02 3.766039089678584195e-02 3.553873071680095641e-02 3.374275584510562365e-02 3.208659169104117331e-02 3.043877842925207799e-02 2.872598301135259255e-02 2.692650568031247291e-02 2.506037335051114132e-02 2.317984934005642636e-02 2.136156387818704747e-02 1.969947496019262834e-02 1.829617646538606035e-02 1.724910349669625531e-02 1.663014318916321982e-02 1.646419860037940872e-02 1.671956733695716818e-02 1.731870472677287873e-02 1.816256477254385784e-02 1.915360946634490913e-02 2.020896603545297918e-02 2.126436950497424816e-02
5.757712719305135840e-02 5.780729057799904175e-02 5.802683662637139750e-02 5.824705815030292722e-02 5.847898436299953095e-02 5.873221617370132097e-02 5.901349441966053516e-02 5.932508026972560522e-02 5.966309359749050190e-02 6.001602717497477035e-02 6.036372473857386234e-02 6.067717596805143748e-02 6.091954689185510169e-02 6.104894771887112853e-02 6.102356852501079204e-02 6.081001145561668042e-02 6.039590829203581729e-02 5.980811392615342087e-02 5.913747941618249099e-02 5.856930014183840683e-02 5.841279866765327483e-02 5.911143783283100833e-02 6.120357507313758244e-02 6.521238467925685733e-02 7.149665331798217560e-02 8.014724621733526622e-02 9.098326232501476041e-02 1.036161995497596744e-01 1.175210376017208069e-01 1.320875433687128675e-01 1.466592778692538124e-01 1.605780957351381488e-01 1.732496548221350852e-01 1.842405600667134657e-01 1.934109747062337237e-01 2.010721762984924721e-01 2.081263678713801413e-01 2.160892445873649481e-01 2.268436081424102801e-01 2.420327844962927299e-01 2.622697647341658000e-01 2.866022591384710938e-01 3.125383364416566834e-01 3.365271693305642575e-01 3.546157048253876787e-01 3.631198629659965760e-01 3.592755514031644171e-01 3.418539162001529297e-01 3.116814125997700025e-01 2.719410813852301545e-01 2.280306176268554474e-01 1.865401886847297408e-01 1.527189159934658758e-01 1.270363839948082108e-01 1.051887801986010340e-01 8.503988781149567078e-02 7.573487003904705306e-02 8.971547399518256527e-02 1.159172568497966321e-01 1.346309138171601361e-01 1.335112843719672704e-01 1.086176876991259282e-01 6.498675341355125701e-02 2.339069265069742415e-02 4.417516292768558506e-02 6.638355449637102501e-02 6.669392161208265168e-02 6.853960389190970337e-02 1.031430191793188955e-01 1.509976998557453765e-01 1.952856567728840920e-01 2.439044276204296036e-01 3.050763095597360253e-01 3.639115370935911420e-01 3.987000887300455321e-01 4.069613131968103925e-01 4.038373391997524542e-01 3.938908934250600624e-01 3.633990299268134994e-01 3.132232871115253614e-01 2.761602722384401409e-01 2.678983386368823938e-01 2.477730012624254075e-01 1.836313509418220080e-01 1.041408381413665291e-01 1.143382786024757791e-01 1.643602374665694144e-01 1.653537325733018259e-01 1.139043513322630374e-01 5.974469890340195627e-02 9.727758886810940198e-02 1.448628949689551026e-01 1.598024073276736734e-01 1.534995588938471989e-01 1.570646856355376597e-01 1.845219157526882259e-01 2.164098986129778524e-01 2.323505678055807766e-01 2.253700107384618567e-01 1.993792642876110466e-01 1.654663335679852076e-01 1.387877945427021253e-01 1.314930018794473743e-01 1.409761111754783969e-01 1.544224096125297041e-01 1.624544610454434490e-01 1.615392808252668067e-01 1.517598988505613200e-01 1.351340601772055561e-01 1.147579978844946447e-01 9.448820113416525612e-02 7.882716826068712768e-02 7.186096254624002588e-02 7.414606816832058911e-02 8.189035360866611657e-02 9.076779896088850441e-02 9.817345148397130239e-02 1.029861411777259206e-01 1.049522258995208152e-01 1.042849498596329499e-01 1.014333480306239543e-01 9.694275739681834647e-02 9.136603063579186446e-02 8.520612161471069479e-02 7.888043630218802282e-02 7.270189340927092625e-02 6.687401388177227624e-02 6.149839103202639490e-02 5.659261661395250526e-02 5.211540555929338597e-02 4.799424507036206822e-02 4.415063268135432928e-02 4.051934869174569215e-02 3.706054086555032878e-02 3.376547999081200985e-02 3.065786553328103681e-02 2.779235600729469680e-02 2.525070135892394999e-02 2.313367313134971973e-02 2.154488824901189606e-02 2.056390714690929655e-02 2.021500453357103627e-02 2.044999962800582785e-02 2.115999685876985073e-02 2.220818451503845520e-02 2.346168651687745299e-02 2.480931629833821317e-02 2.616618302578370414e-02 2.747129770797166956e-02 2.868295239602852362e-02 2.977416270943209278e-02
6.174108756210983789e-02 6.204147920595727561e-02 6.229418173466869796e-02 6.250800875401568701e-02 6.269320142133570639e-02 6.286086098247052611e-02 6.302209868047116414e-02 6.318689324675695607e-02 6.336269245829266594e-02 6.355286202685955788e-02 6.375516999653213501e-02 6.396059150171339025e-02 6.415281898625191381e-02 6.430896110108368091e-02 6.440201053531467712e-02 6.440576420010320213e-02 6.430298881656010268e-02 6.409769691753443299e-02 6.383226060839210236e-02 6.360928924439070153e-02 6.361581326605188214e-02 6.414213633002971426e-02 6.557995297657924494e-02 6.837998981146808930e-02 7.296212663032003443e-02 7.960550378425043649e-02 8.837218997316403923e-02 9.909692412556238283e-02 1.114280678180067652e-01 1.248859110021491442e-01 1.389206983487270286e-01 1.529736688390091470e-01 1.665531528196741162e-01 1.793356840820642395e-01 1.912918832883571396e-01 2.028157680386315498e-01 2.147997528336371142e-01 2.285552671772273781e-01 2.454784432909167535e-01 2.664741606472048052e-01 2.913546162634221282e-01 3.185148742965875357e-01 3.450255767555889252e-01 3.670613617522929251e-01 3.805203592210314456e-01 3.817424548808748819e-01 3.682681521427460525e-01 3.395541118172156203e-01 2.974996039883564536e-01 2.465635953626857668e-01 1.931660447904820499e-01 1.440101316648167706e-01 1.034973347821980805e-01 7.371382547800915674e-02 6.569255719240231495e-02 9.613882830878253682e-02 1.505486836449313470e-01 2.086142642210932485e-01 2.545691618262180267e-01 2.761038490543399337e-01 2.666591161699561896e-01 2.278218267605041925e-01 1.703029893313942056e-01 1.131019763191276617e-01 7.816056525031897517e-02 6.897637477377893678e-02 7.379975019619554322e-02 1.028186967957191722e-01 1.495835520410945529e-01 1.909203594599981069e-01 2.223017538663502046e-01 2.648473110941945152e-01 3.295407293252226588e-01 3.917490756201710833e-01 4.258156418504169816e-01 4.361449999413954948e-01 4.444435978217562422e-01 4.485378226507498178e-01 4.225912599015915760e-01 3.621798509556485302e-01 3.020111920403009131e-01 2.712281950956039744e-01 2.429457992841843328e-01 1.912036361820363961e-01 1.580390747753702974e-01 1.932017149235952802e-01 2.328068710016057141e-01 2.249302872580194457e-01 1.729013091186457907e-01 1.216131274244199034e-01 1.258522030916900680e-01 1.530014699202516815e-01 1.620278281030206879e-01 1.619257690216432399e-01 1.809708802087351132e-01 2.217714323137845722e-01 2.610266693692795403e-01 2.801368220259167763e-01 2.729887906214087945e-01 2.433374409085005685e-01 2.016603090417315447e-01 1.629036130866053644e-01 1.426662264614613207e-01 1.454807975027268829e-01 1.594638055780825681e-01 1.713864788865194777e-01 1.749040191652988518e-01 1.688386496360716194e-01 1.548297040747341757e-01 1.360178416230495291e-01 1.163806107341771173e-01 1.002787855437438091e-01 9.145329675757175869e-02 9.098481842583536205e-02 9.646131240103365811e-02 1.042175149145506130e-01 1.115252489624722065e-01 1.169600141993898529e-01 1.200115253509521501e-01 1.206956327150961461e-01 1.192970577897069784e-01 1.162116280572737109e-01 1.118520920438355187e-01 1.065951313423411650e-01 1.007560507934258942e-01 9.458214490456313961e-02 8.825805085651020065e-02 8.191782610052238123e-02 7.565967383462356144e-02 6.956040952885493567e-02 6.368789265230093144e-02 5.811059172611653806e-02 5.290403528330208521e-02 4.815399129994134275e-02 4.395576872059310525e-02 4.040824694854541765e-02 3.760091901994286334e-02 3.559402570656673703e-02 3.439695232093466920e-02 3.395562417918698839e-02 3.415826278024760437e-02 3.485805496264265946e-02 3.590093436465893045e-02 3.714682930880727763e-02 3.848028586661996625e-02 3.981259168789691438e-02 4.107925933496817811e-02 4.223582741154679326e-02 4.325357591704537263e-02 4.411579961915203935e-02 4.481478994855950249e-02
6.572003138148202472e-02 6.613571683884496288e-02 6.646612644091168254e-02 6.671415573123781750e-02 6.688472273370105192e-02 6.698474131578649460e-02 6.702292070374701871e-02 6.700934479154567469e-02 6.695479712693046259e-02 6.686982614001241165e-02 6.676359579822652157e-02 6.664264312572239224e-02 6.650976577223151331e-02 6.636338454503121209e-02 6.619785659986268667e-02 6.600533980606942963e-02 6.577990830473916251e-02 6.552466048021256262e-02 6.526246621817882732e-02 6.505058410354901122e-02 6.499825498744793428e-02 6.528394898769687704e-02 6.616483283935661874e-02 6.796657268366552984e-02 7.104197214097725255e-02 7.569936227089189840e-02 8.212386269243140968e-02 9.032639394945625455e-02 1.001399742293341000e-01 1.112560278074187642e-01 1.232829706795830482e-01 1.358177865880370316e-01 1.485322406493082559e-01 1.612770486985330987e-01 1.741962059515799188e-01 1.878185413608103038e-01 2.030587657434387572e-01 2.210412172599461322e-01 2.427067207063964283e-01 2.682953650931509393e-01 2.969183811523170569e-01 3.264040114387515290e-01 3.534569433298491714e-01 3.740688740247692379e-01 3.841124347878453471e-01 3.800694931028824053e-01 3.598264413513918014e-01 3.234085061718390275e-01 2.734416296964335413e-01 2.150433423612522765e-01 1.547866941634552518e-01 9.858939509947138580e-02 5.078218773327373980e-02 3.857598011853761999e-02 8.950685630896135225e-02 1.613353644287635891e-01 2.398512231254350813e-01 3.125019843068888581e-01 3.663035095168602484e-01 3.914610944881257160e-01 3.839441395378315192e-01 3.458449215298411428e-01 2.839675182022065592e-01 2.080915851480853174e-01 1.307425893419710272e-01 7.635899410595119174e-02 9.367027511591621836e-02 1.500133501353046184e-01 2.001705645481917095e-01 2.284121333092838380e-01 2.409719483619956193e-01 2.705845251481316938e-01 3.324165671372750763e-01 3.920854345669343433e-01 4.163801725659772024e-01 4.133687563192521286e-01 4.178182905539974401e-01 4.315586013775973284e-01 4.165131827661259778e-01 3.557733673620090964e-01 2.810294886341953013e-01 2.374582452149545941e-01 2.164250275145142011e-01 1.920229864128824293e-01 1.968229423771424014e-01 2.490598957771303079e-01 2.950804354125309836e-01 2.959929796722111650e-01 2.532287513420592995e-01 1.967311780841836943e-01 1.615007081333574013e-01 1.508505458461671389e-01 1.446605167056459196e-01 1.478855431872466708e-01 1.805995282231795118e-01 2.336111437377459132e-01 2.814751761004975483e-01 3.071227882077526838e-01 3.047666260769300028e-01 2.776285164457870658e-01 2.354644268691563624e-01 1.925478631529907170e-01 1.647917688206627929e-01 1.606456614415379403e-01 1.722118327053989983e-01 1.855137478083573876e-01 1.921088927053523909e-01 1.894942379106653307e-01 1.787023526919211402e-01 1.626422790044075584e-01 1.451311666470176953e-01 1.301709283129113548e-01 1.209940498612094156e-01 1.187982000209616279e-01 1.222666040469550935e-01 1.287396483895004717e-01 1.357588908250133286e-01 1.417125621971254967e-01 1.457771031096549985e-01 1.476684575079600381e-01 1.474239024728727920e-01 1.452523651961711570e-01 1.414409317086442464e-01 1.363001649631511714e-01 1.301346928803625291e-01 1.232295683613695708e-01 1.158459230512543514e-01 1.082215919735216025e-01 1.005738995702169236e-01 9.310279778508973036e-02 8.599311007164134324e-02 7.941484496687835348e-02 7.352056009907405321e-02 6.843890903653374047e-02 6.426430565959027896e-02 6.104451744413492281e-02 5.877051482366778268e-02 5.737416128474878696e-02 5.673714548205686936e-02 5.670937255481545147e-02 5.713062226228817625e-02 5.784893695178844331e-02 5.873228110581132921e-02 5.967348834466976171e-02 6.059038797989844266e-02 6.142325884182364693e-02 6.213122162298585077e-02 6.268852458667271976e-02 6.308118300189814731e-02 6.330413522636085810e-02 6.335892618532838749e-02
6.944326004519614515e-02 7.001446113594736453e-02 7.046882997083070421e-02 7.080204629716564668e-02 7.101152958995129993e-02 7.109673227727143774e-02 7.105938781226947554e-02 7.090367909769013099e-02 7.063628814123626420e-02 7.026628839496908141e-02 6.980485151064204363e-02 6.926476612238002817e-02 6.865981436728045562e-02 6.800412786013515509e-02 6.731175063911046252e-02 6.659676627737193266e-02 6.587448131900471016e-02 6.516426019287163696e-02 6.449461256728972192e-02 6.391093249772793194e-02 6.348569951866256389e-02 6.332972122407906634e-02 6.360092501516489971e-02 6.450462210998036960e-02 6.627779999618564621e-02 6.915322918586558343e-02 7.330915851420566343e-02 7.882239105414677593e-02 8.564560720675912231e-02 9.361972675666985211e-02 1.025191235135009399e-01 1.121228994011801011e-01 1.223074648406185516e-01 1.331538786308081312e-01 1.450486635640154676e-01 1.587277855806364657e-01 1.751869435799349173e-01 1.954004691677683758e-01 2.198890704409267316e-01 2.482943231243768811e-01 2.791302220132426681e-01 3.097792571395489580e-01 3.367098602993465195e-01 3.558813878586111756e-01 3.633219127488580003e-01 3.558536432854425557e-01 3.318862248237011148e-01 2.921098528980782261e-01 2.398131771254327915e-01 1.804482042172155243e-01 1.200635288481771284e-01 6.298287813779299138e-02 2.288359610679390962e-02 6.962963965077548223e-02 1.435986267153770701e-01 2.271561831795188835e-01 3.097164221421978558e-01 3.786360085179270030e-01 4.242481129723257305e-01 4.434851851242485044e-01 4.386680761120502758e-01 4.116146483512768683e-01 3.593208178383787144e-01 2.780934089350648453e-01 1.744122977420426435e-01 8.754595736516107563e-02 1.217453933587718529e-01 1.972154051755251880e-01 2.448828257218492732e-01 2.574421593481235337e-01 2.520277992232748399e-01 2.708024697867944530e-01 3.309850825759708126e-01 3.869340222291430820e-01 3.921574666592688163e-01 3.493668112559276673e-01 3.166709605917906178e-01 3.316527180749739845e-01 3.409029736358935581e-01 2.972330453381888948e-01 2.200570089182936340e-01 1.733646120682015845e-01 1.737663556472505422e-01 1.784315700486908129e-01 2.026596295557747673e-01 2.654188483722219605e-01 3.259625061483496511e-01 3.454068068600285035e-01 3.165410322397220755e-01 2.577416160201984052e-01 1.966935708154855245e-01 1.515660524672694798e-01 1.256899366074157864e-01 1.280707343419699162e-01 1.678934433069515231e-01 2.261802901030706969e-01 2.782298162809996867e-01 3.086183062622646078e-01 3.115641584725445390e-01 2.896017756606690252e-01 2.518544164806136854e-01 2.121543043267049844e-01 1.858385249382727700e-01 1.813336531791335249e-01 1.924977468656170476e-01 2.066814607418380190e-01 2.153648607817883476e-01 2.155758048305153052e-01 2.079624456967954782e-01 1.951484378266268027e-01 1.806431584093257658e-01 1.679916566192168059e-01 1.599036227174009395e-01 1.574470905869166104e-01 1.598588290707817772e-01 1.652497736021277530e-01 1.715957567977399734e-01 1.773297444771188003e-01 1.814715504602364415e-01 1.835331908781464572e-01 1.833765198712861699e-01 1.810908687601139877e-01 1.769035835397924639e-01 1.711188819025304675e-01 1.640774565398669671e-01 1.561303152965639041e-01 1.476220213853599861e-01 1.388798750660853454e-01 1.302065338128041705e-01 1.218741908963749260e-01 1.141188896787405926e-01 1.071340607581820620e-01 1.010631569421478471e-01 9.599241593404914119e-02 9.194601861568545143e-02 8.888647816372462207e-02 8.672218948836046826e-02 8.532171609125220602e-02 8.453184788620538015e-02 8.419531815279325537e-02 8.416484596311712973e-02 8.431203979075244104e-02 8.453143692125950071e-02 8.474089935803010010e-02 8.487976656876834725e-02 8.490591477775241702e-02 8.479249976180593118e-02 8.452483202689446695e-02 8.409760134710551893e-02 8.351252522059043892e-02 8.277641814238857754e-02
7.292072176033205511e-02 7.367910304763876372e-02 7.429894385715757332e-02 7.476923458533611677e-02 7.507999339959257890e-02 7.522267011654425184e-02 7.519058967097599910e-02 7.497942444980158772e-02 7.458767954492075136e-02 7.401716974463701249e-02 7.327346308566862199e-02 7.236626516083788374e-02 7.130972437387142482e-02 7.012265533579677135e-02 6.882871054965503110e-02 6.745658317336432341e-02 6.604039474180933844e-02 6.462049837278152631e-02 6.324497577848703367e-02 6.197205814760622239e-02 6.087345091103288364e-02 6.003796528132423344e-02 5.957389408973120387e-02 5.960741724262414581e-02 6.027372672176321833e-02 6.169883121017911976e-02 6.397411104588612840e-02 6.713150120913966012e-02 7.113100937649664834e-02 7.587123147851704275e-02 8.122918623771210878e-02 8.713192340651777779e-02 9.365838010673743774e-02 1.011580277192565408e-01 1.103428406995567157e-01 1.222665083967734434e-01 1.380995662298832027e-01 1.587114365505479519e-01 1.842290918269781086e-01 2.137643069711889499e-01 2.453588662917453311e-01 2.760932954671203032e-01 3.023263721873743481e-01 3.200854949110992220e-01 3.256366047094542693e-01 3.162207664575180655e-01 2.908649352173946490e-01 2.510631205093157847e-01 2.009816986656656201e-01 1.466807719146945577e-01 9.386840818479637305e-02 4.577262481022803531e-02 3.280962527862824746e-02 9.212019967164290779e-02 1.724860394797028407e-01 2.593403272727302644e-01 3.371016100714835928e-01 3.910253748414587172e-01 4.150656899814473277e-01 4.167383238258077216e-01 4.109557696924663328e-01 4.012744987342945491e-01 3.705241950218495783e-01 2.985775849092932033e-01 1.875959562748058529e-01 9.613101596589185283e-02 1.520954458958917455e-01 2.333165876104663361e-01 2.721621836907421876e-01 2.713777419642772748e-01 2.589133749546730368e-01 2.817399188040223268e-01 3.521735208663304140e-01 4.138836998240343901e-01 4.051863513293739172e-01 3.083268836250872558e-01 1.806883578734984064e-01 1.801106233911551335e-01 2.483182033438232905e-01 2.441977632066774928e-01 1.689415326673751605e-01 1.066250611024685407e-01 1.335855922949633900e-01 1.624098416712355386e-01 1.861451137173748549e-01 2.451527110413318222e-01 3.154628393252247309e-01 3.516758888502504732e-01 3.363434094436794641e-01 2.804075143435747486e-01 2.094168015277244610e-01 1.473101216717876971e-01 1.084895305253502085e-01 1.075741112084138140e-01 1.479515472485921079e-01 2.056010871885362579e-01 2.575522542791017777e-01 2.898093440282844546e-01 2.968315106751601706e-01 2.809802459532307339e-01 2.512339539667348687e-01 2.210887094413628851e-01 2.041631172505189995e-01 2.058709135643632671e-01 2.196247555343534275e-01 2.349143558220387062e-01 2.448062410847718362e-01 2.468680148252929141e-01 2.417591829217875521e-01 2.318781109738360380e-01 2.203531353334821918e-01 2.102221968228110138e-01 2.037002084626766685e-01 2.016551089703300659e-01 2.035677927605642479e-01 2.080221117570164591e-01 2.133733288718247245e-01 2.182198257720138757e-01 2.215872616137124773e-01 2.229247843207412261e-01 2.220253052441850949e-01 2.189328555057921122e-01 2.138613729940487818e-01 2.071305445339984008e-01 1.991174476508963953e-01 1.902209248541033015e-01 1.808355743852094466e-01 1.713326754795688467e-01 1.620458927363846169e-01 1.532601751156090208e-01 1.452029363276562679e-01 1.380374005477454369e-01 1.318588081301862169e-01 1.266947022924098665e-01 1.225103873876000338e-01 1.192197103876526249e-01 1.166999039255603582e-01 1.148080661147549142e-01 1.133965616683073468e-01 1.123252822542309542e-01 1.114698479058170988e-01 1.107258932856121231e-01 1.100102294659197899e-01 1.092598769551630378e-01 1.084298745980008943e-01 1.074905497679749522e-01 1.064247035164422872e-01 1.052249746608607123e-01 1.038915125279298024e-01 1.024300026023497734e-01 1.008500399960593902e-01
7.624099872443758363e-02 7.720826782733418436e-02 7.802601510199763668e-02 7.867814488085238256e-02 7.914886053462547033e-02 7.942307156186727279e-02 7.948688055922061013e-02 7.932815490070366238e-02 7.893718564234533663e-02 7.830743299126440016e-02 7.743635360922523914e-02 7.632630013222101162e-02 7.498547776486118310e-02 7.342893689307801453e-02 7.167957441936456675e-02 6.976910927240402571e-02 6.773898662814774319e-02 6.564114412959652645e-02 6.353852838910610534e-02 6.150515946798951195e-02 5.962537923810300178e-02 5.799167861853546380e-02 5.670023862086087663e-02 5.584323893884177159e-02 5.549743869067036428e-02 5.570984704232929963e-02 5.648337787803622140e-02 5.776746260412512352e-02 5.945984451119475794e-02 6.142642592944996816e-02 6.354745256315763591e-02 6.580086576432990497e-02 6.839246027915445170e-02 7.192082586592117577e-02 7.749433005646949590e-02 8.661474226296880796e-02 1.006962383736692279e-01 1.204506147845121750e-01 1.455609329774712191e-01 1.746968305910546193e-01 2.056376400266254900e-01 2.353975001742282802e-01 2.604119717405036227e-01 2.768771161307143069e-01 2.812948175720110244e-01 2.712173263308636506e-01 2.461018927339867768e-01 2.080748048973916076e-01 1.622424443463159893e-01 1.159038676634851217e-01 7.569011594466627801e-02 4.440353422467327449e-02 4.070892299026339367e-02 9.047439145059138488e-02 1.660172501006196566e-01 2.471514237370453504e-01 3.134648473623328213e-01 3.472916103253050335e-01 3.437844441458827727e-01 3.202444004617405748e-01 3.097862377622884189e-01 3.206798992052881658e-01 3.167468978259682655e-01 2.625283915555337577e-01 1.613829939873884511e-01 1.013948922163060151e-01 1.797078500213851737e-01 2.519456935212141535e-01 2.760493413573533172e-01 2.687507167401206321e-01 2.677700261413715754e-01 3.156083790928909116e-01 4.114632538995397493e-01 4.929952772734960686e-01 4.891009854660401945e-01 3.675434655165185638e-01 1.566887459705548213e-01 6.714055579728209211e-02 2.168316306867177079e-01 2.449400609715851329e-01 1.646508221818804574e-01 6.254771288913128779e-02 1.145472379483230968e-01 1.610752585232790579e-01 1.708131453864805138e-01 2.086361610875636652e-01 2.763343259099849125e-01 3.193832989202519679e-01 3.108625768879240137e-01 2.581077931804143244e-01 1.868705053503147417e-01 1.228052593089603295e-01 7.966757131095003608e-02 7.241193065700560205e-02 1.112518722227027052e-01 1.686525402404491780e-01 2.213245398278564646e-01 2.563144525350404823e-01 2.689118695319371866e-01 2.621253532770813632e-01 2.451604058901626637e-01 2.303054855435565373e-01 2.272407187846507137e-01 2.370898115309794107e-01 2.533955069330798837e-01 2.686375369602936880e-01 2.781849525988306371e-01 2.806108245687577996e-01 2.767786281879625054e-01 2.688747201725862346e-01 2.595961809205089565e-01 2.514587835955705009e-01 2.462224596258879850e-01 2.445464006065608820e-01 2.460134684379581271e-01 2.494967263232314991e-01 2.536417084287980739e-01 2.572370860376541613e-01 2.593969504693176553e-01 2.595962705254920011e-01 2.576285751605534857e-01 2.535357824725378295e-01 2.475361796981657980e-01 2.399611397379295130e-01 2.312034460085997667e-01 2.216768037611238640e-01 2.117849457514760503e-01 2.018985274972863453e-01 1.923382447364270775e-01 1.833630765850585154e-01 1.751631252123916904e-01 1.678570242420271696e-01 1.614941227404335378e-01 1.560614604274832840e-01 1.514949449028902828e-01 1.476933718466888479e-01 1.445333765926327119e-01 1.418833559261025723e-01 1.396148666613555578e-01 1.376107586699962249e-01 1.357700301436221002e-01 1.340098965259916008e-01 1.322657904662559725e-01 1.304900167638939346e-01 1.286496688728326343e-01 1.267242537785373269e-01 1.247033203171262206e-01 1.225842644783370766e-01 1.203703981460610833e-01 1.180693105907305307e-01 1.156915176105197535e-01
7.953843513509305241e-02 8.072582969889169346e-02 8.176178420510969713e-02 8.262699315731052152e-02 8.330195040220472746e-02 8.376735285723235780e-02 8.400460808058568540e-02 8.399645943194929132e-02 8.372774183418635330e-02 8.318627911416173748e-02 8.236392990301996675e-02 8.125778209138770358e-02 7.987148428571810843e-02 7.821668415150020981e-02 7.631451421428767090e-02 7.419702014343802776e-02 7.190835749567332791e-02 6.950548267164857741e-02 6.705792947225952538e-02 6.464610834630390990e-02 6.235744521319409178e-02 6.027971070145698301e-02 5.849126292897641882e-02 5.704879303972976851e-02 5.597443336156117388e-02 5.524524129626594282e-02 5.478837086256788114e-02 5.448452026053917513e-02 5.418159620063270343e-02 5.372200846637539828e-02 5.299247594457223015e-02 5.201522917674910457e-02 5.110892698910403376e-02 5.112472553282299687e-02 5.361100331941373587e-02 6.048120248900165641e-02 7.305726831019357381e-02 9.143545170892938834e-02 1.147063336565024017e-01 1.413143509467834347e-01 1.691568969434323055e-01 1.955812178100603260e-01 2.174636687392243195e-01 2.314650214700771091e-01 2.345003602499613482e-01 2.244157981375953792e-01 2.008029462787568054e-01 1.658038286084415336e-01 1.246700333454346388e-01 8.565673438231385939e-02 5.783815583645346425e-02 4.452208907213532629e-02 4.759836340730896204e-02 8.086322543799544238e-02 1.389816736872504510e-01 2.025600448270098997e-01 2.497355663188807751e-01 2.617588566909818115e-01 2.328351128804910519e-01 1.843169707563273862e-01 1.720949125968442850e-01 2.077681352809278015e-01 2.254921978765197232e-01 1.860141029876861696e-01 1.073278550725618036e-01 1.155169033966938485e-01 2.028691195703686001e-01 2.553290875071215771e-01 2.623888244974571515e-01 2.567910464246560553e-01 2.833230036297117449e-01 3.716368874797570387e-01 5.048617356263084277e-01 6.157697663204607652e-01 6.278965084619958503e-01 5.054971338331873953e-01 2.849219894594971492e-01 1.166434063561045398e-01 2.022957727080764156e-01 2.318446494875812114e-01 1.455075623970604470e-01 2.734403200918624627e-02 1.279457959934466593e-01 1.781381684421583234e-01 1.706117601536208395e-01 1.829662422765548080e-01 2.402523292115666120e-01 2.789166260555912547e-01 2.653401019068853950e-01 2.079977249314408361e-01 1.373882563229999465e-01 8.404698988195176412e-02 5.197026567292775678e-02 2.346732722442124858e-02 5.117327703691133822e-02 1.121332258342027793e-01 1.699001355738715136e-01 2.124921330967969313e-01 2.361230352887492001e-01 2.442335383314898078e-01 2.450917514505014383e-01 2.476556404038517956e-01 2.568742683077944178e-01 2.717754984775421212e-01 2.879204248542195366e-01 3.009576267289675311e-01 3.083896883178147696e-01 3.097219930712009073e-01 3.059709048535039222e-01 2.990497999674304186e-01 2.911819442115696766e-01 2.843688274955038509e-01 2.799594933719641299e-01 2.784180960191751653e-01 2.793688214331122577e-01 2.818773502464582137e-01 2.848139681210009599e-01 2.871470346415322394e-01 2.881052410789576856e-01 2.872253224312228403e-01 2.843292714689568124e-01 2.794693175769434323e-01 2.728644989462338244e-01 2.648409237615743650e-01 2.557806918248115569e-01 2.460807317936361538e-01 2.361211073411413619e-01 2.262417373602534088e-01 2.167264355390663977e-01 2.077933911576166637e-01 1.995914657288357652e-01 1.922017998027885921e-01 1.856441138428610027e-01 1.798867655864581361e-01 1.748592373096901909e-01 1.704654737746341964e-01 1.665965267913434023e-01 1.631412999515411966e-01 1.599947090003130956e-01 1.570631079898484883e-01 1.542672431102565800e-01 1.515432288814883011e-01 1.488421102593361078e-01 1.461285307857328186e-01 1.433789270365884994e-01 1.405795556298114479e-01 1.377245556911903535e-01 1.348141673778534555e-01 1.318531673027660278e-01 1.288495415416445189e-01 1.258133919264549927e-01
8.292688540355115656e-02 8.433323324589367398e-02 8.559177874936192698e-02 8.668153613893939125e-02 8.758112314185993730e-02 8.826921568550478991e-02 8.872513924344199721e-02 8.892962033058035565e-02 8.886572201201954624e-02 8.851998536096579440e-02 8.788379280249032643e-02 8.695495632261490693e-02 8.573950901825823367e-02 8.425363541731996364e-02 8.252560446047486897e-02 8.059745662903916585e-02 7.852603235009712745e-02 7.638271369224901297e-02 7.425102227701359248e-02 7.222108190359190216e-02 7.038012390054457224e-02 6.879895604200825243e-02 6.751576532204563164e-02 6.652044852573035794e-02 6.574392492344623140e-02 6.505657045909442326e-02 6.427800270578776232e-02 6.319839438395967457e-02 6.161135881775518797e-02 5.936171453319365188e-02 5.641896987999414637e-02 5.299921716422582862e-02 4.976388571050292114e-02 4.805607784180519759e-02 4.983186133711266230e-02 5.673367696502184393e-02 6.899243768631600771e-02 8.561739918182957598e-02 1.051762780451878793e-01 1.261012228725900963e-01 1.466547217447136120e-01 1.648664786053446740e-01 1.785622519769236027e-01 1.855241852715053541e-01 1.837977907874736583e-01 1.721357019121085297e-01 1.505268823259638955e-01 1.207081370337295123e-01 8.653312960690601185e-02 5.427263550333592118e-02 3.383966363453221049e-02 3.528204151117726728e-02 5.227761814653102135e-02 8.104073382876469944e-02 1.189832211853593946e-01 1.552799373814643391e-01 1.742681196539433430e-01 1.620504944599110153e-01 1.141359058078568467e-01 5.011388085940397114e-02 7.644397031426002076e-02 1.347183992776858352e-01 1.483189815364845676e-01 1.088523047017388307e-01 7.851381199763028673e-02 1.511161259058678430e-01 2.251955403803526101e-01 2.536985144967974226e-01 2.463807409945786286e-01 2.475287013016868320e-01 3.057851958448024043e-01 4.385516722796246047e-01 6.138150945763616306e-01 7.570426246503206835e-01 7.883723649562571767e-01 6.709450881597420757e-01 4.396397530606286352e-01 1.977898568250129052e-01 1.198311972593991692e-01 1.353713160414859729e-01 6.097083901160862962e-02 6.839066962273927797e-02 1.742049606707271325e-01 2.099513758903564509e-01 1.900114183409662982e-01 1.911085269124407904e-01 2.377521231891158993e-01 2.638476131968781058e-01 2.349090579412413948e-01 1.623957515929674023e-01 8.639364234282888300e-02 6.596607903016599161e-02 7.762850727308240328e-02 6.286663053939341161e-02 2.928021052290890811e-02 6.124256787245976885e-02 1.218046523569390055e-01 1.739686896672899830e-01 2.116708742108181496e-01 2.365793053406866353e-01 2.539580118209366355e-01 2.689813882760826447e-01 2.841948534529087911e-01 2.992169143583063851e-01 3.121501632389094838e-01 3.211522247599855606e-01 3.252829971222894190e-01 3.246723683990903053e-01 3.203288001082305048e-01 3.138078062488577902e-01 3.068339202138439248e-01 3.009228576757769780e-01 2.970665179173406223e-01 2.955670823127474756e-01 2.960766653689786976e-01 2.978099934644521940e-01 2.998215095902068694e-01 3.012387860745551760e-01 3.014014470830044257e-01 2.999100468377293716e-01 2.966138548570303457e-01 2.915668871414678343e-01 2.849728589891442621e-01 2.771309838224292332e-01 2.683884155582573761e-01 2.591015129971409037e-01 2.496062115149293437e-01 2.401969314036273839e-01 2.311131582025693909e-01 2.225327851962995707e-01 2.145713091639589454e-01 2.072859066279431617e-01 2.006832702401059321e-01 1.947299154186403480e-01 1.893635785377795755e-01 1.845044031845827770e-01 1.800648665722821007e-01 1.759577768019909005e-01 1.721020761326234327e-01 1.684265261622545085e-01 1.648715775608309841e-01 1.613898337693997764e-01 1.579455292134642752e-01 1.545133936330945201e-01 1.510771977711253544e-01 1.476281951375081614e-01 1.441636030949908776e-01 1.406852095265368752e-01 1.371981494152409442e-01 1.337098668956984426e-01 1.302292599556748032e-01
8.641608723345914345e-02 8.802285474371075724e-02 8.948649226181948357e-02 9.078517842423011741e-02 9.189675915907317971e-02 9.279932686716892143e-02 9.347198961962049912e-02 9.389586861326994216e-02 9.405536391098301419e-02 9.393972603914013675e-02 9.354496035165475731e-02 9.287606554738682407e-02 9.194955672981665329e-02 9.079613118200406674e-02 8.946318108836114058e-02 8.801662181554351094e-02 8.654118449342566854e-02 8.513796886387194063e-02 8.391782778926429320e-02 8.298936851893352895e-02 8.244138903552679365e-02 8.232155950748543116e-02 8.261554642545979044e-02 8.323222579892061712e-02 8.399993041146257278e-02 8.467608546336019559e-02 8.497002091960459413e-02 8.457826820800350143e-02 8.323402584179070973e-02 8.077739174214290663e-02 7.725971545451568168e-02 7.310017715985092646e-02 6.929235229895214232e-02 6.753324000897463486e-02 6.986247633810391267e-02 7.753143874338373764e-02 9.009355872437804780e-02 1.057856607305706215e-01 1.223787888384904321e-01 1.376276658335393588e-01 1.494296826850611826e-01 1.559557053318656739e-01 1.558461808666392334e-01 1.484695613676919324e-01 1.341990651779000898e-01 1.146280787184288802e-01 9.257248908606040272e-02 7.151815268145457483e-02 5.390316562304358489e-02 3.860165062535832886e-02 2.192422641104036646e-02 1.766918902912609571e-02 4.770956798422368306e-02 8.523193986312424530e-02 1.178092598693693815e-01 1.340644236370563958e-01 1.243523360920772702e-01 8.460411146879877331e-02 2.056048961893392965e-02 5.652431929405200839e-02 1.190158941041162960e-01 1.464669022009213450e-01 1.276210097431725865e-01 8.674120940848233097e-02 1.190280634727372833e-01 1.991140741960108484e-01 2.522535688688953837e-01 2.603803568487428333e-01 2.437616508635194468e-01 2.508082549262208305e-01 3.321330785965994070e-01 4.979840719729597964e-01 7.052666141164154467e-01 8.751514237208273261e-01 9.285203069328602510e-01 8.286104913341642009e-01 6.048386326045891437e-01 3.406600755975521255e-01 1.309158721345346499e-01 4.152381489225127204e-02 7.881717649988623231e-02 1.603717430345236727e-01 2.294328101365799566e-01 2.474138033962073324e-01 2.303223812452966646e-01 2.354594737084617917e-01 2.689020438836416949e-01 2.771376466016762796e-01 2.319749479712272244e-01 1.453037673064677127e-01 6.111626527057809760e-02 7.396354236144993266e-02 1.105345951368706253e-01 1.131611660172040373e-01 9.450638544005748876e-02 9.296512481394685057e-02 1.284639911400458911e-01 1.754898159821868808e-01 2.166724652873891210e-01 2.479518919919279085e-01 2.707553666164201345e-01 2.878067417343839751e-01 3.010778932260462781e-01 3.112916468269025239e-01 3.183425963402781167e-01 3.219318591466889257e-01 3.220116023524365878e-01 3.189698297440789476e-01 3.136261412628698064e-01 3.071071335517329137e-01 3.006408226000267248e-01 2.953075972544086936e-01 2.918092611780965240e-01 2.903349979292879635e-01 2.905770604467813323e-01 2.918808991981879930e-01 2.934546057438692235e-01 2.945557170925371393e-01 2.946103970101373593e-01 2.932614806167597732e-01 2.903641384391059121e-01 2.859517492593871002e-01 2.801896336535253940e-01 2.733277938360888504e-01 2.656586494120260489e-01 2.574824108011490864e-01 2.490808044281151157e-01 2.406988585481345810e-01 2.325339819243205375e-01 2.247313517935461413e-01 2.173845122733994994e-01 2.105399974932548324e-01 2.042047312832852290e-01 1.983549522489489181e-01 1.929455075023855937e-01 1.879185609941502744e-01 1.832110460356499160e-01 1.787605023446269814e-01 1.745092186428434389e-01 1.704068125646764631e-01 1.664115060913274324e-01 1.624904046391599799e-01 1.586190813881558637e-01 1.547807282524056027e-01 1.509650803693639298e-01 1.471672654447861162e-01 1.433866802599018109e-01 1.396259572428613094e-01 1.358900545507507329e-01 1.321854824564243358e-01 1.285196652777916559e-01
8.984424369391952325e-02 9.160836183501754049e-02 9.323043165807688715e-02 9.468789777319383538e-02 9.595808724568860582e-02 9.701897263314149256e-02 9.785019786327504854e-02 9.843442520586261069e-02 9.875906516901374055e-02 9.881844731410036053e-02 9.861647106825521814e-02 9.816972858561401338e-02 9.751099591039638637e-02 9.669281479552627179e-02 9.579060191985219741e-02 9.490430585778480976e-02 9.415712691192619499e-02 9.368940296206777762e-02 9.364583977542086102e-02 9.415536065932206267e-02 9.530524108949546547e-02 9.711424131693491280e-02 9.951142911414800896e-02 1.023266327293542582e-01 1.052952022541605026e-01 1.080763399038672939e-01 1.102831279259840064e-01 1.115241385710028094e-01 1.114601871229207314e-01 1.098842782744684082e-01 1.068370121679028256e-01 1.027689968148808863e-01 9.873562643436942232e-02 9.650212165279893617e-02 9.822352707715809039e-02 1.054209473307827355e-01 1.178939147911633595e-01 1.336912550778829034e-01 1.499119977363946588e-01 1.634040885757069295e-01 1.711553777672874532e-01 1.705931651783879344e-01 1.599354499816522668e-01 1.386146090704576950e-01 1.077449995585341852e-01 7.071375255071395138e-02 3.539957173841972587e-02 2.801477039118562690e-02 4.670383709324698457e-02 5.564459015066441222e-02 4.672555324188338438e-02 2.552007276997356883e-02 4.072807279370761063e-02 8.472407206648191469e-02 1.215480947283191365e-01 1.352234863560594080e-01 1.168960167974528175e-01 7.063430061332268139e-02 5.084469545361039455e-02 1.094991122581773779e-01 1.584476329284476570e-01 1.650038282784835608e-01 1.268002181997802402e-01 9.579510588937288629e-02 1.572752855980799058e-01 2.387003236581436427e-01 2.836778085681749273e-01 2.838782615235438400e-01 2.633311904620272981e-01 2.704186072513418138e-01 3.560134751004531140e-01 5.276365702851534278e-01 7.408951887486789900e-01 9.224469953322739224e-01 1.000000000000000000e+00 9.372808575917933593e-01 7.551303023712764295e-01 5.246001083812402710e-01 3.345161769243794048e-01 2.410751270591736939e-01 2.234806104678115635e-01 2.391701718632803786e-01 2.621420207076424203e-01 2.718565649296014741e-01 2.746877815323655603e-01 2.910134249842750154e-01 3.105303016215713030e-01 3.007413847534815554e-01 2.459387295047774924e-01 1.581105046941975456e-01 7.414887692311263045e-02 7.153152676175524027e-02 1.093853024951661340e-01 1.263628647349546719e-01 1.314956980839240841e-01 1.470379861123493614e-01 1.796999025834928321e-01 2.183922731705235654e-01 2.524768460177588825e-01 2.776999354788886043e-01 2.941785653431762682e-01 3.038037820852704796e-01 3.085835274484915458e-01 3.099615429317909565e-01 3.087798963828273235e-01 3.055034815558574368e-01 3.004648459574593700e-01 2.940434149833214827e-01 2.867654141690170744e-01 2.793194919528212417e-01 2.724834392310726550e-01 2.669768105767140742e-01 2.632876771110105873e-01 2.615454024562838820e-01 2.614985490666631440e-01 2.626052687650904938e-01 2.641883252423196105e-01 2.655886724326260162e-01 2.662730866803278418e-01 2.658847355440845384e-01 2.642475895978796951e-01 2.613423066960415264e-01 2.572689697903939865e-01 2.522071429916147300e-01 2.463792722041044936e-01 2.400203417106865356e-01 2.333547774481187220e-01 2.265804997312428348e-01 2.198594497529019476e-01 2.133136207161698827e-01 2.070254830983736249e-01 2.010416413168843175e-01 1.953785777104158072e-01 1.900294301484938553e-01 1.849709101648991383e-01 1.801696833590905322e-01 1.755877728736840726e-01 1.711867749488298895e-01 1.669308638832313341e-01 1.627886964521116364e-01 1.587344014121213898e-01 1.547478670795651712e-01 1.508145329832629167e-01 1.469248643963736722e-01 1.430736526862272373e-01 1.392592478474510009e-01 1.354827969035702628e-01 1.317475351121998595e-01 1.280581564482125567e-01 1.244202750948408542e-01 1.208399796656010328e-01
9.286076488970872178e-02 9.470856809953138999e-02 9.640803060475763853e-02 9.793538785490067677e-02 9.926699381146010526e-02 1.003802882345507658e-01 1.012551081292674543e-01 1.018754251102888531e-01 1.022315968182118395e-01 1.023232158701267991e-01 1.021626116385220828e-01 1.017789867097639994e-01 1.012230166047117103e-01 1.005714604385029159e-01 9.993087283864300618e-02 9.943886689559680581e-02 9.926068420023981265e-02 9.957847951853054935e-02 1.005714264580971351e-01 1.023871524836866137e-01 1.051088445311085529e-01 1.087257115504800392e-01 1.131147077167611453e-01 1.180377774419240355e-01 1.231539178570572740e-01 1.280426366686863993e-01 1.322362697061096048e-01 1.352618746940032202e-01 1.366972405369391574e-01 1.362490631580217104e-01 1.338640793139706520e-01 1.298830096842590320e-01 1.252293626112099545e-01 1.215527599761920541e-01 1.210778371545063875e-01 1.258137112668752389e-01 1.363215743105776201e-01 1.511166676653499519e-01 1.672072742078176966e-01 1.809968981960042300e-01 1.889311023740921358e-01 1.879372345819056711e-01 1.758425901414290560e-01 1.518367486384006870e-01 1.169532634552380851e-01 7.460764880575410096e-02 3.277539219300051876e-02 2.811504619389157411e-02 5.488579408524860148e-02 6.911793358264663178e-02 6.455029498977341018e-02 4.736304025566809295e-02 5.024606011052228788e-02 8.685415598047824259e-02 1.233203863771847597e-01 1.390963097380854552e-01 1.254937326841262801e-01 9.101799998477673459e-02 8.261730622088137022e-02 1.268844864561820829e-01 1.656647190528472424e-01 1.634225433926477511e-01 1.150387125712287045e-01 7.917960673040598529e-02 1.588827876949703288e-01 2.542715979130735771e-01 3.113144840858953488e-01 3.203261308050174838e-01 3.014438709411271788e-01 3.002753610493332226e-01 3.663729135442914675e-01 5.098887043057495072e-01 6.970009312832565751e-01 8.706804847877637199e-01 9.705858170813632668e-01 9.596564818698325450e-01 8.444575210778528795e-01 6.741243647082205692e-01 5.134323623544305715e-01 3.998536397101128959e-01 3.251854156160690623e-01 2.749615545226403723e-01 2.556656398285154230e-01 2.683872291098419738e-01 2.977294312127059528e-01 3.270300548824069398e-01 3.395843589606443169e-01 3.209857228957828656e-01 2.680772227162482868e-01 1.927259968617636987e-01 1.179914251758772542e-01 7.350821442855375032e-02 7.531358430562330730e-02 9.754563726907958254e-02 1.298394575909780913e-01 1.721551285034371992e-01 2.177918894954196105e-01 2.583726950952778822e-01 2.887312767240135525e-01 3.075524571501968563e-01 3.161472908499043943e-01 3.169411259845079099e-01 3.123789728149338196e-01 3.044143263073365580e-01 2.944288907065641947e-01 2.833465589561864340e-01 2.717850790150459495e-01 2.601943506450170029e-01 2.489749126495846288e-01 2.385617626166900707e-01 2.294453214793880369e-01 2.221128909769263526e-01 2.169288477075971833e-01 2.140094926445938184e-01 2.131604457714040279e-01 2.139129779310710300e-01 2.156392234399871211e-01 2.176896684944578109e-01 2.195021861179567157e-01 2.206616717958154728e-01 2.209148395309670776e-01 2.201552827792126743e-01 2.183936296731105176e-01 2.157233514668897567e-01 2.122884624197484416e-01 2.082562172316688998e-01 2.037959555619430763e-01 1.990641218478829411e-01 1.941948862812269694e-01 1.892954931815064579e-01 1.844453383911081046e-01 1.796977603423944025e-01 1.750835874591697983e-01 1.706155998551363018e-01 1.662932202976828422e-01 1.621069291628098041e-01 1.580420790611085091e-01 1.540819470038970462e-01 1.502099913265405873e-01 1.464113710243696853e-01 1.426738380728421463e-01 1.389881351799795717e-01 1.353480309754202249e-01 1.317501104859431227e-01 1.281934179733472956e-01 1.246790268735405161e-01 1.212095907925969246e-01 1.177889118631258586e-01 1.144215487543629728e-01 1.111124761285161022e-01 1.078667998823055196e-01
9.497182366016490573e-02 9.679836464571724142e-02 9.846086243124187176e-02 9.993361586050242273e-02 1.011911813451223385e-01 1.022095109858363465e-01 1.029675066890965718e-01 1.034490958766510621e-01 1.036459460942463079e-01 1.035609346955076726e-01 1.032124588001104015e-01 1.026395789484520205e-01 1.019077859827614424e-01 1.011147914238065548e-01 1.003950914795646299e-01 9.992114017085701461e-02 9.989802082967828845e-02 1.005482112883326756e-01 1.020845125157218286e-01 1.046732215359499202e-01 1.083950461986225022e-01 1.132144831663711854e-01 1.189660663702088866e-01 1.253590992575680518e-01 1.319963890311202093e-01 1.384011227751861528e-01 1.440488988271540483e-01 1.484061445122408507e-01 1.509796640087663899e-01 1.513845706008968284e-01 1.494397679446654581e-01 1.453006365053338411e-01 1.396313680833117798e-01 1.337821723961364617e-01 1.298223713000836999e-01 1.301004700363205813e-01 1.361260783161427623e-01 1.474456924398420132e-01 1.616203445940186667e-01 1.751561393871109429e-01 1.844322718921000415e-01 1.863001703915108109e-01 1.785272383994573331e-01 1.602379414935751756e-01 1.323976267975933707e-01 9.842660821811517746e-02 6.552961718195712826e-02 4.748964672341089016e-02 5.195480505694209661e-02 6.010557428776472366e-02 5.925704667145804960e-02 5.436162769036116671e-02 6.566381658169241631e-02 9.648657600316948302e-02 1.275268845819083341e-01 1.423967297481383565e-01 1.332471295968009062e-01 1.074656962177986119e-01 1.005259714984592379e-01 1.364142801893806489e-01 1.744529829021932987e-01 1.769625115702865292e-01 1.288799889458045189e-01 5.492918485028753378e-02 1.248498340210937724e-01 2.422724454272732753e-01 3.251567551731169847e-01 3.542394082031096181e-01 3.406254543072612662e-01 3.240609945245946921e-01 3.518234740242655589e-01 4.418466613459432479e-01 5.791940701090217969e-01 7.293989512338434622e-01 8.454424926065953194e-01 8.873113821026196169e-01 8.436914633850131073e-01 7.368836084616294801e-01 6.053753949028980452e-01 4.769480071126669385e-01 3.596159119058021103e-01 2.624147075619183145e-01 2.168739895694742903e-01 2.393342554474666983e-01 2.882908968435223263e-01 3.269255555201694419e-01 3.409161788864720211e-01 3.264084543777983627e-01 2.865695371426722482e-01 2.304267908344991012e-01 1.686754817725217570e-01 1.082006935456428093e-01 5.277887550353525803e-02 4.253335767886618629e-02 9.870394685398373169e-02 1.617908806278173239e-01 2.187620717505495971e-01 2.641329965266270285e-01 2.957526339163613072e-01 3.141227536451540736e-01 3.213279010525613155e-01 3.199344608880108631e-01 3.122668386377756011e-01 3.001564315732726529e-01 2.850053889060784051e-01 2.679427283774210578e-01 2.499364439469430321e-01 2.318401039164084687e-01 2.144106039993314561e-01 1.983277275412567986e-01 1.842121682585985132e-01 1.726137626051762741e-01 1.639463188658063231e-01 1.583820469115750362e-01 1.557654285978436193e-01 1.556161933435942779e-01 1.572369587991536977e-01 1.598704111689260299e-01 1.628336803673652022e-01 1.655938005781730504e-01 1.677881476338184685e-01 1.692102165203648312e-01 1.697796313299655968e-01 1.695084265948749724e-01 1.684698008580221285e-01 1.667719561418557206e-01 1.645377352560074835e-01 1.618898383003335439e-01 1.589409717133556388e-01 1.557881069120956308e-01 1.525099788215095176e-01 1.491669808645643969e-01 1.458026860126624691e-01 1.424463288325756027e-01 1.391157094808531669e-01 1.358201151778097304e-01 1.325629854366071336e-01 1.293441633521456580e-01 1.261616690841415034e-01 1.230130001082489627e-01 1.198960066690848564e-01 1.168094138118812853e-01 1.137530684678502574e-01 1.107279865466874874e-01 1.077362653885834409e-01 1.047809147165680577e-01 1.018656467603897831e-01 9.899465488724690232e-02 9.617240054108348868e-02 9.340342074252440396e-02 9.069216272762273268e-02
9.563449249638943106e-02 9.731140236871878291e-02 9.879967721995677743e-02 1.000711353215295168e-01 1.010978257285456844e-01 1.018532484527688853e-01 1.023140305137099915e-01 1.024621819547359841e-01 1.022880763909320839e-01 1.017943112389505106e-01 1.010005851759659679e-01 9.994964808743386775e-02 9.871416534528562603e-02 9.740388772613339796e-02 9.617169969494217263e-02 9.521586991568911640e-02 9.477440967770621449e-02 9.510684079147574410e-02 9.646067875293444505e-02 9.902588629462610870e-02 1.028885021150825058e-01 1.079984270442977540e-01 1.141609842578180933e-01 1.210507436718203794e-01 1.282383358906053483e-01 1.352212535025678342e-01 1.414549062709644922e-01 1.463854526202818807e-01 1.494889939986171479e-01 1.503230710351130262e-01 1.485972537947309047e-01 1.442706421536991968e-01 1.376840288370781984e-01 1.297253646551654871e-01 1.219808959410563776e-01 1.166847162594198684e-01 1.160939765789483769e-01 1.212163401162883736e-01 1.309125126027931296e-01 1.423807175658979851e-01 1.523281415036611408e-01 1.578192137708014642e-01 1.567208276754689933e-01 1.479935075275262968e-01 1.319365179557661916e-01 1.103557271004441259e-01 8.653272064091890869e-02 6.469029551570774916e-02 4.823144165823478602e-02 3.706101566431543176e-02 3.069548564216681777e-02 3.936230177330411056e-02 6.701402244512162654e-02 1.021988616324645271e-01 1.330498007630641910e-01 1.487886745115357401e-01 1.428654061591324853e-01 1.209775526113238270e-01 1.147787920013684793e-01 1.530074771772163555e-01 2.025558591130946495e-01 2.215098150970458979e-01 1.863404715529609901e-01 9.916464003781963465e-02 8.243698495870034615e-02 2.107421715715602495e-01 3.180250381893364731e-01 3.670799861351784488e-01 3.586989438898680049e-01 3.246525701969071309e-01 3.089526409654479999e-01 3.392959180899363103e-01 4.220369357816304290e-01 5.440549183718457193e-01 6.676814609659992295e-01 7.487860743716399092e-01 7.611706916010937407e-01 7.054855447754025954e-01 6.009065692288799720e-01 4.705878106722106713e-01 3.350601403835957726e-01 2.196969585734008246e-01 1.697228754734699252e-01 2.014424745313165566e-01 2.553354934066184301e-01 2.957512558828531701e-01 3.140557625279105647e-01 3.098936144709815155e-01 2.864171175003847325e-01 2.484832139121330441e-01 2.003078840981744602e-01 1.439690758348352584e-01 8.039818499904215210e-02 1.282117927298963289e-02 5.967164628503872359e-02 1.258944407106679098e-01 1.834504604361819891e-01 2.293098644357196014e-01 2.627988214595299299e-01 2.849773178294947029e-01 2.976389970650257788e-01 3.024463379765847670e-01 3.005487010728510322e-01 2.926792869580035483e-01 2.794764484738606614e-01 2.617603112504875429e-01 2.406377003123846559e-01 2.174507310400392857e-01 1.936485793180221238e-01 1.706570713525487060e-01 1.497828279221632974e-01 1.321433497421886094e-01 1.185788315302484519e-01 1.095078406944912514e-01 1.047776432553208098e-01 1.036656739266433314e-01 1.051122516767482723e-01 1.080402031625841558e-01 1.115678609019023215e-01 1.150711620345355735e-01 1.181567212325613930e-01 1.206077905241084991e-01 1.223326889231996228e-01 1.233237871756671794e-01 1.236268255653561188e-01 1.233184368500262335e-01 1.224899000545665168e-01 1.212356676908654673e-01 1.196456212225046889e-01 1.178002643309272596e-01 1.157682083179630839e-01 1.136053909248492672e-01 1.113555348634990561e-01 1.090514152827677385e-01 1.067165741757007819e-01 1.043671944777351257e-01 1.020139230032009320e-01 9.966350354049127724e-02 9.732014407627374852e-02 9.498659181694002474e-02 9.266492527487708852e-02 9.035709504135611136e-02 8.806525616503896314e-02 8.579193807677192030e-02 8.354009551501470621e-02 8.131307828166366158e-02 7.911455069808226437e-02 7.694838456318364717e-02 7.481854297444372193e-02 7.272896691978263106e-02 7.068347218985417124e-02
9.437154435411342079e-02 9.576446317811321274e-02 9.693902292986983360e-02 9.786472638863225049e-02 9.851113673054526232e-02 9.884905153667727928e-02 9.885211736424828755e-02 9.849901206487707284e-02 9.777635181202730397e-02 9.668250851085107012e-02 9.523253802022234316e-02 9.346438968065969022e-02 9.144642701716593214e-02 8.928591117065089178e-02 8.713727524336861707e-02 8.520751221574333900e-02 8.375382491007270225e-02 8.306680812715724893e-02 8.343355271551952668e-02 8.508258388317575804e-02 8.812544417012306563e-02 9.251782742563310902e-02 9.805527345504243264e-02 1.043992086287669346e-01 1.111163564403145620e-01 1.177166803439411574e-01 1.236845726926524142e-01 1.285054473959776900e-01 1.316926216053525278e-01 1.328192525257732570e-01 1.315593254878989760e-01 1.277415166510754707e-01 1.214207849641573411e-01 1.129746863465061202e-01 1.032308991276204568e-01 9.360902845289760521e-02 8.614801104953091759e-02 8.304197898935036792e-02 8.541046895537397765e-02 9.230937965263193157e-02 1.013248036419805015e-01 1.098784053383530662e-01 1.159613341223176691e-01 1.183340387904368018e-01 1.165399190035616012e-01 1.108175193789787960e-01 1.018244570586041425e-01 9.007887595629376909e-02 7.523654539315446921e-02 5.570888277126628124e-02 2.921133049530893339e-02 5.760914149615111758e-03 4.819910044077012345e-02 9.337829933358980650e-02 1.328353922429047762e-01 1.561316186305104770e-01 1.551333333088557032e-01 1.328617917922059188e-01 1.215991603696034429e-01 1.638860192449295983e-01 2.290985781133664523e-01 2.674114110060112348e-01 2.491378164295284803e-01 1.705186645408913182e-01 9.091694799019205131e-02 1.736977991488128092e-01 2.865667246761098297e-01 3.457905642274260449e-01 3.406678420392739159e-01 2.943363512396740544e-01 2.462734310511290325e-01 2.321184752907720084e-01 2.765538556021639449e-01 3.772886305827806153e-01 4.973710917905793671e-01 5.921109327678577561e-01 6.307384750378274285e-01 6.039768272478668321e-01 5.212858325980818108e-01 4.034288283968486266e-01 2.764439382090037589e-01 1.720259802836862639e-01 1.349543315623821238e-01 1.684087980199732715e-01 2.162227849526825729e-01 2.537201014458361215e-01 2.749717750619394274e-01 2.785411531138703434e-01 2.653878404753968190e-01 2.381287033417168464e-01 1.997231059052788638e-01 1.526443141669127368e-01 9.937554797009225116e-02 4.498775129022811181e-02 3.179949688895763321e-02 7.985382491009913875e-02 1.270686779044783998e-01 1.669114914985568854e-01 1.990858071893603642e-01 2.248048901223496376e-01 2.452928942833254855e-01 2.608472944771108026e-01 2.707418582090853620e-01 2.738125048207694645e-01 2.692031862693436417e-01 2.568573080180676649e-01 2.376430723065310335e-01 2.132040191254404582e-01 1.856828164918767343e-01 1.574430644363067344e-01 1.308621238276875542e-01 1.081933893267231633e-01 9.136510078949185154e-02 8.145532380899261904e-02 7.796193054262043343e-02 7.888747419339831035e-02 8.192319541585749154e-02 8.540294659746543171e-02 8.843111603950580546e-02 9.064495561993032857e-02 9.197747092897819166e-02 9.250338105868106953e-02 9.235247935204492220e-02 9.166485046808768578e-02 9.056994954108031626e-02 8.917858951124893463e-02 8.758144946727133839e-02 8.585050720549657066e-02 8.404148978723023633e-02 8.219643754636025978e-02 8.034603578699181514e-02 7.851164554618750291e-02 7.670707325929498888e-02 7.494013798141727078e-02 7.321407596087986525e-02 7.152879630297727387e-02 6.988198279151999759e-02 6.827002975884054192e-02 6.668880249213263167e-02 6.513422100733851083e-02 6.360267604157833488e-02 6.209129484040131625e-02 6.059808017372608768e-02 5.912194862475293050e-02 5.766269396501930156e-02 5.622089913713920750e-02 5.479781686209091174e-02 5.339523490080586715e-02 5.201533806800943266e-02 5.066057555794883926e-02 4.933353916862699695e-02
9.088125265790725216e-02 9.187574120170631520e-02 9.262449656913281093e-02 9.309618512613472563e-02 9.325938430195297724e-02 9.308358526094412388e-02 9.254055199238635232e-02 9.160613916156590264e-02 9.026270136720836168e-02 8.850226496221828831e-02 8.633067862721914565e-02 8.377300029576850715e-02 8.088038330775801366e-02 7.773860832323331582e-02 7.447797323374419354e-02 7.128311768141090687e-02 6.839897120450856571e-02 6.612518721520911635e-02 6.478809034636254238e-02 6.468265518576085671e-02 6.599462265863169363e-02 6.873694879736994001e-02 7.273644261813379253e-02 7.767340126764829544e-02 8.314397740912987667e-02 8.871461996764691549e-02 9.395778167698903838e-02 9.847289916509177621e-02 1.019001163163228557e-01 1.039320450523250755e-01 1.043260594308919459e-01 1.029179765863468821e-01 9.963775702153078451e-02 9.452916311625009227e-02 8.777857259726887240e-02 7.976401009201629366e-02 7.114303410786965154e-02 6.299395272077362717e-02 5.694108993859262752e-02 5.489953404493506939e-02 5.798411900197820990e-02 6.554332409856970798e-02 7.581682306079179368e-02 8.709666073844911371e-02 9.811907420358277621e-02 1.078952189171939885e-01 1.153147179145441042e-01 1.186927413872127246e-01 1.155016601025462691e-01 1.025832509662164410e-01 7.700691893946813582e-02 3.749241356495785354e-02 1.444794829235766798e-02 7.168563779890654852e-02 1.241995749278809735e-01 1.586389117920567471e-01 1.636729906024611547e-01 1.384504981827547609e-01 1.139110229250724499e-01 1.541462007872805295e-01 2.327167207120933445e-01 2.891450506573071677e-01 2.901246362598085549e-01 2.292389888893680838e-01 1.422794501903025255e-01 1.473012634396070331e-01 2.335023135318603782e-01 2.882097370502673672e-01 2.846429392598771035e-01 2.373409211022562693e-01 1.802162300879535106e-01 1.543800210565402509e-01 1.928209582192378646e-01 2.809417238212210677e-01 3.800067085890337926e-01 4.556600285973051445e-01 4.851258607800226219e-01 4.614798678129208298e-01 3.929785627212004639e-01 2.986153796959781226e-01 2.025894113313682354e-01 1.314019810477106975e-01 1.120835793617767084e-01 1.389502890895405740e-01 1.798335216527096880e-01 2.174070285696288740e-01 2.422168912641229077e-01 2.486785231279748376e-01 2.359658563014888910e-01 2.078735071178642591e-01 1.708294946390196412e-01 1.308320479149065463e-01 9.103239251157989320e-02 5.205404340345654718e-02 1.856273805805969818e-02 3.443690301403344589e-02 6.882084869316251741e-02 1.000048188789416648e-01 1.271864197833289523e-01 1.522870565279697830e-01 1.772477940453238976e-01 2.019797728477284726e-01 2.240996070122551198e-01 2.402337448780464679e-01 2.475234751434631231e-01 2.445085071996613846e-01 2.313423058969925339e-01 2.095776958013142455e-01 1.817684825952859129e-01 1.510794317130934317e-01 1.210485835184596237e-01 9.556260544181846561e-02 7.867355992871033488e-02 7.280443655637043598e-02 7.584751620116711446e-02 8.280656874109472432e-02 8.983972660436236046e-02 9.511487450190279913e-02 9.805697820186441704e-02 9.871438096327873890e-02 9.741451181488501587e-02 9.458610644696155423e-02 9.066626767819074839e-02 8.605269983873600759e-02 8.108158692283756741e-02 7.602057249896557178e-02 7.107058803263589797e-02 6.637257758247548656e-02 6.201655697363337577e-02 5.805135940508874409e-02 5.449404572173003475e-02 5.133839035616023783e-02 4.856214974022441538e-02 4.613301813720261518e-02 4.401330496400648190e-02 4.216344781747757842e-02 4.054451992905996893e-02 3.911990865531737860e-02 3.785633983166870886e-02 3.672440763759043242e-02 3.569874683269676913e-02 3.475795871556158767e-02 3.388437747906799385e-02 3.306374187905450346e-02 3.228481915813729425e-02 3.153901399761153967e-02 3.081998448093491161e-02 3.012327905012214882e-02 2.944600263170051718e-02 2.878651599022771790e-02 2.814416952163763946e-02
8.512575721700281484e-02 8.565903069315773666e-02 8.593293956258983568e-02 8.591876325936677328e-02 8.558792790672827000e-02 8.491279735679869989e-02 8.386768840051928020e-02 8.243015964870924195e-02 8.058263758546302391e-02 7.831446416574941449e-02 7.562448201253409164e-02 7.252432113955367687e-02 6.904262063805789718e-02 6.523050909712295453e-02 6.116875013333959721e-02 5.697691603965276963e-02 5.282442156158576735e-02 4.894133998932800184e-02 4.562208040785697277e-02 4.320670818500895599e-02 4.202040380485466686e-02 4.227290589285848110e-02 4.397228734165947728e-02 4.692492009006170306e-02 5.082046905133063425e-02 5.533023750678536107e-02 6.016627931605141727e-02 6.509867067586895539e-02 6.994785036687965751e-02 7.456537279198134638e-02 7.881022640455316586e-02 8.252558363927395280e-02 8.552130330630020039e-02 8.756833486235088282e-02 8.841079350772541867e-02 8.779953740630989933e-02 8.554853745219750949e-02 8.161440234919241365e-02 7.620365390474669043e-02 6.992496549153995322e-02 6.401067761522082067e-02 6.052764247951145787e-02 6.205752824818538266e-02 7.022585975947535919e-02 8.443779818460921127e-02 1.024098047830623998e-01 1.209745667947857151e-01 1.362001289354774214e-01 1.434533571785349404e-01 1.379268144453091038e-01 1.157662690149834084e-01 7.581348496714190865e-02 2.504645758758701837e-02 5.168734661088870280e-02 1.110104641390887992e-01 1.527616469529972376e-01 1.621847085336475536e-01 1.341685953596050973e-01 9.165924961625009082e-02 1.217674549081128321e-01 2.092240476087988410e-01 2.798980325486348231e-01 3.004709900936042288e-01 2.635213823473104289e-01 1.921892652342585273e-01 1.494201993824215147e-01 1.761135886546587592e-01 2.072584177823423301e-01 2.021209461943279662e-01 1.659712110518087591e-01 1.260680562556094897e-01 1.246670407524288343e-01 1.795082264478417289e-01 2.569359513948376583e-01 3.230941326710450867e-01 3.558135041752389927e-01 3.474083844524042952e-01 3.041773569856324189e-01 2.410942174261596072e-01 1.762181529505170430e-01 1.261782992729758857e-01 9.916703044004916701e-02 9.285463456773050683e-02 1.085388609417330952e-01 1.449911753751745302e-01 1.869576834464941328e-01 2.171362256851705197e-01 2.245033269450043001e-01 2.066621374405314127e-01 1.698607267401927023e-01 1.270099425729449838e-01 9.288069358922217134e-02 7.363261227947479060e-02 5.944129267113185816e-02 3.907881590600065236e-02 1.280067822407814949e-02 2.263628941029136726e-02 4.943869007648753200e-02 7.127396204272558322e-02 9.033174727517323532e-02 1.119451136166108862e-01 1.387392196920736731e-01 1.680785747649894690e-01 1.945575045328831187e-01 2.131033711854554147e-01 2.204933627682564845e-01 2.156963294403591580e-01 1.996334512561910857e-01 1.747039735607894273e-01 1.443110565834421488e-01 1.126150161810631767e-01 8.480273296236570668e-02 6.764592967638621834e-02 6.620764007926357997e-02 7.617990311659329772e-02 8.923899485090595884e-02 1.006759627571586629e-01 1.087735571146958985e-01 1.131931977438013631e-01 1.142022519757147220e-01 1.123291526363716514e-01 1.081917117220328600e-01 1.024040459371358125e-01 9.552555496023866499e-02 8.803529432820131340e-02 8.032256482791874652e-02 7.268785910059193112e-02 6.535011905511867170e-02 5.845744456510662546e-02 5.209925576355137200e-02 4.631855804722651709e-02 4.112344018681542146e-02 3.649728479843273449e-02 3.240741681893029302e-02 2.881208798736771201e-02 2.566581790901810434e-02 2.292320196775472427e-02 2.054136178023460019e-02 1.848125766657301300e-02 1.670810568033325241e-02 1.519114703313605153e-02 1.390301076196265133e-02 1.281889612229258034e-02 1.191577908768680708e-02 1.117181020115624521e-02 1.056601010867178753e-02 1.007828558780393853e-02 9.689701608378366998e-03 9.382883772721249682e-03 9.142411968997820812e-03 8.955098355001337232e-03
7.739021163557753547e-02 7.748495478644204515e-02 7.733533552374351194e-02 7.692118485652710280e-02 7.622363201594579973e-02 7.522580900917832936e-02 7.391366532809982848e-02 7.227689118741890961e-02 7.030994194202594416e-02 6.801314982254877406e-02 6.539390304665336495e-02 6.246786940890586282e-02 5.926024702122621030e-02 5.580704907365405948e-02 5.215649010572115385e-02 4.837066710572204831e-02 4.452795895338224064e-02 4.072693071786303437e-02 3.709294755687563699e-02 3.378868438694485055e-02 3.102763509972154485e-02 2.908224249538855430e-02 2.826453586741476537e-02 2.885555065399202090e-02 3.100709518561587177e-02 3.469832341901277900e-02 3.978057483131817312e-02 4.604497096473316592e-02 5.325398593692470817e-02 6.113881441779836501e-02 6.938624054993466905e-02 7.763099081159659243e-02 8.545969927094279606e-02 9.242718261201032792e-02 9.808277990567881854e-02 1.020023129656730115e-01 1.038196840316028546e-01 1.032528563699748186e-01 1.001255527610041135e-01 9.440470367103505345e-02 8.631500238378930767e-02 7.667278810981151271e-02 6.767881675081360848e-02 6.395538557288217574e-02 7.084760522463370847e-02 8.845779569665010444e-02 1.114376866704997471e-01 1.332915819009216629e-01 1.477505750139740670e-01 1.491343017870020993e-01 1.333498286361574359e-01 9.984603119027217477e-02 5.728944439844502884e-02 5.299513408979797391e-02 9.973607122021187210e-02 1.398653655507543780e-01 1.507422013049378173e-01 1.230647857794880951e-01 6.560527359753536014e-02 7.552527931303398834e-02 1.667518600165162623e-01 2.448063625280010314e-01 2.816451465452142755e-01 2.708326290916077683e-01 2.273003635760518226e-01 1.817686343912878200e-01 1.567660878360611909e-01 1.419859098554292209e-01 1.209116727354880155e-01 9.755479114665842333e-02 8.961239612203414362e-02 1.212461557187814315e-01 1.902072817143101169e-01 2.638417563719934189e-01 3.077901115794796638e-01 3.028684528255236041e-01 2.535584106643633540e-01 1.840175308850719726e-01 1.246687162972894974e-01 9.588221646754960248e-02 9.132231368456557308e-02 8.930952471875422405e-02 8.079235062629372410e-02 8.174973606506225066e-02 1.139101746713574587e-01 1.592253304180679119e-01 1.913519400285155769e-01 1.959795389476547689e-01 1.710198060881202853e-01 1.254660775260627026e-01 7.943824329455481670e-02 6.518094092873008560e-02 8.027018704299454521e-02 8.810064167257142254e-02 7.721856977488456009e-02 5.142821828572814724e-02 2.221507611428527942e-02 2.141388870187941815e-02 3.913442481099668052e-02 5.064968429682407264e-02 6.164908912542921976e-02 8.153461212637659605e-02 1.105373026728889013e-01 1.416752727533930611e-01 1.678275511002163822e-01 1.841079894724456378e-01 1.881367903046935464e-01 1.797815970561628396e-01 1.606891059777387776e-01 1.337737905867832922e-01 1.028833319111551042e-01 7.311053937050068785e-02 5.274743563149079939e-02 5.217576309419707375e-02 6.692082163811977069e-02 8.466498326368568361e-02 9.986486411239367533e-02 1.108694401809799390e-01 1.174390951986572784e-01 1.199205488684954302e-01 1.189241795050979683e-01 1.151618175844043995e-01 1.093523147349468039e-01 1.021646029501652730e-01 9.418518540975838460e-02 8.590252998239632232e-02 7.770309123403455753e-02 6.987498227527318140e-02 6.261632031875724591e-02 5.604615906292353261e-02 5.021671118702137476e-02 4.512618932170376490e-02 4.073194748737578308e-02 3.696361476302183202e-02 3.373564588743438453e-02 3.095841390823876604e-02 2.854693118616811673e-02 2.642662622243485693e-02 2.453617452218705489e-02 2.282789936263905986e-02 2.126652535300016175e-02 1.982706527900661084e-02 1.849245049482376238e-02 1.725129631816322076e-02 1.609600376748521536e-02 1.502126602482108976e-02 1.402296977684589808e-02 1.309744354008887147e-02 1.224099184397221297e-02 1.144965398991702049e-02 1.071913158752816307e-02
6.831010225947724279e-02 6.810489528986063412e-02 6.771511007641287105e-02 6.713696275301243854e-02 6.637014115483008680e-02 6.541847454183644106e-02 6.429056175236003146e-02 6.300028370118752885e-02 6.156709809090336188e-02 6.001598550286302292e-02 5.837689536130651752e-02 5.668354398921664206e-02 5.497147081481554287e-02 5.327539522586603737e-02 5.162616339693985174e-02 5.004793188076433336e-02 4.855664797034124625e-02 4.716123346663938370e-02 4.586899116062124332e-02 4.469645729019668806e-02 4.368600433679608458e-02 4.292652202413153872e-02 4.257267050169410982e-02 4.285115676290144476e-02 4.403759392630309660e-02 4.639429339999234098e-02 5.008592792986790720e-02 5.511637470930706023e-02 6.131857558745905379e-02 6.838838499038604746e-02 7.593243043340661136e-02 8.351093700887970983e-02 9.067264036431307850e-02 9.698447515713164158e-02 1.020562629446493674e-01 1.055561993085611244e-01 1.072103546471841057e-01 1.067814878713791438e-01 1.040321796059304194e-01 9.869680592342743031e-02 9.051719471377907278e-02 7.944706849046907771e-02 6.625872897644186077e-02 5.412942031276318094e-02 5.095598328507546654e-02 6.333356500014915291e-02 8.585510975945478962e-02 1.097041891624264409e-01 1.279906149294650630e-01 1.352474189743985422e-01 1.278285152462441954e-01 1.057014849919900024e-01 7.705278359503579810e-02 6.857456433791322969e-02 9.577053388534723100e-02 1.269453416227738773e-01 1.371316916801492980e-01 1.143877615773883222e-01 5.753298533474273529e-02 2.949677084781674244e-02 1.177800206497322671e-01 1.938261907211479007e-01 2.398215273855011653e-01 2.522306509866878432e-01 2.414091400002048859e-01 2.210264512817391447e-01 1.934553146495733289e-01 1.527735270854093108e-01 1.025727379513383664e-01 6.349243981947787219e-02 6.611680794476011702e-02 1.176481548492959717e-01 1.986223683454406697e-01 2.763322065130470184e-01 3.155100347263443128e-01 2.998992944818627548e-01 2.444259267460280882e-01 1.879624264206373463e-01 1.594390880756609841e-01 1.458904750330115851e-01 1.284630445726150372e-01 1.066431151908998620e-01 8.107771793265036719e-02 6.501312623911145727e-02 9.479004150650181815e-02 1.430508157267555702e-01 1.719157797432553092e-01 1.661678663136556544e-01 1.275556373566751889e-01 7.129453963246533410e-02 3.952593212927213440e-02 7.441893274620818566e-02 1.072335687014179945e-01 1.189947281122624850e-01 1.095302156977805003e-01 8.430092491353398387e-02 5.180859931621626530e-02 2.251562258746496806e-02 1.456699246905980745e-02 2.127688662847511750e-02 2.313315314572236478e-02 3.252401212897541166e-02 5.666172356546855804e-02 8.692420099463361860e-02 1.155154597729297489e-01 1.371065187501523952e-01 1.484755610474755017e-01 1.483986777440216842e-01 1.373984067053625191e-01 1.173505414580275769e-01 9.109205255407464008e-02 6.235688687631088523e-02 3.750427694350737251e-02 3.221254240207961639e-02 4.911661749024565093e-02 6.964666223123516797e-02 8.724307171582752762e-02 1.003896202122171455e-01 1.088717511134721511e-01 1.130048996458282440e-01 1.133727435633581360e-01 1.106881272640050928e-01 1.057026182012547333e-01 9.914517939375169786e-02 9.168194132662565998e-02 8.389167845317513361e-02 7.625227940563966689e-02 6.913402153383438331e-02 6.279653432359243170e-02 5.738839482871174735e-02 5.295113515218940331e-02 4.943147511689515577e-02 4.670435402527985114e-02 4.460434130866051256e-02 4.295792451501558723e-02 4.160859691021173701e-02 4.043077453209414224e-02 3.933348723878972442e-02 3.825737228216907759e-02 3.716856867326778086e-02 3.605199771506167883e-02 3.490533288874438783e-02 3.373414416788326348e-02 3.254825724189431418e-02 3.135917505981893061e-02 3.017835300251689792e-02 2.901612583343393670e-02 2.788111448726780101e-02 2.677997495447169418e-02 2.571738245154809796e-02 2.469616954871914696e-02
5.886128271721332433e-02 5.862528714464339263e-02 5.831818437383606141e-02 5.795739452098036537e-02 5.756469325041785323e-02 5.716585553899015265e-02 5.678978148411591848e-02 5.646698369270435752e-02 5.622737866404000501e-02 5.609744615152204017e-02 5.609699705623047428e-02 5.623598983666171225e-02 5.651199720296752604e-02 5.690898156953497211e-02 5.739795258969196401e-02 5.793987492501819631e-02 5.849093942423565923e-02 5.901007434910920946e-02 5.946836209439614745e-02 5.985975412101471327e-02 6.021197137156969470e-02 6.059554653291958359e-02 6.112756508261731059e-02 6.196527123793846292e-02 6.328478288778736915e-02 6.524389628043703038e-02 6.793599587350455937e-02 7.135020558046321904e-02 7.535351077847825263e-02 7.970127479449959362e-02 8.407081611379764452e-02 8.810716066169362037e-02 9.147123351829890281e-02 9.388337611740982247e-02 9.515531693049239514e-02 9.520156315935163205e-02 9.401940639315929660e-02 9.163004429744481261e-02 8.798690867347769284e-02 8.288195638795249620e-02 7.590643949954599401e-02 6.653494953892521990e-02 5.441907541576275487e-02 4.017618556790783502e-02 2.825407157078511575e-02 3.155289534486366981e-02 5.027040204668430795e-02 7.248819747399036506e-02 9.159109750799163119e-02 1.032013053999399910e-01 1.044862970898100957e-01 9.566299774989449334e-02 8.321610344688570859e-02 8.202908981325186810e-02 9.970917279909913278e-02 1.217656120673791115e-01 1.300701879153733920e-01 1.132547476992246116e-01 6.857958536829360241e-02 9.355856584073262913e-03 7.322022940815664516e-02 1.380278714191901235e-01 1.833304479316463786e-01 2.103597344289047100e-01 2.290366406573003943e-01 2.421282060176558892e-01 2.380674260365770734e-01 2.054162203635666872e-01 1.475124435330614214e-01 8.148358498289913487e-02 4.824821204832754895e-02 1.112885875988341988e-01 2.047766524581447756e-01 2.878503110070791959e-01 3.287576964032029592e-01 3.166236945691880411e-01 2.737007756299464911e-01 2.386481836517696797e-01 2.202630548685080292e-01 1.954060042961857091e-01 1.580544511415839515e-01 1.215195173447093380e-01 8.650479257316634474e-02 5.576785305832223510e-02 8.699498253897858246e-02 1.448136545509692841e-01 1.750175558926938824e-01 1.597618908839829599e-01 1.037362880707248247e-01 2.684276928042146973e-02 4.928786367230453963e-02 1.043640373208349209e-01 1.326863242761003037e-01 1.367399508033580735e-01 1.240599081494912909e-01 1.022860435637160670e-01 7.689880275024704726e-02 5.188572539314143667e-02 3.134478169246295021e-02 1.961458998211414867e-02 1.627719135722690072e-02 1.710414436410280514e-02 2.651103532871445373e-02 4.474733781213186684e-02 6.623704971341955183e-02 8.598145186121022854e-02 1.002081324184012912e-01 1.065371383622034096e-01 1.040506871038889558e-01 9.315558306530129229e-02 7.529262785762608212e-02 5.261931589298290968e-02 2.805345920295610265e-02 1.204202363139390136e-02 2.881448848539908125e-02 4.996249155807885173e-02 6.805927604101871808e-02 8.202934151202613544e-02 9.163202287978075566e-02 9.703779617335005214e-02 9.868376179544793847e-02 9.717445046396744335e-02 9.320342225344607767e-02 8.749249219157695379e-02 8.074712358707686333e-02 7.362503134945393157e-02 6.671276078622642713e-02 6.050278343165828993e-02 5.536376253159884520e-02 5.150388458299758054e-02 4.894346886646988581e-02 4.752481423482669137e-02 4.697105858037143450e-02 4.696935358794627341e-02 4.723900432443422365e-02 4.756518637861571058e-02 4.780357738087367275e-02 4.786984795274560472e-02 4.772476848907036134e-02 4.736029156150944192e-02 4.678838993034502292e-02 4.603276595944867655e-02 4.512297709205296409e-02 4.409042603848375985e-02 4.296573180288098398e-02 4.177710042687002301e-02 4.054940846940720267e-02 3.930378714584482902e-02 3.805755140476525106e-02 3.682435965749464302e-02 3.561452013464647126e-02
5.027901989116233261e-02 5.037626634031300288e-02 5.054816224314098716e-02 5.082273372274453971e-02 5.122706467538742231e-02 5.178494858420155250e-02 5.251427183298828377e-02 5.342443631626199452e-02 5.451419835343004894e-02 5.577029295711832119e-02 5.716712435088833894e-02 5.866766720573591415e-02 6.022558930176843961e-02 6.178851666629418121e-02 6.330232704162180868e-02 6.471635301177616761e-02 6.598935553722871938e-02 6.709603548369473536e-02 6.803362706429672002e-02 6.882771346226319864e-02 6.953581083004871377e-02 7.024658784752992047e-02 7.107217065417276158e-02 7.213149177911166998e-02 7.352482026475479215e-02 7.530347632614706188e-02 7.744265605310589329e-02 7.982642489584566847e-02 8.225072573770023099e-02 8.444449939369898239e-02 8.610440378781715476e-02 8.693712086176628995e-02 8.670393308868383497e-02 8.526305689104538010e-02 8.260469072582403427e-02 7.887129897669076239e-02 7.435126239805404935e-02 6.942902771284342744e-02 6.447558877324645332e-02 5.968406290333719277e-02 5.490580029326281447e-02 4.958860477463256783e-02 4.288947394695002968e-02 3.394175438215397966e-02 2.225612975002834795e-02 9.281257903638776008e-03 1.412223693965500293e-02 3.191088929637514449e-02 4.947351695049327647e-02 6.354507147737459283e-02 7.206620741554159437e-02 7.536039130936056374e-02 7.800608154844239361e-02 8.733683943235691360e-02 1.047554529397801831e-01 1.217955258301726268e-01 1.267767056481366450e-01 1.110078793188744445e-01 7.239576097226219087e-02 1.776082264406751363e-02 4.311513566210407877e-02 9.165167829251187614e-02 1.239713751018691884e-01 1.506711267498694884e-01 1.881829896276032144e-01 2.305961260122695033e-01 2.531232963271385916e-01 2.369038613262494097e-01 1.812556233290497643e-01 1.005723456702903446e-01 3.240461887713277922e-02 1.101185832077180016e-01 2.116065385049437919e-01 2.935969439669829928e-01 3.299854319148497472e-01 3.140545637932824485e-01 2.706555323209304809e-01 2.373226231042603052e-01 2.169661441786047140e-01 1.850962794679749113e-01 1.429343358460271884e-01 1.126213583468512192e-01 8.641008920357871881e-02 4.856648548409309846e-02 7.963438726281561741e-02 1.510961375969191445e-01 1.914315427030058303e-01 1.792082804654793748e-01 1.213964203650527984e-01 5.854747975731704190e-02 8.340912042535870985e-02 1.308558468092961280e-01 1.492165551425538306e-01 1.401965710380822239e-01 1.189513122092814013e-01 1.011087445715299765e-01 9.098465300864619354e-02 8.220673583734915135e-02 7.084798974572274755e-02 6.053229377427168240e-02 5.691145977554661756e-02 5.887509490250858457e-02 6.040833215300812908e-02 5.853170133444157708e-02 5.489021169025980890e-02 5.342333644380588970e-02 5.611547861250582719e-02 6.066399404291704378e-02 6.322811426097461884e-02 6.120181335630385522e-02 5.368312613169416020e-02 4.107890345501049451e-02 2.464384758799721686e-02 6.525900716764310508e-03 1.416317345298346436e-02 3.238994204815365263e-02 4.862353878807966490e-02 6.187804118185127183e-02 7.165771299373234482e-02 7.782373704891856758e-02 8.052527247907077801e-02 8.012944827724446939e-02 7.715449797687436162e-02 7.221244495095943683e-02 6.596572925453179914e-02 5.909951332799882884e-02 5.230691907826610226e-02 4.627405428038583457e-02 4.163173046501449093e-02 3.883063555798246108e-02 3.796632690466787002e-02 3.872087393899158181e-02 4.053287836744899619e-02 4.284222793665773410e-02 4.522442254325467065e-02 4.740723670751952057e-02 4.923856469046690443e-02 5.064904329546129208e-02 5.162276384456424005e-02 5.217683020865879207e-02 5.234760196107191010e-02 5.218152618229994488e-02 5.172905544374743758e-02 5.104065565665751036e-02 5.016425014960293471e-02 4.914366450446368273e-02 4.801777479425217710e-02 4.682015090099473503e-02 4.557904559095853764e-02 4.431762027325018144e-02 4.305432657018681830e-02
4.379428179466346438e-02 4.453370192329412364e-02 4.545009028883671698e-02 4.655325854763268240e-02 4.784444217473497740e-02 4.931507648179449255e-02 5.094625733657695554e-02 5.270894591297148324e-02 5.456489142750103188e-02 5.646820061259778811e-02 5.836748289043723614e-02 6.020853197761717734e-02 6.193754477060837982e-02 6.350490326592081458e-02 6.486953421114503848e-02 6.600379389493850335e-02 6.689867766363781498e-02 6.756889546869429553e-02 6.805695990456114841e-02 6.843491364774316466e-02 6.880180237606460525e-02 6.927481323715944939e-02 6.997272218128622323e-02 7.099245949113937304e-02 7.238298181768455797e-02 7.412359328090245558e-02 7.611401252362291758e-02 7.817994359505270330e-02 8.009266157804381669e-02 8.159734735135655559e-02 8.244406268780421487e-02 8.241648387334832293e-02 8.135531941506791986e-02 7.917507457356172396e-02 7.587472248348771375e-02 7.154520240407601095e-02 6.637885834184517608e-02 6.068522186549860781e-02 5.490766391363071514e-02 4.960688278933417933e-02 4.533286107360900291e-02 4.231898685111973313e-02 4.013614421077511124e-02 3.767200255004937715e-02 3.355519619792936281e-02 2.672929392092081302e-02 1.699460291319118688e-02 6.946141545377141312e-03 1.307848406192637682e-02 2.616921035478727078e-02 3.839059732702456568e-02 5.002084017845460223e-02 6.377450210388377339e-02 8.158694998807386467e-02 1.008908553900946525e-01 1.146991568728816246e-01 1.146842714709602334e-01 9.491421123345823718e-02 5.527242275547085415e-02 5.038933109784588318e-03 4.706006048970876737e-02 7.881939594211728739e-02 8.482114770990671626e-02 8.522260016005617222e-02 1.235887471376001662e-01 1.847238043260444884e-01 2.271742539228032987e-01 2.264840735529624616e-01 1.786189617832702747e-01 9.612139651909772098e-02 2.290309546380523212e-02 1.176814104401805589e-01 2.160512702197315282e-01 2.867296549739905553e-01 3.080414269025552043e-01 2.758140785662929195e-01 2.164743330014669009e-01 1.741843845971415006e-01 1.551460240381933586e-01 1.254124474886866014e-01 8.680362723103277056e-02 7.723785453897838438e-02 7.373934467639406409e-02 3.983492425417880373e-02 6.810282936612124804e-02 1.471086996793487534e-01 1.965120005941196346e-01 1.925914110647084232e-01 1.415990661489508196e-01 8.664883861778926999e-02 1.024900574972190254e-01 1.435451692568384674e-01 1.555227184390974293e-01 1.353607117875665344e-01 1.014343918936904121e-01 8.285175189323618072e-02 9.019284692103508860e-02 1.008893008109294914e-01 1.019452706120199809e-01 9.641268204498364136e-02 9.284457701961988663e-02 9.502134887767041405e-02 9.847038604808915074e-02 9.706747673236831853e-02 8.811707814199173927e-02 7.253565252241249428e-02 5.358812225700520376e-02 3.598250363494528287e-02 2.559722807359634394e-02 2.494655698012172851e-02 2.720889342726067958e-02 2.667591812364679058e-02 2.235923873060466013e-02 1.630332015145177435e-02 1.497654523035160321e-02 2.275958923580836610e-02 3.399699818352271141e-02 4.496827257168403008e-02 5.414272572860506783e-02 6.078098027360322175e-02 6.457895399425840621e-02 6.553746458882285519e-02 6.387945240325022811e-02 5.998402585807353915e-02 5.433462878143779234e-02 4.748565850298083757e-02 4.005692819212629957e-02 3.277395332187852534e-02 2.657332891316304194e-02 2.267791804696338634e-02 2.211034311263554430e-02 2.457566300992218566e-02 2.871795876977488796e-02 3.337089636267158432e-02 3.788372909555381279e-02 4.194091052850776324e-02 4.540394600821273663e-02 4.822836184198955184e-02 5.042187992240803468e-02 5.202192797090315207e-02 5.308249023121374560e-02 5.366586038520173435e-02 5.383722743965241309e-02 5.366105105926074342e-02 5.319864926785055487e-02 5.250664785395114942e-02 5.163605961663502580e-02 5.063182960190958787e-02 4.953272500564080000e-02 4.837147714155285577e-02 4.717510342874732532e-02
4.006197339800236096e-02 4.145416322034772838e-02 4.300494861731161966e-02 4.469202504299409767e-02 4.648499908443001066e-02 4.834618368622663198e-02 5.023169557647746281e-02 5.209281862212288006e-02 5.387764088601378065e-02 5.553301350303944950e-02 5.700690801313551548e-02 5.825126136761342444e-02 5.922539114682610906e-02 5.990003128380466668e-02 6.026196733050318693e-02 6.031911481792195939e-02 6.010564387810595627e-02 5.968635594754148621e-02 5.915893133665184322e-02 5.865196849564437154e-02 5.831629326034452193e-02 5.830763654726065642e-02 5.876143062928680660e-02 5.976508174074666307e-02 6.133707547439376517e-02 6.342159316860608576e-02 6.590079399856428599e-02 6.861881387074239558e-02 7.140735623467009408e-02 7.410376866252164907e-02 7.655627733517418598e-02 7.861543401141316001e-02 8.011544456512247059e-02 8.085389082975935615e-02 8.058229136240044332e-02 7.902092795009235671e-02 7.590816847880176022e-02 7.108819623195233861e-02 6.463435944533801880e-02 5.699906706266939793e-02 4.916143998005641225e-02 4.264166234271313943e-02 3.896887871555534955e-02 3.835527709434918137e-02 3.908722815614688872e-02 3.883492920365543694e-02 3.600384599498237387e-02 3.006769036321813721e-02 2.134878613437849598e-02 1.084786573474731328e-02 7.740454268512226253e-03 2.242463014283941833e-02 4.175922419765225324e-02 6.275600409673381952e-02 8.122151643432902468e-02 9.106157510668663746e-02 8.595717963993310118e-02 6.207229991742405084e-02 2.150541250699010767e-02 3.229234554583426675e-02 7.792314889412406409e-02 1.026282016430378335e-01 9.363637733082437464e-02 5.207050725395395707e-02 4.661053307417920011e-02 1.144950324498981570e-01 1.660189590673501470e-01 1.758749477213328027e-01 1.390938092316509889e-01 6.705650629903460447e-02 3.829191709174849245e-02 1.297327187844797003e-01 2.124097696562239068e-01 2.624961785719902019e-01 2.616892185454496866e-01 2.078680060076635028e-01 1.283575816001814585e-01 8.719822229406090641e-02 9.764438080669303466e-02 8.367683367161089791e-02 3.571878883588164993e-02 2.528841186285641501e-02 4.578744544864397220e-02 2.443861914432242030e-02 5.765012956342960293e-02 1.315343116747690333e-01 1.798503550625662195e-01 1.797801950097079882e-01 1.352231970944346162e-01 8.618781972879792364e-02 1.026337641836160830e-01 1.428472160892980125e-01 1.537156746253839634e-01 1.289475583920499380e-01 8.365524962538960219e-02 5.490960102830705347e-02 7.589579705703977663e-02 1.031480515098550099e-01 1.159029931613858727e-01 1.168422247030827393e-01 1.152893366070371350e-01 1.179678379108237279e-01 1.234120476278117995e-01 1.256033786778033012e-01 1.200977858938453019e-01 1.059376141193583004e-01 8.490008536662316252e-02 6.020469073627565670e-02 3.541160540921457073e-02 1.386704372066384014e-02 6.440292163952764798e-03 1.624842737978646895e-02 2.162126436051082373e-02 2.266389932155919024e-02 2.171745132572995909e-02 2.228533096752325846e-02 2.673184012832094739e-02 3.403923394045278022e-02 4.200186450110773850e-02 4.902916447034155745e-02 5.420275054153290972e-02 5.706846883293628658e-02 5.749529556788014750e-02 5.558040840954025369e-02 5.157679154254284776e-02 4.583512009073142240e-02 3.875831074953511174e-02 3.077060702021984506e-02 2.231135513952665905e-02 1.391415131616590209e-02 6.955067451455266073e-03 7.457828991118027606e-03 1.392432148636021765e-02 2.080429961717435508e-02 2.717815137208942980e-02 3.284149784680517187e-02 3.773163165082544374e-02 4.184209510828525158e-02 4.519813131783291527e-02 4.784516933943328693e-02 4.984153109114315000e-02 5.125312008154637305e-02 5.214936110175290296e-02 5.260008009942455237e-02 5.267314694006675763e-02 5.243275219148901822e-02 5.193821096302083523e-02 5.124320059563904767e-02 5.039535042644461421e-02 4.943611250239877269e-02 4.840085214447273354e-02
3.862007484508540173e-02 4.031202903276122351e-02 4.204594076260353280e-02 4.378121270564812317e-02 4.547311276128454538e-02 4.707369303638352792e-02 4.853288127289506065e-02 4.979981303596869163e-02 5.082448142532489804e-02 5.155978430369084764e-02 5.196404874107952987e-02 5.200410923646544420e-02 5.165900918835642647e-02 5.092437901127385563e-02 4.981750483899938936e-02 4.838300290073424548e-02 4.669877537469055429e-02 4.488138612660499960e-02 4.308892815700551132e-02 4.151775677386321944e-02 4.038788541863392451e-02 3.991314262910074240e-02 4.026030039072948236e-02 4.151447480280723301e-02 4.367206788439662035e-02 4.666567639892253011e-02 5.040189092773804391e-02 5.478677225538960971e-02 5.972579759845424857e-02 6.509996104550001828e-02 7.072899223971025606e-02 7.633617911931232791e-02 8.152835602582900187e-02 8.580055261588485915e-02 8.856957193119910365e-02 8.923618193153877443e-02 8.727230366781651982e-02 8.232756580406340452e-02 7.434999211586343359e-02 6.372355973072915680e-02 5.145664816602705388e-02 3.953724788853377192e-02 3.147283544801486588e-02 3.085097842935610388e-02 3.598880020446622308e-02 4.190722245934973278e-02 4.545514744540554014e-02 4.532977634914108628e-02 4.120782032609239531e-02 3.324120797676548972e-02 2.189849527013650737e-02 9.501370939638017002e-03 1.459809705053194059e-02 3.114208866365529571e-02 4.565804976924936476e-02 5.321842911300093959e-02 5.058777519496786973e-02 4.116811848849659394e-02 4.699073020526173955e-02 7.860883115099967511e-02 1.135467901984094086e-01 1.329579114611456891e-01 1.248402868074789951e-01 8.647961441518993431e-02 2.872037604830959823e-02 4.325200582003776301e-02 8.859119073431762081e-02 1.013589320678205119e-01 7.754509356970129552e-02 3.912312147532565759e-02 7.564833503716179852e-02 1.457422934268270964e-01 2.029836731546914019e-01 2.265915226845454100e-01 2.020330914500427233e-01 1.302687273494185227e-01 4.467143971210041364e-02 8.230346457694349971e-02 1.317990952568914298e-01 1.289935901970682419e-01 8.415141909035393775e-02 2.960480008203755786e-02 6.142381789209696435e-03 1.253490928321785054e-02 5.742115929067273528e-02 1.133233441660499580e-01 1.486024032806078365e-01 1.442305682670079470e-01 1.036341781411524582e-01 6.818769685146827686e-02 9.944748096636497892e-02 1.407581777547972368e-01 1.513881463965995877e-01 1.264670460071689873e-01 7.662436049286634743e-02 2.833966788550562263e-02 5.374748530363914617e-02 9.118110908043222662e-02 1.119387153965805959e-01 1.187439058813868631e-01 1.202989667661440443e-01 1.242838366700199371e-01 1.315240382593385327e-01 1.372066899844112120e-01 1.364229130865949602e-01 1.270826478866761144e-01 1.099266568063492350e-01 8.757586760168024897e-02 6.358050177824088600e-02 4.188995757923662938e-02 2.709105339858618525e-02 2.310237278920502374e-02 2.555728070827845144e-02 2.750279102382438209e-02 2.715727981418836201e-02 2.577336244872479448e-02 2.590090674077399902e-02 2.936595622387293270e-02 3.554765477579674426e-02 4.261617925678788665e-02 4.906541810078161175e-02 5.396846541021652066e-02 5.684004114431580323e-02 5.750640846395536215e-02 5.601376585083603366e-02 5.255988185439907506e-02 4.744028209549436964e-02 4.100610009357979341e-02 3.363384018856388491e-02 2.571181362013889513e-02 1.766770202693404568e-02 1.020366642833621558e-02 6.138148138898991656e-03 9.936795840693932874e-03 1.623200840925200644e-02 2.243208787634013227e-02 2.807912273571483430e-02 3.304545115552587342e-02 3.729505831159056484e-02 4.083397153018587800e-02 4.369291158775608086e-02 4.591832568055090324e-02 4.756650702722305113e-02 4.869927772912292091e-02 4.938068817853653869e-02 4.967448369634947652e-02 4.964219143607009888e-02 4.934172087290936148e-02 4.882639072042515432e-02 4.814430764905201082e-02 4.733803231426622626e-02
3.818771842633058439e-02 3.971049850075270005e-02 4.113960379636735776e-02 4.243119127379421651e-02 4.354000503211317291e-02 4.442031344900724404e-02 4.502708110956437498e-02 4.531741103712023933e-02 4.525228296282714224e-02 4.479860092926022525e-02 4.393154897358760025e-02 4.263723904070877702e-02 4.091562597074560603e-02 3.878367231774663276e-02 3.627879550992323815e-02 3.346276867089337248e-02 3.042655357379125264e-02 2.729710544568762776e-02 2.424786890178891666e-02 2.151409920705513179e-02 1.940681601019459898e-02 1.829553491828610559e-02 1.851027714052942350e-02 2.019784682476330820e-02 2.330213279690248815e-02 2.769087740470656603e-02 3.324959623588009255e-02 3.987405740773900670e-02 4.741715866924212791e-02 5.563955294466706170e-02 6.418108719973358856e-02 7.255521002141339382e-02 8.016501093376222908e-02 8.633948670962790506e-02 9.038843835759968748e-02 9.167306592090020134e-02 8.968699224128467984e-02 8.413991138368048794e-02 7.503494108456144895e-02 6.273503160035158455e-02 4.803818321726899959e-02 3.240910946494714867e-02 1.935038389236389336e-02 1.835215293797631819e-02 2.880184239410594343e-02 4.027870232474214246e-02 4.938589537513092542e-02 5.508774139485984878e-02 5.698525864566485188e-02 5.490181947847092014e-02 4.870536293565633224e-02 3.830873066712932318e-02 2.401835512060268574e-02 9.590294235123832806e-03 2.007891239876061565e-02 4.130367567017440705e-02 6.260019429462820861e-02 8.304242458974266106e-02 1.036394468527936930e-01 1.248690666525314186e-01 1.436903708393385826e-01 1.534145559189183661e-01 1.472900581962466038e-01 1.233564267406506015e-01 8.812193934436658715e-02 5.795094359283622237e-02 4.944132563678532016e-02 5.111988437922159595e-02 5.560330250972087690e-02 8.128030841090277958e-02 1.268916239559189918e-01 1.740578279996548572e-01 2.048190650975188487e-01 2.029192754140541621e-01 1.588586880287148895e-01 8.091715179968482496e-02 5.759010073579245992e-02 1.330604352695583525e-01 1.775846403715750088e-01 1.709648367184230522e-01 1.251022599211573105e-01 6.945080606790320077e-02 3.745951756613873085e-02 4.323980860859436004e-02 7.011730275982203109e-02 1.026085861050330533e-01 1.190492195336130821e-01 1.057800437434110730e-01 7.143012795388620217e-02 6.886568840817053339e-02 1.138773385405060512e-01 1.503928737220611433e-01 1.567445379113382442e-01 1.310466477200060431e-01 8.212490169235887871e-02 2.402595973551375011e-02 3.087343641201688305e-02 7.130701291788994756e-02 9.515114186013819142e-02 1.054729123113214290e-01 1.097855961860004226e-01 1.153738284917698309e-01 1.241059126183323702e-01 1.323935327507840820e-01 1.356388766147525737e-01 1.312658108773636367e-01 1.191960840424650392e-01 1.012452970288127418e-01 8.033942438705382605e-02 5.989257325700169526e-02 4.343025704558824834e-02 3.388353883547593620e-02 3.110911661353762611e-02 3.115905885308009951e-02 3.074565250370616190e-02 2.927471275478371951e-02 2.807433994911451638e-02 2.916280071713310551e-02 3.340495535386198839e-02 3.980291576133648812e-02 4.676484119377930654e-02 5.304545418317872796e-02 5.786270182862181949e-02 6.079583516682617039e-02 6.168836409326407255e-02 6.057589723390455899e-02 5.763059743882101293e-02 5.311703383278519597e-02 4.735796093648889094e-02 4.071108979943538486e-02 3.356148128084470578e-02 2.634401313530444419e-02 1.964177568817316796e-02 1.447686352474432565e-02 1.259473721526884436e-02 1.468938990521221136e-02 1.891208283033995324e-02 2.363314831922998585e-02 2.816388464225837163e-02 3.223809018985020203e-02 3.575459194833849330e-02 3.868615660159473169e-02 4.104383111205867074e-02 4.286035420285001785e-02 4.418106433653824772e-02 4.505823980105583271e-02 4.554726962250085082e-02 4.570394470114161334e-02 4.558251170629720739e-02 4.523428527334533850e-02 4.470668698010431957e-02
3.760806471308505983e-02 3.864635702556590974e-02 3.949406202337883004e-02 4.011565537041012625e-02 4.047751591410605337e-02 4.054935424509872183e-02 4.030591761066548706e-02 3.972896954515561796e-02 3.880951577075942432e-02 3.755020376119633935e-02 3.596774921270139841e-02 3.409511630803437748e-02 3.198296367588088912e-02 2.969951510202248693e-02 2.732749197711899919e-02 2.495615706552140045e-02 2.266638210328035877e-02 2.050820252490496640e-02 1.847502755404874589e-02 1.648572686345302352e-02 1.439001263147565886e-02 1.201160258586393519e-02 9.263174966934708404e-03 6.556625160114615963e-03 6.236354461658402855e-03 1.044311539943827694e-02 1.728772591253779217e-02 2.562232139851470733e-02 3.495005423358319568e-02 4.483485788204028683e-02 5.478004484352500675e-02 6.421653650794462154e-02 7.252591619029415126e-02 7.908166163215703259e-02 8.330133848037402089e-02 8.470285158072060616e-02 8.295646571813225512e-02 7.792354543347895790e-02 6.967426278152853703e-02 5.848101498728139336e-02 4.479305244579297185e-02 2.921736529076024089e-02 1.268998768252478822e-02 7.243940431378714795e-03 2.347921405692510524e-02 3.955890027468274978e-02 5.371470470645030998e-02 6.491570865457810258e-02 7.224157052034940740e-02 7.493700646369874652e-02 7.258307922429557690e-02 6.558381611806692046e-02 5.656405512440482869e-02 5.303557869277687742e-02 6.416146788653552535e-02 8.764104131769093198e-02 1.144821608858668099e-01 1.377160418698330224e-01 1.534674991555054213e-01 1.610425607219992949e-01 1.621963480476246999e-01 1.589806816897191832e-01 1.517281597805955062e-01 1.396278260479301703e-01 1.234302767417031904e-01 1.071025921976473116e-01 9.680803838196710975e-02 9.861822016721710771e-02 1.160790809429505799e-01 1.474780719429880649e-01 1.855442874614817994e-01 2.190345599495053253e-01 2.342687046644250648e-01 2.186867958856175964e-01 1.683379234921005274e-01 1.015392753637617829e-01 9.150280952025499626e-02 1.447735492746797525e-01 1.770355730285426699e-01 1.670089707031702786e-01 1.267536390138347124e-01 8.602609573770500506e-02 7.198353313479560756e-02 7.750996973801665968e-02 8.892541278657070669e-02 1.014155047854469333e-01 1.030925709739198975e-01 8.736801973740741800e-02 7.368075511273206035e-02 9.839997003763568950e-02 1.407431876325909437e-01 1.681357838694762519e-01 1.676288117680214407e-01 1.394630873852965580e-01 9.228979801179822140e-02 3.874909212402141007e-02 1.536527914845091207e-02 5.038326499685262527e-02 7.292060137684834575e-02 8.394744810540856472e-02 8.976558042663017323e-02 9.661404545595984883e-02 1.062765331385883139e-01 1.159111730117112077e-01 1.216046954744851999e-01 1.209001455136168024e-01 1.133202715515987113e-01 1.000020399423330597e-01 8.313022060032963789e-02 6.542473765362985527e-02 4.975676363073232994e-02 3.870006117456430833e-02 3.332673938867850710e-02 3.189544989678579773e-02 3.152320492336548041e-02 3.076165274918624473e-02 2.994838830005032426e-02 3.045402517709362711e-02 3.344101483258453411e-02 3.879707905988759309e-02 4.542729513487239051e-02 5.213123501942754784e-02 5.799796871473795329e-02 6.243708081886304578e-02 6.512175545435681945e-02 6.593016000255259856e-02 6.489634325682605565e-02 6.216911481672011269e-02 5.797752848398075171e-02 5.260284368008081440e-02 4.635783003251903872e-02 3.957564882161097169e-02 3.261382554935363803e-02 2.588752193961151721e-02 1.996536297704116017e-02 1.575155465237144947e-02 1.439421422310208434e-02 1.604469025071518160e-02 1.941178316693228587e-02 2.329416802112506749e-02 2.708406762218075470e-02 3.051549691887088869e-02 3.347861401443752438e-02 3.593833414867649012e-02 3.789881448806049768e-02 3.938626976876397068e-02 4.043959540617698273e-02 4.110468094970067682e-02 4.143067968222684250e-02 4.146743634924043159e-02 4.126366876119107185e-02
3.647664575511511825e-02 3.700468177912226431e-02 3.733054643803925682e-02 3.744486199071746929e-02 3.734692958662904488e-02 3.704723357315833909e-02 3.657004939052934528e-02 3.595576930783492969e-02 3.526221118380850478e-02 3.456369012637702104e-02 3.394616358045340898e-02 3.349676584359748827e-02 3.328727962529162004e-02 3.335396185172138928e-02 3.367948922164549358e-02 3.418373300695234929e-02 3.472677346380222130e-02 3.512222076631621448e-02 3.515580874672832173e-02 3.460494798112893206e-02 3.325759154654227973e-02 3.093127532690661749e-02 2.749562063242728255e-02 2.290792926810901811e-02 1.730223665375498973e-02 1.137439812127217717e-02 8.464609127537832400e-03 1.343930052952967830e-02 2.227456215630973027e-02 3.211604835079975157e-02 4.199879968405020175e-02 5.130791334791014180e-02 5.952521317678673846e-02 6.620068518783905898e-02 7.095997869436956873e-02 7.350862162890378637e-02 7.362121921535340341e-02 7.111655070270832268e-02 6.583116610533323865e-02 5.761303143650058772e-02 4.635674766382048839e-02 3.208951942572152438e-02 1.511026787219967721e-02 4.538304664327892125e-03 2.450966277940378954e-02 4.446843332450462621e-02 6.254222926082848855e-02 7.711503454531912216e-02 8.688011081712708472e-02 9.115299961656909977e-02 9.030444163767807619e-02 8.651417041648068462e-02 8.477018082523407605e-02 9.189554588321052764e-02 1.107074486750407316e-01 1.367489145521491589e-01 1.624504575977839538e-01 1.808811867963184550e-01 1.875175155560944162e-01 1.815564007449243233e-01 1.666204147826582660e-01 1.498198982461992901e-01 1.380287207179862474e-01 1.330171701843330112e-01 1.318977686926141590e-01 1.330669879581013459e-01 1.389382818065599268e-01 1.529730443214920022e-01 1.763127207560334919e-01 2.074956434436987240e-01 2.420750376236924517e-01 2.710634862520912014e-01 2.818268588514291628e-01 2.631338876294794238e-01 2.125466254555890000e-01 1.440595933006739993e-01 9.805432986964311703e-02 1.096454158667364565e-01 1.276600037907101304e-01 1.181973256205883227e-01 9.059269285146366590e-02 7.691669205879793358e-02 8.875864931494319154e-02 1.014559287587289277e-01 1.056854856768044137e-01 1.040695075180835261e-01 9.663833306643700161e-02 8.680208579209951203e-02 9.357260651862293888e-02 1.253525838553513905e-01 1.607160117878746741e-01 1.795118666970086929e-01 1.731791527474389192e-01 1.432891285343472487e-01 9.834194823620588666e-02 5.003922087631049176e-02 1.661761345435568832e-02 3.360449394975575238e-02 5.175248493126962529e-02 6.147489910664898083e-02 6.779155822050142444e-02 7.553579691967576837e-02 8.548282539473903152e-02 9.501559821702705577e-02 1.010961634390146607e-01 1.018981379238299845e-01 9.703446976918536637e-02 8.727859036449277241e-02 7.419043274522302278e-02 5.978045646272756725e-02 4.625951916598141506e-02 3.580818127953528524e-02 2.993449743787165648e-02 2.818743815109277587e-02 2.838164622332887965e-02 2.881669209117103045e-02 2.924143929957799537e-02 3.041197251489149642e-02 3.322780366967999915e-02 3.792479224776716673e-02 4.395683914551225258e-02 5.045316863830368731e-02 5.660168459350509856e-02 6.178397444745984540e-02 6.558628668227188541e-02 6.777522997772388036e-02 6.826715330472775400e-02 6.709798851541178000e-02 6.439510163444817081e-02 6.035189470344082263e-02 5.520591112196832767e-02 4.922135531400775171e-02 4.267738242851780439e-02 3.586484497955257783e-02 2.909796691707244171e-02 2.275753448784986754e-02 1.740194041389065208e-02 1.394124967437596931e-02 1.335268653535363892e-02 1.536947451136850412e-02 1.865702585519167858e-02 2.223188162639743587e-02 2.563234762147526685e-02 2.866150944697968411e-02 3.124159513270736988e-02 3.335246267083322863e-02 3.500457527570019489e-02 3.622571920027674308e-02 3.705364810648485718e-02 3.753157036729285606e-02 3.770516231655495626e-02
3.526444396522251945e-02 3.560258768739573559e-02 3.585700505327068383e-02 3.606409290949286195e-02 3.627370824014172768e-02 3.654817345575698401e-02 3.695857516087884542e-02 3.757760664200078538e-02 3.846904120310697117e-02 3.967531759761441790e-02 4.120601917870583136e-02 4.303024398097329839e-02 4.507457999329045339e-02 4.722639751031194183e-02 4.934076579949700503e-02 5.124912888465197464e-02 5.276856146278087467e-02 5.371124668910320227e-02 5.389433162147155842e-02 5.315046705069511462e-02 5.133927036632857793e-02 4.835987099374262910e-02 4.416492326708822830e-02 3.877779397580375514e-02 3.231985383517972654e-02 2.507626047526247820e-02 1.773173151819168805e-02 1.237348061742922153e-02 1.350156375837026704e-02 2.047203992253188859e-02 2.928898515015890269e-02 3.835151198621352536e-02 4.702167576714443020e-02 5.489848985327547282e-02 6.161417186256176737e-02 6.674443630823681528e-02 6.976346837402873369e-02 7.004576237284376727e-02 6.692570378070986092e-02 5.981561986296661526e-02 4.836943455675395132e-02 3.268394714226450365e-02 1.381970239639192417e-02 1.146826679284036234e-02 3.365475776025834281e-02 5.572797750930318789e-02 7.482253522598654449e-02 8.907482330493443623e-02 9.740827521946446299e-02 9.996051369618708105e-02 9.867398707796680435e-02 9.789946090623555253e-02 1.037126017421046292e-01 1.199608217932267712e-01 1.446373482226133156e-01 1.716606121905333293e-01 1.941039126556070027e-01 2.059609537176283200e-01 2.034150717102152228e-01 1.861341194485861550e-01 1.583335788415192180e-01 1.290642782295672586e-01 1.100239323018820797e-01 1.074857035043820519e-01 1.169895100250333553e-01 1.333340898661949936e-01 1.559017722180624232e-01 1.841531250528454511e-01 2.162580262597686154e-01 2.509882930327494988e-01 2.861389190834379148e-01 3.145009211217069112e-01 3.240679558134076932e-01 3.038750875199328072e-01 2.508725644734383087e-01 1.737116292426269804e-01 9.276484874796767088e-02 4.435551301722239631e-02 5.136551180675887063e-02 4.949908152574490627e-02 3.129377138990062368e-02 4.759946259371737598e-02 8.427182867531010646e-02 1.088368744250731573e-01 1.147882587873163829e-01 1.053096984602097386e-01 8.911279281223639936e-02 8.247477620869146653e-02 1.010457454892837864e-01 1.348019258873520421e-01 1.639828797213161160e-01 1.757848542827382399e-01 1.655995307776360337e-01 1.361827903996112310e-01 9.551184106267351925e-02 5.390108106685745359e-02 2.381988375202016145e-02 2.437823360526048672e-02 3.588678422792684203e-02 4.389551234399920870e-02 5.127417102640438595e-02 6.044734399483089882e-02 7.030364581742297447e-02 7.828166670330136134e-02 8.244830746259629306e-02 8.202660376819140287e-02 7.720682588440799798e-02 6.882487546470332507e-02 5.809158571944868926e-02 4.641236729481124784e-02 3.530456278839647771e-02 2.639780514584434690e-02 2.123867353223370461e-02 2.011778834316455336e-02 2.131497919053821841e-02 2.308743429850634160e-02 2.496341766432028791e-02 2.734510438565163765e-02 3.080564789468066833e-02 3.555526765996658289e-02 4.131938208712503807e-02 4.754657822852690480e-02 5.364025455377294249e-02 5.908225178883535350e-02 6.347576209695174332e-02 6.655138232535938447e-02 6.815855132419069984e-02 6.825098993522189794e-02 6.686957897371009762e-02 6.412444853023228919e-02 6.017750396995034251e-02 5.522638114233557882e-02 4.949072347630681379e-02 4.320176904490727332e-02 3.659681732984115810e-02 2.992208008891526425e-02 2.345344761236802661e-02 1.756331671455573992e-02 1.290431604767929008e-02 1.065178922182897711e-02 1.158281332145025266e-02 1.453723441064089759e-02 1.809337229209759951e-02 2.158239624779375102e-02 2.474343434251463636e-02 2.747640036914357139e-02 2.975011544724109197e-02 3.156734967360552008e-02 3.294952318888417359e-02 3.392890984556051759e-02 3.454409385188626780e-02
3.508368401684085203e-02 3.582058301640861364e-02 3.669309626074836878e-02 3.776160445788232650e-02 3.908435516213015770e-02 4.070981319875324744e-02 4.266869904376996425e-02 4.496729031420756278e-02 4.758325871650944533e-02 5.046450926487279498e-02 5.353065100028510381e-02 5.667628605411977744e-02 5.977534247670821671e-02 6.268599128348904814e-02 6.525602373529537648e-02 6.732877343873346077e-02 6.874972096301969204e-02 6.937384941732370469e-02 6.907367472493479432e-02 6.774769950539641372e-02 6.532888856678947809e-02 6.179273062198305244e-02 5.716473458381964023e-02 5.152828185635475317e-02 4.503685137243409325e-02 3.794331907038404200e-02 3.068411814838709409e-02 2.412157328444206744e-02 2.005257112576419934e-02 2.087059917232480383e-02 2.656241937210282109e-02 3.493487493711654179e-02 4.431477633875558625e-02 5.366185842444914922e-02 6.210799368177961910e-02 6.875716481809436564e-02 7.265711987583095555e-02 7.286771990923672504e-02 6.859265730006067208e-02 5.935488103016955258e-02 4.522046990400809680e-02 2.729595258980775305e-02 1.267393274259213422e-02 2.618727237578279479e-02 4.870608354069438928e-02 6.958853802229665597e-02 8.597048314551233861e-02 9.624646129096998959e-02 1.000471562246778578e-01 9.874376112456638432e-02 9.612068631550593767e-02 9.834992595488656342e-02 1.108733837689175189e-01 1.336381931882832108e-01 1.615864518026580154e-01 1.882085144729006565e-01 2.072998678029193409e-01 2.136963338971026583e-01 2.041805033285226390e-01 1.786511517401339066e-01 1.412221147305567082e-01 1.010560913232870645e-01 7.304502820026494148e-02 7.091970240273834380e-02 8.830018936755207326e-02 1.156973690186742787e-01 1.514975745130688334e-01 1.924702371398302747e-01 2.340062489430533577e-01 2.738794471513902318e-01 3.104733146653681497e-01 3.376960044153326512e-01 3.445414461616376767e-01 3.210033471071859212e-01 2.647138191872567270e-01 1.838414993497692329e-01 9.648395168800735777e-02 3.863813232077603632e-02 5.658545605283458318e-02 6.562722695294298525e-02 4.230497996647137465e-02 1.621639020800991898e-02 6.167365260886095019e-02 1.001517597071186205e-01 1.145201224151072700e-01 1.031897725090850926e-01 7.706515773541386394e-02 6.590384543663879713e-02 9.191923220004827311e-02 1.277169889451609808e-01 1.524244790723360554e-01 1.587033589071580597e-01 1.462221302756464836e-01 1.195190964543836887e-01 8.616268805709895173e-02 5.464959733465773323e-02 3.271947274552385737e-02 2.494712760635739782e-02 2.713852781896109942e-02 3.426043819088835790e-02 4.518197986259374355e-02 5.736226670264613081e-02 6.752584241374429141e-02 7.339229640871684779e-02 7.410547880815540611e-02 7.000542000562122447e-02 6.218650605539258885e-02 5.205331739824134440e-02 4.098766744764782005e-02 3.017472506635493837e-02 2.060249480286873575e-02 1.328587762547415486e-02 9.668369244996937242e-03 1.020212378124427804e-02 1.251475526775514685e-02 1.504965116914478741e-02 1.776617853925986298e-02 2.110486951194963379e-02 2.540236930762380940e-02 3.066443214319697699e-02 3.661736340239454129e-02 4.285578527120691844e-02 4.895469391731115116e-02 5.452865560282170454e-02 5.925898783360706440e-02 6.290478587638675956e-02 6.530523792412669393e-02 6.637650308220222062e-02 6.610488779639775436e-02 6.453754197945661686e-02 6.177169944112479577e-02 5.794336692617409190e-02 5.321626114333360275e-02 4.777171348905395742e-02 4.180026812344590087e-02 3.549595360775831959e-02 2.905520411284068238e-02 2.268588870196857135e-02 1.664506994184980840e-02 1.137899816499155989e-02 7.994874776513697864e-03 8.256130189861396115e-03 1.129689209636789045e-02 1.506302654495321643e-02 1.873772732949542316e-02 2.206387730443386958e-02 2.495343873938093981e-02 2.738068070048519168e-02 2.934883352438827364e-02 3.087703955395524127e-02 3.199403054124574930e-02
3.699138602168572376e-02 3.863635615748008123e-02 4.058225180219300621e-02 4.285577124213776901e-02 4.546591222572880786e-02 4.840114530029761969e-02 5.162833286607195621e-02 5.509317368217468702e-02 5.872175387383198747e-02 6.242281262635213102e-02 6.609048755705176914e-02 6.960747680247621194e-02 7.284867070837758307e-02 7.568534372209630157e-02 7.798996357508611310e-02 7.964158606722940292e-02 8.053167603985240952e-02 8.057004632225259200e-02 7.969046358891294923e-02 7.785538175730093158e-02 7.505931776325286409e-02 7.133073446485969915e-02 6.673319941865221705e-02 6.136848165892788004e-02 5.538789077084665946e-02 4.902486332031893296e-02 4.267275917996368739e-02 3.703806376031874847e-02 3.332336111097535664e-02 3.302739650636395130e-02 3.683697877881452615e-02 4.388915384910170581e-02 5.260196203178963553e-02 6.145899132558991368e-02 6.911576211409733994e-02 7.434380619578534466e-02 7.604553022043174237e-02 7.335252824012271355e-02 6.578851331984693351e-02 5.351566884490567555e-02 3.790617963266600110e-02 2.422019542559093741e-02 2.732073906701923405e-02 4.518597303350230243e-02 6.468280836493794927e-02 8.083291046081200748e-02 9.132826261722608308e-02 9.520809568771329556e-02 9.299090155450376316e-02 8.724847661450430003e-02 8.337136111659998461e-02 8.853969607447700896e-02 1.061342391844965066e-01 1.327304540203219640e-01 1.622005802036867728e-01 1.884892503874977254e-01 2.059200969783755164e-01 2.094839342545549432e-01 1.957980418139865231e-01 1.645111829700691697e-01 1.195586840788460947e-01 6.981394676279065181e-02 3.276170935529242739e-02 4.028297500887331045e-02 6.592313810075783875e-02 9.727539683143281157e-02 1.390856962585330370e-01 1.875344262335942869e-01 2.352487444132531913e-01 2.781452254985316563e-01 3.140990379003340549e-01 3.376014325911184666e-01 3.389864504124161515e-01 3.102195254071939412e-01 2.515004666600230698e-01 1.748809184590066623e-01 1.093233809366671166e-01 1.006702550535836099e-01 1.260561310976598959e-01 1.305702326688578663e-01 9.972163697641144020e-02 4.173785161683957190e-02 2.938108360888016038e-02 8.250595793513643139e-02 1.073774399002059288e-01 9.801122577916827894e-02 6.338119815698819992e-02 4.104005585215626806e-02 7.554143823602620100e-02 1.143183226616650977e-01 1.360115400286726062e-01 1.382205032847813597e-01 1.251836448506468136e-01 1.041901673424323327e-01 8.256055782149261668e-02 6.460819559715941240e-02 4.995329100253657895e-02 3.618231164998898797e-02 2.569502049154353401e-02 3.004437715659372121e-02 4.645077682734607277e-02 6.336429589162002884e-02 7.554662873418781233e-02 8.093120913244862547e-02 7.928599249360854251e-02 7.165654938024569598e-02 5.985108346963111114e-02 4.594931103752379620e-02 3.191777901728647115e-02 1.941977513492467236e-02 1.005730821720571266e-02 6.671325632179570496e-03 8.677881169433207184e-03 1.055399456146773746e-02 1.108547310789874743e-02 1.086867384317331299e-02 1.122335496141900653e-02 1.345899868401056673e-02 1.772358030198608464e-02 2.333639334848753785e-02 2.962708682004903948e-02 3.609928475081312926e-02 4.237404611748304267e-02 4.814782875788685412e-02 5.317576758064328224e-02 5.726679122285941587e-02 6.028262005873100127e-02 6.213701829232892715e-02 6.279383798025936492e-02 6.226344011064341433e-02 6.059759000117664191e-02 5.788316975170053336e-02 5.423515579402462400e-02 4.978934007501877729e-02 4.469527163759656752e-02 3.910990710328063336e-02 3.319257369674022407e-02 2.710233028456996915e-02 2.100065407151459687e-02 1.507033477360803127e-02 9.605664765746724579e-03 5.541707861366166644e-03 5.727677663361797379e-03 9.300378312930164190e-03 1.336514833490737124e-02 1.720688552855410836e-02 2.065541425192196981e-02 2.365745767036548514e-02 2.619953366972038386e-02 2.828746020811402639e-02 2.993861857852833652e-02
4.111778382078738747e-02 4.375294755360038812e-02 4.670459429800857126e-02 4.995356437683394490e-02 5.346464427622285576e-02 5.718728269906210582e-02 6.105681844456457841e-02 6.499607458830104767e-02 6.891727537583854091e-02 7.272431818257429903e-02 7.631546547413536885e-02 7.958650990884283405e-02 8.243441498676895574e-02 8.476135044911567440e-02 8.647893308612299157e-02 8.751236073047678754e-02 8.780401073662137679e-02 8.731600240662880374e-02 8.603125980158275732e-02 8.395285323383841480e-02 8.110196958913758192e-02 7.751589867775170173e-02 7.324903408196720145e-02 6.838211372351342410e-02 6.304767149075071742e-02 5.748222495892556239e-02 5.211388051123452825e-02 4.766895310572278471e-02 4.518432907178890345e-02 4.566771772224661324e-02 4.939593469612409138e-02 5.558951797441939735e-02 6.284235065179125113e-02 6.964226542633017436e-02 7.460381047654862652e-02 7.655986517163883287e-02 7.465998529786994908e-02 6.852611899606517176e-02 5.851326732540971381e-02 4.627370674688109642e-02 3.622676269145466699e-02 3.624429129231129115e-02 4.758393556587224571e-02 6.274526507726267688e-02 7.621807934686773700e-02 8.515380427741643665e-02 8.819814074773191237e-02 8.521171225174686836e-02 7.741753555207185611e-02 6.803671787989144792e-02 6.340031137403540074e-02 7.102557262734866816e-02 9.186587182986882816e-02 1.206409570357731276e-01 1.515490557270042504e-01 1.789981133298443605e-01 1.970840327060551511e-01 2.000662287177548126e-01 1.838302268799522909e-01 1.477744562768423253e-01 9.622681975358780837e-02 3.839171919312140552e-02 1.495498218994587535e-02 5.314471687486677087e-02 7.751405984722560538e-02 1.008711395041040626e-01 1.369726329692053379e-01 1.835814509007322459e-01 2.306421525010427243e-01 2.717534967127687717e-01 3.035792047579813913e-01 3.204979629376307759e-01 3.139943401370648424e-01 2.784805494180435659e-01 2.178338950869331547e-01 1.503400573117345818e-01 1.162484984128812349e-01 1.391213244609656174e-01 1.701533494548368997e-01 1.726467138404959856e-01 1.375326706820640399e-01 7.288141198708326940e-02 1.153860033452406252e-02 6.721573976320489863e-02 9.833897233209003275e-02 9.124973280675108267e-02 5.215549901986251541e-02 1.675062205317745523e-02 6.605857221282995795e-02 1.068605402962125028e-01 1.262835978046988605e-01 1.262523876572041737e-01 1.155298805325353229e-01 1.043406070307463379e-01 9.717840246215656008e-02 9.026617817511722874e-02 7.773599437979336613e-02 5.751263698934272472e-02 3.351349610977349264e-02 2.564904437559402395e-02 4.663692251215775797e-02 6.986024880627753064e-02 8.636820444204264258e-02 9.391681836901749625e-02 9.256605048565494376e-02 8.380101258792403696e-02 6.995773916457111163e-02 5.373773316443131859e-02 3.790321462403689612e-02 2.532609632233058169e-02 1.904461519893752355e-02 1.917080972249559159e-02 2.117341272822899356e-02 2.193353018821717765e-02 2.071009897621186452e-02 1.776065986732806162e-02 1.385321241104086817e-02 1.055914228057744202e-02 1.071443042131005156e-02 1.498229502365469937e-02 2.110053017851357474e-02 2.768356813488759630e-02 3.413338216810229281e-02 4.012473374756875960e-02 4.544141948706337253e-02 4.992674103756625931e-02 5.346717081214488049e-02 5.598664736554533061e-02 5.744420786029874604e-02 5.783225189916200992e-02 5.717439075318877378e-02 5.552253827417419352e-02 5.295323014650207827e-02 4.956332256006373838e-02 4.546530370660419040e-02 4.078249197879393884e-02 3.564442242872036676e-02 3.018278318066448113e-02 2.452848536931021700e-02 1.881134723334429784e-02 1.316818155898293735e-02 7.794685182587935204e-03 3.464226080396060840e-03 4.445676468241881001e-03 8.621945195579388405e-03 1.283510347239399073e-02 1.672328930459875129e-02 2.020624647879333893e-02 2.325612294838471511e-02 2.586570266013872924e-02 2.803996206040680270e-02
4.658433986651303038e-02 4.992476374202175354e-02 5.349566985271487357e-02 5.725180089697726876e-02 6.113757721336303408e-02 6.508830231526588350e-02 6.903162415922668715e-02 7.288929905080833438e-02 7.657930542247226580e-02 8.001832770892114421e-02 8.312457871205210236e-02 8.582085485597354402e-02 8.803762679322650608e-02 8.971586686082803908e-02 9.080922310581260315e-02 9.128509980723303885e-02 9.112424823816764330e-02 9.031867840703604322e-02 8.886814801123506247e-02 8.677622087833655740e-02 8.404789972213820570e-02 8.069201070741692516e-02 7.673263168489270758e-02 7.223460713266710576e-02 6.734797428347626125e-02 6.237274939940068430e-02 5.783125975496823667e-02 5.449237562152228764e-02 5.322043201345527663e-02 5.455690131788541730e-02 5.828487696029510667e-02 6.343210979677429973e-02 6.866270754880519911e-02 7.264960305146339614e-02 7.428998325039526396e-02 7.285149348555917947e-02 6.813769477668088492e-02 6.073570081199648057e-02 5.242125284717007866e-02 4.658410983761786250e-02 4.710145448067275947e-02 5.429019996105067386e-02 6.442887697020889537e-02 7.364655942849139547e-02 7.946024758504284524e-02 8.064416380422469166e-02 7.698257359001513256e-02 6.908098532961859384e-02 5.829194412875764175e-02 4.723023982284893507e-02 4.182683107382113158e-02 5.051716559341333512e-02 7.334805584450615479e-02 1.043368822291890763e-01 1.378834222240025442e-01 1.679307413843648400e-01 1.875460606720145418e-01 1.900073570615913865e-01 1.707928006136612831e-01 1.297239422866323932e-01 7.234997064296085079e-02 1.231491878569066813e-02 4.952245958304946766e-02 8.936988662795584959e-02 1.120566986697588696e-01 1.287549622827690865e-01 1.546879250799238492e-01 1.919937793363731826e-01 2.317665710907748922e-01 2.664765111252687668e-01 2.912537095180858238e-01 2.995336844254470332e-01 2.834246678237099526e-01 2.396832017345935373e-01 1.757246545038167740e-01 1.159804573382822029e-01 1.081876093275627726e-01 1.478218281648181753e-01 1.812033891007995001e-01 1.840576785051091235e-01 1.509319883936908469e-01 9.043281527650211260e-02 3.423157233737640637e-02 6.209191443815460787e-02 9.108853940933524240e-02 8.449552204664240174e-02 4.534314135295951925e-02 1.295789301872486872e-02 6.845147895246622705e-02 1.086503841454199010e-01 1.265401036613220120e-01 1.262526555336165590e-01 1.200155704104239329e-01 1.192805811320908765e-01 1.235755401710602885e-01 1.234157693644799408e-01 1.114394981048452277e-01 8.634650345892069812e-02 5.215409134674003216e-02 2.261363329146752477e-02 3.982933100007147315e-02 7.032828768118695728e-02 9.314849055383050969e-02 1.052315798916601403e-01 1.066186586352280280e-01 9.901972238467199317e-02 8.515791349517219666e-02 6.826144027950900584e-02 5.173879840316523288e-02 3.900831759909989538e-02 3.266675142037409052e-02 3.199165570093068928e-02 3.323880002697533753e-02 3.353144869785136539e-02 3.183915256187116322e-02 2.817541909297234873e-02 2.301789685055052187e-02 1.710745040035335091e-02 1.170091967743292459e-02 9.640071378507975020e-03 1.298223244111850437e-02 1.882642566015040389e-02 2.509912107735797968e-02 3.110921802942752737e-02 3.656901796181408898e-02 4.131963170249880468e-02 4.525830881742844147e-02 4.831601621151057624e-02 5.045005010355046310e-02 5.164156682513797170e-02 5.189450132299353036e-02 5.123451709527301889e-02 4.970748967414843900e-02 4.737740111775480545e-02 4.432369492235505720e-02 4.063822158888041880e-02 3.642194501129004253e-02 3.178160534380271296e-02 2.682657189065255215e-02 2.166624004471991508e-02 1.640882526086169177e-02 1.116503036665542244e-02 6.081886353058412256e-03 1.971511350945644517e-03 4.471302080589140311e-03 8.817764119743531567e-03 1.297107251291905808e-02 1.679216277576381366e-02 2.023691788278195874e-02 2.328437921516829726e-02 2.592612285280386508e-02
5.217708965437622970e-02 5.581727877803308036e-02 5.956846815930785799e-02 6.337660684278459411e-02 6.718223565570502487e-02 7.092192686817881675e-02 7.453000463374293005e-02 7.794054270622459424e-02 8.108958754313794204e-02 8.391749029003740812e-02 8.637115359956966387e-02 8.840591688352396338e-02 8.998673290045607065e-02 9.108825799694969527e-02 9.169352997024642071e-02 9.179109331763314616e-02 9.137079920657099896e-02 9.041907360762922730e-02 8.891516485937651926e-02 8.683062191514603900e-02 8.413482493107310445e-02 8.080960056477302922e-02 7.687565631257316234e-02 7.243247306530396779e-02 6.771017322177566578e-02 6.312260103046896109e-02 5.928663346453633826e-02 5.693184009931869655e-02 5.662535006573515828e-02 5.840661739922383550e-02 6.164739270753086253e-02 6.528023666557548899e-02 6.816355686503272615e-02 6.936288399561399420e-02 6.834159317197191497e-02 6.513006958137258773e-02 6.050878534563274708e-02 5.613239367086789167e-02 5.421827428009045463e-02 5.624647418440615471e-02 6.156129651257763458e-02 6.788006688755078566e-02 7.285088814521112344e-02 7.491542699778237779e-02 7.351050556502511379e-02 6.899440499874752442e-02 6.235590199195110289e-02 5.465819148790275472e-02 4.640439105381557322e-02 3.768128555847778671e-02 3.106725351905026758e-02 3.689796638607318463e-02 6.014753800738271289e-02 9.352467753640321402e-02 1.297063498997910735e-01 1.612824660524437292e-01 1.803703167497281434e-01 1.799730735735554643e-01 1.560890832454693844e-01 1.097362194419774922e-01 4.840457409110392878e-02 2.567852515145819386e-02 8.147160924825583295e-02 1.228993066751647295e-01 1.470734530983534571e-01 1.634278397354880508e-01 1.843710248743124225e-01 2.133224477489603366e-01 2.446799137973006411e-01 2.719220895270436089e-01 2.890265684526400203e-01 2.882035177787881097e-01 2.620564774875946412e-01 2.094713761860735601e-01 1.399836560557667919e-01 8.006426926862847404e-02 8.492249394981470079e-02 1.299392348571074274e-01 1.629023239546610047e-01 1.682538159447145576e-01 1.424153213064564827e-01 9.299371314496163166e-02 4.859718511693848775e-02 6.240890573991346446e-02 8.503244296589054785e-02 7.817749070108662157e-02 4.233937310895832112e-02 2.399744050503700710e-02 7.351433116410995006e-02 1.123011443845819274e-01 1.298037197888218253e-01 1.305038535228041641e-01 1.283375888133663212e-01 1.351560323174323675e-01 1.475949317160918650e-01 1.534249920801755429e-01 1.441056509679292663e-01 1.179346470139905345e-01 7.859023728747734083e-02 3.395392944128593909e-02 2.427308321657359672e-02 6.143016886297317236e-02 9.176441438516688698e-02 1.101797497455564434e-01 1.163397426928828443e-01 1.118652881289776690e-01 9.960733489620389458e-02 8.309023439845263093e-02 6.610545292509026338e-02 5.237305002038005614e-02 4.463076398944570283e-02 4.266304316622204079e-02 4.331116077829561678e-02 4.354230854485309499e-02 4.192708721883807443e-02 3.822412265265241749e-02 3.279004813218855396e-02 2.623646827113176871e-02 1.930874482745855922e-02 1.307209183239415456e-02 9.778324156879016418e-03 1.178836366708710219e-02 1.675478009630899587e-02 2.225940728717806794e-02 2.750956397589444241e-02 3.223492543478886224e-02 3.631460299359109967e-02 3.967999089758281889e-02 4.228656742754210301e-02 4.410600374571816557e-02 4.512482421565734009e-02 4.534485878752462368e-02 4.478369373626003153e-02 4.347450291728268551e-02 4.146514177838599158e-02 3.881659026045829186e-02 3.560090196186331546e-02 3.189883519531212103e-02 2.779734873066264100e-02 2.338717483729419594e-02 1.876081210485950473e-02 1.401185497565812788e-02 9.239846389263516729e-03 4.597426703920470467e-03 1.621610894253406243e-03 5.126680880176484427e-03 9.300788108177159008e-03 1.327803867167447020e-02 1.696829798630803202e-02 2.033194390227557879e-02 2.334572061452656888e-02
5.688074159407659897e-02 6.044955527701383058e-02 6.401607910466874940e-02 6.752907506356160827e-02 7.093626874265185345e-02 7.418598088383510092e-02 7.722889627475480745e-02 8.001985104394128412e-02 8.251945443295237437e-02 8.469529459884382605e-02 8.652242486649003306e-02 8.798281166861174341e-02 8.906348246323050888e-02 8.975328000284156504e-02 9.003843824542565044e-02 8.989764391871617188e-02 8.929778173720566425e-02 8.819206535177825934e-02 8.652258046060382068e-02 8.422928555787717597e-02 8.126718404069510626e-02 7.763271320547762699e-02 7.339926404514909852e-02 6.875932959487261742e-02 6.406444657687987432e-02 5.983852305548117284e-02 5.671352360085341049e-02 5.523000604865947738e-02 5.554281358986613154e-02 5.725059134380748593e-02 5.952970018350330766e-02 6.145903500803771152e-02 6.232066773284167249e-02 6.180922942916507873e-02 6.017599336306120317e-02 5.828682575278417571e-02 5.743905150314115859e-02 5.872947297222221030e-02 6.222013448378104633e-02 6.675071728417081296e-02 7.060010608138111987e-02 7.227556535444172592e-02 7.101362455528603679e-02 6.704982832872273535e-02 6.170023462826078331e-02 5.702839577034757995e-02 5.464625705317437826e-02 5.409489506705678769e-02 5.288060026095801891e-02 4.864115302753659748e-02 4.241604683493963024e-02 4.358584471607515609e-02 6.301540500732853711e-02 9.542004480699747826e-02 1.306609998037828180e-01 1.597109136566915444e-01 1.743139337357939855e-01 1.680498730019550357e-01 1.381720768304834368e-01 8.726345532503995694e-02 2.618568431829582793e-02 4.967923698043368724e-02 1.064081753790257490e-01 1.478413971074739042e-01 1.739365437421740712e-01 1.929306480434622717e-01 2.140075068938284975e-01 2.397281874285706604e-01 2.665097910653002056e-01 2.888854553012928927e-01 2.999432412198606013e-01 2.911984045800768972e-01 2.564345323384570330e-01 1.969415773490944266e-01 1.233127102886667492e-01 5.607508946245675502e-02 5.215044595367110403e-02 9.407273088629415636e-02 1.250450874684846669e-01 1.347150511261901162e-01 1.195149186718772460e-01 8.424812288035225805e-02 5.169419592037854949e-02 5.953463956998218676e-02 7.695863223005550147e-02 7.118447867096107384e-02 4.146450056572933973e-02 3.102710339024935746e-02 7.403844059417559464e-02 1.107793434379774067e-01 1.284234878487240106e-01 1.304573479609170972e-01 1.308286173152520548e-01 1.420493488976925789e-01 1.605005683141871031e-01 1.728176549999647371e-01 1.691090503332292050e-01 1.464222103410027509e-01 1.074711218664039097e-01 5.852838152613122624e-02 1.028672018294980381e-02 4.264716393339697265e-02 8.053478492168539282e-02 1.061815785767004777e-01 1.186116822402554366e-01 1.189886403791112074e-01 1.099447992793939066e-01 9.501287624509002772e-02 7.816111890989596578e-02 6.339611618337172294e-02 5.396848299568773877e-02 5.061170305968660382e-02 5.084100980812855664e-02 5.140460808476069593e-02 5.036277946824222612e-02 4.712210892957850727e-02 4.188041241788043739e-02 3.520604789854476363e-02 2.780250423716361732e-02 2.042982451812984726e-02 1.405209991775617333e-02 1.040429957035672939e-02 1.130027334008337075e-02 1.509376120543599355e-02 1.953733685852227647e-02 2.379980626291146664e-02 2.762767814958045839e-02 3.093310429894172153e-02 3.367497294063748203e-02 3.582457133448904707e-02 3.735771905176111379e-02 3.825565692040733268e-02 3.850817476875000034e-02 3.811642730584092337e-02 3.709458937364124020e-02 3.547026334705468548e-02 3.328385479973399591e-02 3.058721516105337643e-02 2.744184564348907049e-02 2.391694718203261558e-02 2.008766686700283466e-02 1.603424004225960375e-02 1.184433339513251207e-02 7.630533734425013100e-03 3.678880437567853736e-03 2.531371246878777112e-03 5.903077249853927976e-03 9.748064342371543303e-03 1.348100084573958767e-02 1.699626660599575650e-02 2.024554109166397386e-02
6.005445528504759628e-02 6.327912024558361714e-02 6.641608673928162121e-02 6.942523679615772436e-02 7.226910034072966948e-02 7.491422411895548583e-02 7.733232464684859642e-02 7.950100182918364011e-02 8.140375126681043128e-02 8.302901014822501591e-02 8.436803172308815491e-02 8.541153539009871398e-02 8.614534099108803189e-02 8.654555633076749244e-02 8.657429255168251625e-02 8.617723641503166609e-02 8.528459866822080127e-02 8.381690070488016786e-02 8.169674719105977923e-02 7.886722261530411393e-02 7.531690978409331938e-02 7.111065522884706114e-02 6.642347309509423481e-02 6.157054173925333163e-02 5.701544620154429949e-02 5.331977724620837189e-02 5.098880084225296955e-02 5.023087543220905449e-02 5.079235580557349417e-02 5.204624291649800893e-02 5.328384892119841787e-02 5.401267111386536673e-02 5.415565686275885388e-02 5.412909209013502115e-02 5.473131041273317232e-02 5.673957570378345555e-02 6.033353183550040771e-02 6.481070645232259175e-02 6.885491280247209300e-02 7.106915271440301940e-02 7.045437698071313481e-02 6.679219472805361657e-02 6.100200013031414903e-02 5.541988253038607204e-02 5.331600378883302044e-02 5.644114894100494412e-02 6.282657025130125583e-02 6.855852811302777516e-02 7.044191152814470447e-02 6.738560723122848095e-02 6.207213789690364802e-02 6.312101755986448959e-02 7.931801702256735531e-02 1.073612777604940616e-01 1.372824303411671887e-01 1.595696079854455884e-01 1.663600018951024440e-01 1.524356512637547179e-01 1.166363656407087140e-01 6.305438998651004268e-02 1.532453869457311470e-02 6.933505510672420546e-02 1.230459326367577683e-01 1.626871459947038523e-01 1.901322574328355997e-01 2.125731919709074880e-01 2.364903988284091652e-01 2.631779312598288012e-01 2.895345635142436702e-01 3.100038458839625699e-01 3.168322309826855920e-01 3.017932808311084014e-01 2.608115272965981224e-01 1.980387564483416518e-01 1.255287956483001344e-01 5.864790230988006781e-02 2.417971793968253305e-02 5.265422149482194836e-02 8.150929449251846648e-02 9.695499524324410756e-02 9.335141375523700602e-02 7.178520065498612823e-02 4.833412204883073132e-02 5.158153149603718346e-02 6.519495756063412029e-02 6.207337730018090693e-02 4.087954232473270388e-02 3.603406280371924258e-02 7.059075496048476672e-02 1.032775636516057166e-01 1.202268876952137938e-01 1.231402050295293676e-01 1.245175455660006286e-01 1.373623041999493810e-01 1.595610908600252897e-01 1.779958862893195048e-01 1.817729401339873985e-01 1.663815781205603694e-01 1.329845678047817670e-01 8.665043013005342687e-02 3.442557322824584681e-02 1.680783867783775323e-02 6.040379382814541759e-02 9.276468174476203143e-02 1.120179017024485052e-01 1.184779733797142187e-01 1.141538944503514286e-01 1.022262777266864237e-01 8.656452561994830430e-02 7.132264848623669218e-02 6.031773888748246520e-02 5.548048168769289384e-02 5.534924694177328214e-02 5.659584242850200508e-02 5.667590052834876185e-02 5.450180987472093286e-02 5.000207863286886684e-02 4.364618427833429765e-02 3.613691052630059464e-02 2.823988363835893897e-02 2.073315133215371253e-02 1.452677090855440667e-02 1.098469730482881830e-02 1.121791085398535573e-02 1.390053652324006565e-02 1.719793276174403848e-02 2.035960784734384618e-02 2.317954600245887217e-02 2.561727296323816627e-02 2.766809389588769166e-02 2.932296498711182281e-02 3.056086040462047473e-02 3.135315685688857407e-02 3.167118666243938507e-02 3.149301112694870286e-02 3.080801719275022901e-02 2.961924662034398290e-02 2.794391744913696587e-02 2.581273890750184277e-02 2.326860249839585518e-02 2.036523601953163162e-02 1.716665733481374106e-02 1.374940796513206276e-02 1.021458508498383246e-02 6.744681167135661848e-03 3.947719456560678727e-03 3.974040668271806680e-03 6.743098705510869664e-03 1.011687065166734685e-02 1.352230214311248013e-02 1.680509999261731516e-02
6.143947981128927011e-02 6.416818675078755918e-02 6.676317687570912374e-02 6.920033408732392810e-02 7.146019386986225685e-02 7.352829765703186582e-02 7.539488183811832167e-02 7.705368422818538454e-02 7.849971222006689453e-02 7.972595417862768374e-02 8.071923788142125467e-02 8.145573101908251679e-02 8.189688925895682869e-02 8.198690851227152798e-02 8.165284610120290831e-02 8.080848753062305767e-02 7.936275691561950341e-02 7.723306182043504498e-02 7.436350888403366055e-02 7.074746094417126707e-02 6.645331543288703069e-02 6.165118366591619548e-02 5.663500502282057397e-02 5.182680274595333897e-02 4.773521674920305768e-02 4.483119267851633227e-02 4.334715197846881335e-02 4.312739278410843841e-02 4.369929078664524374e-02 4.454503160308496273e-02 4.538483716563443404e-02 4.633466929428581987e-02 4.787444259528805118e-02 5.057219301773901304e-02 5.463780863575651986e-02 5.961959389711837115e-02 6.448658883466480696e-02 6.797251718163120626e-02 6.895265440023985726e-02 6.678614416407162302e-02 6.167861469040496897e-02 5.515369790150724538e-02 5.049347630886025923e-02 5.169176538236034540e-02 5.955736134964970813e-02 7.065881553513729540e-02 8.082164177087919343e-02 8.707137711744129815e-02 8.803532962958274255e-02 8.450646699856347033e-02 8.055397245721412913e-02 8.353201886578330571e-02 9.834089741288030984e-02 1.212104334481229201e-01 1.435298061836401406e-01 1.568279765182979957e-01 1.545348275410128314e-01 1.330721079840917198e-01 9.286397677799111683e-02 3.909596975797428875e-02 2.598309650256581602e-02 8.264082442896242275e-02 1.310480203547260136e-01 1.677360553655020681e-01 1.959002870376754524e-01 2.216643329870914558e-01 2.493574058337768296e-01 2.789726899756786449e-01 3.068037154499768104e-01 3.264101498620585740e-01 3.295957464442569873e-01 3.093822487688370759e-01 2.644174436873453216e-01 2.015905261960621031e-01 1.342504059964620411e-01 7.629878872747625218e-02 3.739383506416728287e-02 3.277777057413452239e-02 5.438227914622843079e-02 7.316668772929850462e-02 7.740310391937058054e-02 6.530651705430325082e-02 4.742657136005393181e-02 4.424550951949413752e-02 5.213211333502034556e-02 5.076808420087468299e-02 3.889811585798563093e-02 4.139967472936901399e-02 6.806752033058298401e-02 9.431883679584977809e-02 1.084445455261861813e-01 1.107877060505559064e-01 1.115994413675596014e-01 1.235254214536595785e-01 1.466101547433110164e-01 1.692377099903754900e-01 1.803667622707522122e-01 1.742036698378984227e-01 1.501109136194170024e-01 1.114668241634463042e-01 6.435668790147479335e-02 1.916907692500562435e-02 3.625854077644711376e-02 7.190644519177988303e-02 9.698297504908919009e-02 1.097957954165014460e-01 1.112213935581628788e-01 1.036587007988775400e-01 9.050703857959173371e-02 7.576645982142617142e-02 6.359612647759715909e-02 5.713818530655181277e-02 5.643766430706084053e-02 5.850574264862584695e-02 6.018905167715179333e-02 5.975385012004744145e-02 5.671437806277351140e-02 5.132834072581723972e-02 4.422832473584887431e-02 3.619390229509609341e-02 2.802625043038351610e-02 2.051851662618644351e-02 1.455482689772133117e-02 1.125735893875060359e-02 1.119105836128784191e-02 1.305572421800530424e-02 1.534246716399649373e-02 1.743925970141887299e-02 1.922272186952767026e-02 2.072783181776730044e-02 2.201297818491360081e-02 2.311000426971311292e-02 2.401321007094943394e-02 2.468728861481008299e-02 2.508204708169728403e-02 2.514649003879863495e-02 2.483896406171814258e-02 2.413292551246442805e-02 2.301926681070138106e-02 2.150649119828629968e-02 1.961996535795858948e-02 1.740147735859298023e-02 1.491088310829389099e-02 1.223394820919805961e-02 9.509018698772835759e-03 7.016177156334076938e-03 5.427509781979953513e-03 5.749620349698400003e-03 7.778407099751625565e-03 1.052984628516595578e-02 1.349209359311302758e-02
6.111058429766712957e-02 6.331166126567465413e-02 6.537402149487421543e-02 6.728935443110092840e-02 6.905308307673227453e-02 7.066303974081404593e-02 7.211723390819617385e-02 7.341072267036957699e-02 7.453178320274134183e-02 7.545782230974833193e-02 7.615169553364398158e-02 7.655928462026538595e-02 7.660923657399386355e-02 7.621566844680367769e-02 7.528440314662976363e-02 7.372297606472875964e-02 7.145430638099652121e-02 6.843360713258515859e-02 6.466781127625868819e-02 6.023641446120756027e-02 5.531183213379701341e-02 5.017516798539746470e-02 4.521752173088618848e-02 4.090527565898176982e-02 3.767770763315702459e-02 3.577608146114946708e-02 3.511098986713745429e-02 3.533153372339187248e-02 3.608739225517405141e-02 3.728409193504136909e-02 3.916174554175019112e-02 4.212856577139783426e-02 4.640406375792544696e-02 5.171462065497049732e-02 5.727090424270679658e-02 6.198218366968913373e-02 6.473636485711588284e-02 6.467340728231994740e-02 6.147931324526888924e-02 5.578143042023916282e-02 4.974318082162286492e-02 4.741947379118471861e-02 5.246301073024736000e-02 6.392323748859525534e-02 7.773407471651658240e-02 9.021038121567635792e-02 9.887713763764538477e-02 1.024831045101007587e-01 1.012311117223042845e-01 9.730047743195582854e-02 9.521084976218205376e-02 1.002151809915328290e-01 1.137051652448321654e-01 1.311615685020741107e-01 1.453632449004088889e-01 1.495474147959264810e-01 1.389393808884441806e-01 1.117117791734813653e-01 6.956840094222088711e-02 1.791186889961186857e-02 3.812579161918960846e-02 8.879940777199529789e-02 1.309861001243458889e-01 1.644539602927184985e-01 1.930510986213229696e-01 2.217391022902103215e-01 2.530462062006676449e-01 2.855682136387325820e-01 3.144346864341198700e-01 3.323225016188356418e-01 3.313893047302832184e-01 3.066896903770578997e-01 2.596732503101328304e-01 1.993069989903055450e-01 1.393345501907620465e-01 9.229838290248036647e-02 6.417226529371357346e-02 5.627347967960683039e-02 6.512850307269864303e-02 7.695327696549160434e-02 7.946307114611701750e-02 6.978914490102094970e-02 5.498846525347603903e-02 4.657839735786839519e-02 4.475357010846124639e-02 3.975145009427838438e-02 3.456850115406181340e-02 4.657311010811225616e-02 7.027705089301460040e-02 9.022139939022445765e-02 9.946753594795790243e-02 9.894082030749322410e-02 9.722051129329571661e-02 1.058317700385547205e-01 1.266001168380015973e-01 1.501605579908397159e-01 1.663790924802136251e-01 1.689604139708287267e-01 1.557151708137085588e-01 1.280257679439751606e-01 9.015884800481739625e-02 4.931544710079162341e-02 2.652638859442156202e-02 4.922028608731188887e-02 7.610493279194900651e-02 9.395100049653229424e-02 1.012033825228854239e-01 9.891121919292233944e-02 8.955494854968495955e-02 7.656504795217422554e-02 6.399793988521244870e-02 5.585636829985868995e-02 5.405052101924359004e-02 5.667503119081027801e-02 6.016749683740138521e-02 6.202337624335135802e-02 6.119160757278852003e-02 5.758804422368932890e-02 5.166686030048018435e-02 4.414505900936890187e-02 3.583220807087416498e-02 2.753760899336665097e-02 2.005670485755225302e-02 1.426055132380739214e-02 1.114596896036218650e-02 1.096664668423011184e-02 1.234406737390991195e-02 1.390659707641751959e-02 1.513223096801084161e-02 1.596939522582986257e-02 1.653863877376452254e-02 1.699334391214451720e-02 1.744878833517883934e-02 1.795038438720876831e-02 1.847430043752603529e-02 1.895008663854167580e-02 1.928950085177227533e-02 1.940948881852559704e-02 1.924553597736742075e-02 1.875716229037243873e-02 1.792886179350064099e-02 1.676934941547515712e-02 1.531137715262959054e-02 1.361452966585238039e-02 1.177499619912088062e-02 9.950051547485077794e-03 8.406414876700652253e-03 7.558670019770601795e-03 7.803260819888153260e-03 9.126900383397845012e-03 1.116080840053054919e-02
5.939657559717126389e-02 6.113594674187951966e-02 6.276241443179864099e-02 6.427680142706503064e-02 6.567931388192443931e-02 6.696662460937853611e-02 6.812840117878790624e-02 6.914366349163302006e-02 6.997753558896803450e-02 7.057907697117958568e-02 7.088089700462994747e-02 7.080115563693976932e-02 7.024835283659240648e-02 6.912905180552852968e-02 6.735841573164881579e-02 6.487319837478298934e-02 6.164662512409686823e-02 5.770441701744111196e-02 5.314098042330741428e-02 4.813429050894747069e-02 4.295654759903090592e-02 3.797349782846308475e-02 3.361566331801114915e-02 3.029346658918035534e-02 2.824925060024990192e-02 2.743951651257979865e-02 2.761055402296907352e-02 2.855516365572602008e-02 3.031753961186516022e-02 3.315759265562242403e-02 3.728136107200442917e-02 4.254642730711757914e-02 4.837293760768774514e-02 5.386576379214599170e-02 5.801517957422014371e-02 5.990610753098941227e-02 5.894669097633054716e-02 5.516796059864768204e-02 4.969350186454339624e-02 4.540235809285581708e-02 4.662316887777927243e-02 5.541648546308539092e-02 6.926429561363368903e-02 8.434366826844900966e-02 9.767525804050614102e-02 1.072775320711730207e-01 1.121169147062821420e-01 1.122303473780232735e-01 1.089887066892233775e-01 1.053224187157458802e-01 1.052159861016614406e-01 1.114539397354520345e-01 1.229262069247499672e-01 1.349126613657209151e-01 1.415991740142589494e-01 1.380534697967486235e-01 1.213322551245149816e-01 9.114053332013043185e-02 5.001558571945395604e-02 3.508491816579435013e-03 4.498598657616095092e-02 8.800775856498635474e-02 1.242763618704792183e-01 1.550921850162995108e-01 1.842820277668351936e-01 2.154947001015858898e-01 2.495678132275823691e-01 2.836071383823705050e-01 3.115950998271003747e-01 3.259434170625162830e-01 3.200540561651091798e-01 2.914682972367560465e-01 2.441449758282547289e-01 1.882738577164826954e-01 1.370311688189216892e-01 1.011634401899163260e-01 8.425440520240379261e-02 8.298162394424182797e-02 8.984437506009096408e-02 9.510724684239361959e-02 9.186223814042344948e-02 8.040437980824084729e-02 6.743816566584767691e-02 5.820658602515416807e-02 4.877633300309721504e-02 3.426893625536632515e-02 2.821732271365684844e-02 4.963523105436696420e-02 7.598293187843860319e-02 9.352983751236068621e-02 9.848974210008079599e-02 9.358051398468350546e-02 8.735396760617608614e-02 9.056753315524061765e-02 1.061009848905184877e-01 1.267642535052410924e-01 1.441683328249718232e-01 1.526352888250896156e-01 1.492133687570598721e-01 1.334629363316465478e-01 1.073621860299206476e-01 7.534061199348682236e-02 4.591269655017882895e-02 3.811669570158247866e-02 5.513112413673818685e-02 7.380447794284554497e-02 8.539257945988031062e-02 8.836013906432264864e-02 8.367498423502969795e-02 7.371886969871427331e-02 6.189718394860042883e-02 5.235934072530792210e-02 4.872120249510027840e-02 5.111784199575754306e-02 5.616446227178368417e-02 6.053460488997948474e-02 6.246649930195389416e-02 6.141123916966469143e-02 5.753445941079440157e-02 5.139247763028825106e-02 4.372912906309984332e-02 3.534669894498244924e-02 2.703555872235210641e-02 1.957097547043169447e-02 1.380281654823018941e-02 1.069312889541287372e-02 1.042705764082947455e-02 1.156432643175214076e-02 1.272046277346944830e-02 1.337513510701952672e-02 1.348973870419596655e-02 1.322833460659438888e-02 1.283370016284531533e-02 1.254974092240134648e-02 1.254841593097171144e-02 1.287520120571116790e-02 1.345146508634687856e-02 1.413105050589402896e-02 1.476252668582925254e-02 1.522442398930764530e-02 1.543554544984102397e-02 1.535339314910883282e-02 1.496962819992838506e-02 1.430661581736632215e-02 1.341686449148063454e-02 1.238653855319946963e-02 1.134341719353976381e-02 1.046517274925603744e-02 9.969838138684303588e-03 1.005593204886998798e-02 1.080261445017289060e-02
[truncated: 173,651 more chars]
