# Supplementary material for: Intelligent wireless power transfer via a 2-bit compact reconfigurable transmissive-metasurface-based router
Source: Nat Commun. 2024 Apr 1;15:2807. doi: 10.1038/s41467-024-46984-4 (PMC10984985; doi:10.1038/s41467-024-46984-4)
Supplement: Supplementary file 12 — Source Data [file 41467_2024_46984_MOESM12_ESM.zip › source_data/figure_s20c_d1000_2.txt]

# x = -1950.00:1950.00:151
# y = -1950.00:1950.00:151
3.211329668941035470e-02 3.199520337868447944e-02 3.160096563225696376e-02 3.095640400437753292e-02 3.009298174928436848e-02 2.904485690257296859e-02 2.784579250270225598e-02 2.652634834430057931e-02 2.511188300327059711e-02 2.362200486070430150e-02 2.207224235836926021e-02 2.047888657726053621e-02 1.886820723109758347e-02 1.729138583395440840e-02 1.584552772982465718e-02 1.469537525124789412e-02 1.407309374629177670e-02 1.421339354288484076e-02 1.522335500714913810e-02 1.700379947336061806e-02 1.930818700155733855e-02 2.185039165971014788e-02 2.437125586202371075e-02 2.666919906018769965e-02 2.862350822899837471e-02 3.022202196175916358e-02 3.158866935001378856e-02 3.299184897025697616e-02 3.480146065705010117e-02 3.737113854677961977e-02 4.087955978904776050e-02 4.522727221397460085e-02 5.005215909295759186e-02 5.482737274217473061e-02 5.897130396538659280e-02 6.193521671293558684e-02 6.326695179325647622e-02 6.265669909830118289e-02 5.996784689962171566e-02 5.525344166070931401e-02 4.876009761895072625e-02 4.092839606519577123e-02 3.242022033401591868e-02 2.426832753755973210e-02 1.835457540329723386e-02 1.746731478717391053e-02 2.175428036692282283e-02 2.832448577026602798e-02 3.528183323643458574e-02 4.183247788294068570e-02 4.756928361031446950e-02 5.218009802695226795e-02 5.536732779274705640e-02 5.686091529807942718e-02 5.647548101827396666e-02 5.418122070398399825e-02 5.016698219967623967e-02 4.488105140275921306e-02 3.903652228037662181e-02 3.354888185646215382e-02 2.931774188119825111e-02 2.677498623598558933e-02 2.550007110387696174e-02 2.448815269158220037e-02 2.284340628090445954e-02 2.022130487732451062e-02 1.700083198760502651e-02 1.446156718850825224e-02 1.449208051695945534e-02 1.751210536561915304e-02 2.199021304675950056e-02 2.657064863538278338e-02 3.065705902210500919e-02 3.417588083349790140e-02 3.733417533581965403e-02 4.038146701332252092e-02 4.339581942746133930e-02 4.618401848342721522e-02 4.833741456695588024e-02 4.938440109192591271e-02 4.894885460442249120e-02 4.686277605367637072e-02 4.322468248606116392e-02 3.841622322134414375e-02 3.309393830167153133e-02 2.815635706469821545e-02 2.460729524052299166e-02 2.312556442705184997e-02 2.351175418929205355e-02 2.484893943916997167e-02 2.624436643568849731e-02 2.721016887487159516e-02 2.763564965707687032e-02 2.765141984281503998e-02 2.749357133170887701e-02 2.738180381738814992e-02 2.742728064547953620e-02 2.759761011410896345e-02 2.774683870602014449e-02 2.768154295598930156e-02 2.722294184947651047e-02 2.624463630949754739e-02 2.468719095109774345e-02 2.255892189164510411e-02 1.993141613999270881e-02 1.693596003738705863e-02 1.376734496645195399e-02 1.070736975489623884e-02 8.188032947051173197e-03 6.828062701124090403e-03 6.986036551152905588e-03 8.131863341463095238e-03 9.513588476632131238e-03 1.075160821445745978e-02 1.177026447010581962e-02 1.267381080281209868e-02 1.366003271154718826e-02 1.492598375122791698e-02 1.657276627815048448e-02 1.856107893336900183e-02 2.073860583225597617e-02 2.290155550829042069e-02 2.484830292273500912e-02 2.641244125869635778e-02 2.747951375742804445e-02 2.799341017813766763e-02 2.795606400813670928e-02 2.742245442482288756e-02 2.649229647632714291e-02 2.529956448386437226e-02 2.400062559817454921e-02 2.276100494669676746e-02 2.173987889093551701e-02 2.107144692026072588e-02 2.084510709209453500e-02 2.109124041785197246e-02 2.178060503543827880e-02 2.283820179911959583e-02 2.416344750539351285e-02 2.564746220735680815e-02 2.718401152494968193e-02 2.867551461461857742e-02 3.003661723116323248e-02 3.119686728356780431e-02 3.210293704000195120e-02 3.272025746169194421e-02 3.303378782826136423e-02 3.304771700208210261e-02 3.278402531221349947e-02 3.227995344060644728e-02 3.158450566284293215e-02
3.269243420531150329e-02 3.288444526458590700e-02 3.276948569852791010e-02 3.236664373056045291e-02 3.170363175597384203e-02 3.081403502376543063e-02 2.973405688874475664e-02 2.849911372115900010e-02 2.714074813548006740e-02 2.568444178455439250e-02 2.414902333179384797e-02 2.254850210135863828e-02 2.089734960830826396e-02 1.922052762457369252e-02 1.756976844147775316e-02 1.604667815435690398e-02 1.482706063727167942e-02 1.416121674037575107e-02 1.430083350912967483e-02 1.535214695859094328e-02 1.719309166438329900e-02 1.954791594372853533e-02 2.210890466185633230e-02 2.460720124862251362e-02 2.684519051971516121e-02 2.872281687369606165e-02 3.026834861099572671e-02 3.166445979088140794e-02 3.324250959956970980e-02 3.540691050041133714e-02 3.848010823902339728e-02 4.253947058864011171e-02 4.735596663035916004e-02 5.245858127438309676e-02 5.725342092242568376e-02 6.113258037270512951e-02 6.355537328538092556e-02 6.410716221952930671e-02 6.254131854751542041e-02 5.880577695288776580e-02 5.305475734038458263e-02 4.565059745768519639e-02 3.717494561528715546e-02 2.851140304472912085e-02 2.117320643657293056e-02 1.784262791547957389e-02 2.037562967935782274e-02 2.653473205894714415e-02 3.370974539251098828e-02 4.070644028482226645e-02 4.697579761510854018e-02 5.215370213356691070e-02 5.591247726244105015e-02 5.794722746031020361e-02 5.802607566170216863e-02 5.606616403388366837e-02 5.220909730215338163e-02 4.687837886230159651e-02 4.080555624360772404e-02 3.499395836069351534e-02 3.051600494865485541e-02 2.799530944124033541e-02 2.705348219560134437e-02 2.653452520143141299e-02 2.533994270586801406e-02 2.295687898128415810e-02 1.960108538216224702e-02 1.633268035114171859e-02 1.505904310667274121e-02 1.703247621812259763e-02 2.114693336759363926e-02 2.575314981641192713e-02 3.000012923677244578e-02 3.370390584650562182e-02 3.704678098867743297e-02 4.029337033874478419e-02 4.353891004391099995e-02 4.658545847695255704e-02 4.899614099264709005e-02 5.026141050360216633e-02 4.997302629337146973e-02 4.794679683025666883e-02 4.428496543543878478e-02 3.939222362482928258e-02 3.396354880206255145e-02 2.894308071154045453e-02 2.536891400031700619e-02 2.391526537713094952e-02 2.434389528262215219e-02 2.571103892980345154e-02 2.712591774634000308e-02 2.811898334153570961e-02 2.860234221287789522e-02 2.872356818834554890e-02 2.871955349267848664e-02 2.878892134608643238e-02 2.900500502288271693e-02 2.929551667465399648e-02 2.948610124310393002e-02 2.937071408779016665e-02 2.877071936557016804e-02 2.756814413683334603e-02 2.571734135419329742e-02 2.324450138935354321e-02 2.024270781674435138e-02 1.686831466250294370e-02 1.334629227730031731e-02 1.000317795898649983e-02 7.366507603769137554e-03 6.219457639963346489e-03 6.816165195406357659e-03 8.262430807962167084e-03 9.755460466690707433e-03 1.101103996191423601e-02 1.204822818927096806e-02 1.304688485244737475e-02 1.424216548248734629e-02 1.580909203929308643e-02 1.777752585098291496e-02 2.002971288884965520e-02 2.236143052836155401e-02 2.454991506512321092e-02 2.639968077993900403e-02 2.776680707663967476e-02 2.856934128155137753e-02 2.878909839854416550e-02 2.846763326744702546e-02 2.769806040807544154e-02 2.661401392705041447e-02 2.537668091189018357e-02 2.416015032903929757e-02 2.313444945446116799e-02 2.244563746692586348e-02 2.219483865993157959e-02 2.242272227088157668e-02 2.310741111774621340e-02 2.417732276786303813e-02 2.553139306625929958e-02 2.705729838455191855e-02 2.864356621929272859e-02 3.018656124518607001e-02 3.159478272945941829e-02 3.279209150632107772e-02 3.372037436348016698e-02 3.434152510895124161e-02 3.463845236241985120e-02 3.461489546063153955e-02 3.429397274476619212e-02 3.371551536341479971e-02 3.293232784281429487e-02 3.200557188436015110e-02
3.291112741781201945e-02 3.344970567682545304e-02 3.365842107900773872e-02 3.354654128319102535e-02 3.313471276385317882e-02 3.245273243533420421e-02 3.153650294147111038e-02 3.042443632662906322e-02 2.915369905011914314e-02 2.775681749152708253e-02 2.625928295636957566e-02 2.467891289866100402e-02 2.302786106976975264e-02 2.131836675007785231e-02 1.957363656907419591e-02 1.784553191337383618e-02 1.623988408488603527e-02 1.494371342080105802e-02 1.422642523644102909e-02 1.435800582355209465e-02 1.544362704963619590e-02 1.733627987298028139e-02 1.972936159248971436e-02 2.229373799931611347e-02 2.475315420190309437e-02 2.691882028806993551e-02 2.871922100331778319e-02 3.023341987262904290e-02 3.171199673493045601e-02 3.354835307330533006e-02 3.616082498142981355e-02 3.980505733465883322e-02 4.442908656039448734e-02 4.966918513157318749e-02 5.495682284937774414e-02 5.964706615989923827e-02 6.312141664326331725e-02 6.486256771855869463e-02 6.450891451733518911e-02 6.189248609640126547e-02 5.706063662684437293e-02 5.028354316771065091e-02 4.205901130158214152e-02 3.315429110086958592e-02 2.480695634975144809e-02 1.928271360144706570e-02 1.945139426862661433e-02 2.468305609319456848e-02 3.189062779582293311e-02 3.928915569409863195e-02 4.610051044908069356e-02 5.187898415287574283e-02 5.625798280971788107e-02 5.889534368070133141e-02 5.950986185424957803e-02 5.795911823624756015e-02 5.432631095025913792e-02 4.899482448428173903e-02 4.269694131785330832e-02 3.650989916728421270e-02 3.168804043948699606e-02 2.910061058315082175e-02 2.847120078064502638e-02 2.849691991407721225e-02 2.784963226671649528e-02 2.583110105509853899e-02 2.250341452818015175e-02 1.873249373332525405e-02 1.627649001060627737e-02 1.695258737251350081e-02 2.042468146837490839e-02 2.491891986267760414e-02 2.927254481909574713e-02 3.314306266644799492e-02 3.666560545635539486e-02 4.011154202997267021e-02 4.359128632971094597e-02 4.690162947638788077e-02 4.957640955802367078e-02 5.106671823269826743e-02 5.093113474657189055e-02 4.896904387293916916e-02 4.528716174526475208e-02 4.031484883106847134e-02 3.478771866273716595e-02 2.969749842631651954e-02 2.611627437110251512e-02 2.470914806236926622e-02 2.519403401760699976e-02 2.660025257958792758e-02 2.804232509335349843e-02 2.907218359305228234e-02 2.962592870852296181e-02 2.986656264164374089e-02 3.002780261708030973e-02 3.028274363981961134e-02 3.066463062160210140e-02 3.106194886411306130e-02 3.127383742675127892e-02 3.108306263540246486e-02 3.031194416962707319e-02 2.885186451779106834e-02 2.667266331665623866e-02 2.382102639432854066e-02 2.041472538952518803e-02 1.663822296598540737e-02 1.274898483018605672e-02 9.122935779736720055e-03 6.415104964510983700e-03 5.631660850225637428e-03 6.742939629618687793e-03 8.444123620772360159e-03 9.996065766121858820e-03 1.124796905569274211e-02 1.232392252536102656e-02 1.347409180194363877e-02 1.494453552162945675e-02 1.685247482077188372e-02 1.913774966346028575e-02 2.160994629612775914e-02 2.402975513471937094e-02 2.617168128371427649e-02 2.785903657073525788e-02 2.897992936851128895e-02 2.949193249645834167e-02 2.941945769654326012e-02 2.884597799076716804e-02 2.790258158860691937e-02 2.675395602533297765e-02 2.558227097917061335e-02 2.456861804078328340e-02 2.387162002323445914e-02 2.360510028313259068e-02 2.382108015699500175e-02 2.450607344185002506e-02 2.559277892648591929e-02 2.698023861265760881e-02 2.855294371607488071e-02 3.019414303227571650e-02 3.179388262717210839e-02 3.325411337872009876e-02 3.449254933085622865e-02 3.544584411095223764e-02 3.607197650169829267e-02 3.635153984543114392e-02 3.628770002306127423e-02 3.590474146041005427e-02 3.524526268619548874e-02 3.436617931261956582e-02 3.333374924185964622e-02 3.221788266597825495e-02
3.272355557703785639e-02 3.363561658387759917e-02 3.420618723530105543e-02 3.443187086131346830e-02 3.432286990441287683e-02 3.390157177583462411e-02 3.320007635012823394e-02 3.225682334289838721e-02 3.111261526220575682e-02 2.980647381623387215e-02 2.837190535419013490e-02 2.683427802223055381e-02 2.521013298831982496e-02 2.350938616111108298e-02 2.174157552978285904e-02 1.992763568899169266e-02 1.811903891091656491e-02 1.642541640080575488e-02 1.504495121126993296e-02 1.426697478210499359e-02 1.438122387249353949e-02 1.549187640478935819e-02 1.742510441205076879e-02 1.984202212250272060e-02 2.239270946210307478e-02 2.479669325642645458e-02 2.688028130751093231e-02 2.861022298564402933e-02 3.012812322276588184e-02 3.176006444881383783e-02 3.395305256142826938e-02 3.710779680809531828e-02 4.137374253718080486e-02 4.654921423961530524e-02 5.214040464839132111e-02 5.749749432552925948e-02 6.194193772604283249e-02 6.486117745095187903e-02 6.577774623786758479e-02 6.439977549548978053e-02 6.065436336963818398e-02 5.470407561947669695e-02 4.695255536777775962e-02 3.806390709626175650e-02 2.907604448301680938e-02 2.181328026312142829e-02 1.931380575329629673e-02 2.292662240508173271e-02 2.985477702302071976e-02 3.756151504923278123e-02 4.490453249251477597e-02 5.130862906577819682e-02 5.635350422397952114e-02 5.965594240631610229e-02 6.088298508763817507e-02 5.982684139787534938e-02 5.650123085737402545e-02 5.123291813051671778e-02 4.473375371130450945e-02 3.813296634375567401e-02 3.286333101927364775e-02 3.009227801697979612e-02 2.972717152267495208e-02 3.033641557287524923e-02 3.033126282640445648e-02 2.880266925709291936e-02 2.565756913304965969e-02 2.159539893493582843e-02 1.817185348791666016e-02 1.743867613860860047e-02 1.995356160145389871e-02 2.413828506032585086e-02 2.851156560591941794e-02 3.251442010823085704e-02 3.620329946016377642e-02 3.984326264307294641e-02 4.355579722143515520e-02 4.713121357629641850e-02 5.007299678635734885e-02 5.179166935110945946e-02 5.181178363861844299e-02 4.991622620263626298e-02 4.621704258959889733e-02 4.116999633893057148e-02 3.555368637979283014e-02 3.040954070852252070e-02 2.684307499530649843e-02 2.550468104047893050e-02 2.606235478174823150e-02 2.751818811946546428e-02 2.899547219389621636e-02 3.007090198611903423e-02 3.070581203625709008e-02 3.107721901685123189e-02 3.141212248975052551e-02 3.185442226391384246e-02 3.239563962899665722e-02 3.288555689407342969e-02 3.309793811438419692e-02 3.280510035059142765e-02 3.183097587231403097e-02 3.007765583590117989e-02 2.753296902690739734e-02 2.426762419572775845e-02 2.042796351896723414e-02 1.622967470458243355e-02 1.196390948514945013e-02 8.059033204905061837e-03 5.350388605941821217e-03 5.138983865378098786e-03 6.787809209236260813e-03 8.664710190218728736e-03 1.022070163137291446e-02 1.146028740315673845e-02 1.261495378977288764e-02 1.398704293857446976e-02 1.579399749327757563e-02 1.806116780375710898e-02 2.063340857025105710e-02 2.326359837089467253e-02 2.569670385199087498e-02 2.772010075622314065e-02 2.918752490392068771e-02 3.002766769223989135e-02 3.024349824554636509e-02 2.990522619812314639e-02 2.913865718380358877e-02 2.811021612131458375e-02 2.700933634118590776e-02 2.602816921306008030e-02 2.533849543519210018e-02 2.506778917664620465e-02 2.528052804893503661e-02 2.597271933623672424e-02 2.708230169804545090e-02 2.850910649044526013e-02 3.013477890019162705e-02 3.183730043028228790e-02 3.350015379511721292e-02 3.501833039645939338e-02 3.630290847873306193e-02 3.728482128795009010e-02 3.791771422869118918e-02 3.817956690748191412e-02 3.807282586160397331e-02 3.762296239345538224e-02 3.687552737644497758e-02 3.589188086658681026e-02 3.474383305898618574e-02 3.350747722592165023e-02 3.225657326268279584e-02
3.209567466750416070e-02 3.339472843514385697e-02 3.435502054517543258e-02 3.495818875703384648e-02 3.520087539149986677e-02 3.509435881103747240e-02 3.466297690671261977e-02 3.394138050582102412e-02 3.297079369418588757e-02 3.179461188248301762e-02 3.045382623046491780e-02 2.898291325124565179e-02 2.740696265095035264e-02 2.574093632773388415e-02 2.399207968049905590e-02 2.216670013349052865e-02 2.028287053507505169e-02 1.839105301132561501e-02 1.660408099802143655e-02 1.513097525695415377e-02 1.428157232819554992e-02 1.436692556298534672e-02 1.549071724129188685e-02 1.745075576205462262e-02 1.987475424642307434e-02 2.239325162319983839e-02 2.472587144860527442e-02 2.672206354073566881e-02 2.839867073427852773e-02 2.997242631936639437e-02 3.184848409174440009e-02 3.450787136101018948e-02 3.829133378621580458e-02 4.320461178017851595e-02 4.888751124084387417e-02 5.472952760157188956e-02 6.001875262563812624e-02 6.406127033878374066e-02 6.626795617806550964e-02 6.621893601424828912e-02 6.370995810856781849e-02 5.878048838972817214e-02 5.172558657548639166e-02 4.310586691972047302e-02 3.380641663898201893e-02 2.529789391570621063e-02 2.025767714248274259e-02 2.151846002495219276e-02 2.767512912447178675e-02 3.551938648215278993e-02 4.335311485298570106e-02 5.039415745626306398e-02 5.614401164337404215e-02 6.017210707868966835e-02 6.209154723951444688e-02 6.162436234621196385e-02 5.870434979469624226e-02 5.358470329159570333e-02 4.693320708827510707e-02 3.990189102690438333e-02 3.408256661783917035e-02 3.098301058986725059e-02 3.079929280596100175e-02 3.201216584325547454e-02 3.273926467006037233e-02 3.182690299515798099e-02 2.901537839716844536e-02 2.485607647574842802e-02 2.071103708113567962e-02 1.862257941286622059e-02 1.989718146204163748e-02 2.351360051132636228e-02 2.777507179751192642e-02 3.185235988484606123e-02 3.568166035845470041e-02 3.950236851301665297e-02 4.343994826214999522e-02 4.727597091198360718e-02 5.048239915602199812e-02 5.242818523489339855e-02 5.260323079882972541e-02 5.077400854587935108e-02 4.705886564033423536e-02 4.194183819345009140e-02 3.624707891987092451e-02 3.106804041326661006e-02 2.754272325467541083e-02 2.629972047677518049e-02 2.694962938317702408e-02 2.846671701549038230e-02 2.998674526913304786e-02 3.111474000016966474e-02 3.183884107572582112e-02 3.234915242311216244e-02 3.286311961862949799e-02 3.349249321978713112e-02 3.418561662224711001e-02 3.475348476653349061e-02 3.494469515102390650e-02 3.452131023974350926e-02 3.330967531254606234e-02 3.122468854401633589e-02 2.827574355812326537e-02 2.456217128339297298e-02 2.026347899930167409e-02 1.562955677834676829e-02 1.098438966801040632e-02 6.807650842214328819e-03 4.213398772560724738e-03 4.838928240177506508e-03 6.956043214066088935e-03 8.905328985602683350e-03 1.041603690444354267e-02 1.165342559240950364e-02 1.294803484160714918e-02 1.461915486045843246e-02 1.680773549060984515e-02 1.942478436441862424e-02 2.223064371744090661e-02 2.494359151362216323e-02 2.731224367970309583e-02 2.915118097395199073e-02 3.035500185097603568e-02 3.090028291566591576e-02 3.083968800191918755e-02 3.029038630884490005e-02 2.941824727071336992e-02 2.841873775549939515e-02 2.749477993276846707e-02 2.683174591429756187e-02 2.657165619588622296e-02 2.679256840790437272e-02 2.750115293175686357e-02 2.864164052552637535e-02 3.011543668762962575e-02 3.180176929365445548e-02 3.357342530357067256e-02 3.530710572901122474e-02 3.689042552792372309e-02 3.822730850174338446e-02 3.924243774067402019e-02 3.988466208393118273e-02 4.012901067874451860e-02 3.997703934680744975e-02 3.945541771076540444e-02 3.861284156157973602e-02 3.751547233258858971e-02 3.624116626119466833e-02 3.487279464705299314e-02 3.349102953837703595e-02 3.216712990172629349e-02
3.101024131095526243e-02 3.269268436014866053e-02 3.405601685864105554e-02 3.506542517467929609e-02 3.570146514487462092e-02 3.596088611635313292e-02 3.585620730926786931e-02 3.541395758934807320e-02 3.467162054200975674e-02 3.367348323094221385e-02 3.246575943595698260e-02 3.109153344192671503e-02 2.958623431582886945e-02 2.797449177212854229e-02 2.626934256692032080e-02 2.447487376144879753e-02 2.259356975884812754e-02 2.063997857973004502e-02 1.866282672162646039e-02 1.677736197696866674e-02 1.520277846998635898e-02 1.426962602351332897e-02 1.431190866847404861e-02 1.543390950216294230e-02 1.740406832012702382e-02 1.981604292763022510e-02 2.228288791502923416e-02 2.453010840803180811e-02 2.644054212695919059e-02 2.809518670742238225e-02 2.979800958327784646e-02 3.202893534515784818e-02 3.526893299367032941e-02 3.974915614741622583e-02 4.530313054518414484e-02 5.141657242712605047e-02 5.738203614128619540e-02 6.244611701649383645e-02 6.591842532830972934e-02 6.725196819732727482e-02 6.610361168828225720e-02 6.237568522813784211e-02 5.623830339429073538e-02 4.813934807996041176e-02 3.883311107193039569e-02 2.952957779863005922e-02 2.240066517837187646e-02 2.080759280466409900e-02 2.549118529434351785e-02 3.318316533638603766e-02 4.141992422014753594e-02 4.908844177378075824e-02 5.557148132162045839e-02 6.038034855069736306e-02 6.307184564266286875e-02 6.329426479548203033e-02 6.089222149541864693e-02 5.602870177308717087e-02 4.930250887470186832e-02 4.185375512625507527e-02 3.539681772942925020e-02 3.180014636868738059e-02 3.167245913023587767e-02 3.348266582686980353e-02 3.502362157609704985e-02 3.485426708008821511e-02 3.252760830618791482e-02 2.845362669535840550e-02 2.382797044870589229e-02 2.056562974610549877e-02 2.043075555439760951e-02 2.318271590249521008e-02 2.714751301614067025e-02 3.120893252289137776e-02 3.513456842880301190e-02 3.911124856822508628e-02 4.325728461810137565e-02 4.734170573030292012e-02 5.080350108542017185e-02 5.296920395678438725e-02 5.329364235758608792e-02 5.152710711201432398e-02 4.779534193040654855e-02 4.261270762452571553e-02 3.685180468241009560e-02 3.166074750907019175e-02 2.820851804629666629e-02 2.709273858398097284e-02 2.785731188869351033e-02 2.944782163330974395e-02 3.101660334858877266e-02 3.220113635002613828e-02 3.301865949141039036e-02 3.367232603844395877e-02 3.436805944601671603e-02 3.518294357983331455e-02 3.602031267959836941e-02 3.665126634870018163e-02 3.679848394798158895e-02 3.621368086834070299e-02 3.472693748705930894e-02 3.226917199229769467e-02 2.887627508823035344e-02 2.468203050246334240e-02 1.990444815759932068e-02 1.483031050555584651e-02 9.812456588913298985e-03 5.370502886818789498e-03 3.112281448716033676e-03 4.824851419507940331e-03 7.233715930758204821e-03 9.143149893181115595e-03 1.057313176578196338e-02 1.184263756634118363e-02 1.335720944431380633e-02 1.539928634957299890e-02 1.798794006219470859e-02 2.091661789543420441e-02 2.388387022630668322e-02 2.659738950226405926e-02 2.882740244132782695e-02 3.042852521520748865e-02 3.134524631871008632e-02 3.160764683724000268e-02 3.132019043822639043e-02 3.064526952162180407e-02 2.978264857178389638e-02 2.894536702836213865e-02 2.833259775629707808e-02 2.810170121419904368e-02 2.834542947877899052e-02 2.908233790143967962e-02 3.026409105097479721e-02 3.179455868880406988e-02 3.355107823434019115e-02 3.540138591939433199e-02 3.721521672784575130e-02 3.887239006285173049e-02 4.026912667789130096e-02 4.132328376198265291e-02 4.197840053172875729e-02 4.220617549508108579e-02 4.200707269245346209e-02 4.140895960744894050e-02 4.046387643350010666e-02 3.924316749127142873e-02 3.783126883186880424e-02 3.631847792694588295e-02 3.479309558291281829e-02 3.333349488893634638e-02 3.200095467155603807e-02
2.947206723389884930e-02 3.151385826981661226e-02 3.327490371693458265e-02 3.470348219344632917e-02 3.576242430901532127e-02 3.643117010770975661e-02 3.670666004348425299e-02 3.660284663456900983e-02 3.614872576818397437e-02 3.538493414640928036e-02 3.435913572142378081e-02 3.312061350047707659e-02 3.171467808271476174e-02 3.017768313168818148e-02 2.853358579412937357e-02 2.679310312663070112e-02 2.495661594573811773e-02 2.302212825941159571e-02 2.099992983384442111e-02 1.893618694482750858e-02 1.694757536029435976e-02 1.526239149504008200e-02 1.423157085526075005e-02 1.421366714359471525e-02 1.531545635862168776e-02 1.727583754122445983e-02 1.965443798557828248e-02 2.204997033006933158e-02 2.420151370329706383e-02 2.603821704767452297e-02 2.772128026836625375e-02 2.965085259318348335e-02 3.236422680238414812e-02 3.629251545693711750e-02 4.150794362012649036e-02 4.765861093494106610e-02 5.409250100658610089e-02 6.002844778641601431e-02 6.469260352740842379e-02 6.741785978898932885e-02 6.771951960917707569e-02 6.535171326820897464e-02 6.034327233076768743e-02 5.301475318215449067e-02 4.399394364685173947e-02 3.429400125662833421e-02 2.564462510901851719e-02 2.116165553076071459e-02 2.353967731137701982e-02 3.061242677527247977e-02 3.909296460862488054e-02 4.734897849615325033e-02 5.457719076369112188e-02 6.021223914676123584e-02 6.375124234107776289e-02 6.476657369797504671e-02 6.300614508362750721e-02 5.852718570579160118e-02 5.183453537997934069e-02 4.401856637302584141e-02 3.686451205557787075e-02 3.258866248102744445e-02 3.234256992529275371e-02 3.470770359298976093e-02 3.713022901552257005e-02 3.782937298246571989e-02 3.614122716996961970e-02 3.232987832962466029e-02 2.744837656997940398e-02 2.325580540794135176e-02 2.170121699827763304e-02 2.331236359152137616e-02 2.674425984638251208e-02 3.065840367675949987e-02 3.461126995592708755e-02 3.870309440928340616e-02 4.302894762826257186e-02 4.733936776051238249e-02 5.103836356608581343e-02 5.340923130380689082e-02 5.387144155088863934e-02 5.215945542147697872e-02 4.840764337940380024e-02 4.316300306246802221e-02 3.734996409683939700e-02 3.217439342263427038e-02 2.883390538421218632e-02 2.788308586215021770e-02 2.878759402501553447e-02 3.046334478739772672e-02 3.208403435912815516e-02 3.332465920227632716e-02 3.423506112462061657e-02 3.503268512853215111e-02 3.591082546583534291e-02 3.690932961643926535e-02 3.788368220965779298e-02 3.856262863889648590e-02 3.864132541641242952e-02 3.786114528620367764e-02 3.605821057931540147e-02 3.318419547465258773e-02 2.930806363349833590e-02 2.460528020155167833e-02 1.933856952574910387e-02 1.383425827927477030e-02 8.466583545278424591e-03 3.758911094126601675e-03 2.361384922675606717e-03 5.134046194229883661e-03 7.590553859857260798e-03 9.354873068117225063e-03 1.069070871475636536e-02 1.205405228617129586e-02 1.387906173001940587e-02 1.634443275585215072e-02 1.931867334044362616e-02 2.249501253918187449e-02 2.553925582256270921e-02 2.817144200615380109e-02 3.019940708149104758e-02 3.152895245768125992e-02 3.216166196972487096e-02 3.218439401871435457e-02 3.175239968340959340e-02 3.106739096244804862e-02 3.035141060753737685e-02 2.981733912449438875e-02 2.963851022288072762e-02 2.992343640696558046e-02 3.070380987577252946e-02 3.193995137569772408e-02 3.353919160739986249e-02 3.537761018988115624e-02 3.731811735727989798e-02 3.922333988218921347e-02 4.096488440042275053e-02 4.243068958023629711e-02 4.353116097070178908e-02 4.420395929192780932e-02 4.441702258408700144e-02 4.416948724584817548e-02 4.349040305520338046e-02 4.243535994888584378e-02 4.108129211586819540e-02 3.951979162762742775e-02 3.784928703316980253e-02 3.616649364382799881e-02 3.455770581805186342e-02 3.309081515877869417e-02 3.180929653357466441e-02
2.751349136509803270e-02 2.986735790772768184e-02 3.199840970035341958e-02 3.383870774105643409e-02 3.533283507273790591e-02 3.644110631749146456e-02 3.714181497930518772e-02 3.743219511952803474e-02 3.732785658788012606e-02 3.686057899778107105e-02 3.607451627466130156e-02 3.502106269184042386e-02 3.375284893889151511e-02 3.231755405165866873e-02 3.075241439532916052e-02 2.908046495489038236e-02 2.730965304837033175e-02 2.543604021987949659e-02 2.345242767485358759e-02 2.136405080362287559e-02 1.921360684219279580e-02 1.711802205167079968e-02 1.531316162118545772e-02 1.416928310777484414e-02 1.407086309993682907e-02 1.513006566203010765e-02 1.705731843615425347e-02 1.937923834087938377e-02 2.168480507755367673e-02 2.373683582057264235e-02 2.552682094268083138e-02 2.731309752203355673e-02 2.959303429294257715e-02 3.292510284441528545e-02 3.762857327221767051e-02 4.357825515923779286e-02 5.024177214035709799e-02 5.685392759152465419e-02 6.258408064794598880e-02 6.665925785477597176e-02 6.845664561012153315e-02 6.757563465513444223e-02 6.388936709563225458e-02 5.757402169144049120e-02 4.912349010226822049e-02 3.938762812905789723e-02 2.976253730637979864e-02 2.280419376862255140e-02 2.217497025808801842e-02 2.792866977853686317e-02 3.638308990458618414e-02 4.514209861374499089e-02 5.310465534755732381e-02 5.959670579969331139e-02 6.404974653266179430e-02 6.595936525179256493e-02 6.497152382962383121e-02 6.102400482016036992e-02 5.450374065849517696e-02 4.641299536186679897e-02 3.854570027746370003e-02 3.341282226655321180e-02 3.282159142598498058e-02 3.565120697706718883e-02 3.900179596450733394e-02 4.069043891776685795e-02 3.979723527857424725e-02 3.642590867017963391e-02 3.149980549032085214e-02 2.663339962025057517e-02 2.378954169158414497e-02 2.407506819990237398e-02 2.671030077640064795e-02 3.030057937343313620e-02 3.417947964089551594e-02 3.832416639967009542e-02 4.278528771066669734e-02 4.728623730665636876e-02 5.119312239232921835e-02 5.374501517344715262e-02 5.432577577199464158e-02 5.265446445092703681e-02 4.887546906200347652e-02 4.357111996878180321e-02 3.772178744616697804e-02 3.259482287439661313e-02 2.941282098729431846e-02 2.867127680700291142e-02 2.974339651828779643e-02 3.151462508263085105e-02 3.318590306610162688e-02 3.447625241635851601e-02 3.547339206435181497e-02 3.641190592281502020e-02 3.747198846705093039e-02 3.865293257256369186e-02 3.975786404288521314e-02 4.046917094421339373e-02 4.045231112952692859e-02 3.943893906808174782e-02 3.727505212800635154e-02 3.393976994500931543e-02 2.954363412687129736e-02 2.431263841161611719e-02 1.856175637725974992e-02 1.266101864581702791e-02 6.999841994234351668e-03 2.015670223624512359e-03 2.539367383487401396e-03 5.722715353261380831e-03 7.986792642920849741e-03 9.520644093509450165e-03 1.077823301840265084e-02 1.232325213259259297e-02 1.454503951931713362e-02 1.745358516259523998e-02 2.076568039582153691e-02 2.410668745878402283e-02 2.713941089757952035e-02 2.961665758494421916e-02 3.139772901588308573e-02 3.244873144374269686e-02 3.283304140169467783e-02 3.269422705803599893e-02 3.223285665278084744e-02 3.167828757568134229e-02 3.125661659967995942e-02 3.115754957017745699e-02 3.150632505662298577e-02 3.234902224730287074e-02 3.365590603393978780e-02 3.533886904521883754e-02 3.727347778546410278e-02 3.931813179222518051e-02 4.132825796021885600e-02 4.316683898198449276e-02 4.471292111095401950e-02 4.586877760299665902e-02 4.656555880922930157e-02 4.676695531009945894e-02 4.647049892708854379e-02 4.570638697698466146e-02 4.453396876469919996e-02 4.303620150107079212e-02 4.131245434375681314e-02 3.947005221126828611e-02 3.761498453469840075e-02 3.584236001859695403e-02 3.422752971224100882e-02 3.281923480738973414e-02 3.163633017801078390e-02
2.520030613297540023e-02 2.779345976555805051e-02 3.024118455238626255e-02 3.246114318920764047e-02 3.438038084979933712e-02 3.593947779274073856e-02 3.709605679062741301e-02 3.782723700918867032e-02 3.813066946499627657e-02 3.802388140565955005e-02 3.754179911030373212e-02 3.673250716127013371e-02 3.565152740652515612e-02 3.435514607065851683e-02 3.289356013503468706e-02 3.130482781207945264e-02 2.961076773715885790e-02 2.781604398002904613e-02 2.591171555344735228e-02 2.388459531594035526e-02 2.173401871086833373e-02 1.949824784932179672e-02 1.729312127527027690e-02 1.536004995011132704e-02 1.408659205011291923e-02 1.388397867168075610e-02 1.487383619477692341e-02 1.674099445490075111e-02 1.898155011818557225e-02 2.118136199583654095e-02 2.314031716634620470e-02 2.493151264242643439e-02 2.692543174579873147e-02 2.970248894330260528e-02 3.378393523605335846e-02 3.931332073244264702e-02 4.595030093340406879e-02 5.300306851519362428e-02 5.962141811422833754e-02 6.494917189602067431e-02 6.823619100942887594e-02 6.892664274981422090e-02 6.672740819211421537e-02 6.165334584804647855e-02 5.405011070927780159e-02 4.461489881408602781e-02 3.449488022118499947e-02 2.570106541726970700e-02 2.182620864441600292e-02 2.534866622262231528e-02 3.333688438281433297e-02 4.244844703260002711e-02 5.110325104834233939e-02 5.846301516843757651e-02 6.388238340610896682e-02 6.678021537048618728e-02 6.669804991336807098e-02 6.344318269839888114e-02 5.726269278879907859e-02 4.903399267448201038e-02 4.049365985448206973e-02 3.435491781474429851e-02 3.314353318181558622e-02 3.628525988344116771e-02 4.057943905240372906e-02 4.336924573590932724e-02 4.342904439327933963e-02 4.067852824837990544e-02 3.591226885104746580e-02 3.061932789309639025e-02 2.670104613981999150e-02 2.561253307312786817e-02 2.720801993133964425e-02 3.026025329490851859e-02 3.392718858142104027e-02 3.803557123562822245e-02 4.256729002735645806e-02 4.720708303224374625e-02 5.127896024754248494e-02 5.397635043120323911e-02 5.464712969769879025e-02 5.299540917511937760e-02 4.917719500122116894e-02 4.381342429594294735e-02 3.794561189396443435e-02 3.290721585879317207e-02 2.994013333858663167e-02 2.945928038629895204e-02 3.072826863279444140e-02 3.260200921684183045e-02 3.431621112439816462e-02 3.564247766913510029e-02 3.671404389728027962e-02 3.778728781691424038e-02 3.902898920255799126e-02 4.039293059769813454e-02 4.162306986771491246e-02 4.234988750819203285e-02 4.220688629228091376e-02 4.091791213081914791e-02 3.834479755794429484e-02 3.450318276100426684e-02 2.955591618616373178e-02 2.379037314365736039e-02 1.758387062628051153e-02 1.136092457076590991e-02 5.548984493005650054e-03 7.298843978518865065e-04 3.616038196693607387e-03 6.499116172322171384e-03 8.380795625110680144e-03 9.628092140780383432e-03 1.085797166399273157e-02 1.269017920990259118e-02 1.537257567064799837e-02 1.870470102351025690e-02 2.227906332824200128e-02 2.569165889011877299e-02 2.862924758595647434e-02 3.089491343124931011e-02 3.241089479058487793e-02 3.321002228555541835e-02 3.341859471529749076e-02 3.323205296073271364e-02 3.288466928325696481e-02 3.261475036807337524e-02 3.262844574324755276e-02 3.306851764231579643e-02 3.399663692141510069e-02 3.539434309296533160e-02 3.717928915376542826e-02 3.922738933145990259e-02 4.139294738990631495e-02 4.352415752246133890e-02 4.547497725943259322e-02 4.711491720093557295e-02 4.833737649780433382e-02 4.906629138922807831e-02 4.926055155772941091e-02 4.891575838174830326e-02 4.806319749516042850e-02 4.676618916755221483e-02 4.511417333179535555e-02 4.321496452491506435e-02 4.118561336216031848e-02 3.914232155375033800e-02 3.718999742898251165e-02 3.541240179745559075e-02 3.386435003015102890e-02 3.256774444714715527e-02 3.151277970547086693e-02
2.263876048598791046e-02 2.537085935844177881e-02 2.805344660386396155e-02 3.059257466462198330e-02 3.289965691284994775e-02 3.489624907056531472e-02 3.651858009595420479e-02 3.772138513753938577e-02 3.848058342922274638e-02 3.879438949638827627e-02 3.868254879187839335e-02 3.818354939608054749e-02 3.734987512988097169e-02 3.624162062981610422e-02 3.491906594688845566e-02 3.343507993991240435e-02 3.182845593162157705e-02 3.011944789920215776e-02 2.830885035214127446e-02 2.638196122425127965e-02 2.431876062612339448e-02 2.211180856861928029e-02 1.979394963888107470e-02 1.747849634129490168e-02 1.540991783386686832e-02 1.398988534699674262e-02 1.365620093889242763e-02 1.454526996415813483e-02 1.632175658363940740e-02 1.845592046365529884e-02 2.053987323754076152e-02 2.242783747207695993e-02 2.429623599202684545e-02 2.663495005621730957e-02 3.006906804940998393e-02 3.500549159642633856e-02 4.136215974453202188e-02 4.859095553419752467e-02 5.587167501025605554e-02 6.229723661131104234e-02 6.700943396249130213e-02 6.930423884722498873e-02 6.871742253000959200e-02 6.508812225236741689e-02 5.859630082288341812e-02 4.978190780603848620e-02 3.959174230057369015e-02 2.961544363204817246e-02 2.283443809661587706e-02 2.322144667901820947e-02 3.005716452129287425e-02 3.927037969340448770e-02 4.853258437696812699e-02 5.674446479689959633e-02 6.316241173735655245e-02 6.712859958334227439e-02 6.808086188351213097e-02 6.568846270672409893e-02 6.003955027742473305e-02 5.185306775177615096e-02 4.274471064007587945e-02 3.550929923284794343e-02 3.337066641444445120e-02 3.659562539532906777e-02 4.180517999874685392e-02 4.579168112857352063e-02 4.696139234323157968e-02 4.501727289682231486e-02 4.061494526015545226e-02 3.513084642772565380e-02 3.038497652175076516e-02 2.800355159007976436e-02 2.839194960816156243e-02 3.067928427451825299e-02 3.396135580668038084e-02 3.791367921736307073e-02 4.242738793653937079e-02 4.713509263394767557e-02 5.131307727078936176e-02 5.410700969891379941e-02 5.482811634321890087e-02 5.316598408746375098e-02 4.929014178065711793e-02 4.386428580769611424e-02 3.799791239390145486e-02 3.309642840411747972e-02 3.041219773807661217e-02 3.025078611862180855e-02 3.174616844821961936e-02 3.372424558890509128e-02 3.546530661639546445e-02 3.680480577861527242e-02 3.793208600058877583e-02 3.913181597938448358e-02 4.055643193099211369e-02 4.210655478333678869e-02 4.345733536918947731e-02 4.418050574480743287e-02 4.387600344402620145e-02 4.226385494101535939e-02 3.923044326679161337e-02 3.483980639413259556e-02 2.932040210363990804e-02 2.303463107503650811e-02 1.643775924257249652e-02 1.003981918753833920e-02 4.462165111981605120e-03 2.297729531045017513e-03 5.084370136516470386e-03 7.368326371320082016e-03 8.735494992165819886e-03 9.676204323982647015e-03 1.096467316255481106e-02 1.319021098136892792e-02 1.635792574184229825e-02 2.005563833112216157e-02 2.379829216288396193e-02 2.718956012483681253e-02 2.996301649710101517e-02 3.198649757124937681e-02 3.325367675930741146e-02 3.386672086352854327e-02 3.401088003783632463e-02 3.392206588940312184e-02 3.384913148717091924e-02 3.401429834411492936e-02 3.457839474521563067e-02 3.561978369515624021e-02 3.713261900015956546e-02 3.904159706821643677e-02 4.122395806064173274e-02 4.353043245748691725e-02 4.580201562720404712e-02 4.788325192286180254e-02 4.963343723619647457e-02 5.093628547125916145e-02 5.170773194614228241e-02 5.190123389764644823e-02 5.151007749010002440e-02 5.056654607301112880e-02 4.913814107441789175e-02 4.732127123882041986e-02 4.523291420562956799e-02 4.300074325427112598e-02 4.075219361480900832e-02 3.860305673716340341e-02 3.664656615267528061e-02 3.494453952080817105e-02 3.352258803621020744e-02 3.237104987855205646e-02 3.145181193120518554e-02
1.998451469236451478e-02 2.272553275260635539e-02 2.552991607413872266e-02 2.829570660618714595e-02 3.092162259937229415e-02 3.331217142101262213e-02 3.538287157838616165e-02 3.706520096170790729e-02 3.831078570091252938e-02 3.909432018048114577e-02 3.941475432275500651e-02 3.929439817258147116e-02 3.877577512554116618e-02 3.791629778921927485e-02 3.678113037190903351e-02 3.543491525703920675e-02 3.393334657415519873e-02 3.231583077889571554e-02 3.060064295960177386e-02 2.878403827402052986e-02 2.684471501614955902e-02 2.475492429952998175e-02 2.249957130415085327e-02 2.010513986269515940e-02 1.768097420500168784e-02 1.547175369182621912e-02 1.388878010229605518e-02 1.339459574465742299e-02 1.414675810602446064e-02 1.579871553399655321e-02 1.780287427744854656e-02 1.977079058680854262e-02 2.163279028428680140e-02 2.368982681179938182e-02 2.654055336865289091e-02 3.078555675725385549e-02 3.663622751126679317e-02 4.376417355763986827e-02 5.144201410649698603e-02 5.875496935056347819e-02 6.476548434649065378e-02 6.863717032156436970e-02 6.973737325139835186e-02 6.772001537392592641e-02 6.258213023710132439e-02 5.469284364798652348e-02 4.481779851037071688e-02 3.423689819451825045e-02 2.525926544396593296e-02 2.202564847657275532e-02 2.673619204771096255e-02 3.564262401829932508e-02 4.536772209919676113e-02 5.438276872907816389e-02 6.180543840422333957e-02 6.689936000427607055e-02 6.900282971055207715e-02 6.764397024414070536e-02 6.273669682271360015e-02 5.481186273915845258e-02 4.530784271328311408e-02 3.697046701667959512e-02 3.359827198822861599e-02 3.658913534274439022e-02 4.262563803870044604e-02 4.787902242963420346e-02 5.030982824476881721e-02 4.936200935339649792e-02 4.553198441277136327e-02 4.008539813336300245e-02 3.476189262568146060e-02 3.125591332076817913e-02 3.037771582174559129e-02 3.169921620981702715e-02 3.440133126338012354e-02 3.804796272200464818e-02 4.242902885404618157e-02 4.711225974910444175e-02 5.131952606389482419e-02 5.414577461908963441e-02 5.486448066855229705e-02 5.315108442264575989e-02 4.919100808698913946e-02 4.369619542568731890e-02 3.785340417065023028e-02 3.314748839960768995e-02 3.082752516052094521e-02 3.105140486420083015e-02 3.280110229122999710e-02 3.487778263531480377e-02 3.661909967283077244e-02 3.793902120711423881e-02 3.909708751903999413e-02 4.041441929579188408e-02 4.202647716437348663e-02 4.376918424052659434e-02 4.523608531527111010e-02 4.593262547716558952e-02 4.542518665042351994e-02 4.343693029901260494e-02 3.989087455113531078e-02 3.491453403280554008e-02 2.881836534215538245e-02 2.205783378300577025e-02 1.519346992795004431e-02 8.900103397242608086e-03 4.390723939754778357e-03 4.436838025739379618e-03 6.684918369528904634e-03 8.252471248172379287e-03 9.023435324773313934e-03 9.678514772597297811e-03 1.114121864426516513e-02 1.384340394836693251e-02 1.747340593882283979e-02 2.144872781926204092e-02 2.525906519229251246e-02 2.854731004270108161e-02 3.111245731789433200e-02 3.289813212609524196e-02 3.397385699466658887e-02 3.450829541137025169e-02 3.473464150569412906e-02 3.490979908719358399e-02 3.527110229817347065e-02 3.599762137370685761e-02 3.718533033360624240e-02 3.884230003745998278e-02 4.090161752822021879e-02 4.324294189188776505e-02 4.571406661944372313e-02 4.814889566046783725e-02 5.038218730689625335e-02 5.226230290613772395e-02 5.366237969155383813e-02 5.448946778392259327e-02 5.469086743078604984e-02 5.425709306595212500e-02 5.322129461332774508e-02 5.165535855979629110e-02 4.966317395063439555e-02 4.737165054203770070e-02 4.492005234310781497e-02 4.244815670580139727e-02 4.008382545827814808e-02 3.793094911737649594e-02 3.605940979542705815e-02 3.449931874354482397e-02 3.324155100417924141e-02 3.224500211063358046e-02 3.144861725965519827e-02
1.745302747549093772e-02 2.004190343705062466e-02 2.282093811474975378e-02 2.568519630668009146e-02 2.852468300625796496e-02 3.122996994004056254e-02 3.369789748694518305e-02 3.583731045181706015e-02 3.757447291800530831e-02 3.885764774913966213e-02 3.966027774597880029e-02 3.998224716023417863e-02 3.984882735703693807e-02 3.930711507036207392e-02 3.842004762853257899e-02 3.725840968565809902e-02 3.589160249654805429e-02 3.437829064367881049e-02 3.275832417667780966e-02 3.104750493364068914e-02 2.923678376304048726e-02 2.729733694816878151e-02 2.519274857494479755e-02 2.289941752796749441e-02 2.043663103121103747e-02 1.790845120214313788e-02 1.555676745668172802e-02 1.379678754964547283e-02 1.311160872408666765e-02 1.368674709676974757e-02 1.517800147169830541e-02 1.703288039221160025e-02 1.890077627046737874e-02 2.081396395660899470e-02 2.321123089620628216e-02 2.675781196045223451e-02 3.193388001992677333e-02 3.869448842239710945e-02 4.647880189281910351e-02 5.441940438363768867e-02 6.153839279612394880e-02 6.689270222765304752e-02 6.969310128657747738e-02 6.940598780780059263e-02 6.583152297747944803e-02 5.915047680495784388e-02 4.994672826794437775e-02 3.925927011602967087e-02 2.886731949554794188e-02 2.223280048644271992e-02 2.370467584220555327e-02 3.164908603380988533e-02 4.160553375027008227e-02 5.133309148814471645e-02 5.973445835496019041e-02 6.598736187655313001e-02 6.933814489985896945e-02 6.917617250297197762e-02 6.523069212657105209e-02 5.781938391534253291e-02 4.815594017754223216e-02 3.881585764560579327e-02 3.395462504181141067e-02 3.630317043401422306e-02 4.299731781508759482e-02 4.955017465798697979e-02 5.338086679834330717e-02 5.362116862625330299e-02 5.057858484140503180e-02 4.539822886073393432e-02 3.974170428613599954e-02 3.532218630725821040e-02 3.322051164232112108e-02 3.343740444589047428e-02 3.536584384972400741e-02 3.853502447725713070e-02 4.264420800456976413e-02 4.718878523512527734e-02 5.132969854898501716e-02 5.410750755134810519e-02 5.475634980006006264e-02 5.293788875416587103e-02 4.885653888441108400e-02 4.327999906955511122e-02 3.748523778799631168e-02 3.304629275550509393e-02 3.118755722390098920e-02 3.186875244638636556e-02 3.389661547716741469e-02 3.605602006329130388e-02 3.775836125729302439e-02 3.901481376298832071e-02 4.017318215651488611e-02 4.160044457221368647e-02 4.340930851121777012e-02 4.535432165433159885e-02 4.693146727630651688e-02 4.757266906891269298e-02 4.681358094387363250e-02 4.439133475923866951e-02 4.028159594967876955e-02 3.469405300816507526e-02 2.804152684889063898e-02 2.089806184189117039e-02 1.397914311589413226e-02 8.274224372297909677e-03 5.622016694587331741e-03 6.675643457534966713e-03 8.305545202658783099e-03 9.093827761156322506e-03 9.230905683849360138e-03 9.664586958300941388e-03 1.142938339877894692e-02 1.464594032743745007e-02 1.867005169174599383e-02 2.281815342429712248e-02 2.660178194667586760e-02 2.972809252441746194e-02 3.207576059672623964e-02 3.367077703711302689e-02 3.465709777151950582e-02 3.525948578310771075e-02 3.573934624254913872e-02 3.634739737466632925e-02 3.728061911102219239e-02 3.865323302421180135e-02 4.048843087836553195e-02 4.272907195043898487e-02 4.525843460578733712e-02 4.792212926591041949e-02 5.054715445936528578e-02 5.295812436000631174e-02 5.499169704411816656e-02 5.650944643419913982e-02 5.740853688200804605e-02 5.762927484091397157e-02 5.715885802569863755e-02 5.603111900752202196e-02 5.432251989488538074e-02 5.214496466154023430e-02 4.963611673756429532e-02 4.694787317330928467e-02 4.423355327231191098e-02 4.163438506610155770e-02 3.926622950862732053e-02 3.720824331297594573e-02 3.549597943136798689e-02 3.412136574568484099e-02 3.304033475990866137e-02 3.218611128939701665e-02 3.148410714679398398e-02
1.532247878167732058e-02 1.757360775969149871e-02 2.014575655032585857e-02 2.294135267003951512e-02 2.584826346760903115e-02 2.874777464469869745e-02 3.152142705697217467e-02 3.405752510082257767e-02 3.625750210061395168e-02 3.804187027160563922e-02 3.935523366086798869e-02 4.016975144782880536e-02 4.048646930324895782e-02 4.033407138262847663e-02 3.976483594486886902e-02 3.884789176505487607e-02 3.766024953012624826e-02 3.627648887757588259e-02 3.475837062555253015e-02 3.314595566631908102e-02 3.145198181453848219e-02 2.966122378922854061e-02 2.773632796685771354e-02 2.563124506778097222e-02 2.331308014218492000e-02 2.079327119457098291e-02 1.816957358577980450e-02 1.567825768835597738e-02 1.373183136009054409e-02 1.282686462058659459e-02 1.318284367942152389e-02 1.447709322151089460e-02 1.617254993072804459e-02 1.798151246713232745e-02 2.006476738754609315e-02 2.299001481142562420e-02 2.740484482292088186e-02 3.356934251341558290e-02 4.116380287617480566e-02 4.943451844919239530e-02 5.741298448055919684e-02 6.408566895425255039e-02 6.852908431887834440e-02 7.002906892642084269e-02 6.818116544180319316e-02 6.296058963113372597e-02 5.475720605582969081e-02 4.439990756644780073e-02 3.328836616121139125e-02 2.403671804529636594e-02 2.147382480708035640e-02 2.745193833726855548e-02 3.727277277389362542e-02 4.756964050206168720e-02 5.688582377258259715e-02 6.429347659504666690e-02 6.895743199064702234e-02 7.013736240379080111e-02 6.737369749284875808e-02 6.075100910363454010e-02 5.121986920529852938e-02 4.108656361956880554e-02 3.459147325769959536e-02 3.581687083526353954e-02 4.289403592460724890e-02 5.072516526925915231e-02 5.607297820364565144e-02 5.769065273485610157e-02 5.565769363050626639e-02 5.097787165347061195e-02 4.522985008857047934e-02 4.012253174097023950e-02 3.691349355095250445e-02 3.596565962477245998e-02 3.695529278085015606e-02 3.946834853885736877e-02 4.314827072738285779e-02 4.742096979836522147e-02 5.138216151370848112e-02 5.401415075181310171e-02 5.450975618733215622e-02 5.251734358302362349e-02 4.826452843679816807e-02 4.258529274745477544e-02 3.686531155963886086e-02 3.278056539563525135e-02 3.149751765481526716e-02 3.271235751845888440e-02 3.503514982853186271e-02 3.724859056418262232e-02 3.885820347542905118e-02 3.999564151339184831e-02 4.111943097625750387e-02 4.265236047197569491e-02 4.467363045379463271e-02 4.683338038883734511e-02 4.851142442978849390e-02 4.906068979343702896e-02 4.799310300942214585e-02 4.507534545299202167e-02 4.035614648950844319e-02 3.415021685497540704e-02 2.699870457226124718e-02 1.963241573681210814e-02 1.300388475551350273e-02 8.532209965750220046e-03 7.685771700228143793e-03 8.943650635125973553e-03 9.881660837647123982e-03 9.853951196266195686e-03 9.361482031369968218e-03 9.678190754726041789e-03 1.185745736626572615e-02 1.556773959363950618e-02 1.988501065414938554e-02 2.409948733447754218e-02 2.778155577929116229e-02 3.072140600459830756e-02 3.288655861134321540e-02 3.438568351306079546e-02 3.542762276305819191e-02 3.627338035524303728e-02 3.718432625067975145e-02 3.837432788356029412e-02 3.997607827544853720e-02 4.202891332076546388e-02 4.448683921775854755e-02 4.723804794861864720e-02 5.012683894865646583e-02 5.297357220254062665e-02 5.559237070295920680e-02 5.780735882889918853e-02 5.946744472814408794e-02 6.045876516247613436e-02 6.071365849010732646e-02 6.021535023570002282e-02 5.899810241936265937e-02 5.714311991115898770e-02 5.477087521911619405e-02 5.203065978451246187e-02 4.908812284588978669e-02 4.611141995552067024e-02 4.325655347562745723e-02 4.065280400560421226e-02 3.838997442829236717e-02 3.651017395919881753e-02 3.500704973741682741e-02 3.383369063153660733e-02 3.291724010073095175e-02 3.217565245979542299e-02 3.153189394764147058e-02
1.389643069468889970e-02 1.563653756494330985e-02 1.780090191354439730e-02 2.032463472963403142e-02 2.310909284639450778e-02 2.603559632164701571e-02 2.897627510971112832e-02 3.180275983713620747e-02 3.439386136118454534e-02 3.664275860806315982e-02 3.846358854806016664e-02 3.979695109432793837e-02 4.061368034053168541e-02 4.091623906792869747e-02 4.073723411254397825e-02 4.013480814836831861e-02 3.918502137982423500e-02 3.797176838546074962e-02 3.657524054779551920e-02 3.506038581335890053e-02 3.346716108172997917e-02 3.180453589534277398e-02 3.005012062947588422e-02 2.815694073916417961e-02 2.606833619493571438e-02 2.374143167150681230e-02 2.117942116382984241e-02 1.847318871121567119e-02 1.585114744187035227e-02 1.371639284387904389e-02 1.256906689242403424e-02 1.266608082471925266e-02 1.373140226605882100e-02 1.527408528211911427e-02 1.710157921084169350e-02 1.952046867241549744e-02 2.317617940313449615e-02 2.858048394754771071e-02 3.570757148044911844e-02 4.399005553754695153e-02 5.252880261150223024e-02 6.028665639121062042e-02 6.623947173143060474e-02 6.951050115398230145e-02 6.949180283167481764e-02 6.594001522330515674e-02 5.903367737381065572e-02 4.939636336031363179e-02 3.814576099264085918e-02 2.722605521717013158e-02 2.066180907230749653e-02 2.334445938061779913e-02 3.243753029571611740e-02 4.309167758540391469e-02 5.321612284260658632e-02 6.173206418400474516e-02 6.773466297094697663e-02 7.037097144662807224e-02 6.899660150715580809e-02 6.344928511607381139e-02 5.438580984517048938e-02 4.377085843591455722e-02 3.566095847972484967e-02 3.526209339479263044e-02 4.231718819386413172e-02 5.133031546850942706e-02 5.827865711554015837e-02 6.145353045719383067e-02 6.065742452835552051e-02 5.672142220291495618e-02 5.112603655385750123e-02 4.556060975123576301e-02 4.140166246972224601e-02 3.930074122829373823e-02 3.923460432702692569e-02 4.092500878267829600e-02 4.401179994412168783e-02 4.786712819685799009e-02 5.152145960479283943e-02 5.389546606267241191e-02 5.413843831222932973e-02 5.188618196779445912e-02 4.739530787358746389e-02 4.158104317686665830e-02 3.596473055840736233e-02 3.234115325677543173e-02 3.176727851697610377e-02 3.359333786925786797e-02 3.621731667907807789e-02 3.844078213631003937e-02 3.988786206070521478e-02 4.083895968121555031e-02 4.189053934243797128e-02 4.353069205035634687e-02 4.578713246282716670e-02 4.817521282347567851e-02 4.993851095790671768e-02 5.034913618233015364e-02 4.890785271395255845e-02 4.543193420757878770e-02 4.006840459515278313e-02 3.326484884804151165e-02 2.572513902317552156e-02 1.839409784045612992e-02 1.255527594662112292e-02 9.804431016899067819e-03 1.014745329134807486e-02 1.118948724880646471e-02 1.136917597238396894e-02 1.051383537248343041e-02 9.438771974861955363e-03 9.770630933646046526e-03 1.242988995152583681e-02 1.655773101991847573e-02 2.105239586897095228e-02 2.524109648464574127e-02 2.877958535672355336e-02 3.155343574326260198e-02 3.362134124006145586e-02 3.516619376971732297e-02 3.644188556792976597e-02 3.771637972111574477e-02 3.921847916486310287e-02 4.109898974484307160e-02 4.341412725348790108e-02 4.613035711184782645e-02 4.914215246369708912e-02 5.229348809313305591e-02 5.539843125153878778e-02 5.826026842220920210e-02 6.068967841309645672e-02 6.252165663158421038e-02 6.362999573364139239e-02 6.393792079264122574e-02 6.342388998305266423e-02 6.212225000024109572e-02 6.011907783787130005e-02 5.754398017228400802e-02 5.455880220495800542e-02 5.134414300205616261e-02 4.808438545074112530e-02 4.495182892661260532e-02 4.209076319427261514e-02 3.960318235947566518e-02 3.753906303031168123e-02 3.589462095272830805e-02 3.462034300448359886e-02 3.363696683202310050e-02 3.285430971889202745e-02 3.218741100733173849e-02 3.156678600566339282e-02
1.337869138230706259e-02 1.453730201239472261e-02 1.613386543925195496e-02 1.817630725036368730e-02 2.061457474740130413e-02 2.335350209790635484e-02 2.626976165420115764e-02 2.922647556327456070e-02 3.208465741155345358e-02 3.471264466288823125e-02 3.699443134576222564e-02 3.883706916245208141e-02 4.017675325046955043e-02 4.098293814276175034e-02 4.125978802215829466e-02 4.104440326491298752e-02 4.040155105070476066e-02 3.941503538952532970e-02 3.817633773016852750e-02 3.677169378417126377e-02 3.526927432723771239e-02 3.370851443220622412e-02 3.209378286718401335e-02 3.039441779870545937e-02 2.855265944406957038e-02 2.650026990783811362e-02 2.418384129827671689e-02 2.159824701967977614e-02 1.882754691472266276e-02 1.609110655692268244e-02 1.377698219361062418e-02 1.237746559780846661e-02 1.218621234500425615e-02 1.300368753046574587e-02 1.442847575906552361e-02 1.639893814329234506e-02 1.935514815693318777e-02 2.391480595486677671e-02 3.034127264430271434e-02 3.831783873977787080e-02 4.708170360392401055e-02 5.562863139180219268e-02 6.287871499666121411e-02 6.782273487037991655e-02 6.966157775333114976e-02 6.792794731800343155e-02 6.257215471548016605e-02 5.400204579627431584e-02 4.309994661066887667e-02 3.135348997834561807e-02 2.166472942118242637e-02 1.983639427719659232e-02 2.722855348931106992e-02 3.792976997895018687e-02 4.870994995317178000e-02 5.824022744260036466e-02 6.555628037574287581e-02 6.971914078326475750e-02 6.991419633277393131e-02 6.572659256281121465e-02 5.749550074975795511e-02 4.679444487122768476e-02 3.728023089242087779e-02 3.482867614247360522e-02 4.130962655953206164e-02 5.130568323478706949e-02 5.988790963426719044e-02 6.478072141828841723e-02 6.544927673469749796e-02 6.251032114851146071e-02 5.731980221104457374e-02 5.152957144595337463e-02 4.659866121762126778e-02 4.340843357841955158e-02 4.222278550709943068e-02 4.295247783233851341e-02 4.529037957205012122e-02 4.858134315314500268e-02 5.179548670505146335e-02 5.378923671802066792e-02 5.366587683845906731e-02 5.104964400230966454e-02 4.623394635975922040e-02 4.023653175978386676e-02 3.475444775172611273e-02 3.172376066132578248e-02 3.201213441328255860e-02 3.452380778334181860e-02 3.744117554437050022e-02 3.961324513842511691e-02 4.081092604300823323e-02 4.149692270169957203e-02 4.243798274808393417e-02 4.419516761314443848e-02 4.671683373557840302e-02 4.934532523450825547e-02 5.116850793839680667e-02 5.138173088045812353e-02 4.949398519424255682e-02 4.540014652136465517e-02 3.937600992544437045e-02 3.203641647998271141e-02 2.429513751733988411e-02 1.738717857869901198e-02 1.291590595391457937e-02 1.189551560041609939e-02 1.278496336245516125e-02 1.336672065710810785e-02 1.273936912937167695e-02 1.107565941951530776e-02 9.507548538737765551e-03 9.989647911626950080e-03 1.312514022269415520e-02 1.755563737404076258e-02 2.211670927626982128e-02 2.621723887529798722e-02 2.961518775977422038e-02 3.229605762527827661e-02 3.440252758243221576e-02 3.617203797326342535e-02 3.787326379916719499e-02 3.974672449974552685e-02 4.196016899592051874e-02 4.458699999136267467e-02 4.760731794671280853e-02 5.092328739125519255e-02 5.437964873852069170e-02 5.778459274244227006e-02 6.093020820043953262e-02 6.361270503385549335e-02 6.565173425263159945e-02 6.690720793487144047e-02 6.729187721311299941e-02 6.677845903886346635e-02 6.540091814746096244e-02 6.325027492082938019e-02 6.046583687780933414e-02 5.722297631117938960e-02 5.371851842111611403e-02 5.015456230548921007e-02 4.672134185890200464e-02 4.357988751185123272e-02 4.084611259637926234e-02 3.857939267802120570e-02 3.677958170248464553e-02 3.539496771369657346e-02 3.433962175561198343e-02 3.351451650906177998e-02 3.282590357232908346e-02 3.219702508767797317e-02 3.157277247639139750e-02
1.371605911002121703e-02 1.440789516206142373e-02 1.542628453917518037e-02 1.686007831042789923e-02 1.874685346292033136e-02 2.105910015349045372e-02 2.371174982092821154e-02 2.658056037205457425e-02 2.952088105950863642e-02 3.238287627386750994e-02 3.502355575687413070e-02 3.731677082529580303e-02 3.916171024564232134e-02 4.048971170303853478e-02 4.126878236227098790e-02 4.150510110246156265e-02 4.124089470436929916e-02 4.054839125285775170e-02 3.952001707243443795e-02 3.825557439412005656e-02 3.684775326853116650e-02 3.536790299356522282e-02 3.385439634468649650e-02 3.230603426766009978e-02 3.068266532022064300e-02 2.891452886809082676e-02 2.692087724714938360e-02 2.463737453389314505e-02 2.205084502367724020e-02 1.923927893830199368e-02 1.641324707200187208e-02 1.394264452097751170e-02 1.230186738954344196e-02 1.181674316836518052e-02 1.239530087289935668e-02 1.377957091688999242e-02 1.606430360493952408e-02 1.975659777954914820e-02 2.531038644542260921e-02 3.268658841651063407e-02 4.132300329640791609e-02 5.031138856612155097e-02 5.857099451110286265e-02 6.500254705542590772e-02 6.864088538467057188e-02 6.880013172898866158e-02 6.519060552658342833e-02 5.798744609436817798e-02 4.784931496299844877e-02 3.594793614769214302e-02 2.432689765917913499e-02 1.770278383826549493e-02 2.187546508643019999e-02 3.215212254321977298e-02 4.338864586232145382e-02 5.378938428601601207e-02 6.233320689550823218e-02 6.803320029238986433e-02 6.993294509423814143e-02 6.736994941757493138e-02 6.034887271313162799e-02 5.001832927777367932e-02 3.949374053678273572e-02 3.475350432447171789e-02 3.997349994623063119e-02 5.061563729524877486e-02 6.079362950787427222e-02 6.753296370998661258e-02 6.988730785789790123e-02 6.820690357405037596e-02 6.368529118963411895e-02 5.791113434336037785e-02 5.239779337445060053e-02 4.821480176011198882e-02 4.589178185707089297e-02 4.555926671376699794e-02 4.701408800122972714e-02 4.960542837482541378e-02 5.225113536021085137e-02 5.374056213802723414e-02 5.312743614973841622e-02 5.002509728387674603e-02 4.477352381869789677e-02 3.852278213615979024e-02 3.320613353368350590e-02 3.093125068526043214e-02 3.225332187427537578e-02 3.551601839045577524e-02 3.870165424631907825e-02 4.074216214783617229e-02 4.158618785339517759e-02 4.191768162090228622e-02 4.271159116969957398e-02 4.460603376508791296e-02 4.742920943868745437e-02 5.030476694433591578e-02 5.214897509601863768e-02 5.209268824610642501e-02 4.968027229095460517e-02 4.491744361096240701e-02 3.824516119212954812e-02 3.048915406052256014e-02 2.283760763831992058e-02 1.687828780871250545e-02 1.420756575229436061e-02 1.451264719375664793e-02 1.547183760026793302e-02 1.543555479785255896e-02 1.398045239800561716e-02 1.156538688432330424e-02 9.632056295294849288e-03 1.036857020352111199e-02 1.390473193249824359e-02 1.850827184018579222e-02 2.304839868805511408e-02 2.704219466067823291e-02 3.035668648978579950e-02 3.307134828191043291e-02 3.539338889160106166e-02 3.758358715513480941e-02 3.988916050961639759e-02 4.249248873014791622e-02 4.548384357544085072e-02 4.885789749729827630e-02 5.252591378708284381e-02 5.633457201600410719e-02 6.008665386843479311e-02 6.356264283402365822e-02 6.654309991383289269e-02 6.883065863818164931e-02 7.026953227842039351e-02 7.076036192552542792e-02 7.026891827541584257e-02 6.882815437586628504e-02 6.653401855084579986e-02 6.353607011016444706e-02 6.002422184263738608e-02 5.621287794819242178e-02 5.232343952454213826e-02 4.856582498002846859e-02 4.511967661397093404e-02 4.211674316596734913e-02 3.962757366350221772e-02 3.765699192200359230e-02 3.615170071227746806e-02 3.501894458968053681e-02 3.415013129127482394e-02 3.344177789314319721e-02 3.280894996942707031e-02 3.219058189160317607e-02 3.154879490484832627e-02
1.460708569160710721e-02 1.508114026392651935e-02 1.570689173419681853e-02 1.659673017284908625e-02 1.785934870634798416e-02 1.956262742659849868e-02 2.170814793660671982e-02 2.422899190197131541e-02 2.700591852937326079e-02 2.988942052529500529e-02 3.271951588981585751e-02 3.534142739464547073e-02 3.761801242116235428e-02 3.943981001155234811e-02 4.073281851520729052e-02 4.146352488630329625e-02 4.164046783399376339e-02 4.131169468073593587e-02 4.055780087492601854e-02 3.948076489481795043e-02 3.818945007028302224e-02 3.678335756410936602e-02 3.533686368100542180e-02 3.388660480443783651e-02 3.242472615846567902e-02 3.090029469452402339e-02 2.923032227736774291e-02 2.732068073431563604e-02 2.509586748981568888e-02 2.253525742114533340e-02 1.971223702570326988e-02 1.683049819028317740e-02 1.424239909723216610e-02 1.239978026502442168e-02 1.165593934852194972e-02 1.205300796061784842e-02 1.352650808076147002e-02 1.631630480123886714e-02 2.087707174279439248e-02 2.739761890283189810e-02 3.555656384282605831e-02 4.460327004745828078e-02 5.351751226728001382e-02 6.116331625989579468e-02 6.644795851622664618e-02 6.848538430511047492e-02 6.674339637550043280e-02 6.114781941080137811e-02 5.212525133012190642e-02 4.059950537016449035e-02 2.808482231351690228e-02 1.768198525458001755e-02 1.680798593985518771e-02 2.587111255613321059e-02 3.732050054742333534e-02 4.840046102799565320e-02 5.801707106703671291e-02 6.518815947069006578e-02 6.886218915858507983e-02 6.814850870740997435e-02 6.270883104748932457e-02 5.324251097362842078e-02 4.224769014498080261e-02 3.528076561305050485e-02 3.849041334961030014e-02 4.926379696720692425e-02 6.089953624201398935e-02 6.956447816967484266e-02 7.380851771270148520e-02 7.365188719762713609e-02 7.007630345521315141e-02 6.457127676804159944e-02 5.867568382721349146e-02 5.361678720320268987e-02 5.017213375276672466e-02 4.871149873292858479e-02 4.917902513570164558e-02 5.096013872451352761e-02 5.292822433085973138e-02 5.379982812068586501e-02 5.257233286972170377e-02 4.884675203186151365e-02 4.302004144183807499e-02 3.641475677210637141e-02 3.129334219615192286e-02 2.997666916025859898e-02 3.251806446917571841e-02 3.658129439922850473e-02 3.999028974215275423e-02 4.180009117700034249e-02 4.216932159375504086e-02 4.204741812243031895e-02 4.266163182932221354e-02 4.472546427450635464e-02 4.789000599252244555e-02 5.100876069370592625e-02 5.281797254767580524e-02 5.240655748845993167e-02 4.938959135022800984e-02 4.392318865330768068e-02 3.665711031999518976e-02 2.868528254778705128e-02 2.154974147304398319e-02 1.713131577148808982e-02 1.632663346277215405e-02 1.741762432239500613e-02 1.812064716845457682e-02 1.736754607484672017e-02 1.510148857226335968e-02 1.203513224394344230e-02 9.890724482430350920e-03 1.092386467194651246e-02 1.473195716893056437e-02 1.938886623860399533e-02 2.386080705009026651e-02 2.778343326080949874e-02 3.112751759422173470e-02 3.404703803034977994e-02 3.678154028011039467e-02 3.957712462765243522e-02 4.262679834432415993e-02 4.603645678471352670e-02 4.981588684929650485e-02 5.388678097722830046e-02 5.809897424565292623e-02 6.225031975085840164e-02 6.610918992502481939e-02 6.943909156229947921e-02 7.202364537534314270e-02 7.368918067735863442e-02 7.432223566069837140e-02 7.388012771359619979e-02 7.239394913649416230e-02 6.996443393297138713e-02 6.675190347326549756e-02 6.296185161624706650e-02 5.882768545115980852e-02 5.459178725617153116e-02 5.048561675515134128e-02 4.670943153267431008e-02 4.341291894736366147e-02 4.067983764823557280e-02 3.852162037488927188e-02 3.688426860423214132e-02 3.566819191061627869e-02 3.475452432686131771e-02 3.402901449781951804e-02 3.339751997285969609e-02 3.279215517484168618e-02 3.217051420812307161e-02 3.151120116322874559e-02
1.568085974205930822e-02 1.618619807090256393e-02 1.669785388208188878e-02 1.729077136729286965e-02 1.807489859228435247e-02 1.917088266165207361e-02 2.067315624484689085e-02 2.261566330571503081e-02 2.495749026915425675e-02 2.759218315206796862e-02 3.037043083392465884e-02 3.312431240832152540e-02 3.568761528632846680e-02 3.791170144836265160e-02 3.967778967500953935e-02 4.090608739368160190e-02 4.156150975113326318e-02 4.165534146678641358e-02 4.124220331342382667e-02 4.041201999736419165e-02 3.927727503437643958e-02 3.795659985755683169e-02 3.655656935626988568e-02 3.515430441421995428e-02 3.378390976702105863e-02 3.242972013540214998e-02 3.102873148430471476e-02 2.948355517008971471e-02 2.768589178247644889e-02 2.554894966060950595e-02 2.304549036946457879e-02 2.024635973753194720e-02 1.735191249353270487e-02 1.470192097512549624e-02 1.272974028535249144e-02 1.181743984499906627e-02 1.215603543351285835e-02 1.389028994174662697e-02 1.733783225919354951e-02 2.278402372730130646e-02 3.013411493559119830e-02 3.883935220053476994e-02 4.800036896993929020e-02 5.650508428808378308e-02 6.318399138900390732e-02 6.698355767132521676e-02 6.713912633370314187e-02 6.331673964356727968e-02 5.569387309721698237e-02 4.496600249317168202e-02 3.232551126705278388e-02 1.976295151743093226e-02 1.289128616278181587e-02 1.925161909052678505e-02 3.063443105334310093e-02 4.216613891009943910e-02 5.262362821018445880e-02 6.110336538564994924e-02 6.653024236081100939e-02 6.782469971116669716e-02 6.430847264185517165e-02 5.621298532455952512e-02 4.538477447192543895e-02 3.659200453095283467e-02 3.713632588858940820e-02 4.731398056998418339e-02 6.013167857264249683e-02 7.072890460460511119e-02 7.703482400349652426e-02 7.866303228716864382e-02 7.632210347058096533e-02 7.135483074654437596e-02 6.529069310629428968e-02 5.948810083590376496e-02 5.496052157138028166e-02 5.233472849230706020e-02 5.174252839166112311e-02 5.263712145188099989e-02 5.385216311585227372e-02 5.401899643701947584e-02 5.206493229888600055e-02 4.757155898036191655e-02 4.099985923551844463e-02 3.389487812804416189e-02 2.899309657129241213e-02 2.888714907760962097e-02 3.283889083267427234e-02 3.772890796630367499e-02 4.129550226953026398e-02 4.275772123618484799e-02 4.251564019973879532e-02 4.183328281687122285e-02 4.224141654812860885e-02 4.451896083037074764e-02 4.806369782861861367e-02 5.140526553179906172e-02 5.310330134063244445e-02 5.223902807000733312e-02 4.854155939549696652e-02 4.236342558924693219e-02 3.461680162854667564e-02 2.674052827603621771e-02 2.069329253097471413e-02 1.828954135502462372e-02 1.904266585223555672e-02 2.043765562462615537e-02 2.066653678801488175e-02 1.915153650063215057e-02 1.613691081570685359e-02 1.256396999266587433e-02 1.036864592199411399e-02 1.166686464894829342e-02 1.559635885763583675e-02 2.021794916066454312e-02 2.462607800631580468e-02 2.856936336630307507e-02 3.210188991940127884e-02 3.541863744005909614e-02 3.875172435190521458e-02 4.229800421667229138e-02 4.617627168495427870e-02 5.041129896276911465e-02 5.493632187612956796e-02 5.960550736129521798e-02 6.421219938847005926e-02 6.851196802914831518e-02 7.224953036463380163e-02 7.518706008168522803e-02 7.713033185188057639e-02 7.794932024285705641e-02 7.759098403152089873e-02 7.608340953098136072e-02 7.353179135950552170e-02 7.010764607235007995e-02 6.603309564017981192e-02 6.156203436577873528e-02 5.695959105163821146e-02 5.248072041684867517e-02 4.834841681861894169e-02 4.473258626790243414e-02 4.173250623128443859e-02 3.936821131653477079e-02 3.758622835219148361e-02 3.628034249835423997e-02 3.532075436171477206e-02 3.458132691517577795e-02 3.395753229813220503e-02 3.337364619639644064e-02 3.278192647896335105e-02 3.215757423445435303e-02 3.149245276442795560e-02
1.663345419084726398e-02 1.734292002440512154e-02 1.798274768859169787e-02 1.857092488795653723e-02 1.916921581617456530e-02 1.987959068204527349e-02 2.082641168170077522e-02 2.212352511925516282e-02 2.383599626452620121e-02 2.595438731909105456e-02 2.839341234323792054e-02 3.101107933371810219e-02 3.363573596541311744e-02 3.609142426591639696e-02 3.821823396110973770e-02 3.988773228662843839e-02 4.101403430583364790e-02 4.156051173653290548e-02 4.154164470650865970e-02 4.101943502481560783e-02 4.009412600444282188e-02 3.888963214570551052e-02 3.753496424646472762e-02 3.614388771353047730e-02 3.479584760986606518e-02 3.352156472223744021e-02 3.229647060164778094e-02 3.104434833101966246e-02 2.965238156914366471e-02 2.799738078585559814e-02 2.598114580833396983e-02 2.357070614722767826e-02 2.083678582853182651e-02 1.798127171260202259e-02 1.534027005030476516e-02 1.334186145141362349e-02 1.240676492347665694e-02 1.286918070568899425e-02 1.503746484830138265e-02 1.920761026046729700e-02 2.544544346787864716e-02 3.341329868732635655e-02 4.238046800467300257e-02 5.132009370069069015e-02 5.904585257825867295e-02 6.438347986237216714e-02 6.636081917673232466e-02 6.438461313975629707e-02 5.836633311319183726e-02 4.876570823361472962e-02 3.654776688644041649e-02 2.315806575775210263e-02 1.154930510615193202e-02 1.253153513539238817e-02 2.354509274765997570e-02 3.528986316701991643e-02 4.627071202637726005e-02 5.577411086776441068e-02 6.280818259284355609e-02 6.617063052238826570e-02 6.486161987943069029e-02 5.863061702883545084e-02 4.865549368736869079e-02 3.873147861574923606e-02 3.627150324920829644e-02 4.491870532982263076e-02 5.845506985703056296e-02 7.088833668553189138e-02 7.937716659091241522e-02 8.303533077452009137e-02 8.222431488647158337e-02 7.808018163545925316e-02 7.207861650611224746e-02 6.568025714025428619e-02 6.012545519607269406e-02 5.631843653552007223e-02 5.462230026514038744e-02 5.459302179786636872e-02 5.502630652350083695e-02 5.444610483382621158e-02 5.168460284012032363e-02 4.628602313168231341e-02 3.877098814232304846e-02 3.095905482648905402e-02 2.628814870597479328e-02 2.770876236013480876e-02 3.325200270036340194e-02 3.896510796103333507e-02 4.260362905302203518e-02 4.358679692611404366e-02 4.258423463670910070e-02 4.122744599565428270e-02 4.141044687130118751e-02 4.395663414689973680e-02 4.791264517243257887e-02 5.143383786107434685e-02 5.292273537967397828e-02 5.149906305280641666e-02 4.705647199021095739e-02 4.019706434224364772e-02 3.216435167092315806e-02 2.484066835723896041e-02 2.054523714534625678e-02 2.030127447194144882e-02 2.211403917818442408e-02 2.344498428847737945e-02 2.306565590616525482e-02 2.080003893700094891e-02 1.715038241524605156e-02 1.325573633152245245e-02 1.115218814547754185e-02 1.262723511838920697e-02 1.653923798243831650e-02 2.108203182818515348e-02 2.548407449855314214e-02 2.958429501162965214e-02 3.348437534774559299e-02 3.737863875059583424e-02 4.145567728002998859e-02 4.584178665981655798e-02 5.057533987246792123e-02 5.560171531248569998e-02 6.078036867175679731e-02 6.590034710571585075e-02 7.070339070899746281e-02 7.491319714479414971e-02 7.826744891541004279e-02 8.054804251301707352e-02 8.160530706135926682e-02 8.137340774303974955e-02 7.987587824979754114e-02 7.722178804640630889e-02 7.359415229634606870e-02 6.923274275346888440e-02 6.441346776131996743e-02 5.942604175504084124e-02 5.455094975573369226e-02 5.003614008555803960e-02 4.607417177128949465e-02 4.278242241280182795e-02 4.019191883517801711e-02 3.825136710999648554e-02 3.684844707872927949e-02 3.584187146171796678e-02 3.509242928964016045e-02 3.448386547450982970e-02 3.393141086780017412e-02 3.338100445629509777e-02 3.280366586937754486e-02 3.218851423140833140e-02 3.153641800679026636e-02
1.725680472796390155e-02 1.826085957400686716e-02 1.918513401126086676e-02 1.999763741445393858e-02 2.070272291336602150e-02 2.134777158909994393e-02 2.202295948928684535e-02 2.284922639705910807e-02 2.395122752717393846e-02 2.541973363257201551e-02 2.727814698485746259e-02 2.946930433694030377e-02 3.186680046401273864e-02 3.430155269800868462e-02 3.659137745765322913e-02 3.856651928245737743e-02 4.008924084507007463e-02 4.106761907058720934e-02 4.146370061502110266e-02 4.129571800373551399e-02 4.063391021886296472e-02 3.958980553570264765e-02 3.829956212272747629e-02 3.690298771188935123e-02 3.552094791992661815e-02 3.423468990015474112e-02 3.307080926655214109e-02 3.199506678947820759e-02 3.091728641718816464e-02 2.970845574432243175e-02 2.822976962465049630e-02 2.637126195412216670e-02 2.409482819697795000e-02 2.147348706105589589e-02 1.871639085792450863e-02 1.616773121213114020e-02 1.426935469604222358e-02 1.349294801508451984e-02 1.428268714234290533e-02 1.701541659746420160e-02 2.188589336381992559e-02 2.875299675547038011e-02 3.708293134269924352e-02 4.598903793151427194e-02 5.433276502014067200e-02 6.087818305290454424e-02 6.448662504434030107e-02 6.432083328387940002e-02 6.001670821778200965e-02 5.177935430210173912e-02 4.037155629971875270e-02 2.699901463088264647e-02 1.329542607791737302e-02 6.152832176680172668e-03 1.642526893032204838e-02 2.817060628577264941e-02 3.924983216283584736e-02 4.932588794217490635e-02 5.764760863725929690e-02 6.299282582346735215e-02 6.407827277720763715e-02 6.016200984168793703e-02 5.173645802461275534e-02 4.156772785540235882e-02 3.627460767204852138e-02 4.235407511176495637e-02 5.589795744066712591e-02 6.992671640880387951e-02 8.064249430552297704e-02 8.654324640477675801e-02 8.755528002638844620e-02 8.453475121931756930e-02 7.884747492166968574e-02 7.202031445391458842e-02 6.550983329747783745e-02 6.052063247328422907e-02 5.769838361179890907e-02 5.674651360725706251e-02 5.642525389596805829e-02 5.511833105704025404e-02 5.152314023622593664e-02 4.511281498880584384e-02 3.643991173826164470e-02 2.762794380442477188e-02 2.317056102258477704e-02 2.651203760771554327e-02 3.379460902844573511e-02 4.029257673453319477e-02 4.390092489347922899e-02 4.426445895350265142e-02 4.234385544279603564e-02 4.019253831093529128e-02 4.013811073172918881e-02 4.301429077322851957e-02 4.739621059480175758e-02 5.102538359224854242e-02 5.218584864811994656e-02 5.009273136249733221e-02 4.486060010594641184e-02 3.740359330310607383e-02 2.939042915600393810e-02 2.324885907284140324e-02 2.129261478115051717e-02 2.296400756961311518e-02 2.533467722279093143e-02 2.634503475932737510e-02 2.529926987021790738e-02 2.235523585233836763e-02 1.823656824418703332e-02 1.423284304517996417e-02 1.232999890040542383e-02 1.387729504220727196e-02 1.767225544109095325e-02 2.214113317534516928e-02 2.663416453761129760e-02 3.104314906815176800e-02 3.547368912229750121e-02 4.008212573418207941e-02 4.499128720572966728e-02 5.024913966514010788e-02 5.581259739016163068e-02 6.154674242392169786e-02 6.723603685077787773e-02 7.260676033005911134e-02 7.735860452186246738e-02 8.120085033376560346e-02 8.388729987889126383e-02 8.524472029871711654e-02 8.519133782157478629e-02 8.374404106637346745e-02 8.101481973406889081e-02 7.719828637072234656e-02 7.255281121419730750e-02 6.737785749870987828e-02 6.198961857004522263e-02 5.669620483060212879e-02 5.177279929625758226e-02 4.743716430758367769e-02 4.382761119794488514e-02 4.098898027424859730e-02 3.887433289104076650e-02 3.736618745433856192e-02 3.631140239970855055e-02 3.555645989631282811e-02 3.497185417705774707e-02 3.446234091704511449e-02 3.396634528597949898e-02 3.344975013475844777e-02 3.289818233512822182e-02 3.231009096899219862e-02 3.169149648425845234e-02
1.741975890749863920e-02 1.874559761464441102e-02 2.003012395022644304e-02 2.120604143027653848e-02 2.223021285500513533e-02 2.309364703639439284e-02 2.382881982894611075e-02 2.451174601884781659e-02 2.525454230957194929e-02 2.618442883409270727e-02 2.740991376551993666e-02 2.898414388816351189e-02 3.088166627883965829e-02 3.299933857600028525e-02 3.517840242645831755e-02 3.723597732239336544e-02 3.899555438981210792e-02 4.031154665169606188e-02 4.108670623170221359e-02 4.128234194607875024e-02 4.092117931297041544e-02 4.008258717868299487e-02 3.889023108636332354e-02 3.749306153590149793e-02 3.604174922085949528e-02 3.466389429491077007e-02 3.344205288562957651e-02 3.239843364089105976e-02 3.148918179150349966e-02 3.061021266701114546e-02 2.961591262735866620e-02 2.835089220253394354e-02 2.669235899775211640e-02 2.459686938537841358e-02 2.214170722850166556e-02 1.954944294704502941e-02 1.718558673220813363e-02 1.552535409259658827e-02 1.509540583210037396e-02 1.639269955720628127e-02 1.976197450526041496e-02 2.525605115147268667e-02 3.255470618926961657e-02 4.095765410230361309e-02 4.943962430519387163e-02 5.677219053785686337e-02 6.170742433195364196e-02 6.319719967721387777e-02 6.060562574105571310e-02 5.386425949999040785e-02 4.352244249147661781e-02 3.065984490720329719e-02 1.665802853121267635e-02 3.017649653539489739e-03 1.012621962321981137e-02 2.161605475597848033e-02 3.218007098620867534e-02 4.212137866451842044e-02 5.114804192293124357e-02 5.817213241836053511e-02 6.168785559745268432e-02 6.045380029601123834e-02 5.424889811153653374e-02 4.480746081476114084e-02 3.741003734774393102e-02 4.004870304365771433e-02 5.258754177697008703e-02 6.776966025210720557e-02 8.064473563298765746e-02 8.894574411157499250e-02 9.205841396313224623e-02 9.047179436045692247e-02 8.537253548845841200e-02 7.830703064345674591e-02 7.093086917766504296e-02 6.477120159981321346e-02 6.081649334539954155e-02 5.897817979072487310e-02 5.799027006643833748e-02 5.605456696622170693e-02 5.167883427559776671e-02 4.421445335171902968e-02 3.418489264193959321e-02 2.397028555494324156e-02 1.964847324148864122e-02 2.539693667278240113e-02 3.450141128613661706e-02 4.171058999972096504e-02 4.517666569060295456e-02 4.477917263287766597e-02 4.178093629901105666e-02 3.870888380443263804e-02 3.840798839774527823e-02 4.167438410046106489e-02 4.647041520484686272e-02 5.010368533737866170e-02 5.079819873045310352e-02 4.792910449870800560e-02 4.189273819524743508e-02 3.399260842592929238e-02 2.645665244622379467e-02 2.227775699619301969e-02 2.293486182739149989e-02 2.602190276753634998e-02 2.853999438350559789e-02 2.907446521554312921e-02 2.737985213222186159e-02 2.389338646355502332e-02 1.951910990388917161e-02 1.562660680103628713e-02 1.399844564627434479e-02 1.554157579900194812e-02 1.917508607961775774e-02 2.361100748968676319e-02 2.830039674730061919e-02 3.314683175210566407e-02 3.822276133664306158e-02 4.362405572916584762e-02 4.939842844063203897e-02 5.551093396570721400e-02 6.183112504364818990e-02 6.813750307926789984e-02 7.413817488180865500e-02 7.950465137805434734e-02 8.391264209415776054e-02 8.708239566348750793e-02 8.881206413741025985e-02 8.899982855203225629e-02 8.765309521809401538e-02 8.488530069402627776e-02 8.090244301510633729e-02 7.598229687443573688e-02 7.044939176099215827e-02 6.464831777095834953e-02 5.891693553531793942e-02 5.355996366338786063e-02 4.882297608855892812e-02 4.486825672102617152e-02 4.175772408957519749e-02 3.945159232597142407e-02 3.782873447915843790e-02 3.672409620238274719e-02 3.596862447833422405e-02 3.541784577784142657e-02 3.496434401967864203e-02 3.453757737757944674e-02 3.409712436247721440e-02 3.362422100281796389e-02 3.311425145588220431e-02 3.257115302551464447e-02 3.200373468142501954e-02
1.704301275703586777e-02 1.867616392254263860e-02 2.033656091863896703e-02 2.193720395311054422e-02 2.340224449850419192e-02 2.467786940436268381e-02 2.574198357544662044e-02 2.661195042180196715e-02 2.734825315182366767e-02 2.805048375049987858e-02 2.884164034362835319e-02 2.983941757740286860e-02 3.112026065395279845e-02 3.268975775098979103e-02 3.447319344996589707e-02 3.632992142371450212e-02 3.808346781709772561e-02 3.955553607067981842e-02 4.059566556073346266e-02 4.110302934302192263e-02 4.103940412864712922e-02 4.043304229259463145e-02 3.937333973907916618e-02 3.799666815410305404e-02 3.646478304189695180e-02 3.493866329662454612e-02 3.355192646314409527e-02 3.238829067910233006e-02 3.146654086607691969e-02 3.073499659293380329e-02 3.007713872942825370e-02 2.933072844829246600e-02 2.832201198110853579e-02 2.691275237097758011e-02 2.505237339944180186e-02 2.282348568898660141e-02 2.046847455373224101e-02 1.838800042890792810e-02 1.710638799449409539e-02 1.719451414851990573e-02 1.913481107198175893e-02 2.316315511457957971e-02 2.917131991281642772e-02 3.667496078902803686e-02 4.482290143605714011e-02 5.247061332130426026e-02 5.833410170480207019e-02 6.120776411756575358e-02 6.020640619032223417e-02 5.497828423543520138e-02 4.583302093136597949e-02 3.373917243329082466e-02 2.018503358056630836e-02 7.232288266296947078e-03 7.334966139181211750e-03 1.727641194518717005e-02 2.632543752015736524e-02 3.499219209830335686e-02 4.369604145908543430e-02 5.173642767319108077e-02 5.747633711222846498e-02 5.915293341848657654e-02 5.577620117911367276e-02 4.803946711308374612e-02 3.968934192112645587e-02 3.856608983225282006e-02 4.880157184043514007e-02 6.441436441946889191e-02 7.922148777961834920e-02 8.999516356434290876e-02 9.545130467797297014e-02 9.560910791906837569e-02 9.139236541137382708e-02 8.430677575934925061e-02 7.617855987591887201e-02 6.887390174543783772e-02 6.379162352525882818e-02 6.113259474380309394e-02 5.962756916605652102e-02 5.724894671163105464e-02 5.224689649877406472e-02 4.378917334343144369e-02 3.228187818766083822e-02 2.015638344048684832e-02 1.576240741528496872e-02 2.449420172692324746e-02 3.540077457298533570e-02 4.321608547344144707e-02 4.642733539674629567e-02 4.513820089056218982e-02 4.091010611340971381e-02 3.678415019552067067e-02 3.622297685669425421e-02 3.992720070058167203e-02 4.508921069465676029e-02 4.858998891675982146e-02 4.866888260153205692e-02 4.492862145428214160e-02 3.811167952206648973e-02 3.001611272357548529e-02 2.361957959059866191e-02 2.219508790113697283e-02 2.528565334675105317e-02 2.923172344806075629e-02 3.160516790777261747e-02 3.160491317181295806e-02 2.935690390475090977e-02 2.552597077782766538e-02 2.114328774243712586e-02 1.756628567146673037e-02 1.626243832601223169e-02 1.777812382003192068e-02 2.125780050011367300e-02 2.571147253901495330e-02 3.067459417152646958e-02 3.603567212537733128e-02 4.181484752798095283e-02 4.803747443759658758e-02 5.466735409204322854e-02 6.157412336421932281e-02 6.852674656124171926e-02 7.521051067426241798e-02 8.126266494104492089e-02 8.631830202496516835e-02 9.005689287132510878e-02 9.224135144575359990e-02 9.274439561912600771e-02 9.156009187403220395e-02 8.880112361273193033e-02 8.468420271075587091e-02 7.950707079519242493e-02 7.362074069224178174e-02 6.740009807188725166e-02 6.121486832517789023e-02 5.540157122566294334e-02 5.023617807833009874e-02 4.590810577589954367e-02 4.250003498747115943e-02 3.998284271005007190e-02 3.823402501532983250e-02 3.707703430966102776e-02 3.632614438477355795e-02 3.582000388005635028e-02 3.543701729759695523e-02 3.509591151016418914e-02 3.474854141813846914e-02 3.437068510153557660e-02 3.395393553779196827e-02 3.349974614402408124e-02 3.301555927025786458e-02 3.251248631227087599e-02
1.607910491186461885e-02 1.798258269925822467e-02 1.999454267557851037e-02 2.202331032714089157e-02 2.397566314782326180e-02 2.576776244666288337e-02 2.733535145835620100e-02 2.864329446499103149e-02 2.969368650168163412e-02 3.053067005164501052e-02 3.123892577318242159e-02 3.193220826371442195e-02 3.272974965126466268e-02 3.372335131923496349e-02 3.494526665194524345e-02 3.635066761436656080e-02 3.782309877624989713e-02 3.920004079330011854e-02 4.030794975826253873e-02 4.099618877507867770e-02 4.116347577950628389e-02 4.077416368238215988e-02 3.986348225468129558e-02 3.853166656854162264e-02 3.692775536762985672e-02 3.522527619103340418e-02 3.359384393066146279e-02 3.217191305659760497e-02 3.104521820492808434e-02 3.023275863381967576e-02 2.968021761321129603e-02 2.926251543079443074e-02 2.880089785140964656e-02 2.809941109189332403e-02 2.699866705567796621e-02 2.543644434646545258e-02 2.350050362942589233e-02 2.146010771159351238e-02 1.976556812415249803e-02 1.900003190013991455e-02 1.975323486342586352e-02 2.242757030177950153e-02 2.709722917398811950e-02 3.347710289915157428e-02 4.091934093723646748e-02 4.843257435112034021e-02 5.478082672137671999e-02 5.867524119769679941e-02 5.902707828039448212e-02 5.520885335729220494e-02 4.726366317199450634e-02 3.601612053384942863e-02 2.311815486136838127e-02 1.167477551212360923e-02 1.024966834967550901e-02 1.727385272328599286e-02 2.382767308663323591e-02 2.966902425824474721e-02 3.628268663825138379e-02 4.401709595294178018e-02 5.135299784799608747e-02 5.593744413974530844e-02 5.588300825692599921e-02 5.077904547791010914e-02 4.282847791222532674e-02 3.846985823587648068e-02 4.503422687770260169e-02 5.997622336417901545e-02 7.625944008032894961e-02 8.945152957691068774e-02 9.743262663595357587e-02 9.963044586843480821e-02 9.660666342272046514e-02 8.975022429402979007e-02 8.101391553369630127e-02 7.260769294539384799e-02 6.641160452305533424e-02 6.302189610481705173e-02 6.120966210045819533e-02 5.866691569764369979e-02 5.330733905181291032e-02 4.405308905816480991e-02 3.111442795905093248e-02 1.658682159978321080e-02 1.163778943488882889e-02 2.395746657055070061e-02 3.651140587279005228e-02 4.480568695604936202e-02 4.766159039616753995e-02 4.537608767570721485e-02 3.978717941011138126e-02 3.446639470985620596e-02 3.361183336649083142e-02 3.777328580740212799e-02 4.320920544338860414e-02 4.641258978098027760e-02 4.572304584613103712e-02 4.103458247199532477e-02 3.350402497326916001e-02 2.558667742705771422e-02 2.124387794796849666e-02 2.308748747584672689e-02 2.806149640627948055e-02 3.238877574450393926e-02 3.444658573283054803e-02 3.394884893918212465e-02 3.132037989213148216e-02 2.739563441599250290e-02 2.326312022435176458e-02 2.016882232534868841e-02 1.922381191187586685e-02 2.073294277860915705e-02 2.409364977808293659e-02 2.859754274882136613e-02 3.386484029998034634e-02 3.976692645955491601e-02 4.626672241597376556e-02 5.330726149288020355e-02 6.074807550008166912e-02 6.834103157244200699e-02 7.574060334632351510e-02 8.254061229673870237e-02 8.832563544783926524e-02 9.272458319799603554e-02 9.545630563335674723e-02 9.636083024917828366e-02 9.541362183300537703e-02 9.272339535975952785e-02 8.851623632471443404e-02 8.311002825725791188e-02 7.688349527357418722e-02 7.024363524040848350e-02 6.359408978620445518e-02 5.730534227349501353e-02 5.168622054715336922e-02 4.695642709975948043e-02 4.322342550958426649e-02 4.047303839641321760e-02 3.858461279906671981e-02 3.737124092802670411e-02 3.662961844467976097e-02 3.617943995118766409e-02 3.588256980532766871e-02 3.564487034364345608e-02 3.540875967176745215e-02 3.514330650017216673e-02 3.483551393079044323e-02 3.448397252164927401e-02 3.409473877781225154e-02 3.367879524524881873e-02 3.325039626896673234e-02
1.449933334708407122e-02 1.662990926216399365e-02 1.894692591093566705e-02 2.136786401919522904e-02 2.379708617322982139e-02 2.613605745215560883e-02 2.829321554039519737e-02 3.019379117619131955e-02 3.178941057702700662e-02 3.306662099915914921e-02 3.405263652739869140e-02 3.481569196460659876e-02 3.545683479794626419e-02 3.609078929941666319e-02 3.681698103221640178e-02 3.768780388425355815e-02 3.868617267722804232e-02 3.972293570239788379e-02 4.065604442948127228e-02 4.132394180263686961e-02 4.158201871092932073e-02 4.133319906499591939e-02 4.054765191578946909e-02 3.926953290078533110e-02 3.761042156334843539e-02 3.573075569233176429e-02 3.381278133084407445e-02 3.203097347627360814e-02 3.052669261890178509e-02 2.939073422208839104e-02 2.865137631614567831e-02 2.826337461715515767e-02 2.810095342892826933e-02 2.796816940876819743e-02 2.763834154976531690e-02 2.691944731173470315e-02 2.572890527345934181e-02 2.415838731015331961e-02 2.251324665340398434e-02 2.130980104883849896e-02 2.119317089051934305e-02 2.273447161967191710e-02 2.619547902178616730e-02 3.144852360229045268e-02 3.801258775075579133e-02 4.507025390438560569e-02 5.150360720238918860e-02 5.602603934480755721e-02 5.741458336226282211e-02 5.479735219600587875e-02 4.793495571887333717e-02 3.745261922433268387e-02 2.510744987198079009e-02 1.492942403253716410e-02 1.479050773142667405e-02 2.123208005168106607e-02 2.625469222417298881e-02 2.879403187935460767e-02 3.111295906012819662e-02 3.603907727634696884e-02 4.349585717467039508e-02 5.056820714190079363e-02 5.414002285671317555e-02 5.250177976105845079e-02 4.631839170029397601e-02 4.006069553362357621e-02 4.204224677650439390e-02 5.476351671129536802e-02 7.173432640168450614e-02 8.710494930324362561e-02 9.769443842616439000e-02 1.021907403569870115e-01 1.006767345515619250e-01 9.433071905397238943e-02 8.516802214198949950e-02 7.572838277868607082e-02 6.844094410684237184e-02 6.443047482614507049e-02 6.257964557243220205e-02 6.024511931159014233e-02 5.491307849211091163e-02 4.520657428565736519e-02 3.112650060132888738e-02 1.414729866362142603e-02 7.717770316670794287e-03 2.394020087693214671e-02 3.784039640778658758e-02 4.647847507558632713e-02 4.890522669015309049e-02 4.556266086214309091e-02 3.852344157893215770e-02 3.186184732975770595e-02 3.063863388840070909e-02 3.522931476007210710e-02 4.080094681705011272e-02 4.352467489536226974e-02 4.192239954929026513e-02 3.622947764088384898e-02 2.809142610557992248e-02 2.091113316140417316e-02 1.975526341842276032e-02 2.479810669358068279e-02 3.096985640568248113e-02 3.533570952005753163e-02 3.702675185841477340e-02 3.616452366018246128e-02 3.339942909228667267e-02 2.966548706782316455e-02 2.602475046235921616e-02 2.352885826638913963e-02 2.295888030103851452e-02 2.449036300762171686e-02 2.775893205338007819e-02 3.231472485897734365e-02 3.788149398325842132e-02 4.432748044446668811e-02 5.155070170232402271e-02 5.938472951648350595e-02 6.755141194659548820e-02 7.566125144772603561e-02 8.325060748257676058e-02 8.983926167027835030e-02 9.499200435219043448e-02 9.837165390626741168e-02 9.977579599188157733e-02 9.915408758887163387e-02 9.660664278062150445e-02 9.236662008503906951e-02 8.677162810727029330e-02 8.022900385749448526e-02 7.317950087336735909e-02 6.606259627520155719e-02 5.928471688616424040e-02 5.318975433646649931e-02 4.803066112395756870e-02 4.394387637267423152e-02 4.093521569356359247e-02 3.889027894227874149e-02 3.761395863850306581e-02 3.688492964913304278e-02 3.650176696370958235e-02 3.630705411017665085e-02 3.619122919494012491e-02 3.608522395888968948e-02 3.594994951925226112e-02 3.576696119371065852e-02 3.553165583766192820e-02 3.524879676592437144e-02 3.492961842168147701e-02 3.458975018113816940e-02 3.424740187108039208e-02
1.229074646706503592e-02 1.461145920883264934e-02 1.717925593835215731e-02 1.993267698951281877e-02 2.278774729985766009e-02 2.564640054916933476e-02 2.840525152254201602e-02 3.096486459562668159e-02 3.323952114326622631e-02 3.516708871351525989e-02 3.671805030265149622e-02 3.790208795686618448e-02 3.876990529291683696e-02 3.940751972482276627e-02 3.992076650531881793e-02 4.041022472320089653e-02 4.094149416213420378e-02 4.152069622818653494e-02 4.208597777698452891e-02 4.252012446143851876e-02 4.268033954059283208e-02 4.243510328898159045e-02 4.169758957456846937e-02 4.044822103826952592e-02 3.874248740710426603e-02 3.670305853886393632e-02 3.449815538329258080e-02 3.231185239068175286e-02 3.031558805581736904e-02 2.864998287478383310e-02 2.741786687422503171e-02 2.667635225228385046e-02 2.641367659074330895e-02 2.651816041870060092e-02 2.677267295951789999e-02 2.690098409956188583e-02 2.665657148124511364e-02 2.592208308276194861e-02 2.479234951869029729e-02 2.362339259268779468e-02 2.301782878484654599e-02 2.367867451465041975e-02 2.610953146610810530e-02 3.037313924207015944e-02 3.610360798083228628e-02 4.260275818235532280e-02 4.887873107208359075e-02 5.370996860337151624e-02 5.581726819451825194e-02 5.413881291927785666e-02 4.815597364846877643e-02 3.823066292063756477e-02 2.609263920624033117e-02 1.661999870484257708e-02 1.854726697363332649e-02 2.664928864802259406e-02 3.240771079433519414e-02 3.362436108528805284e-02 3.151731486419706574e-02 3.040709218134866193e-02 3.474809469601523176e-02 4.299432154429216196e-02 5.016051938417644129e-02 5.267088919964693638e-02 4.952987168737821994e-02 4.316462852456631055e-02 4.075254663108592718e-02 4.939310265761799601e-02 6.577737639011389803e-02 8.281108843503165451e-02 9.594237733594040973e-02 1.029267056905592420e-01 1.032297256465366103e-01 9.770523235291894704e-02 8.834290098309345585e-02 7.797161719037366823e-02 6.962568309292213597e-02 6.512090460711653095e-02 6.355839257242959506e-02 6.189582542200137288e-02 5.708198972565007440e-02 4.739336479430913268e-02 3.268844699903399043e-02 1.421564039186978823e-02 5.825348874942340958e-03 2.455895857788492273e-02 3.938315935733249090e-02 4.823894768455746357e-02 5.020471149280301276e-02 4.580750125281304180e-02 3.729707386766133170e-02 2.915826577780963880e-02 2.741849362791623848e-02 3.234186147894563962e-02 3.787220799355629774e-02 3.993666678446541191e-02 3.730090078543941284e-02 3.056175265912255967e-02 2.193606001437707273e-02 1.636860131793439754e-02 1.946451756076823109e-02 2.700271845285948102e-02 3.375743611940799915e-02 3.796838178644292017e-02 3.935998257814405515e-02 3.835711332203074059e-02 3.575437299524220069e-02 3.250198926065307747e-02 2.954923106101046623e-02 2.770699644979649628e-02 2.749453093210076082e-02 2.904583995422959156e-02 3.221686129653972969e-02 3.680597194706328873e-02 4.266567160147965304e-02 4.966759435962912750e-02 5.761649076178992912e-02 6.619136755807271399e-02 7.494030405304301368e-02 8.332129745562326384e-02 9.076846990441639340e-02 9.676331152741142472e-02 1.008960939950628299e-01 1.029086452897337439e-01 1.027148983237809593e-01 1.003997545872095803e-01 9.619977722978903523e-02 9.047100309155248210e-02 8.364976037276139476e-02 7.621189790681821841e-02 6.863442367316803516e-02 6.136141556181442386e-02 5.477364556066684903e-02 4.915986453842637743e-02 4.468958226229571146e-02 4.139429052129518088e-02 3.917159347841481232e-02 3.782176599785249532e-02 3.710583581760402289e-02 3.679916935539655209e-02 3.672196053582434810e-02 3.674619056941003797e-02 3.678887993670548057e-02 3.680112778062855083e-02 3.675813951343996633e-02 3.665185978010392781e-02 3.648598235114390576e-02 3.627250965757086720e-02 3.602906138528386842e-02 3.577639096753976178e-02 3.553586799648762035e-02
9.477700964005094861e-03 1.196136552564888017e-02 1.472481373628313842e-02 1.773706516073788111e-02 2.093817203149435022e-02 2.424473392900552970e-02 2.755676567084269085e-02 3.076571154786751291e-02 3.376353767837014103e-02 3.645268885918474117e-02 3.875637189184197307e-02 4.062817328118899923e-02 4.205946539437303150e-02 4.308248290748197679e-02 4.376660386104281458e-02 4.420577002744640466e-02 4.449687061491746504e-02 4.471265361319490955e-02 4.487715643203609578e-02 4.495365050727489348e-02 4.485179868565936784e-02 4.445306541555660296e-02 4.364617467781554266e-02 4.236158503913665940e-02 4.059549529034388315e-02 3.841741970316404214e-02 3.595939134653010349e-02 3.338971692359949534e-02 3.088056432104607091e-02 2.858445201428340757e-02 2.663284871059888245e-02 2.515261023896800396e-02 2.426825105823961909e-02 2.405182830324242502e-02 2.443418543215467031e-02 2.516304335028189676e-02 2.587121186939727452e-02 2.621804050439176595e-02 2.603133053110760764e-02 2.541350137683691043e-02 2.479685937208420121e-02 2.489670882705031021e-02 2.645985236752991521e-02 2.985984657442231072e-02 3.490025999407404128e-02 4.094102522750836526e-02 4.704722597099066095e-02 5.205558852077010051e-02 5.467854206025449249e-02 5.372346238410944524e-02 4.841530536381025845e-02 3.879272095936763670e-02 2.634815003580828763e-02 1.657724785321039104e-02 2.067656284939029324e-02 3.172017429332806698e-02 3.998864802256178741e-02 4.239121679009612287e-02 3.866210601718692019e-02 3.146846055824837479e-02 2.778543374419544312e-02 3.364342678354746707e-02 4.366212335261793892e-02 5.076658639130410267e-02 5.179060992723105716e-02 4.717380451715887102e-02 4.187587600402572358e-02 4.492577850090816866e-02 5.879308176207739822e-02 7.655037512467045835e-02 9.192832584471424817e-02 1.014752585058204676e-01 1.038681395400029295e-01 9.949899847293931787e-02 9.021510028672545534e-02 7.905821662264886363e-02 6.970016424505856567e-02 6.484167912704130732e-02 6.395510037633105049e-02 6.351614102751523827e-02 5.979591321021266587e-02 5.067106844906578422e-02 3.594638412044553338e-02 1.739048152179397885e-02 8.452579622835973763e-03 2.585920757438007339e-02 4.112517596830207040e-02 5.009920315217974290e-02 5.162710441904005271e-02 4.625594579523747280e-02 3.635183476020671656e-02 2.664980124892695965e-02 2.414603482716370236e-02 2.921759663566553256e-02 3.451334006303109075e-02 3.577627084002997504e-02 3.203450398298671870e-02 2.420408456331571770e-02 1.514290550055830131e-02 1.269451625045631485e-02 2.033981422824901117e-02 2.933769756168810167e-02 3.623075107224283525e-02 4.024200247018543813e-02 4.151552828057773065e-02 4.067337501041871223e-02 3.856106943887537691e-02 3.605397985092279739e-02 3.391684273411339073e-02 3.271592499496819156e-02 3.279199687077806458e-02 3.430848826958447784e-02 3.734591881754634884e-02 4.195772108496564901e-02 4.813630325504614227e-02 5.573156047121546885e-02 6.439860191727590777e-02 7.360967423083389360e-02 8.271724298114765950e-02 9.103994598231529567e-02 9.794857451004282400e-02 1.029377160266276708e-01 1.056750399110302080e-01 1.060250340235051741e-01 1.040480070658265782e-01 9.997832188763844385e-02 9.418786167779240326e-02 8.714151963459215722e-02 7.935108745197581859e-02 7.133245100003482442e-02 6.356867492373008410e-02 5.647869937227388559e-02 5.038895077438196313e-02 4.550562812704712912e-02 4.189190802121205842e-02 3.946455379917863937e-02 3.802467143091434187e-02 3.731735089646338183e-02 3.709305296279461622e-02 3.714619770375717639e-02 3.732678804751344420e-02 3.753510285625832887e-02 3.771055955474034160e-02 3.782107657512216031e-02 3.785497299743617594e-02 3.781523106989864019e-02 3.771526017820218263e-02 3.757535518100246080e-02 3.741935104564413084e-02 3.727131217102721411e-02 3.715236874247577342e-02
6.256560829683591347e-03 8.834981065290061983e-03 1.171226728923213667e-02 1.488506421183243694e-02 1.832238489829011649e-02 2.196503871725071291e-02 2.572891655078481110e-02 2.951060933406577519e-02 3.319484858083643353e-02 3.666349376550213923e-02 3.980570722379977305e-02 4.252868435617614823e-02 4.476790293817701355e-02 4.649536746209475407e-02 4.772384475854009322e-02 4.850482914966552234e-02 4.891834944668540380e-02 4.905429700967250950e-02 4.898802827069579507e-02 4.875684263465047963e-02 4.834628756781995940e-02 4.769347122537489353e-02 4.670839077793120103e-02 4.530691287937144152e-02 4.344451101466918069e-02 4.113964258977563515e-02 3.847861342287760972e-02 3.559882411173173611e-02 3.265491147976488928e-02 2.978290824833302111e-02 2.708682673924351844e-02 2.466816911415326344e-02 2.268953774177981039e-02 2.141019083123052100e-02 2.109241584762082400e-02 2.177135854831016917e-02 2.311763877843707807e-02 2.458082188932639647e-02 2.565945992134517628e-02 2.610716541391041798e-02 2.605416224296575045e-02 2.605378825746316324e-02 2.696676288192373025e-02 2.955263109198051630e-02 3.397443147877240999e-02 3.971271826306577157e-02 4.581877079765622751e-02 5.110847644887474284e-02 5.426449564703281214e-02 5.399047863373535733e-02 4.928292389925226918e-02 3.981767525830462451e-02 2.659345630644517969e-02 1.494690421453404375e-02 2.071175891571265873e-02 3.543760684701755675e-02 4.734260746501266909e-02 5.270572404499428848e-02 5.018392358735349057e-02 4.063181735529931837e-02 2.833880738457551784e-02 2.451659527503607591e-02 3.460543086956378162e-02 4.632541681678021411e-02 5.243172206645822092e-02 5.125461794618467459e-02 4.540685062716556808e-02 4.283081913915796207e-02 5.167018076020505474e-02 6.853592328725675864e-02 8.550525110027588915e-02 9.750402804024259351e-02 1.021868362493552201e-01 9.931512952916285442e-02 9.044298297696035105e-02 7.870283180420864499e-02 6.839664256361938088e-02 6.333768402042515289e-02 6.358252902904691639e-02 6.500221296054611853e-02 6.300744357153104103e-02 5.500828696183533012e-02 4.079527510829838999e-02 2.285281527796280410e-02 1.356183136363063590e-02 2.780562631053075384e-02 4.304477353472099810e-02 5.207900423124434824e-02 5.325378088962526985e-02 4.707090728895060167e-02 3.596674393476051446e-02 2.474122132111216191e-02 2.114472236458687579e-02 2.608453863604647677e-02 3.098246590597852207e-02 3.140324686399628695e-02 2.659579405650528208e-02 1.763486146270148644e-02 7.857406128193696049e-03 1.113733998809891476e-02 2.199950678782598701e-02 3.148648177607171056e-02 3.826603397029039455e-02 4.217561167647407294e-02 4.361478251052326033e-02 4.328815192613222340e-02 4.198911756607988377e-02 4.043159224820264824e-02 3.915314547380734089e-02 3.850717569058356715e-02 3.874277968095977964e-02 4.012416969051332133e-02 4.298832033689854032e-02 4.765440922990946127e-02 5.422876045091703373e-02 6.246943052586604456e-02 7.180680929608938834e-02 8.146778324095070578e-02 9.061726037874351380e-02 9.847686876323230587e-02 1.044128761128916422e-01 1.079931146582898682e-01 1.090135367041334818e-01 1.074965992334182691e-01 1.036661300835903937e-01 9.790542485800363126e-02 9.070631149328405030e-02 8.261660818659309624e-02 7.419190265975383891e-02 6.595509662147096275e-02 5.836393875280564136e-02 5.178349789187695201e-02 4.645934990424058220e-02 4.249215532601106904e-02 3.982620308066423670e-02 3.827115097964697843e-02 3.755989998747250730e-02 3.741724387086791531e-02 3.760840999969315007e-02 3.795746134910312625e-02 3.834468531349984055e-02 3.869571644808707245e-02 3.897020494340917157e-02 3.915274450602164447e-02 3.924607556289261973e-02 3.926573932207823303e-02 3.923541057796293280e-02 3.918248174972175507e-02 3.913383609025020138e-02 3.911202872097852001e-02 3.913224436742479551e-02
4.004099409194018626e-03 5.947544639362310412e-03 8.582933762933250485e-03 1.168255803788684037e-02 1.516407873027678967e-02 1.896746304397550764e-02 2.302059943927684330e-02 2.723114041800421548e-02 3.148754441965555956e-02 3.566453472962104881e-02 3.963130889171644078e-02 4.326159864526745585e-02 4.644470218932063993e-02 4.909633102498481977e-02 5.116770394064971972e-02 5.265091921210740544e-02 5.357845480251702958e-02 5.401503284832274293e-02 5.404148021042795569e-02 5.373286602464898143e-02 5.313656752573363284e-02 5.225827197372485966e-02 5.106300046685154082e-02 4.949321293769815000e-02 4.749893391601443110e-02 4.506918105979321881e-02 4.225210317955893635e-02 3.915340080105214615e-02 3.590887044770998265e-02 3.263854529628500145e-02 2.940638309405701339e-02 2.622182942083817886e-02 2.311215023957518405e-02 2.026146927399097991e-02 1.814721115458113945e-02 1.744897245147153733e-02 1.847355066012429728e-02 2.068988047203357272e-02 2.315382206884337296e-02 2.511058750937464334e-02 2.624505583329477670e-02 2.676907328098328265e-02 2.742857804378675407e-02 2.926336043411748022e-02 3.298517202879154564e-02 3.844379668087486573e-02 4.473073440211850632e-02 5.056035062762122279e-02 5.450121476928634912e-02 5.512081010622511823e-02 5.119488363737927789e-02 4.203154267226831553e-02 2.797325292198154026e-02 1.269299364506883999e-02 1.837087498323597759e-02 3.718901086081873031e-02 5.340053294317324145e-02 6.288396936104843904e-02 6.346011878743230972e-02 5.478236260830067483e-02 3.887351451358751070e-02 2.235602929924682819e-02 2.370733823052436490e-02 3.900117106667367467e-02 5.082417347955452830e-02 5.452104828006228837e-02 5.056541677158847559e-02 4.435524832979422655e-02 4.608093949141867790e-02 5.943032031163385243e-02 7.672798435200747780e-02 9.076289634986900445e-02 9.780118418777160316e-02 9.675089427907880568e-02 8.867870988406109656e-02 7.662689762752705747e-02 6.545863017532513317e-02 6.036472276864757180e-02 6.227965775053991709e-02 6.626889531892675433e-02 6.665307852504326336e-02 6.030653952979780213e-02 4.698489065503375778e-02 2.967977072243616066e-02 1.952569859981398773e-02 3.030143842543846569e-02 4.511563850459446995e-02 5.420224151618122099e-02 5.516599385013900431e-02 4.839783789915398649e-02 3.638456262496730931e-02 2.387521552566618244e-02 1.892509198440328957e-02 2.339777343593786238e-02 2.784842777171593620e-02 2.761136034615175802e-02 2.209131868795214879e-02 1.235615911345557157e-02 2.761713603145228156e-04 1.244709497761629056e-02 2.394480329801293439e-02 3.321637068090210060e-02 3.981466151148797122e-02 4.385131202967097047e-02 4.582016452467655571e-02 4.638327408402753704e-02 4.617756780280309753e-02 4.568774338460717538e-02 4.521668666585437063e-02 4.496320752449474434e-02 4.517784509369521945e-02 4.630945372616573907e-02 4.899917563769774775e-02 5.382039937162032966e-02 6.091080403190741316e-02 6.982730639240547488e-02 7.970724041791464598e-02 8.952910702477176463e-02 9.831572264327881339e-02 1.052596799712018777e-01 1.097930403696282392e-01 1.116165635619632418e-01 1.106961651090935111e-01 1.072329722492945531e-01 1.016146179809014755e-01 9.435646627878163661e-02 8.604128871915285581e-02 7.726442238297492882e-02 6.858883035479423906e-02 6.051098066630306027e-02 5.343448454694479932e-02 4.764562057863952482e-02 4.328739287556153392e-02 4.034062413727074886e-02 3.863369511660174477e-02 3.789393691210333343e-02 3.782149740174989283e-02 3.814944052525628959e-02 3.867165221459682029e-02 3.924477316424940937e-02 3.977829006438601822e-02 4.022251565030258297e-02 4.055824176881219628e-02 4.078849026263873384e-02 4.093167865360413521e-02 4.101551388490655425e-02 4.107128526599720941e-02 4.112861163524450525e-02 4.121097340563145001e-02 4.133246732384260325e-02 4.149613986679440147e-02
6.487226692241075676e-03 6.021767980560546740e-03 6.924874716225400302e-03 9.066138222740291117e-03 1.206386336238233874e-02 1.566522577909880073e-02 1.972267433759692865e-02 2.412137145205667937e-02 2.874508818186459480e-02 3.346525229547089864e-02 3.814099199446508576e-02 4.262493176840525394e-02 4.677233719739787299e-02 5.045207269641217157e-02 5.355790183067776766e-02 5.601840981620470616e-02 5.780352558344236530e-02 5.892551744808011138e-02 5.943275717507894018e-02 5.939586070548966146e-02 5.888820447972913791e-02 5.796584163314148080e-02 5.665408499591027131e-02 5.494751453835848565e-02 5.282584969025640870e-02 5.028121039009764148e-02 4.734575924615229414e-02 4.410535846015971317e-02 4.068643934333632250e-02 3.721183956746956095e-02 3.373924910568545932e-02 3.021874839082699590e-02 2.651500606999277268e-02 2.251945317226769841e-02 1.835471856148233535e-02 1.469507645343874624e-02 1.304495667585229939e-02 1.456100221823102871e-02 1.810786522505728607e-02 2.187149412840437568e-02 2.479732980550884355e-02 2.658408364289030143e-02 2.762828019075102767e-02 2.896663097157135824e-02 3.183666301295532547e-02 3.679413532015384652e-02 4.324962521204094718e-02 4.984359820001306451e-02 5.493984495443530319e-02 5.688584700623764562e-02 5.420392923551382858e-02 4.585045928741850879e-02 3.156914252389340925e-02 1.268240613597356597e-02 1.358676126542332149e-02 3.662923276676145062e-02 5.742303040789795143e-02 7.175320538572843576e-02 7.670565448120555962e-02 7.094123382783198983e-02 5.521921862768507799e-02 3.294645866108635718e-02 1.559012279696279750e-02 2.869365485414308165e-02 4.642161724293943081e-02 5.612102257316508441e-02 5.619131031752327282e-02 4.951386780689410322e-02 4.443952293249349428e-02 5.078810483320737867e-02 6.606482798704307879e-02 8.117908412988245059e-02 9.039381311821331755e-02 9.142305772031157629e-02 8.458590490847046894e-02 7.257692865814806271e-02 6.065884037371606363e-02 5.571025710284433635e-02 5.994693441480244966e-02 6.727568106545099569e-02 7.067019515011320474e-02 6.643220893789507364e-02 5.423639731792360974e-02 3.734487727221335457e-02 2.589623737308472534e-02 3.321976063103204702e-02 4.730757835133930084e-02 5.648871852048072129e-02 5.742264752712676612e-02 5.031879225981696069e-02 3.771614600367007714e-02 2.433905009278691800e-02 1.814213516203034074e-02 2.193802464462850724e-02 2.612685146287443277e-02 2.580239915753772956e-02 2.057501538506206415e-02 1.216486360846732485e-02 7.467063645296139786e-03 1.562238821311213478e-02 2.575990484677763426e-02 3.438930445377170325e-02 4.090287102976551681e-02 4.540514286342332839e-02 4.831553263819240995e-02 5.012208672453567077e-02 5.121208577687781649e-02 5.180295107488150363e-02 5.199013632160692094e-02 5.189952880450882794e-02 5.189020782680277971e-02 5.269182808356886322e-02 5.528785582337721050e-02 6.044031779202378718e-02 6.817372753704621646e-02 7.772427925164686335e-02 8.790723063242254776e-02 9.749822069002429814e-02 1.054571623878125253e-01 1.110308061885958847e-01 1.137875958337175170e-01 1.136106702620439529e-01 1.106609535590613314e-01 1.053196152197014707e-01 9.811959996653894789e-02 8.967583933780699790e-02 8.062231733328593941e-02 7.156146112012626292e-02 6.302759835668736432e-02 5.546171758495056087e-02 4.919052981821180059e-02 4.440255249761575901e-02 4.112380120591929700e-02 3.921367416943849493e-02 3.840415941590864107e-02 3.837470669672871787e-02 3.882451446051881500e-02 3.951313361757129161e-02 4.026956454157190612e-02 4.098446470398972585e-02 4.159756257339390639e-02 4.208569752796489927e-02 4.245265250218103331e-02 4.272039006441018943e-02 4.292115560352204734e-02 4.309024922379060818e-02 4.325965563110089479e-02 4.345297466841169243e-02 4.368213293016867671e-02 4.394616847051716763e-02 4.423203774275710071e-02
1.194783895803017137e-02 1.028778353319885659e-02 9.243154152966007869e-03 9.235278920281610876e-03 1.054410827593855147e-02 1.306790033336296085e-02 1.652272713609979557e-02 2.066166674963236527e-02 2.529793770397564465e-02 3.027068093545369487e-02 3.542137739328997392e-02 4.058537501755868360e-02 4.559315599173006939e-02 5.027737367854973050e-02 5.448311864353972550e-02 5.807939710940677319e-02 6.096980577401400064e-02 6.310022553501401510e-02 6.446134595688632341e-02 6.508430547186291881e-02 6.502902061693310864e-02 6.436702190361685838e-02 6.316340770826558981e-02 6.146463018584163301e-02 5.929845822240911724e-02 5.668844236983495294e-02 5.367819523720859104e-02 5.035331887509159748e-02 4.684414142222399074e-02 4.329437570503646276e-02 3.979449689508214594e-02 3.630611325208060042e-02 3.262969025119165367e-02 2.845982171730831317e-02 2.352484606127857800e-02 1.778139557695958967e-02 1.175555578869128502e-02 7.850504557765720232e-03 1.034031411725725748e-02 1.597508131623652516e-02 2.122840935783708305e-02 2.503087933455264494e-02 2.728165243107465165e-02 2.869839611146128566e-02 3.071771382517899524e-02 3.474904377849412362e-02 4.101625893049664490e-02 4.834885829386152689e-02 5.489042009600837713e-02 5.866777565835972624e-02 5.787262434590977056e-02 5.110019431121490263e-02 3.764261028133721043e-02 1.779846654881468704e-02 6.914046075171898301e-03 3.372000324996955040e-02 5.891534688831039784e-02 7.842225583978862380e-02 8.861712602900884139e-02 8.719171437202175023e-02 7.385268672091108155e-02 5.070673866044263928e-02 2.288642126159227269e-02 1.615313752040622650e-02 3.882059474714957825e-02 5.528240386808738055e-02 6.108917871869555538e-02 5.703936269605158760e-02 4.845703309434542388e-02 4.566142510491141143e-02 5.489826856489836426e-02 6.906277592140322441e-02 7.979926534421379059e-02 8.300662441486711396e-02 7.786387053885039655e-02 6.634948465277992757e-02 5.382276757827851588e-02 4.922523133939578355e-02 5.660395416426784732e-02 6.805933789812003420e-02 7.501533345567726330e-02 7.324515255665670077e-02 6.230083330078082376e-02 4.555912688371850650e-02 3.249445690291612177e-02 3.642827722980673810e-02 4.958428460529128168e-02 5.894139959712251658e-02 6.003448513325915226e-02 5.281168255757569957e-02 3.987537869248044403e-02 2.607155526473144136e-02 1.925573583043619502e-02 2.263098283859397292e-02 2.704037401988823239e-02 2.746461838227516258e-02 2.369120341200875099e-02 1.792948320964492595e-02 1.511700543082438765e-02 1.940127368535559185e-02 2.717866752654081453e-02 3.495909338791484272e-02 4.162244455426164502e-02 4.700898132943633068e-02 5.128115224284449103e-02 5.462405969558880442e-02 5.710563668222619349e-02 5.867391388575185496e-02 5.927874314292544411e-02 5.908044764797423798e-02 5.867034146664682620e-02 5.915266490035964164e-02 6.184571306622542453e-02 6.755454676675468062e-02 7.600557681240453778e-02 8.603063198204746742e-02 9.615746486098712686e-02 1.050505180965771862e-01 1.117066062603567916e-01 1.155110720445516465e-01 1.162278120969152534e-01 1.139527226791441916e-01 1.090445294164380519e-01 1.020441695622491540e-01 9.359342962600615545e-02 8.436214428607220761e-02 7.499049477100722116e-02 6.604902172966942153e-02 5.801407481832914631e-02 5.125109968596162913e-02 4.599518927117343670e-02 4.232465488678534282e-02 4.014324910469420360e-02 3.920163911354292152e-02 3.916666398594639137e-02 3.970440129994886463e-02 4.053661429781862946e-02 4.146050296921133943e-02 4.234484670417221208e-02 4.311723934429585042e-02 4.375020664394818626e-02 4.424860172051796325e-02 4.463840927662147268e-02 4.495666618398393849e-02 4.524247312889324857e-02 4.552943998855660951e-02 4.584011151544275381e-02 4.618285194568392399e-02 4.655134161253448449e-02 4.692638682250136611e-02 4.727935658236240291e-02
1.858166206971185661e-02 1.648052753037654306e-02 1.463037102843771538e-02 1.322279945139188777e-02 1.257712698020622966e-02 1.306205395767261537e-02 1.486704951501673262e-02 1.789068167115120608e-02 2.188530293131218246e-02 2.660130730453693498e-02 3.181935516284134513e-02 3.733702515229577606e-02 4.295555602114908833e-02 4.847591549036434078e-02 5.370265973249581382e-02 5.845277040243649497e-02 6.256692005796256340e-02 6.592075707503461390e-02 6.843378170867105148e-02 7.007347821642705143e-02 7.085290948862116300e-02 7.082128330334148958e-02 7.004917372008902243e-02 6.861272731403640635e-02 6.658314269808260355e-02 6.402728282723199604e-02 6.102115450939255004e-02 5.767041607912727630e-02 5.412335128785560057e-02 5.055624627757913936e-02 4.711603339776444799e-02 4.382897615079957288e-02 4.052295530518428002e-02 3.682909872584748390e-02 3.228828512585562444e-02 2.651856657993577338e-02 1.937167768110131805e-02 1.103843169648197585e-02 2.419452309357573300e-03 7.412631858929056607e-03 1.545975894012414399e-02 2.186088495412626814e-02 2.612332258634089688e-02 2.845649680297011527e-02 3.001411346797568450e-02 3.272879076728192616e-02 3.806990944063921162e-02 4.567342795353716844e-02 5.365088787667909864e-02 5.963759034239728141e-02 6.138246945879574645e-02 5.704983162059331508e-02 4.551971754530398373e-02 2.680591868334773753e-02 6.276488671918743940e-03 2.892627213561361002e-02 5.764778665086311982e-02 8.221523736490637946e-02 9.813178091625972266e-02 1.020896004758121700e-01 9.271224181231320360e-02 7.107986438020864883e-02 4.084818514960784214e-02 1.056481995117920618e-02 2.786390017245281292e-02 5.136044858852285844e-02 6.416309976385292657e-02 6.523560306612784243e-02 5.739344368915032246e-02 4.779823444729749959e-02 4.660499296504450745e-02 5.564654143153256044e-02 6.618977344492900372e-02 7.129817713529139345e-02 6.827895754891402658e-02 5.782535057837738524e-02 4.486021077210755603e-02 4.088240383596772332e-02 5.248759238439339170e-02 6.877138391322100419e-02 7.968149954908733401e-02 8.061896822181927047e-02 7.097280484047284455e-02 5.413865874279112644e-02 3.920753959960180529e-02 3.980043816067835999e-02 5.189760505467462537e-02 6.153126696081317321e-02 6.294243190221684991e-02 5.573278024049380802e-02 4.258905252128473984e-02 2.868870606503960349e-02 2.214154397539700933e-02 2.588809432840737806e-02 3.111906834307841263e-02 3.279722794999903601e-02 3.054212501955441694e-02 2.608131716851892073e-02 2.252645116206208886e-02 2.314826391048864160e-02 2.807723528649251621e-02 3.495528956113148900e-02 4.211141105012213004e-02 4.884698632969234483e-02 5.486820662979124963e-02 5.994233946843224858e-02 6.378296709376983509e-02 6.610802978183455414e-02 6.682077603399926014e-02 6.625025610683595023e-02 6.535184054685357069e-02 6.566620551764248970e-02 6.875266487474776533e-02 7.523202860593454500e-02 8.436092995485834634e-02 9.456330503861046233e-02 1.041804771547720498e-01 1.118869060513853209e-01 1.168188062011420725e-01 1.185713209273264179e-01 1.171407737092163698e-01 1.128404403447231530e-01 1.062046213456081939e-01 9.789307787433329522e-02 8.860625138487177033e-02 7.901883370429181597e-02 6.973512412191827659e-02 6.126439210984937350e-02 5.400839828176925289e-02 4.824809923919489568e-02 4.411877063980627206e-02 4.158112610000516685e-02 4.042138402680078846e-02 4.030668543664635978e-02 4.087450444851783299e-02 4.180700519347196886e-02 4.286562604270737625e-02 4.389387332125486291e-02 4.480524114310364958e-02 4.556723224679839340e-02 4.618577942807231690e-02 4.669105832620928237e-02 4.712478882051859136e-02 4.752923803371712774e-02 4.793844483536153361e-02 4.837229618981128687e-02 4.883386280274218394e-02 4.930990755922013552e-02 4.977392749773555669e-02 5.019071790939004518e-02 5.052138253814422719e-02
2.598140652901249556e-02 2.367527748695760076e-02 2.149176643385857302e-02 1.950168405160428858e-02 1.783899325811334063e-02 1.673911671856238848e-02 1.653732018762116285e-02 1.755601750194550267e-02 1.992284272089188749e-02 2.352225063612125092e-02 2.811044521296137202e-02 3.342184038255773676e-02 3.920271059658061996e-02 4.520990128904208566e-02 5.120606124829260586e-02 5.696069801521452813e-02 6.225714313501425068e-02 6.690321022522650873e-02 7.074290161345388184e-02 7.366645824136140719e-02 7.561620484720379953e-02 7.658625325974695308e-02 7.661546958012729891e-02 7.577526721115594721e-02 7.415633982448048556e-02 7.186024264132286066e-02 6.900103638483523483e-02 6.571752373213041176e-02 6.218787014437469896e-02 5.862820288608454333e-02 5.525200748201595374e-02 5.218014876597254492e-02 4.933102319687133336e-02 4.636417416907360339e-02 4.274151711837330392e-02 3.789585718433659961e-02 3.143428793821664846e-02 2.331597308284604625e-02 1.404895588838165135e-02 6.046021875568911158e-03 9.613330740942152910e-03 1.771779409133086847e-02 2.422446975227552854e-02 2.823201816080677176e-02 3.011351212507113254e-02 3.155064052931755292e-02 3.504164153019204142e-02 4.186686543072316163e-02 5.074905600930217087e-02 5.898743659045626447e-02 6.375605694840262572e-02 6.265644032898434745e-02 5.406387700895748383e-02 3.762783321153548993e-02 1.668794387564598997e-02 2.376357434230246327e-02 5.373963371829541813e-02 8.269359594081722442e-02 1.043741089226751378e-01 1.143891617184191467e-01 1.102167641348826416e-01 9.183578898413626013e-02 6.196398211644554843e-02 2.592643256812896674e-02 1.405787045564538262e-02 4.390725821103012849e-02 6.446047941517589475e-02 7.252051640733078730e-02 6.893689271950180497e-02 5.787780658152592156e-02 4.690044043343540026e-02 4.459929899886213439e-02 5.061903136361331490e-02 5.634539797735493849e-02 5.570335546255351933e-02 4.702099830876774883e-02 3.381463948310858142e-02 3.092710944071359533e-02 4.821539070943760275e-02 6.971224645814370902e-02 8.471185604807457414e-02 8.845347957596698396e-02 8.008678080054194848e-02 6.294649231354451646e-02 4.594204672574622728e-02 4.321514024893326894e-02 5.417915166302741253e-02 6.418415797578831683e-02 6.600868701052711729e-02 5.883036598387595545e-02 4.546614291843728561e-02 3.167904567084841444e-02 2.624026227517150742e-02 3.126694060684943183e-02 3.776203169523568298e-02 4.066481538037877014e-02 3.927891015812420145e-02 3.481366100359833265e-02 2.956444421816536647e-02 2.662224084998077861e-02 2.843457568667519600e-02 3.445190873850408758e-02 4.253005484895712451e-02 5.109329415055660628e-02 5.917618163838194584e-02 6.604423017496670323e-02 7.106972216815751753e-02 7.382808092453882476e-02 7.431369002643457844e-02 7.317906535114222788e-02 7.186093110294866637e-02 7.232333001349200430e-02 7.615691929913415148e-02 8.353141476698648649e-02 9.314545545118513292e-02 1.031096595727984400e-01 1.117263020635269610e-01 1.178066059458404563e-01 1.207131146861314119e-01 1.202959957185738837e-01 1.167909520512937505e-01 1.107042791220995970e-01 1.026999345057927893e-01 9.350032376337505391e-02 8.380933627080799919e-02 7.426173618499394558e-02 6.539742641515919330e-02 5.765251972069700831e-02 5.135261991032532419e-02 4.669232049883188795e-02 4.369934278020126683e-02 4.221284032097970956e-02 4.191729007076895608e-02 4.243073639666822272e-02 4.339669149698038159e-02 4.453771667415431373e-02 4.566852147791436445e-02 4.668612520256167076e-02 4.755188339940727427e-02 4.827243623307590770e-02 4.888192470391097139e-02 4.942619174595021952e-02 4.994952335050520387e-02 5.048465848085546825e-02 5.104674369376422521e-02 5.163146602812791752e-02 5.221690804887733905e-02 5.276804356827528852e-02 5.324250069728472812e-02 5.359632753929419874e-02 5.378887442540974950e-02
3.391655055023864301e-02 3.153482533294153789e-02 2.921357399373734204e-02 2.698673199656740837e-02 2.490531858639019949e-02 2.306342655527742966e-02 2.163269307466373151e-02 2.088640894574247953e-02 2.116603571345188062e-02 2.275285533251529893e-02 2.572428644923935304e-02 2.993979275578373053e-02 3.513890157205750570e-02 4.102788166563194755e-02 4.731423272094375382e-02 5.371366906667979224e-02 5.995248284033316555e-02 6.577345668007358870e-02 7.094585410973218431e-02 7.527741351699086814e-02 7.862556369909749765e-02 8.090510638643658159e-02 8.209023981837636208e-02 8.221018340284201587e-02 8.133982997925713609e-02 7.958933091420809791e-02 7.709808427891765015e-02 7.403736498548946221e-02 7.062002699202038491e-02 6.710515896291199822e-02 6.377427326796457352e-02 6.085528447803473934e-02 5.839890514094665114e-02 5.616812904652469102e-02 5.363190804363306835e-02 5.010135061700938391e-02 4.495695487333097040e-02 3.788951724507265417e-02 2.913926506301281819e-02 1.991476268811005063e-02 1.382262219716430540e-02 1.609429460177293214e-02 2.268262741476203062e-02 2.826067325328903215e-02 3.122837237147376918e-02 3.208678164959199303e-02 3.321482869467760196e-02 3.770030044592725255e-02 4.619013949803949665e-02 5.615376665900861930e-02 6.407677729412868117e-02 6.680546568364999216e-02 6.203519770283266732e-02 4.881572642599540934e-02 2.914978837873456741e-02 2.175200681449537821e-02 4.781177558772276015e-02 7.971851322560653819e-02 1.066915718926445822e-01 1.230027515395571286e-01 1.249352304186848173e-01 1.112726696601722964e-01 8.369344829398317476e-02 4.663055724798555873e-02 8.490463502523965325e-03 3.279173614571032763e-02 6.121956822285012922e-02 7.752975869462196135e-02 8.079147208629296195e-02 7.295777143758594430e-02 5.840134455788368456e-02 4.379397223808832035e-02 3.705108577864071884e-02 3.886667228513551037e-02 4.016207756042325383e-02 3.419548838553161663e-02 2.099991722633051672e-02 2.050471894382609184e-02 4.499814849616375761e-02 7.134229190355578787e-02 9.020618998306006997e-02 9.668088481216838281e-02 8.950926629585181926e-02 7.186654771267000918e-02 5.260664166738432401e-02 4.654903855181633660e-02 5.633182021087471819e-02 6.677544498368442882e-02 6.902663330198956226e-02 6.178457770698759371e-02 4.807902874034002821e-02 3.455194045051285939e-02 3.092675835685887789e-02 3.791784390566373814e-02 4.588143409119223304e-02 4.975342892167882586e-02 4.862622676973687302e-02 4.343354547751105549e-02 3.613955995238899571e-02 2.974996580996892154e-02 2.826749162937537696e-02 3.352763762380653323e-02 4.304447375667447284e-02 5.389559473336998086e-02 6.423183647917168893e-02 7.279385737214091878e-02 7.868954467969033195e-02 8.149190577271096803e-02 8.145739426933101823e-02 7.971870549180298804e-02 7.825819307528582291e-02 7.932721237460857444e-02 8.423121203472778984e-02 9.246970079219428429e-02 1.022291257352645200e-01 1.114798350302680652e-01 1.186450529313229224e-01 1.227808413589461523e-01 1.235318079097746519e-01 1.210130627487604610e-01 1.156730520121640599e-01 1.081598224449416279e-01 9.920467710349477330e-02 8.953277664232239808e-02 7.980522763327214941e-02 7.059108030789768007e-02 6.236064362154572494e-02 5.548431487401871837e-02 5.021738270265710402e-02 4.666117179143738913e-02 4.472259069375392193e-02 4.412201206055612474e-02 4.447145528907910095e-02 4.538034602336919743e-02 4.653099077556959590e-02 4.770617534925106207e-02 4.878390167259330501e-02 4.971793638328186882e-02 5.051489967395830089e-02 5.121226162528520059e-02 5.185892893579253926e-02 5.249948069570922055e-02 5.316303344590926627e-02 5.385739281778943732e-02 5.456840575947172894e-02 5.526352601998758135e-02 5.589796458172935356e-02 5.642167321651226503e-02 5.678575697672966216e-02 5.694748251622241964e-02 5.687359176554441370e-02
4.214639335329962988e-02 3.980418708913768117e-02 3.747272659382154536e-02 3.518255762418846105e-02 3.296101398340149646e-02 3.084319341171024714e-02 2.889233429771860193e-02 2.722948062138960332e-02 2.606453056374849822e-02 2.570300500417504672e-02 2.648600698916446505e-02 2.865633532941713052e-02 3.224440499591145481e-02 3.707480558778191576e-02 4.285528455982302171e-02 4.925369493155443146e-02 5.593452450402972703e-02 6.257273602371840604e-02 6.886245050492691144e-02 7.452733228349830985e-02 7.933308267997979391e-02 8.309990464352116912e-02 8.571218356882617795e-02 8.712309154454592197e-02 8.735319953974685081e-02 8.648435356111312811e-02 8.465245436532388423e-02 8.204397931767616614e-02 7.889892303562114073e-02 7.551520528465481552e-02 7.223679534469698571e-02 6.939724185772890019e-02 6.720103318665379688e-02 6.557536297125146629e-02 6.408664689885698595e-02 6.200832334530161777e-02 5.853251393578456224e-02 5.304427709587575951e-02 4.539580828727937667e-02 3.620191964440733212e-02 2.732049394915657750e-02 2.244346550020837050e-02 2.428036221244402743e-02 2.940688527012707415e-02 3.343520302023227087e-02 3.468204062526192982e-02 3.403243899250488896e-02 3.487263920642692111e-02 4.076764001125864068e-02 5.104456801380270747e-02 6.167984995602629472e-02 6.848767069661182427e-02 6.823792832697579691e-02 5.913989901484232453e-02 4.194272416695214029e-02 2.637192374951613516e-02 4.124607902624542050e-02 7.353250189287327543e-02 1.047268679432856037e-01 1.270599532085359418e-01 1.355614111293140800e-01 1.277826368920231825e-01 1.042379203450337910e-01 6.841256114839185110e-02 2.638567428154370287e-02 1.860818447481074958e-02 5.395569283904057267e-02 7.911721925482821660e-02 9.106413013426521708e-02 8.977237106730388827e-02 7.734038118916863880e-02 5.763777653728605066e-02 3.646620436391306147e-02 2.279361748979160524e-02 2.190157647319619302e-02 2.029216459682997922e-02 8.363239231980595934e-03 1.495495696229360780e-02 4.464323163090493096e-02 7.423845372250466312e-02 9.631575277553017234e-02 1.052656099935215528e-01 9.912926470757112141e-02 8.078754067130511363e-02 5.909935558157178304e-02 4.966538731326008982e-02 5.822556425595757507e-02 6.913842061323090260e-02 7.175164773350592440e-02 6.426412253173560685e-02 5.003055595545072287e-02 3.688027293452343647e-02 3.562342730200279695e-02 4.497052177612743257e-02 5.443050788817652141e-02 5.902161377576854717e-02 5.778740238370039944e-02 5.156925055675813663e-02 4.217925530706719689e-02 3.248775514076950033e-02 2.754661232601213552e-02 3.224030115871229230e-02 4.382950716053096024e-02 5.736052875313114863e-02 6.996569006520954315e-02 7.993908746187346204e-02 8.627464856658072223e-02 8.873045494428861979e-02 8.801234627230762608e-02 8.585878031351519557e-02 8.475603923000954443e-02 8.695376797798848312e-02 9.312210480055947703e-02 1.020164826024738541e-01 1.114888081617614046e-01 1.195735705031652357e-01 1.249531067507767684e-01 1.269979827113406623e-01 1.256486166234378199e-01 1.212561395511083245e-01 1.144250898933470567e-01 1.058773518773254430e-01 9.634846765448870642e-02 8.652108071371035491e-02 7.699330851136600151e-02 6.827239938176017653e-02 6.077674338090924278e-02 5.482467925345310689e-02 5.059489143184254384e-02 4.807197740319849033e-02 4.702848816051413694e-02 4.708579033869444985e-02 4.782730703509996406e-02 4.889626737145243152e-02 5.004160067278641544e-02 5.112012462305213362e-02 5.207659083554613821e-02 5.291670925882534932e-02 5.368032428058944205e-02 5.441786724904736083e-02 5.517188261295056378e-02 5.596491461398892669e-02 5.679429257270915410e-02 5.763321037702133498e-02 5.843638863362859981e-02 5.914804625160997170e-02 5.971006465157415594e-02 6.006887903045156352e-02 6.018040057236313106e-02 6.001288446504515067e-02 5.954801771834380975e-02
5.038806828228631352e-02 4.820888179258765727e-02 4.598566138083690080e-02 4.375766278270205867e-02 4.155452352150734718e-02 3.939781591171061248e-02 3.730885123414359045e-02 3.532485702041878589e-02 3.352427960159650583e-02 3.205802640817944499e-02 3.117375012448274016e-02 3.120391819894528448e-02 3.248426495595839458e-02 3.521944079627076923e-02 3.939158763680682129e-02 4.478102280858196199e-02 5.105177239033659858e-02 5.782528795995477838e-02 6.472070226857268294e-02 7.137519260947652877e-02 7.745846170873248171e-02 8.268699969874869493e-02 8.683824553325596163e-02 8.976255006585569240e-02 9.139068494737080661e-02 9.173583309591297474e-02 9.089110189937690820e-02 8.902580188710847164e-02 8.638432115692451507e-02 8.328776964639025837e-02 8.012834517644588928e-02 7.733158686731765596e-02 7.525622736483274233e-02 7.403201533755938979e-02 7.340774412420508765e-02 7.272572916312337876e-02 7.107587254101406515e-02 6.757213763794724104e-02 6.166157951805013859e-02 5.342628026002405051e-02 4.390818592272405924e-02 3.548267825943676734e-02 3.154014831035171357e-02 3.316928896833075402e-02 3.691559811102823607e-02 3.896403070940408775e-02 3.792807089689925748e-02 3.547706656066668823e-02 3.642438887686696991e-02 4.433864293301926357e-02 5.634260704114274487e-02 6.694777927942426043e-02 7.161405457416795961e-02 6.744202826401970996e-02 5.389499975896816508e-02 3.594791549986366130e-02 3.645672116384530287e-02 6.485419180408047435e-02 9.849819092523287578e-02 1.260084507208366345e-01 1.410052541516220725e-01 1.398417685068504557e-01 1.218354259586786059e-01 8.936522413153903666e-02 4.747978032476517923e-02 8.909256529264591301e-03 4.262656467703836854e-02 7.639418336737910376e-02 9.817436768287478299e-02 1.058132071075664760e-01 9.926689517710124422e-02 8.057479968049446883e-02 5.394458822661266084e-02 2.547419470068817623e-02 2.772827463770578208e-03 1.111007495722702784e-02 1.325887007605695486e-02 2.277130447412496414e-02 4.876379681459926813e-02 7.897489207153601809e-02 1.032229299402068201e-01 1.141965572172998072e-01 1.088451777022861749e-01 8.958695773124297768e-02 6.529348129215548080e-02 5.240345293871111199e-02 5.970293933690423716e-02 7.109066394381410858e-02 7.395178386646877877e-02 6.599447302653807523e-02 5.101013870553030433e-02 3.829120064733160939e-02 3.975453768312382785e-02 5.159072149746403435e-02 6.248442575726270015e-02 6.765180578755809748e-02 6.620624551518754231e-02 5.896241309700694239e-02 4.758865379458133288e-02 3.472164646663196408e-02 2.612163256647232271e-02 3.065281376928684354e-02 4.508634686075672915e-02 6.152836348693736107e-02 7.618529163771786683e-02 8.710891772631287888e-02 9.339534119060192985e-02 9.520440951034257748e-02 9.386511128659423553e-02 9.176648690444179357e-02 9.169534758643353711e-02 9.548464430460439079e-02 1.029152646204758575e-01 1.121178638283653745e-01 1.208627717509960786e-01 1.274319307566462167e-01 1.308565867816350037e-01 1.308408027971082188e-01 1.275898547653920301e-01 1.216294318649178419e-01 1.136481980951361132e-01 1.043782755647121030e-01 9.451867258314305964e-02 8.469832855631927171e-02 7.546756045657811163e-02 6.729982418748908790e-02 6.058139734355035694e-02 5.557091542569454756e-02 5.233534766045233599e-02 5.071020880240197787e-02 5.034000808462211346e-02 5.079221004236564307e-02 5.167487155434157681e-02 5.270310636882043209e-02 5.371151221145784721e-02 5.463498234210063809e-02 5.547764459892147448e-02 5.628067178919017588e-02 5.709411012256019463e-02 5.795557385117654919e-02 5.887746346964837368e-02 5.984297431040232901e-02 6.080950955120798668e-02 6.171684076464146324e-02 6.249701910765036172e-02 6.308360939305088233e-02 6.341882994084967196e-02 6.345813543540100576e-02 6.317241858316839653e-02 6.254831077662512118e-02 6.158713169765844125e-02
5.831508950908055600e-02 5.643355187027895153e-02 5.444458659327489763e-02 5.239793441321298484e-02 5.033507157847599833e-02 4.828528950677733050e-02 4.626509908055816134e-02 4.428329970043479863e-02 4.235378064217592414e-02 4.051710656169259933e-02 3.886968530215238748e-02 3.759420452169960625e-02 3.697449000797869284e-02 3.736486183763328833e-02 3.909140342699313903e-02 4.231938667857023523e-02 4.697929839428075655e-02 5.279871794609009017e-02 5.938889497322669131e-02 6.632009497523168318e-02 7.316742086065561312e-02 7.953783661310680209e-02 8.508998878050641479e-02 8.955157156144169517e-02 9.273424942861052678e-02 9.454454156401223552e-02 9.498964944150087297e-02 9.417903778062461373e-02 9.232439751922397186e-02 8.974018404838385310e-02 8.684099322529643949e-02 8.411854277796719515e-02 8.206605458396587505e-02 8.102526597451761847e-02 8.099014563594947314e-02 8.148236274450627870e-02 8.160984071924143324e-02 8.030553440807039478e-02 7.665333702093331258e-02 7.022294492467072435e-02 6.139328944622698958e-02 5.166872112625555541e-02 4.380911262769764808e-02 4.068453896891778554e-02 4.207736975114378941e-02 4.429703482302562584e-02 4.392626261016888134e-02 4.014260454566472708e-02 3.592184592616247396e-02 3.792848706135391185e-02 4.852413596977130789e-02 6.183588875926875755e-02 7.135476684197895880e-02 7.267884442932455447e-02 6.385933582770587924e-02 4.701047678744012942e-02 3.619310697658836146e-02 5.498996473889906228e-02 8.846672628878878009e-02 1.197255474611902820e-01 1.405376391652519430e-01 1.461399152522773193e-01 1.347559563232879065e-01 1.076120275330223752e-01 6.857019986586082583e-02 2.431786456751505732e-02 2.813962410708123821e-02 6.882914048679392161e-02 1.008045879517075472e-01 1.190621169384417921e-01 1.210798541905170056e-01 1.069447653978473356e-01 8.009339622232149181e-02 4.757217039157244504e-02 2.124839084804215975e-02 2.078765048006108243e-02 2.902611586774905481e-02 3.761140115939471534e-02 5.758424208520587090e-02 8.595774965076197205e-02 1.111060553333175771e-01 1.234704583847209963e-01 1.185459726705769268e-01 9.811145267127013847e-02 7.102206969157856542e-02 5.457339890808080018e-02 6.059994388080891525e-02 7.247970384057755844e-02 7.547507199173449088e-02 6.683701102509537195e-02 5.085443526164091371e-02 3.845121770743211570e-02 4.269522100902206629e-02 5.695129911420901414e-02 6.921127069908801499e-02 7.497830937332487788e-02 7.346124129090216004e-02 6.539091427420770652e-02 5.220338095956988250e-02 3.621569179032042146e-02 2.369951782426163792e-02 2.894435998365425464e-02 4.704124624763763446e-02 6.632739880156915402e-02 8.255247354089169376e-02 9.382966477025231344e-02 9.961145288451681012e-02 1.006747931364519733e-01 9.908729098567989335e-02 9.778849693001649690e-02 9.947489525066174898e-02 1.051364329880335596e-01 1.136291053638666254e-01 1.227321028626092020e-01 1.303827990530895264e-01 1.352333303163846256e-01 1.366913709654475062e-01 1.347622536799067683e-01 1.298511339900108585e-01 1.225848958414544609e-01 1.136760769795737841e-01 1.038349133797706464e-01 9.372487361621906210e-02 8.394866519340533906e-02 7.504558992580247223e-02 6.747788863945466953e-02 6.158732276620287882e-02 5.752412955728407329e-02 5.519094211673002126e-02 5.426433831773132960e-02 5.430509728001819275e-02 5.489181960394010767e-02 5.570812655972913474e-02 5.656720286604025039e-02 5.739451659132192157e-02 5.819270050473623196e-02 5.900348460827954666e-02 5.987446280338101778e-02 6.083496384776646698e-02 6.188311041487735975e-02 6.298383576877099321e-02 6.407534963658620408e-02 6.508020803336755922e-02 6.591722280940397194e-02 6.651157735840873553e-02 6.680192282282113037e-02 6.674433091777258464e-02 6.631359137143373605e-02 6.550255278272505699e-02 6.432018327551604353e-02 6.278890779182055848e-02
6.556824648176036441e-02 6.412411510671650605e-02 6.250388021386767134e-02 6.076395070178146340e-02 5.895800928897960980e-02 5.713058585586042182e-02 5.531141474498463967e-02 5.351267493555092458e-02 5.173151440129329648e-02 4.995996144529395167e-02 4.820337609870236489e-02 4.650699656007934585e-02 4.498733621396742294e-02 4.385941916983476796e-02 4.344044451777753779e-02 4.410150761690543458e-02 4.615535051026863761e-02 4.972628185095175762e-02 5.468976803392021357e-02 6.071442985524473646e-02 6.735363585643955320e-02 7.412660254546114824e-02 8.057169693631646701e-02 8.628043624355442864e-02 9.092216838930571032e-02 9.426375915344227530e-02 9.618475378447492730e-02 9.668764733397948452e-02 9.590396237577147875e-02 9.409784863289279155e-02 9.166678295157323908e-02 8.912970865420856426e-02 8.707600883657741486e-02 8.603817360120237512e-02 8.628266752688658336e-02 8.760252422104321257e-02 8.925677570869211541e-02 9.012758833117293089e-02 8.903072905812457749e-02 8.507579167038671619e-02 7.802153889003092535e-02 6.861198148073113789e-02 5.883406293259887260e-02 5.167996888776851816e-02 4.928591158721471605e-02 5.023481785389839749e-02 5.056928601327737721e-02 4.727713136509714004e-02 4.041705556714778047e-02 3.503741209319387317e-02 3.974277266668757580e-02 5.337478154474870756e-02 6.703313473742084083e-02 7.404438811049862679e-02 7.079371226703898290e-02 5.723092803979321769e-02 4.089585637568673993e-02 4.593036899115762739e-02 7.557405573704782664e-02 1.086149981534623998e-01 1.339580098694126697e-01 1.457806326891495918e-01 1.414689453815521358e-01 1.212473259692853078e-01 8.766367673537696359e-02 4.524010032945782744e-02 1.595782883456116005e-02 5.642829083158332204e-02 9.794960679376156498e-02 1.277913199182766635e-01 1.403812198151794255e-01 1.332971919054654064e-01 1.087155982002322718e-01 7.425912741151140251e-02 4.392353802238753435e-02 3.678450216680174273e-02 4.527629363348065900e-02 5.424158148890174946e-02 7.003072988780534303e-02 9.530256809346973612e-02 1.200961659580840890e-01 1.330670517761441130e-01 1.280865999244517606e-01 1.061543969917486674e-01 7.606453682579222830e-02 5.596239537528013841e-02 6.078607619946259366e-02 7.324441913118749647e-02 7.632596030827006051e-02 6.687797289183844418e-02 4.963184845487256247e-02 3.707509088485277937e-02 4.376035799090766815e-02 6.023714410910072786e-02 7.387652216950478523e-02 8.046866592611041924e-02 7.921989620412589472e-02 7.061952294002189767e-02 5.576450860629379724e-02 3.663846825148742159e-02 1.990314660475779943e-02 2.759439279377624496e-02 4.987800472412272368e-02 7.151580325937284544e-02 8.857816120060588161e-02 9.956675717926048719e-02 1.045441241350215378e-01 1.050766580099553038e-01 1.039658282725811345e-01 1.043949845200664306e-01 1.084482655377712462e-01 1.160107455351780947e-01 1.252247490411530773e-01 1.338409698470105214e-01 1.401431785457023516e-01 1.431985137356674709e-01 1.427597249409484903e-01 1.390668668983855993e-01 1.326535556877296851e-01 1.241951945199406271e-01 1.144085014404999240e-01 1.039969357651194387e-01 9.362748972351454813e-02 8.391909758953183807e-02 7.542099685374878404e-02 6.856302332556733770e-02 6.357795975747991546e-02 6.043404260696421532e-02 5.884225380363206082e-02 5.836231884744122467e-02 5.854901480231662625e-02 5.905859752542436114e-02 5.968584669654466296e-02 6.034914847897843160e-02 6.105110065284862636e-02 6.183397216102326510e-02 6.274100048848325895e-02 6.378960934248209536e-02 6.495907328807126735e-02 6.619156688490060447e-02 6.740253165260105817e-02 6.849507030887715120e-02 6.937384550257309768e-02 6.995580945180922272e-02 7.017690602445694759e-02 6.999507131387633363e-02 6.939037725780738963e-02 6.836323985467121500e-02 6.693148275658775126e-02 6.512685824586866845e-02 6.299145109602340142e-02
7.177510543735927950e-02 7.090216469390568654e-02 6.978624719705481261e-02 6.848381072976972295e-02 6.705574463835856092e-02 6.556076830402354783e-02 6.404763504734525825e-02 6.254760394837877158e-02 6.106939519819906681e-02 5.959920054857774374e-02 5.810798462220936184e-02 5.656728589709310306e-02 5.497327872649332425e-02 5.337706982968327962e-02 5.191626872220420769e-02 5.083692112325964574e-02 5.048530460333620212e-02 5.124415672499973290e-02 5.341027990355941973e-02 5.706695150188861865e-02 6.203396054057914305e-02 6.791943445542591995e-02 7.422008850534667079e-02 8.041191646718010011e-02 8.601298551618268007e-02 9.062483176517591166e-02 9.396160541743872607e-02 9.587167820013460517e-02 9.635342402175346710e-02 9.556627477364643131e-02 9.383752848879123309e-02 9.166041706586307292e-02 8.966509892455190589e-02 8.852503811063376638e-02 8.876441486959300853e-02 9.050109027523989269e-02 9.326588048670418629e-02 9.603988860684417594e-02 9.750853341915069472e-02 9.642316042838382228e-02 9.198351935164947313e-02 8.421043918562300112e-02 7.428017943855268201e-02 6.465679017290100472e-02 5.836302901005459287e-02 5.655827519644734958e-02 5.668256231779483789e-02 5.460041768270919305e-02 4.785792925878578491e-02 3.788199929879500910e-02 3.305695275438758074e-02 4.256563109725754884e-02 5.873629871712734984e-02 7.112644042126868571e-02 7.392633651824340180e-02 6.511407875612387763e-02 4.811271272485603129e-02 4.011066503703239472e-02 6.123774492395797631e-02 9.366342778645088407e-02 1.217610609642814645e-01 1.385249256406667906e-01 1.408996870859677564e-01 1.285269170535937311e-01 1.027277548113166294e-01 6.582040073110181910e-02 2.427317145680623484e-02 4.017106309833972516e-02 8.903281066874385585e-02 1.305596686564002296e-01 1.550766954508124851e-01 1.570035864580164586e-01 1.365397456401468146e-01 1.010703605200949651e-01 6.586476698491060267e-02 5.238843476441160107e-02 6.038088034793531733e-02 7.089261078911530956e-02 8.471599488914680065e-02 1.068256635066182764e-01 1.302384060162933010e-01 1.429206631081349765e-01 1.372616911063023748e-01 1.134356905071876448e-01 8.014167431611590731e-02 5.635782532173828907e-02 6.022347440777584687e-02 7.347957596627058274e-02 7.673249508494094095e-02 6.651400682909423823e-02 4.777194315622639714e-02 3.400253833488154492e-02 4.223888800041820935e-02 6.069959953165460220e-02 7.589014324951050272e-02 8.373381587159903217e-02 8.320973362019405684e-02 7.437183410673994799e-02 5.794698393881940468e-02 3.568658174492619906e-02 1.439813193614532076e-02 2.747579233903408094e-02 5.359563705930207173e-02 7.663741944478776047e-02 9.364839846477657215e-02 1.037942568231637608e-01 1.079603448100258101e-01 1.085766228855831877e-01 1.089769463095111718e-01 1.120624599396531362e-01 1.188209352333332303e-01 1.280686962491270342e-01 1.375989033557742935e-01 1.453994057122164618e-01 1.501822406266362375e-01 1.514052011763492300e-01 1.491007659043757094e-01 1.436775038782981406e-01 1.357559487672279630e-01 1.260552094833156667e-01 1.153256225225334219e-01 1.043123151291859424e-01 9.373003041462146800e-02 8.422878483273889272e-02 7.633386281500265103e-02 7.036010594337649415e-02 6.633607667680820053e-02 6.400288410743880385e-02 6.291916481888455703e-02 6.261919880864354193e-02 6.273661756621476404e-02 6.305283609011419488e-02 6.348380371040800163e-02 6.403548875773767968e-02 6.475197342585614635e-02 6.567081539933669609e-02 6.679394193643466149e-02 6.807698087498646744e-02 6.943464532042578630e-02 7.075599343456547008e-02 7.192256430182346338e-02 7.282418623185503426e-02 7.336997715012584520e-02 7.349425205518017590e-02 7.315822601976129658e-02 7.234874929208552630e-02 7.107521458268588332e-02 6.936552448130546555e-02 6.726174828556991114e-02 6.481588576637366261e-02 6.208599761458144517e-02
7.657671059798144830e-02 7.638864516637597357e-02 7.590125811542818013e-02 7.516370431331705071e-02 7.423640048691043658e-02 7.318592317400535174e-02 7.207749419340417352e-02 7.096564962636936480e-02 6.988460130769735823e-02 6.884069862538576279e-02 6.780984331085514183e-02 6.674233127972174773e-02 6.557640634304293115e-02 6.426025273292174100e-02 6.278068773244102618e-02 6.119528640488862414e-02 5.966190424928851516e-02 5.845379375224152990e-02 5.794013860086656004e-02 5.851018482831640832e-02 6.044441808706473018e-02 6.378936869623759442e-02 6.831515704259680244e-02 7.357665817471675807e-02 7.902552053009403998e-02 8.411416554615279428e-02 8.837030598840590889e-02 9.144643520409337367e-02 9.315348648451290958e-02 9.348468802620002460e-02 9.263247876285521376e-02 9.099757704430808114e-02 8.917954562561472565e-02 8.791830812451223442e-02 8.793900871674900643e-02 8.968571040752187917e-02 9.304381055006072376e-02 9.723601329460544729e-02 1.009780694667654494e-01 1.028097014955379612e-01 1.014837557308295585e-01 9.636306910105413293e-02 8.780771695287839518e-02 7.748447654062595724e-02 6.828406279490234487e-02 6.298264319612631446e-02 6.150539953080390310e-02 6.024854852185780596e-02 5.510242560124965078e-02 4.446007588030315150e-02 3.201550395295271745e-02 3.150922868842530311e-02 4.716378589843395891e-02 6.407158185028979935e-02 7.296211548622028031e-02 6.978661363759421088e-02 5.516850403239131895e-02 3.902458712979058053e-02 4.730343418005508727e-02 7.642877339267545311e-02 1.052793481838104062e-01 1.250642773177209621e-01 1.327547631667214956e-01 1.281652327410396919e-01 1.118344304181524279e-01 8.366985378565899856e-02 4.447768013320257952e-02 2.415814747919640265e-02 7.406298258216784114e-02 1.263211430723108208e-01 1.633259394691037314e-01 1.756998393389281321e-01 1.609670324478848502e-01 1.255284083159879105e-01 8.545419074596889708e-02 6.554717721784467099e-02 7.314655727491820025e-02 8.649830497660948581e-02 1.004574482098964938e-01 1.201335191608102898e-01 1.414716069388789466e-01 1.528972969096125956e-01 1.457866980618761077e-01 1.195932407214028437e-01 8.292717424968833184e-02 5.559249978632698624e-02 5.903610194565211272e-02 7.347456991390710623e-02 7.716475452651350153e-02 6.648816950951763616e-02 4.623604178794280678e-02 2.946195876413396780e-02 3.747153086663357335e-02 5.775501228413752047e-02 7.488076510789994089e-02 8.454363027872884018e-02 8.519838870293992839e-02 7.634362599422753193e-02 5.846199456065284683e-02 3.331408016684280632e-02 7.051948503330275619e-03 2.947201273763818200e-02 5.786201439938531282e-02 8.102207682735380889e-02 9.708907472589657639e-02 1.060876319916399246e-01 1.098548685489038751e-01 1.115853072000923263e-01 1.146812693126560007e-01 1.211219037404920318e-01 1.305748423677410563e-01 1.411062859229929856e-01 1.505262518380277581e-01 1.572108824260904647e-01 1.602974579396622690e-01 1.595751652313053548e-01 1.552980494489738794e-01 1.480149359372536499e-01 1.384440530403711622e-01 1.273906867004978849e-01 1.156936285186767055e-01 1.041818593622418632e-01 9.362277356920525873e-02 8.464736548063493682e-02 7.765348580859246508e-02 7.272267386909703202e-02 6.961610117942085285e-02 6.788467395470894339e-02 6.704133741404176561e-02 6.670097687017947918e-02 6.663809849699138532e-02 6.677322940570390442e-02 6.712148943371075427e-02 6.773187846720898908e-02 6.863602512429600733e-02 6.981719038247452547e-02 7.120262960203188607e-02 7.267491742681410349e-02 7.409324609042919341e-02 7.531572442272695123e-02 7.621695150573658262e-02 7.669888094182633620e-02 7.669549647625285849e-02 7.617286004067269634e-02 7.512618636008802642e-02 7.357529072941923487e-02 7.155937347979227092e-02 6.913177760217031897e-02 6.635511299560140075e-02 6.329697074649248689e-02 6.002633451738474679e-02
7.965990830766753183e-02 8.023510336925679387e-02 8.047372019353590811e-02 8.041115643724228157e-02 8.009921007462338094e-02 7.960343313732724801e-02 7.899766791114148923e-02 7.835552592576151831e-02 7.773931515649377955e-02 7.718800131443682988e-02 7.670688862935706731e-02 7.626227626815103300e-02 7.578391512713746059e-02 7.517666930977434658e-02 7.434096959632902069e-02 7.320015895653635141e-02 7.173188581867286084e-02 6.999966498587932573e-02 6.817824655431506398e-02 6.656117380798373673e-02 6.553205098058033362e-02 6.548157771120348414e-02 6.667734240948215707e-02 6.914173330090697678e-02 7.261378384004650577e-02 7.661768280562966660e-02 8.058829948724136050e-02 8.399194934287529390e-02 8.641536880380981667e-02 8.762475742918886257e-02 8.760468140834858086e-02 8.658348091164784488e-02 8.504320512715381197e-02 8.369433933836790962e-02 8.336866521847446920e-02 8.478037324480260095e-02 8.819299684990640487e-02 9.317650202204900978e-02 9.863179325146372023e-02 1.030582030990187109e-01 1.049240462197254253e-01 1.030613952953102902e-01 9.707396413513071087e-02 8.773492090423509748e-02 7.723657935479126546e-02 6.877536987103585742e-02 6.451567662935850378e-02 6.292773499113012148e-02 5.957753852236324227e-02 5.070211922991761655e-02 3.599209150715688282e-02 2.373419324444939194e-02 3.364728490936343824e-02 5.374857624163551645e-02 6.832338534644588623e-02 7.110623885879854833e-02 6.055266681609240004e-02 4.165932332184130171e-02 3.594044010052831889e-02 5.892706413720639330e-02 8.677052610501856389e-02 1.073168342150099819e-01 1.179205880533234357e-01 1.197174768157749647e-01 1.134677187866374309e-01 9.665185295451164671e-02 6.528850270076891338e-02 2.424082798792089738e-02 5.385465044492982606e-02 1.145819518641587598e-01 1.636622355264298057e-01 1.872381616895410494e-01 1.795733714298487493e-01 1.453794593441558591e-01 1.009574244407284577e-01 7.466593034330293310e-02 8.250791345344909988e-02 1.002539240464599551e-01 1.163552737583833097e-01 1.347407667556658195e-01 1.536331969548712928e-01 1.627892888894000856e-01 1.533002741765258359e-01 1.241988474828181338e-01 8.408422550200286838e-02 5.361461319275560161e-02 5.756118834988156047e-02 7.367641757786159984e-02 7.824351916788867267e-02 6.778016048271774674e-02 4.658019696528593878e-02 2.487924443630131280e-02 2.896792706573037002e-02 5.112716011426843288e-02 7.078272993989857820e-02 8.283681043475790706e-02 8.499612258772665241e-02 7.627837971349367419e-02 5.723255945703645958e-02 3.008706438150050150e-02 2.174638655402339176e-03 3.364803527697406149e-02 6.196583225025672353e-02 8.384764063700023140e-02 9.826743446498088785e-02 1.062275737994452379e-01 1.105038210569071894e-01 1.146896208271935003e-01 1.215450096876569686e-01 1.316198112921372898e-01 1.434193873824757270e-01 1.547007197272916024e-01 1.635459513877668691e-01 1.687628075595325183e-01 1.698700268658771273e-01 1.669412199906509520e-01 1.604379678145069488e-01 1.510750793115196999e-01 1.397219142746862486e-01 1.273282461792742404e-01 1.148583806375018251e-01 1.032170747272238703e-01 9.315477930540180806e-02 8.515544441620916116e-02 7.934507171430228711e-02 7.548969082976661471e-02 7.311890556019993992e-02 7.171813459208144226e-02 7.088527014471165955e-02 7.039501089165861591e-02 7.018165672891579776e-02 7.027787922899496331e-02 7.074300917701220603e-02 7.160411059768674591e-02 7.282352096023841925e-02 7.429587118128225254e-02 7.586725121631542057e-02 7.736384969494775055e-02 7.861885087377734616e-02 7.949158202876854817e-02 7.987779212447625177e-02 7.971264040845714438e-02 7.896873357345420008e-02 7.765129929363100147e-02 7.579203091751067489e-02 7.344261768632465159e-02 7.066858254697157282e-02 6.754378000728393505e-02 6.414572796308451452e-02 6.055183052154044371e-02 5.683647256831891870e-02
8.079284056413785220e-02 8.216025772593740784e-02 8.317971454714270796e-02 8.386848624667625485e-02 8.426293182070240806e-02 8.441857045428631523e-02 8.440762573721420636e-02 8.431320468374116361e-02 8.421965169697845366e-02 8.419947480524844763e-02 8.429854584192135458e-02 8.452264283532180678e-02 8.482913529456985458e-02 8.512710314979030080e-02 8.528745092381373460e-02 8.516240326052741672e-02 8.461210688558756798e-02 8.353532266013444230e-02 8.190096613235808842e-02 7.977660771739150669e-02 7.734789422762303190e-02 7.491853549775445709e-02 7.287551507358104586e-02 7.160586181226302749e-02 7.137273491917212054e-02 7.219977339927230453e-02 7.383417977444721447e-02 7.581744898280425027e-02 7.762266072778703507e-02 7.879426614316979716e-02 7.905504797463046296e-02 7.837717281689962623e-02 7.702452626687132653e-02 7.556263214118774663e-02 7.480296324569353505e-02 7.561719129444291476e-02 7.859607330424696336e-02 8.369444979252256556e-02 9.011074254472392631e-02 9.646723122249359350e-02 1.011406549964295881e-01 1.026241284020515260e-01 9.991259700491404716e-02 9.292277673839720309e-02 8.289573514580250713e-02 7.253974427517838330e-02 6.513967915163781930e-02 6.181010933780350242e-02 5.946830719492619821e-02 5.323268743392554209e-02 4.010867986605447244e-02 2.193557631076673356e-02 2.002473266550967163e-02 4.195487085091099272e-02 6.143012663346739122e-02 6.990149682013346855e-02 6.407893758469973555e-02 4.589868447168617138e-02 2.928131231287544115e-02 4.335540683313641314e-02 6.934068807024132419e-02 8.870746656332284541e-02 9.897632146460977332e-02 1.040629149173857571e-01 1.069210926730113365e-01 1.029926602013141318e-01 8.310708805200205107e-02 4.286897176863354447e-02 3.073866057067229512e-02 9.555630563384806542e-02 1.551866981715032678e-01 1.898429743840239770e-01 1.901465932982095153e-01 1.584815449498238604e-01 1.106527963559891248e-01 7.831889347278880864e-02 8.766041542402507047e-02 1.116323561061478564e-01 1.317725324105744333e-01 1.501608611638850233e-01 1.664852863156291718e-01 1.723383421094501766e-01 1.594036883518732128e-01 1.268125023217055447e-01 8.333476046368216983e-02 5.058056697065256568e-02 5.632393857182225322e-02 7.452619076673047682e-02 8.050029085868783130e-02 7.126807341163599041e-02 5.049744534611611685e-02 2.441137258379425315e-02 1.657528466033806810e-02 4.107083813310271475e-02 6.392822235385858809e-02 7.872617752571928196e-02 8.250060613101778406e-02 7.410700342057152668e-02 5.461109805861126543e-02 2.760498033861454037e-02 1.223802318733174972e-02 3.900019675331749258e-02 6.490830917073364681e-02 8.426163781555941201e-02 9.671856280412667595e-02 1.042934467477598798e-01 1.104518378439054149e-01 1.184819796581488144e-01 1.297360218900887596e-01 1.432271520990199831e-01 1.567464532376919017e-01 1.681222369174717179e-01 1.758308297912205276e-01 1.790988004927264732e-01 1.777955958487906218e-01 1.722802945597313173e-01 1.632616990361995535e-01 1.516830835628767415e-01 1.386245541736877696e-01 1.252102626613876557e-01 1.125067602484759038e-01 1.014021391854721399e-01 9.247218131255378892e-02 8.587769400755615457e-02 8.136897237363520385e-02 7.843337397318014825e-02 7.651660535235282889e-02 7.519849657708239932e-02 7.426114219050311549e-02 7.366374103100323256e-02 7.346762746013044132e-02 7.375057013061575573e-02 7.453859848473469440e-02 7.577235616735966683e-02 7.731056740146539930e-02 7.895919376822180258e-02 8.050886868639980931e-02 8.176685929508402395e-02 8.257758000472993631e-02 8.283182483915860206e-02 8.246761968415848576e-02 8.146590943977384536e-02 7.984361026253430915e-02 7.764572757085762278e-02 7.493757875224632548e-02 7.179770600130749858e-02 6.831177329204278503e-02 6.456755839451600032e-02 6.065103634347712019e-02 5.664347959992693804e-02 5.261945711219627453e-02
7.986017311480864134e-02 8.198856182492819666e-02 8.378719199425417596e-02 8.525363470714392156e-02 8.640458717157070700e-02 8.727837740026891944e-02 8.793567700145216159e-02 8.845732562910171848e-02 8.893814532866860245e-02 8.947601049853287636e-02 9.015644613384514450e-02 9.103462974058054713e-02 9.211838517758598466e-02 9.335667742066824926e-02 9.463747126253771458e-02 9.579667561809102061e-02 9.663728532563212181e-02 9.695596090141286871e-02 9.657363723576284364e-02 9.536691679362356566e-02 9.329717645874235910e-02 9.043378886429150054e-02 8.696618008707733549e-02 8.319661168311232036e-02 7.950297020072348564e-02 7.626324665003945957e-02 7.374899842057815180e-02 7.202526107749511464e-02 7.091545321945290359e-02 7.006602746643809942e-02 6.908667906321104557e-02 6.770678759837492344e-02 6.590261764363482266e-02 6.397667779252093345e-02 6.256915270822431541e-02 6.254397568715329425e-02 6.468122440815662899e-02 6.925373665979994708e-02 7.577839367469856036e-02 8.311152303081660586e-02 8.973156548784663733e-02 9.403645546282177192e-02 9.465373443863911440e-02 9.081450764993154179e-02 8.279061638314350047e-02 7.229723091529766110e-02 6.247887058082767647e-02 5.638645577598135755e-02 5.363673258111788245e-02 4.973013343721610635e-02 3.991112784563534410e-02 2.240598201473160619e-02 8.248831391091658929e-03 3.184419827621488147e-02 5.495945108557383219e-02 6.816258546103787230e-02 6.688691736841052837e-02 5.091265044409243323e-02 2.837119376167529169e-02 3.152426403551408102e-02 5.623636846578142223e-02 7.400734085918606042e-02 8.080551160580899672e-02 8.409745795600588603e-02 9.277548294423516861e-02 1.016616874741706755e-01 9.559270317823356788e-02 6.411389816725276969e-02 1.630661594272796514e-02 7.027003970300940705e-02 1.377759628465804187e-01 1.823535325645255223e-01 1.909052963390988344e-01 1.629859399489866079e-01 1.130438386641006848e-01 7.534812448479832891e-02 8.830545555293092819e-02 1.204784912393040558e-01 1.463032757510357440e-01 1.659420319153484813e-01 1.797460371730232875e-01 1.812902705858540076e-01 1.637498407562083536e-01 1.270873084645481321e-01 8.056671203593940289e-02 4.695523605144496376e-02 5.585871149066178043e-02 7.618697040667991860e-02 8.406730297440163924e-02 7.728841093308265464e-02 5.879894457255807616e-02 3.242996333546315640e-02 2.764962034555662300e-03 2.893352553337446773e-02 5.514731932031438633e-02 7.250806963235230385e-02 7.779075511122442166e-02 7.011803990417518617e-02 5.154353183531498739e-02 2.822464548057077374e-02 2.263476480534148266e-02 4.402837254853993881e-02 6.560428201155882322e-02 8.154463306447888582e-02 9.227584944824367141e-02 1.007126341236763145e-01 1.103882449219657919e-01 1.233104449499335675e-01 1.389674863268807181e-01 1.551962437864593813e-01 1.695780998438723430e-01 1.802462275460289254e-01 1.861101858399809850e-01 1.868088468169567251e-01 1.825805842438216198e-01 1.741234212165083672e-01 1.624639997957759152e-01 1.488340761186490169e-01 1.345464766759326136e-01 1.208599294650938710e-01 1.088242787329730676e-01 9.911607267707601976e-02 9.191926417385286319e-02 8.694080015246960502e-02 8.359626853368068433e-02 8.127312344395419552e-02 7.952930366501456683e-02 7.816164723772439649e-02 7.716726349386565653e-02 7.665001022302297962e-02 7.671717774738626150e-02 7.739998130743649951e-02 7.861871258976410592e-02 8.019444286765313457e-02 8.189047870433013854e-02 8.346017936776824186e-02 8.468451502803067688e-02 8.539377045873268457e-02 8.547530022028873575e-02 8.487182871730986067e-02 8.357448083661886407e-02 8.161352126293974774e-02 7.904864610517782497e-02 7.595986438673207886e-02 7.243949620052674010e-02 6.858550563855406179e-02 6.449620267002442731e-02 6.026623898811602625e-02 5.598375909462211669e-02 5.172853263258769124e-02 4.757087715903541431e-02
7.689388924838047590e-02 7.968643322110875726e-02 8.219679890956525792e-02 8.440421923031470042e-02 8.630475872669712833e-02 8.791558038040245271e-02 8.927835219471864925e-02 9.046073349666450270e-02 9.155456379735849026e-02 9.266927389701357098e-02 9.391944874000304755e-02 9.540668406463345685e-02 9.719787961304489354e-02 9.930426012532457547e-02 1.016665238391357140e-01 1.041506238882799751e-01 1.065559957587735029e-01 1.086349496473843906e-01 1.101199192102418623e-01 1.107547515881210642e-01 1.103266604547607638e-01 1.086959827897841652e-01 1.058209374702394900e-01 1.017740566591802259e-01 9.674600908700838053e-02 9.103159334350714726e-02 8.499281400663108443e-02 7.899745851863859691e-02 7.334166136174852246e-02 6.818171727532312820e-02 6.351367118368923814e-02 5.923017726761609786e-02 5.524835696544781044e-02 5.166460332174079018e-02 4.887213452745201026e-02 4.755412702727269264e-02 4.844621351439779011e-02 5.190233147728061380e-02 5.760133683218368605e-02 6.463425275646175749e-02 7.175309925378968445e-02 7.755488359107180762e-02 8.064276703528382162e-02 7.987540157944497676e-02 7.474277762569782324e-02 6.582802368287606065e-02 5.521771882623500299e-02 4.632398576828086062e-02 4.159208894153546693e-02 3.880473810683425506e-02 3.252699097026934966e-02 1.890921526220888313e-02 2.523637275143477028e-03 2.814076034500880702e-02 5.253096027228256609e-02 6.874471693100099590e-02 7.112240983528253513e-02 5.759815042451454231e-02 3.272931115239469807e-02 2.410233253596164721e-02 4.866008622968123060e-02 6.703949745400729354e-02 7.013446017344210359e-02 6.581496027881345023e-02 7.353725200489519276e-02 9.285397966916163204e-02 1.012568473068413827e-01 8.227710673982231715e-02 3.333148181944524391e-02 4.055864669842367681e-02 1.122458111057875046e-01 1.644838310172880569e-01 1.807890201164720212e-01 1.576183064295669511e-01 1.071276560562379049e-01 6.503285389399385275e-02 8.500185142711559616e-02 1.270673590741888681e-01 1.597007701062467255e-01 1.816360659171449843e-01 1.931026647041591549e-01 1.894698886782595071e-01 1.661824741379948067e-01 1.249304112105530246e-01 7.598013146698581743e-02 4.356051694284926445e-02 5.637949147365504954e-02 7.831380754876932082e-02 8.850970661130283523e-02 8.544505465790662446e-02 7.094645836089200075e-02 4.741375689950595718e-02 1.926740678613977908e-02 1.958730204732793759e-02 4.588077818692265497e-02 6.467774289313925340e-02 7.123922852297663588e-02 6.506879054214574631e-02 4.944241656860308420e-02 3.287445745829851995e-02 3.221717426027270736e-02 4.734584941883986792e-02 6.314932134319872770e-02 7.528696852092867098e-02 8.517570334306942548e-02 9.621603088554948890e-02 1.108931716927440275e-01 1.290395425050945843e-01 1.484348532741182336e-01 1.663498106595280024e-01 1.805302896539847102e-01 1.895280118563682503e-01 1.927138776978795931e-01 1.901784948340337900e-01 1.825979765705109392e-01 1.710888493116128617e-01 1.570568815765654158e-01 1.420373821727394792e-01 1.275195617396980008e-01 1.147473452700381868e-01 1.045110018480771147e-01 9.700199089024859334e-02 9.184566723644381481e-02 8.834528227512510046e-02 8.580497067207769335e-02 8.375523950015090202e-02 8.201611649255259595e-02 8.063793444538887301e-02 7.978379133222186781e-02 7.960474278899232203e-02 8.014654432030304809e-02 8.131320335670809418e-02 8.288850775466659326e-02 8.459210672778434692e-02 8.613941066449465334e-02 8.728538946720594549e-02 8.784738485736037772e-02 8.771103558316717397e-02 8.682567131575448516e-02 8.519442704633652108e-02 8.286251256589824421e-02 7.990560402450308519e-02 7.641937008093706296e-02 7.251057993506783428e-02 6.828991832393323247e-02 6.386645108525999814e-02 5.934358369564584484e-02 5.481630063909433137e-02 5.036944675739802452e-02 4.607680193079892461e-02 4.200070126092974448e-02
7.209517926409768351e-02 7.539120892058517875e-02 7.847764673199654484e-02 8.131936590869548453e-02 8.389409568203429202e-02 8.619761692562642741e-02 8.824899522441841115e-02 9.009502941674121801e-02 9.181264178877940330e-02 9.350748761490308703e-02 9.530686209787285479e-02 9.734543574733647842e-02 9.974385314727857166e-02 1.025827599983025890e-01 1.058774930939551800e-01 1.095599017873584158e-01 1.134724315260250832e-01 1.173761907333379095e-01 1.209711517837449984e-01 1.239246069380937759e-01 1.259037829309739565e-01 1.266092414852824644e-01 1.258063765546121593e-01 1.233525057469815889e-01 1.192168078646603235e-01 1.134900222301361422e-01 1.063808530979497985e-01 9.819695976581137298e-02 8.931091667130158784e-02 8.011621661400823713e-02 7.098519653419951836e-02 6.224758493383399094e-02 5.420967875608010550e-02 4.722096432041075070e-02 4.175514787081918006e-02 3.839757798763090979e-02 3.759541584936232361e-02 3.928158638506402955e-02 4.283670996737837938e-02 4.743596494001005998e-02 5.229458582104161424e-02 5.663790115944623144e-02 5.958600160285090069e-02 6.015598298559052953e-02 5.747191717315606324e-02 5.115953134866738777e-02 4.183254509830480750e-02 3.154174528367921504e-02 2.367880805275828990e-02 2.000601871109711910e-02 1.640895714570268782e-02 7.850009072786013134e-03 1.135185785507317711e-02 3.341807606850966117e-02 5.670164874548183631e-02 7.401802237331758794e-02 7.882289512323291392e-02 6.744027983466975573e-02 4.187425305510220075e-02 2.124731685325005615e-02 4.377772575095893737e-02 6.612680472739820847e-02 7.006505273178492699e-02 5.789669745463140588e-02 5.474205953129546859e-02 7.859050545614415517e-02 9.993122291943236368e-02 9.498890836811824112e-02 5.657171606310971296e-02 9.003926901760044010e-03 8.041581325667367108e-02 1.370329744590216559e-01 1.597491531717316615e-01 1.419964345757412094e-01 9.272527965854955589e-02 4.727884674678334287e-02 7.966153999441594191e-02 1.320534762641866200e-01 1.717430058067770382e-01 1.967042309491245367e-01 2.061839482213785602e-01 1.968432199726798670e-01 1.668993781016210320e-01 1.207070598578164206e-01 7.025793570940702670e-02 4.141620652504839073e-02 5.750450664566918862e-02 8.005998094451366454e-02 9.295387998056763024e-02 9.480776395070096563e-02 8.555804280383268179e-02 6.592463771887405177e-02 3.997480726185564243e-02 2.356133517954665108e-02 3.820020123935487927e-02 5.591603648968619666e-02 6.355340641932474832e-02 6.007499041724632949e-02 4.947789637105864252e-02 3.995100455679059803e-02 4.013445025143472927e-02 4.816008708550746642e-02 5.713587604384862823e-02 6.554340563412655585e-02 7.609664937189315748e-02 9.164267102606006576e-02 1.121174424060291108e-01 1.349304703865854271e-01 1.568426245405818154e-01 1.751064913510265164e-01 1.878437985068797667e-01 1.940983733591024052e-01 1.937686054096865729e-01 1.874845454603949468e-01 1.764515420082665709e-01 1.622704204298169584e-01 1.467379425471075360e-01 1.316226662195076891e-01 1.184067914481794076e-01 1.080125464356786191e-01 1.006153794202527402e-01 9.570345055173809512e-02 9.241203313151770404e-02 8.993083674918721238e-02 8.775827218658087403e-02 8.574930790863426189e-02 8.402616461191621255e-02 8.283098774539580933e-02 8.237605150808011145e-02 8.273440950180234454e-02 8.380106985025667643e-02 8.532551379089509114e-02 8.698457290686108234e-02 8.845619619529605793e-02 8.947030757530255451e-02 8.983281268637852146e-02 8.942946829714576440e-02 8.821810243121806783e-02 8.621560908054962113e-02 8.348362803008739508e-02 8.011498807693551161e-02 7.622188148934308516e-02 7.192611827007357184e-02 6.735147543471919906e-02 6.261797988136211246e-02 5.783787175715811302e-02 5.311295006945276898e-02 4.853298266898595226e-02 4.417485729805781247e-02 4.010215524137194371e-02 3.636484959293390801e-02
6.584294915511833268e-02 6.942772026758760318e-02 7.289228482513997187e-02 7.619302599107030671e-02 7.929436232147649144e-02 8.217405476741632131e-02 8.482926174787766560e-02 8.728284696849190893e-02 8.958899684389290408e-02 9.183661321598159122e-02 9.414833396054227144e-02 9.667272500457865791e-02 9.956773116615069696e-02 1.029754006816275547e-01 1.069911193450046455e-01 1.116338258688555768e-01 1.168248580259882707e-01 1.223809991222397364e-01 1.280230213378652782e-01 1.333971094552227621e-01 1.381047847607784207e-01 1.417372068673225793e-01 1.439107651764553186e-01 1.443016238163206955e-01 1.426770226353162030e-01 1.389208821202159438e-01 1.330510570795257475e-01 1.252259162563330586e-01 1.157392471021868319e-01 1.050051398966561911e-01 9.353846000411526751e-02 8.194062309947786060e-02 7.090047024336368353e-02 6.120453522173593952e-02 5.369817862517821394e-02 4.906013152995630788e-02 4.734696240744839385e-02 4.771849367711626655e-02 4.879350352194032625e-02 4.928337132339629528e-02 4.838152951059242202e-02 4.587051670384623830e-02 4.204500746895867280e-02 3.745808918139906935e-02 3.252416924468687354e-02 2.722185951132701301e-02 2.126316163074131599e-02 1.476324186568685540e-02 9.098150045573433209e-03 7.145142557668605031e-03 8.775722684829364781e-03 1.397478275273811472e-02 2.654340135099734002e-02 4.578157934965922105e-02 6.720162292877668309e-02 8.437995466747073847e-02 9.054444524477374412e-02 8.091146386432510051e-02 5.543802538071248426e-02 2.504505145383498915e-02 3.709741026395490388e-02 6.470029874032993955e-02 7.445181862148542162e-02 6.222171573353019874e-02 4.552972037618910339e-02 6.356585326602290364e-02 9.352891128287037226e-02 1.017708967585191360e-01 7.662084466880655920e-02 2.227882766208200832e-02 4.509273841574550773e-02 1.019816774011998300e-01 1.289760176179325646e-01 1.169637768846314985e-01 7.103568613829291944e-02 2.315020559304466208e-02 7.608047891627045534e-02 1.363095089679655370e-01 1.820823298549723857e-01 2.104029226687762488e-01 2.184884918061936465e-01 2.035140634406719939e-01 1.665644190483030751e-01 1.154267154231433667e-01 6.468823686227781478e-02 4.120556734103616309e-02 5.830296684802518947e-02 8.036460656058831697e-02 9.644115162436256439e-02 1.042541521162740903e-01 1.009346682214103813e-01 8.525896745570352153e-02 6.052241676828092748e-02 3.698085573824319572e-02 3.412560422225256046e-02 4.694188693341101032e-02 5.559922437293481762e-02 5.613442207429796688e-02 5.169915473656950394e-02 4.748265680915418618e-02 4.630317280554876319e-02 4.686344800162379337e-02 4.805753920614698471e-02 5.292796181930726346e-02 6.607821695557394848e-02 8.758354358543429807e-02 1.135568586815970532e-01 1.396861055815493136e-01 1.625023159786318228e-01 1.795761005359621798e-01 1.895322199906282479e-01 1.920047388551132106e-01 1.875313240436005113e-01 1.773902941396305610e-01 1.633928592689363468e-01 1.476408006544012996e-01 1.322452999929218942e-01 1.189890977609026207e-01 1.089518074617057963e-01 1.022534956266137329e-01 9.816003163783933172e-02 9.556264192595946561e-02 9.350231900740928193e-02 9.144688436542908194e-02 8.930507386835344341e-02 8.729462870278806297e-02 8.575986730794879498e-02 8.499471586894437325e-02 8.511561331053558999e-02 8.601926483135732826e-02 8.742668042146554963e-02 8.897467219683109774e-02 9.030533200990770171e-02 9.112501176880286047e-02 9.122984978465013828e-02 9.050752581994678247e-02 8.892614056803725686e-02 8.651794500940880595e-02 8.336234489938051939e-02 7.957036900847359873e-02 7.527150969386413315e-02 7.060316788325539383e-02 6.570259028608167740e-02 6.070101525843533269e-02 5.571966040348221710e-02 5.086714541152155544e-02 4.623792498869837286e-02 4.191130072672662882e-02 3.795059585471070168e-02 3.440214521127085701e-02 3.129393195832386176e-02
5.868390204207869776e-02 6.230707422756846803e-02 6.590488779048390977e-02 6.943208836357757374e-02 7.284662768653478448e-02 7.611441920837627717e-02 7.921529078084306452e-02 8.214996130637899907e-02 8.494751179234404093e-02 8.767225906789984091e-02 9.042817478467797543e-02 9.335818123709696548e-02 9.663524373268851664e-02 1.004429127349622947e-01 1.049455154150204655e-01 1.102522751186657546e-01 1.163833613910025822e-01 1.232466221137271528e-01 1.306305527008982670e-01 1.382139087607786865e-01 1.455884576943069775e-01 1.522902344886875314e-01 1.578355456874779295e-01 1.617592563376759607e-01 1.636535967049358720e-01 1.632057124328638587e-01 1.602318284407815985e-01 1.547057139845240958e-01 1.467795955064925550e-01 1.367970823447770823e-01 1.252999107762876319e-01 1.130318692896054300e-01 1.009389542113291183e-01 9.014215885971593734e-02 8.180515793812866143e-02 7.678099638433974472e-02 7.509438478972288444e-02 7.569964130078650488e-02 7.684101600749078387e-02 7.667234420946775209e-02 7.369778034730493921e-02 6.699462412615414530e-02 5.632923996740384076e-02 4.221382204447112624e-02 2.594103722077491583e-02 1.039127998835771838e-02 1.162732079020244343e-02 2.404390602398741306e-02 3.376526854283855295e-02 3.954226189829689042e-02 4.210796725286018033e-02 4.432050616222567990e-02 5.098390642840014420e-02 6.482084768331473901e-02 8.289175681306444610e-02 9.872768635981502006e-02 1.052443393562965401e-01 9.692154096241689665e-02 7.215189660207223243e-02 3.656648713391320860e-02 2.673709562431202461e-02 5.692394438817375418e-02 7.419620083220201945e-02 6.847291366978124072e-02 4.926650538351414615e-02 5.550286854223463601e-02 8.690955585701648500e-02 1.046043891244383267e-01 9.213209653795903509e-02 5.020377409252035905e-02 1.209880178991764102e-02 6.248693876125435004e-02 9.105718645982521786e-02 8.511454906899981743e-02 4.673726217989996462e-02 1.430532846640497277e-02 7.949474905507028510e-02 1.408181650052721112e-01 1.902308073369015640e-01 2.217498912196696204e-01 2.293053582758095843e-01 2.096043936420811105e-01 1.662309544988961885e-01 1.107424437577904097e-01 6.100217699975677560e-02 4.266724872444781214e-02 5.766229745124913653e-02 7.839310836319983433e-02 9.830953165929334769e-02 1.127042711779452228e-01 1.152473169419984816e-01 1.029809162452312715e-01 7.870218969361715555e-02 5.073393045181695538e-02 3.367422797441523702e-02 3.809047669049294566e-02 4.794429471932075415e-02 5.356034953977007601e-02 5.530455127118528991e-02 5.483984075111963952e-02 5.199512112550134374e-02 4.574807904458041280e-02 3.799407093260329799e-02 3.862230775510922670e-02 5.625297806253484745e-02 8.400325186291200674e-02 1.140679152574097382e-01 1.416297692735723479e-01 1.635046189627732405e-01 1.777636587019900127e-01 1.836667519716874419e-01 1.815798111972463658e-01 1.728135629606954438e-01 1.593921736037934855e-01 1.437690421902370896e-01 1.284820698200297151e-01 1.157063986538643535e-01 1.067141941866132510e-01 1.014972879866981731e-01 9.896296751180250206e-02 9.765778924126922167e-02 9.644602569119981039e-02 9.478237839149922239e-02 9.266043892695019490e-02 9.042360339109035972e-02 8.854450554180806621e-02 8.742128193328659036e-02 8.723248719435724996e-02 8.789029582998843237e-02 8.909576943662475546e-02 9.045025315228175100e-02 9.156243130400396057e-02 9.211679807360859118e-02 9.190132148711950555e-02 9.080721278059890322e-02 8.881439692333933933e-02 8.597187933230157619e-02 8.237801444521633543e-02 7.816298732836340912e-02 7.347434751901016359e-02 6.846569254595261111e-02 6.328823987832801756e-02 5.808485554224177699e-02 5.298602432293856440e-02 4.810719963750199196e-02 4.354694111189091887e-02 3.938524671415474104e-02 3.568157145517399098e-02 3.247230377674035356e-02 2.976804520903864743e-02 2.755183154795001407e-02
5.129578616593042512e-02 5.469990233660451673e-02 5.816514027700537409e-02 6.165159096604589523e-02 6.511840126979527577e-02 6.852754619659152946e-02 7.184898162636700614e-02 7.506726192378147811e-02 7.818947598054383497e-02 8.125392311464500750e-02 8.433824434489584077e-02 8.756474564244777492e-02 9.109961953364313636e-02 9.514231139896346667e-02 9.990238401221973596e-02 1.055646563735168214e-01 1.122484140179336870e-01 1.199703637680645252e-01 1.286207229904414995e-01 1.379572155580113813e-01 1.476160339268647592e-01 1.571355114321713320e-01 1.659881137305201926e-01 1.736178545397130402e-01 1.794816135420502501e-01 1.830933284066637301e-01 1.840697758185495247e-01 1.821761334367283103e-01 1.773692176445178514e-01 1.698365281505020141e-01 1.600298124050944792e-01 1.486912580596855826e-01 1.368638830545633456e-01 1.258554546507708594e-01 1.170813179200350246e-01 1.116908002678895090e-01 1.100274565169070407e-01 1.112871465691104844e-01 1.137221818266454659e-01 1.152166627882927619e-01 1.138221659860456647e-01 1.081200871773032729e-01 9.750446436448398368e-02 8.250968894776752882e-02 6.536533988542166107e-02 5.109786056184394826e-02 4.736132919983613437e-02 5.549475134248932351e-02 6.746165538004685047e-02 7.687762677915514764e-02 8.163198908515099939e-02 8.299073699763868939e-02 8.493016636501179994e-02 9.177840285086125149e-02 1.038463406212259410e-01 1.161269257955978157e-01 1.214042200118532477e-01 1.135489951249136903e-01 8.985085172943610421e-02 5.300761305053607042e-02 1.881622761793272022e-02 4.024119342141736777e-02 6.356840475661169887e-02 6.661584820551019748e-02 5.558101634803400831e-02 5.974949317380509606e-02 8.732401512912660313e-02 1.083098281587832196e-01 1.045439729695425424e-01 7.391867755774050863e-02 2.813560682404085689e-02 2.397856843867401597e-02 5.063411621649639011e-02 5.309388001135798008e-02 3.833062032649156570e-02 4.830032282068660865e-02 9.370646106253414931e-02 1.469338912676722564e-01 1.959108716063983069e-01 2.297237225414221762e-01 2.377187150800295634e-01 2.150266395544709608e-01 1.669384748446917921e-01 1.084758154899725241e-01 6.058232518845346748e-02 4.467407567330571039e-02 5.473299594231784831e-02 7.395339507545387048e-02 9.841460720410097340e-02 1.191897649291713823e-01 1.266298107155390817e-01 1.167812939368510494e-01 9.242282259420514512e-02 6.120733672090532956e-02 3.433894326624623017e-02 2.870485540186385257e-02 4.055380297707437270e-02 5.228011686816565196e-02 6.015712270272643297e-02 6.317580210118503570e-02 5.975756922025278473e-02 4.870697478460732366e-02 3.170550450289538053e-02 2.433910170665931627e-02 4.737994120707737095e-02 8.012271360091430261e-02 1.121284609047999425e-01 1.389732737754509895e-01 1.579853642831750837e-01 1.678952690489161903e-01 1.687738340725312702e-01 1.618866695258322219e-01 1.494502973037976634e-01 1.343164126330541330e-01 1.195666469661835069e-01 1.079136462573392907e-01 1.008687702725487439e-01 9.814680790897564733e-02 9.807225908386182911e-02 9.872962166068008361e-02 9.880931025940210832e-02 9.780155515325124338e-02 9.583281824107046931e-02 9.340844623817835812e-02 9.115665587562954419e-02 8.960244567098540891e-02 8.900624230625610311e-02 8.931145086816982825e-02 9.020965355503038352e-02 9.127243350947523981e-02 9.207784258490178675e-02 9.229006173937875923e-02 9.169013307678382241e-02 9.017404922024822855e-02 8.773482202757899862e-02 8.443941664492633781e-02 8.040623467384946932e-02 7.578560482477637861e-02 7.074404183383446731e-02 6.545221200067370682e-02 6.007615881722589563e-02 5.477115556493161730e-02 4.967744267226276850e-02 4.491702553351745869e-02 4.059066733938668931e-02 3.677431559346051176e-02 3.351465744495392418e-02 3.082449752117490810e-02 2.867999313519517188e-02 2.702250232326286125e-02 2.576665684135387435e-02
4.440613176467748946e-02 4.736843075646821749e-02 5.045397490604568852e-02 5.363454078808176095e-02 5.687802889376419174e-02 6.015103039652623662e-02 6.342274902828258509e-02 6.667052669477158133e-02 6.988711060029248467e-02 7.308952933828426202e-02 7.632891563899282805e-02 7.969972891972176843e-02 8.334560649566501167e-02 8.745784367366171708e-02 9.226214563792126122e-02 9.799107317692032360e-02 1.048441497886963697e-01 1.129433680180084720e-01 1.222951169379753317e-01 1.327675372869111525e-01 1.440863643292468466e-01 1.558468382199898195e-01 1.675372497308106057e-01 1.785706935791484817e-01 1.883234772201346774e-01 1.961798206698188718e-01 2.015826227136807425e-01 2.040895015210166807e-01 2.034325313978614935e-01 1.995794193866900212e-01 1.927931681169090528e-01 1.836852948360328253e-01 1.732506191361744829e-01 1.628519441632247378e-01 1.540857192019934596e-01 1.484356862019247381e-01 1.467191255605063971e-01 1.486025863564542082e-01 1.525824456348587599e-01 1.564550775514602921e-01 1.579218282723296174e-01 1.550800805401216509e-01 1.468191461742032466e-01 1.332390681659467724e-01 1.161980595655267012e-01 9.996597129105354307e-02 9.097155854453663204e-02 9.355205399457296178e-02 1.044933379458646144e-01 1.165507656339561660e-01 1.245626623768309738e-01 1.271668590972394874e-01 1.265237756332934504e-01 1.268200689348845389e-01 1.308306703351697076e-01 1.365783340967494097e-01 1.380665744988158194e-01 1.290317416864478206e-01 1.061335657952211242e-01 7.066624634667305338e-02 2.926351889114066351e-02 1.555758696538201043e-02 4.092013086933665028e-02 5.215655046983226628e-02 5.626840059331210397e-02 7.229187387891143624e-02 9.929604339042090444e-02 1.186764339945861474e-01 1.173840462043921062e-01 9.381279573814350903e-02 5.705757442717110384e-02 2.419813686721695306e-02 2.475413644375614938e-02 4.284203897085003127e-02 6.373225392664294553e-02 8.882685981943380660e-02 1.190039800980019491e-01 1.570984452202113801e-01 1.999465108514273948e-01 2.338523583875167511e-01 2.428321580617989750e-01 2.192824762512341208e-01 1.690604226941345989e-01 1.096109077512401331e-01 6.342761286944996468e-02 4.599490943789031477e-02 4.924021663712586927e-02 6.767591227852493008e-02 9.700686036480914154e-02 1.227883662932181125e-01 1.333448694381366983e-01 1.247651048189967332e-01 1.002284364399745054e-01 6.707108928222607624e-02 3.385790873483074392e-02 1.695129597780679204e-02 3.396683018944416516e-02 5.348130230644686928e-02 6.788880799240043507e-02 7.470396982659771590e-02 7.172216880804893613e-02 5.788115780972398483e-02 3.434144079433319729e-02 1.277594583022475562e-02 3.942772787815944369e-02 7.473727275277652904e-02 1.062381430954269790e-01 1.301575228129443484e-01 1.444894674464676232e-01 1.488340320176566034e-01 1.442835902523710023e-01 1.331879326951511955e-01 1.188379021246754597e-01 1.050341341476946355e-01 9.527961425949371677e-02 9.137386500152705482e-02 9.241958133608038639e-02 9.579986519222416508e-02 9.905660020730147619e-02 1.007895832413366610e-01 1.006193626243908623e-01 9.886838005173956279e-02 9.624100228895626774e-02 9.354460915900253415e-02 9.145011955368040346e-02 9.031791202049940792e-02 9.013848613134513299e-02 9.060504801549877640e-02 9.126531016762527704e-02 9.166907792813325240e-02 9.146111633848683087e-02 9.041617072468745298e-02 8.843581530440053351e-02 8.552715895635712440e-02 8.177627390551865660e-02 7.732284049075530130e-02 7.233864535019741970e-02 6.701059751381777119e-02 6.152799354555449352e-02 5.607331749203255805e-02 5.081560764613089060e-02 4.590522627133985373e-02 4.146873530780787603e-02 3.760270464835684112e-02 3.436607184511047963e-02 3.177248715339624913e-02 2.978637314922949475e-02 2.832711734156428962e-02 2.728284435496956817e-02 2.652995158524789829e-02 2.595161477022452784e-02
3.863860278766133999e-02 4.102840313179496878e-02 4.356317690115981550e-02 4.623048079556208584e-02 4.901298837371392131e-02 5.188972770446540622e-02 5.483851297450093726e-02 5.783990251591612786e-02 6.088299062635556258e-02 6.397321016511459124e-02 6.714199260835376770e-02 7.045747370322776038e-02 7.403433668171795212e-02 7.803941945053122220e-02 8.268840640897125172e-02 8.822897574136405463e-02 9.490859303023285731e-02 1.029308118246526210e-01 1.124097072226730998e-01 1.233336661160601561e-01 1.355456934269365088e-01 1.487409968122963277e-01 1.624785166637999489e-01 1.762027936931417627e-01 1.892744342168559690e-01 2.010092604112605486e-01 2.107269953153200204e-01 2.178100573851177169e-01 2.217721403033841299e-01 2.223350716156044238e-01 2.195109422023441836e-01 2.136837336317862768e-01 2.056776735243216747e-01 1.967821028966919850e-01 1.886687426552252356e-01 1.831038204900319877e-01 1.814074391287357202e-01 1.838410791521468413e-01 1.893333609924716943e-01 1.957674260215204742e-01 2.005972659411173198e-01 2.014536922514798267e-01 1.966418417686471298e-01 1.856147092128380416e-01 1.695218954476735429e-01 1.518128081581282818e-01 1.383378988312143065e-01 1.350725885758402856e-01 1.429017489453111578e-01 1.561723204244596097e-01 1.677713881965912923e-01 1.733874795419909631e-01 1.726078279224333434e-01 1.682212809652317564e-01 1.638750549938432777e-01 1.606070647587982403e-01 1.551940530958237086e-01 1.424497361334773060e-01 1.191034864168127594e-01 8.619832980443739578e-02 4.920497208482140644e-02 1.590150322051104778e-02 8.317293006438913547e-03 2.751282079604784950e-02 5.356392996334946588e-02 8.806029120125069554e-02 1.202951955578210469e-01 1.378170590534275597e-01 1.339950595951393819e-01 1.115879216169319704e-01 8.123412507020373596e-02 5.576223768102513828e-02 4.869357082232496359e-02 6.918621987683246100e-02 1.029257683142874996e-01 1.329946489658385411e-01 1.540471793896251440e-01 1.751385287946138902e-01 2.054651621069121803e-01 2.352242846652994601e-01 2.443415032748443849e-01 2.215568114569919367e-01 1.719088546271101137e-01 1.135887648961654284e-01 6.834448065750228785e-02 4.613067404628230089e-02 4.154950474264849231e-02 6.061871417107820431e-02 9.413863092917557074e-02 1.224693864659220643e-01 1.340330219498472586e-01 1.259537524222566762e-01 1.020110075565864305e-01 6.905447556699935430e-02 3.335411381500912043e-02 1.441850734135784011e-03 3.325347338598240443e-02 6.067426203407561697e-02 8.088331866382177104e-02 9.062770733263680878e-02 8.750028506835921815e-02 7.108125531529475849e-02 4.339576239963575249e-02 1.048895606474655080e-02 3.181979653994108231e-02 6.685371832503589351e-02 9.537665818202724355e-02 1.142614343905082736e-01 1.223972624696370443e-01 1.205091591401101503e-01 1.109570086334157601e-01 9.748873298577724611e-02 8.491532350497640880e-02 7.803690048128109069e-02 7.891170594817810413e-02 8.521568075745764026e-02 9.293077777951379292e-02 9.918448477265959240e-02 1.027086877138547599e-01 1.033866164444383201e-01 1.017965002011748943e-01 9.886637211136732606e-02 9.559460681656670178e-02 9.280846197298682487e-02 9.098126803575952437e-02 9.016423399533587957e-02 9.006230512039377356e-02 9.020426468011774612e-02 9.011290742760025285e-02 8.941341079123911462e-02 8.787410448203114566e-02 8.540258211136184108e-02 8.202105717376309557e-02 7.783618104554256012e-02 7.301078756036111228e-02 6.774040445571079261e-02 6.223504435063167972e-02 5.670567171166186055e-02 5.135413428997187557e-02 4.636489446886291749e-02 4.189655339393934946e-02 3.807130145390475590e-02 3.496190687381280776e-02 3.257931289282472304e-02 3.086781327996229729e-02 2.971454181215968729e-02 2.897290027583626984e-02 2.849094210700164886e-02 2.813407585346899137e-02 2.779707503165370838e-02 2.740661961614540218e-02
3.428809200394214440e-02 3.612223190871865358e-02 3.807663859792279060e-02 4.015279443402522408e-02 4.234903482561531290e-02 4.466060892509295110e-02 4.708057895593427411e-02 4.960194480630750885e-02 5.222140819131611267e-02 5.494515185014547942e-02 5.779683387507118797e-02 6.082757024733954909e-02 6.412685306974279242e-02 6.783203852846536597e-02 7.213243435100417933e-02 7.726293188668280354e-02 8.348302574385634001e-02 9.104110050700882362e-02 1.001299911060792441e-01 1.108442020769142555e-01 1.231482704477624424e-01 1.368604300399084983e-01 1.516504866292274212e-01 1.670489572117648258e-01 1.824657278844304398e-01 1.972185775975910937e-01 2.105733047773281352e-01 2.217974621368743460e-01 2.302290757205969207e-01 2.353604973604652428e-01 2.369357400663617552e-01 2.350565860511962812e-01 2.302861074685473575e-01 2.237226535764604840e-01 2.169855283880071373e-01 2.120110656286001427e-01 2.105642118733883905e-01 2.135433666049366686e-01 2.204532704843702173e-01 2.294378700320373610e-01 2.378298685288676995e-01 2.428489568990644110e-01 2.422132079579713548e-01 2.346783521042281606e-01 2.206078817642493084e-01 2.026036207788657340e-01 1.858925678864849218e-01 1.772260582184787825e-01 1.806964840567545083e-01 1.935705338135957077e-01 2.083527025985845160e-01 2.181218465844124987e-01 2.194844672736181723e-01 2.129561747090543689e-01 2.016301429410698176e-01 1.884361510584208477e-01 1.734633880572431230e-01 1.540481138691699725e-01 1.280324080142042353e-01 9.716377143642636327e-02 6.762365992449155538e-02 4.549841270052377984e-02 2.937503527594337999e-02 2.779997292954217852e-02 6.141839980795114895e-02 1.068442840108833058e-01 1.448492927859743873e-01 1.621297062883162998e-01 1.542895314893564240e-01 1.285444148975595224e-01 1.002572103660843428e-01 8.257926260337486446e-02 8.217015451650594438e-02 1.057609532881394199e-01 1.450761188072430818e-01 1.794666500093684836e-01 1.970435426041567684e-01 2.044862103861197766e-01 2.180487659079468343e-01 2.374944595088806232e-01 2.434565814737114919e-01 2.214019327889606703e-01 1.742840619046130968e-01 1.190692445419497397e-01 7.458528025758287550e-02 4.619236219783941222e-02 3.255150586856688649e-02 5.304738015898668307e-02 8.880297220245664258e-02 1.169229325388174978e-01 1.279704403896214371e-01 1.208327032432595372e-01 9.976904822890632352e-02 7.067607511037082846e-02 3.915735353703079374e-02 2.208059273497098643e-02 4.628161795893048075e-02 7.660937087588781669e-02 9.947041184906457723e-02 1.094845052180585948e-01 1.041780794115539088e-01 8.416278666910356754e-02 5.294533848356955397e-02 1.712215193730420859e-02 2.493005291822072977e-02 5.647534583529015273e-02 7.952756279297111541e-02 9.147352477280558392e-02 9.234261201533797148e-02 8.425268723475641541e-02 7.132835575515127091e-02 5.993650002912252056e-02 5.742579289626413563e-02 6.545611054172340015e-02 7.834846191915900704e-02 9.068469444532023527e-02 9.980133154602224832e-02 1.048839713805381907e-01 1.061795490623541893e-01 1.045401752841883941e-01 1.011117137619229889e-01 9.707502058008261880e-02 9.341085306548578548e-02 9.071047772068327464e-02 8.909514875736249118e-02 8.828926226601863103e-02 8.780568048728228103e-02 8.713967557907600914e-02 8.589539533190365672e-02 8.383404242125132300e-02 8.086974037159701256e-02 7.704147068042560553e-02 7.247913126937242934e-02 6.737233271767262277e-02 6.194494651259694479e-02 5.643557414388079146e-02 5.108259534095130339e-02 4.611139134199632866e-02 4.172050910016825848e-02 3.806368914697990519e-02 3.522768680184135137e-02 3.321273028944858596e-02 3.192874046349873651e-02 3.121623281859344304e-02 3.088516387773284494e-02 3.075357521052774629e-02 3.067221837829338035e-02 3.053321973800952188e-02 3.026809141754898194e-02 2.984101311419734906e-02 2.924114637770190012e-02
3.114973744213722640e-02 3.259079191421619670e-02 3.409998591277745017e-02 3.568334751379571845e-02 3.734712493585252285e-02 3.909763253317550397e-02 4.094141231371172668e-02 4.288603310612962294e-02 4.494194491221985277e-02 4.712586123181058961e-02 4.946610083270591013e-02 5.201009135774364162e-02 5.483369017630327497e-02 5.805098109724673300e-02 6.182176510550127513e-02 6.635250000475652332e-02 7.188603227865678069e-02 7.867747623767212817e-02 8.695828224036536436e-02 9.689560887659966204e-02 1.085558956158482052e-01 1.218787167841915431e-01 1.366623301617713726e-01 1.525595318714189630e-01 1.690826178986147843e-01 1.856180638782511383e-01 2.014532737862298195e-01 2.158186067769877203e-01 2.279478103734519367e-01 2.371591414180668211e-01 2.429578682477536167e-01 2.451580072809037003e-01 2.440152108242690521e-01 2.403490313510463494e-01 2.356031318736387381e-01 2.317430407772944345e-01 2.308599931069999778e-01 2.344555094041596288e-01 2.426965794506997509e-01 2.541455741762791432e-01 2.661550427748530789e-01 2.756152765408479421e-01 2.796898067482359584e-01 2.764456777611229432e-01 2.654641130852002373e-01 2.485061157734770043e-01 2.300884656106045034e-01 2.171364727331928368e-01 2.159654638452883357e-01 2.271194919142625612e-01 2.441878055072209952e-01 2.585050533909688530e-01 2.637467322332328612e-01 2.576673664667889496e-01 2.417811773599825576e-01 2.195606967666879072e-01 1.938311786545479642e-01 1.652568510039251759e-01 1.338792910318921670e-01 1.028301471972607323e-01 7.984595460573158665e-02 6.953604547551885118e-02 6.467715242415440768e-02 6.472590066640213080e-02 8.742724864018736053e-02 1.297447598160642868e-01 1.684185852908392789e-01 1.851159103754372870e-01 1.738162870754498823e-01 1.434016285794959822e-01 1.138107784966690406e-01 1.016697037722463920e-01 1.098826077769585463e-01 1.401287067679197751e-01 1.855031135921622332e-01 2.254817200376473540e-01 2.444044255995515280e-01 2.445909184501664224e-01 2.425151791478647734e-01 2.463973080269089011e-01 2.437475438750295320e-01 2.201223586860610593e-01 1.762382141980408934e-01 1.260249063089337873e-01 8.345179186829018714e-02 4.977119042683362388e-02 2.448993424061939733e-02 4.319390448145502687e-02 7.848650751181480978e-02 1.044975299070683705e-01 1.152503528125241317e-01 1.117058449673630216e-01 9.780293855260009661e-02 7.743403328476196334e-02 5.618764513786630305e-02 5.015683596932730970e-02 7.070977346401818853e-02 9.929682762421362940e-02 1.206268705667094959e-01 1.275075292102547941e-01 1.178007728763243306e-01 9.349923913039376311e-02 5.983634860937422917e-02 2.558865034765351112e-02 2.277523222748471451e-02 4.564119561863642233e-02 6.044321324633410847e-02 6.373032054694288684e-02 5.660203915411058523e-02 4.294754149701281859e-02 3.168384573113217778e-02 3.702337585022461713e-02 5.501539014258751553e-02 7.429730967443599898e-02 9.028131365259452201e-02 1.013873755213177685e-01 1.073787422736287300e-01 1.088239745381348045e-01 1.067909736101623208e-01 1.025967858494552243e-01 9.757262612734884932e-02 9.283529806014508001e-02 8.909004107093108915e-02 8.653243682730689390e-02 8.491098772287991592e-02 8.372317177640373198e-02 8.243421194097427795e-02 8.062469704651459290e-02 7.804805789806615324e-02 7.462660308574979584e-02 7.041985763453256775e-02 6.558671977210750459e-02 6.035135061672589063e-02 5.497572889482063574e-02 4.973797042104680100e-02 4.491293186681794003e-02 4.074960102460027656e-02 3.743998845014842591e-02 3.508100811574804689e-02 3.364526894276539948e-02 3.298498158159694077e-02 3.287593446452628798e-02 3.307817535816620635e-02 3.338280993466103547e-02 3.363310660399271984e-02 3.372588903346360190e-02 3.360348820249822038e-02 3.324328520885139193e-02 3.264804872839281724e-02 3.183801807372474424e-02 3.084472455982994674e-02
2.861324294161680937e-02 2.987653894521419967e-02 3.116489147777603413e-02 3.247960676167903349e-02 3.382403111285469527e-02 3.520406527564119703e-02 3.662878696240854520e-02 3.811130717498761866e-02 3.967007412116150405e-02 4.133093430537108232e-02 4.313032566885811186e-02 4.511994065871437892e-02 4.737294682404100815e-02 4.999125743249348969e-02 5.311233247698499832e-02 5.691272664825051952e-02 6.160470616968843210e-02 6.742275974309060171e-02 7.459942217429026134e-02 8.333367781797726415e-02 9.375788454546139794e-02 1.059087492057695090e-01 1.197051592046048385e-01 1.349332248541169899e-01 1.512384059102871159e-01 1.681257913149570016e-01 1.849712771403632383e-01 2.010476555053703485e-01 2.155701783473141786e-01 2.277659849464279962e-01 2.369708434900944238e-01 2.427545477340455338e-01 2.450715662997043631e-01 2.444221391118011344e-01 2.419823899300024839e-01 2.396102111871049045e-01 2.395728763975866760e-01 2.438772748441351557e-01 2.533699870396943776e-01 2.671517578024009132e-01 2.827381815310461288e-01 2.967953323265072330e-01 3.059918249279681701e-01 3.077415991379748306e-01 3.008778559114743678e-01 2.863569788012276796e-01 2.679491965844658652e-01 2.523606754926713824e-01 2.472173057470997970e-01 2.559814280581236279e-01 2.742921889696821602e-01 2.928594825680591041e-01 3.029430595650076663e-01 2.994923742377106901e-01 2.818638486573408763e-01 2.529624592185852339e-01 2.172321596246777620e-01 1.784941984243057223e-01 1.395985514853553822e-01 1.051900509193734318e-01 8.463303354716703031e-02 8.321747328186843151e-02 9.044887608490975728e-02 9.987839658645354668e-02 1.201571795199489479e-01 1.543053512396040661e-01 1.871333006589572523e-01 2.002314180696500023e-01 1.857202711345436741e-01 1.516573081860121686e-01 1.197787457589898213e-01 1.109008785295591409e-01 1.275406671201292641e-01 1.662741865058658119e-01 2.187102354235839208e-01 2.652183687325343486e-01 2.889616633917535538e-01 2.886765946023341356e-01 2.773082003560789488e-01 2.659006742360431330e-01 2.506146842193469615e-01 2.223197790009038000e-01 1.814689636683964324e-01 1.377014593416578392e-01 9.839355430996531149e-02 6.167727796096338783e-02 2.586798200051771898e-02 2.824591676998031153e-02 5.975543652897675334e-02 8.342642137446525108e-02 9.694334370280539848e-02 1.024025645611470609e-01 1.007405674656547678e-01 9.200246793387453770e-02 8.098143649405897815e-02 8.100717383288347229e-02 9.909014780363940844e-02 1.231190850736496867e-01 1.391803678549635714e-01 1.400740974548505269e-01 1.247393478969697489e-01 9.684315367977067157e-02 6.344365857919675999e-02 3.538482140378678559e-02 2.994988714435941474e-02 3.955819307194560763e-02 4.335507275779554304e-02 3.673334586491201759e-02 2.079309646930580652e-02 3.395596045919155488e-03 2.753347910633582168e-02 5.262233341178465529e-02 7.474348586624722512e-02 9.206447192500449850e-02 1.037197624751398789e-01 1.097056788709174086e-01 1.107074989754476962e-01 1.078865348718226758e-01 1.026539186826231076e-01 9.644180507436106442e-02 9.047445608642223913e-02 8.555999667101468753e-02 8.196849687522052286e-02 7.947448100804292703e-02 7.755800511998492408e-02 7.564972359687745229e-02 7.330372994872898229e-02 7.026660986142577170e-02 6.647396752323299352e-02 6.201495214288498675e-02 5.709059812013553281e-02 5.197702750151624723e-02 4.699504998490736107e-02 4.248118190162318564e-02 3.874999720149231719e-02 3.603832277123439343e-02 3.443898053710577750e-02 3.386265714736901716e-02 3.406833659302931083e-02 3.474917345321796441e-02 3.561666253966631196e-02 3.644581783879839720e-02 3.708418414110285777e-02 3.744252391287391374e-02 3.748046881658149976e-02 3.719306548210118968e-02 3.659986634733675831e-02 3.573653174033430274e-02 3.464845789380906899e-02 3.338593252235383391e-02 3.200041870037097919e-02
2.601246524295832210e-02 2.725010699811852496e-02 2.850147827899973674e-02 2.976167098255314697e-02 3.102727678062613612e-02 3.229732716577454754e-02 3.357444528560271646e-02 3.486625014781988968e-02 3.618707799421968380e-02 3.756011839408755076e-02 3.902009290493972660e-02 4.061660271508563819e-02 4.241818243717853515e-02 4.451683938697541254e-02 4.703235983587853580e-02 5.011495344683254693e-02 5.394413980039138024e-02 5.872167830220380302e-02 6.465731524408582787e-02 7.194806809835575800e-02 8.075366154882084035e-02 9.117134194014757387e-02 1.032124501726565807e-01 1.167819203929019861e-01 1.316614972011575790e-01 1.474982225918754219e-01 1.638011426966595185e-01 1.799506068293623418e-01 1.952256090154702584e-01 2.088552066387147632e-01 2.201000277627023771e-01 2.283689048813594691e-01 2.333726014627777734e-01 2.353080369964241636e-01 2.350439734275529269e-01 2.342283075339305076e-01 2.351553311091927334e-01 2.401974518521694524e-01 2.508266233701224035e-01 2.667404677186180351e-01 2.857407689253296801e-01 3.043949091775276505e-01 3.189752823096050904e-01 3.263146591567787080e-01 3.245561341003800337e-01 3.139015855785491360e-01 2.973713477928108251e-01 2.811979540446009063e-01 2.735487516276551845e-01 2.800334661356450594e-01 2.986720083917109858e-01 3.206361213111908470e-01 3.356632493643594284e-01 3.363181756467815697e-01 3.196916618587851144e-01 2.874083439598756340e-01 2.443786243334134523e-01 1.967019074417732383e-01 1.499573382665674859e-01 1.099180160054661626e-01 8.598412172276873044e-02 8.645413238195001626e-02 1.025106762323143156e-01 1.226666594209468719e-01 1.463140752113822607e-01 1.737718662758640231e-01 1.966441409463154932e-01 2.020575227374206695e-01 1.833800072506126255e-01 1.472940977695921527e-01 1.140247674411238171e-01 1.067066990658669667e-01 1.302738888410216733e-01 1.772689668968906174e-01 2.363254833643148589e-01 2.889339683024170213e-01 3.192986086889399999e-01 3.242606062312465287e-01 3.123564687460454459e-01 2.929854528010172876e-01 2.679203112644014673e-01 2.354536133167474399e-01 1.978903796797900072e-01 1.599615916343384570e-01 1.226093032869765148e-01 8.373934781706458830e-02 4.480960752473275854e-02 1.732719071293710444e-02 3.003212008165918878e-02 5.270141047433687248e-02 7.586151898665849380e-02 9.672249323059324555e-02 1.092850410759864110e-01 1.107886452523385717e-01 1.068375893960825107e-01 1.096139076236812837e-01 1.242212880757421062e-01 1.414179931986643823e-01 1.496255371691774250e-01 1.431623553112951197e-01 1.227065938729564043e-01 9.370600090276244576e-02 6.478622721325559553e-02 4.631895897122973588e-02 4.262116792315585878e-02 4.315955073522401847e-02 3.863724636376709987e-02 2.898896726555878420e-02 2.458267434565770265e-02 3.767383763635243077e-02 5.846606460785360587e-02 7.861805943475810854e-02 9.478023766482070178e-02 1.055403840220772022e-01 1.106477935701471460e-01 1.106763228414711087e-01 1.067522333123647749e-01 1.002993629295014372e-01 9.279671856982611711e-02 8.554277264004214731e-02 7.943395304995075346e-02 7.481302305056090896e-02 7.148051500921924484e-02 6.889410854111940874e-02 6.644315930008688753e-02 6.365313459824402387e-02 6.026938304907345639e-02 5.625453391426773336e-02 5.174946837000608119e-02 4.702881732734810749e-02 4.246092390591154481e-02 3.846534260319332821e-02 3.544701865310451172e-02 3.368949499762284583e-02 3.323976720333109147e-02 3.388026669614716685e-02 3.523163766168048439e-02 3.689887429128424490e-02 3.856231692978132064e-02 4.000128249337613767e-02 4.108277757004213937e-02 4.174113007185344115e-02 4.195917101473134458e-02 4.175340418279494675e-02 4.116283771274455855e-02 4.024061228426231013e-02 3.904766390898443268e-02 3.764786477502700401e-02 3.610425672735596142e-02 3.447611532954641261e-02 3.281667257379959624e-02
2.296310889762855773e-02 2.420895005222714266e-02 2.548678238890214956e-02 2.678968861264297008e-02 2.811092406742171992e-02 2.944474142445806589e-02 3.078749477772224977e-02 3.213906604009730827e-02 3.350465468504156691e-02 3.489696497933054975e-02 3.633880712410497010e-02 3.786608890428733165e-02 3.953109384170559043e-02 4.140579606134810187e-02 4.358473295903766975e-02 4.618666112087365522e-02 4.935395023275111759e-02 5.324860222972560564e-02 5.804410268417895674e-02 6.391302262773668197e-02 7.101108607016301533e-02 7.945885533497348829e-02 8.932209755388567651e-02 1.005916112733941381e-01 1.131633503108631922e-01 1.268203721532463468e-01 1.412193619961937818e-01 1.558859500916646157e-01 1.702244868745720341e-01 1.835492003692280605e-01 1.951446007956197659e-01 2.043633535425086190e-01 2.107687686736244848e-01 2.143238219938397304e-01 2.156114395706440756e-01 2.160243908500360799e-01 2.177689664004538728e-01 2.234316896293224164e-01 2.349923905549698711e-01 2.527199736857290158e-01 2.747718910891944755e-01 2.977471673107797701e-01 3.176720278259836383e-01 3.309352091357283254e-01 3.350973762730632410e-01 3.296772471746111099e-01 3.169491290013257134e-01 3.024738924919869176e-01 2.943070004323127264e-01 2.992588507678790033e-01 3.175162520130856425e-01 3.415761115443239904e-01 3.607865598622104764e-01 3.661681442405914644e-01 3.529042595876292210e-01 3.210698584025553637e-01 2.751122949380851446e-01 2.222170678044643466e-01 1.700534853886385145e-01 1.253644318980002004e-01 9.542247279996572684e-02 8.907514952198179736e-02 1.052564353121834551e-01 1.314806610006436505e-01 1.585545951831789646e-01 1.809147109444462220e-01 1.925191084860522761e-01 1.871742656683914596e-01 1.629430522335474085e-01 1.263883481610861559e-01 9.339582029943012398e-02 8.540887520035944647e-02 1.122607553606380371e-01 1.644940498401393225e-01 2.273180376555004045e-01 2.837409105844205248e-01 3.208363111033202819e-01 3.353568809918208160e-01 3.320256397033907736e-01 3.169251866829436715e-01 2.936769280778739888e-01 2.647934979163354963e-01 2.324117166845237892e-01 1.965083621580733242e-01 1.561126948533415049e-01 1.138866579921732347e-01 7.650822139623475460e-02 4.681990370219722697e-02 1.764856838221974533e-02 1.923671210097880474e-02 6.007372678971643898e-02 9.622255998844775338e-02 1.190711155995598791e-01 1.269131631279914740e-01 1.268060762052958534e-01 1.297631352259076276e-01 1.393490262031625848e-01 1.482516326703411103e-01 1.477710265558483949e-01 1.346384505729782133e-01 1.115698889372171987e-01 8.555791252945242620e-02 6.547082327806560964e-02 5.678617702220221941e-02 5.512832608316475813e-02 5.280689107827344492e-02 4.811183735288412922e-02 4.589698414511885621e-02 5.236886564442293224e-02 6.639927863227888805e-02 8.228478929361984773e-02 9.576664997643159760e-02 1.046802376387591660e-01 1.083476033307541331e-01 1.071090487985387196e-01 1.019693693005350871e-01 9.430037111009453854e-02 8.557914247750320058e-02 7.714566804403093225e-02 6.996997997896191313e-02 6.446614099336793469e-02 6.045873235466287660e-02 5.737245554063485908e-02 5.454416865180043011e-02 5.147107735444256954e-02 4.791462909423553629e-02 4.390045891786547444e-02 3.967917618673202224e-02 3.568167928284357582e-02 3.245903432998863830e-02 3.055385412274340753e-02 3.027210235255553550e-02 3.149848090782589316e-02 3.377430904834064634e-02 3.655370092212952005e-02 3.938503917857916897e-02 4.195736016864171775e-02 4.408143603274945060e-02 4.565848886274750940e-02 4.665379899173351108e-02 4.707721603196534516e-02 4.696899918393543372e-02 4.638932309998589076e-02 4.541029360245522201e-02 4.410974319884802125e-02 4.256634786943790799e-02 4.085576966041153113e-02 3.904763164888057358e-02 3.720320402733724718e-02 3.537373862785914841e-02 3.359943837505681430e-02
1.954778372974005224e-02 2.072148569057976827e-02 2.196075913810815322e-02 2.326178616411217481e-02 2.461999343090884307e-02 2.603051493308328884e-02 2.748889379429272570e-02 2.899207055407836825e-02 3.053970082470331207e-02 3.213583240296694760e-02 3.379094649380752491e-02 3.552432386377878115e-02 3.736662806520717195e-02 3.936249975468283924e-02 4.157283115603991469e-02 4.407625581513447549e-02 4.696928609336636223e-02 5.036451681244790562e-02 5.438643421333312633e-02 5.916461170356235311e-02 6.482433816440122398e-02 7.147487481108692753e-02 7.919552312651008397e-02 8.801963624594287550e-02 9.791687065497002573e-02 1.087745672928484841e-01 1.203802240942090512e-01 1.324084785674737585e-01 1.444177055793027242e-01 1.558631208863749673e-01 1.661350694999803035e-01 1.746328280622825857e-01 1.808852482753550706e-01 1.847278975821197711e-01 1.865351481104926545e-01 1.874661978996967904e-01 1.895841890558949416e-01 1.955607718591381161e-01 2.077217933170775188e-01 2.267817452334075778e-01 2.512315712619512253e-01 2.778086416782140078e-01 3.024918153189915526e-01 3.214495711911225517e-01 3.318524479789328185e-01 3.326605155461211938e-01 3.254198454870746438e-01 3.148331123170265977e-01 3.082567554328551340e-01 3.127201180244258416e-01 3.299926638198002471e-01 3.544428083810998720e-01 3.762394520931224839e-01 3.860208573994453052e-01 3.778384933987090077e-01 3.503886583034935276e-01 3.070527497778753889e-01 2.548415112471093535e-01 2.023274045469775073e-01 1.572096027845571453e-01 1.251700742476639372e-01 1.110737101697215345e-01 1.173671079655083382e-01 1.378011743370547160e-01 1.604107847376179952e-01 1.746356969796551972e-01 1.739373548299587291e-01 1.568645298267979937e-01 1.276867345569163703e-01 9.524058088918076204e-02 6.865048729403944172e-02 5.604158164383201551e-02 7.358499399874197933e-02 1.215354759703334564e-01 1.811627431794524679e-01 2.366498019306255696e-01 2.789138157928673922e-01 3.059598331070248478e-01 3.199909150528252866e-01 3.239584170338871694e-01 3.198816203396257496e-01 3.074676085334804299e-01 2.833890316304606416e-01 2.447546183207022497e-01 1.954144455318020668e-01 1.480925574045285908e-01 1.154625375624079714e-01 9.361698433391618668e-02 6.886386322339367594e-02 4.853379377448513443e-02 6.598853366616233562e-02 1.003592335131397173e-01 1.246823257953461328e-01 1.340605159264398882e-01 1.347637495702037058e-01 1.357779178388969221e-01 1.393780347552552035e-01 1.400908086804142916e-01 1.323080169530507499e-01 1.154254143707193758e-01 9.403141479624237131e-02 7.570677414397912475e-02 6.638839863287512855e-02 6.447319236142481924e-02 6.371308269625806930e-02 6.122140044405503800e-02 5.917100658037641181e-02 6.180084177211709467e-02 7.032741001653385060e-02 8.167092558827164506e-02 9.195562402923869449e-02 9.864941134738977602e-02 1.007076599551054580e-01 9.821501148068222109e-02 9.201220998262096828e-02 8.337299666204288362e-02 7.373027437580632892e-02 6.443437765122780880e-02 5.651645195510399816e-02 5.046359633573650749e-02 4.611695664976245279e-02 4.283927658279219203e-02 3.988778151599377958e-02 3.673571785166365733e-02 3.320998653526715388e-02 2.950693776918604863e-02 2.617583214024754232e-02 2.404658846804758401e-02 2.390176138959302157e-02 2.589565531194832487e-02 2.944186283409994109e-02 3.373654688568590576e-02 3.814339805339894002e-02 4.224734494775426313e-02 4.579963854467807710e-02 4.866494406175631698e-02 5.078598222187812733e-02 5.216046060193783862e-02 5.282507223278284231e-02 5.284357639844965843e-02 5.229743765664948696e-02 5.127825104728728212e-02 4.988154224441652268e-02 4.820170221594473337e-02 4.632790133572785296e-02 4.434087923075364507e-02 4.231054739386026081e-02 4.029437898353014497e-02 3.833659052469962081e-02 3.646813258051955636e-02 3.470748874346051005e-02
1.642436604413980220e-02 1.735744534617257237e-02 1.838790735689614306e-02 1.951967517706707650e-02 2.075565028861125344e-02 2.209777174788578324e-02 2.354722560202947290e-02 2.510484171533062039e-02 2.677171326176669419e-02 2.855006703484211025e-02 3.044439770466591394e-02 3.246285320313703482e-02 3.461881897477186998e-02 3.693259503724115322e-02 3.943299435652630053e-02 4.215862221728310794e-02 4.515853870435043715e-02 4.849197856733467038e-02 5.222681900881506745e-02 5.643654481170892745e-02 6.119553626691227183e-02 6.657255731728173309e-02 7.262232278076297121e-02 7.937500359571376951e-02 8.682359306480223748e-02 9.490936293095104948e-02 1.035063361997812514e-01 1.124068785172563506e-01 1.213121615894657696e-01 1.298333260208179851e-01 1.375116131558848931e-01 1.438685155075217215e-01 1.484999364336138383e-01 1.512302112907465690e-01 1.523369135561204735e-01 1.528260733965300933e-01 1.546348383839896423e-01 1.604437388131479680e-01 1.727439604668637163e-01 1.924662618657704827e-01 2.182973196332600452e-01 2.471714905938719731e-01 2.752483859754473738e-01 2.987774334854512714e-01 3.148254574997931821e-01 3.220013510273376789e-01 3.211937318960781940e-01 3.160973781138771699e-01 3.128604504171583756e-01 3.178139970546071669e-01 3.335049025966558833e-01 3.563246009214549037e-01 3.783434414879247032e-01 3.911586710535879807e-01 3.888090231390090579e-01 3.692019958843388849e-01 3.344343443609951727e-01 2.901872561691974939e-01 2.442215977474365418e-01 2.041615721091940561e-01 1.753294961459140322e-01 1.599277368362660712e-01 1.573763998990198587e-01 1.635648346730964320e-01 1.703482047223981166e-01 1.685840840730193357e-01 1.531316889316865215e-01 1.270224941170078059e-01 1.028562740863098596e-01 9.395851980438803264e-02 9.423386381127930866e-02 8.768106780132904621e-02 7.352621915277209041e-02 7.306726039085970070e-02 1.011640752362623213e-01 1.422228833858378283e-01 1.846590201281532173e-01 2.256903733140525892e-01 2.656276640105534881e-01 3.043821570005297295e-01 3.372523947137227029e-01 3.532076662070867124e-01 3.405785249472564891e-01 2.968427054781196395e-01 2.350440043945249691e-01 1.813674117996365298e-01 1.554027103738302995e-01 1.442613445996866195e-01 1.261269070521051638e-01 1.029105594374270238e-01 9.564919242665295696e-02 1.092052374404440529e-01 1.238497301808428458e-01 1.289961866663225654e-01 1.273301442381637449e-01 1.249550984972587070e-01 1.230446521042268260e-01 1.178256563570688753e-01 1.065016445778117077e-01 9.078147789268224688e-02 7.624452388134055070e-02 6.842656049814138663e-02 6.721720575844901402e-02 6.763166056363990875e-02 6.629920326670614428e-02 6.388594495908228588e-02 6.349846082418710014e-02 6.731446169077924535e-02 7.421329193018284809e-02 8.115666267787383092e-02 8.555132208136317917e-02 8.607791822417408534e-02 8.257028203310544379e-02 7.567753659145118328e-02 6.653536102588838985e-02 5.649084498826559275e-02 4.687483512405891950e-02 3.877925882124370893e-02 3.278489665819570020e-02 2.872131771230071809e-02 2.577442833722650914e-02 2.301172316968172829e-02 1.987597521617264634e-02 1.641812343016705103e-02 1.352296076089884273e-02 1.305116550557136254e-02 1.611104130068334236e-02 2.150278504999669424e-02 2.778901957634285699e-02 3.415374267504765748e-02 4.014258921946489006e-02 4.548258338818846752e-02 5.001027793751024880e-02 5.364011583976898562e-02 5.634642389501503396e-02 5.815032150095074404e-02 5.910873482959290437e-02 5.930465784748070041e-02 5.883844680035144048e-02 5.782012895451356382e-02 5.636274340680003797e-02 5.457672046237007496e-02 5.256528900518998848e-02 5.042089432782879271e-02 4.822261460664453714e-02 4.603457631065437788e-02 4.390537463069534713e-02 4.186848951503373967e-02 3.994364078426218545e-02 3.813894932502148033e-02 3.645368400956400246e-02
1.480399411814051908e-02 1.531796224517982183e-02 1.592920784017790026e-02 1.665438365454425043e-02 1.751051154756263009e-02 1.851431336171393063e-02 1.968153575422991117e-02 2.102637051285076789e-02 2.256106072193654957e-02 2.429575283127834856e-02 2.623861656707463658e-02 2.839621980397074447e-02 3.077411910885549662e-02 3.337760690488329740e-02 3.621253765290859128e-02 3.928613328909252161e-02 4.260764101682902594e-02 4.618868706291923143e-02 5.004314346279920001e-02 5.418630670555137779e-02 5.863317975084620520e-02 6.339565092166979388e-02 6.847837103535849013e-02 7.387314693542142152e-02 7.955171904005897687e-02 8.545693229763959287e-02 9.149264769296570898e-02 9.751341566412595474e-02 1.033160985363568152e-01 1.086374329138636713e-01 1.131641044929287132e-01 1.165654381343660118e-01 1.185634727637037561e-01 1.190605970563755750e-01 1.183467590375880951e-01 1.173860304611047956e-01 1.180742641172960322e-01 1.231023178708681026e-01 1.349592030063292702e-01 1.544764331396226431e-01 1.802980794327993519e-01 2.095676163715359530e-01 2.388498572980383150e-01 2.648013228661496021e-01 2.847256810627333823e-01 2.971677137062268548e-01 3.025247490551812857e-01 3.034494199358656608e-01 3.045403953922722340e-01 3.106895146215921111e-01 3.243110709263560820e-01 3.434846653927359217e-01 3.628500585200846174e-01 3.762608733737021760e-01 3.791096218184769606e-01 3.695175702831489661e-01 3.485498126021431831e-01 3.197528583961597448e-01 2.882283346829461190e-01 2.593834399966100657e-01 2.374812353361647754e-01 2.242579023897210422e-01 2.181128903255622198e-01 2.143264478223106118e-01 2.065302195123225049e-01 1.896747275472768224e-01 1.644928368982472855e-01 1.420566745964844391e-01 1.396690289990879241e-01 1.576023756015770272e-01 1.769481743267196927e-01 1.837004760472409348e-01 1.745116094194872902e-01 1.514377122578596802e-01 1.181978557124105239e-01 8.303368688954806953e-02 7.129877590978696278e-02 1.091800732348656988e-01 1.791452890932185571e-01 2.632524701433356373e-01 3.416559958514987505e-01 3.900350927909622678e-01 3.905141707441127652e-01 3.428906274970199841e-01 2.692768295170054338e-01 2.088505275115680737e-01 1.890507805015961551e-01 1.891129834415128663e-01 1.789554382902871776e-01 1.559781856808330758e-01 1.342399124755685458e-01 1.237085333124016417e-01 1.195516115566560289e-01 1.140593671956399435e-01 1.068872148572257846e-01 1.010022463524938297e-01 9.626723650871328586e-02 8.986472278919313550e-02 8.086072781921228858e-02 7.197448975285887507e-02 6.706836279039653237e-02 6.665286222686701845e-02 6.739428346458829766e-02 6.627016129292725988e-02 6.301189180295130310e-02 5.966950295863025083e-02 5.869275916593065523e-02 6.061574164998522612e-02 6.363830255541844116e-02 6.538418984514748900e-02 6.431145820144960890e-02 5.997525163725610925e-02 5.278677103297375883e-02 4.369569703229175817e-02 3.392725811216898424e-02 2.481269472263893106e-02 1.769691667511130717e-02 1.361872346405030958e-02 1.218465629372367763e-02 1.142183353461411269e-02 9.727772043094908699e-03 6.582479152771229282e-03 2.879852275828362774e-03 5.824581628769956790e-03 1.266684878333916402e-02 2.028834760866379122e-02 2.808895092179159586e-02 3.567235018433551758e-02 4.272879250153274050e-02 4.902476436112857688e-02 5.439987148851112980e-02 5.876181587419076341e-02 6.207890543200495631e-02 6.437081617425745306e-02 6.569845719617765922e-02 6.615367142404232625e-02 6.584933519501863508e-02 6.491025375978727585e-02 6.346510847103062347e-02 6.163960309400676879e-02 5.955088324090266477e-02 5.730326091344124101e-02 5.498525637155765589e-02 5.266795732855469175e-02 5.040467303941000704e-02 4.823181324251923918e-02 4.617084501082092257e-02 4.423108681357335731e-02 4.241301549578944952e-02 4.071171858527151965e-02 3.912013921988800186e-02
1.562119121197271844e-02 1.574453710256142058e-02 1.590646178008673500e-02 1.612787492207722745e-02 1.643547591715356984e-02 1.686185577269126365e-02 1.744473060398141206e-02 1.822508169067192652e-02 1.924427154502579215e-02 2.054061228818003862e-02 2.214615751296634960e-02 2.408444301931846401e-02 2.636950831158773462e-02 2.900604298647849535e-02 3.199020544701186575e-02 3.531064293670719417e-02 3.894939346743938463e-02 4.288252119865310075e-02 4.708044308180597826e-02 5.150793570260599197e-02 5.612379217961416256e-02 6.088005887891652368e-02 6.572074264699763468e-02 7.057985744749545320e-02 7.537869145009692962e-02 8.002224796689592912e-02 8.439499331975033880e-02 8.835641403627865487e-02 9.173757864990075839e-02 9.434112238994700472e-02 9.594914289558628684e-02 9.634692145251295969e-02 9.537600744384557017e-02 9.303907056891101701e-02 8.968962737760667603e-02 8.633274636760016052e-02 8.494795214138260719e-02 8.836221166844077102e-02 9.899360395553878644e-02 1.172356400759885647e-01 1.414029297855975975e-01 1.688211969873903429e-01 1.966197850798318547e-01 2.221184612903575051e-01 2.431663013498512604e-01 2.585635674014639118e-01 2.684900105350278010e-01 2.747117374743532903e-01 2.802169276868607395e-01 2.880268829009005604e-01 2.995648296293049184e-01 3.137668232646187438e-01 3.277617679201058065e-01 3.385088999725984760e-01 3.441548233612566898e-01 3.444521810084629210e-01 3.403134218228937025e-01 3.329929841059922624e-01 3.234931243406099499e-01 3.125276732417586190e-01 3.008924238916489413e-01 2.897003260620061860e-01 2.798517673524727467e-01 2.707107336045319057e-01 2.595084472402805487e-01 2.436702035131859401e-01 2.257681430127202182e-01 2.162063061057079016e-01 2.253382238205908494e-01 2.501208086796814500e-01 2.782452012216967141e-01 3.005919955094847884e-01 3.126123240074580867e-01 3.104745998664998896e-01 2.911562037833806404e-01 2.549848843749925598e-01 2.058130480121269090e-01 1.572041559131422683e-01 1.588611643637377335e-01 2.391761281184142662e-01 3.400299109466949354e-01 4.098663395906402829e-01 4.215145664906079226e-01 3.740502755379261912e-01 2.938872950444411103e-01 2.279657560695134422e-01 2.111970165044926573e-01 2.203968577775891891e-01 2.189659160053129550e-01 1.993045676028860347e-01 1.705452506398461021e-01 1.424803002165221100e-01 1.187641627105728848e-01 9.966363995107807572e-02 8.657972690702965546e-02 8.051082097553576011e-02 7.864114623612433741e-02 7.697486885815209290e-02 7.432317362183635256e-02 7.193047057887060058e-02 7.071474531940050157e-02 6.975435495958202947e-02 6.738775693849240189e-02 6.291329105745678552e-02 5.710872187665231442e-02 5.161924244510320003e-02 4.772559857482169821e-02 4.529437043349004294e-02 4.297795224826726074e-02 3.936551964939395687e-02 3.377363999802936168e-02 2.635957491163183619e-02 1.800491748209748569e-02 1.065995870839112764e-02 9.120454980726055982e-03 1.371217956734295182e-02 1.863286160855552251e-02 2.194279986293646775e-02 2.331528631707151591e-02 2.304101247951298448e-02 2.192235930061968777e-02 2.128551181167655584e-02 2.260482454929274923e-02 2.648080601232550083e-02 3.231303995569664855e-02 3.912340311884393573e-02 4.611592030790517827e-02 5.274298379319452418e-02 5.864777083416562037e-02 6.361366620669522964e-02 6.753044020757426047e-02 7.037006431156411779e-02 7.216738307695086396e-02 7.300352849828037338e-02 7.299132116633334777e-02 7.226246467097281745e-02 7.095653015369532413e-02 6.921176668298467671e-02 6.715776177080629017e-02 6.490995573764565818e-02 6.256599247488003890e-02 6.020385930480198072e-02 5.788171676417062927e-02 5.563923805003220119e-02 5.350017555312898410e-02 5.147577318855493106e-02 4.956858094564219747e-02 4.777622723873806154e-02 4.609476922511096530e-02 4.452135228277746826e-02 4.305603556230188506e-02
1.830289091041392355e-02 1.828530759303936826e-02 1.824507017233313252e-02 1.819062624826308164e-02 1.813645026614746705e-02 1.810538587114625050e-02 1.813124006362454646e-02 1.826108180913551746e-02 1.855620429725719778e-02 1.909029990780805597e-02 1.994363191330175700e-02 2.119344610525920533e-02 2.290316883578610158e-02 2.511422757507885198e-02 2.784298192067015051e-02 3.108226219381207689e-02 3.480503075057747586e-02 3.896782841736502051e-02 4.351292181605525416e-02 4.836913715409954517e-02 5.345182943749040433e-02 5.866246998070553942e-02 6.388820180708505714e-02 6.900156325127958234e-02 7.386047094345496444e-02 7.830850207056948287e-02 8.217553983963996056e-02 8.527898425886820677e-02 8.742606178531482641e-02 8.841844202782239703e-02 8.806167452274775431e-02 8.618447649948558775e-02 8.267790331755496547e-02 7.757473135956208243e-02 7.121015550733061916e-02 6.453513612958049206e-02 5.960559354427329842e-02 5.971060807688750166e-02 6.764681736749032781e-02 8.326196443142863668e-02 1.041793405092799746e-01 1.277316375277830207e-01 1.515864072617401359e-01 1.738009989729893678e-01 1.929482213999892115e-01 2.083616173293270091e-01 2.203513141006286091e-01 2.301597014623097681e-01 2.394458023560071258e-01 2.493632397477014706e-01 2.597904963464539030e-01 2.694230163478685824e-01 2.768258069799265919e-01 2.817746255393602239e-01 2.859893851162513267e-01 2.925867708264941469e-01 3.041711453345335991e-01 3.206064861877414018e-01 3.381912974617227174e-01 3.509232125248119005e-01 3.531992931158321469e-01 3.431025365578194153e-01 3.250280343099135605e-01 3.088129000250786627e-01 3.025646067099717063e-01 3.048797068719338310e-01 3.087793953143356251e-01 3.126146850329671878e-01 3.222428215801710905e-01 3.431602644436531624e-01 3.752285756782839377e-01 4.149723734655509366e-01 4.560685858311303020e-01 4.876720043084794565e-01 4.978409214225785195e-01 4.792790262994282569e-01 4.312145565360062660e-01 3.612044185980107791e-01 2.967510050045418790e-01 2.908316701068061061e-01 3.507393939441054709e-01 4.129088964655752148e-01 4.280736715833503570e-01 3.855045086653058339e-01 3.077331673887603869e-01 2.408087511248661883e-01 2.234744073670961451e-01 2.375059537954062883e-01 2.437819086458212492e-01 2.291638920020203085e-01 1.984043034370052694e-01 1.609899947267547371e-01 1.257600048300809570e-01 1.004649904923767684e-01 8.998714879800596977e-02 9.089647134917452909e-02 9.445485780637323525e-02 9.517616642392588699e-02 9.222707155095985487e-02 8.705243820866394311e-02 8.117076208449096331e-02 7.514949579659022105e-02 6.884146677350444499e-02 6.212114556488704253e-02 5.524341141273812067e-02 4.863962077410600299e-02 4.252353749359551877e-02 3.676529156727367798e-02 3.121355162102736752e-02 2.627263497116960958e-02 2.333136510970035271e-02 2.403872197218203180e-02 2.814922539538244201e-02 3.369079488547805507e-02 3.888939729583310023e-02 4.269834369200276730e-02 4.465541901746330339e-02 4.475620630560281366e-02 4.339363328761761812e-02 4.132462838046598724e-02 3.960054865864701817e-02 3.933123487190232775e-02 4.121460112662660158e-02 4.517347227781193936e-02 5.053218370382160651e-02 5.647349380903466526e-02 6.232018272855675139e-02 6.760081637268396115e-02 7.202647319540045334e-02 7.545087204636342915e-02 7.783442553067630720e-02 7.921476914793840196e-02 7.968266511865619572e-02 7.936213519992110776e-02 7.839412070529611087e-02 7.692328656171791568e-02 7.508775310567618322e-02 7.301161008920481477e-02 7.080007839204148501e-02 6.853714876373359632e-02 6.628544768023898748e-02 6.408796966629913550e-02 6.197120012355890328e-02 5.994907036984114396e-02 5.802717020068461767e-02 5.620670503424388814e-02 5.448780995646827080e-02 5.287198818913074749e-02 5.136359029822206573e-02 4.997036795370332629e-02 4.870321463620835845e-02
2.148449514191893076e-02 2.151679906086437569e-02 2.150083831682542829e-02 2.143516399727668151e-02 2.132110133523271514e-02 2.116464368914738187e-02 2.097917054101963025e-02 2.078913885276437862e-02 2.063469433256661517e-02 2.057661641720810730e-02 2.069997313864688562e-02 2.111347593405383388e-02 2.194094253731358399e-02 2.330369287598035508e-02 2.529869245878082692e-02 2.798200221714976579e-02 3.136415090806845413e-02 3.541558014086892275e-02 4.007529494049043989e-02 4.525740972399024814e-02 5.085413314317056843e-02 5.673611796005158248e-02 6.275166144556140746e-02 6.872596565815108915e-02 7.446126017875734360e-02 7.973828835725481345e-02 8.431947887304479250e-02 8.795404085371488767e-02 9.038523071035474421e-02 9.136019036157244644e-02 9.064318085319775231e-02 8.803403472584571399e-02 8.339595535107716118e-02 7.670234612324233758e-02 6.812675222986919188e-02 5.823919197606058223e-02 4.846502633377910291e-02 4.194432420453971661e-02 4.323690941363279860e-02 5.362533120622486882e-02 6.976637175528908885e-02 8.819111332403238579e-02 1.066329017435806853e-01 1.236558650283556271e-01 1.385150648055161471e-01 1.512317533011599824e-01 1.626018978548441074e-01 1.738658126710050100e-01 1.859466933604363437e-01 1.986125933697310553e-01 2.102348422295582109e-01 2.184787891629558776e-01 2.216396648759481613e-01 2.201540159573030231e-01 2.179196610528366107e-01 2.225105187551571218e-01 2.419424979201922066e-01 2.779072407010990675e-01 3.224894971517033304e-01 3.616741926798186513e-01 3.811455671222902519e-01 3.726825824004051935e-01 3.415088907812045549e-01 3.114450725175283430e-01 3.128050843231434119e-01 3.460313656024394668e-01 3.821966730718835970e-01 4.017460015979303911e-01 4.082186437536629575e-01 4.189789585057275279e-01 4.497851501556879295e-01 5.055489262952139740e-01 5.785692463610696556e-01 6.496385627026455278e-01 6.950828957403314412e-01 6.976382069891523541e-01 6.530131162559259517e-01 5.705424731054324905e-01 4.738814302349821928e-01 4.023478728328130916e-01 3.880828597155972504e-01 4.092014203721809351e-01 4.146901575086232583e-01 3.791936578620573317e-01 3.132277200951305574e-01 2.536805323127440115e-01 2.365843774815881151e-01 2.516070302909850231e-01 2.622885915741297591e-01 2.508875436505305090e-01 2.185555064372048384e-01 1.757552971335189507e-01 1.371592126942086376e-01 1.171833030688922833e-01 1.180272570228751844e-01 1.265251792300436662e-01 1.310336436406429605e-01 1.278742828947734833e-01 1.183279018424482354e-01 1.055973703457883800e-01 9.284718655678655952e-02 8.209376478044774772e-02 7.392896301083218269e-02 6.795610339229279928e-02 6.346119207806606710e-02 5.985024074078269113e-02 5.681454508580165846e-02 5.439502425884642361e-02 5.296710600613613318e-02 5.302678981222364030e-02 5.478300492650205189e-02 5.786393459854111132e-02 6.142352370430867459e-02 6.450288336475711037e-02 6.633891110575861061e-02 6.651654192735510784e-02 6.501070834422531530e-02 6.217461373626072957e-02 5.869874314450224811e-02 5.552458548626160867e-02 5.365249502498722206e-02 5.380526462102042801e-02 5.610656668100792027e-02 6.007830945763675129e-02 6.495745463126438579e-02 7.001519090875514550e-02 7.470365362722898583e-02 7.867381158917759187e-02 8.174365458732013590e-02 8.385731087189463029e-02 8.504802748026915604e-02 8.540743789627040783e-02 8.506078364040231543e-02 8.414737943888586647e-02 8.280574714474486786e-02 8.116298900642664182e-02 7.932802674659619746e-02 7.738829802061150676e-02 7.540940066896760496e-02 7.343704794031205574e-02 7.150059514293706509e-02 6.961736614033603443e-02 6.779706983922843821e-02 6.604574266698945428e-02 6.436884682936554192e-02 6.277335102245525100e-02 6.126878486707076216e-02 5.986737422283223281e-02 5.858343329548384992e-02 5.743222311635626243e-02 5.642849823215124322e-02
2.412053326733986508e-02 2.426485006361601970e-02 2.435602289889475178e-02 2.438918613005907482e-02 2.436029745190326432e-02 2.426715973447466507e-02 2.411107118208537584e-02 2.389936951436592502e-02 2.364917832802140504e-02 2.339261617256551892e-02 2.318342392943466279e-02 2.310409655955847005e-02 2.327084494498459291e-02 2.383139437000171904e-02 2.495006299221546112e-02 2.677975134670394081e-02 2.943098190135464559e-02 3.295327737991084194e-02 3.733511452332145125e-02 4.251510198804935026e-02 4.839345999746695604e-02 5.483836208112759930e-02 6.168734690183887842e-02 6.874618164684956345e-02 7.578748454336606266e-02 8.255075802487471526e-02 8.874494158721119019e-02 9.405425637189200605e-02 9.814790540782615536e-02 1.006940476961283859e-01 1.013783713125265412e-01 9.992762111160069516e-02 9.613880415517168931e-02 8.991605323796082738e-02 8.132078252153975007e-02 7.065128032887686704e-02 5.859893471450683400e-02 4.661340014771919033e-02 3.767466082360898527e-02 3.625074651594933223e-02 4.341543503708431700e-02 5.501763200796659647e-02 6.725451983061279948e-02 7.820570738400751953e-02 8.731164139365672761e-02 9.517145886957512069e-02 1.033683723956766443e-01 1.137944678690650663e-01 1.274355205179839579e-01 1.434564691227252498e-01 1.593636735126646442e-01 1.719092777543320683e-01 1.780486841133631093e-01 1.758778608747108285e-01 1.663154123592110734e-01 1.569594828330541370e-01 1.656642718788981783e-01 2.070518516160606837e-01 2.715384966515281273e-01 3.350435100309935299e-01 3.732001144068325948e-01 3.691760091658446985e-01 3.240090128627454158e-01 2.722375784364238771e-01 2.798301451319929467e-01 3.523566821592327147e-01 4.262836757154360168e-01 4.639013028961463947e-01 4.673732254404259767e-01 4.647037868822528339e-01 4.885203078106182262e-01 5.552087363072086834e-01 6.572548317284545583e-01 7.671105943788488757e-01 8.484453719647707670e-01 8.727350001937691504e-01 8.317700265552953054e-01 7.389063796121531080e-01 6.216495579631153845e-01 5.131574976737802718e-01 4.421314940798623527e-01 4.124998724337219369e-01 3.963008746651320302e-01 3.646024544823420199e-01 3.144796799080752381e-01 2.704502293789605161e-01 2.610868590670888945e-01 2.788523893103159179e-01 2.911484436287688493e-01 2.782902039065104915e-01 2.399026698424270021e-01 1.891656085521310759e-01 1.481301771024055858e-01 1.369993448267312619e-01 1.497560504346775456e-01 1.641736305528209983e-01 1.683169869621845005e-01 1.607201493009206283e-01 1.448165392679256203e-01 1.255512740001180905e-01 1.074982116009078337e-01 9.380955027546940272e-02 8.565907554185626938e-02 8.228328363489513519e-02 8.184149716131197683e-02 8.253930950841413539e-02 8.325130016976897696e-02 8.359548142985501196e-02 8.372213862095623238e-02 8.397591478572680179e-02 8.455174490031418244e-02 8.529712654065806088e-02 8.575166551108708013e-02 8.535904735875758653e-02 8.370177373085944950e-02 8.065771455432825532e-02 7.646128698387043288e-02 7.169012674914404526e-02 6.718688484881660261e-02 6.389142214664762787e-02 6.255764347497477784e-02 6.344647499446488814e-02 6.623250003587984047e-02 7.022157946865126288e-02 7.466816053792706132e-02 7.897309943146128830e-02 8.273883519714930745e-02 8.574961348441829945e-02 8.792910972984777085e-02 8.929786457459013005e-02 8.993716047581346018e-02 8.996037759279927604e-02 8.949138580069422588e-02 8.864927016448180541e-02 8.753865584813368128e-02 8.624483253225578849e-02 8.483275926958938618e-02 8.334891537678257301e-02 8.182491847169028054e-02 8.028189809151319023e-02 7.873479063742055972e-02 7.719596914390776388e-02 7.567788365361957648e-02 7.419461632488494329e-02 7.276242301920446409e-02 7.139943611724469674e-02 7.012475310320824551e-02 6.895714880182178541e-02 6.791364048748654847e-02 6.700811287765814916e-02 6.625017693834783783e-02
2.559263361171276729e-02 2.583956031859689292e-02 2.603302915331556777e-02 2.616775847856088466e-02 2.623874640816852358e-02 2.624177137576161334e-02 2.617427668022970222e-02 2.603685317464794410e-02 2.583561522206951136e-02 2.558584408054539322e-02 2.531729258538164065e-02 2.508135414062701712e-02 2.495957865238934703e-02 2.507130284659029804e-02 2.557536253211057167e-02 2.665877061335951773e-02 2.850861453652578370e-02 3.127495172394424705e-02 3.504276344200608906e-02 3.982523753736284811e-02 4.557356168071449720e-02 5.218991734407543021e-02 5.953516589205264109e-02 6.743029358314535371e-02 7.565433247621386470e-02 8.394184191103427894e-02 9.198234890175960299e-02 9.942350236668834329e-02 1.058792899213531341e-01 1.109443962569137132e-01 1.142155322444109028e-01 1.153202762448256730e-01 1.139536682123977185e-01 1.099226314826549505e-01 1.031986427408760065e-01 9.398074727211883084e-02 8.277554592578126313e-02 7.050919495706750584e-02 5.868506413569968966e-02 4.948066473740073828e-02 4.514403255525117897e-02 4.601060629119674977e-02 4.965875528830970831e-02 5.312686790258147607e-02 5.476328827371482189e-02 5.476694983950568252e-02 5.546894380849278633e-02 6.074022990675102818e-02 7.313436882731472188e-02 9.167798499928458966e-02 1.132806093293180077e-01 1.343301503624590443e-01 1.508225276018265726e-01 1.580916230506208553e-01 1.513358095163442607e-01 1.286773507260511873e-01 1.023034900713156309e-01 1.176816171503652503e-01 1.876729352708060572e-01 2.683577477788516297e-01 3.235408253011490265e-01 3.280798898087373128e-01 2.746876850850429874e-01 1.972232315909413225e-01 2.098653229114982866e-01 3.254511727063751914e-01 4.335036874316796629e-01 4.873198642835079863e-01 4.889342053654364140e-01 4.728524332598032509e-01 4.853959690528211746e-01 5.557485877923428186e-01 6.788572969394909284e-01 8.205429592444654086e-01 9.331552637593367727e-01 9.770176042130190863e-01 9.389282705141427376e-01 8.362299806189713580e-01 7.047109588637240352e-01 5.800325834875228459e-01 4.851826483108208632e-01 4.258540151882818647e-01 3.891789577284243684e-01 3.541507992457018084e-01 3.134279782164970940e-01 2.847837225324947874e-01 2.906508390349084037e-01 3.187704487320326407e-01 3.351613393770531135e-01 3.192234649381717748e-01 2.711556335082126457e-01 2.078988145832851020e-01 1.592893180178260870e-01 1.525627348952645068e-01 1.744664400404821736e-01 1.946801320487491771e-01 2.005442986924638460e-01 1.919252822662514402e-01 1.735827022240950812e-01 1.514228420400892117e-01 1.308027402236575376e-01 1.157108439506550623e-01 1.079409725713279533e-01 1.064838998512591256e-01 1.084185393960784005e-01 1.108230411414244110e-01 1.119316971983806003e-01 1.112347214383578586e-01 1.090896076973293521e-01 1.062073785267202281e-01 1.031850482027972526e-01 1.002261339503871529e-01 9.713638829082653359e-02 9.353993587617057126e-02 8.915245604243840494e-02 8.397430783031592516e-02 7.836120962581132054e-02 7.298574809147202747e-02 6.869653720417064069e-02 6.626575472391840749e-02 6.608081660666192958e-02 6.797447456067660931e-02 7.134951237360800946e-02 7.547604842827745908e-02 7.972579444927355152e-02 8.366214439174353423e-02 8.703486445847018194e-02 8.973892129838148546e-02 9.176861268076626221e-02 9.317810132189169314e-02 9.405098011426950289e-02 9.447869162446899394e-02 9.454677921749722602e-02 9.432763572729080392e-02 9.387824929319728284e-02 9.324138774308476929e-02 9.244874584016042618e-02 9.152480650568013687e-02 9.049049279780166377e-02 8.936604132415147672e-02 8.817284470140993036e-02 8.693425128507509259e-02 8.567546476968443403e-02 8.442276569370069095e-02 8.320230195390980465e-02 8.203868643353993961e-02 8.095361171805663669e-02 7.996465323230297906e-02 7.908438694056041385e-02 7.831989803621773605e-02 7.767270536909097467e-02
2.555747139402899173e-02 2.587695810453662787e-02 2.614075714115743354e-02 2.634323860605248396e-02 2.647922742587625541e-02 2.654434316735095403e-02 2.653555388882010077e-02 2.645208584278475189e-02 2.629690340589470321e-02 2.607906587176288260e-02 2.581736271080687165e-02 2.554566517380463253e-02 2.532024599633386427e-02 2.522856511389781967e-02 2.539720051968660103e-02 2.599365383014339698e-02 2.721467740871759758e-02 2.925756221325100104e-02 3.228286960093365576e-02 3.638695836623363072e-02 4.159570743936330528e-02 4.787357815930450705e-02 5.513464598054268473e-02 6.324768670831905359e-02 7.203491128030624358e-02 8.126737844074014006e-02 9.066043740584037169e-02 9.987195607402735154e-02 1.085055755188857746e-01 1.161209354643798347e-01 1.222526033010816610e-01 1.264391610628089191e-01 1.282634596882791245e-01 1.274043943712093452e-01 1.236996901582434610e-01 1.172180592972841690e-01 1.083371120397346871e-01 9.781761583873616051e-02 8.684438009731311470e-02 7.694363246863265837e-02 6.958481071410488328e-02 6.536303112645229507e-02 6.333007207960411611e-02 6.138529625665502254e-02 5.740642456393577064e-02 5.013210659515011935e-02 3.976435180049556206e-02 2.952367893235840340e-02 2.943871644811152377e-02 4.524207872312116518e-02 6.932741465970129746e-02 9.645564765084277403e-02 1.227876735680314690e-01 1.430545546980878935e-01 1.500050976264340474e-01 1.357283449031274902e-01 9.508408097774820322e-02 3.896119754203601626e-02 8.163493904761898179e-02 1.697096564925900941e-01 2.361165185394870358e-01 2.522977723765599811e-01 2.026832306244728266e-01 1.039786660705132593e-01 1.308520214494794387e-01 2.828568791606027033e-01 4.078992989740453656e-01 4.690990732442491540e-01 4.687172193639925211e-01 4.422332926661387553e-01 4.428435320569578115e-01 5.103432598052359825e-01 6.440602984468848380e-01 8.062438772565097000e-01 9.412228372144491040e-01 1.000000000000000000e+00 9.636704272472779165e-01 8.518411954935325436e-01 7.100070748584941249e-01 5.830201866395448018e-01 4.924546455265356726e-01 4.346848526509267674e-01 3.935520352699258262e-01 3.521366724566819539e-01 3.073343438170327846e-01 2.824786961226305460e-01 3.032051021374971844e-01 3.483362687411906133e-01 3.752261843804462482e-01 3.607740113143525496e-01 3.062550400291726427e-01 2.319273103224149812e-01 1.730204509781735622e-01 1.640389616509464188e-01 1.908209078421131133e-01 2.168269805853733911e-01 2.273216016917599114e-01 2.219612837916363213e-01 2.055592354024947943e-01 1.842195202586420222e-01 1.638352972663357221e-01 1.490832215101532410e-01 1.419540804944104118e-01 1.408636843788862170e-01 1.420788927835317239e-01 1.422033020302581885e-01 1.394768480782126174e-01 1.337646068334819582e-01 1.259928466691430382e-01 1.174765728459769565e-01 1.093269759629439952e-01 1.020817367869876618e-01 9.567174322998091285e-02 8.969194835222479845e-02 8.377389834068424412e-02 7.785211349720194685e-02 7.224782709260883784e-02 6.758849340446650145e-02 6.458961473655239205e-02 6.374394470363099752e-02 6.507208375434271608e-02 6.813076345324163563e-02 7.225693568799171351e-02 7.682263681191101035e-02 8.136089982061872616e-02 8.558050999727553898e-02 8.933120921132274572e-02 9.255888315221226514e-02 9.526666884286380532e-02 9.748622677926281621e-02 9.925898459326919221e-02 1.006256510186034625e-01 1.016218538560221818e-01 1.022777685050638985e-01 1.026198812926236020e-01 1.026734628622635870e-01 1.024648057681815660e-01 1.020227175239954293e-01 1.013791009213901584e-01 1.005686810649618068e-01 9.962806498188726823e-02 9.859436997408659031e-02 9.750365765825777520e-02 9.638938329398245852e-02 9.528102885284367440e-02 9.420304155491805720e-02 9.317415163099497522e-02 9.220709654075172346e-02 9.130873633382513566e-02 9.048050920526327923e-02 8.971915048039194596e-02
2.384405966215095984e-02 2.421793220911201000e-02 2.453428994110821992e-02 2.478581619403106076e-02 2.496584019033094501e-02 2.506875704432625848e-02 2.509059849919951721e-02 2.502983728476816314e-02 2.488855730906604918e-02 2.467419182756079923e-02 2.440211886198649302e-02 2.409948103478385187e-02 2.381058006970301205e-02 2.360387589188992288e-02 2.357961357280180179e-02 2.387503287306119368e-02 2.466152789880175777e-02 2.612802390628300025e-02 2.845156060771904596e-02 3.176729639206207767e-02 3.615283851265789494e-02 4.162976674650280956e-02 4.817249704768362950e-02 5.571403875717068077e-02 6.414496576370663783e-02 7.330715603883306009e-02 8.298550786162078863e-02 9.290072699520557364e-02 1.027058980283407641e-01 1.119893656162077866e-01 1.202864059592522739e-01 1.271020845217021300e-01 1.319473858095749352e-01 1.343899820412253754e-01 1.341196600218881596e-01 1.310260610674315873e-01 1.252820573730823450e-01 1.174172924179112953e-01 1.083475795009017084e-01 9.929057257559556482e-02 9.146454881009237481e-02 8.554150718412660559e-02 8.113533977195122593e-02 7.684173134804575533e-02 7.091700856277083354e-02 6.207429775054449511e-02 4.993747613757196224e-02 3.503237469653951858e-02 1.833459436819425553e-02 3.194878639086112977e-03 2.110585667416106301e-02 4.552439496631859039e-02 7.436430962779663756e-02 1.046992986247731877e-01 1.298468782005924860e-01 1.406454650461329281e-01 1.284455946570823570e-01 8.967013135994650330e-02 3.813183481101127537e-02 6.802427899757901297e-02 1.280538706217796696e-01 1.539124151911049065e-01 1.234363720708090695e-01 3.425709323467238110e-02 1.051179922180563997e-01 2.485072176319521597e-01 3.609218209381388487e-01 4.146202432195512100e-01 4.097320374478543581e-01 3.776788821841277621e-01 3.702768841841233560e-01 4.319786201907933054e-01 5.669543977861426498e-01 7.373634138007355565e-01 8.836882786619141283e-01 9.510720464491216886e-01 9.158514280992882117e-01 7.977554351317871495e-01 6.494265384259962914e-01 5.267667996270742892e-01 4.547263004656532104e-01 4.187536874175370460e-01 3.902903745204215347e-01 3.480117217727121126e-01 2.905128772635421908e-01 2.523453370881343361e-01 2.785626944061081467e-01 3.413824172927859002e-01 3.832395727250631490e-01 3.769739852172900307e-01 3.245141354650097898e-01 2.479236101426161576e-01 1.840026817228193612e-01 1.705751202426055158e-01 1.981203972045868789e-01 2.286690018504931032e-01 2.450194814893845996e-01 2.453094225050423405e-01 2.335664025095261220e-01 2.159578236022608733e-01 1.989746759879398030e-01 1.874567248407902065e-01 1.824964366764752211e-01 1.813206627691902606e-01 1.797517429294749614e-01 1.747267997052480704e-01 1.651977729906426717e-01 1.518421734067350592e-01 1.363585373016876212e-01 1.207317285400715950e-01 1.066073621429262375e-01 9.486696320148998995e-02 8.552873414507977667e-02 7.803212415371062194e-02 7.173258167249702000e-02 6.629897351288130403e-02 6.184530990630374842e-02 5.881436427071524281e-02 5.769423302787975161e-02 5.869931711143073355e-02 6.162170024141861574e-02 6.595015729616870992e-02 7.110467458520926265e-02 7.659746312435829207e-02 8.208105463293029203e-02 8.733224028426464502e-02 9.221735608835818221e-02 9.666029409292110908e-02 1.006194668665713332e-01 1.040736201037274905e-01 1.070143626730417213e-01 1.094429995480522000e-01 1.113696297269058666e-01 1.128130528061336846e-01 1.138006000626223119e-01 1.143674690532918703e-01 1.145554639546814274e-01 1.144112371326672511e-01 1.139842197015113467e-01 1.133244526043452882e-01 1.124805127003619676e-01 1.114976904529099699e-01 1.104165297850738803e-01 1.092717938166559433e-01 1.080918765251563385e-01 1.068986422445160622e-01 1.057076440232673081e-01 1.045286495529525045e-01 1.033663905011926870e-01 1.022214476947296002e-01 1.010911897472890203e-01
2.040353464316773530e-02 2.084560910641790679e-02 2.123850658950107717e-02 2.157234702898252685e-02 2.183767100968353470e-02 2.202598690037982018e-02 2.213048941267465111e-02 2.214700917632301744e-02 2.207528000888762595e-02 2.192064743709393193e-02 2.169638447154815381e-02 2.142680824021103020e-02 2.115134440397230253e-02 2.092943048470080961e-02 2.084545653699411069e-02 2.101163077173617139e-02 2.156515564380289546e-02 2.265627910994150521e-02 2.442816025891228135e-02 2.699658038821960496e-02 3.043944052067559108e-02 3.479836065090598229e-02 4.008568876404436376e-02 4.628888225735623696e-02 5.336867660182025019e-02 6.125162708640180531e-02 6.981934428489844358e-02 7.889700006047359326e-02 8.824360216526229428e-02 9.754657796704721551e-02 1.064233871439683454e-01 1.144330544376994246e-01 1.211004781652537110e-01 1.259558859734911385e-01 1.285905590104078622e-01 1.287274592258493278e-01 1.263008728047565754e-01 1.215311808655890613e-01 1.149671831866685839e-01 1.074483869524189839e-01 9.992563568762495574e-02 9.311844604795696534e-02 8.714527453350028041e-02 8.145208674312838515e-02 7.527783449428995799e-02 6.849085531120786829e-02 6.225803025146101760e-02 5.858639227021560092e-02 5.785895901576026956e-02 5.665564316521758126e-02 4.929241625713876723e-02 3.091683859245855648e-02 4.002898208161734771e-03 4.392993026384504202e-02 9.145478857731777211e-02 1.338073751558834235e-01 1.595745020505196232e-01 1.598059067739359684e-01 1.324220322670742189e-01 8.652714409435870169e-02 4.944614515003023514e-02 5.365299972929726824e-02 6.204034545473269269e-02 7.708015234207246658e-02 1.416781089656265757e-01 2.312923614631382518e-01 3.046103359813490674e-01 3.351952771767491845e-01 3.212908157757944916e-01 2.885033530831118687e-01 2.806112386193894692e-01 3.384987730917057291e-01 4.694877784498787676e-01 6.382753696022666068e-01 7.852926576538616921e-01 8.544322322631440203e-01 8.206023015779395635e-01 7.028577042514367879e-01 5.552356488061319650e-01 4.386359502728818249e-01 3.829698289905285047e-01 3.693800050228961407e-01 3.596613270366602055e-01 3.248456340527903219e-01 2.580553042114003826e-01 1.952661835183516492e-01 2.126092676787037783e-01 2.871626292730925512e-01 3.420543028667533125e-01 3.473349569747857246e-01 3.055220472844293322e-01 2.381350077210959149e-01 1.793669663282250748e-01 1.650103208016970024e-01 1.910783977898161401e-01 2.235822091465064776e-01 2.444084603980043735e-01 2.501468294215588584e-01 2.441837163275268341e-01 2.330257612081554630e-01 2.234129108990691726e-01 2.190604024353313140e-01 2.188993909847564423e-01 2.187453553822896468e-01 2.145125480927284889e-01 2.041108117266546285e-01 1.876431991658186194e-01 1.667795783471134607e-01 1.439583280773076290e-01 1.216868321178791873e-01 1.020092955924076089e-01 8.613971872387436723e-02 7.429742943752233597e-02 6.586561846391507380e-02 5.989053679072444542e-02 5.563595542177762060e-02 5.285220272435233596e-02 5.169166548577678461e-02 5.241208535912111194e-02 5.507732205233584200e-02 5.944913365797498822e-02 6.509002614110179219e-02 7.152444014042383391e-02 7.833773055410853114e-02 8.520428560579836053e-02 9.187998996626388359e-02 9.818557905270491881e-02 1.039918854970468126e-01 1.092093674413126825e-01 1.137811552952325972e-01 1.176782188351442465e-01 1.208955067878293016e-01 1.234483540840343452e-01 1.253688380591308493e-01 1.267020289178412695e-01 1.275022279621516041e-01 1.278293480849568564e-01 1.277455954141389904e-01 1.273125835556818963e-01 1.265889700770331527e-01 1.256286597387346049e-01 1.244795769053176210e-01 1.231829739267681079e-01 1.217732147010824467e-01 1.202779537245274033e-01 1.187186206794551280e-01 1.171111184325966531e-01 1.154666471405189632e-01 1.137925774531792916e-01 1.120933097384851501e-01 1.103710719088848158e-01
1.531069821521947524e-02 1.588731011454466713e-02 1.644878546513929216e-02 1.698331873031487180e-02 1.747902777138333336e-02 1.792455624501660891e-02 1.830986705574879150e-02 1.862728179662920258e-02 1.887283056708828968e-02 1.904798030597525116e-02 1.916179589436709657e-02 1.923353147380094108e-02 1.929550399924536558e-02 1.939580403698455691e-02 1.959991513137541996e-02 1.998977248144707258e-02 2.065869322685049900e-02 2.170176279832777139e-02 2.320387677113893224e-02 2.523003874268813645e-02 2.782196741246481878e-02 3.100131665756552385e-02 3.477612604089787285e-02 3.914626831548829317e-02 4.410511754197895401e-02 4.963649094441761195e-02 5.570715066975283347e-02 6.225588978136137319e-02 6.918081217566372787e-02 7.632700257919224074e-02 8.347734077727980706e-02 9.034964210623899761e-02 9.660348546806866998e-02 1.018598699077902098e-01 1.057359907563806545e-01 1.078955936150090972e-01 1.081120542318373401e-01 1.063359505673614480e-01 1.027510573009392247e-01 9.779355402943017139e-02 9.210543202715117117e-02 8.641323206700797510e-02 8.139268334364122004e-02 7.767552876575044285e-02 7.611429033113197018e-02 7.802085198299979485e-02 8.459693438983235947e-02 9.543726585250802974e-02 1.076183719025491786e-01 1.162868281361237044e-01 1.160269471922648205e-01 1.026497228868423206e-01 7.642939490341620068e-02 5.397150928441039885e-02 7.793585127289626158e-02 1.297100994879857583e-01 1.758494842014148296e-01 1.993963999496803363e-01 1.914158502823155861e-01 1.518350999440684634e-01 8.994671771790176129e-02 2.523756422334538438e-02 5.386020392052878747e-02 1.118761438993957497e-01 1.672431188678038805e-01 2.166707909162117751e-01 2.469457169382725803e-01 2.459228340066847707e-01 2.175808865296492145e-01 1.864616843295049398e-01 1.869188462530088912e-01 2.475254214876206338e-01 3.739880385054236145e-01 5.346047226517802731e-01 6.732416089215218502e-01 7.377956072512857899e-01 7.065485210420171525e-01 5.989036406050775030e-01 4.647161298809059926e-01 3.582214501575673449e-01 3.080124123105918987e-01 3.010555264883948423e-01 3.008576813772974035e-01 2.743478791571832276e-01 2.080859135926993730e-01 1.253786165434948308e-01 1.227364824439962782e-01 1.990662157921270492e-01 2.565166330946424544e-01 2.697086934394696267e-01 2.427634780725376751e-01 1.936748967275822575e-01 1.494429608502892415e-01 1.392898753747343621e-01 1.631469036247859827e-01 1.942396536284693720e-01 2.160768352822345084e-01 2.250106516165460702e-01 2.247950430085453033e-01 2.226262042418280518e-01 2.245030496690173238e-01 2.312383549163722352e-01 2.387452251433312134e-01 2.417867718901380303e-01 2.369646140010815971e-01 2.234973379261635529e-01 2.027124988292317576e-01 1.771710234882940549e-01 1.498541017738566627e-01 1.235597105138485363e-01 1.005177144232639597e-01 8.215678088737254914e-02 6.895034648870874971e-02 6.039987601648454107e-02 5.536268935604932856e-02 5.268438552253870005e-02 5.168148156697335155e-02 5.218832592537602649e-02 5.430394369157389572e-02 5.809537069133611370e-02 6.343611920429448325e-02 7.001551056942659224e-02 7.743331372401705825e-02 8.528717601056337583e-02 9.322087753678356958e-02 1.009417470753634638e-01 1.082222744739728404e-01 1.148954015146698149e-01 1.208477286421027752e-01 1.260121744821736944e-01 1.303605882221451351e-01 1.338965177385195160e-01 1.366482890559139740e-01 1.386625558628432342e-01 1.399984687818512930e-01 1.407225837310901728e-01 1.409045844137560288e-01 1.406138454067382970e-01 1.399168169334850387e-01 1.388751746883739313e-01 1.375446500985975651e-01 1.359744385623971319e-01 1.342070748434896210e-01 1.322786646711290315e-01 1.302193680938447395e-01 1.280540415067849824e-01 1.258029597469751959e-01 1.234825555682270148e-01 1.211061297293380967e-01 1.186844997221305487e-01 1.162265680445003641e-01
8.942221599009767333e-03 9.848482538542752476e-03 1.080784092089607552e-02 1.180314194505215769e-02 1.281812243398660484e-02 1.383753904646320421e-02 1.484747397162541199e-02 1.583588381300055428e-02 1.679342992709324800e-02 1.771460736813659093e-02 1.859915873414140150e-02 1.945370320393232169e-02 2.029341478346516348e-02 2.114343820845123942e-02 2.203954964955300369e-02 2.302741600842628591e-02 2.415981542675818203e-02 2.549152153562988035e-02 2.707228588971811664e-02 2.893924193653074281e-02 3.111057854395684122e-02 3.358206708391946183e-02 3.632709090380783351e-02 3.929981451767341344e-02 4.244055636970551354e-02 4.568233801484226919e-02 4.895768148315413071e-02 5.220473493725540787e-02 5.537165382041497191e-02 5.841799911949859675e-02 6.131203876400122960e-02 6.402360450432022232e-02 6.651377390183557670e-02 6.872490664456817888e-02 7.057666499104214841e-02 7.197440646683335441e-02 7.283482297087855162e-02 7.312984310270545518e-02 7.294441931336279050e-02 7.253801507666662873e-02 7.239419795310361727e-02 7.323768706542307938e-02 7.599257901910877466e-02 8.165119983843292795e-02 9.103312898060124392e-02 1.044531283831105356e-01 1.213654077734653280e-01 1.400765917212685174e-01 1.576372011708415399e-01 1.700521805075567439e-01 1.729729996938204339e-01 1.630536305407710718e-01 1.403397420630259906e-01 1.129516023590405593e-01 1.035666998442658221e-01 1.288396807712364478e-01 1.675830336830655687e-01 1.942534582607956251e-01 1.948799243646825996e-01 1.659042430107620647e-01 1.137809748212954553e-01 5.764353077544683013e-02 5.845070531073315312e-02 1.099110992754230298e-01 1.578825391042245618e-01 1.888909205348881792e-01 1.929231896040476402e-01 1.655678152623774047e-01 1.179937263145203613e-01 8.419450084187453387e-02 1.032268489708529774e-01 1.755231691859550081e-01 2.975353948031380091e-01 4.436656151616291677e-01 5.657468946440497026e-01 6.208773087589173345e-01 5.945436251953338802e-01 5.070073499239647896e-01 4.004715929656117446e-01 3.153307325959040508e-01 2.698902581480150942e-01 2.547827702094790370e-01 2.433429355296115038e-01 2.099115386527220239e-01 1.448509755752456496e-01 6.073613226713672070e-02 4.969044754399152414e-02 1.150291844691329751e-01 1.547078237099011877e-01 1.638549966091418231e-01 1.494782683654302946e-01 1.224536659767963415e-01 9.756144238704630989e-02 9.423724616551032440e-02 1.149853394524349703e-01 1.408156739835527693e-01 1.586364958681951987e-01 1.664454558593628231e-01 1.701767148716974432e-01 1.784223330839319888e-01 1.948384541811953308e-01 2.152810499819992340e-01 2.325139784758414874e-01 2.410540752415466503e-01 2.386190395229785266e-01 2.256812286772091058e-01 2.045088518864697780e-01 1.782347538260372344e-01 1.501382767592850664e-01 1.231857419858692765e-01 9.978816949978930317e-02 8.165073664579189372e-02 6.953670522798084674e-02 6.297899416190885780e-02 6.046697363000522185e-02 6.032363200123067037e-02 6.146822418011405748e-02 6.352808432537056238e-02 6.656578117560477126e-02 7.075872833159879693e-02 7.617876543817002355e-02 8.271129239983940340e-02 9.008568099885064240e-02 9.795257550028399485e-02 1.059554061585235296e-01 1.137759208046077025e-01 1.211555090012240987e-01 1.279005910853500405e-01 1.338792497733849174e-01 1.390136857928434833e-01 1.432710902077183601e-01 1.466543381809911895e-01 1.491932542944639228e-01 1.509368373672761998e-01 1.519466215261045805e-01 1.522912190391689513e-01 1.520420056348269766e-01 1.512698547102776792e-01 1.500427945546198572e-01 1.484244471075793492e-01 1.464731037900451061e-01 1.442413001700907915e-01 1.417757637334082776e-01 1.391176253141298280e-01 1.363028027604968606e-01 1.333624835559377997e-01 1.303236502166485733e-01 1.272096075631617418e-01 1.240404839812995347e-01 1.208336893929317785e-01 1.176043209090306269e-01
4.663738908219029235e-03 6.021260302347872934e-03 7.477166815297656144e-03 9.009041062903927477e-03 1.060038324514214758e-02 1.223666079683096049e-02 1.390388875364736120e-02 1.558827238103362850e-02 1.727642038375854297e-02 1.895595817166607910e-02 2.061648107892842530e-02 2.225081528531852940e-02 2.385653576545551657e-02 2.543763244604525103e-02 2.700611575910368337e-02 2.858321309909741745e-02 3.019964969129994986e-02 3.189438837752292533e-02 3.371122214454431998e-02 3.569288228431102133e-02 3.787288404791310653e-02 4.026604972635982466e-02 4.285921960757288485e-02 4.560377740100757943e-02 4.841122266561866810e-02 5.115238273773426575e-02 5.366034313153989627e-02 5.573699472855551951e-02 5.716321321101056757e-02 5.771295977642679209e-02 5.717196358599929001e-02 5.536230973919293447e-02 5.217594020461895077e-02 4.762485113499502487e-02 4.192934914796749013e-02 3.570113085300294364e-02 3.032624175630652466e-02 2.834304865430635825e-02 3.209145146490197803e-02 4.108309198038338078e-02 5.337094894666172956e-02 6.765041513134663342e-02 8.337662480043873947e-02 1.004370751296669584e-01 1.188592166487568158e-01 1.384975492221360571e-01 1.586923974111971447e-01 1.779832125539659859e-01 1.940008697943834681e-01 2.036567971970241753e-01 2.037179441575609762e-01 1.918266391707579566e-01 1.680297767189617708e-01 1.370358250489018825e-01 1.112565940996493308e-01 1.074299822212186617e-01 1.233429659851828231e-01 1.381085611262382884e-01 1.369179463922329532e-01 1.157413522164922048e-01 7.869328493335173147e-02 3.615003264564808916e-02 3.264060615253886605e-02 7.618837459551332236e-02 1.188453661355826918e-01 1.467861528657393999e-01 1.475693126000690025e-01 1.159856345566635666e-01 6.039090166666282594e-02 6.012097360044067577e-03 6.307734342932255767e-02 1.398330865709911386e-01 2.483393741467191662e-01 3.701123465341367158e-01 4.674425914656215042e-01 5.102344406133707544e-01 4.925324341160317587e-01 4.329620158593898149e-01 3.620757531354044101e-01 3.068503457289958325e-01 2.780483552685914517e-01 2.623615738816924003e-01 2.337692460274020667e-01 1.767543186607794803e-01 9.674512002699710289e-02 1.913642110068321592e-02 5.236074122600107433e-02 8.081842799720308224e-02 7.951688341240971403e-02 6.502783264715666922e-02 5.603862714759142577e-02 5.280383740379164526e-02 4.738244767624995996e-02 4.794863636096877157e-02 6.278105238723065418e-02 7.936968464054768024e-02 8.659577821407796194e-02 8.480891773976245718e-02 8.626914728097868912e-02 1.048610107163389926e-01 1.373601086622869560e-01 1.714942494617927027e-01 1.983096422633785216e-01 2.133749084886191194e-01 2.156510613480952243e-01 2.064194182393499777e-01 1.883504406339343851e-01 1.647511464381733459e-01 1.390416854496778765e-01 1.144645667792340421e-01 9.393419199130843833e-02 7.973981345392701370e-02 7.273781027306706892e-02 7.163671148712211223e-02 7.386505139933532971e-02 7.724963525528481811e-02 8.068779834909599324e-02 8.393774419863907210e-02 8.722965583752029239e-02 9.094800846668416039e-02 9.541231442724509848e-02 1.007582219989410777e-01 1.069159940162653505e-01 1.136597561702961945e-01 1.206841758162677941e-01 1.276729449707983965e-01 1.343438153903017684e-01 1.404707070133621172e-01 1.458896030294830337e-01 1.504950401513973912e-01 1.542320798150857153e-01 1.570867416309568165e-01 1.590765383950692169e-01 1.602419265438052298e-01 1.606390104087079274e-01 1.603335749187149162e-01 1.593963807629550367e-01 1.578995864262717208e-01 1.559141331701073552e-01 1.535079247060499585e-01 1.507446426798909056e-01 1.476830557526843390e-01 1.443766999664864714e-01 1.408738286244518578e-01 1.372175494891601233e-01 1.334460847797450389e-01 1.295931047703711703e-01 1.256880986271095291e-01 1.217567565481139924e-01 1.178213455038456398e-01 1.139010671895169524e-01
1.130779031679728965e-02 1.174403468838444188e-02 1.240229928666372258e-02 1.328620781482356752e-02 1.438637343375143846e-02 1.568369970657887066e-02 1.715309507657814328e-02 1.876645849709448338e-02 2.049466805595166405e-02 2.230883593189564307e-02 2.418123619474261618e-02 2.608625504431070705e-02 2.800160440976249762e-02 2.990993528274401084e-02 3.180088544938441952e-02 3.367347329130858380e-02 3.553857672721694866e-02 3.742099591038659800e-02 3.936030393582363313e-02 4.140942113079618125e-02 4.362977707898421653e-02 4.608228119326021610e-02 4.881424697915529715e-02 5.184372639297996077e-02 5.514383108146369422e-02 5.862989659665842485e-02 6.215162315419943406e-02 6.549112865340932232e-02 6.836693506579769042e-02 7.044365807389339762e-02 7.134743906485713216e-02 7.068759753399750378e-02 6.808542524803654072e-02 6.321189522500605951e-02 5.583940417593332567e-02 4.592808734318466063e-02 3.385090365018102176e-02 2.146764587004023825e-02 1.777706739449305684e-02 3.097655255344532177e-02 5.080686660177526071e-02 7.266077441514974533e-02 9.513164605531862494e-02 1.174631190842051476e-01 1.391096552808560871e-01 1.595309071125302625e-01 1.779541704085984832e-01 1.931285523321942255e-01 2.031976609641372167e-01 2.058371336158050235e-01 1.987414594362759690e-01 1.804331301942015964e-01 1.512539375719542944e-01 1.143433084429952146e-01 7.655789026776685380e-02 4.942208739993215333e-02 4.210087547488000626e-02 4.069885135753058963e-02 3.019937365072287647e-02 1.606872015218751767e-02 2.655189203475191717e-02 4.017394717203547766e-02 4.116447072647583943e-02 4.333661230244358759e-02 6.935244565329806710e-02 1.006262516100639298e-01 1.142974781599039868e-01 1.032108533604336881e-01 7.995196309850524652e-02 7.258775976374211292e-02 9.412720374187641403e-02 1.445141044081189874e-01 2.235382147877927883e-01 3.101738068230819878e-01 3.755931435699648158e-01 4.033335765357559666e-01 3.959676647131842309e-01 3.671507566571420855e-01 3.313207762140488177e-01 3.031999989003625884e-01 2.930318167172440980e-01 2.886804452034805180e-01 2.631333027974092631e-01 2.038926098554288135e-01 1.257833190397041889e-01 7.152550796067994043e-02 7.524711360290617379e-02 7.849575512211919015e-02 5.445350349759791458e-02 1.445676702502700188e-02 2.354262538271731028e-02 4.481440995436478808e-02 4.809283406888542611e-02 4.480496862313296941e-02 5.015920395783709379e-02 5.931652199357103500e-02 5.858003773145276094e-02 4.201375156741884304e-02 1.235546746216055133e-02 3.263054558182235804e-02 7.593412465475052331e-02 1.156000871353526083e-01 1.463569647950365427e-01 1.654052540145823091e-01 1.721303097362489043e-01 1.676809880489132654e-01 1.544529053331165080e-01 1.356295145740696040e-01 1.148798918912057876e-01 9.619703140998109303e-02 8.349836635281372710e-02 7.912124494356972959e-02 8.195752217593292588e-02 8.850917163312142788e-02 9.567300979522880278e-02 1.017844241961580326e-01 1.063295531758942924e-01 1.094862746117986618e-01 1.117855708686390503e-01 1.138700230064907809e-01 1.163129622521125867e-01 1.194947628086629049e-01 1.235498018951137478e-01 1.283866601441921718e-01 1.337587298967172489e-01 1.393485908602629386e-01 1.448373970124876842e-01 1.499482604130591423e-01 1.544660125523651950e-01 1.582407882624829176e-01 1.611825668175873305e-01 1.632516954963639799e-01 1.644483887151621249e-01 1.648027701740653606e-01 1.643661612694848062e-01 1.632038395481490434e-01 1.613892436967443722e-01 1.589994855920992267e-01 1.561119853778864808e-01 1.528020385214042265e-01 1.491411355777084724e-01 1.451958756282716312e-01 1.410273374226671816e-01 1.366907950993970777e-01 1.322356864404232168e-01 1.277057602174338224e-01 1.231393451012967599e-01 1.185696958920887528e-01 1.140253836979475410e-01 1.095307054288913312e-01 1.051060948812849172e-01
2.118068508242821127e-02 2.129503768713156969e-02 2.149578726993543742e-02 2.180687957161459717e-02 2.225076802468631265e-02 2.284623209203957145e-02 2.360625592708491538e-02 2.453636768288993894e-02 2.563376323974675061e-02 2.688735879406052576e-02 2.827872611582590845e-02 2.978375299494935222e-02 3.137487135925398629e-02 3.302377415491059010e-02 3.470463717305260348e-02 3.639791541887049675e-02 3.809474980171825842e-02 3.980185635190277432e-02 4.154643057563701253e-02 4.338005419484911029e-02 4.537989829065294800e-02 4.764494316672478191e-02 5.028503552153237161e-02 5.340200927513668455e-02 5.706484138022810404e-02 6.128367206778684295e-02 6.598852320304109120e-02 7.101686134808345152e-02 7.611117546378418086e-02 8.092574636249232067e-02 8.504178700143562308e-02 8.799154541936465845e-02 8.929385092667013746e-02 8.850580420249316849e-02 8.529914702119056891e-02 7.957918449969264563e-02 7.168833270304005023e-02 6.278773299854967238e-02 5.550422538818943624e-02 5.412668553594811305e-02 6.179029800389027050e-02 7.705108969038255984e-02 9.628308227128595798e-02 1.165211185647578307e-01 1.357538027879254816e-01 1.525921992034653119e-01 1.659622203150253328e-01 1.747940794614923632e-01 1.777360045951892620e-01 1.730525657542118234e-01 1.588939637683363659e-01 1.339937226547733562e-01 9.864040721971432946e-02 5.567329189929690753e-02 1.454769365456989524e-02 3.689303880374560779e-02 6.833907612776854434e-02 8.786150708972251255e-02 9.921784364694896663e-02 1.111256574862775071e-01 1.255885709869141442e-01 1.326061201060071415e-01 1.205227376894909830e-01 8.795439319396396172e-02 5.533982381290496882e-02 6.527678503805425803e-02 9.073935941200014788e-02 1.002194305525474088e-01 1.002675292193544593e-01 1.096375000159512808e-01 1.325676592573139800e-01 1.670047320466738205e-01 2.139883954666866872e-01 2.623725224060171057e-01 2.936900822360772878e-01 3.014185631496945628e-01 2.957344868340871513e-01 2.880022586235705395e-01 2.788404884195517242e-01 2.704973181141268057e-01 2.725771950713803404e-01 2.805959903142438150e-01 2.730769706350620885e-01 2.381095619605878011e-01 1.870796030511289176e-01 1.446076922105418161e-01 1.199162489761484707e-01 9.507584374160300833e-02 5.678370519280426937e-02 1.316504711442594705e-02 3.307560841383277300e-02 5.642014530246378112e-02 6.206734671522237679e-02 6.093377400937152744e-02 6.935807409774485954e-02 8.683425230296605568e-02 1.008724601961996092e-01 1.042552854933403855e-01 9.737337740849326406e-02 8.691505774675233054e-02 8.311973004071664117e-02 9.114176367152521108e-02 1.053734704553697388e-01 1.176971127176927173e-01 1.234274162187330437e-01 1.212738750569312685e-01 1.123814385374712344e-01 9.972153339818198847e-02 8.773395360589088254e-02 8.144364518742348846e-02 8.370546879750924429e-02 9.279700434001082743e-02 1.046398067020837541e-01 1.159512493437219183e-01 1.249659190285158095e-01 1.310682980248871476e-01 1.343853268309991578e-01 1.354967419161428877e-01 1.352221147262897549e-01 1.344449632915662163e-01 1.339575602247855268e-01 1.343336671790967551e-01 1.358538865715542276e-01 1.385052345882277214e-01 1.420493065937708521e-01 1.461242844226687265e-01 1.503404890179554643e-01 1.543462570064824957e-01 1.578613309951280852e-01 1.606859966265993256e-01 1.626960365180161183e-01 1.638311766623237464e-01 1.640816997315177050e-01 1.634756502462601790e-01 1.620676840118269457e-01 1.599298726932976700e-01 1.571444115942501885e-01 1.537980223371401833e-01 1.499777914126989298e-01 1.457681858465444680e-01 1.412490101664153896e-01 1.364941001298879963e-01 1.315705812640345362e-01 1.265385508824036220e-01 1.214510694925540341e-01 1.163543709689728867e-01 1.112882206059311874e-01 1.062863664792297325e-01 1.013770428281642877e-01 9.658349483816046355e-02 9.192450266537330328e-02
3.159721304479782417e-02 3.162356625236939500e-02 3.162772088697851647e-02 3.162194139205334181e-02 3.162107026682624972e-02 3.164221372203849386e-02 3.170408933492379483e-02 3.182598177144965040e-02 3.202631050396083368e-02 3.232090697689567887e-02 3.272121603258387745e-02 3.323274874630434417e-02 3.385418381655271036e-02 3.457751582389424067e-02 3.538958304372716995e-02 3.627520420516008176e-02 3.722204189412563896e-02 3.822717982207222975e-02 3.930517068691808530e-02 4.049682505109564179e-02 4.187709379797833337e-02 4.355903533239653680e-02 4.568957908034188692e-02 4.843299037756996356e-02 5.194126800477887745e-02 5.631685212865186058e-02 6.157794150160470631e-02 6.763570456113282559e-02 7.428638834175470274e-02 8.121565215706996743e-02 8.801146946098276080e-02 9.418457683001389691e-02 9.919868275923238166e-02 1.025148800790218334e-01 1.036560596104632720e-01 1.022985095543799822e-01 9.840026222610509521e-02 9.237814474416011779e-02 8.533413680470341989e-02 7.924061783849560558e-02 7.668650954438457901e-02 7.958051230146769017e-02 8.756972047668691583e-02 9.830064777495968464e-02 1.090331850760371674e-01 1.176767519273403118e-01 1.229957581826816165e-01 1.243507552128588073e-01 1.211454448056327043e-01 1.122171127346631991e-01 9.563484506595545942e-02 6.933746721001486646e-02 3.311005522140591378e-02 2.227926643350385330e-02 7.225451929353121638e-02 1.235575820006063752e-01 1.658606827111322735e-01 1.935634818994081130e-01 2.069685233240746991e-01 2.123265541404930346e-01 2.154473956148130476e-01 2.129243399283229921e-01 1.936938558097064944e-01 1.509180740408585519e-01 9.284321928383194866e-02 5.507300448209063309e-02 7.138495466264238587e-02 8.816971046956628699e-02 9.552437997925582180e-02 1.177752097968952222e-01 1.542707711113996405e-01 1.867598913903003310e-01 2.111388627445744404e-01 2.301967216310623898e-01 2.379188184571238707e-01 2.263223520667029531e-01 2.020865654925376731e-01 1.842387724794418424e-01 1.806312141776660884e-01 1.844639836951000311e-01 1.957478729768808157e-01 2.148905968745096762e-01 2.296395744234185909e-01 2.290095715620188432e-01 2.160196322977205596e-01 2.002236092984185367e-01 1.818654884857548171e-01 1.517441040569548760e-01 1.053940928714130199e-01 4.971233876797741258e-02 8.004860857484176473e-03 3.955434619865708101e-02 5.504370053114013978e-02 5.935150325570606039e-02 7.188171017212292846e-02 9.851353047925512363e-02 1.268957488901139574e-01 1.463049313916844063e-01 1.525615267083882676e-01 1.469002327160840449e-01 1.341585278842275797e-01 1.204563763550243055e-01 1.102958633335159727e-01 1.042700780353403162e-01 9.985957865298518421e-02 9.469342295976770907e-02 8.886174859266704473e-02 8.513952778126132603e-02 8.719706552305368785e-02 9.632845945159476675e-02 1.103099622340250330e-01 1.256436695948988935e-01 1.395141269762285308e-01 1.502334107297155219e-01 1.570839514780795754e-01 1.600800784156224121e-01 1.597568240439374565e-01 1.569891927114897834e-01 1.528305659195298427e-01 1.483588243495681802e-01 1.445247330485991410e-01 1.420135876051543400e-01 1.411530849002949062e-01 1.419049622962553214e-01 1.439466627924422260e-01 1.468035134882515746e-01 1.499750571485167494e-01 1.530203546433659689e-01 1.555978534347977615e-01 1.574724939456506601e-01 1.585050334785845783e-01 1.586343681815459150e-01 1.578589062685652744e-01 1.562197802223018461e-01 1.537868638594021842e-01 1.506476777142910783e-01 1.468988960051874904e-01 1.426400496239332016e-01 1.379690139097831947e-01 1.329789098040980999e-01 1.277561010641741490e-01 1.223790248658730151e-01 1.169176428707666693e-01 1.114333429049790963e-01 1.059791576432790039e-01 1.006001966282899229e-01 9.533421233143009321e-02 9.021224057383109285e-02 8.525927122811730041e-02 8.049491739970081328e-02 7.593406084161126446e-02
4.174470013011298553e-02 4.178835346264155731e-02 4.172778059572535697e-02 4.156106425587961090e-02 4.128839834391998670e-02 4.091251570575157870e-02 4.043910347735865662e-02 3.987716445683851807e-02 3.923926677573591482e-02 3.854160845964921950e-02 3.780381447895836411e-02 3.704839285058116743e-02 3.629982031920745561e-02 3.558332765830365257e-02 3.492362543834581778e-02 3.434404854210202501e-02 3.386685729564671565e-02 3.351561688704794706e-02 3.332053190801476106e-02 3.332713246070204832e-02 3.360752484774035681e-02 3.427127875216478409e-02 3.547013878551891902e-02 3.738886941461566638e-02 4.021737095870106526e-02 4.410878598296069653e-02 4.913847549698075606e-02 5.527829382514064943e-02 6.238914957479860246e-02 7.022514318313967385e-02 7.844250919870368599e-02 8.661201873623346204e-02 9.423814583393123889e-02 1.007902610991690262e-01 1.057511297076982326e-01 1.086867569844077591e-01 1.093388189742958289e-01 1.077346303814747802e-01 1.042948226946128626e-01 9.988584905212746778e-02 9.570827340885981749e-02 9.288730379078213861e-02 9.181607731777340076e-02 9.171672920235553195e-02 9.091728277030040883e-02 8.769070945844503751e-02 8.109314131916374457e-02 7.141405802285547000e-02 5.995311019395488383e-02 4.780399767665399757e-02 3.428155966058265419e-02 1.999280534722853303e-02 3.120824676720115182e-02 7.178654891927938042e-02 1.239644316865004120e-01 1.780944340910913526e-01 2.237591731554783858e-01 2.521921964800096227e-01 2.607915377282147840e-01 2.560890069225558729e-01 2.497535907319002046e-01 2.452895587189744264e-01 2.308596706088548445e-01 1.921165566313278172e-01 1.290487397426062222e-01 6.527215056321647446e-02 5.391139481991244486e-02 6.847121075484878527e-02 7.284115850042849338e-02 1.053011556573225926e-01 1.587064547238039858e-01 1.954367305244685271e-01 2.051738494291620030e-01 2.055369696583738692e-01 2.111344357857818377e-01 2.068750374000718206e-01 1.739532741552007045e-01 1.168142556990528491e-01 6.129517554468105756e-02 4.536962819113885687e-02 6.702146762509836320e-02 9.912494776802702190e-02 1.337662554877927790e-01 1.630379836995890508e-01 1.860796167663073264e-01 2.049039269943761232e-01 2.136873684170136622e-01 2.014248593147892896e-01 1.633723538377525875e-01 1.067322483092461582e-01 4.955342640043206015e-02 3.017644675229380624e-02 4.750322711252773916e-02 5.430467522124914764e-02 6.125905775377831625e-02 8.552221491084187333e-02 1.192405728561276301e-01 1.484062796562899689e-01 1.656234800430432252e-01 1.695954650420632981e-01 1.631603641039094943e-01 1.510479703036257948e-01 1.376904811754861013e-01 1.257836594683516274e-01 1.163280457902518411e-01 1.099542589793923442e-01 1.080426824169883893e-01 1.121897429351495501e-01 1.224868094521011086e-01 1.369167946437758465e-01 1.525012747918855494e-01 1.665596094189079890e-01 1.772434586943602841e-01 1.835931974785303955e-01 1.854190873656804128e-01 1.831361416463087588e-01 1.775953486400497217e-01 1.699239872778857130e-01 1.613741447067579549e-01 1.531702908664485940e-01 1.463482726455127281e-01 1.415987521903969981e-01 1.391628621503674390e-01 1.388385724979737945e-01 1.401070625572585771e-01 1.423159680033047880e-01 1.448370854868505364e-01 1.471573369134131226e-01 1.489083768088625137e-01 1.498588819997924981e-01 1.498908195088265727e-01 1.489723402333466007e-01 1.471330854554942502e-01 1.444438318909574692e-01 1.410006215576677380e-01 1.369128464975171988e-01 1.322945842090193225e-01 1.272585062466788097e-01 1.219117752174050384e-01 1.163534495020014797e-01 1.106730105365227035e-01 1.049497087853897143e-01 9.925249141508080131e-02 9.364032870849085810e-02 8.816279941429050471e-02 8.286082938183950142e-02 7.776750464556474174e-02 7.290890101877212093e-02 6.830488846501771294e-02 6.396988111084607465e-02 5.991351370318519221e-02
5.095935195466788636e-02 5.108280790330583382e-02 5.104443507728748802e-02 5.083122026303401458e-02 5.043108987791760506e-02 4.983341580778873764e-02 4.902961456299814030e-02 4.801384493557769861e-02 4.678380577627243991e-02 4.534163016682445091e-02 4.369486474495351547e-02 4.185751300630437266e-02 3.985110931712199100e-02 3.770577761272183442e-02 3.546121948813537456e-02 3.316757990826808139e-02 3.088617270862898181e-02 2.869013890313837356e-02 2.666527891370387010e-02 2.491149697531342896e-02 2.354525475883569030e-02 2.270250401896773199e-02 2.253911216172246532e-02 2.322307382865540157e-02 2.491474864069277359e-02 2.774074064804247716e-02 3.177381924842449801e-02 3.702411334893920131e-02 4.343551121611865379e-02 5.088049483295554315e-02 5.915311570467992469e-02 6.796449458170208957e-02 7.694649920906401763e-02 8.566914193018908275e-02 9.367676849539567641e-02 1.005468577048384132e-01 1.059717807447109472e-01 1.098555412248169577e-01 1.124003022215169650e-01 1.141289191741312326e-01 1.157622424403933065e-01 1.178941953099533341e-01 1.205478371640961721e-01 1.228829445273082882e-01 1.233138847285719653e-01 1.200349064082409933e-01 1.117399092998643262e-01 9.832007749248597439e-02 8.137709328373249340e-02 6.438421951013398314e-02 5.226258736289303430e-02 5.019520215519637785e-02 6.234162509086365461e-02 9.065258908245031610e-02 1.326918992729504698e-01 1.807204595873948549e-01 2.231402330524092925e-01 2.481247042259960012e-01 2.492214904618714477e-01 2.315619059824148007e-01 2.136281515228087569e-01 2.116742035226064078e-01 2.146252644274077859e-01 1.964941961728272624e-01 1.464282644609067874e-01 7.945085572531719598e-02 4.056452055553953773e-02 4.594313874306163448e-02 4.241518133475876556e-02 8.443037100370967551e-02 1.517986037467479177e-01 1.920694668113763492e-01 1.873593923733332112e-01 1.647642675581217075e-01 1.767319349118870453e-01 2.098496294271669504e-01 2.168972738186618343e-01 1.896786967505650345e-01 1.508268098973603033e-01 1.201932700793593711e-01 9.221546569328412102e-02 6.029631734961479750e-02 4.357096638474735467e-02 6.159298050302958877e-02 9.781558211082977405e-02 1.434614002744095673e-01 1.839015160054718045e-01 2.005044535519487359e-01 1.835023725115781656e-01 1.378172279361692398e-01 8.209106043212519022e-02 4.948419222871835998e-02 5.822863645752134054e-02 6.688089850849124329e-02 6.523823664276104384e-02 7.006160329183680480e-02 9.176841993623517657e-02 1.193260695083304818e-01 1.416428859484847314e-01 1.546736074893869939e-01 1.590172101780858716e-01 1.573104582589686939e-01 1.523714141660454102e-01 1.464532791510667342e-01 1.415131329019458650e-01 1.396663530860520475e-01 1.428431497218644874e-01 1.516416565158898999e-01 1.646876437776723934e-01 1.793164079183192094e-01 1.927458021183778292e-01 2.028276088094342899e-01 2.082926469764398991e-01 2.087191229344797783e-01 2.043908230428403694e-01 1.961238431167121876e-01 1.850955340156527629e-01 1.726864872808560603e-01 1.603299163343439582e-01 1.493507366350262100e-01 1.407807167980319463e-01 1.351746317190439528e-01 1.325116659502320882e-01 1.322671587021188033e-01 1.336342216765082913e-01 1.357709286533844706e-01 1.379658346926825874e-01 1.397015663677013131e-01 1.406506150082275641e-01 1.406417458663958564e-01 1.396204465257012417e-01 1.376135530823697217e-01 1.347009454213511370e-01 1.309941669075154747e-01 1.266208602481204426e-01 1.217137838717354953e-01 1.164033218944124926e-01 1.108126071279341429e-01 1.050545674688523612e-01 9.923036334238068135e-02 9.342880806571041141e-02 8.772645932205075381e-02 8.218814407377181275e-02 7.686773609867827983e-02 7.180904900435795823e-02 6.704674161357891682e-02 6.260716031200400100e-02 5.850906750551940205e-02 5.476422974774174807e-02 5.137786564712602116e-02 4.834898289024558427e-02
5.866063408899632736e-02 5.889615844144704959e-02 5.893567348628014207e-02 5.875959644037152818e-02 5.834864475461969124e-02 5.768437812837801104e-02 5.674987473453287079e-02 5.553056201526580804e-02 5.401522352869813498e-02 5.219720400539599320e-02 5.007583482229305272e-02 4.765810115611012615e-02 4.496056921653146521e-02 4.201158458798914808e-02 3.885373353279338721e-02 3.554650828338348084e-02 3.216898356901003869e-02 2.882197235615756303e-02 2.562833329178728844e-02 2.272851132553721509e-02 2.026623454762755544e-02 1.835963422519723207e-02 1.706386781795965479e-02 1.635495367374543291e-02 1.617334362562735176e-02 1.652608208295082079e-02 1.758616628548427541e-02 1.969753536216602846e-02 2.323528601962516690e-02 2.841760843165809861e-02 3.523078678263844715e-02 4.346953304703449900e-02 5.279663426358464223e-02 6.278584315805650629e-02 7.296444891310102654e-02 8.287658501068585759e-02 9.217773342094029432e-02 1.007551697886214931e-01 1.088414399458760007e-01 1.170438670663887654e-01 1.261773902866303310e-01 1.368398445559767251e-01 1.488642643261461618e-01 1.609670351529666199e-01 1.708295098521311894e-01 1.755912584706836865e-01 1.725985657501585835e-01 1.602733501044163456e-01 1.389996020230453710e-01 1.119336144814216533e-01 8.563514146812162275e-02 6.946253671537076790e-02 6.911805530769556116e-02 8.107758973898752941e-02 1.031035966858116909e-01 1.352185567209197858e-01 1.707732968196132017e-01 1.964158702107217380e-01 1.989620162788278412e-01 1.739181890523579521e-01 1.355810273487798590e-01 1.229027944432708880e-01 1.470770368029127584e-01 1.630334363770504502e-01 1.431804896261922866e-01 9.229916037816220109e-02 3.936490583327958981e-02 1.957433810478645744e-02 1.171328256831424830e-02 6.956703333513356013e-02 1.403060370752047814e-01 1.806585086412873520e-01 1.639534128175406391e-01 1.034168626992476719e-01 1.000755500245534141e-01 1.768438961282599031e-01 2.362069394874157791e-01 2.628608169002830119e-01 2.688178565256051367e-01 2.598040135190033961e-01 2.323972492716097349e-01 1.901843615736530102e-01 1.437801860549569044e-01 9.422904808334646443e-02 3.276631036694100524e-02 4.025985495709916845e-02 1.078959245362092617e-01 1.496697578189905842e-01 1.534427011337690938e-01 1.224980597138243948e-01 7.598306923785294598e-02 5.310464121556534439e-02 7.164199669041318441e-02 8.769313765979894204e-02 8.811527504454130799e-02 8.034962030534423261e-02 7.807749809708675048e-02 8.812360896861030912e-02 1.048741500315469311e-01 1.214197803710001522e-01 1.346512037687373764e-01 1.437629932613781747e-01 1.490181166019219072e-01 1.516215762779417886e-01 1.538274476491406917e-01 1.584003999908146498e-01 1.672488935400049670e-01 1.802178229129667852e-01 1.952236926807587869e-01 2.094303277217841874e-01 2.203345333846115639e-01 2.262870291708600767e-01 2.265867038837260372e-01 2.213687753968107963e-01 2.114191608889554319e-01 1.979787879841418685e-01 1.825647298373767602e-01 1.668109558804383163e-01 1.523097785248769820e-01 1.404205854404159959e-01 1.320335978012247002e-01 1.273621620654320497e-01 1.259192890822406763e-01 1.267499136013289784e-01 1.287799187399580880e-01 1.310812258701603283e-01 1.329811647266026797e-01 1.340607756169237552e-01 1.341063405028544986e-01 1.330531989047125663e-01 1.309373057386662154e-01 1.278579417513129035e-01 1.239505562396014532e-01 1.193676564956498570e-01 1.142657538527873801e-01 1.087967561374959674e-01 1.031025736995381942e-01 9.731201099712827318e-02 9.153924619950094821e-02 8.588337211187349607e-02 8.042859857016680658e-02 7.524481269373205217e-02 7.038827050134831287e-02 6.590226169772502030e-02 6.181765790657332837e-02 5.815332907153323433e-02 5.491649217417046008e-02 5.210312915450931309e-02 4.969865431379513060e-02 4.767899975276593955e-02 4.601220793315492774e-02
6.439839816820178142e-02 6.475089771142966688e-02 6.489431086849210828e-02 6.480695950729245536e-02 6.446756064506041495e-02 6.385592001070004853e-02 6.295382247790652641e-02 6.174616089441375966e-02 6.022235240972664827e-02 5.837809970895521672e-02 5.621756221415587923e-02 5.375600505951366737e-02 5.102297999707715304e-02 4.806603370854480722e-02 4.495476872693430354e-02 4.178465940073804175e-02 3.867909821207335397e-02 3.578642655383822840e-02 3.326639737288161064e-02 3.125979864926211466e-02 2.984110407068572834e-02 2.897003315116656111e-02 2.847113111687627970e-02 2.805828788196851331e-02 2.739037595444352227e-02 2.613180494410084764e-02 2.400892588403906111e-02 2.088368639011110861e-02 1.692782111206373591e-02 1.320439073392380876e-02 1.288897279935942615e-02 1.842579342969097658e-02 2.770096076714552782e-02 3.869464061989511677e-02 5.033305804137861578e-02 6.189030494578307701e-02 7.288195446210754547e-02 8.318683721777704598e-02 9.323529255442150609e-02 1.040991878575096008e-01 1.172421702926625120e-01 1.337950938961036396e-01 1.536592857103555310e-01 1.750254256733855818e-01 1.945433151701971564e-01 2.079429261895243408e-01 2.109041361544340409e-01 2.001140972227426484e-01 1.744747487182788936e-01 1.364173637210343015e-01 9.361533776960632991e-02 6.240593291982331897e-02 6.033604485551957025e-02 6.890846586033717858e-02 6.764109440316221078e-02 6.802221211864817318e-02 9.761151756216197850e-02 1.439240511900358455e-01 1.773639889313836371e-01 1.773379757460750161e-01 1.371930564329896240e-01 7.102505418887387900e-02 5.475582383115848439e-02 1.056392915730006293e-01 1.268603880239767556e-01 1.050314450283298534e-01 5.631042261358504969e-02 1.687624223494989598e-02 3.965476084916063487e-02 7.896948270825372707e-02 1.298297216488347450e-01 1.659385129900765032e-01 1.582065580976953212e-01 9.928360987950481109e-02 1.891284170785332078e-02 9.965244696050365447e-02 1.884121858627815227e-01 2.614909756866934387e-01 3.148141280184542090e-01 3.382856607947368199e-01 3.268643275357998035e-01 2.906312375067608422e-01 2.460728609967054170e-01 1.988304558204761763e-01 1.468538679551460724e-01 1.043534693543103492e-01 1.012074514804617575e-01 1.168764553891778746e-01 1.131848598161147718e-01 8.491986385667928128e-02 5.599278652710949766e-02 6.803270770848685034e-02 9.732311491973910655e-02 1.143727997285502868e-01 1.156041672034346796e-01 1.067710708901004474e-01 9.631716070305748612e-02 9.152950981314315893e-02 9.549162822497858638e-02 1.062073297002019134e-01 1.193023761378999292e-01 1.309961261787563336e-01 1.395000986843975832e-01 1.454503314461450258e-01 1.514632242274901730e-01 1.605629884930267759e-01 1.740888969101688777e-01 1.907872399956836995e-01 2.077508340861062286e-01 2.219232493925017147e-01 2.310355757609653393e-01 2.339007101370056962e-01 2.303548648912332464e-01 2.210594229428926305e-01 2.072698176777165724e-01 1.906197240372308477e-01 1.729357960367161051e-01 1.560699933408590256e-01 1.417078776096662718e-01 1.311059924705887947e-01 1.247909624472584161e-01 1.224102319810627670e-01 1.229264747455455775e-01 1.250575901837205073e-01 1.276617251478233128e-01 1.299100395839160871e-01 1.312932099270891495e-01 1.315579578560411578e-01 1.306331173403369184e-01 1.285674044050348908e-01 1.254828329508633489e-01 1.215416759367277111e-01 1.169237705550792567e-01 1.118113545504911960e-01 1.063792670361949494e-01 1.007889082373414208e-01 9.518477568181658854e-02 8.969270299085722875e-02 8.441915674894300003e-02 7.945112803742181151e-02 7.485631247573666658e-02 7.068342207617385464e-02 6.696261766836172913e-02 6.370617883518753244e-02 6.090960892803014975e-02 5.855337019795280734e-02 5.660534161289954014e-02 5.502391487239126355e-02 5.376146039167446072e-02 5.276778309669985512e-02 5.199319195359605045e-02
6.790539868288955616e-02 6.835745838813696296e-02 6.860467488840864270e-02 6.862690364712277502e-02 6.840502448199199670e-02 6.792184650285508496e-02 6.716327168324878749e-02 6.611977179328920595e-02 6.478823872242120419e-02 6.317426702530762328e-02 6.129490996984693352e-02 5.918189603938521504e-02 5.688516214241306351e-02 5.447628312732441525e-02 5.205085330199283461e-02 4.972801825195101444e-02 4.764427540855986631e-02 4.593806205968349599e-02 4.472315347975523714e-02 4.405415099219062158e-02 4.389486461180823473e-02 4.410349949121408764e-02 4.444149524237188398e-02 4.460053027336677994e-02 4.423592579965807126e-02 4.299791210084417947e-02 4.055880853650562640e-02 3.663829335570452372e-02 3.102979274421615447e-02 2.363079474670976357e-02 1.448626227605802688e-02 4.078407888685727477e-03 8.734364963046931801e-03 2.133843553050692940e-02 3.404640768638547005e-02 4.598586058410786964e-02 5.642509577937043080e-02 6.498662180668819677e-02 7.206654668122751406e-02 7.930546275869808370e-02 8.958785965826356057e-02 1.057649690956078553e-01 1.286028987620184971e-01 1.559612953862664630e-01 1.834959416462663417e-01 2.056735375088861173e-01 2.167084333193855794e-01 2.116275292269827746e-01 1.875613857687845887e-01 1.451574585013535312e-01 9.010036112327569902e-02 3.836958688576853210e-02 4.342620980756421722e-02 6.874286457763409408e-02 6.532437862979498244e-02 2.663875704842218542e-02 4.924491398556306299e-02 1.341889153868784657e-01 2.089768711178967286e-01 2.473565729739182206e-01 2.326381302389938788e-01 1.656149225476497844e-01 6.929354476375879091e-02 4.958175058784226180e-02 1.077873643424894640e-01 1.176051367470543341e-01 8.188728180769717924e-02 5.023613172972084262e-02 8.052724958774787334e-02 1.096525006815553954e-01 1.262693605693377685e-01 1.487551283217053710e-01 1.719531765486390085e-01 1.733224375814732265e-01 1.401877835381888093e-01 8.046644208212018479e-02 8.592827318260023994e-02 1.886312553421994609e-01 2.900057003239658870e-01 3.544742183162429838e-01 3.709806666378147599e-01 3.496133735094786310e-01 3.101366810411809727e-01 2.663394693291133430e-01 2.241815681754497636e-01 1.909879466290998473e-01 1.711468416512849644e-01 1.544316757434388565e-01 1.289005036578009522e-01 1.017550071573808945e-01 9.905428707102659214e-02 1.219130127347962528e-01 1.435369530156073714e-01 1.509625966706498179e-01 1.453585252994871457e-01 1.338429312132367044e-01 1.236447683013180004e-01 1.188793514930077955e-01 1.201435101610310585e-01 1.255840375456222513e-01 1.321056537150207821e-01 1.368165850553720031e-01 1.385853722678526689e-01 1.389644928348751363e-01 1.417144297237919182e-01 1.504326836762884811e-01 1.656619416526765309e-01 1.845446747377839092e-01 2.029527812291692657e-01 2.173773564401408898e-01 2.256326193589821283e-01 2.268669270938596660e-01 2.213301917638703376e-01 2.100869667534373819e-01 1.947452739751526496e-01 1.772262445368407990e-01 1.595709347338626072e-01 1.437475427239949533e-01 1.313935970553592458e-01 1.234668790642071134e-01 1.199561893423093800e-01 1.199419950165599852e-01 1.220490169532979091e-01 1.249536427361137569e-01 1.276592975984156553e-01 1.295409274555308077e-01 1.302799833366441173e-01 1.297770490830170986e-01 1.280764990908306034e-01 1.253101011216409821e-01 1.216572632824766131e-01 1.173178939817718369e-01 1.124943208550885504e-01 1.073795613833395807e-01 1.021499681405916848e-01 9.696082225112032105e-02 9.194386016001676598e-02 8.720604162640963053e-02 8.282913712041309329e-02 7.886994556328282002e-02 7.536113998243133827e-02 7.231285115063057489e-02 6.971510657618729123e-02 6.754113677458882525e-02 6.575137993216932653e-02 6.429783713547536361e-02 6.312833413479188027e-02 6.219027220320127308e-02 6.143358079094900226e-02 6.081275900527831346e-02 6.028804962845647764e-02
6.913098886235803653e-02 6.965174663805236144e-02 6.998466961613927784e-02 7.011356267592303015e-02 7.002411230443275625e-02 6.970497396398576961e-02 6.914914554804853231e-02 6.835567186117177951e-02 6.733171349342617629e-02 6.609498050221117305e-02 6.467645790384309035e-02 6.312320561661868834e-02 6.150075882971082347e-02 5.989424899694924948e-02 5.840683046115931892e-02 5.715351942493624576e-02 5.624861525027140263e-02 5.578620441624958931e-02 5.581619848260826328e-02 5.632182820976730508e-02 5.720581596364867488e-02 5.828963799102375443e-02 5.932499017268070413e-02 6.001284501541871014e-02 6.002556165599270965e-02 5.903017048734774536e-02 5.671394385331965382e-02 5.281592321121549721e-02 4.717195109459823565e-02 3.979317330156133259e-02 3.105048813511596464e-02 2.228797648489694652e-02 1.780749989207335363e-02 2.300325405327663386e-02 3.404890639021013188e-02 4.601708565324875988e-02 5.646078500994065191e-02 6.382909319180153640e-02 6.723004182105679627e-02 6.700358770720732382e-02 6.600327346383066951e-02 7.061342944941717548e-02 8.704310777533008636e-02 1.147244409386822678e-01 1.478221253381077349e-01 1.792355560809379134e-01 2.018310112511325916e-01 2.090987125123225654e-01 1.962539489662505077e-01 1.616749812510301365e-01 1.082768868555563924e-01 4.428164077794098652e-02 1.730253494643865797e-02 6.049386504087432559e-02 7.073709661012661520e-02 4.053461618494180740e-02 4.037860109935653002e-02 1.355678790345073992e-01 2.325050521274530102e-01 2.980324095808482010e-01 3.067998552201128826e-01 2.504920514754062078e-01 1.444229187744034137e-01 3.560311795427850007e-02 8.513375232718900509e-02 1.222302921041770601e-01 1.015454393628838908e-01 7.172856394372557898e-02 1.046491692204822993e-01 1.360931940010377816e-01 1.314777732621440487e-01 1.299388980056824516e-01 1.762232346359853541e-01 2.258803312438035227e-01 2.292809734206214534e-01 1.680330274635633558e-01 5.009652498955554506e-02 9.976492100164319199e-02 2.406970788289755914e-01 3.409177387711670448e-01 3.838625513867906514e-01 3.751654061740255508e-01 3.354768115064662437e-01 2.870533964792884030e-01 2.449840519564988883e-01 2.159819601431346436e-01 1.973465051052440411e-01 1.797751958433171926e-01 1.599803350857992024e-01 1.484914467234739466e-01 1.560654284265696468e-01 1.737440912921447145e-01 1.851747751238160822e-01 1.834005043383186706e-01 1.713511620992795859e-01 1.568059033164272142e-01 1.470936702443076394e-01 1.452368992508829837e-01 1.493939775087851363e-01 1.552898858181963326e-01 1.587189681256925555e-01 1.569898205486277010e-01 1.498722503224895475e-01 1.402176197454251261e-01 1.336665849795879435e-01 1.359782984988222587e-01 1.483959421616930785e-01 1.667488234634866562e-01 1.853377054372929433e-01 1.998506611568954816e-01 2.079206784778804828e-01 2.088063111501300972e-01 2.029595224969596712e-01 1.916462460318274219e-01 1.766392951103028797e-01 1.599773832349933034e-01 1.437638709959407901e-01 1.299454964783713362e-01 1.199960697702256163e-01 1.145322540628540831e-01 1.131230560217525299e-01 1.145607310921050032e-01 1.174254634985599233e-01 1.205264204950175777e-01 1.230580057655949883e-01 1.245709623350734069e-01 1.248832491805232231e-01 1.239926889594022835e-01 1.220088859253256053e-01 1.191045176094460284e-01 1.154818048624630389e-01 1.113499507282442735e-01 1.069102601778656320e-01 1.023465533364803504e-01 9.781919075114427209e-02 9.346156709264318019e-02 8.937834984101011848e-02 8.564506981738839730e-02 8.230890927599714135e-02 7.939065991677370093e-02 7.688782109347673532e-02 7.477869269064689461e-02 7.302714674355714752e-02 7.158762227333308192e-02 7.040984907073057075e-02 6.944288699268306997e-02 6.863823142500337371e-02 6.795191967088355656e-02 6.734572250924428238e-02 6.678759389706707961e-02 6.625158134734454585e-02
6.824510295501436119e-02 6.880119350910308962e-02 6.919464573078557001e-02 6.941435679435781214e-02 6.945191927485062922e-02 6.930281098145972540e-02 6.896785819825350383e-02 6.845498940656868925e-02 6.778126231129819046e-02 6.697507906594164784e-02 6.607838324609233149e-02 6.514843568383818506e-02 6.425848541138938497e-02 6.349632336466622118e-02 6.295946722636559800e-02 6.274585407961924544e-02 6.293975920653592515e-02 6.359432260306138729e-02 6.471399003102902558e-02 6.624113021270784663e-02 6.805008687893024377e-02 6.994939085878353058e-02 7.169050454785913518e-02 7.298074310263015507e-02 7.349897332312771425e-02 7.291446921943692261e-02 7.091126095323355139e-02 6.722279186528662409e-02 6.168675666476501618e-02 5.434415133067011655e-02 4.565068122860696520e-02 3.699324802645340832e-02 3.171381136572420240e-02 3.433914942885572807e-02 4.465978151412166447e-02 5.840253132306129358e-02 7.203711211460350761e-02 8.303570750765427999e-02 8.938370930362904421e-02 8.964072414524557053e-02 8.356867080455286645e-02 7.378051203994218099e-02 6.899623865396828370e-02 8.188078243806379275e-02 1.125965299101967659e-01 1.504203243788376776e-01 1.849511612717895936e-01 2.073898478185691452e-01 2.106176351428073468e-01 1.903565203919047599e-01 1.467701614902545415e-01 8.576604962678235911e-02 1.925076226197956764e-02 3.636120191613802927e-02 6.365250255426486981e-02 4.992432107260148105e-02 2.165115807925798233e-02 1.101117544663657993e-01 2.160941920905489200e-01 3.010045201688296701e-01 3.337910293253656957e-01 2.980168274392235861e-01 2.007933591205240398e-01 7.381208463518307283e-02 4.543278458681784121e-02 1.057982343450105389e-01 1.022553650457583840e-01 6.856676683444738740e-02 9.506831122790702915e-02 1.364987524998516055e-01 1.363637768223371072e-01 1.181095894550106690e-01 1.568010649338268669e-01 2.271066365878434135e-01 2.621474613564583334e-01 2.328539430789715592e-01 1.475443158983764103e-01 1.050870064494280193e-01 2.119772038210422371e-01 3.200088040978589787e-01 3.748206431900949487e-01 3.709492343194480402e-01 3.264599498564598190e-01 2.683125210710826103e-01 2.184963609238269600e-01 1.867599827397901091e-01 1.714284623474550406e-01 1.659688573143561219e-01 1.665571775482924677e-01 1.733770860597113328e-01 1.849807466788556953e-01 1.954719362352556888e-01 1.987885995714302190e-01 1.931460101714942978e-01 1.816169608006278358e-01 1.700939741480651801e-01 1.642338565042605891e-01 1.663235003481167151e-01 1.739778711944903744e-01 1.819804035162872480e-01 1.852070450376416266e-01 1.805363293129005342e-01 1.677176329266040211e-01 1.497149655211179042e-01 1.326656033011914537e-01 1.243582294189305992e-01 1.291070285282921726e-01 1.435217311010776597e-01 1.605236591137530755e-01 1.745655138571547693e-01 1.827147992440016078e-01 1.840390349708864171e-01 1.789321193368400842e-01 1.686237882600522819e-01 1.548334917763722340e-01 1.395243493071514629e-01 1.247121016259452736e-01 1.122566462424907374e-01 1.035477042910564194e-01 9.911200826414606757e-02 9.843731409510915464e-02 1.002918215995370343e-01 1.033112506937460540e-01 1.064082024243023089e-01 1.088844500198271337e-01 1.103775433137460238e-01 1.107657975924290078e-01 1.100838011253984922e-01 1.084594898886296760e-01 1.060702502993021573e-01 1.031131212561128968e-01 9.978486985912835006e-02 9.626886026443326472e-02 9.272659861788094815e-02 8.929256419679741652e-02 8.607147713694875135e-02 8.313753912573858262e-02 8.053541687382843872e-02 7.828281167949717456e-02 7.637438832229254126e-02 7.478668327438924013e-02 7.348346856756730883e-02 7.242099730289804083e-02 7.155263238175899043e-02 7.083253254070884242e-02 7.021827432943798797e-02 6.967246348225528130e-02 6.916350065465351471e-02 6.866571202909468874e-02 6.815905121066145878e-02 6.762854675081031441e-02
6.560796885239962573e-02 6.617327317998046576e-02 6.660515725266689946e-02 6.689761381440803567e-02 6.704791597891761323e-02 6.705782280781445726e-02 6.693502098014633694e-02 6.669478792283826951e-02 6.636180931313213904e-02 6.597199347215516874e-02 6.557398390080064476e-02 6.522987556624647298e-02 6.501441629318488458e-02 6.501180582617020753e-02 6.530925341785294436e-02 6.598692009558293492e-02 6.710484148650772140e-02 6.868865616374220107e-02 7.071682109721359744e-02 7.311183280199391732e-02 7.573674624022617985e-02 7.839673956333673144e-02 8.084456333436744468e-02 8.278885237677452436e-02 8.390522285205377628e-02 8.385139141265149365e-02 8.228911989126655446e-02 7.891816571251782098e-02 7.353252094543076545e-02 6.612270929365998695e-02 5.708651836035849580e-02 4.771053866016290723e-02 4.112127046629954902e-02 4.222073581973521256e-02 5.263421812302269270e-02 6.867763293474932196e-02 8.620663498620315113e-02 1.020831179864451210e-01 1.137155705110696052e-01 1.189155569615051311e-01 1.162090702352078508e-01 1.056972854888163227e-01 9.107367448767723916e-02 8.336603913296708468e-02 9.725954452031403130e-02 1.308556976704680352e-01 1.698793530131895713e-01 2.016673735352633445e-01 2.164996622760439748e-01 2.077738894842987294e-01 1.733863507925228198e-01 1.174597960929764789e-01 5.295078769500623228e-02 3.342946574948938571e-02 6.683107081158998208e-02 6.847216540301837018e-02 2.582958105072212865e-02 6.494482918450809883e-02 1.727595556354024064e-01 2.725120024362399640e-01 3.310724262835693654e-01 3.258900279769920694e-01 2.549849370695290718e-01 1.402915156070294600e-01 2.188743021191197347e-02 6.378181788170023125e-02 8.686196539136308015e-02 5.556135793484996005e-02 4.812894537984017951e-02 1.027322451326260905e-01 1.304118801188957344e-01 1.233965914926586777e-01 1.305133870729655865e-01 1.875292215547460506e-01 2.446943743348976019e-01 2.572888844036775313e-01 2.172437527780273769e-01 1.694253854514050361e-01 2.007906223059796602e-01 2.790457901212028413e-01 3.284837467301746083e-01 3.260466345286610057e-01 2.819858697952475346e-01 2.217167032732292598e-01 1.709048026609711890e-01 1.449551705989717276e-01 1.436554633884735144e-01 1.559925790324760142e-01 1.711076719155603665e-01 1.826061846207810979e-01 1.881858933504389764e-01 1.882987267801743969e-01 1.846976511413808975e-01 1.793998227392389067e-01 1.744367325173155348e-01 1.721657509078378667e-01 1.749847692452040915e-01 1.836057263975575393e-01 1.954885523862492369e-01 2.056699669147176723e-01 2.091745091570780812e-01 2.029564247791560971e-01 1.867611272601389094e-01 1.632683752397874888e-01 1.379757083108615612e-01 1.187168651140830256e-01 1.126860973447647990e-01 1.200263827155357843e-01 1.336983208345639274e-01 1.466490744720494732e-01 1.549304072187754622e-01 1.570994072656041740e-01 1.532479067783668880e-01 1.443562518941127748e-01 1.318915169576312940e-01 1.175563928852208506e-01 1.031324498846554472e-01 9.035644625339833702e-02 8.072500384374148297e-02 7.512724168994540375e-02 7.345952607244649046e-02 7.469007059496218792e-02 7.744592331511415684e-02 8.056746242098308808e-02 8.330126347095480333e-02 8.525395651525446983e-02 8.628471173644522429e-02 8.641146118443426838e-02 8.574408841240721557e-02 8.443967758453939376e-02 8.267299674593128755e-02 8.061705355391214634e-02 7.843032613595363189e-02 7.624856448357390792e-02 7.417993946465739619e-02 7.230288928318061303e-02 7.066632454241672523e-02 6.929192738577760746e-02 6.817817093614333968e-02 6.730549788218111174e-02 6.664196002160656385e-02 6.614862402741993053e-02 6.578420156186098877e-02 6.550860125794488731e-02 6.528533990285800837e-02 6.508292785745488362e-02 6.487543836623077542e-02 6.464249367430681403e-02 6.436887846135842806e-02 6.404394787409416201e-02 6.366095071776863012e-02
6.170650639217623024e-02 6.226713349727987928e-02 6.272383695496350220e-02 6.307479709824849456e-02 6.332173513533263798e-02 6.347106619936211669e-02 6.353524563567373995e-02 6.353426918425324199e-02 6.349722564248341805e-02 6.346370282008159669e-02 6.348470968370591161e-02 6.362261139431001078e-02 6.394942500956873888e-02 6.454278604858514068e-02 6.547910079909491365e-02 6.682394301411803683e-02 6.862057108053810917e-02 7.087821715028894132e-02 7.356208228809063554e-02 7.658651487846369899e-02 7.981188662402169398e-02 8.304479647283037613e-02 8.604091834023618046e-02 8.851015387727495520e-02 9.012453571215249537e-02 9.053031857678917049e-02 8.936690804623266537e-02 8.629718188422466629e-02 8.105784409919432332e-02 7.354917011822505180e-02 6.401482062404818818e-02 5.345416555242443052e-02 4.457227923510759943e-02 4.267730090925002384e-02 5.155363135172468664e-02 6.816947471767341449e-02 8.762923357603555341e-02 1.062877252386795063e-01 1.212699898853509678e-01 1.301098455637438589e-01 1.308887205477786697e-01 1.227951840503494207e-01 1.073406168696687535e-01 9.102402143759612263e-02 8.813692727517341563e-02 1.087436728939015357e-01 1.427783592617973274e-01 1.750185022976705751e-01 1.941033043387856150e-01 1.924997214614480034e-01 1.672273843797149051e-01 1.217554046073003188e-01 7.067775354354578765e-02 5.606109655803973024e-02 8.173047830242445577e-02 8.874909284166881962e-02 5.608477614413969609e-02 3.330749041911423153e-02 1.339664821116970661e-01 2.436714287758353636e-01 3.263394485015990720e-01 3.547981807933366372e-01 3.170454542229729222e-01 2.228056566645943426e-01 1.056400739317867460e-01 5.732786807049346928e-02 1.028879717449408954e-01 1.021019728758357642e-01 5.249329368003106955e-02 5.714843134819345277e-02 1.199633508750572036e-01 1.451555788190534158e-01 1.326380082968113550e-01 1.416781542301285279e-01 2.021973642226602974e-01 2.554125852004445751e-01 2.642278106625746692e-01 2.362445210289813857e-01 2.134494818505570934e-01 2.247617323510939236e-01 2.430142711961613411e-01 2.366509492595607056e-01 2.025600456904627922e-01 1.577023382492440950e-01 1.273526315170132039e-01 1.281667238632936134e-01 1.492466441972476743e-01 1.718794546576554172e-01 1.862653680088098285e-01 1.893935890696716862e-01 1.830770891529775179e-01 1.727427424804569844e-01 1.647208287894635914e-01 1.625413806492529700e-01 1.658523915097008250e-01 1.732357841166837775e-01 1.843579285837720072e-01 1.987196606417731271e-01 2.137028028880265940e-01 2.248458485945688534e-01 2.277880348124710908e-01 2.199764521146380380e-01 2.013928197311372070e-01 1.745356420696456135e-01 1.441379487570931539e-01 1.169602311738854594e-01 1.008430005250666867e-01 9.985447960952249791e-02 1.092605318013941812e-01 1.209607769988161191e-01 1.297001145653954302e-01 1.332985680610148105e-01 1.313958898364059047e-01 1.245979359243447882e-01 1.139941866099302842e-01 1.008798076732041193e-01 8.660045758092164980e-02 7.248452334017670140e-02 5.983754316344502139e-02 4.993313758463134577e-02 4.381087652537824645e-02 4.171191260996823941e-02 4.270986200965172508e-02 4.531189341595815573e-02 4.829669493554489962e-02 5.095828096370619981e-02 5.298410352188082095e-02 5.429743905169592127e-02 5.495031207563433329e-02 5.505950715433406695e-02 5.476851446301766319e-02 5.422413116909664127e-02 5.356156294728228739e-02 5.289490531470058404e-02 5.231156750976709985e-02 5.187005602181357644e-02 5.160080509879842042e-02 5.150960246376599938e-02 5.158284138961970189e-02 5.179359454992960715e-02 5.210751688536774395e-02 5.248784046718014962e-02 5.289909341411151017e-02 5.330951002885459672e-02 5.369231696382252561e-02 5.402617203164124249e-02 5.429503328951571645e-02 5.448768981057910271e-02 5.459712517556136041e-02 5.461982871062505407e-02 5.455512519202412869e-02
5.706454553838354732e-02 5.761643822051867869e-02 5.809061977669126298e-02 5.848791810860009405e-02 5.881262115533503892e-02 5.907353244916448837e-02 5.928518216917122441e-02 5.946913999485373137e-02 5.965531223324432170e-02 5.988301147286000103e-02 6.020146434900791599e-02 6.066929185968199939e-02 6.135240726399962541e-02 6.231981268073097380e-02 6.363702886316530138e-02 6.535739424877999582e-02 6.751210395295199895e-02 7.010035186775626093e-02 7.308099760055432326e-02 7.636673276600666749e-02 7.982102189437188799e-02 8.325755184357215566e-02 8.644181325718623687e-02 8.909475841262236295e-02 9.089905834343263435e-02 9.150915830723142796e-02 9.056709309407000308e-02 8.772712103847125908e-02 8.269448667382274520e-02 7.528957414013720539e-02 6.556703551724049617e-02 5.408189873189044039e-02 4.260264502296985667e-02 3.576062434169707815e-02 4.002699161333819061e-02 5.437465436978151240e-02 7.279662498068105447e-02 9.108603130726623809e-02 1.063821666438091312e-01 1.163618413037359467e-01 1.191534019304306691e-01 1.136325051964514332e-01 1.000683178581630306e-01 8.152801193058986651e-02 6.706884263426630965e-02 7.132878814776758003e-02 9.403657304978768616e-02 1.202385644018961752e-01 1.383238894288386089e-01 1.413125841233570101e-01 1.263184035225184687e-01 9.600197398969355367e-02 6.345117722934025262e-02 5.953237696468155482e-02 8.083787094484851110e-02 8.831124215804614375e-02 6.309164067622510808e-02 2.748482137348256041e-02 1.127683818850443304e-01 2.253361127701104250e-01 3.243256238314173312e-01 3.791697346618314035e-01 3.692798408087355488e-01 2.948012866048851377e-01 1.878462717956987105e-01 1.336425641010031695e-01 1.702392351577174112e-01 1.848020308725023264e-01 1.397400014812155145e-01 8.805198175765015234e-02 1.329347760559709823e-01 1.812513256416397323e-01 1.725634630673996417e-01 1.345035955712297615e-01 1.622325830894787990e-01 2.402296242651306701e-01 2.924296424189819499e-01 2.977664857758794414e-01 2.682909668696798478e-01 2.269093343029085219e-01 1.888270518333343417e-01 1.559655427484843426e-01 1.269876362888072152e-01 1.071343710445627206e-01 1.056720392181914048e-01 1.223238996945240631e-01 1.463091525499456702e-01 1.674520812476336384e-01 1.792889367088485175e-01 1.793265047558830205e-01 1.699083503504423553e-01 1.581037627357143316e-01 1.524294658343317010e-01 1.566767164001172663e-01 1.679937560386690065e-01 1.821602541711568879e-01 1.972738605250038968e-01 2.125390924855865837e-01 2.260583400397339904e-01 2.345435729791330581e-01 2.346757217596340261e-01 2.245388083030222248e-01 2.042899711035743859e-01 1.761316371122754743e-01 1.439978475385242651e-01 1.133891090181306516e-01 9.133552196663190237e-02 8.401452331007756846e-02 9.003031143610784603e-02 1.013809057813151171e-01 1.116820509887582191e-01 1.180307769934970108e-01 1.196157052401905785e-01 1.166665568743563003e-01 1.099083679491184434e-01 1.002687005628747630e-01 8.870987626254757397e-02 7.613228095312377097e-02 6.332400224942985600e-02 5.094427698576253077e-02 3.953588923311385228e-02 2.957093188537932016e-02 2.154663168168947929e-02 1.611476117297561822e-02 1.388486677204648148e-02 1.440758463159141217e-02 1.620421127961554908e-02 1.817560848643083940e-02 1.988258010735092368e-02 2.123208233858327534e-02 2.227391668715998641e-02 2.310983343561409317e-02 2.385076164381627270e-02 2.459393045161695560e-02 2.541038806858563273e-02 2.634018490296300904e-02 2.739395338726028500e-02 2.855901527981707932e-02 2.980748657815252348e-02 3.110406927283331652e-02 3.241214614143434619e-02 3.369779124725246627e-02 3.493195140279180266e-02 3.609129658492162690e-02 3.715822634589417001e-02 3.812040704746690739e-02 3.897009172350170830e-02 3.970337610408628676e-02 4.031947653372226770e-02 4.082007267588357025e-02 4.120873248307182352e-02
5.214233389338194385e-02 5.268151463182815103e-02 5.316245881493859848e-02 5.358682141816645955e-02 5.395934906228917055e-02 5.428880974789595387e-02 5.458904553194142417e-02 5.488008906910520068e-02 5.518922561765500501e-02 5.555179885146147717e-02 5.601145691575332153e-02 5.661943617508190946e-02 5.743242952655880362e-02 5.850865105560629220e-02 5.990195153359170049e-02 6.165426265970536113e-02 6.378714098268348232e-02 6.629353114286540283e-02 6.913087451084752588e-02 7.221633169316096779e-02 7.542436744366759482e-02 7.858655357755497950e-02 8.149335847330926863e-02 8.389789686774500044e-02 8.552197420447016363e-02 8.606513600667027586e-02 8.521775815276155797e-02 8.267952843495059156e-02 7.818519135782239782e-02 7.154086440647565437e-02 6.267905433189020770e-02 5.175864433400033382e-02 3.941492577684627130e-02 2.764856137804978797e-02 2.260587446086411920e-02 3.042973722106678131e-02 4.492470797968782514e-02 6.025613596436501379e-02 7.372485276281383337e-02 8.356234759357833441e-02 8.839830892334725465e-02 8.727384532402969464e-02 7.982437360644571711e-02 6.660243063171573941e-02 4.981355073838761999e-02 3.573552538623490926e-02 3.669664381405569886e-02 5.139849220394510088e-02 6.652254972985192916e-02 7.447775653219501635e-02 7.161958280129639143e-02 5.785469543028814998e-02 4.044333850640891015e-02 4.127209070820650472e-02 6.021544773638720649e-02 6.980593052178718505e-02 5.237225072772840051e-02 6.230868097429736671e-03 9.096597767338836238e-02 2.010679092182064143e-01 3.066778605514264289e-01 3.765442636733868365e-01 3.857566313772798905e-01 3.303437922306041719e-01 2.434945696167696849e-01 2.050277367740941104e-01 2.384431893502360345e-01 2.539074797930633287e-01 2.107082299534341618e-01 1.529231143071241028e-01 1.763225680361306669e-01 2.291430111158668792e-01 2.288723211654621059e-01 1.753488876719715150e-01 1.494184878169962372e-01 2.153821079485577494e-01 2.900785895361971956e-01 3.258714880094503163e-01 3.203464726384993022e-01 2.882022852388885781e-01 2.464735660355789060e-01 2.067581293318049851e-01 1.734636420765826303e-01 1.469107091332811921e-01 1.278370870279419702e-01 1.183923511186368432e-01 1.190379360975100526e-01 1.263016835297003093e-01 1.343339224394553555e-01 1.379233322379224136e-01 1.354247111887618427e-01 1.307623595046585041e-01 1.319683265516140291e-01 1.441526516065468611e-01 1.643918765399260684e-01 1.863329053015229386e-01 2.055226117547254705e-01 2.199550721913231532e-01 2.286660856213615090e-01 2.307175837027233833e-01 2.251388396609060594e-01 2.114342302852174615e-01 1.900774411968314259e-01 1.627126999865941281e-01 1.321440803474270564e-01 1.024289717330920668e-01 7.938481202790760582e-02 6.996370957618233688e-02 7.548883115038093616e-02 8.855540076688926676e-02 1.021185883674198963e-01 1.128226410951151670e-01 1.195001515161087380e-01 1.220218593874246304e-01 1.207629996353890983e-01 1.163414445479483139e-01 1.094713724029955648e-01 1.008741549121932868e-01 9.122294763856808597e-02 8.110970317324546486e-02 7.102793920869583666e-02 6.136655993551229371e-02 5.241105815557960124e-02 4.434915967467768089e-02 3.727872642920075641e-02 3.121674204385064058e-02 2.610957131092386460e-02 2.184608007871612773e-02 1.827554786594664735e-02 1.523042545651305188e-02 1.255051618672338790e-02 1.010325916030386725e-02 7.797415261017755402e-03 5.595998434482374155e-03 3.563971076369654069e-03 2.173397815383888102e-03 2.703302403162691041e-03 4.498108914670011400e-03 6.555761040996107777e-03 8.642086987097164635e-03 1.068638950814772282e-02 1.265452552195756031e-02 1.452539386203931075e-02 1.628479369849551023e-02 1.792323785476197112e-02 1.943489021418793108e-02 2.081688114524093275e-02 2.206877608813980624e-02 2.319212464836224036e-02 2.419006603249131485e-02 2.506698242215105524e-02
4.725116323697903242e-02 4.776072099834242912e-02 4.822197317243995252e-02 4.863574051055080671e-02 4.900538878443162077e-02 4.933761186929987164e-02 4.964330553943011731e-02 4.993847475093853711e-02 5.024506784765718492e-02 5.059156487387267420e-02 5.101307001667605701e-02 5.155058866846224525e-02 5.224914334602118182e-02 5.315444911956909019e-02 5.430807118535010969e-02 5.574132249503650771e-02 5.746854416888766415e-02 5.948068962181717045e-02 6.174015806045791976e-02 6.417756755642683997e-02 6.669075451509989816e-02 6.914594038516409802e-02 7.138085734870926180e-02 7.320967479422790802e-02 7.442971806905265830e-02 7.483010075951877782e-02 7.420241974225615100e-02 7.235356058446908156e-02 6.912045546273587471e-02 6.438642917433960722e-02 5.809884997316494548e-02 5.028906537276425087e-02 4.110139448505113757e-02 3.086441955592646863e-02 2.039132582119600190e-02 1.276024760853243165e-02 1.585295724793542305e-02 2.648794506359369860e-02 3.857088366890795011e-02 5.028985279732001157e-02 6.069216346196841527e-02 6.890771906695628002e-02 7.405393487816891440e-02 7.537009501403328648e-02 7.256585138048575467e-02 6.643067772940204618e-02 5.963745306389389711e-02 5.668393751996023133e-02 6.014879992160764022e-02 6.635182834861552692e-02 6.854209018953907884e-02 6.217947555795697023e-02 4.908277063645458821e-02 4.412336217514204600e-02 5.958194168019328302e-02 7.533982570975751580e-02 7.019172891373234857e-02 3.616476505939338060e-02 5.896719979279982371e-02 1.573744167031704000e-01 2.600719981096519806e-01 3.339825732229901312e-01 3.540092350267197707e-01 3.166571043248973538e-01 2.560137881025743023e-01 2.391824938838313652e-01 2.709534887709093010e-01 2.805836315920674506e-01 2.395782435369389063e-01 1.952885224396897490e-01 2.234478389726561876e-01 2.756511074558670171e-01 2.789614530389100122e-01 2.256088081813813206e-01 1.682215471589031675e-01 1.872109605957642531e-01 2.503536974735596776e-01 2.969964873148425166e-01 3.165161804933014356e-01 3.195303219834862429e-01 3.165405590707390249e-01 3.068804667244340312e-01 2.822485643543139466e-01 2.391416349462420488e-01 1.866291786181034362e-01 1.434526175895421696e-01 1.221794463339963832e-01 1.136437332778586218e-01 1.042507512274502696e-01 9.333583746463236519e-02 8.595163151072328367e-02 8.381753870780700444e-02 8.863642707956925770e-02 1.052691227583053279e-01 1.332823970064111185e-01 1.649191471809593190e-01 1.919220128878628140e-01 2.092548585973207642e-01 2.153995564691661702e-01 2.113439330454459641e-01 1.992308433156429193e-01 1.812526042000609239e-01 1.591230881622984761e-01 1.341494568507667628e-01 1.077098177151048081e-01 8.202567559933819641e-02 6.153240463018337658e-02 5.394510857231588769e-02 6.254904928290036525e-02 7.952573320489481068e-02 9.751787845872528226e-02 1.131724349019543330e-01 1.251394790095760878e-01 1.329902428545889637e-01 1.367961625706544393e-01 1.369287283743256534e-01 1.339369084559967893e-01 1.284597499253391506e-01 1.211609088962334047e-01 1.126801127958867998e-01 1.035986564776796709e-01 9.441639225864317808e-02 8.553773299996451918e-02 7.726448565864280082e-02 6.979408858043195663e-02 6.322299009454268592e-02 5.755600574597623947e-02 5.272263922944867010e-02 4.859986732710845636e-02 4.503830758184514810e-02 4.188684408518188879e-02 3.901123555324008396e-02 3.630466534670125089e-02 3.369089853031786985e-02 3.112228504914686666e-02 2.857508098459781917e-02 2.604400867909991216e-02 2.353724563025677216e-02 2.107245183344048575e-02 1.867410341224453110e-02 1.637226853595163609e-02 1.420297512900693497e-02 1.221036551001593480e-02 1.045057457208984492e-02 8.995664087051260735e-03 7.930939889118264821e-03 7.331931269881783453e-03 7.217533203326690489e-03 7.519782810712733953e-03 8.114354862501390458e-03 8.877591349120904710e-03
4.251467026683092287e-02 4.295588429285132626e-02 4.334805833221310606e-02 4.369009701608815577e-02 4.398285426775537521e-02 4.422975433276622043e-02 4.443747039147696865e-02 4.461661213354354422e-02 4.478233862024429135e-02 4.495476784934033382e-02 4.515900463326780884e-02 4.542456670112580280e-02 4.578397897392299382e-02 4.627035993891968901e-02 4.691397075422315543e-02 4.773793905205118288e-02 4.875365571162410677e-02 4.995657163935939005e-02 5.132318067825487884e-02 5.280981467549302616e-02 5.435355408625291290e-02 5.587520105328824815e-02 5.728398292399709824e-02 5.848347746673952102e-02 5.937811796492518251e-02 5.987946375884090761e-02 5.991117205314100413e-02 5.941134608004290663e-02 5.833088369907257070e-02 5.662702479972245295e-02 5.425309716304397428e-02 5.114918648904702436e-02 4.724493748500668139e-02 4.249708757641931789e-02 3.700927193292257583e-02 3.134531173483442318e-02 2.721523614782370495e-02 2.785454414508317308e-02 3.513981451191277444e-02 4.725863592946714237e-02 6.158822305653422619e-02 7.605725415969817604e-02 8.899250613805531618e-02 9.912970179799225623e-02 1.058810903792735403e-01 1.096454105010283842e-01 1.118020362052757760e-01 1.139198677240051832e-01 1.162128914862562701e-01 1.165467616291605280e-01 1.114800573087741387e-01 9.929550605889464476e-02 8.453884893647728438e-02 8.119798620126474076e-02 9.665823727480564453e-02 1.142394943904896931e-01 1.131385629939627990e-01 8.184712676787697649e-02 3.869990003831262626e-02 9.816270408574191697e-02 1.893453833454001589e-01 2.579008144509055134e-01 2.810279702729500673e-01 2.584901516357393514e-01 2.239437545149135511e-01 2.265873336647436509e-01 2.539629505731665904e-01 2.543414944872802175e-01 2.196241949724256903e-01 2.058151051958287125e-01 2.535912533456506912e-01 3.025577947324551986e-01 3.014300763359659130e-01 2.493221506123803055e-01 1.843245599783414623e-01 1.618562681672416070e-01 1.868271310134781149e-01 2.186654541431501397e-01 2.464295307785941969e-01 2.804541792822730639e-01 3.235695586175751370e-01 3.580559940835044141e-01 3.597099707892181808e-01 3.184095720155972198e-01 2.487177168597312082e-01 1.877696793364130867e-01 1.668659294155335482e-01 1.648051705119538968e-01 1.467301381413025074e-01 1.078648695115957540e-01 6.353658800938678797e-02 3.482546954601488387e-02 3.171503775137023834e-02 4.433922445864238449e-02 7.358744671910558144e-02 1.122808686826783087e-01 1.481437352052315803e-01 1.723449750426710725e-01 1.812510129376925239e-01 1.759066797990566089e-01 1.603640009920318799e-01 1.395630979420204587e-01 1.174375581246230316e-01 9.588309174158009263e-02 7.506022742928317171e-02 5.498824057383612518e-02 3.849843883159054930e-02 3.549149652493793772e-02 5.017846925165291710e-02 7.183634722255673177e-02 9.382520174509649535e-02 1.134400560667588320e-01 1.293763946735024539e-01 1.410409667149118140e-01 1.483207969299885354e-01 1.514497775917238720e-01 1.509021914799278108e-01 1.473014214206759265e-01 1.413433754871541437e-01 1.337350371195895893e-01 1.251473912400399846e-01 1.161808461204812820e-01 1.073407218321442008e-01 9.902062191141076941e-02 9.149262365395065266e-02 8.490494537264539621e-02 7.928913240752136216e-02 7.457842096527170228e-02 7.063611008804794589e-02 6.728890608981795418e-02 6.435813816570831736e-02 6.168306851588330197e-02 5.913407505786172358e-02 5.661683722788981438e-02 5.407034199635465249e-02 5.146161700215706042e-02 4.877937076198313182e-02 4.602785449671072809e-02 4.322158019514030225e-02 4.038109797168171894e-02 3.752980317871012356e-02 3.469163988434132567e-02 3.188953611720540815e-02 2.914441139186775553e-02 2.647461767099746829e-02 2.389570031088878582e-02 2.142039073463429533e-02 1.905876591984776922e-02 1.681853157252958392e-02 1.470540797578064052e-02 1.272362402397944105e-02
3.789651420337812604e-02 3.821028209143619708e-02 3.846484006849385656e-02 3.865688562597045103e-02 3.878454052716809319e-02 3.884781345180495643e-02 3.884909275396405959e-02 3.879363500731470432e-02 3.868999564251366513e-02 3.855032497907894679e-02 3.839042968377176512e-02 3.822948349484862895e-02 3.808927443275956365e-02 3.799291551112900234e-02 3.796303814863088988e-02 3.801963598859042781e-02 3.817790896390012984e-02 3.844661569947775692e-02 3.882749578448740913e-02 3.931620169746596200e-02 3.990486095696713087e-02 4.058590903949444578e-02 4.135626585158744956e-02 4.222036377585526579e-02 4.319011460248518841e-02 4.427989306387357382e-02 4.549541624333624384e-02 4.681731721668105223e-02 4.818300632300520636e-02 4.947306050462212806e-02 5.050968419113362196e-02 5.107462343989452314e-02 5.095381203189551511e-02 5.001817469351680506e-02 4.835465376875172638e-02 4.645796193042289052e-02 4.542832063733982101e-02 4.688731962094007388e-02 5.218440088774793650e-02 6.140411188831002703e-02 7.343206525399918749e-02 8.675235430954116034e-02 1.000163560261714685e-01 1.123038105082048987e-01 1.232212439739782672e-01 1.327932152673461930e-01 1.410463122532939206e-01 1.473818379396758804e-01 1.501647727294272150e-01 1.470702633894576394e-01 1.364955864945129882e-01 1.201622503409156134e-01 1.065830359131433730e-01 1.090879500669698215e-01 1.278141718795670900e-01 1.452055789443194855e-01 1.433147125866328364e-01 1.119484963064656530e-01 5.212626821162075208e-02 3.761091104526006340e-02 1.142945437607627707e-01 1.706919957594177084e-01 1.892243313156745932e-01 1.747276915691835797e-01 1.604776090866671390e-01 1.763082682378728228e-01 1.951529746450657854e-01 1.843622538239808595e-01 1.630840941857825688e-01 1.939194598168771932e-01 2.609043669956547240e-01 2.999649705854512960e-01 2.851181594246837703e-01 2.288095370234988490e-01 1.660801281909973504e-01 1.303028768057680475e-01 1.240940950567526874e-01 1.284582158053123035e-01 1.420857758924926606e-01 1.866659716186340190e-01 2.648500638706392518e-01 3.423997260223210493e-01 3.799264480646422637e-01 3.578567408441787889e-01 2.885526571992806932e-01 2.165380292368662696e-01 1.908725773136252246e-01 1.951266074583777044e-01 1.803625855756866847e-01 1.342404839525029592e-01 7.213367898977381121e-02 1.810251052943105676e-02 1.721879326089820889e-02 1.738289170508005785e-02 1.167804019886804420e-02 4.948497043922613081e-02 8.918884485159409015e-02 1.185949806437867765e-01 1.319896564706865283e-01 1.292549197761332924e-01 1.144930216163896897e-01 9.388849955889111421e-02 7.334209823197472555e-02 5.619275381799094388e-02 4.197566474253629221e-02 2.806915147764369248e-02 1.504366011606983293e-02 2.042787156539055404e-02 4.182439692644925044e-02 6.612289506235134728e-02 8.988924143399892874e-02 1.112326257241196409e-01 1.289221874903052067e-01 1.422759466469283862e-01 1.510836017889543303e-01 1.555123270625632936e-01 1.560055154545537115e-01 1.531868483863523533e-01 1.477772420113609986e-01 1.405275344088519618e-01 1.321664120938836617e-01 1.233610191023117586e-01 1.146868281792710609e-01 1.066037797685003424e-01 9.943765365057286032e-02 9.336889863721191396e-02 8.843405123066117035e-02 8.454445999763648967e-02 8.152171058785143143e-02 7.914182819919528267e-02 7.717675181192552858e-02 7.542430517987432081e-02 7.372399544595305276e-02 7.196096796181550292e-02 7.006241073194846569e-02 6.799034450560698106e-02 6.573348276528889755e-02 6.329963714875612435e-02 6.070930203940606146e-02 5.799056698949507649e-02 5.517526770868731723e-02 5.229619262803478219e-02 4.938514273263081011e-02 4.647165687296002379e-02 4.358224178081081257e-02 4.073997524274673709e-02 3.796437786793865204e-02 3.527147205942697539e-02 3.267396592572250485e-02 3.018151527978857329e-02 2.780102908139776147e-02
3.328212872995287702e-02 3.340065981317026644e-02 3.344354391778821961e-02 3.340572206584498799e-02 3.328322616774396364e-02 3.307353094626781786e-02 3.277592629218868681e-02 3.239189323830882206e-02 3.192546076311542080e-02 3.138351549308577432e-02 3.077603425148174587e-02 3.011621380834758957e-02 2.942048794719984151e-02 2.870845429349615924e-02 2.800278500793809341e-02 2.732926083649316398e-02 2.671712384383714833e-02 2.619993910323993938e-02 2.581700734288170165e-02 2.561498866065840818e-02 2.564876108223370157e-02 2.597984424672318896e-02 2.667051968994464672e-02 2.777280743614467251e-02 2.931383966544401018e-02 3.128159515173956073e-02 3.361541582772947095e-02 3.620383712986019464e-02 3.888999056410845367e-02 4.148417395785689715e-02 4.378419726209763219e-02 4.560563726275056184e-02 4.682514835536894654e-02 4.743948972763654265e-02 4.763813182526673018e-02 4.787053667138259361e-02 4.885075090909863499e-02 5.140579313072925205e-02 5.615426402688557944e-02 6.323470943256109811e-02 7.233742980899227071e-02 8.296604803193194377e-02 9.467013342744906579e-02 1.071029772467829433e-01 1.198831898894940073e-01 1.323151626229613631e-01 1.431096543145127520e-01 1.503061694799690817e-01 1.515809068099207291e-01 1.450703483065377830e-01 1.308647549195939286e-01 1.134429877091191613e-01 1.039568403751989500e-01 1.130354667188318840e-01 1.340545287877629166e-01 1.496322678126850714e-01 1.457960406860911440e-01 1.160236405199872589e-01 6.318783173081796156e-02 1.993042325109690982e-02 7.124356307276615008e-02 1.087929473625906945e-01 1.130242153185677806e-01 9.246468546022679202e-02 8.588958246370174965e-02 1.089085852011080352e-01 1.171430889747038517e-01 9.357233455100467945e-02 9.969354128018170780e-02 1.774065343709624321e-01 2.501265765923924578e-01 2.739567978602857612e-01 2.428900382788216628e-01 1.808049167010308822e-01 1.232356956168827733e-01 8.938136517345479648e-02 7.536242466597699308e-02 7.135594510033059501e-02 6.114224224744675001e-02 8.312954769222900830e-02 1.756400794343834504e-01 2.806154304246759601e-01 3.480308647672275546e-01 3.505562757093261816e-01 2.932953104552467050e-01 2.146380280508698446e-01 1.699232223190683677e-01 1.674888362440219436e-01 1.576385887908771100e-01 1.178953929363353303e-01 5.862083189710003833e-02 1.073957608630292382e-03 3.841049877610849123e-02 5.319027295678450257e-02 5.211733111200771845e-02 5.623120361063670830e-02 7.413103793446255974e-02 9.202630559078570083e-02 9.919003869426692988e-02 9.302160942526910281e-02 7.627634500831267927e-02 5.459301332602199686e-02 3.461667351297642581e-02 2.225799467948662638e-02 1.733956588815268457e-02 1.176051572586245264e-02 2.772278980154145762e-03 1.768550579576043044e-02 3.917387685414767950e-02 6.258596514564082613e-02 8.561404998232519103e-02 1.064129207336777516e-01 1.236890636207796240e-01 1.367059475388479606e-01 1.452210370201292011e-01 1.493875103899503509e-01 1.496463647584103107e-01 1.466255515986057689e-01 1.410548710077132450e-01 1.336993106343971616e-01 1.253093171592410682e-01 1.165837827732218723e-01 1.081400822778160464e-01 1.004856711227302274e-01 9.398870493938833726e-02 8.885171135807114207e-02 8.510002921598643078e-02 8.259807468111352025e-02 8.109572478100104953e-02 8.029075752121282716e-02 7.988609633577491154e-02 7.962763189661717367e-02 7.932063382237967974e-02 7.883051839750924994e-02 7.807520458835497112e-02 7.701445218015604000e-02 7.563923129891084174e-02 7.396247099468501729e-02 7.201157355108112057e-02 6.982262911412827344e-02 6.743609442035207457e-02 6.489366315845115918e-02 6.223607507889706431e-02 5.950164873525423670e-02 5.672536248713401508e-02 5.393834406094929340e-02 5.116765893535436122e-02 4.843631223645472605e-02 4.576339841564350946e-02 4.316434856231012723e-02 4.065123752419116943e-02
2.857320260379737215e-02 2.843608515121198374e-02 2.820453921671086869e-02 2.787275277682514651e-02 2.743600920064258319e-02 2.689104753137144810e-02 2.623647397614498056e-02 2.547323324430701696e-02 2.460515496082429227e-02 2.363960153293065761e-02 2.258826105207424953e-02 2.146815211640414056e-02 2.030293142847525503e-02 1.912459867723401152e-02 1.797561851146751294e-02 1.691119718272699607e-02 1.600075106202368883e-02 1.532637048788799972e-02 1.497497654712245767e-02 1.502221808911873187e-02 1.551226387418483052e-02 1.644442954487381967e-02 1.777480862854514260e-02 1.942914117904706583e-02 2.131657826182554311e-02 2.333830306522126710e-02 2.539160041448556421e-02 2.737274804936433090e-02 2.918183054537600019e-02 3.073146896077372930e-02 3.196040878282675746e-02 3.285181499225518775e-02 3.345447307483431082e-02 3.390219755482334202e-02 3.442233923166312937e-02 3.532077016419490900e-02 3.693640990909006355e-02 3.958166885079369285e-02 4.351005973270670457e-02 4.893526981242918295e-02 5.606472672503277910e-02 6.507413700156383651e-02 7.598460933465342459e-02 8.847647327056852584e-02 1.017192060466827752e-01 1.142912809129935925e-01 1.242384557571147574e-01 1.293093628142960583e-01 1.274207209336719882e-01 1.174521847903550326e-01 1.006350068765461125e-01 8.315577064129901774e-02 7.818741897382300299e-02 9.287145271285604520e-02 1.144758887901575622e-01 1.271529745411323631e-01 1.211836391844024891e-01 9.435669979444684385e-02 5.723984057457342373e-02 5.350789389682118063e-02 8.798889476281611388e-02 1.092067228984184846e-01 9.934011737616200988e-02 6.061816961401000209e-02 2.183844053089718795e-02 4.417075151191188209e-02 4.667439154462225959e-02 7.575673730976656590e-03 8.007155033727757221e-02 1.689929097654258305e-01 2.308464859876092345e-01 2.443971221917015657e-01 2.154382650692799883e-01 1.722531553481686240e-01 1.359138069837816098e-01 9.778042706258563421e-02 5.671904543198946075e-02 5.114679660869234090e-02 5.030761057407507481e-02 1.625059972504065350e-02 1.009771073345547832e-01 2.094551963601259947e-01 2.872596418092149273e-01 3.052145345697614975e-01 2.627029389868505427e-01 1.868121831512206399e-01 1.208106922281794449e-01 9.600883781141524020e-02 8.868767200229876746e-02 7.202244794562137620e-02 5.526757099078596219e-02 5.423670996643639719e-02 5.873667994245997809e-02 6.047040002920434087e-02 6.936700626891274812e-02 9.002802308717364199e-02 1.114329693302001795e-01 1.226819302508029008e-01 1.191616579942712945e-01 1.017728311208425385e-01 7.502217909101703552e-02 4.498174403559175583e-02 1.757741750923870125e-02 3.953945439745254475e-03 1.434044642859754436e-02 1.573753847873432185e-02 1.137847692224473392e-02 1.711628927376939932e-02 3.536262886744651057e-02 5.709105306810475372e-02 7.872325444530758887e-02 9.814927706171391875e-02 1.140292360744737665e-01 1.256514344409999373e-01 1.328225260764572535e-01 1.357480249575752085e-01 1.349132091045507076e-01 1.309770418691829641e-01 1.246867323552131035e-01 1.168151094699251269e-01 1.081185081651717256e-01 9.930925175142814310e-02 9.103362573217134435e-02 8.384402144919285427e-02 7.815615282852779455e-02 7.419504246125877001e-02 7.195591834743647608e-02 7.121636044498765028e-02 7.160918687650852377e-02 7.272192029570923033e-02 7.417719668456192184e-02 7.567392826439585385e-02 7.699573387021453608e-02 7.800172901671871550e-02 7.861132561714215261e-02 7.878908099193104864e-02 7.853184517885870852e-02 7.785861348960605721e-02 7.680279743953061233e-02 7.540645656887774717e-02 7.371605785875481875e-02 7.177940664183450614e-02 6.964347118794760039e-02 6.735288779641550316e-02 6.494898297456733194e-02 6.246918672584395732e-02 5.994673917187762907e-02 5.741061421353470251e-02 5.488560054360224622e-02 5.239249334764845695e-02 4.994836035653950346e-02
2.375407395604857072e-02 2.332221853557450014e-02 2.277830601793401008e-02 2.211706180945609973e-02 2.133481119850664728e-02 2.043009089570260728e-02 1.940447060060210629e-02 1.826369814276316075e-02 1.701936101636189469e-02 1.569139006069744657e-02 1.431193281084904186e-02 1.293133607610189202e-02 1.162678531162844760e-02 1.051194724330025559e-02 9.738048175352009839e-03 9.463670333144736171e-03 9.781582150842658280e-03 1.065828027100065335e-02 1.195844592115743142e-02 1.351685419076858845e-02 1.518316288709972532e-02 1.683083778315030282e-02 1.835196017222297943e-02 1.965119955496640036e-02 2.064275042891411047e-02 2.125060729557055883e-02 2.141193460352825567e-02 2.108342278276729292e-02 2.025082081293408387e-02 1.894231146577420727e-02 1.724727694978589812e-02 1.534315733201071022e-02 1.353069166116377745e-02 1.225211293656772345e-02 1.199047215076027781e-02 1.298912444012039619e-02 1.514629128748836567e-02 1.832229656005569460e-02 2.260507584001127460e-02 2.828475078492105263e-02 3.565839489721255029e-02 4.482116903362728944e-02 5.553490997199086315e-02 6.717692614787390548e-02 7.873541197697717098e-02 8.883781626392131536e-02 9.582743002634994123e-02 9.792271361906154659e-02 9.350800064384771904e-02 8.163205018726919782e-02 6.294693470519306666e-02 4.239920218271711616e-02 3.705304911192974088e-02 5.546476346568235405e-02 7.625516317996261506e-02 8.582956843996153440e-02 7.805346802511829718e-02 5.445985291799065875e-02 4.127907651429343211e-02 7.531801513450224472e-02 1.170442217643339472e-01 1.402401643669250186e-01 1.343833522399613956e-01 1.007628141151817591e-01 5.251470893438595772e-02 1.394753082788010440e-02 2.816779730943963153e-02 5.779999414893175619e-02 1.089490287697185283e-01 1.680500953352748184e-01 2.114943838313826374e-01 2.293775149192466001e-01 2.315958203819382388e-01 2.294452879244639476e-01 2.132825031271500527e-01 1.681433366559924869e-01 1.041988432042803003e-01 6.551359869632397692e-02 5.910596818163264127e-02 2.173410922360232214e-02 6.171877022526245371e-02 1.554606431961545465e-01 2.231889747471219043e-01 2.399232199817173672e-01 2.067902157437344068e-01 1.473125439147745519e-01 9.259444024269843088e-02 6.446450818167093200e-02 6.867586052265525765e-02 9.585356924556136249e-02 1.243323634052046212e-01 1.341393473090697619e-01 1.162219327148572845e-01 7.706685224850481908e-02 5.343646184261580112e-02 8.771514926128089196e-02 1.296222399619105237e-01 1.530315686581487089e-01 1.531203328958259946e-01 1.330796736399009195e-01 1.002450221634099414e-01 6.345297279316446104e-02 3.184003874742856455e-02 1.835506668983115028e-02 2.341279946843511511e-02 2.453125322410596235e-02 1.735564808460336381e-02 9.026894255930967975e-03 2.281367100716056792e-02 4.404578584621553217e-02 6.525182525211183082e-02 8.405572706144608108e-02 9.909297958961046926e-02 1.096898119231587282e-01 1.157197939261181557e-01 1.174665953145027919e-01 1.154919925111991680e-01 1.105206498835256956e-01 1.033497875026605228e-01 9.478692445273674549e-02 8.561450277164071865e-02 7.657574518034214461e-02 6.836942486483417458e-02 6.163026588880757967e-02 5.686304882892091739e-02 5.432215840406544316e-02 5.390834690890524555e-02 5.520080369949845189e-02 5.762813879141255591e-02 6.064617406993780269e-02 6.382800532705591723e-02 6.687585987649548314e-02 6.959873798708736403e-02 7.188437962917867963e-02 7.367587255043871186e-02 7.495444203358642143e-02 7.572728966424829844e-02 7.601903351199253145e-02 7.586561192147064925e-02 7.530987122970581038e-02 7.439832831924250711e-02 7.317877838779214550e-02 7.169853106115883778e-02 7.000312729576131654e-02 6.813543209609133899e-02 6.613502468973803117e-02 6.403782506965940979e-02 6.187590765229738360e-02 5.967746147310848404e-02 5.746686311726559304e-02 5.526483415380840231e-02
1.891524628608588429e-02 1.817989300114055545e-02 1.731825095001294015e-02 1.632661990076631625e-02 1.520395837238572648e-02 1.395326323322435003e-02 1.258390624788593808e-02 1.111593227486913464e-02 9.588635922052656316e-03 8.078739324463438468e-03 6.738113299588494205e-03 5.848850192449982222e-03 5.780377360342743229e-03 6.667285144207967841e-03 8.264554772971636695e-03 1.026051982032992818e-02 1.244355090788123314e-02 1.467775619245532785e-02 1.686330566912542031e-02 1.891564176279476872e-02 2.075679031978107728e-02 2.231278373206765225e-02 2.351443552082337421e-02 2.430031356207436322e-02 2.462141927610872819e-02 2.444732088154480398e-02 2.377355249762079861e-02 2.263009151141915851e-02 2.109070819057197801e-02 1.928282598053407404e-02 1.739651045065392782e-02 1.568688676527362283e-02 1.445285385142374389e-02 1.396580140279546703e-02 1.436563499900855509e-02 1.563456274430345336e-02 1.770009080408656982e-02 2.053852125833971476e-02 2.417699796691215319e-02 2.863168051197668637e-02 3.385761333975730730e-02 3.974315174106363840e-02 4.613111581910799702e-02 5.282402141773522020e-02 5.953553196843734685e-02 6.578259940440391029e-02 7.076443783515877495e-02 7.331622574905129197e-02 7.202368130560588000e-02 6.553701453761476281e-02 5.305577741275575160e-02 3.489781738219172036e-02 1.315657483425138226e-02 1.051381226693400874e-02 2.763934519439302517e-02 3.476159178717459081e-02 2.694108009081679078e-02 6.470255426656906263e-03 4.006647680925981558e-02 8.833143779398723583e-02 1.339416741315413717e-01 1.644850026281353683e-01 1.703697076034867974e-01 1.486885781874497936e-01 1.058066353384652797e-01 6.107558150149766663e-02 5.998564358196053353e-02 9.784435257928458807e-02 1.357370151650741930e-01 1.668451996815641381e-01 1.944209933250339861e-01 2.255995627940852455e-01 2.604985640103452127e-01 2.834509209751505665e-01 2.743081025622173819e-01 2.287202225238913200e-01 1.690391224650769908e-01 1.298060348439371292e-01 1.055108201429702935e-01 6.034828247590240391e-02 4.307455967224196880e-02 1.166813605131518661e-01 1.683200712182028880e-01 1.731946707038828914e-01 1.412726539520818003e-01 1.097467920956182730e-01 1.095175250377935644e-01 1.225333289493558686e-01 1.380570296978724798e-01 1.662278176656006023e-01 1.983023853727827190e-01 2.106341615139735446e-01 1.881665741488534327e-01 1.318582182421175475e-01 5.865650777470878680e-02 4.893651983056715449e-02 1.090729737499762098e-01 1.499069994528515470e-01 1.619755137920843024e-01 1.479163877901732704e-01 1.157540053042996619e-01 7.582475290909050647e-02 3.938061832698313419e-02 2.356334373611941591e-02 3.209747874995343836e-02 3.740096474071958471e-02 3.277182798428821681e-02 1.947503770497328521e-02 5.662285159333869423e-04 2.134010110083843156e-02 4.290515170058460670e-02 6.213404487328370168e-02 7.756674806753810492e-02 8.843598975718035271e-02 9.456419077603664403e-02 9.622689726917819930e-02 9.401130245351396741e-02 8.868916833209476713e-02 8.111579469473728654e-02 7.216138310429606739e-02 6.267802820629690685e-02 5.350279509500380920e-02 4.548675916013802945e-02 3.949772383610832688e-02 3.626033598439181577e-02 3.596643099321981951e-02 3.806374096019801700e-02 4.162598305993658876e-02 4.584061369908733891e-02 5.016977780299404499e-02 5.430033893399192207e-02 5.806158250685668210e-02 6.136626441291025136e-02 6.417554667060405837e-02 6.647924145851519251e-02 6.828476300972489976e-02 6.961083801364700840e-02 7.048376811359559346e-02 7.093504297468468389e-02 7.099966391344211813e-02 7.071484895608887156e-02 7.011895984873865728e-02 6.925058110897208685e-02 6.814772547259530244e-02 6.684715926479790904e-02 6.538384715835973693e-02 6.379051535389132499e-02 6.209732930487274483e-02 6.033167877153527286e-02 5.851806019843697193e-02 5.667804452688268019e-02
1.424662889220077236e-02 1.323608628344158898e-02 1.208943314316922139e-02 1.080397739747924850e-02 9.380360895852174474e-03 7.825236781559927191e-03 6.158323001143544730e-03 4.436710302446212131e-03 2.869125308000013228e-03 2.303676792894263428e-03 3.545036751971895883e-03 5.609186925550301711e-03 7.942977903545041241e-03 1.039416893168105052e-02 1.289312067612367191e-02 1.538856573084143760e-02 1.783341368222699300e-02 2.018155303111780069e-02 2.238815442689961674e-02 2.441163867005454943e-02 2.621672802080950507e-02 2.777825686920697146e-02 2.908534623505900849e-02 3.014529903426613547e-02 3.098621097292247883e-02 3.165692927880722762e-02 3.222290020911742353e-02 3.275709451078295115e-02 3.332703464923683634e-02 3.398175842828344423e-02 3.474481736593441200e-02 3.561876203414247877e-02 3.660179132872407731e-02 3.770974257224319476e-02 3.898959443629274046e-02 4.050818359848624983e-02 4.230723530490976270e-02 4.433629825779290129e-02 4.639953501233541611e-02 4.815952787582834793e-02 4.922436704980787114e-02 4.932355613948828654e-02 4.856799210647992637e-02 4.774931591198136593e-02 4.843419550968887377e-02 5.228331124537879265e-02 5.963551255223218522e-02 6.895642318691957984e-02 7.766726940325532902e-02 8.308067609987078439e-02 8.297436602555971485e-02 7.604362130269141928e-02 6.238041623443432021e-02 4.407411635885964685e-02 2.671607146953604642e-02 2.268325742993093988e-02 3.225359828921608302e-02 4.457837911767596056e-02 6.392790287537311600e-02 9.629187615712363202e-02 1.371897236592153624e-01 1.744708923619104624e-01 1.943861920713658153e-01 1.870840136085808458e-01 1.522970753537028210e-01 1.063449350262122700e-01 9.092578211703100655e-02 1.190119216894968412e-01 1.462799842123835015e-01 1.589850626724053362e-01 1.758363911251849543e-01 2.155933461678401497e-01 2.638141806338410444e-01 2.914220231799288241e-01 2.826253574139596658e-01 2.463512481855072711e-01 2.121139558115178458e-01 1.959728541974117833e-01 1.734396510742551023e-01 1.210974846087521789e-01 6.116166271964060958e-02 8.227452112420571839e-02 1.204753441230241723e-01 1.164453674282245332e-01 8.214449636979179181e-02 8.060634983316372626e-02 1.233478166445530905e-01 1.578125658155725974e-01 1.798662371151825423e-01 2.066630890449207003e-01 2.391309651981976259e-01 2.571246236953848574e-01 2.424262757381872024e-01 1.911259512849516340e-01 1.131270454356931160e-01 2.844533856137295910e-02 5.635077483690632827e-02 1.110521350837161692e-01 1.368009107059079132e-01 1.338155895593921285e-01 1.085500821219866213e-01 7.067039943132599755e-02 3.139703488378083052e-02 1.872978615294590768e-02 3.993225601504587358e-02 5.316271738172618361e-02 5.464760390682041336e-02 4.595845120523246036e-02 3.012858366648925659e-02 1.169047944852146144e-02 1.462624957878394527e-02 3.326926639125130786e-02 4.964810561429289920e-02 6.191801092093858483e-02 6.955115343152527829e-02 7.262023127023697899e-02 7.159484653250736130e-02 6.719423414986708254e-02 6.027323309101593335e-02 5.174691775960784529e-02 4.256753409001223093e-02 3.378233869900070657e-02 2.670273931838494652e-02 2.296542246523742420e-02 2.350838787281855566e-02 2.721896478305051159e-02 3.225825542619117914e-02 3.748263527594217215e-02 4.237853642387809372e-02 4.675029715434446398e-02 5.054772187713556242e-02 5.378558453797553651e-02 5.650500946454442563e-02 5.875432653370163405e-02 6.057986611724324594e-02 6.202221163290103784e-02 6.311548543223560737e-02 6.388820166775137366e-02 6.436476000913315954e-02 6.456701284336939517e-02 6.451559377577933962e-02 6.423087360593779382e-02 6.373352566297217636e-02 6.304474852330275991e-02 6.218622408516978617e-02 6.117989509290492484e-02 6.004763855412834778e-02 5.881089738274397627e-02 5.749031677978209964e-02 5.610541705682108027e-02 5.467432211085676563e-02
1.003222529696864464e-02 8.831747717967216096e-03 7.498448522909345604e-03 6.031517430638080879e-03 4.433950139390307327e-03 2.719881069334066648e-03 1.004669643469928300e-03 1.394505346856577408e-03 3.408226087471260147e-03 5.595801704490443486e-03 7.880787618350792653e-03 1.023485617852781977e-02 1.263324089629111469e-02 1.505074958449579767e-02 1.746183416064423302e-02 1.984179054416977672e-02 2.216857791184208976e-02 2.442505418456472274e-02 2.660139027716687532e-02 2.869728076072047829e-02 3.072337664255065173e-02 3.270119784683178654e-02 3.466076064652549166e-02 3.663544372959624124e-02 3.865434237356668579e-02 4.073346018462878360e-02 4.286819371169183629e-02 4.503010192889840557e-02 4.717047920839518432e-02 4.923174998343491510e-02 5.116547670781442653e-02 5.295304635501826840e-02 5.462191794026557967e-02 5.624720134897675389e-02 5.792759745947936856e-02 5.973079136997735961e-02 6.161906189465289618e-02 6.338470004037520533e-02 6.463118727687568177e-02 6.482273626106692388e-02 6.340714442624036107e-02 6.001997119678987441e-02 5.481993774902880340e-02 4.908296293846855368e-02 4.600511680446048302e-02 4.993092752941447054e-02 6.199214950452405087e-02 7.896311642330734737e-02 9.665301007393012345e-02 1.113117666417725860e-01 1.197577311317277737e-01 1.197526163884776867e-01 1.108561690216128132e-01 9.574827970855323556e-02 8.158442416922880025e-02 7.751789629102295853e-02 8.347256156560158014e-02 8.944809008204540612e-02 9.127907858667998198e-02 9.986694328977571700e-02 1.290912027047695643e-01 1.705809789721578762e-01 2.029899034754541753e-01 2.091857073347302698e-01 1.843566815295106243e-01 1.422763368965229980e-01 1.175232028952803431e-01 1.281374698091173603e-01 1.416775654878533741e-01 1.421054467511814468e-01 1.521750395156835356e-01 1.902250433565753074e-01 2.318915091572664455e-01 2.483679053016727423e-01 2.347859629417165528e-01 2.141950692450031446e-01 2.156561620692388215e-01 2.285786781840799531e-01 2.176303932076180114e-01 1.681567863349517356e-01 9.773818397770847599e-02 6.109456114123479331e-02 7.731698395391278789e-02 7.257219255717853312e-02 4.103120551846095587e-02 5.838515264020870121e-02 1.105977666782800989e-01 1.482016136108577908e-01 1.721483933864013383e-01 1.990050669481208956e-01 2.333196597634454583e-01 2.593530593489375424e-01 2.591558894308935157e-01 2.255020017524532183e-01 1.634044484385930029e-01 8.626843735845091121e-02 1.046185313676439854e-02 5.016827484313019642e-02 8.649420246508689181e-02 9.636105614558101995e-02 8.316503434528839389e-02 5.413424659925544780e-02 1.880494450780278992e-02 2.105024923115435959e-02 4.928734077184624557e-02 6.797445976496747921e-02 7.527561883781576368e-02 7.199077665395994807e-02 6.035982825708056942e-02 4.338626958075417206e-02 2.457814316808825880e-02 1.122057527754430004e-02 1.936691791692198364e-02 3.225086696491526184e-02 4.191520299149845835e-02 4.740543447294841284e-02 4.879393571044824546e-02 4.657265237068487773e-02 4.146643994228481345e-02 3.434130893571657461e-02 2.621020021739808858e-02 1.849509992306479222e-02 1.394687892009056907e-02 1.575185793278984989e-02 2.174297497396098303e-02 2.862400666996940679e-02 3.512077230298242536e-02 4.081180295890971671e-02 4.557325993771637468e-02 4.941157293884905488e-02 5.239934940440147543e-02 5.464255567461921703e-02 5.626007285630859472e-02 5.736989343526593954e-02 5.807991512794546257e-02 5.848239975799924412e-02 5.865146712121020733e-02 5.864302182830148646e-02 5.849646652972430305e-02 5.823753249362165207e-02 5.788160058157364174e-02 5.743699560846541458e-02 5.690789076229628429e-02 5.629662098752227090e-02 5.560534439882047764e-02 5.483709173122454372e-02 5.399630254201751717e-02 5.308897007127875989e-02 5.212251513797951097e-02 5.110549381271247554e-02 5.004722212257987218e-02
6.702416887344227713e-03 5.555750868741636712e-03 4.402586228590358447e-03 3.387278822812742497e-03 2.864669581557974763e-03 3.267646874111985403e-03 4.468646913300773280e-03 6.090616190206331673e-03 7.934348393749953571e-03 9.913186004560066780e-03 1.198212043172660127e-02 1.411244390251568601e-02 1.628358001271573707e-02 1.848084572396078290e-02 2.069546949264547062e-02 2.292545632485465737e-02 2.517653051161477043e-02 2.746252874804670091e-02 2.980463559198802057e-02 3.222893157492368044e-02 3.476198184135006336e-02 3.742467915840288345e-02 4.022519766432610527e-02 4.315251004569013726e-02 4.617222492256926880e-02 4.922637226497323520e-02 5.223824661621079279e-02 5.512266044317484792e-02 5.780104643691282712e-02 6.021968470610600949e-02 6.236769982921682581e-02 6.428927782917877309e-02 6.608231788100131510e-02 6.787526629406498424e-02 6.977828315219565536e-02 7.181610307163065199e-02 7.386384701946027698e-02 7.561278464595759530e-02 7.658376015285556226e-02 7.619020120231408122e-02 7.384820182141500766e-02 6.915209945025188598e-02 6.219760491021950055e-02 5.427967535822457446e-02 4.921320573681266242e-02 5.320845246827085595e-02 6.853334882291099717e-02 9.102001025006938029e-02 1.154029505833780167e-01 1.371468153524977029e-01 1.523963179597968565e-01 1.584310546972216571e-01 1.547004721023022278e-01 1.440447618571099597e-01 1.329212683587482624e-01 1.277844647070680018e-01 1.277027235497944779e-01 1.239820640184144257e-01 1.105954997092910286e-01 9.731199219790698240e-02 1.119755538451416010e-01 1.545765233022543539e-01 1.947594174302098580e-01 2.103176511273200378e-01 1.948985960447132681e-01 1.602643523577143847e-01 1.330560350991741858e-01 1.282811524170270057e-01 1.275676238672435736e-01 1.207012358157147636e-01 1.278898451191114727e-01 1.566257752698008709e-01 1.788300108376752462e-01 1.733114708202670440e-01 1.483367436458754851e-01 1.443425951355120085e-01 1.794916046042322189e-01 2.134786733141254556e-01 2.138663911491460179e-01 1.752844882570314955e-01 1.138083585155064970e-01 6.083132864271434403e-02 4.703150320682390056e-02 4.210983261196516586e-02 2.278985139164485182e-02 3.938610272884836977e-02 7.661748796106837567e-02 1.042791618751417460e-01 1.247835587370111632e-01 1.513032022360102091e-01 1.870971924995531166e-01 2.196950944964751462e-01 2.342251044531702131e-01 2.226526226361013605e-01 1.856455044745165539e-01 1.309803899678892436e-01 7.077774197573968862e-02 2.399611676426176635e-02 3.826225537616544797e-02 5.941309219389485918e-02 6.436260038632393710e-02 5.710298290337042365e-02 4.860143353279040845e-02 5.223874827215315569e-02 6.689763528711578644e-02 8.179541952786290038e-02 9.062797122908045067e-02 9.135880239293719951e-02 8.434451262703965280e-02 7.127563401916878205e-02 5.448676091974451186e-02 3.652836966503544835e-02 2.027099641060482738e-02 1.164317863737700590e-02 1.645936982130958778e-02 2.332901012817471809e-02 2.734460218845486540e-02 2.795468347588092248e-02 2.545057280508270653e-02 2.041691340628268292e-02 1.361238036417698402e-02 6.368997529812765214e-03 6.295612770886130014e-03 1.420126566998071438e-02 2.262247043333765958e-02 3.051412089968019367e-02 3.753902663290845793e-02 4.353016991731734758e-02 4.842131323956271743e-02 5.222022044905245269e-02 5.498966786727707556e-02 5.683116825488426088e-02 5.787063077384906745e-02 5.824594602927676140e-02 5.809657626694467863e-02 5.755519158051585621e-02 5.674134696223222946e-02 5.575716154568637756e-02 5.468492735658044696e-02 5.358652046049116463e-02 5.250440254401805146e-02 5.146389608952187111e-02 5.047632168340973613e-02 4.954253811097601712e-02 4.865644784475447321e-02 4.780811944545233089e-02 4.698630781708582754e-02 4.618028750311073405e-02 4.538102406550909018e-02 4.458177974601153226e-02 4.377828218377516345e-02
4.941511393848492008e-03 4.442049046003073744e-03 4.302585678125204691e-03 4.639738477938454460e-03 5.434632592203095594e-03 6.577151725493786405e-03 7.959894753938706949e-03 9.509072894151688812e-03 1.117816795014986257e-02 1.293802138152040301e-02 1.477093022783804339e-02 1.666799879055919434e-02 1.862826686970513179e-02 2.065854712572388896e-02 2.277320162000880110e-02 2.499324022298001630e-02 2.734425592832121985e-02 2.985292711894953904e-02 3.254215750610058022e-02 3.542534926574129189e-02 3.850069427638189851e-02 4.174658520664564082e-02 4.511922364404885588e-02 4.855327651438980791e-02 5.196610915770677463e-02 5.526578213056982519e-02 5.836262964583877055e-02 6.118374200215585812e-02 6.368890489012034306e-02 6.588537228432442272e-02 6.783727130487902934e-02 6.966385964538727993e-02 7.152045669783929638e-02 7.355862158310896848e-02 7.586942541493954528e-02 7.842324712288760435e-02 8.102465764615331134e-02 8.329626380311973277e-02 8.469496944407275962e-02 8.455949509989689472e-02 8.219772333245112250e-02 7.705129392461607107e-02 6.904384449346864794e-02 5.940466062450932422e-02 5.247940540667428433e-02 5.636601881593083369e-02 7.447411201658951652e-02 1.014353927172714220e-01 1.308808097452948405e-01 1.577290250570578256e-01 1.778957066492412864e-01 1.886681240510427460e-01 1.895756182526576183e-01 1.830957713714043422e-01 1.740405167267209396e-01 1.662859549164938666e-01 1.583360863532345397e-01 1.435069619298214028e-01 1.168126709863488016e-01 8.666877720343289793e-02 8.861914256463422623e-02 1.305381583614699526e-01 1.729328518454838481e-01 1.925893045252607960e-01 1.843778127934143918e-01 1.586124763041693031e-01 1.349162142391047148e-01 1.234996949417150464e-01 1.157739956519490271e-01 1.095456228312958885e-01 1.174606329089412232e-01 1.340272868890349245e-01 1.343594661651491273e-01 1.040435422853930175e-01 5.420755612043195310e-02 6.291311155173029412e-02 1.199968006245362567e-01 1.572786712080984917e-01 1.612319592281878378e-01 1.355701441591298795e-01 9.460657685791215576e-02 5.758219125029633012e-02 3.924019789780094913e-02 3.267760284517890607e-02 2.739719053158751541e-02 3.159522690752111784e-02 4.339485331254634704e-02 5.454583537087392270e-02 6.851778755212190042e-02 9.229785655092041796e-02 1.241251491499525128e-01 1.555989366235380755e-01 1.780464433181745409e-01 1.852136406855428574e-01 1.744123931918249715e-01 1.471754639053163005e-01 1.094950857252874749e-01 7.259143719850771892e-02 5.550885642954949545e-02 6.593487580354431832e-02 8.203035411146364364e-02 9.172115840102010309e-02 9.469616165177825728e-02 9.481376159108566293e-02 9.591789621814085509e-02 9.897827482548297862e-02 1.020186124055506433e-01 1.023181391042554678e-01 9.815857377387218752e-02 8.924033792110407093e-02 7.639327437715491553e-02 6.112245676528203775e-02 4.522265538622975700e-02 3.058238912954103217e-02 1.935491273638368856e-02 1.424375457371582221e-02 1.498676405170932223e-02 1.675731649423480366e-02 1.685224768568827428e-02 1.479613935404442901e-02 1.102979188686101404e-02 7.134652124209911461e-03 7.895681764578244347e-03 1.384492429402829801e-02 2.116178196377185849e-02 2.853792677364872660e-02 3.545145474218422410e-02 4.160717811262388405e-02 4.683152830465320271e-02 5.103898612503572629e-02 5.421305145195431247e-02 5.639107400593686148e-02 5.765073215644992560e-02 5.809782732110070624e-02 5.785546675152642565e-02 5.705473245928558562e-02 5.582686756953603863e-02 5.429694231200455495e-02 5.257891931204809050e-02 5.077202828615596381e-02 4.895837716373429432e-02 4.720175316509721969e-02 4.554757964596491127e-02 4.402397014692855520e-02 4.264375157842850705e-02 4.140722917975830225e-02 4.030537376503074559e-02 3.932306804541066403e-02 3.844207627554915158e-02 3.764349229672471486e-02 3.690954339742640034e-02
5.035079309044409451e-03 5.335126524729349312e-03 5.921989650346549082e-03 6.755830582495033973e-03 7.785710883931613174e-03 8.967115133877545663e-03 1.026715434389550291e-02 1.166411675799162474e-02 1.314597921478672868e-02 1.470935635262299833e-02 1.635893884922252212e-02 1.810703703904854162e-02 1.997276128177473062e-02 2.198041626720942041e-02 2.415683129949531410e-02 2.652759430098616117e-02 2.911246836471787988e-02 3.192055990611505217e-02 3.494597792263063468e-02 3.816472476078588277e-02 4.153342114944486019e-02 4.499027505146881156e-02 4.845852714899075847e-02 5.185246310121367774e-02 5.508593714646160128e-02 5.808313737617572942e-02 6.079096861509538513e-02 6.319186729652456758e-02 6.531504312532519785e-02 6.724308069188902892e-02 6.910975487194109812e-02 7.108448084203081163e-02 7.334022101013774886e-02 7.600596006493033630e-02 7.911126896337228320e-02 8.253539229469618321e-02 8.597288637391398147e-02 8.892305829680149931e-02 9.070727750562275482e-02 9.052171963905952801e-02 8.754477250634706831e-02 8.114467786184172138e-02 7.131139994783719516e-02 5.969824712357180846e-02 5.202698280443017465e-02 5.823509020102153599e-02 8.019878527468864149e-02 1.104868612577488279e-01 1.424920958865839027e-01 1.714291057430405163e-01 1.936618987720823970e-01 2.069218071880321308e-01 2.108415629012223846e-01 2.071297562660983083e-01 1.986459279960258173e-01 1.871027910790361848e-01 1.708559790578265958e-01 1.455534815734166876e-01 1.085392110792550435e-01 6.791081904838343342e-02 6.486332478282107183e-02 1.078369754716203277e-01 1.487712914191414160e-01 1.687649442324993532e-01 1.655119650487761052e-01 1.484186265437382468e-01 1.324237397637596236e-01 1.248889599672526746e-01 1.218668786986877722e-01 1.222792098264780247e-01 1.290552128277264732e-01 1.347263589186614707e-01 1.247500933443389665e-01 9.310276281448547075e-02 5.170065145114557947e-02 4.532480459494215436e-02 7.211173153948836900e-02 8.515328741426370085e-02 7.834120075289097151e-02 6.043563372855186716e-02 4.498212462913930842e-02 4.039797296411321015e-02 4.226643707057587546e-02 4.552071247935625398e-02 4.929668152436211814e-02 5.208279177270928179e-02 5.347586426606783933e-02 5.709434952355395276e-02 6.594630908164100802e-02 7.719185508969972354e-02 8.737049250022965730e-02 9.773828311730511920e-02 1.113641961866881636e-01 1.264838902627106187e-01 1.363123486235613413e-01 1.346866589253934154e-01 1.205866051189514732e-01 1.003307558872043176e-01 8.783816920501333336e-02 9.444076137052660747e-02 1.126755204696079510e-01 1.292072290968121484e-01 1.376181582605324749e-01 1.373592789075120113e-01 1.311030023711566017e-01 1.225856722463659343e-01 1.147113903188328177e-01 1.083396076143996190e-01 1.024622665611389788e-01 9.547766627260217964e-02 8.634216384582045489e-02 7.496367310242799120e-02 6.205618221122070899e-02 4.883605559759474080e-02 3.677856975067442247e-02 2.747100734471730546e-02 2.221278570337460734e-02 2.075943658954629636e-02 2.102103642975911707e-02 2.109912919780742788e-02 2.029984005177854628e-02 1.887129254487192320e-02 1.772680556126437351e-02 1.809420840297234004e-02 2.063891747678202673e-02 2.493812268426024575e-02 3.012719984392195696e-02 3.549193195776949999e-02 4.055651584765031237e-02 4.502322378028986855e-02 4.871826000203371976e-02 5.155712160094253621e-02 5.352155021360796572e-02 5.464253136221405849e-02 5.498672725930190547e-02 5.464522619190021607e-02 5.372413142759498161e-02 5.233675395008990927e-02 5.059724555893581333e-02 4.861551771914845999e-02 4.649328590408897260e-02 4.432108230784810587e-02 4.217610238829699876e-02 4.012079463633662357e-02 3.820216054424520336e-02 3.645178422945072327e-02 3.488663181013500897e-02 3.351062607082730405e-02 3.231690947547349868e-02 3.129058721442564556e-02 3.041164384149219746e-02
5.906494345038596633e-03 6.544043332599309461e-03 7.325280536842171397e-03 8.224860740333168538e-03 9.222942039295493541e-03 1.030672893028188389e-02 1.147084780933077530e-02 1.271737751339034952e-02 1.405570898456554203e-02 1.550207091916060501e-02 1.707844222765144901e-02 1.881060988312524898e-02 2.072529150258274958e-02 2.284648330918105305e-02 2.519143662673416911e-02 2.776681667649569946e-02 3.056560351102094453e-02 3.356517882979875161e-02 3.672688060732738624e-02 3.999717286053025567e-02 4.331049716331127758e-02 4.659382497830657360e-02 4.977287325033512982e-02 5.277984098625976978e-02 5.556234570557965630e-02 5.809296864975857511e-02 6.037843815472645342e-02 6.246696584755820347e-02 6.445158595272748592e-02 6.646661226961171620e-02 6.867385899237254954e-02 7.123581872568383877e-02 7.427547511057266960e-02 7.782696315126855224e-02 8.178611851035752500e-02 8.587220568004014232e-02 8.961072252830643015e-02 9.234442018959787557e-02 9.327879146670747801e-02 9.157104944235601451e-02 8.648124949091985647e-02 7.763718852450944563e-02 6.558906782655711531e-02 5.325188205572491118e-02 4.876566398714174411e-02 6.112390560819480623e-02 8.670721357542159058e-02 1.176435693477910216e-01 1.487011392570020685e-01 1.761924284783442096e-01 1.973697947876835168e-01 2.105522761797515852e-01 2.153503367153141446e-01 2.125319010341450710e-01 2.032323274486237119e-01 1.877007288662360107e-01 1.645394759007463292e-01 1.315561943037117654e-01 8.857108609045011294e-02 4.552962539198884134e-02 5.422076369028745735e-02 1.009956784216343856e-01 1.399820566911856579e-01 1.601034990124324542e-01 1.611012165018381459e-01 1.513516213746058381e-01 1.433635461707641612e-01 1.433291149629160599e-01 1.469611667527448151e-01 1.490657937607496597e-01 1.487837195871943852e-01 1.450897022592060048e-01 1.349802646874787015e-01 1.188008262099683326e-01 1.028700490164376619e-01 9.140636563961866690e-02 7.869349014388370145e-02 5.830437849183319615e-02 3.500460487921358554e-02 2.782092870342515664e-02 3.665511744580295800e-02 4.372124573136963732e-02 5.238521238649377493e-02 6.644246701157073554e-02 7.948652728911413667e-02 8.581895391102349613e-02 8.765518006761519043e-02 9.240448979096871351e-02 1.018633224751829269e-01 1.081906285869851103e-01 1.029804807176060710e-01 8.507895462624126548e-02 6.511192268716486931e-02 6.507188291954046910e-02 8.470289605741579408e-02 1.021500988406450622e-01 1.073239906367202262e-01 1.024166941186083896e-01 9.892090316303774056e-02 1.089802733283717351e-01 1.307779663058505903e-01 1.531445822926282840e-01 1.676502721464266932e-01 1.710270588538317371e-01 1.639779171562381066e-01 1.496986449269578634e-01 1.324388873900822772e-01 1.160958941568393660e-01 1.029489541758299154e-01 9.304434418704290999e-02 8.482571986406504949e-02 7.654691527684118202e-02 6.727319057276925918e-02 5.707453264288850359e-02 4.679450645608008302e-02 3.775348307557167826e-02 3.139145259600345517e-02 2.850742310838361160e-02 2.838957758193656061e-02 2.934982315372902315e-02 3.004128561386817942e-02 2.988183744433767219e-02 2.888285040245517840e-02 2.744771541898965994e-02 2.622302823291374277e-02 2.590435850632885270e-02 2.693298522112537105e-02 2.926915384117731445e-02 3.249360454604245663e-02 3.608912749527688063e-02 3.962138292551836694e-02 4.278390616004760366e-02 4.538431158826201212e-02 4.731910830709948335e-02 4.855130591606917484e-02 4.909267991019389960e-02 4.898985651989025414e-02 4.831326030314965492e-02 4.714826279545356047e-02 4.558810390716748484e-02 4.372828787042708221e-02 4.166221713621243855e-02 3.947785422792034898e-02 3.725521574385408374e-02 3.506451942903602431e-02 3.296483539320364115e-02 3.100314358905275833e-02 2.921377233131963042e-02 2.761827469793821932e-02 2.622586159731068317e-02 2.503451211984508359e-02
6.600921056852304160e-03 7.288689360804094172e-03 8.048340886790695745e-03 8.873978556203497570e-03 9.765844675386811669e-03 1.073071168250276826e-02 1.178190168884316567e-02 1.293876033643504182e-02 1.422537148602765270e-02 1.566839505345219916e-02 1.729411378484050493e-02 1.912501100902672113e-02 2.117636434753015703e-02 2.345335462774401566e-02 2.594906474119735781e-02 2.864356409838115375e-02 3.150413146037243928e-02 3.448660130901402138e-02 3.753780818406486641e-02 4.059910563675953737e-02 4.361091401311298354e-02 4.651818632192043779e-02 4.927657411914123514e-02 5.185893547224602884e-02 5.426166264419928636e-02 5.651010925306094307e-02 5.866212462557001545e-02 6.080828964305162732e-02 6.306686915565752616e-02 6.557094294051300787e-02 6.844526263511754860e-02 7.177204821936962464e-02 7.554867457091467287e-02 7.964492857053372121e-02 8.377069051733150584e-02 8.746461541025798980e-02 9.011135549415799639e-02 9.099149643521728392e-02 8.936677980544951994e-02 8.460589626783732164e-02 7.637245265446757081e-02 6.496362615065118251e-02 5.214038083402590396e-02 4.329540466274775512e-02 4.779098178767121619e-02 6.667615651274369504e-02 9.271657014291063981e-02 1.207110479787579377e-01 1.474505667692277144e-01 1.705377035097318250e-01 1.881315695814538003e-01 1.990280877959904604e-01 2.027183077619748863e-01 1.992083365673815720e-01 1.885571073365320260e-01 1.703786775669282882e-01 1.437903056609099173e-01 1.082308660854267163e-01 6.585583595704501414e-02 3.594889489618027095e-02 6.687854888098676565e-02 1.149572874622249580e-01 1.543193681590445954e-01 1.772465682876145365e-01 1.829581705067473973e-01 1.780806570885478668e-01 1.734945281296878528e-01 1.747157138966559942e-01 1.765324270476921475e-01 1.716082357101681721e-01 1.595692578149131569e-01 1.461365153328848532e-01 1.361050597675187990e-01 1.291456754434357201e-01 1.222208318470949656e-01 1.128423062787157483e-01 1.017724982718083288e-01 9.567343401778941048e-02 9.973206874505295694e-02 1.053767816846521849e-01 1.002015819601727309e-01 8.413288569452384569e-02 7.546114541724846525e-02 8.963381937690523271e-02 1.096739275545503683e-01 1.190705827396659616e-01 1.178834239710421922e-01 1.166771197123539217e-01 1.226272674076753916e-01 1.291687527968053140e-01 1.247225805035093449e-01 1.034510604136286566e-01 6.767745380291577406e-02 2.937244858726327512e-02 3.390617063647207580e-02 6.232273060962448263e-02 7.925715960416758465e-02 8.440014798164444110e-02 8.800328867966925039e-02 1.027616870533947235e-01 1.292990741861429482e-01 1.579386829931280767e-01 1.797458572200691385e-01 1.898857566156391397e-01 1.873128128393353464e-01 1.738558332005586959e-01 1.531687153667362356e-01 1.296734371713923195e-01 1.075572807249127183e-01 8.978545544503439835e-02 7.722284880638061177e-02 6.855167678314620650e-02 6.152364567882519925e-02 5.450289438287753835e-02 4.708479365132285654e-02 3.994423503578596601e-02 3.441947539098971082e-02 3.178335475352324357e-02 3.214821734364703421e-02 3.425393692730325373e-02 3.658367832031023115e-02 3.815085567536334599e-02 3.853641567120645595e-02 3.771949609986553764e-02 3.594103002614638942e-02 3.361813376732488562e-02 3.128174655348152366e-02 2.949661979487631924e-02 2.872180899320605704e-02 2.913791925621685500e-02 3.058204484990740754e-02 3.267149764569637210e-02 3.499082186549425794e-02 3.720317130128301952e-02 3.907723191670535445e-02 4.047490529248105179e-02 4.133006585781316689e-02 4.162919959961562666e-02 4.139600260937697368e-02 4.067952060875461989e-02 3.954504480200592142e-02 3.806711924621333787e-02 3.632419363712204030e-02 3.439458049046410087e-02 3.235344954910279736e-02 3.027063255856266705e-02 2.820903392419626260e-02 2.622346010785300136e-02 2.435970605516741411e-02 2.265378536592807523e-02 2.113127548042147488e-02
6.808201735138807303e-03 7.418756726486544842e-03 8.076816064404581177e-03 8.792946383440417707e-03 9.583888903898095737e-03 1.047190743727356363e-02 1.148323993144772376e-02 1.264563565298183929e-02 1.398524308190820208e-02 1.552335582221693253e-02 1.727358430599581010e-02 1.923986885801878127e-02 2.141549376761786236e-02 2.378305360144903138e-02 2.631523891449432176e-02 2.897632628308762989e-02 3.172430976480766079e-02 3.451364219417021872e-02 3.729854240190170339e-02 4.003677215586566585e-02 4.269371248114658263e-02 4.524649640148491192e-02 4.768790364377289287e-02 5.002969356643734850e-02 5.230500627969766891e-02 5.456930186348820516e-02 5.689890181419640647e-02 5.938549337150754448e-02 6.212420991376763763e-02 6.519286374667428163e-02 6.862162359714582549e-02 7.235630523774576328e-02 7.622319005238899214e-02 7.990623672775865050e-02 8.294682155198930540e-02 8.477235657737552943e-02 8.475554652512065634e-02 8.230265457878264967e-02 7.696910977131628251e-02 6.861109750555439979e-02 5.762935744793488968e-02 4.554485628710666645e-02 3.657408609077426875e-02 3.834325532761023725e-02 5.239277041465634221e-02 7.273381288911959230e-02 9.512669894317216102e-02 1.172778999451063869e-01 1.375516374163699151e-01 1.545455207063168579e-01 1.670652314237530411e-01 1.742294479291662257e-01 1.755362352285163297e-01 1.707859748082522777e-01 1.598729804547500410e-01 1.425950216938980386e-01 1.187316743153165599e-01 8.888468074037267352e-02 5.846578036466740236e-02 5.316578356952950113e-02 8.921513759981854197e-02 1.369065384700388910e-01 1.789809524201472768e-01 2.066363525265379197e-01 2.172205173791036392e-01 2.154413301541179271e-01 2.102693731422508039e-01 2.061014900228553826e-01 1.980936136045751972e-01 1.800171566973305382e-01 1.540770871429035238e-01 1.312448431799876913e-01 1.201779492911296821e-01 1.165288302626827227e-01 1.116343942864558847e-01 1.047973788512997634e-01 1.045185183886490343e-01 1.189800840641122570e-01 1.413180562548111696e-01 1.549907170157804048e-01 1.484753732488774958e-01 1.240950950135192854e-01 1.031500871171187883e-01 1.106976311300942456e-01 1.328739073806334825e-01 1.442311258121314610e-01 1.388854556303101007e-01 1.267803240916793861e-01 1.220253870136239760e-01 1.257657862217315126e-01 1.257094419167951449e-01 1.119089606832494449e-01 8.300222341702909179e-02 4.436000293115148485e-02 5.349380927595808258e-03 2.829661189577468983e-02 4.813884658497238206e-02 5.620318274689375948e-02 6.223722962582393242e-02 8.011260600454486736e-02 1.109111496677668562e-01 1.451831984335911763e-01 1.741475935681315312e-01 1.922881586993114011e-01 1.972727647815758489e-01 1.895068643574719380e-01 1.714585013485880605e-01 1.468470588630998996e-01 1.198398981770681243e-01 9.435977942555526243e-02 7.347939304385801840e-02 5.873806988182122407e-02 4.951854910787781283e-02 4.353055808025361323e-02 3.860865897239654232e-02 3.399854192785829732e-02 3.037907881247873740e-02 2.909219069332347196e-02 3.074340765218129545e-02 3.443373943258712377e-02 3.867490274029002778e-02 4.232559314114008042e-02 4.474886033431203086e-02 4.569037788184934779e-02 4.515680558904464764e-02 4.333186726860330240e-02 4.052068482968947116e-02 3.711316419146232920e-02 3.355867703079109393e-02 3.033861425757512775e-02 2.791030762144625088e-02 2.659604826681629536e-02 2.645387176357208783e-02 2.725405522349123866e-02 2.861023206460348856e-02 3.014233146400492266e-02 3.156114775549728746e-02 3.267978644932308108e-02 3.339526023716538061e-02 3.366590733521083317e-02 3.349267991024822838e-02 3.290514619744062258e-02 3.195126592522550685e-02 3.068992360315540499e-02 2.918546525617156731e-02 2.750371992254173684e-02 2.570914328396711052e-02 2.386281214979622464e-02 2.202104609694340367e-02 2.023445175861018561e-02 1.854718850773818400e-02
6.497994817646367272e-03 6.985582101120667992e-03 7.533001857533286674e-03 8.166078071919224274e-03 8.914319475439132917e-03 9.807818425121390613e-03 1.087359694023894673e-02 1.213226537926170683e-02 1.359572633971613438e-02 1.526618727357207349e-02 1.713629076175506374e-02 1.918998551387133752e-02 2.140382752245376802e-02 2.374855837386410234e-02 2.619092767511941103e-02 2.869576757854392507e-02 3.122830410427031300e-02 3.375663426496966490e-02 3.625424167794347868e-02 3.870239417517596509e-02 4.109228453002295584e-02 4.342683884818684947e-02 4.572218344733527950e-02 4.800872552879978383e-02 5.033150865072497093e-02 5.274882180542396493e-02 5.532705002888835960e-02 5.812896919877896806e-02 6.119309623221267508e-02 6.450425645354525284e-02 6.796004410865570666e-02 7.134233923335921157e-02 7.430477834420150252e-02 7.638493589515978066e-02 7.704535791574956827e-02 7.574280953564596630e-02 7.202172923701169460e-02 6.562780249850404257e-02 5.664808639700458920e-02 4.573488425156511245e-02 3.467117704799302369e-02 2.785728636112668952e-02 3.131067355920146011e-02 4.340315744946238175e-02 5.887599538724899023e-02 7.516311228473340766e-02 9.117583423770524165e-02 1.061908674317821460e-01 1.194258202598653534e-01 1.299786631176537144e-01 1.370018044415114711e-01 1.399681270582802672e-01 1.388677174568187789e-01 1.342044524123526261e-01 1.267135467622909628e-01 1.168293522266442702e-01 1.042768512006687076e-01 8.887735357237103173e-02 7.471296208548110218e-02 7.719982649755990911e-02 1.078997332553912752e-01 1.538687604142370546e-01 1.985288979254189734e-01 2.306501549645905147e-01 2.457554293725777439e-01 2.467039963767680699e-01 2.398605227310186550e-01 2.276856072279352383e-01 2.063735480579692583e-01 1.731080505795503377e-01 1.344469407564789776e-01 1.061355965858924721e-01 9.684770237890963362e-02 9.398490823632292546e-02 8.564068361825399878e-02 7.647574429787423744e-02 8.352982729048485933e-02 1.122884479346875630e-01 1.469603667114173506e-01 1.696857008637711051e-01 1.694290218848549523e-01 1.477253059787848599e-01 1.236998458106472465e-01 1.242673000770453118e-01 1.442055408968339336e-01 1.564354105844613652e-01 1.490431754977273870e-01 1.275241416587070964e-01 1.079133711605696905e-01 1.027551113003802724e-01 1.051788052871148599e-01 1.007970415565653810e-01 8.372712077411981202e-02 5.673299795938428064e-02 2.808705750818859051e-02 1.587928328955353491e-02 2.495155427713628693e-02 2.853503748792956055e-02 3.122749715180121385e-02 5.045219164755281038e-02 8.414159606554777460e-02 1.218824885058097524e-01 1.559874381313588187e-01 1.811054266570035209e-01 1.941615078421273788e-01 1.943515122482321889e-01 1.828615447575757114e-01 1.623393339077479902e-01 1.362462286104207110e-01 1.082273009657699347e-01 8.160277304421330313e-02 5.902082459250172775e-02 4.219845911042219982e-02 3.152386050384578531e-02 2.565876593521049590e-02 2.244576214201876585e-02 2.089284591311995135e-02 2.158368302606564551e-02 2.502205676060110379e-02 3.042244250841808287e-02 3.646782541378265630e-02 4.209588629239347651e-02 4.662258682140534016e-02 4.966989012426665379e-02 5.109052360306162721e-02 5.090961774075634244e-02 4.927852101247848227e-02 4.643777568755082935e-02 4.268846458019068951e-02 3.837203230757111477e-02 3.385851429253226158e-02 2.954083644583611890e-02 2.582487938606758612e-02 2.308794948805542938e-02 2.157234772889730923e-02 2.125274222265285951e-02 2.182727817948036317e-02 2.287834888910585118e-02 2.403949908686341119e-02 2.505835400076056318e-02 2.578751056746608761e-02 2.615617374498368022e-02 2.614494299563819429e-02 2.576768489190974301e-02 2.505916137267365576e-02 2.406659642366373170e-02 2.284386395768547851e-02 2.144746001103294691e-02 1.993373627972455306e-02 1.835705414918792702e-02 1.676861465272658919e-02
5.746317292357584240e-03 6.120185721840074901e-03 6.601008032717774893e-03 7.224895366367731567e-03 8.022638072033221740e-03 9.015352511500108676e-03 1.021268601918764486e-02 1.161344480887700759e-02 1.320750593230490648e-02 1.497794485372654257e-02 1.690289000683484547e-02 1.895707858296647244e-02 2.111326278783427074e-02 2.334360058420045098e-02 2.562108051177155316e-02 2.792094633565254946e-02 3.022203704012513953e-02 3.250795921517864867e-02 3.476807106139076509e-02 3.699836971878985026e-02 3.920248803595510756e-02 4.139302069169636944e-02 4.359316196889773121e-02 4.583800451052594260e-02 4.817381295548241876e-02 5.065247550037449420e-02 5.331795892355962324e-02 5.618303746464688858e-02 5.919835733242572590e-02 6.222089312009121409e-02 6.499230061462719921e-02 6.713728884827038779e-02 6.818826155688818835e-02 6.763754447786907154e-02 6.501463805489962611e-02 5.998413789826768927e-02 5.246287317869996469e-02 4.277569732819276604e-02 3.197032541365028152e-02 2.282037425457059815e-02 2.132000445971577243e-02 2.909786198615834860e-02 4.022063228316007794e-02 5.135417682762472708e-02 6.161038826056359358e-02 7.103835881376736883e-02 7.987986447525537159e-02 8.805364564399557892e-02 9.496351965509851334e-02 9.973970327865355756e-02 1.017818807289366106e-01 1.013520674224668433e-01 9.993125841947357590e-02 9.985924825263421678e-02 1.027321265138939760e-01 1.073891246933727922e-01 1.099109726457539321e-01 1.063767359423897219e-01 9.761541737838748400e-02 9.548904678381979483e-02 1.173341090450055885e-01 1.598175574312973302e-01 2.053729617940594221e-01 2.404453401590241901e-01 2.592877079387469474e-01 2.630023915294520953e-01 2.549631878368863180e-01 2.354229257070411807e-01 2.019007004562620722e-01 1.561908975132341726e-01 1.112547996092043412e-01 8.873003434602634576e-02 8.900495236979985569e-02 8.649683348437088581e-02 7.026368564454374410e-02 4.802384522523736599e-02 4.753624974803187520e-02 8.082404648361236899e-02 1.218731383485110314e-01 1.529895399407537604e-01 1.630639902750370407e-01 1.510292272062861707e-01 1.309895550955509358e-01 1.267902906157512555e-01 1.416826175845777580e-01 1.536443175535759931e-01 1.473975357687833665e-01 1.229569976934129505e-01 9.185608586806563725e-02 7.204218750717415742e-02 7.128848563098508229e-02 7.458858630658718458e-02 6.926604935340369140e-02 5.424441550298030046e-02 3.505410086898909372e-02 2.073098827368032721e-02 1.701816150022915711e-02 1.283402739458934690e-02 3.773601888256375263e-03 2.764809041149676044e-02 6.118319560741364294e-02 9.825605648730416364e-02 1.336308429366519501e-01 1.626411403937796651e-01 1.818963177270286335e-01 1.896771001576539328e-01 1.859867897808407666e-01 1.723093343639163499e-01 1.511717038777400934e-01 1.256245366681551512e-01 9.874501668260379783e-02 7.323782608676837613e-02 5.117418177801845436e-02 3.387399634309438273e-02 2.190542279088027525e-02 1.515403817847514600e-02 1.297094064451835387e-02 1.449280721458675800e-02 1.879869174549932132e-02 2.486617916889785271e-02 3.170247602954557459e-02 3.846244083360107757e-02 4.448942628372647839e-02 4.932079721038670761e-02 5.267590661028071636e-02 5.443370935354627932e-02 5.460505043757443722e-02 5.330353606037125519e-02 5.071781516966771680e-02 4.708717991552599513e-02 4.268175988124793541e-02 3.778829524641618559e-02 3.270252594667399232e-02 2.772938915235371657e-02 2.319106404216268735e-02 1.943474971732776085e-02 1.680441138405884896e-02 1.551057627515104245e-02 1.544172484197809184e-02 1.618000102052450512e-02 1.725330522984305781e-02 1.831589256569469623e-02 1.916672645486539733e-02 1.970792183586155683e-02 1.990568290612742403e-02 1.976464216329221549e-02 1.931220049856905221e-02 1.858889175609828096e-02 1.764227899900848440e-02 1.652300236009085488e-02 1.528222674709672421e-02
4.676668719080985873e-03 4.996519664107891556e-03 5.504195474356811564e-03 6.227175524456428531e-03 7.172268677497900535e-03 8.330415214458963477e-03 9.683535326781088359e-03 1.120947139269037884e-02 1.288453987459171890e-02 1.468465848307693236e-02 1.658592592214953171e-02 1.856509928724417793e-02 2.060010038460935444e-02 2.267052512902522840e-02 2.475808293844613053e-02 2.684692454347966870e-02 2.892391157936286331e-02 3.097901868509912726e-02 3.300619017432328273e-02 3.500500854885885832e-02 3.698334091659042505e-02 3.896057228059360278e-02 4.097004523876678073e-02 4.305806818043480394e-02 4.527593076915176901e-02 4.766186586794152885e-02 5.021285641820134871e-02 5.285130757606629204e-02 5.539639261464832792e-02 5.755108598491106425e-02 5.891265740363609699e-02 5.900917911546105926e-02 5.736046297302066499e-02 5.356003768483506150e-02 4.737616447636389810e-02 3.888185512858870208e-02 2.869116290943562672e-02 1.878872842821763603e-02 1.545666445154898934e-02 2.287127621296904806e-02 3.352956574918588423e-02 4.316518999635656634e-02 5.041145017095104153e-02 5.508617344657065762e-02 5.786592260449095748e-02 5.993423280263811270e-02 6.227054800263061296e-02 6.491096529212325716e-02 6.691364095542122470e-02 6.720667441229755124e-02 6.583253173772687927e-02 6.512027258606815916e-02 6.954187181765753012e-02 8.197080063175980758e-02 9.990517322703039438e-02 1.172546132925187112e-01 1.275753525831168911e-01 1.264228757245705603e-01 1.146209457538197862e-01 1.039099855237240744e-01 1.160331176984343987e-01 1.539072339916942311e-01 1.985636109900656143e-01 2.347728615090662885e-01 2.562156073665159961e-01 2.624842648452856975e-01 2.541789695534972804e-01 2.298418439708639904e-01 1.888440845763693643e-01 1.387177757577099935e-01 1.016454930388362987e-01 9.916142116072411417e-02 1.097128841962781154e-01 1.063590389797524349e-01 8.559487989446358525e-02 5.504025935540898806e-02 2.593472377495579032e-02 3.886193567788655961e-02 7.976488709768091157e-02 1.170749047463755937e-01 1.381277486966274726e-01 1.385255846340629204e-01 1.262313101908741630e-01 1.193157163439442781e-01 1.270781061087069563e-01 1.369477459668129449e-01 1.339924740130813974e-01 1.139509625629430006e-01 8.205779876452261312e-02 5.008134277984239296e-02 3.579275848496986379e-02 4.160836285168676568e-02 4.595010911746752469e-02 4.155722969609091516e-02 3.106473480720448391e-02 2.065684678014545125e-02 1.609354870289016540e-02 1.498708569698279855e-02 1.566667902837822271e-02 2.835254857200330061e-02 5.298987730505790722e-02 8.368275869498148500e-02 1.155473502653909246e-01 1.442553646697473657e-01 1.662883514521995842e-01 1.793102751152238494e-01 1.823639874604955635e-01 1.758396750673308917e-01 1.612457857736160072e-01 1.408508813673345350e-01 1.172773248387013606e-01 9.312061484941545897e-02 7.064721389413121388e-02 5.159299295598451796e-02 3.704180100157593303e-02 2.731661067084251160e-02 2.190302044204853540e-02 1.980419281942694468e-02 2.035078484668034413e-02 2.327302962754780949e-02 2.806815318536970763e-02 3.391258227328904085e-02 3.996879011561006029e-02 4.555758148838635196e-02 5.019082214539419967e-02 5.355762996840778001e-02 5.549932217923455452e-02 5.598197251789381601e-02 5.506929792837533810e-02 5.289732737074086949e-02 4.965182418361636235e-02 4.554908517301262116e-02 4.082051031761029652e-02 3.570129392070204438e-02 3.042384146734079808e-02 2.521729932181812281e-02 2.031631898328816951e-02 1.598473773348819960e-02 1.255546231227615099e-02 1.043055605963235342e-02 9.841980761011347861e-03 1.047030334906720594e-02 1.166242039681906172e-02 1.291809544308640360e-02 1.397791128967151159e-02 1.473155436236388283e-02 1.514591295628595069e-02 1.522782456171242575e-02 1.500547497318759603e-02 1.451856516998131612e-02 1.381273228568349366e-02
3.445057291652239319e-03 3.835350808647328743e-03 4.510592089095294410e-03 5.443107689894237204e-03 6.590770435718570734e-03 7.914925060331279641e-03 9.383874554543000443e-03 1.097132400138419242e-02 1.265445165392389999e-02 1.441264819645599049e-02 1.622683384283739316e-02 1.807908636469338429e-02 1.995237829024726003e-02 2.183034323099711238e-02 2.369713812575903814e-02 2.553762846427842445e-02 2.733826478128679668e-02 2.908907435532967836e-02 3.078705905131055506e-02 3.244083864239533099e-02 3.407549124214491465e-02 3.573522718762826844e-02 3.748016121790122973e-02 3.937302878012678004e-02 4.145371261496620663e-02 4.370458625968766386e-02 4.601591863825613832e-02 4.816353610352189923e-02 4.980802974339219175e-02 5.051849794707993779e-02 4.981878932358464046e-02 4.725241999052773312e-02 4.246300243715279976e-02 3.529173973209349946e-02 2.592323873001361675e-02 1.536791612431016342e-02 9.471510596970924775e-03 1.798526404354596625e-02 3.025750779273274696e-02 4.141495542083262899e-02 4.982991184423430503e-02 5.459888572186723243e-02 5.547067670758611818e-02 5.297864904129856445e-02 4.849436257897789260e-02 4.397183109258150091e-02 4.103081763186856856e-02 3.967403398673145787e-02 3.838321881145947273e-02 3.625024865336901742e-02 3.586035195454955610e-02 4.376183576475697889e-02 6.251904439833866345e-02 8.787114089975525677e-02 1.139103116028763601e-01 1.345917752468469564e-01 1.443011663776182230e-01 1.394261388282222736e-01 1.213092606555676994e-01 1.016935738875274359e-01 1.051379451961843292e-01 1.386489325952820761e-01 1.812557666548816615e-01 2.169330294646134305e-01 2.395713186753647972e-01 2.477300261978960527e-01 2.399849810659394900e-01 2.142381537307672112e-01 1.727157293137379923e-01 1.300810922522892543e-01 1.145357661987367465e-01 1.292763432065720808e-01 1.421133886256847334e-01 1.358885540236059730e-01 1.134707104358244484e-01 8.500714504908228608e-02 5.661681169643534989e-02 3.437124066245764165e-02 4.771292379325715177e-02 8.259770748118550054e-02 1.104551727742424799e-01 1.215811277462243295e-01 1.175822843834394005e-01 1.090971375962019596e-01 1.072015676770287779e-01 1.109901167515904286e-01 1.106350450613894643e-01 9.952959978629005722e-02 7.770452572457432761e-02 4.980610103307023251e-02 2.285860500432848608e-02 1.156849971226743372e-02 2.106213094966204527e-02 2.561778863969306486e-02 2.334736497999984062e-02 1.769990890463568958e-02 1.414804613588973962e-02 1.683274022537064804e-02 2.452486513821296871e-02 3.724625278334770667e-02 5.590469400396771982e-02 7.953661812538445619e-02 1.055914940662378426e-01 1.308970093993264971e-01 1.523876247755668323e-01 1.676137797705197496e-01 1.750634267228587115e-01 1.742947694289223581e-01 1.658911831437215878e-01 1.512731194113417776e-01 1.324196244371478592e-01 1.115573959421650441e-01 9.086633646697617195e-02 7.222675246723134213e-02 5.699640588786132611e-02 4.578615615565303359e-02 3.831080740555258685e-02 3.361751390957145452e-02 3.077994628559839810e-02 2.947254843438388075e-02 2.988764824457847483e-02 3.215318893147450091e-02 3.591308639200010283e-02 4.045822201972405774e-02 4.505533808787903771e-02 4.912384056445651820e-02 5.226859826201999543e-02 5.425879634716055527e-02 5.499617449724911178e-02 5.448480278135837962e-02 5.280467478403869097e-02 5.008919567087640606e-02 4.650630856917375988e-02 4.224300188136955597e-02 3.749298328578100359e-02 3.244738668442780777e-02 2.728856959070177779e-02 2.218756127244363163e-02 1.730717527669707601e-02 1.281749301254136303e-02 8.946802712691322851e-03 6.134466760619023372e-03 5.169115485274731157e-03 6.090486440891768397e-03 7.718375546670951971e-03 9.305186548074667260e-03 1.060357799082277917e-02 1.154588138944424684e-02 1.212835893628690272e-02 1.237428649587883102e-02 1.232001739887871213e-02
2.283788184079436293e-03 2.960359739444786732e-03 3.934368934830458422e-03 5.104175015196875734e-03 6.414092430969196672e-03 7.831505266425238532e-03 9.333691316467891685e-03 1.090215397399633621e-02 1.252016147719240205e-02 1.417153546258116334e-02 1.583990727185262057e-02 1.750817958996046461e-02 1.915821279699998769e-02 2.077095663632960026e-02 2.232740312229149898e-02 2.381081932772812285e-02 2.521065753720544422e-02 2.652821830990295324e-02 2.778339876035464465e-02 2.902054763258280629e-02 3.030966501647684025e-02 3.173774533588143848e-02 3.338589185130994702e-02 3.529296137842404674e-02 3.741484335033507663e-02 3.959396975407761948e-02 4.155065175584914117e-02 4.289892121143597942e-02 4.318268211651613703e-02 4.192664142220621504e-02 3.869786031742929872e-02 3.317437451039256108e-02 2.521691114956400512e-02 1.494684958435449178e-02 3.221702575621555962e-03 1.124597083586306029e-02 2.506333634604579128e-02 3.814000796547360739e-02 4.919761368683452096e-02 5.709776674535045615e-02 6.098784978802688356e-02 6.047592518421261026e-02 5.577064301236761557e-02 4.775341700911245324e-02 3.795875987453732614e-02 2.841636316509630819e-02 2.112814951789250897e-02 1.680329728387900887e-02 1.476082043223812118e-02 1.758556312387018691e-02 2.995794088616491463e-02 5.080702851678243342e-02 7.714910022259130473e-02 1.053828925019638096e-01 1.309102415676257625e-01 1.484585702197719348e-01 1.531168723028137613e-01 1.420649832750167929e-01 1.171938103589225399e-01 9.016701746896035874e-02 8.770150650473848564e-02 1.186087905528732944e-01 1.586633667297127070e-01 1.923141928196616668e-01 2.145340221379694046e-01 2.234917807048308613e-01 2.167797708517442412e-01 1.929540774159904937e-01 1.581359374382889371e-01 1.329178760232880840e-01 1.385164117795326388e-01 1.599833452895450536e-01 1.700704139576284246e-01 1.597455357245069485e-01 1.358190170940234975e-01 1.104283054017099197e-01 8.941010071229145428e-02 7.182198599669183114e-02 6.423606931758343852e-02 7.702440958824356698e-02 9.882802815968877441e-02 1.138958553363243753e-01 1.162431952110266342e-01 1.077788929337811369e-01 9.511893994672315777e-02 8.559704345309838980e-02 8.173562404064775577e-02 7.926502603746889142e-02 7.248873975258482427e-02 5.902049173841009133e-02 4.025400038144106435e-02 2.014089736273028119e-02 7.194746832105167883e-03 1.455851131038821134e-02 2.008197375608041305e-02 1.987740058701838869e-02 1.652054927402024989e-02 1.653230135710000506e-02 2.519920458137019093e-02 3.974378667630385636e-02 5.786975679852559423e-02 7.857332311200353192e-02 1.006760375363239951e-01 1.224837646592399493e-01 1.419948283716564452e-01 1.572793664359197208e-01 1.668359503047965042e-01 1.698370280470899440e-01 1.662337729918368923e-01 1.567254595316845966e-01 1.426201987869430143e-01 1.256253895941372434e-01 1.076065939345349359e-01 9.034156265655791940e-02 7.527508515871039751e-02 6.327327101991063463e-02 5.443870907495899913e-02 4.816922846822123405e-02 4.357061733286960586e-02 3.998015326518898627e-02 3.724174839829217515e-02 3.563262866070825846e-02 3.552884330073326907e-02 3.700732177886490587e-02 3.969897113105180092e-02 4.297949368423661931e-02 4.623076610977872730e-02 4.897495871012185614e-02 5.089753902194370239e-02 5.182561380804535933e-02 5.169736018918082848e-02 5.053392825790366943e-02 4.841596257770055395e-02 4.546445268499205161e-02 4.182523909814900992e-02 3.765658171624027689e-02 3.311933064907972291e-02 2.836934923159983163e-02 2.355193156799007675e-02 1.879807335189696144e-02 1.422273012985631607e-02 9.926268600482559754e-03 6.006648348227266315e-03 2.660877825179121074e-03 1.730405689777010213e-03 3.940609352073369889e-03 6.107819883274718566e-03 7.891661566724834931e-03 9.268851382783493964e-03 1.025553187960839656e-02 1.088143674799995665e-02
1.708244219895032126e-03 2.788178757923102848e-03 3.988711494888497189e-03 5.273525846058967938e-03 6.624712566489746220e-03 8.028236228031891339e-03 9.470563661512795481e-03 1.093745629954849877e-02 1.241328570979267909e-02 1.388053366418034312e-02 1.531951816194910936e-02 1.670858451337122255e-02 1.802514837582627066e-02 1.924808157268931980e-02 2.036194626965523100e-02 2.136340720866344856e-02 2.226959317567939189e-02 2.312693501494345050e-02 2.401681371940673354e-02 2.505163431148078185e-02 2.635404386811924723e-02 2.801715738264659583e-02 3.005578980873417627e-02 3.236856946931043061e-02 3.472635873997894501e-02 3.678743194017576601e-02 3.813028555861704139e-02 3.829636089550376293e-02 3.684027686133224677e-02 3.338866472349445030e-02 2.771279534837373451e-02 1.984779322499445608e-02 1.060671440884705316e-02 7.801640309663108834e-03 1.871637459287494101e-02 3.188657112713151609e-02 4.454725528085809461e-02 5.534863752460031372e-02 6.318823888323721327e-02 6.724367619740889701e-02 6.709532124550256216e-02 6.282972143177696644e-02 5.508663663937042598e-02 4.503182502679507065e-02 3.425633067246044994e-02 2.462611634518255266e-02 1.811105175278204110e-02 1.646154906628703382e-02 2.065820384960165637e-02 3.116076407448003377e-02 4.802870835461944127e-02 7.034861163433449305e-02 9.597933910632107379e-02 1.215214726916374888e-01 1.425245918987197158e-01 1.541053832948295066e-01 1.520701885188475988e-01 1.345032241437394693e-01 1.039277894137031200e-01 7.205394040928768395e-02 6.825954485461004084e-02 9.928060099121721604e-02 1.363306628923060537e-01 1.664610685210659025e-01 1.865217469959815078e-01 1.949167079475720710e-01 1.893125884626666033e-01 1.700600845756450041e-01 1.472482544494904955e-01 1.416868330530139664e-01 1.601444224481752832e-01 1.816789203707044609e-01 1.869681178527247134e-01 1.723353790729492963e-01 1.469205365511832839e-01 1.242545548993949506e-01 1.106899037436452071e-01 1.024370036341177848e-01 9.689751654286961335e-02 9.805494199487875540e-02 1.078951837024762078e-01 1.203120338771894587e-01 1.266388020782148183e-01 1.211321202435837463e-01 1.029700818331074491e-01 7.742086179469935547e-02 5.699301134418763987e-02 5.478655588808747923e-02 6.214580248584956890e-02 6.348420592792472505e-02 5.426553499432819339e-02 3.730896235938497424e-02 1.984564388782060831e-02 1.599192705013898277e-02 2.355163870936536827e-02 2.716006880296146023e-02 2.473945116553297185e-02 1.993688946304379359e-02 2.224099618770906950e-02 3.547491522067827696e-02 5.392343608698570850e-02 7.433932366143358728e-02 9.520064064921891778e-02 1.153134689380987399e-01 1.334360269538880095e-01 1.482926165956103826e-01 1.587449259628924414e-01 1.639925979473548512e-01 1.637253719946979713e-01 1.581896991031011557e-01 1.481632503564348780e-01 1.348505355760045155e-01 1.197221734493228718e-01 1.043193121746694985e-01 9.003576434171371712e-02 7.788662786777486580e-02 6.830374522689602879e-02 6.107169535700576746e-02 5.552066496847467975e-02 5.090867423021876864e-02 4.675596960858827145e-02 4.297946604098472345e-02 3.984304363355608419e-02 3.777877143262144827e-02 3.711907663488579756e-02 3.785711916902131241e-02 3.961955463027297397e-02 4.185512186548490804e-02 4.404062598692792818e-02 4.578098922981331531e-02 4.682289452163190119e-02 4.703336213504895336e-02 4.637183110763253013e-02 4.486525292826027550e-02 4.258789460479603384e-02 3.964535147448115804e-02 3.616194319946207381e-02 3.227080092011389706e-02 2.810614132205337123e-02 2.379737860305234862e-02 1.946485711224624562e-02 1.521716170191264421e-02 1.115043216145015885e-02 7.352287440576169182e-03 3.929996899965828260e-03 1.414452699137988675e-03 2.618812936913202279e-03 4.843601519284348490e-03 6.785548082396752369e-03 8.362446388803637665e-03 9.573578115558726773e-03
2.199166342055722517e-03 3.341384863191936960e-03 4.539542861406278482e-03 5.781066497533690098e-03 7.053608737161912515e-03 8.343534914278220513e-03 9.635228974548888659e-03 1.091061253110000608e-02 1.214890086560395724e-02 1.332682956867231247e-02 1.441973324644754868e-02 1.540398964554267128e-02 1.626144096703050629e-02 1.698639242152309020e-02 1.759546068811486050e-02 1.813943675799351701e-02 1.871367100321384355e-02 1.945894250435028366e-02 2.054110902966979277e-02 2.210347269834086331e-02 2.420600564617366585e-02 2.678270815170732261e-02 2.963636865769981449e-02 3.246202548639982866e-02 3.488084754342143934e-02 3.647605115936367742e-02 3.683287835930773579e-02 3.558913365426018272e-02 3.250766044067317923e-02 2.760476177242736709e-02 2.147748085193323941e-02 1.640562359411235072e-02 1.763289101637901743e-02 2.614951401865256431e-02 3.761372780913460612e-02 4.931065505752230821e-02 5.968301769603510248e-02 6.761347075737354773e-02 7.231710544736132118e-02 7.338992890801517011e-02 7.087134235518570413e-02 6.527181869448291096e-02 5.754510713099818958e-02 4.899606632513706789e-02 4.111313478699712975e-02 3.530499036277081476e-02 3.260803688074687123e-02 3.371777969888989368e-02 3.942924056524824139e-02 5.053007127678509763e-02 6.702099195654452612e-02 8.771031055021952239e-02 1.102169617894995512e-01 1.310737785237856001e-01 1.460362173998779323e-01 1.507747047741089530e-01 1.419797826394824658e-01 1.187500121648769613e-01 8.431525602419943921e-02 5.099152920678438200e-02 5.273256252717450909e-02 8.560430839603085096e-02 1.184887104490454923e-01 1.435760561303647542e-01 1.598364621390565288e-01 1.663200605421696621e-01 1.616395228252537619e-01 1.486034326568707875e-01 1.396423515724188602e-01 1.494707190562903354e-01 1.731140356703668171e-01 1.913144693379449646e-01 1.913524255688181519e-01 1.730279404402502996e-01 1.464886079437779653e-01 1.259436259894985422e-01 1.187241541826208058e-01 1.194138372159991857e-01 1.201468186287402845e-01 1.198755803528886860e-01 1.231766353843544021e-01 1.325639628612771681e-01 1.422972739502181561e-01 1.423509573835621544e-01 1.260255322899664909e-01 9.387374563017987505e-02 5.471440549810735465e-02 3.204191074107329285e-02 4.627443843648629956e-02 6.002740022948389181e-02 5.948592674538890485e-02 4.666004066127182187e-02 2.939177633331289258e-02 2.175122303654549241e-02 2.869739917807894586e-02 3.472728257229434901e-02 3.395170193836339473e-02 2.739150770451630537e-02 2.141380796543948875e-02 2.781501065325247407e-02 4.484660311812543876e-02 6.526665387086640069e-02 8.613817981182787797e-02 1.060410670147897555e-01 1.239437472832314591e-01 1.389260135414493169e-01 1.501666943704252355e-01 1.570327466890861223e-01 1.591889277390938773e-01 1.566792915896367822e-01 1.499553852804073883e-01 1.398442398281587451e-01 1.274612972550182299e-01 1.140785818968481496e-01 1.009573430572052594e-01 8.915325964744665044e-02 7.931802288529529732e-02 7.156727937063731004e-02 6.551784818728410842e-02 6.052042404376054702e-02 5.596183902699859714e-02 5.147520795769933849e-02 4.700589706643707594e-02 4.277441185522978806e-02 3.918023440103222954e-02 3.665342999147098296e-02 3.546015292800894225e-02 3.554715879445657922e-02 3.655602507056168737e-02 3.799421956820192570e-02 3.940666875877968378e-02 4.045590250310590608e-02 4.092976715587805236e-02 4.072020632103780929e-02 3.979752572324669196e-02 3.818820033914863132e-02 3.595742716704383724e-02 3.319572233289274504e-02 3.000865399689478519e-02 2.650902033606843469e-02 2.281106277128377297e-02 1.902662563813366930e-02 1.526373091415947347e-02 1.162959436860253049e-02 8.246075729224477957e-03 5.314372976713676450e-03 3.394509192663363976e-03 3.550057845948965517e-03 5.107224516524221450e-03 6.847664885922980643e-03 8.403646389369953673e-03
3.140624201863347065e-03 4.165463863679315024e-03 5.242347097046177150e-03 6.344410664565066152e-03 7.449973086612382556e-03 8.537659543727683931e-03 9.584580112041565791e-03 1.056591326402368629e-02 1.145568762892840847e-02 1.222909179233950747e-02 1.286695363399118289e-02 1.336324823170288896e-02 1.373646677308119728e-02 1.404476949359217963e-02 1.440150948171853990e-02 1.498015670394602268e-02 1.598953468457741181e-02 1.760956589121631319e-02 1.991615432772127214e-02 2.284602891246813663e-02 2.621287088344508714e-02 2.974306421389001642e-02 3.310639707330292197e-02 3.594050513576946271e-02 3.787725369420891913e-02 3.857893061735493540e-02 3.779188326337935139e-02 3.543129022565496417e-02 3.173260868012230812e-02 2.755523507874069883e-02 2.487140199264543938e-02 2.641878722198708410e-02 3.292607418616898957e-02 4.246189755989313724e-02 5.288380303649082431e-02 6.263955408628775479e-02 7.062364732866953376e-02 7.608338860552535388e-02 7.861675289193871541e-02 7.818985767526491493e-02 7.513191030395446890e-02 7.008875730823237171e-02 6.393145580629200353e-02 5.763007800097570688e-02 5.212339070036162841e-02 4.824856179840769643e-02 4.680605050713505799e-02 4.870436569681876882e-02 5.487624178807259251e-02 6.580037789241120760e-02 8.104416527182933816e-02 9.913555455954520257e-02 1.175927542342140308e-01 1.330519409996837321e-01 1.416468535762663572e-01 1.397534215294197191e-01 1.250458425824726716e-01 9.766887557096384787e-02 6.164058343483822672e-02 3.187432969769860708e-02 4.697943519375602506e-02 7.955849110589799378e-02 1.066043312979101931e-01 1.255332742840287730e-01 1.368853563605194057e-01 1.405265425067824259e-01 1.366233652476125382e-01 1.304157671513949401e-01 1.337531772766625549e-01 1.525198738635394347e-01 1.760319271874385694e-01 1.892388453126749026e-01 1.844176054086214822e-01 1.635105749829423583e-01 1.364855651707354567e-01 1.173946823994279492e-01 1.149389324791439404e-01 1.230763446825456492e-01 1.302336374756670190e-01 1.318755382397894249e-01 1.328567015754041902e-01 1.409591639097121929e-01 1.544540897065245499e-01 1.614386699913201439e-01 1.510726113507562529e-01 1.205302370714692178e-01 7.563753698707052775e-02 3.000486468518927946e-02 2.731178049485893933e-02 5.006957761264830414e-02 5.737787730601729558e-02 4.946965056915589992e-02 3.420339364316890562e-02 2.608817536587485636e-02 3.304238004187765726e-02 4.096029069728053529e-02 4.199993863989511661e-02 3.564791311088034986e-02 2.527128250106989299e-02 2.121405929973675664e-02 3.351012553958605117e-02 5.302720575123343744e-02 7.381094267852522650e-02 9.385273634934063192e-02 1.120808073596494814e-01 1.276842743643107625e-01 1.399762252317972300e-01 1.484145317399050423e-01 1.526704128229793289e-01 1.526938948901508386e-01 1.487507319933610850e-01 1.414201458795925903e-01 1.315514424841412178e-01 1.201818774094169928e-01 1.084188908266265350e-01 9.728962266566049122e-02 8.756836851568576552e-02 7.962127857272872922e-02 7.334660416386221127e-02 6.827636467307265922e-02 6.380431514156756356e-02 5.941454256744813089e-02 5.481319287562851084e-02 4.995628226094597779e-02 4.501585839045357806e-02 4.032138257543432802e-02 3.628585493344590324e-02 3.330138099616927749e-02 3.159602386102388499e-02 3.111287003034183402e-02 3.152351192779203476e-02 3.237894615827111022e-02 3.326584709766895048e-02 3.388029567903313999e-02 3.403344682299810214e-02 3.363023574228365953e-02 3.264470596276434350e-02 3.109949728472647876e-02 2.905031545339877008e-02 2.657446066760240852e-02 2.376243537833612821e-02 2.071202050531310498e-02 1.752472033148868430e-02 1.430533801126822845e-02 1.116760918049603847e-02 8.255777426732384405e-03 5.814953184492378281e-03 4.360845527270571301e-03 4.484564591650354488e-03 5.740656921514559335e-03 7.305195921369729214e-03
[truncated: 173,651 more chars]
