# Supplementary material for: Intelligent wireless power transfer via a 2-bit compact reconfigurable transmissive-metasurface-based router
Source: Nat Commun. 2024 Apr 1;15:2807. doi: 10.1038/s41467-024-46984-4 (PMC10984985; doi:10.1038/s41467-024-46984-4)
Supplement: Supplementary file 12 — Source Data [file 41467_2024_46984_MOESM12_ESM.zip › source_data/figure_s20c_d1000_3.txt]

# x = -1950.00:1950.00:151
# y = -1950.00:1950.00:151
2.078312534723959423e-02 1.785815039920320146e-02 1.497648205212107411e-02 1.217588799618277151e-02 9.477995057290354228e-03 6.909011226713631000e-03 4.624889288842882855e-03 3.490762267168768997e-03 4.959600087230545476e-03 8.182774543184371044e-03 1.231270369385111495e-02 1.715310305894542781e-02 2.263637178466854430e-02 2.869407209364343778e-02 3.523111174158900100e-02 4.212327754629727888e-02 4.922164297710551056e-02 5.635947536522555035e-02 6.336019773403192556e-02 7.004587696272150665e-02 7.624605436082837473e-02 8.180683388454940141e-02 8.660005623973965339e-02 9.053211495125219888e-02 9.355153349236430826e-02 9.565390318374597522e-02 9.688235354287987044e-02 9.732166908648526293e-02 9.708483422979558020e-02 9.629247781195982014e-02 9.504834610213128143e-02 9.341679241795117217e-02 9.140982575503399377e-02 8.899003269327589172e-02 8.609158205635446259e-02 8.265647215385218960e-02 7.867998529231025329e-02 7.425943452240822695e-02 6.964226584363578110e-02 6.526814064080303790e-02 6.178494729720829942e-02 5.998449726920258851e-02 6.058904140660734822e-02 6.393442624171556676e-02 6.979115441591723923e-02 7.747837519659307726e-02 8.610883734335249284e-02 9.476286057105184901e-02 1.025657985664927829e-01 1.087256355549754278e-01 1.125703313392123900e-01 1.135951034878740079e-01 1.115144043696032483e-01 1.063083263001454587e-01 9.825311773230835377e-02 8.792750951130150205e-02 7.618855162960491700e-02 6.410897270974413864e-02 5.285469475413182711e-02 4.345008203484587717e-02 3.638436991531970172e-02 3.124113089437153060e-02 2.684593783636268771e-02 2.197709891115721959e-02 1.597470461966418384e-02 9.043809642859524170e-03 4.667258517241999749e-03 1.043665071744281220e-02 1.815666564908180458e-02 2.505783553601103469e-02 3.051406408977445917e-02 3.438361007318454371e-02 3.688525729136683806e-02 3.851356202330091794e-02 3.990265693095378097e-02 4.166121656400909729e-02 4.424411923659635204e-02 4.790817746501636193e-02 5.271671859877607308e-02 5.851970893284159925e-02 6.490369922768905731e-02 7.117534676409151273e-02 7.642638508568555533e-02 7.967130959194387851e-02 8.001765289230895750e-02 7.682906410535021713e-02 6.985360283430977479e-02 5.930446251689303755e-02 4.590538461308685952e-02 3.100414722512798843e-02 1.749329861044380749e-02 1.454000088782758139e-02 2.399579764199066129e-02 3.429429667934495024e-02 4.194280588814829069e-02 4.620767365940780386e-02 4.727012918806942215e-02 4.593809737111360231e-02 4.349486346744093485e-02 4.141133446830048276e-02 4.078386759371799286e-02 4.174932285885395167e-02 4.353199843236296718e-02 4.510465844398264812e-02 4.574667111295373928e-02 4.522080292914606309e-02 4.371782594854118492e-02 4.169963420869489401e-02 3.968486637716889254e-02 3.801759626630516614e-02 3.671524542295313831e-02 3.549489612740302363e-02 3.395235113253782661e-02 3.175677005789138280e-02 2.876222413090560870e-02 2.503293089413196823e-02 2.082402542948877389e-02 1.656454664340788890e-02 1.288604933085393638e-02 1.065229926324783548e-02 1.051523020962946697e-02 1.203151664898347191e-02 1.420830391599101940e-02 1.642506532651610146e-02 1.843385734091165448e-02 2.015956683566267824e-02 2.158681348726129712e-02 2.271297859404383668e-02 2.353881185988583591e-02 2.408050218070331358e-02 2.439160596659075211e-02 2.458467607513289618e-02 2.484151577998994567e-02 2.539813501665031878e-02 2.649335170488559613e-02 2.829173186820285735e-02 3.082308743431319206e-02 3.397759718268703738e-02 3.754934838467800795e-02 4.129091776693007143e-02 4.495396742450488009e-02 4.831280639260945864e-02 5.117677010729916598e-02 5.339671231823230058e-02 5.486838469747923330e-02 5.553378540267592950e-02 5.538081126033263246e-02 5.444133475714698495e-02 5.278783432619463256e-02 5.052876313399607550e-02 4.780285160298283070e-02
2.486322707165412524e-02 2.185609825942969042e-02 1.882964918580652680e-02 1.583897305174582215e-02 1.293076031611538682e-02 1.015007356922214415e-02 7.587272761872402779e-03 5.568220342578185031e-03 5.075568639122054679e-03 6.905786452959248797e-03 1.033550138416589395e-02 1.474449603511619397e-02 1.992494259248582186e-02 2.578278720463093865e-02 3.222917492689269386e-02 3.915199727222116316e-02 4.641145249585473809e-02 5.384381590374776039e-02 6.126846675315641977e-02 6.849637391737962988e-02 7.533933248596831611e-02 8.161966407504601950e-02 8.718020310576364562e-02 9.189426805357760186e-02 9.567497853678326447e-02 9.848277157248590263e-02 1.003294161542920004e-01 1.012764567546084460e-01 1.014261813575473570e-01 1.009043081015393167e-01 9.983585798824354263e-02 9.831882828487249759e-02 9.640311860995251503e-02 9.408287174197647873e-02 9.130772829039700278e-02 8.801321597049886758e-02 8.416536529652114684e-02 7.981243665604732807e-02 7.513768704155275591e-02 7.050784674954416187e-02 6.650416271412823432e-02 6.389647657238546608e-02 6.348997998125038844e-02 6.582626068761335270e-02 7.091169341811683069e-02 7.821075245942520071e-02 8.686587058154214558e-02 9.591595104165545616e-02 1.044134021340858143e-01 1.114775463309237019e-01 1.163359488854156243e-01 1.183746569051642022e-01 1.171962022897194283e-01 1.126751426731275318e-01 1.049991881796365073e-01 9.468568055098390557e-02 8.256599760015762013e-02 6.973118894871918605e-02 5.742354172403792145e-02 4.682948673771480941e-02 3.870317807001762145e-02 3.290305585878848527e-02 2.833784546183800920e-02 2.363956020862538129e-02 1.793901938503881729e-02 1.124943966143760257e-02 5.703614714754822249e-03 8.946429269414102672e-03 1.621399547609890870e-02 2.302113868162188048e-02 2.847862620165439451e-02 3.240250619485347816e-02 3.502370305296543390e-02 3.686540263915121657e-02 3.857597494242412384e-02 4.074319553261462196e-02 4.377621774739696991e-02 4.789618578494969636e-02 5.316009145244139644e-02 5.942320066988124316e-02 6.625741159917024337e-02 7.292120073421862192e-02 7.843629148274970653e-02 8.174970168957061689e-02 8.192744170628446509e-02 7.833325255125350717e-02 7.076310674466675110e-02 5.952410470081832827e-02 4.547655068070611400e-02 3.017320385154944815e-02 1.703306357704534313e-02 1.577625147740597741e-02 2.548469198142413669e-02 3.526148145562590930e-02 4.212899065552754702e-02 4.555515434322889023e-02 4.593123715812910679e-02 4.429478622295030671e-02 4.211862871256458196e-02 4.087396073213910713e-02 4.132755766754696997e-02 4.313283375873618736e-02 4.525825224923918366e-02 4.672910609769510837e-02 4.702271719833864966e-02 4.611302544766673894e-02 4.435118288858371643e-02 4.226962992883345066e-02 4.034421306427744131e-02 3.878218061198038247e-02 3.744881439585354133e-02 3.598191851605305608e-02 3.399871679164911953e-02 3.125872040243712902e-02 2.773078507484526972e-02 2.358984146259715531e-02 1.919030581914178343e-02 1.506208106886699344e-02 1.194980836545971731e-02 1.068553844476037920e-02 1.141841226409331771e-02 1.331169991852764953e-02 1.553255883488812057e-02 1.767075818130003223e-02 1.957398225182355872e-02 2.119152449496741059e-02 2.250148846636134195e-02 2.348947472718102003e-02 2.415605244055158210e-02 2.453836799194738030e-02 2.473463432257013567e-02 2.492038192462469118e-02 2.534178299209330354e-02 2.626995600979367337e-02 2.791769466154539470e-02 3.035939096780216478e-02 3.350839221782000998e-02 3.715822028724637127e-02 4.104588115686758076e-02 4.490165158418361890e-02 4.847806434729128033e-02 5.156472430622115188e-02 5.399580774301781377e-02 5.565391097310842805e-02 5.647165629921313545e-02 5.643146077573852476e-02 5.556358209102682522e-02 5.394255639979695510e-02 5.168221068028625020e-02 4.892944704744987133e-02 4.585687481861886600e-02
2.908108231142256250e-02 2.607738361760748164e-02 2.298359027420032036e-02 1.986219174734946830e-02 1.677453750802287286e-02 1.378131273438473400e-02 1.096047287650443389e-02 8.480117758040667253e-03 6.807832523702856027e-03 6.862566447692808672e-03 9.034510842536726954e-03 1.272414871477556969e-02 1.744423315496028068e-02 2.298746960392113181e-02 2.923970851335013291e-02 3.609265349356760577e-02 4.341637992287842446e-02 5.105421572088598287e-02 5.882634808411387611e-02 6.653719363214997962e-02 7.398455653094636320e-02 8.096973777538188366e-02 8.730821064819817290e-02 9.284057404913829969e-02 9.744331917581511293e-02 1.010385297519062336e-01 1.036010583552239711e-01 1.051611555523286889e-01 1.058002783604822528e-01 1.056382930587027036e-01 1.048119384312323210e-01 1.034473429162111602e-01 1.016329319749174898e-01 9.940155831983707446e-02 9.673014307499575026e-02 9.356083348393105792e-02 8.984148052054005684e-02 8.557851650740913585e-02 8.089426492451633199e-02 7.608185766761529911e-02 7.164788670046180752e-02 6.831513826028524916e-02 6.692453914961442318e-02 6.818160691528285522e-02 7.233674524183986154e-02 7.905087801921623081e-02 8.754462309463682812e-02 9.684160899258055510e-02 1.059319928851684967e-01 1.138505387019042164e-01 1.197251224197985742e-01 1.228297674378190513e-01 1.226479054904116434e-01 1.189369777930585903e-01 1.117810721451781009e-01 1.016191469111203116e-01 8.923960800924944647e-02 7.573472351694225668e-02 6.240442452858797201e-02 5.057539159589273525e-02 4.125791576316820142e-02 3.463186677766802446e-02 2.977764576410002126e-02 2.522195733879846469e-02 1.986579423998371258e-02 1.351074605087649629e-02 7.542370078787863016e-03 7.968957684997567820e-03 1.428659276467484154e-02 2.083107300147764296e-02 2.620345921615111276e-02 3.013928729682496810e-02 3.287720624954255932e-02 3.496714539603792277e-02 3.705905474582046194e-02 3.969545982712943677e-02 4.321825105175382958e-02 4.780845867403252236e-02 5.352726459743845089e-02 6.024791165276904836e-02 6.753290221239968694e-02 7.458969837182172213e-02 8.036399368717744851e-02 8.373120999313510282e-02 8.371636879928007202e-02 7.968890436212719419e-02 7.150214803345365799e-02 5.956825029019904849e-02 4.489500209238439510e-02 2.925404527833676271e-02 1.663076367757470100e-02 1.693680865460678656e-02 2.670616645836827729e-02 3.586414887431889353e-02 4.189508035745300590e-02 4.449456903066969365e-02 4.429440674765841579e-02 4.257903951131589149e-02 4.097186484723203820e-02 4.080103707320708456e-02 4.235431186150202115e-02 4.483562621916725027e-02 4.710512050540498208e-02 4.833698925630205978e-02 4.823261998431789543e-02 4.696486400820566037e-02 4.500926830372688897e-02 4.291586776666729552e-02 4.106669801364588868e-02 3.951537170550863121e-02 3.800660698412038074e-02 3.615363978410279094e-02 3.363861289899975487e-02 3.033151531344249405e-02 2.631813433060391574e-02 2.187793432017802117e-02 1.745978317758911311e-02 1.369522953266368720e-02 1.139705426414580440e-02 1.114128368509066484e-02 1.252243101626257515e-02 1.462105404163104722e-02 1.683064770918370548e-02 1.888835300101331799e-02 2.069213258156919061e-02 2.219372729014147672e-02 2.336011431228944557e-02 2.417387753518819918e-02 2.465323288186986941e-02 2.487854879264566818e-02 2.501405353059599213e-02 2.531004869623688924e-02 2.606581249102013845e-02 2.754424820806303242e-02 2.987234742591520983e-02 3.299531321426002473e-02 3.671080187705013514e-02 4.074090406569326472e-02 4.479310264215716902e-02 4.859615521399311688e-02 5.191797274201773171e-02 5.457431867886661236e-02 5.643318233144260093e-02 5.741667128821253269e-02 5.750092071095492391e-02 5.671412215226150078e-02 5.513276532628277188e-02 5.287626771210517107e-02 5.010018847857062446e-02 4.698808658411703781e-02 4.374171210676676413e-02
3.333250307254548989e-02 3.041801779134612957e-02 2.734171620189191146e-02 2.416544961769155273e-02 2.095625998815283872e-02 1.778457838522429571e-02 1.473007260488313694e-02 1.191146399281333909e-02 9.578538840251199504e-03 8.291992139375968865e-03 8.834223586314939730e-03 1.135558446727617105e-02 1.535126396596210412e-02 2.041797287531587138e-02 2.635186953760638301e-02 3.302243046179976355e-02 4.030261024561446193e-02 4.804395002248051244e-02 5.607171192058150316e-02 6.418876927654378062e-02 7.218357316289114589e-02 7.984016404486297958e-02 8.694930242554671507e-02 9.332023661264621239e-02 9.879268559978646169e-02 1.032483679895990769e-01 1.066209055367920572e-01 1.089022889478011846e-01 1.101435532980533649e-01 1.104472601757397476e-01 1.099503213236148746e-01 1.087980307148244674e-01 1.071137816177990115e-01 1.049726870558155556e-01 1.023890510630893619e-01 9.932542752814461917e-02 9.572506529114949148e-02 9.156282940470332476e-02 8.690581794177203168e-02 8.197475426967167078e-02 7.719672933454148345e-02 7.322954146068268166e-02 7.090971410340478343e-02 7.105673126974761111e-02 7.414970292233202809e-02 8.008431226986817419e-02 8.821357427760083414e-02 9.758183780326037948e-02 1.071337941328260601e-01 1.158270134318801076e-01 1.226929002976696187e-01 1.268930970776389888e-01 1.277870311026306771e-01 1.250050300565906103e-01 1.185130136549491509e-01 1.086539794822094784e-01 9.615462613579241202e-02 8.208966136187310914e-02 6.779658139979291565e-02 5.471761278661840810e-02 4.409820971748621560e-02 3.646726837177974995e-02 3.117259841064611361e-02 2.670489629693533623e-02 2.172552062906449657e-02 1.579367009293853111e-02 9.819297217809231856e-03 7.908171377589560611e-03 1.254996862296715518e-02 1.855222277343119772e-02 2.370428901941842512e-02 2.758508367846667850e-02 3.042957833707286494e-02 3.280910145514356197e-02 3.535411886875377413e-02 3.852705352051748189e-02 4.257676054417032507e-02 4.764276574272229697e-02 5.380590076535864824e-02 6.097316576950438660e-02 6.870359565157344028e-02 7.615009855868379307e-02 8.217557183836442236e-02 8.557962004628000274e-02 8.534734766316874610e-02 8.086031913226177092e-02 7.203934310063626889e-02 5.941276565631321144e-02 4.414551212690708687e-02 2.823840162346052257e-02 1.626407002598407106e-02 1.795593203284651107e-02 2.761275726161814548e-02 3.606062439436322903e-02 4.121740193598998764e-02 4.303733130951900576e-02 4.242530791614840951e-02 4.091757558333419809e-02 4.019999894705668375e-02 4.126676987897539423e-02 4.383664260537725732e-02 4.678562215580967659e-02 4.901175159076204962e-02 4.990036288564584505e-02 4.938046855810098584e-02 4.779723193167929873e-02 4.570371626468609089e-02 4.361250761029764750e-02 4.177600932497010228e-02 4.010416487018959170e-02 3.826978222521336404e-02 3.591391583582619756e-02 3.281523675374525134e-02 2.896333448297629468e-02 2.455614876747540254e-02 1.996895107881344056e-02 1.574115284295375325e-02 1.259467810986494678e-02 1.128529044017941366e-02 1.192073589696679425e-02 1.372922939197441378e-02 1.592553812487186582e-02 1.809982219798374897e-02 2.007705962263628754e-02 2.177287086075507805e-02 2.313105688130259047e-02 2.411345159033467106e-02 2.471674308731492201e-02 2.500004986855764236e-02 2.511130990711822608e-02 2.529833475891428082e-02 2.588263275649522327e-02 2.717685723635792500e-02 2.936795265507039995e-02 3.244295566293086547e-02 3.620992235934513553e-02 4.037747741201065665e-02 4.462907785751334816e-02 4.866764124444331735e-02 5.223729783417474515e-02 5.513353503602363287e-02 5.720816274683266506e-02 5.837152686607532948e-02 5.859258949932195232e-02 5.789696083174585006e-02 5.636294485370756113e-02 5.411575971361656107e-02 5.132012440001779835e-02 4.817125106232650333e-02 4.488386572470768471e-02 4.167822767583520549e-02
3.751708529760736099e-02 3.477309139679637257e-02 3.180077387862183941e-02 2.865503333807288208e-02 2.540095227452675991e-02 2.211178445735010462e-02 1.886993880329607479e-02 1.577880872079385349e-02 1.300372823894587263e-02 1.087209346133830717e-02 9.990454269956861727e-03 1.099086779650722441e-02 1.388137687940818946e-02 1.822598870935106946e-02 2.367679642660956707e-02 3.003274124180437335e-02 3.714865924274265291e-02 4.487891797392758175e-02 5.305567973290753470e-02 6.148491510883286743e-02 6.995096616863420713e-02 7.822537027675302568e-02 8.607792720730758629e-02 9.328901702864667023e-02 9.966258187249307787e-02 1.050391843305385625e-01 1.093082195645778271e-01 1.124177622243476699e-01 1.143798417024553954e-01 1.152684811007379795e-01 1.152080943629108650e-01 1.143513729738406537e-01 1.128489276489164361e-01 1.108171973821153317e-01 1.083147530142557213e-01 1.053375658240028601e-01 1.018395865226721930e-01 9.777754666152625729e-02 9.317221088491217662e-02 8.817551603435019869e-02 8.313282765198372337e-02 7.862454018619804974e-02 7.545085531081860419e-02 7.449464242453249230e-02 7.642889341503925071e-02 8.140246204634377092e-02 8.895408937792502468e-02 9.819427420763729430e-02 1.080466022762980871e-01 1.174029179259017258e-01 1.252042187362048253e-01 1.305022603794548097e-01 1.325304168190430953e-01 1.307842369926205117e-01 1.250982209357890396e-01 1.157018448240545172e-01 1.032402482627104018e-01 8.875012512837464340e-02 7.358505805606825600e-02 5.927635498732001379e-02 4.727420316346029466e-02 3.846074362723505419e-02 3.254206353465875778e-02 2.807361176662525812e-02 2.348715600599764891e-02 1.806284159283734134e-02 1.233855979966113139e-02 8.963871272091623529e-03 1.130272102893693960e-02 1.630917271455151890e-02 2.102192181092860102e-02 2.473918327089192834e-02 2.766740968981390783e-02 3.038652208060716245e-02 3.347146178720955545e-02 3.725472298043820685e-02 4.186306966173303917e-02 4.739847117615617750e-02 5.398272915848559284e-02 6.157561220728018786e-02 6.973916470087886121e-02 7.756730799598611503e-02 8.383252775747342123e-02 8.725429407133993009e-02 8.677944623028446824e-02 8.180894250203959994e-02 7.234173307120123075e-02 5.903319743895440314e-02 4.321312014131722945e-02 2.711652554114514155e-02 1.589991303782505028e-02 1.877196267711950251e-02 2.815716861091808673e-02 3.581332615842260092e-02 4.008298503130577894e-02 4.121567758199648490e-02 4.042198331007563344e-02 3.946671087243087961e-02 3.993975530104375976e-02 4.229976264711177159e-02 4.571445759867373559e-02 4.890681692062945340e-02 5.092810982765968303e-02 5.140407051224184926e-02 5.047631446832027274e-02 4.862311447475371751e-02 4.642154967183961811e-02 4.429899658945406909e-02 4.236584989170695537e-02 4.042228899124615527e-02 3.812437950333708719e-02 3.518427088876080466e-02 3.149608646999851880e-02 2.716851151131431316e-02 2.250158411657175728e-02 1.795685972941683459e-02 1.415905276949408660e-02 1.187050035934150878e-02 1.158633222205359206e-02 1.290543948502453041e-02 1.497275675990409824e-02 1.720741869201941956e-02 1.933450234537413895e-02 2.122040461174934042e-02 2.277981622486588767e-02 2.395054283912602389e-02 2.470501958840390366e-02 2.507781379697834531e-02 2.519576527593798965e-02 2.529732520112294020e-02 2.571878499986959138e-02 2.681957272837599479e-02 2.885241169670304737e-02 3.185703444254622124e-02 3.565990605622666731e-02 3.995869219921631410e-02 4.441191761037188018e-02 4.869459920531752500e-02 5.252491245539924608e-02 5.567609650912874047e-02 5.798209610703457251e-02 5.934014011078064116e-02 5.971103279459959168e-02 5.911721774778865013e-02 5.763863313219007301e-02 5.540649711716150866e-02 5.259520590450652427e-02 4.941235821771705616e-02 4.608645495954573346e-02 4.285112024070167336e-02 3.992425441675539338e-02
4.154159658461726440e-02 3.904027112463072380e-02 3.625433312771037669e-02 3.322709053243247390e-02 3.001544695099324020e-02 2.668868996241712671e-02 2.332803337438683899e-02 2.003081324895842827e-02 1.692855326330326704e-02 1.423697262408890434e-02 1.235181975607347118e-02 1.188835798583557680e-02 1.333918768611685318e-02 1.662561217566474112e-02 2.136116733873143561e-02 2.723517316423160195e-02 3.404728400674844613e-02 4.163806707073163665e-02 4.984291667707654166e-02 5.847355402982893496e-02 6.731533834657710269e-02 7.613284156629840371e-02 8.467979283702480042e-02 9.271141880459174422e-02 9.999812657403926719e-02 1.063398180301271395e-01 1.115800410591747532e-01 1.156187426148721775e-01 1.184216982854701949e-01 1.200239899371923075e-01 1.205246090352959792e-01 1.200699735306588467e-01 1.188264521439804933e-01 1.169460152259289426e-01 1.145338600055866851e-01 1.116298719719157340e-01 1.082143711178074064e-01 1.042421422758719463e-01 9.970019194717961997e-02 9.467853539160180076e-02 8.944133466056897186e-02 8.448343310093177350e-02 8.054445144504497611e-02 7.852463192077835386e-02 7.924356568237368725e-02 8.309864518751229612e-02 8.985864910241155024e-02 9.875242922412326430e-02 1.087154782458512464e-01 1.185904894876429194e-01 1.272373136267137550e-01 1.336034311102981542e-01 1.367974990549015724e-01 1.361757552030297136e-01 1.314302270657639049e-01 1.226601287381346855e-01 1.104086003626841145e-01 9.565234306829907551e-02 7.973804611866114334e-02 6.425855997431714761e-02 5.083223768089880495e-02 4.067461943901378579e-02 3.392122325786680465e-02 2.932163259747291514e-02 2.511979951391939830e-02 2.028005985208073889e-02 1.499343258205274379e-02 1.095037897534918182e-02 1.094726049837628327e-02 1.433167828919221058e-02 1.824417753179567378e-02 2.161523715354181710e-02 2.458129416275867465e-02 2.770222027764913594e-02 3.143299438548655123e-02 3.590523457066739643e-02 4.109434114622217277e-02 4.707697127562502498e-02 5.404365752805022349e-02 6.202914388589866879e-02 7.060537832232720301e-02 7.880176069634303726e-02 8.529176776295571694e-02 8.871030546935908256e-02 8.796819674610191486e-02 8.249384143662542856e-02 7.237537132149340913e-02 5.840536814374385627e-02 4.208355082834210059e-02 2.587699684015619742e-02 1.549553313136978368e-02 1.932641536406899674e-02 2.829382342137329656e-02 3.509122597912379266e-02 3.849369525045201468e-02 3.908950631789943203e-02 3.842106240235036718e-02 3.840310111340469040e-02 4.029490696594227594e-02 4.387860403980591018e-02 4.790743542607308475e-02 5.112815188492673968e-02 5.281718127994584205e-02 5.284267173840961201e-02 5.152850681997842713e-02 4.943732473120522608e-02 4.711743185633154862e-02 4.488031028678206302e-02 4.270813349962816752e-02 4.034091749798272147e-02 3.747010911523561416e-02 3.390963228279392921e-02 2.967587353738175560e-02 2.498798969064250017e-02 2.023459005255161605e-02 1.595436215617358072e-02 1.284037426713212880e-02 1.157396974524320388e-02 1.220366246273639141e-02 1.399490352199153978e-02 1.621221113827253299e-02 1.845251047439910169e-02 2.051610790501007253e-02 2.228096284339869601e-02 2.365695838746983623e-02 2.458937952552318548e-02 2.508503152141159168e-02 2.524511972268864493e-02 2.529193850302462188e-02 2.556804263009288328e-02 2.647394378785264402e-02 2.833152996670833951e-02 3.124425289501043396e-02 3.506675684447940755e-02 3.948959038319134474e-02 4.414596504851763664e-02 4.868105196695922399e-02 5.278487356275853720e-02 5.620637468012698590e-02 5.875985221657512719e-02 6.032795830584751495e-02 6.086225791380672767e-02 6.038136664545405707e-02 5.896662941775390743e-02 5.675544762585268965e-02 5.393242293381785707e-02 5.071830124567610482e-02 4.735618448369727923e-02 4.409373065858807755e-02 4.115972084651353669e-02 3.873496469369631240e-02
4.532387595166202654e-02 4.312422628261968621e-02 4.059764080518985657e-02 3.777283569693737353e-02 3.469389573233747082e-02 3.142025401066841916e-02 2.802644352881309905e-02 2.460348409781686063e-02 2.126663833735537371e-02 1.817959283708677973e-02 1.561036425037164686e-02 1.401126364675173673e-02 1.398021289525629672e-02 1.588867479822210493e-02 1.960291688285997758e-02 2.477196137122776240e-02 3.110997157038422264e-02 3.841470580635585053e-02 4.651190235032728881e-02 5.521709585902234013e-02 6.432025112600651962e-02 7.358466991172349370e-02 8.275388288495455491e-02 9.156298290532874362e-02 9.975247026742382894e-02 1.070834858239123749e-01 1.133535641607008454e-01 1.184118513794795713e-01 1.221721730596224964e-01 1.246215621541723190e-01 1.258211893685006744e-01 1.258966234023736197e-01 1.250156871368915124e-01 1.233554281772062527e-01 1.210646626559671868e-01 1.182334542809317102e-01 1.148826813406876035e-01 1.109830185307313782e-01 1.065039860952280426e-01 1.014845760410815062e-01 9.611165815205105489e-02 9.079009169672369595e-02 8.618110524828849484e-02 8.316339122821894692e-02 8.265098967770000138e-02 8.526371196238342887e-02 9.102808213426204220e-02 9.934512348795769554e-02 1.092039507658497388e-01 1.194208398650965924e-01 1.287873274843329974e-01 1.361554834799795777e-01 1.405143836598933271e-01 1.410803581341483759e-01 1.373951449065997088e-01 1.294128001562196151e-01 1.175542152975060095e-01 1.027129592799666674e-01 8.620428903179623570e-02 6.965424047028957732e-02 5.480973354949599669e-02 4.317909915637071355e-02 3.536455036178328543e-02 3.045574101232164169e-02 2.659537353583267538e-02 2.240423053016351793e-02 1.771069110505243960e-02 1.355211141635012488e-02 1.178215936391829172e-02 1.300329773592446767e-02 1.555082168725005834e-02 1.825430962111662322e-02 2.116735270655471790e-02 2.477079280118187066e-02 2.927727293889595406e-02 3.451800200126637491e-02 4.029461661610446443e-02 4.668217623127492860e-02 5.397396490548004439e-02 6.230490087995472354e-02 7.126405949900441184e-02 7.980945402017759760e-02 8.650579090958485096e-02 8.989881345416472769e-02 8.886615583836340870e-02 8.287241007557702432e-02 7.210609487015466612e-02 5.750609713480350771e-02 4.074372232218375495e-02 2.450664789835836285e-02 1.500047585892421396e-02 1.956400358833103661e-02 2.798082215863174904e-02 3.387288581712345065e-02 3.647169933054628804e-02 3.675516419635956045e-02 3.660084337354021361e-02 3.790229604460727819e-02 4.131441541991923844e-02 4.593925314861115744e-02 5.032842955549104297e-02 5.338934668479426021e-02 5.465419591748820610e-02 5.421448619858687534e-02 5.253399084938180363e-02 5.020691898453467916e-02 4.771007257765077364e-02 4.523224368229067371e-02 4.266363202621780565e-02 3.973910995532960871e-02 3.622789898906568495e-02 3.206267231078880481e-02 2.737791027314816911e-02 2.248813998850257914e-02 1.785556815111225340e-02 1.408581515500324788e-02 1.188796402693447461e-02 1.167372496512200479e-02 1.301864666456867270e-02 1.511719813954820295e-02 1.741900935736723222e-02 1.963807034462164425e-02 2.160605706879944674e-02 2.320035708326930596e-02 2.433601974474001312e-02 2.498895064097566079e-02 2.523050083896278065e-02 2.526035599347431840e-02 2.541829117880953920e-02 2.613773205275299327e-02 2.780988122040735366e-02 3.061204686735523317e-02 3.443832616989679629e-02 3.897756779016735978e-02 4.383806879028598336e-02 4.863349110005867754e-02 5.302358309157954863e-02 5.673093361404149548e-02 5.954834090536458013e-02 6.134232620359309635e-02 6.205403593094143549e-02 6.169751400155867871e-02 6.035522992492929617e-02 5.817092879648368825e-02 5.533995190176976831e-02 5.209697676627829399e-02 4.870055762379993380e-02 4.541306390564289752e-02 4.247440659809197105e-02 4.007005912702447936e-02 3.829980473372104899e-02
4.879670298581825771e-02 4.694128534838663824e-02 4.473302181852663317e-02 4.218459434042597100e-02 3.932429294942221126e-02 3.619718954359255059e-02 3.286580749110065008e-02 2.941104149084912411e-02 2.593567570741998202e-02 2.257596033298386179e-02 1.953141949693664933e-02 1.712276116112908253e-02 1.584642758743139493e-02 1.626601201466178898e-02 1.865024656834149766e-02 2.282857447601244205e-02 2.847509160837666600e-02 3.531980373152485836e-02 4.315574957082238955e-02 5.179261297400713365e-02 6.102473684213337302e-02 7.061875102781660363e-02 8.031431475049527480e-02 8.983261795063542110e-02 9.888938146232802151e-02 1.072104525140810810e-01 1.145487749586847626e-01 1.207016639242555478e-01 1.255270018613454663e-01 1.289562872655876657e-01 1.310016289032773229e-01 1.317532260741538230e-01 1.313642936490551638e-01 1.300225693480263345e-01 1.279119024017720541e-01 1.251731908452556052e-01 1.218785159402287210e-01 1.180321449790368155e-01 1.136053812433360649e-01 1.086015888172796179e-01 1.031385573562829810e-01 9.753062689728636547e-02 9.234822909522233392e-02 8.841717274697401263e-02 8.669505724120826762e-02 8.798178620723508259e-02 9.256789710949266115e-02 1.000749744861873652e-01 1.095945402179186318e-01 1.199461918236515989e-01 1.298699628999395728e-01 1.381346009333821734e-01 1.436187452006941201e-01 1.454028842096338758e-01 1.428750169458899988e-01 1.358322451114065688e-01 1.245542299238840273e-01 1.098277599467271937e-01 9.291065840076799531e-02 7.543291409969278549e-02 5.922966320376765043e-02 4.604694151439436139e-02 3.694799655074158112e-02 3.150233867401006776e-02 2.789271827351059649e-02 2.439239756696893330e-02 2.042763764745247901e-02 1.652722251442288390e-02 1.376287109423308432e-02 1.280889841990424591e-02 1.329718293112965716e-02 1.475676738599662578e-02 1.742914561460962714e-02 2.162607492210577229e-02 2.706652704815814062e-02 3.314769718758092676e-02 3.949566273110795972e-02 4.622101890655384154e-02 5.375860273193817235e-02 6.237139463113840904e-02 7.167320292215743904e-02 8.054221075660225604e-02 8.742316536578124964e-02 9.076776096161083551e-02 8.942378450423890679e-02 8.290135168433755697e-02 7.150049799116890703e-02 5.631405071933568568e-02 3.918237542694508885e-02 2.299074307950160073e-02 1.435921463437744676e-02 1.943354571590443988e-02 2.718232722210963542e-02 3.215025506501267144e-02 3.406699268764798449e-02 3.435600970015272732e-02 3.517521760541404696e-02 3.810589984246947476e-02 4.298317894467502953e-02 4.839054291073373315e-02 5.289451700762821951e-02 5.564322534611776394e-02 5.642270819122482267e-02 5.551302376726841709e-02 5.346795783551265557e-02 5.086443103264906562e-02 4.808384723101106345e-02 4.521069207286387143e-02 4.209353805264347964e-02 3.851331992648426156e-02 3.434600776383091997e-02 2.964651972859162071e-02 2.465365720426159618e-02 1.975771001581517333e-02 1.547998575920841308e-02 1.247337643985602963e-02 1.134561242357945421e-02 1.207155830759576269e-02 1.392676859998523073e-02 1.622173677719070811e-02 1.856276409404907998e-02 2.072369131108023343e-02 2.254417906405027303e-02 2.390581031207919538e-02 2.475052907178882516e-02 2.511594036859198659e-02 2.517320429287371250e-02 2.525031401658571831e-02 2.580352422803613294e-02 2.728977719404269975e-02 2.996819823039144001e-02 3.378446575595708823e-02 3.843284086776978942e-02 4.349818485476915353e-02 4.856150639380786560e-02 5.325038984837054956e-02 5.725908006942675293e-02 6.035700288577946354e-02 6.239291738334338394e-02 6.329627597674743200e-02 6.307571872314488015e-02 6.181449422175239183e-02 5.966282091101515056e-02 5.682731346026691915e-02 5.355738513304146575e-02 5.012791724035027541e-02 4.681667892679231696e-02 4.387495329910425651e-02 4.149254878043749650e-02 3.976514298239118561e-02 3.867881689108979004e-02
5.191133715879187732e-02 5.042387436275091311e-02 4.857527719478637457e-02 4.636211451583600873e-02 4.379553495659565393e-02 4.090338082854417384e-02 3.773192428400821280e-02 3.434737839544952515e-02 3.083820411822372695e-02 2.732104177118068258e-02 2.395627716107549474e-02 2.098263724792946358e-02 1.877276428947397685e-02 1.785526700194966718e-02 1.874891442739699821e-02 2.163557963714325683e-02 2.631833009999721626e-02 3.248834633313189141e-02 3.988452957917970609e-02 4.829226469675200473e-02 5.750344533427005633e-02 6.728948839060219789e-02 7.739184776610361083e-02 8.752481628236008504e-02 9.738593222106148306e-02 1.066709402462021339e-01 1.150913952531491674e-01 1.223935514093068833e-01 1.283772025336628320e-01 1.329126834089589537e-01 1.359534292445907788e-01 1.375406327907773285e-01 1.377962167945827321e-01 1.369013922024895913e-01 1.350613296635687077e-01 1.324620559452399648e-01 1.292320283781044354e-01 1.254243905717004615e-01 1.210329598941199680e-01 1.160451809930423267e-01 1.105231199059350661e-01 1.046947297285587830e-01 9.903224461211940222e-02 9.428434322978926363e-02 9.140636414914458940e-02 9.132670921899875560e-02 9.458397892917465299e-02 1.010558557826559817e-01 1.099884092355084969e-01 1.202415428402952707e-01 1.305249773656114720e-01 1.395392271446361243e-01 1.460655503787019194e-01 1.490578561731623064e-01 1.477524780711006180e-01 1.417823401389314286e-01 1.312695736812029834e-01 1.168710451138635503e-01 9.976004998825920012e-02 8.154023612580904579e-02 6.409503485228819353e-02 4.934594756862616116e-02 3.876840294712403240e-02 3.251496152822619390e-02 2.900362733711004531e-02 2.620199338740305389e-02 2.308301971883627499e-02 1.971355606730387094e-02 1.660014029372293420e-02 1.404418741898072302e-02 1.209237309102341451e-02 1.137236588801469363e-02 1.338019653444611975e-02 1.833582982676095277e-02 2.489589363956368553e-02 3.186606527140563305e-02 3.873733760658813752e-02 4.570396085294085864e-02 5.338263928271574921e-02 6.219479799675875498e-02 7.178731729299960007e-02 8.094825878455400026e-02 8.798940038218171222e-02 9.126300007265457370e-02 8.959073016770964515e-02 8.253798395975685265e-02 7.052712010133067866e-02 5.481072169777063269e-02 3.739088553106899304e-02 2.131363976279724431e-02 1.351413371944979250e-02 1.888971791110061887e-02 2.587138001172366655e-02 2.993360628294552267e-02 3.136820527085076860e-02 3.209248326428501552e-02 3.436993774379996924e-02 3.908797890690542814e-02 4.523006703665654465e-02 5.113149516626634694e-02 5.553398514444429779e-02 5.785440188954982244e-02 5.810761092132684519e-02 5.671673508312883444e-02 5.427485919096852740e-02 5.130572878836511808e-02 4.809550312650619913e-02 4.466339123270376271e-02 4.087082749889878880e-02 3.658557598983692982e-02 3.180444429018871449e-02 2.669548871394551368e-02 2.158011014191627691e-02 1.690279044195472022e-02 1.323034710090787575e-02 1.121276269100881552e-02 1.117620393199532727e-02 1.264553329264653594e-02 1.484807221370867091e-02 1.726522771812546292e-02 1.959972515837968970e-02 2.164777695400380703e-02 2.325427399127593525e-02 2.432426522373857050e-02 2.485804704162732429e-02 2.499297952633371817e-02 2.503680614508816196e-02 2.545740823552904847e-02 2.677013409782094677e-02 2.932035300452861051e-02 3.311718604762473039e-02 3.786899902170626914e-02 4.314009875598689980e-02 4.847854010040120870e-02 5.347830652956971770e-02 5.780351412038294001e-02 6.119838537444357435e-02 6.349223543523407898e-02 6.460145557571130015e-02 6.452835515518405562e-02 6.335654297263712542e-02 6.124279968891356563e-02 5.840553885759312142e-02 5.510972839780658994e-02 5.164747407959375397e-02 4.831264929292217181e-02 4.536816000272123756e-02 4.300784310060427190e-02 4.132260863269454632e-02 4.028710852555200672e-02 3.977834542223371295e-02
5.464062798383622493e-02 5.352448883481024378e-02 5.205669949860773638e-02 5.021869543115672907e-02 4.800458216548704471e-02 4.542378708017331956e-02 4.250365923871568530e-02 3.929188550428850540e-02 3.585901201363477647e-02 3.230237447098959630e-02 2.875472299526449921e-02 2.540385322131537976e-02 2.253082264238680590e-02 2.055863050561179683e-02 2.003706360980151910e-02 2.143383454487248624e-02 2.485669386006494549e-02 3.008818663953671119e-02 3.683019010997552051e-02 4.482481903147962632e-02 5.384676979711192080e-02 6.366798442547427772e-02 7.403484685168859603e-02 8.466153710704718560e-02 9.523512934900127402e-02 1.054282172642095755e-01 1.149161505457429594e-01 1.233969160022273526e-01 1.306121120730054375e-01 1.363673419582046020e-01 1.405497350396020806e-01 1.431393802971476503e-01 1.442106505831682040e-01 1.439194675769391307e-01 1.424744961907274399e-01 1.400948397764057718e-01 1.369636254735850933e-01 1.331933033967784286e-01 1.288200816179498054e-01 1.238384128732946399e-01 1.182735172768431681e-01 1.122768060576195409e-01 1.062202898848284699e-01 1.007577949213229185e-01 9.680337554095527763e-02 9.535959157557415133e-02 9.717805310744451197e-02 1.024093425944923169e-01 1.105039599389070482e-01 1.204054982964745252e-01 1.308192469316104001e-01 1.403951541078049814e-01 1.478335379852611375e-01 1.519763648860536498e-01 1.519169606234898051e-01 1.471230765662696061e-01 1.375474804161450348e-01 1.236959421798612124e-01 1.066298107711404347e-01 8.789493963007487254e-02 6.938372696317936239e-02 5.312999284790168031e-02 4.093848251455733250e-02 3.358185981142397525e-02 2.994141647515233262e-02 2.779471671423401277e-02 2.561375893078914404e-02 2.299079345947593542e-02 1.999401861163016547e-02 1.657510839267775649e-02 1.258415684974841658e-02 8.757708476946776677e-03 9.048099518496704324e-03 1.503408033299495627e-02 2.290344502077013011e-02 3.076145978060856531e-02 3.806707033547633567e-02 4.514545023171056409e-02 5.283189062093532340e-02 6.173945679876825798e-02 7.155807549555082137e-02 8.097324863269733664e-02 8.814835310961591230e-02 9.132997483389915239e-02 8.931760599706521642e-02 8.174191364971018781e-02 6.915784949989556285e-02 5.298153658017882434e-02 3.536437424510474603e-02 1.946034449385101658e-02 1.240876973047657164e-02 1.789568690994330913e-02 2.403314845721374673e-02 2.725844490462351472e-02 2.851838213982002546e-02 3.022396074703744689e-02 3.437724027564212359e-02 4.083809659292861327e-02 4.794847461706711750e-02 5.406537752379727418e-02 5.818877350906009188e-02 5.999437078026353259e-02 5.968565308008064174e-02 5.777876154273347414e-02 5.486294985325998463e-02 5.139336913907570359e-02 4.758490710692651893e-02 4.344268055707531384e-02 3.889069695129843823e-02 3.390998955063992404e-02 2.861731443816982814e-02 2.327342128432202673e-02 1.825481915095583316e-02 1.403995574720853616e-02 1.122367947394349932e-02 1.034139557025782856e-02 1.127633501166526962e-02 1.328477333017426786e-02 1.571949441336299713e-02 1.819788226386632318e-02 2.046690806425825390e-02 2.233188979515562597e-02 2.365832207052795746e-02 2.440597875972276218e-02 2.467382895155609962e-02 2.474179864494271963e-02 2.507795985256889432e-02 2.624543752059740193e-02 2.867555513035473236e-02 3.245088116432536668e-02 3.730368218861011137e-02 4.278229538312850605e-02 4.840278514779496749e-02 5.372485526795192645e-02 5.838108955535276784e-02 6.208880897742833499e-02 6.465618933562287951e-02 6.598510972050913859e-02 6.607052074043191781e-02 6.499588723039669003e-02 6.292458807050455016e-02 6.008734331774980703e-02 5.676550377378562773e-02 5.326932014036918350e-02 4.990950032934750313e-02 4.696085448919475047e-02 4.462099766624705310e-02 4.297551269108599442e-02 4.198717609806569551e-02 4.151963833808945681e-02 4.138622142221876771e-02
5.698174108838856972e-02 5.621913258326131230e-02 5.513149274073578243e-02 5.368679222083648506e-02 5.186331305025015936e-02 4.965240235812065639e-02 4.706153438460588395e-02 4.411748883587453957e-02 4.086958096294164566e-02 3.739338358893171815e-02 3.379653927218107673e-02 3.023036039443384795e-02 2.691350601332600720e-02 2.417233995241828068e-02 2.247808385785449864e-02 2.239180700379719141e-02 2.432651698038008903e-02 2.832561602319457958e-02 3.415416218199716220e-02 4.151938730671937000e-02 5.016170631206545716e-02 5.984196286579995111e-02 7.030960081370475623e-02 8.128350889943559976e-02 9.244824711913386672e-02 1.034617103159752166e-01 1.139703158153573537e-01 1.236288550933568320e-01 1.321229277727315188e-01 1.391921397348467315e-01 1.446519548255484899e-01 1.484113064846995511e-01 1.504820687831899539e-01 1.509758458333882170e-01 1.500842220050373210e-01 1.480417413038541963e-01 1.450770145381971576e-01 1.413652464080759896e-01 1.370012404616568202e-01 1.320104923945080999e-01 1.264052862918890463e-01 1.202769328424304618e-01 1.139015592250007952e-01 1.078269281102529897e-01 1.028940936878958712e-01 1.001275507620298238e-01 1.004433610295126511e-01 1.042602679998852894e-01 1.112742298794442974e-01 1.205599893297705227e-01 1.308490463315759300e-01 1.407604323703453286e-01 1.489322891121979131e-01 1.541142561324269911e-01 1.552726702080379773e-01 1.517170905371015288e-01 1.432257248933065941e-01 1.301360366787087386e-01 1.133709864191335404e-01 9.438623482509886364e-02 7.504389209186432264e-02 5.742974627126363335e-02 4.357635480683225149e-02 3.483113357199689453e-02 3.075243815949504564e-02 2.914271282382569286e-02 2.795474124640940847e-02 2.625463425321977046e-02 2.371324683153005000e-02 2.002663807230772863e-02 1.485225307821837377e-02 8.258661670231051688e-03 4.489072752354308395e-03 1.199692123011604668e-02 2.127473007815225067e-02 2.993388558939629254e-02 3.753797575658739116e-02 4.456427036362044236e-02 5.209379075955701544e-02 6.096869029585940541e-02 7.093537906696482931e-02 8.056186734280740280e-02 8.784435069085533287e-02 9.091612230964871144e-02 8.855837541351577191e-02 8.047712028309297883e-02 6.736952855646670402e-02 5.081709044276992715e-02 3.310334335290353314e-02 1.741979924670448640e-02 1.099144576538772095e-02 1.642679520533965945e-02 2.166861322900678899e-02 2.419633391656313137e-02 2.573665811220010938e-02 2.904587878889890520e-02 3.530223342241278067e-02 4.327110458870907922e-02 5.101962590282777682e-02 5.710814150236806497e-02 6.081244491295826476e-02 6.203336126925646649e-02 6.111474937160095433e-02 5.861888348833043522e-02 5.510405448815150486e-02 5.096525619858509326e-02 4.638842424013955162e-02 4.141820213601415251e-02 3.607955205178615260e-02 3.047716840186422832e-02 2.483263168453266057e-02 1.946929136181973358e-02 1.478867641798073743e-02 1.128835691549930596e-02 9.552269706980287198e-03 9.817343198752052219e-03 1.151774416932020186e-02 1.389960550999763678e-02 1.648109015578005238e-02 1.895491729441177789e-02 2.108499069044190988e-02 2.269517037552901476e-02 2.370190952897645309e-02 2.416188028220826733e-02 2.432074039339240934e-02 2.463588918315712945e-02 2.570515776158765336e-02 2.804003293205105038e-02 3.180275090733223481e-02 3.675945258619250228e-02 4.244901299621173241e-02 4.835824674059512746e-02 5.401305249836621525e-02 5.901369035943173497e-02 6.304912964481380888e-02 6.590474526701370350e-02 6.746637986245165863e-02 6.772048870718661018e-02 6.674978903318731782e-02 6.472422636000554896e-02 6.188730542451399697e-02 5.853759147161834847e-02 5.500442604392034168e-02 5.161612198087090625e-02 4.865973480921017419e-02 4.633650405818816320e-02 4.472626459307332825e-02 4.377961794377699389e-02 4.334691945343960295e-02 4.323165582340994517e-02 4.324335854517138283e-02
5.895856934885506523e-02 5.851028636520817783e-02 5.777955323824869593e-02 5.672290263444899200e-02 5.530473602119207605e-02 5.349983723988617490e-02 5.129644427420045061e-02 4.869979189794713254e-02 4.573597532271082150e-02 4.245614816495642263e-02 3.894166136765370850e-02 3.531204457927492740e-02 3.173987098722432648e-02 2.847836448625294323e-02 2.590211238406605471e-02 2.452805250330178724e-02 2.491961775398344320e-02 2.743285877226638372e-02 3.205404765437280812e-02 3.853198772536134409e-02 4.657458787854908827e-02 5.591608812048062815e-02 6.630013932852316105e-02 7.745076855301269436e-02 8.905656077831321238e-02 1.007698738576900399e-01 1.122173851752116952e-01 1.230182242490969330e-01 1.328068061252588583e-01 1.412580934637307217e-01 1.481131095579579782e-01 1.532020432808263721e-01 1.564613385720892702e-01 1.579401346849735877e-01 1.577911108314060951e-01 1.562423717715194782e-01 1.535516621264965686e-01 1.499520191609406139e-01 1.456065312284334501e-01 1.405938880083726916e-01 1.349407285316164551e-01 1.287015097352873505e-01 1.220684066037703019e-01 1.154791711279982008e-01 1.096777069640824942e-01 1.056633777063326063e-01 1.044608855236222739e-01 1.067316075255239777e-01 1.124429875996384581e-01 1.208485724751648532e-01 1.307411014226840529e-01 1.407296373315395088e-01 1.494095662224589338e-01 1.554615564079104562e-01 1.577485348186298542e-01 1.554384945802010365e-01 1.481390666761390196e-01 1.360087915737298037e-01 1.198087734709100127e-01 1.008718946781472503e-01 8.099005064537348475e-02 6.224422625314846719e-02 4.679025030618709502e-02 3.642920736907683671e-02 3.153009787132301373e-02 3.023800808065517376e-02 3.004098459159107795e-02 2.940343828690946196e-02 2.757760205588387359e-02 2.404262170957342098e-02 1.839123941838718621e-02 1.052437310208947062e-02 8.388865665118685078e-04 9.792592107007889665e-03 2.022643960644417496e-02 2.948341249946326639e-02 3.720522287214175772e-02 4.398370795215324203e-02 5.115856400598712411e-02 5.984596031397932531e-02 6.986897269911354624e-02 7.966025830029134502e-02 8.702526159354642687e-02 8.997418937378706683e-02 8.727346028248943177e-02 7.871447496287008183e-02 6.514572292955837785e-02 4.831452077006166690e-02 3.061625829767778903e-02 1.519182666601637775e-02 9.219859177155662056e-03 1.447585008060799441e-02 1.879879720067513874e-02 2.087424368056656210e-02 2.333987133884792009e-02 2.882459228319829772e-02 3.713266344302628558e-02 4.625677230151428038e-02 5.433084940601037860e-02 6.019085912892632034e-02 6.336403027489054263e-02 6.392989461660059103e-02 6.232409154372717253e-02 5.911987766278876955e-02 5.483933971297393767e-02 4.984765664917603645e-02 4.435364090290815769e-02 3.848878928281750100e-02 3.240207163601704216e-02 2.631603433850983678e-02 2.052913750435554630e-02 1.538995061754544827e-02 1.129763327833512715e-02 8.763159777935791706e-03 8.258406058853844794e-03 9.532298884082128498e-03 1.178220100640351396e-02 1.441455742115667869e-02 1.706538839808755675e-02 1.945784209082243935e-02 2.137321701245886718e-02 2.268238855084137376e-02 2.339648579032731213e-02 2.372163523600865145e-02 2.409485812174335523e-02 2.513417903756497152e-02 2.741966692655419674e-02 3.119366004805905826e-02 3.626497251770093022e-02 4.217152730992192178e-02 4.837598415975809252e-02 5.437253834513518930e-02 5.972922429288594209e-02 6.410559537420863763e-02 6.726265424205447874e-02 6.906862219645580614e-02 6.950020530724149159e-02 6.863865304925548250e-02 6.666036077747684863e-02 6.382205297488023621e-02 6.044033790790393629e-02 5.686462401025994123e-02 5.344165951397047976e-02 5.047118324919078886e-02 4.815804867276084200e-02 4.657609825020390948e-02 4.566361666476528858e-02 4.525780609816992123e-02 4.515269294330059163e-02 4.515382987138762128e-02 4.511242138101968779e-02
6.062370559866277209e-02 6.042945977599268464e-02 6.000968198851152485e-02 5.931170374094180825e-02 5.828836526170095428e-02 5.690016185985934116e-02 5.511797669603950983e-02 5.292651951274159744e-02 5.032843166959698883e-02 4.734895897308449148e-02 4.404129563381185136e-02 4.049338885164809748e-02 3.683841412932318399e-02 3.327320996359914990e-02 3.008960024654590629e-02 2.771335138060542977e-02 2.670434896870299904e-02 2.762020541545355534e-02 3.075834485677502936e-02 3.605299604447362999e-02 4.323672574328694951e-02 5.201383661439575729e-02 6.210812459916108252e-02 7.324247876203505980e-02 8.511221466148823078e-02 9.737246277349778656e-02 1.096405787568486279e-01 1.215099512324324255e-01 1.325715093406531486e-01 1.424399309874760378e-01 1.507819966393909306e-01 1.573444375605220769e-01 1.619779407537394189e-01 1.646528792690590826e-01 1.654613923685987198e-01 1.646006860460536847e-01 1.623352669736849441e-01 1.589423483452166164e-01 1.546541674886100781e-01 1.496194205175840064e-01 1.439068931046378064e-01 1.375632865647352376e-01 1.307172404722153625e-01 1.237011644968235985e-01 1.171459310823831368e-01 1.119856906979560668e-01 1.092962488023337397e-01 1.099389501762093463e-01 1.141594888704418331e-01 1.214330061726908022e-01 1.306518732707020736e-01 1.404368234641523161e-01 1.493583571299747781e-01 1.560528855487072764e-01 1.593102517749414859e-01 1.581844347177948640e-01 1.521284786003660738e-01 1.411213440022242860e-01 1.257446758792244157e-01 1.071773579291187967e-01 8.709997154391761753e-02 6.753396151736432151e-02 5.066106272621375556e-02 3.856786060287550194e-02 3.242864796805072086e-02 3.110633001805148193e-02 3.181245934472252956e-02 3.233209102652789130e-02 3.142896316635526710e-02 2.834639758374447524e-02 2.265376551755421755e-02 1.444032541178744307e-02 5.309257638775674235e-03 9.286753616416554974e-03 1.995029823735716690e-02 2.949206196424680737e-02 3.712068675040312848e-02 4.343148022654129414e-02 5.002077308681453921e-02 5.833650044086562125e-02 6.831078221833572495e-02 7.821952696978308472e-02 8.564681951611574640e-02 8.846670412203028189e-02 8.543369566477942989e-02 7.643469429097185519e-02 6.247858577965613447e-02 4.547906383669616387e-02 2.792391567377505018e-02 1.280286820699493879e-02 7.068754104511337094e-03 1.206188080526928233e-02 1.547008717789093331e-02 1.751296440551880496e-02 2.173473666677703739e-02 2.970381705755053073e-02 3.975412869365112234e-02 4.965279728482972083e-02 5.778569992871610689e-02 6.325661459369615047e-02 6.579847887892095737e-02 6.561974964492148232e-02 6.320748837367266837e-02 5.912994931044642660e-02 5.389095810263377223e-02 4.787142517186019491e-02 4.135455460253511378e-02 3.459309290326811198e-02 2.786592557467860304e-02 2.149257295274508914e-02 1.580985389164164812e-02 1.115061495001396993e-02 7.898501546576347163e-03 6.577376383940442169e-03 7.315702202492389492e-03 9.354212494870225297e-03 1.197371961315527381e-02 1.475842939477509802e-02 1.739736633149213327e-02 1.963049060499668166e-02 2.128146374843959895e-02 2.231315881387940792e-02 2.288799259264793010e-02 2.341429711406099040e-02 2.451512147478629097e-02 2.682183796305384268e-02 3.064982693387625218e-02 3.585665350761623599e-02 4.198971834206765424e-02 4.849554151482615011e-02 5.484084573649442712e-02 6.056272643051677923e-02 6.529079162847865880e-02 6.876025131743020158e-02 7.082007278169918929e-02 7.143583070927521372e-02 7.068644980693609969e-02 6.875455233886619555e-02 6.591045859829475217e-02 6.248963892545956328e-02 5.886258223353228736e-02 5.539538850043043000e-02 5.240105894378559170e-02 5.008824551155647425e-02 4.852476797828596949e-02 4.763661772478307993e-02 4.724805326160936431e-02 4.714399811303995880e-02 4.712645403895104890e-02 4.704808685288263542e-02 4.682236759103151208e-02
6.205936158267030128e-02 6.203911704143161288e-02 6.186224851097023997e-02 6.146950360797254209e-02 6.080472655355480954e-02 5.981679684808462877e-02 5.846191810176325221e-02 5.670659977595056411e-02 5.453152005593499274e-02 5.193628877367424679e-02 4.894507395782327769e-02 4.561329926548180619e-02 4.203640330281669529e-02 3.836318224506044677e-02 3.481812598511523776e-02 3.173613443530771960e-02 2.959724663582902551e-02 2.900130377212798219e-02 3.049234212545080119e-02 3.430751801501785020e-02 4.033234059356445578e-02 4.828228897566170380e-02 5.785397144993185969e-02 6.875650353125548064e-02 8.068815858288037879e-02 9.331185585717075015e-02 1.062457816628133850e-01 1.190692983750797351e-01 1.313404630950284202e-01 1.426213935538813149e-01 1.525082675661063314e-01 1.606630042352267529e-01 1.668433653891985835e-01 1.709273152721097755e-01 1.729262846363413542e-01 1.729812808003632074e-01 1.713369034234734634e-01 1.682928596810196187e-01 1.641412815594962549e-01 1.591090552921759771e-01 1.533315580491979302e-01 1.468802482347771887e-01 1.398490439366755766e-01 1.324797566351492151e-01 1.252840243840190881e-01 1.190991778454915245e-01 1.149971802629810858e-01 1.139847851859125960e-01 1.165719207327238216e-01 1.224878262959269576e-01 1.307644550225189051e-01 1.400562494689168436e-01 1.489226926247724792e-01 1.559782669335265659e-01 1.599743713183847393e-01 1.598897854031905152e-01 1.550538431899037284e-01 1.452794173765748764e-01 1.309610090744956212e-01 1.130963098485835150e-01 9.321249992314786792e-02 7.321599584208655920e-02 5.522655074537820286e-02 4.143795245870497690e-02 3.366978508413850935e-02 3.182609794730145020e-02 3.322251415924008799e-02 3.493025074280491776e-02 3.511175442749785852e-02 3.271024507136716802e-02 2.724432906970481946e-02 1.900742946698504021e-02 1.018556710724657227e-02 1.079724015090302407e-02 2.052762713497553737e-02 3.000403325182797454e-02 3.732670971164992607e-02 4.293941349114326067e-02 4.868132669803723611e-02 5.640950545696684498e-02 6.621819931922148794e-02 7.620071017200211183e-02 8.367859048875242456e-02 8.637188128861827963e-02 8.302524356376977943e-02 7.363168458530845728e-02 5.937070645875961589e-02 4.232591269845735471e-02 2.506725715246048425e-02 1.034597357193609880e-02 4.553469918327620637e-03 9.249919873905656717e-03 1.176326764653914600e-02 1.450240405032240769e-02 2.131842099547941877e-02 3.164861098868027023e-02 4.299804991233233120e-02 5.332893180306223779e-02 6.130598171895274701e-02 6.625263552423474311e-02 6.805510748201031024e-02 6.700673376781464408e-02 6.362225411301045130e-02 5.847206461179252357e-02 5.207893595141824261e-02 4.489067249592846448e-02 3.730704687000660491e-02 2.971905326259096508e-02 2.252414928379391224e-02 1.610542683543640316e-02 1.079270197109345915e-02 6.867126619031837381e-03 4.738323676115025959e-03 4.871483143219317719e-03 6.642633887085113049e-03 9.169679625790155830e-03 1.201801280141952429e-02 1.486487117137311534e-02 1.741322485227195238e-02 1.943769212987551953e-02 2.084998461434376185e-02 2.176519857755859766e-02 2.255573042895606811e-02 2.383394711705048505e-02 2.625970466457873409e-02 3.020590517188284294e-02 3.558098883091928566e-02 4.195396728524748015e-02 4.876655853283976688e-02 5.546478841098893137e-02 6.155755405124574420e-02 6.664466217235034962e-02 7.043431819660048165e-02 7.275456553044440389e-02 7.355832308429724464e-02 7.292117308415231591e-02 7.103161141093593256e-02 6.817385307448105281e-02 6.470303327248859426e-02 6.101178266013839585e-02 5.748658683042377759e-02 5.445448122992869316e-02 5.212835310032779695e-02 5.057022201115632387e-02 4.969398064581029978e-02 4.931120174834695974e-02 4.919802034027252746e-02 4.915324083962027690e-02 4.903137187507099898e-02 4.875116114126051836e-02 4.828799283606663439e-02
6.337584876920132615e-02 6.343316551077658738e-02 6.341097739886301932e-02 6.324697035674220480e-02 6.287903457211532765e-02 6.224739914425644893e-02 6.129668871789455131e-02 5.997837090022985901e-02 5.825402196632190749e-02 5.609968120498855237e-02 5.351138390212834689e-02 5.051191102916308129e-02 4.715908331423269290e-02 4.355681458557509461e-02 3.987175865885683734e-02 3.635992000465605029e-02 3.340432537946994018e-02 3.154262030735515560e-02 3.141135748700885078e-02 3.353333066107179461e-02 3.808343328286853402e-02 4.490031080582666118e-02 5.368083594391805796e-02 6.410987604203281787e-02 7.587752613904813481e-02 8.865324850178368798e-02 1.020634722174892928e-01 1.156856174568965112e-01 1.290579114383374471e-01 1.417011500269872160e-01 1.531484630281832460e-01 1.629795370957066170e-01 1.708558093012558787e-01 1.765525976893245752e-01 1.799830268869556105e-01 1.812074032050526862e-01 1.804214603043916010e-01 1.779192982922957744e-01 1.740335514585210352e-01 1.690664016379290202e-01 1.632367013334012629e-01 1.566726852910887147e-01 1.494691035619457875e-01 1.418028307630661844e-01 1.340716404480735979e-01 1.269947531298874221e-01 1.215913494629009828e-01 1.189527653859790146e-01 1.198196344665941465e-01 1.241927213087168497e-01 1.312824528180665251e-01 1.397997056539011518e-01 1.483007919176646539e-01 1.553931669378531555e-01 1.598239559783925789e-01 1.605452771032556403e-01 1.568109030058833786e-01 1.483002795892432446e-01 1.352285808096680420e-01 1.183933573784310134e-01 9.912662542773177654e-02 7.916060272129012143e-02 6.047017388699187784e-02 4.519497213894449472e-02 3.553058422414713535e-02 3.255138704233778019e-02 3.425154787578325172e-02 3.708412338848028622e-02 3.846173872688967571e-02 3.692090990547740315e-02 3.186445829951134456e-02 2.372077881030646568e-02 1.494918975533509990e-02 1.359108111001836559e-02 2.187895726858969311e-02 3.101338412410033218e-02 3.785080124698264603e-02 4.254299479466643746e-02 4.715003820107630667e-02 5.404098290223849355e-02 6.355860442500026186e-02 7.358172190211266506e-02 8.111207338898009100e-02 8.369126242796506854e-02 8.005553387894705220e-02 7.031615610947317130e-02 5.583678172608309148e-02 3.888266048536431069e-02 2.212195536512789190e-02 8.092656336310535131e-03 1.948881493211954965e-03 6.222456582544446183e-03 7.821190453488642905e-03 1.249417774912566469e-02 2.227945518209946060e-02 3.447976657550787943e-02 4.669114228435516240e-02 5.717862360387995085e-02 6.482683780808769225e-02 6.911888269701972620e-02 7.004625141351171480e-02 6.795796563452471961e-02 6.339538315874115870e-02 5.696033914828530637e-02 4.924292053590986068e-02 4.080427177222339941e-02 3.218615055931443869e-02 2.391446749441693276e-02 1.647754439752257064e-02 1.028044558537717298e-02 5.602312548719292143e-03 2.699786016508862879e-03 2.347029721708253532e-03 3.895631524996127394e-03 6.163162484272328642e-03 8.913450529421083207e-03 1.187084640988157573e-02 1.469829088991593882e-02 1.711093275580925430e-02 1.896198076050261555e-02 2.031397278184245495e-02 2.149559272302154281e-02 2.309109616824750466e-02 2.576033784233553239e-02 2.991013331228627517e-02 3.549777740117455310e-02 4.212739588672357455e-02 4.925051960043635296e-02 5.630192344291334861e-02 6.276663935399352801e-02 6.821558352019486959e-02 7.232899701635216172e-02 7.491229832383548837e-02 7.590406709459149304e-02 7.537533769658098792e-02 7.351996865741573794e-02 7.063627111752243670e-02 6.709982458212486456e-02 6.332652287115897449e-02 5.972442530746137346e-02 5.663562416744515049e-02 5.427799321465142518e-02 5.270826801223167657e-02 5.182861457285974777e-02 5.143820739216546645e-02 5.130463819801160674e-02 5.122376956885445892e-02 5.105224362435485663e-02 5.071436232533330091e-02 5.019252563819780188e-02 4.950998850396889223e-02
6.470545787654195802e-02 6.473431453118765055e-02 6.476279925406681903e-02 6.473064725671343056e-02 6.457391415450189354e-02 6.422773638538935292e-02 6.362861358721998151e-02 6.271659135835683241e-02 6.143788556774633369e-02 5.974847352978267939e-02 5.761901966250237289e-02 5.504131088153879636e-02 5.203632869716454806e-02 4.866442628438025914e-02 4.503907779358604785e-02 4.134734999359028496e-02 3.788122304905013060e-02 3.507764521389409446e-02 3.353555030334446491e-02 3.392461364687734265e-02 3.673844756714401971e-02 4.208706146175017482e-02 4.976285240361677520e-02 5.944201568105803718e-02 7.079354856195839429e-02 8.348396843658160982e-02 9.714933357300087335e-02 1.113750606802984267e-01 1.256936643561645250e-01 1.395990035129245910e-01 1.525729105960412502e-01 1.641199568039112822e-01 1.738063341202884249e-01 1.812986645649075912e-01 1.863977443761788422e-01 1.890609444999462041e-01 1.894059162927121676e-01 1.876888169424311970e-01 1.842544739750602012e-01 1.794653021281232552e-01 1.736291883141352910e-01 1.669577362527048525e-01 1.595852758091394485e-01 1.516597286063675887e-01 1.434836924873358066e-01 1.356497203284441899e-01 1.290844464770943001e-01 1.249020723054433124e-01 1.240243664369160281e-01 1.267226660605366984e-01 1.324203602272595315e-01 1.399091415696064877e-01 1.477434775976560200e-01 1.545256757335914943e-01 1.590245572542830221e-01 1.602189799146140903e-01 1.573532950388268625e-01 1.500309265038161921e-01 1.383186329935409964e-01 1.228096090887661196e-01 1.046022621741607983e-01 8.518950884559138570e-02 6.631533726714845811e-02 4.992789139992093866e-02 3.830332536352467482e-02 3.353211004278982416e-02 3.492824628890649902e-02 3.868227014763084975e-02 4.130029502555628701e-02 4.075697967116874432e-02 3.624680566259316783e-02 2.825582810034783093e-02 1.941620171135083686e-02 1.684460087308455728e-02 2.379893777175103378e-02 3.246704047103850244e-02 3.870385500679385943e-02 4.228115998329524949e-02 4.544883135822259945e-02 5.121735586254883704e-02 6.031551519681026957e-02 7.036696699743866246e-02 7.797150301339346445e-02 8.045934262108939139e-02 7.656018136591405399e-02 6.651926184307094259e-02 5.190488918996681578e-02 3.519296187127558817e-02 1.922601424748657251e-02 6.750695102994056125e-03 2.558910367131536721e-03 3.704896643053067450e-03 4.031089672904974650e-03 1.223990865327951455e-02 2.448300435249116044e-02 3.796415514811844055e-02 5.068691217323083309e-02 6.111956349144560124e-02 6.828633334133492327e-02 7.177505467104225434e-02 7.164896318713569190e-02 6.830614989439461049e-02 6.233804219661526203e-02 5.442364559126978280e-02 4.526986466833368694e-02 3.558385573233652927e-02 2.605276301800198493e-02 1.731185532653183035e-02 9.897013101751964137e-03 4.195260084578499721e-03 6.753437195234572154e-04 1.996921422369203874e-03 2.991106258723871206e-03 3.988209243111555564e-03 5.903802576340057805e-03 8.609290633942640047e-03 1.156407747765155966e-02 1.432804049952536747e-02 1.665588056001853640e-02 1.853975108106076936e-02 2.025057357118439927e-02 2.232165520133316816e-02 2.537830870969536370e-02 2.983208225436951438e-02 3.568430765761569645e-02 4.258837124790081086e-02 5.002254554457852276e-02 5.742201234059168130e-02 6.425374856382061461e-02 7.006146187775472156e-02 7.449673941263955379e-02 7.734064268598780933e-02 7.851555106136361151e-02 7.808652933676819841e-02 7.625210053582161251e-02 7.332475360850157498e-02 6.970126075114675690e-02 6.582197438471390494e-02 6.211791031631667265e-02 5.894755429385304529e-02 5.653490003083846277e-02 5.493225510340616485e-02 5.403061930045668232e-02 5.361707031378117050e-02 5.345080663391413300e-02 5.332487939069308069e-02 5.309823642150617723e-02 5.270089306349513836e-02 5.212227186925041250e-02 5.139197660110943200e-02 5.055929654057748218e-02
6.618942009378132874e-02 6.608582782598976246e-02 6.605371408506216513e-02 6.604188678022600290e-02 6.599045619616249192e-02 6.583428893831339002e-02 6.550594208455852441e-02 6.493809031070779669e-02 6.406584064118148181e-02 6.282955436452826448e-02 6.117881330911290744e-02 5.907801205480298079e-02 5.651385237866408257e-02 5.350497255629797083e-02 5.011434574379657753e-02 4.646620538656057176e-02 4.277097250756789482e-02 3.936181519400044210e-02 3.673635777394700791e-02 3.555896956399916958e-02 3.652835390080941963e-02 4.010034431179031189e-02 4.631661335275032848e-02 5.492285596045656804e-02 6.557202918631965805e-02 7.791294355868776111e-02 9.158366606536304244e-02 1.061818067799468607e-01 1.212468044567591441e-01 1.362618404305990794e-01 1.506731674483672845e-01 1.639223338304069411e-01 1.754866072978411851e-01 1.849229361092501467e-01 1.919103549600613412e-01 1.962846758155896709e-01 1.980579057474583515e-01 1.974141134179700219e-01 1.946752782437409235e-01 1.902372911098209329e-01 1.844887958727094435e-01 1.777408216398485841e-01 1.702039383916577053e-01 1.620407070333833299e-01 1.534912208832010794e-01 1.450282011804373550e-01 1.374586194504194281e-01 1.318620757264684640e-01 1.292807928182796162e-01 1.302360323211423920e-01 1.343903062492953771e-01 1.406434980417538838e-01 1.475453166378634939e-01 1.536774766973560691e-01 1.578377974645826520e-01 1.590801388391126781e-01 1.567203253478242353e-01 1.503729648944613639e-01 1.400204965306585947e-01 1.260722276609353709e-01 1.093634141996591008e-01 9.107562307807418045e-02 7.262386591267137870e-02 5.564150140396154770e-02 4.223364644446331306e-02 3.511480919041232857e-02 3.536071336048518532e-02 3.962730759317706353e-02 4.343280141005317202e-02 4.397525255198808658e-02 4.011648794177284649e-02 3.232319807345980511e-02 2.337406326042924115e-02 2.003967153533879955e-02 2.603960127308369357e-02 3.428429275969411411e-02 3.988450447469703980e-02 4.219705733431509953e-02 4.361568707962978214e-02 4.793986506971795875e-02 5.649688549501188928e-02 6.660050679728812817e-02 7.432786787754684654e-02 7.675518470507546043e-02 7.261054470136277250e-02 6.229580871996489438e-02 4.761708794755666746e-02 3.132277962259137627e-02 1.662856647200853036e-02 7.360295460264852478e-03 6.019717849447965043e-03 4.181562778493722390e-03 2.892733781048351625e-03 1.387916964296507898e-02 2.759350199709408036e-02 4.189166952740482064e-02 5.487720566167160474e-02 6.508559998747893982e-02 7.161138435029799909e-02 7.410880448265241838e-02 7.270277090988196134e-02 6.786071377350491596e-02 6.026912435159423320e-02 5.073796200902900427e-02 4.013311805177439962e-02 2.932314217355327587e-02 1.912692024939576657e-02 1.026552369364414595e-02 3.438585755312737347e-03 2.532719663765017892e-03 5.060078603645492071e-03 5.964546652383242303e-03 5.624978420072600065e-03 5.177492952856053293e-03 6.104118327891060181e-03 8.470281618448994784e-03 1.132899995529996345e-02 1.408316841665529368e-02 1.655960131715908737e-02 1.892684943692522423e-02 2.162892886063357348e-02 2.521551479661049422e-02 3.007276064648014419e-02 3.624017963213842924e-02 4.343302958121485896e-02 5.117305588146455614e-02 5.890836648861542263e-02 6.609467598853739634e-02 7.225081155743164063e-02 7.699927133395985390e-02 8.009499312618469091e-02 8.144210103030763426e-02 8.109802478516869861e-02 7.926503660873490675e-02 7.626974158977567475e-02 7.253081290774150702e-02 6.851434452354285276e-02 6.467592783099299081e-02 6.139215973661978770e-02 5.889474406608721097e-02 5.723281195459333642e-02 5.628696697036350560e-02 5.583249646344379258e-02 5.562023552122574016e-02 5.544039748891656932e-02 5.515425352846752005e-02 5.469752975991121202e-02 5.406648178477753419e-02 5.329651734008199193e-02 5.244007679861407284e-02 5.154795950847071428e-02
6.795697559148065892e-02 6.763530858307789662e-02 6.743787819419749807e-02 6.733074060492358348e-02 6.726585994353136144e-02 6.718458172953017948e-02 6.702116309115721537e-02 6.670584358782123691e-02 6.616740237422995274e-02 6.533560641582425443e-02 6.414425324201789014e-02 6.253557207161064557e-02 6.046659670274660142e-02 5.791790460370121324e-02 5.490507989998582444e-02 5.149373315660170369e-02 4.782018037104779351e-02 4.412160376558332819e-02 4.077851698765839333e-02 3.835721540576483152e-02 3.759225106572600811e-02 3.920651701568222958e-02 4.360839131484161441e-02 5.076675892430193571e-02 6.037921891028416588e-02 7.207246923781324144e-02 8.547053733139306497e-02 1.001777635238067787e-01 1.157477649727971097e-01 1.316685884172410226e-01 1.473694174442958249e-01 1.622457799529632982e-01 1.756982065964072803e-01 1.871790243061077497e-01 1.962417731866181736e-01 2.025870151227605609e-01 2.060969811476678348e-01 2.068501151724778109e-01 2.051065289109177403e-01 2.012590334104026879e-01 1.957541908095012106e-01 1.890037381461305566e-01 1.813227560308858788e-01 1.729345407379297150e-01 1.640619068529162172e-01 1.550820331015476672e-01 1.466716054265520264e-01 1.398276591844553329e-01 1.356469740770861743e-01 1.348612423553224304e-01 1.373856786104873384e-01 1.422594519804397384e-01 1.480260918412029392e-01 1.532139678267637750e-01 1.566275330577622249e-01 1.574223421568230752e-01 1.550703456989113438e-01 1.493159147213311277e-01 1.401669565704586617e-01 1.279093984335828438e-01 1.131046262153913712e-01 9.654459390102966554e-02 7.919695458214838502e-02 6.225374005079904044e-02 4.746412656979592110e-02 3.770111499660848409e-02 3.577682579373074601e-02 3.985737741190136657e-02 4.465131129819316369e-02 4.630269582068211737e-02 4.316973915389341748e-02 3.561624370590748406e-02 2.657210529413098210e-02 2.284100824022942955e-02 2.838283807391995053e-02 3.638859028465572798e-02 4.139159594628117472e-02 4.234101282898005553e-02 4.170941578015524565e-02 4.422972452894333856e-02 5.214626417877659542e-02 6.238370692926477334e-02 7.031612633022227277e-02 7.271526133592204344e-02 6.832097137470020953e-02 5.772625254187480071e-02 4.302904825536254391e-02 2.737209916544788152e-02 1.474958787746289551e-02 9.900016107703019444e-03 9.921904166949104334e-03 7.287754634964031461e-03 6.096234947868233410e-03 1.677120247996404662e-02 3.127528831699806500e-02 4.611181280270737481e-02 5.918879452835559135e-02 6.901234727230805277e-02 7.470269606155800768e-02 7.596851333275983498e-02 7.301611520502138131e-02 6.642911873024612279e-02 5.704945708252899539e-02 4.587334520029098806e-02 3.396223006037755315e-02 2.237039494889113064e-02 1.214021992494880922e-02 4.966753752059693133e-03 5.648794511895533291e-03 8.834228019922110361e-03 1.033193178981699906e-02 1.008677895805942457e-02 8.705970505836477247e-03 7.265577537229602444e-03 7.230388807726193141e-03 9.055953002225967940e-03 1.179657366657057248e-02 1.475087730200292518e-02 1.780745145450488703e-02 2.123204566518664682e-02 2.544443289586506562e-02 3.077499111179560209e-02 3.729172983751930653e-02 4.477732386515979185e-02 5.280903666001553198e-02 6.085892141777324987e-02 6.837828013814711836e-02 7.486376239285448542e-02 7.990854890239007524e-02 8.323965165333525873e-02 8.474068303142689995e-02 8.445950714522357239e-02 8.260098533990482828e-02 7.950560974658907321e-02 7.561461149354795075e-02 7.142120703411446170e-02 6.740745832293462692e-02 6.397024061937120476e-02 6.135109766600631981e-02 5.959770252669975565e-02 5.858128073426806248e-02 5.806564362748954655e-02 5.779314969073490182e-02 5.755095372192851194e-02 5.720246523227536656e-02 5.668889795837742801e-02 5.601288390947246204e-02 5.521476218002012437e-02 5.434877806545453105e-02 5.346373276434229077e-02 5.259067082982119001e-02
7.009883104428672740e-02 6.951014081263225119e-02 6.906764751711404193e-02 6.876173740533601808e-02 6.856474347464423802e-02 6.843303456016729125e-02 6.831024118521715482e-02 6.813075251485177508e-02 6.782285809585848757e-02 6.731140242209092406e-02 6.652036060518488891e-02 6.537612765313051411e-02 6.381242671696628344e-02 6.177759972246950337e-02 5.924481061915936458e-02 5.622566632273697657e-02 5.278833003634823134e-02 4.908265184256114383e-02 4.537653795094874487e-02 4.210519649985834667e-02 3.991319919696199869e-02 3.961079187463453083e-02 4.193914424300354549e-02 4.724795075197991967e-02 5.542771544486994190e-02 6.612570708597391433e-02 7.893889352028787831e-02 9.346156002002338481e-02 1.092585614103593755e-01 1.258334356164248491e-01 1.426169867935671853e-01 1.589795835776488531e-01 1.742632041725275527e-01 1.878274884175878956e-01 1.991036527247579402e-01 2.076496575144772261e-01 2.131989829820922222e-01 2.156938359611187128e-01 2.152924274249855829e-01 2.123410572860588708e-01 2.073079848993909513e-01 2.006897292721295523e-01 1.929196202297737417e-01 1.843231788891766809e-01 1.751594390152464153e-01 1.657520472462754302e-01 1.566569545745085668e-01 1.487557888935678030e-01 1.431354913543049223e-01 1.406829074395521684e-01 1.415628639789147936e-01 1.449872623099894842e-01 1.495016973334682420e-01 1.535385917766844688e-01 1.558507140349871256e-01 1.556792271732134747e-01 1.527172948538832176e-01 1.469804763684200155e-01 1.386701107873651306e-01 1.280727624784626928e-01 1.155018924185614859e-01 1.012788509876705045e-01 8.577748178219708752e-02 6.960191120577811918e-02 5.400969545571690511e-02 4.165848341690061435e-02 3.656179903646632895e-02 3.938473148938746032e-02 4.474356804675851118e-02 4.743238856119202235e-02 4.506145334883835535e-02 3.778987923021860651e-02 2.872414143779886825e-02 2.501287418642303764e-02 3.069400200453507171e-02 3.874828786743657327e-02 4.324592212216326476e-02 4.277740772940795411e-02 3.981532553060415647e-02 4.013379449751328099e-02 4.735770017934102377e-02 5.789760259124249187e-02 6.615375751444844965e-02 6.854486279579974362e-02 6.385350111741200374e-02 5.291615931310313797e-02 3.820848900190299685e-02 2.349785607788284700e-02 1.414230260480298616e-02 1.350494123444013865e-02 1.396814217235285704e-02 1.086753616910879523e-02 9.832657075801661678e-03 2.023385167674586482e-02 3.529788372644052097e-02 5.053909426725991527e-02 6.356960487851237573e-02 7.281914780194323478e-02 7.742223019577443299e-02 7.716390305648826442e-02 7.238336978938827992e-02 6.384979681227180570e-02 5.263152610213092664e-02 3.997388896752283177e-02 2.721065894983457772e-02 1.583053903821010980e-02 8.473860558384229205e-03 9.276133266789029011e-03 1.302705698426561559e-02 1.532233999421701853e-02 1.564013516458197944e-02 1.435605740166244135e-02 1.220609731598022545e-02 1.024711509135503053e-02 9.737940255111017865e-03 1.120031551438655654e-02 1.398379396616351161e-02 1.745803606110474249e-02 2.150812339233189319e-02 2.632350635933923891e-02 3.212910031778085096e-02 3.899414343515381770e-02 4.675783771723144439e-02 5.505456192190229248e-02 6.338684497317186028e-02 7.120724480443901827e-02 7.799292715307028223e-02 8.330766982993685621e-02 8.684873707668037957e-02 8.847678336104507213e-02 8.822790347801152955e-02 8.630812195211685911e-02 8.307139835502939940e-02 7.898211283390757509e-02 7.456208726256587094e-02 7.032205735679460112e-02 6.668185974089514689e-02 6.389564016941928770e-02 6.201189299981915704e-02 6.089379781276371001e-02 6.029403378291114252e-02 5.994620837730835899e-02 5.963395723647205854e-02 5.922237664012773573e-02 5.865764394117604918e-02 5.794794911819701327e-02 5.713726150491159339e-02 5.627982789219063142e-02 5.542034736312423382e-02 5.458247050033405295e-02 5.376609308864031128e-02
7.264135528067842962e-02 7.178823554890488567e-02 7.106510695031675873e-02 7.048958842577197903e-02 7.006085958050012330e-02 6.975893390543266848e-02 6.954601276611112326e-02 6.936926640977963965e-02 6.916414149899977049e-02 6.885746883775913096e-02 6.837015649825789465e-02 6.761987506296400496e-02 6.652462122606278561e-02 6.500822076247959880e-02 6.300870137325345621e-02 6.049021823227483663e-02 5.745920986904014260e-02 5.398615852782567837e-02 5.023601783643713570e-02 4.651203141392239865e-02 4.331295082632582311e-02 4.137333578649275700e-02 4.158561392198436429e-02 4.470179481818736811e-02 5.099956408931267254e-02 6.028417645367439154e-02 7.214957623966720968e-02 8.615907877052420005e-02 1.018718302160299821e-01 1.188068887815209584e-01 1.364110577532905155e-01 1.540516502992864412e-01 1.710353805457930643e-01 1.866483888917715439e-01 2.002107724706035652e-01 2.111383937212002460e-01 2.190039588005265603e-01 2.235879998184008011e-01 2.249087409679813854e-01 2.232191558715542201e-01 2.189623949786613233e-01 2.126865130457035180e-01 2.049376415381458094e-01 1.961724024362932473e-01 1.867405379333164361e-01 1.769691472376512531e-01 1.673255447890559244e-01 1.585639943780445538e-01 1.517062828230807403e-01 1.477286985367806948e-01 1.470229133137654076e-01 1.490046489924639894e-01 1.522467536125128862e-01 1.550488080095877852e-01 1.560233482043067721e-01 1.544202574356297042e-01 1.501625976603510604e-01 1.436716063890935424e-01 1.355714557219089567e-01 1.263704083082147211e-01 1.162295851668489338e-01 1.049250632739808092e-01 9.205363147776217392e-02 7.745083262012339431e-02 6.176548949845318132e-02 4.722235835641609702e-02 3.825720634764383232e-02 3.836403616089004848e-02 4.351396118164792270e-02 4.702344360236609955e-02 4.539774575270136281e-02 3.845251264309072770e-02 2.952519455148449115e-02 2.643194671871450588e-02 3.298219251239186550e-02 4.142691745353623001e-02 4.552155953088776047e-02 4.359739648574643966e-02 3.805184855673151428e-02 3.573017963862613888e-02 4.229510973996257472e-02 5.342701085840016045e-02 6.215389773719251498e-02 6.452139188011210558e-02 5.941549810478300581e-02 4.799106263899493435e-02 3.323254496068316077e-02 1.995717663364917835e-02 1.516602211483536987e-02 1.759182219288134980e-02 1.795523816196064118e-02 1.425348146013304118e-02 1.327842009957071537e-02 2.388551593866792763e-02 3.955420359999665958e-02 5.514035728763012900e-02 6.796796163582255468e-02 7.639098994272305876e-02 7.958708957630143688e-02 7.747707594396108233e-02 7.061381475211291059e-02 6.003989845491902733e-02 4.713835441113504998e-02 3.352398874076534946e-02 2.113909503030641027e-02 1.316282505881794136e-02 1.339961292452970971e-02 1.755925015013294968e-02 2.075242328118938329e-02 2.187319536375379597e-02 2.107241592585492804e-02 1.894556448009751884e-02 1.633826748606371712e-02 1.430344589347635510e-02 1.389356248602393110e-02 1.549926229542313537e-02 1.868609450751763240e-02 2.296711666834329660e-02 2.818347344120944106e-02 3.436693581530771840e-02 4.152887557982383460e-02 4.953047945848015193e-02 5.805016646510045147e-02 6.662044875584484382e-02 7.469841524394350840e-02 8.174403081035304386e-02 8.729168095131531468e-02 9.100709058850289801e-02 9.272536447448898045e-02 9.246836582262195348e-02 9.044158154710284225e-02 8.701180877304022510e-02 8.266708288751976885e-02 7.795940905110908259e-02 7.343072645672327203e-02 6.952709001260394539e-02 6.651874391939117948e-02 6.445796898357462890e-02 6.320164985692137971e-02 6.249175756831211459e-02 6.205270374025700919e-02 6.166384979663362687e-02 6.119117497407326051e-02 6.058488605938183724e-02 5.985742447030313607e-02 5.905453228536212962e-02 5.822809342850490677e-02 5.741613956370016786e-02 5.663262763400296607e-02 5.586691919303000270e-02 5.509055819720699854e-02
7.552999363110013409e-02 7.447201959403133842e-02 7.349043844842778617e-02 7.262665063939985344e-02 7.190787960570839410e-02 7.134323467461685386e-02 7.092188580956428068e-02 7.061345797549742342e-02 7.037012513758926502e-02 7.012951651650375928e-02 6.981763410223104649e-02 6.935148886399973567e-02 6.864185992553992199e-02 6.759716166657317449e-02 6.612964743973144544e-02 6.416506095984320091e-02 6.165658424772677698e-02 5.860395985536018260e-02 5.507953862442039467e-02 5.126502631116314906e-02 4.750435234450588878e-02 4.437054133631173486e-02 4.270263470902529307e-02 4.348300410953778034e-02 4.746493649180557467e-02 5.483803916082215929e-02 6.531404967104273429e-02 7.842990749766030889e-02 9.371089628369548563e-02 1.106751213229409947e-01 1.287889235897911600e-01 1.474351411566646453e-01 1.659110281747794569e-01 1.834549769152511445e-01 1.992958721325782667e-01 2.127173111032931718e-01 2.231280669202669875e-01 2.301290336080396015e-01 2.335652251972360205e-01 2.335497883190353896e-01 2.304472729753071214e-01 2.248088950165191835e-01 2.172668423890558587e-01 2.084178178859376063e-01 1.987482354014626640e-01 1.886540388299290105e-01 1.785681017725634367e-01 1.691312753744959041e-01 1.612622500625106592e-01 1.559583465866679342e-01 1.537950483558106762e-01 1.544126949523646486e-01 1.564552435079981374e-01 1.580774863575601930e-01 1.576551591332854829e-01 1.543089366160898257e-01 1.481045647141869814e-01 1.399353003535269702e-01 1.311103390688383719e-01 1.227153682321568962e-01 1.149856379640019077e-01 1.071061584115959170e-01 9.766462347103907482e-02 8.549956727472730889e-02 7.052776397636302541e-02 5.444766184561251887e-02 4.147003064293206670e-02 3.720531649533607987e-02 4.083126353636285649e-02 4.470687058751635079e-02 4.373220206522963199e-02 3.716904644880743291e-02 2.870474844655152014e-02 2.720221643386525751e-02 3.549046815306706321e-02 4.464351464130319330e-02 4.838546538434861100e-02 4.493883353347928600e-02 3.657821400521722721e-02 3.113257022275798050e-02 3.721487883014489018e-02 4.937368012298232883e-02 5.871640487828214822e-02 6.097635282396725309e-02 5.524241118097231174e-02 4.308381276025950030e-02 2.818521802618569397e-02 1.717082651882263777e-02 1.764819790964543278e-02 2.182296221369216943e-02 2.165239030816212482e-02 1.709832410546010401e-02 1.623826813577844072e-02 2.760560152120930533e-02 4.404385770677769762e-02 5.991082349925568734e-02 7.230853714177443159e-02 7.956485088541784267e-02 8.097325630828930421e-02 7.668555848099788130e-02 6.757421725968189297e-02 5.506597888723244877e-02 4.100572545683756759e-02 2.772437006026928080e-02 1.873731816905875591e-02 1.796733374503115335e-02 2.232605368620785985e-02 2.647292439665045391e-02 2.859146818992283276e-02 2.853935247978051787e-02 2.678886959603305612e-02 2.409681898709590750e-02 2.139540934096680058e-02 1.971371823972792314e-02 1.989386770599919571e-02 2.214250062015992934e-02 2.610076549345789754e-02 3.137006954546166237e-02 3.773999587322064697e-02 4.509478985057969319e-02 5.326633784605488281e-02 6.195067383090235164e-02 7.070213251114448871e-02 7.898250623122089753e-02 8.623614971512176541e-02 9.196817423663078417e-02 9.581110876782222840e-02 9.757186208568015273e-02 9.725539301945629322e-02 9.506468579405033537e-02 9.137852210660889207e-02 8.670899027629226652e-02 8.163992860325837431e-02 7.674733103841650805e-02 7.250734126801625101e-02 6.921063954969788878e-02 6.691710581866452956e-02 6.547965905483252302e-02 6.463016086894342316e-02 6.408321939737242345e-02 6.361280789751158626e-02 6.308451827842642690e-02 6.245109380485414086e-02 6.172726532776100922e-02 6.095797407660559497e-02 6.018970038931040212e-02 5.945074159044046180e-02 5.874283714744674145e-02 5.804328152052101730e-02 5.731412395296810181e-02 5.651399432367559122e-02
7.862826196811123491e-02 7.747486122580435342e-02 7.631671248195805168e-02 7.520954346827941894e-02 7.420285747444868574e-02 7.333392389795752309e-02 7.262281129995978857e-02 7.206933548356905805e-02 7.165226128251044047e-02 7.133042517019741457e-02 7.104496576245125650e-02 7.072183116909512568e-02 7.027421406675279925e-02 6.960532414972750437e-02 6.861258812152404296e-02 6.719468168632686256e-02 6.526269119199036572e-02 6.275642604889489218e-02 5.966698815892393370e-02 5.606783079158095956e-02 5.215904831476706610e-02 4.833138083637621846e-02 4.524518858710815244e-02 4.386220359892415571e-02 4.526422156147615755e-02 5.019331644540626913e-02 5.873141899990114156e-02 7.048696677072915917e-02 8.493560379639626678e-02 1.015597425716352198e-01 1.198299848023419573e-01 1.391523848843317090e-01 1.588380362429528680e-01 1.781073811253456596e-01 1.961262767035495957e-01 2.120662567508938001e-01 2.251797725674043738e-01 2.348800133269285662e-01 2.408133752557225782e-01 2.429107299584888080e-01 2.414023331299812725e-01 2.367830912084390727e-01 2.297240908560723993e-01 2.209462994026263061e-01 2.111001599483003643e-01 2.007139861634960054e-01 1.902577618521518465e-01 1.803014941798550541e-01 1.716485343393066298e-01 1.652561365543807614e-01 1.618235502769572731e-01 1.612172413954998385e-01 1.622077690956119089e-01 1.628321213270702839e-01 1.611583296119406539e-01 1.560086373188060982e-01 1.473946390993489397e-01 1.365978952251474532e-01 1.258118225508575438e-01 1.171976719781532422e-01 1.115285717978822533e-01 1.074392297526866186e-01 1.022098299170760560e-01 9.338702262897674578e-02 8.001130997188250771e-02 6.322226365603053622e-02 4.669331661840498554e-02 3.671774521325063545e-02 3.674577440826175961e-02 4.010435168764929503e-02 3.956586422454200225e-02 3.348659694721153185e-02 2.619493068282756007e-02 2.791960007079459169e-02 3.880973009762151565e-02 4.883323549400057223e-02 5.213935904025204099e-02 4.701262412379562938e-02 3.560333721595226181e-02 2.649147069539772512e-02 3.248202763853710873e-02 4.622528505347020533e-02 5.626821762566419638e-02 5.823762162587824837e-02 5.155573036861639535e-02 3.831126343158406528e-02 2.315898606780721763e-02 1.572849576744428032e-02 2.108331006948624062e-02 2.592823049443932285e-02 2.478919885175480745e-02 1.911506525859138148e-02 1.869730733965428021e-02 3.147074078707585987e-02 4.884221860007753602e-02 6.484270443260900518e-02 7.647002014923098834e-02 8.212498879586412059e-02 8.133141118928860491e-02 7.459808048503574485e-02 6.324860203567998773e-02 4.925628666343797452e-02 3.524960922293279147e-02 2.501117348094896234e-02 2.286675619601693729e-02 2.715948867872704925e-02 3.228124012272303583e-02 3.558459105841629833e-02 3.653529759633696028e-02 3.544886277615653947e-02 3.301398983060199049e-02 3.011006538530212190e-02 2.772304777749350427e-02 2.680495996015453200e-02 2.795848848460701780e-02 3.119893564532259106e-02 3.616561781204570558e-02 4.248651203234899559e-02 4.989359666626366069e-02 5.814444005773067303e-02 6.692112250411358376e-02 7.578602606629165905e-02 8.420288765095947092e-02 9.160131574674185151e-02 9.745747815815752890e-02 1.013693605714841711e-01 1.031131262023796541e-01 1.026740395717486987e-01 1.002503922003053771e-01 9.623187430828546163e-02 9.115488943632989172e-02 8.563678770138670460e-02 8.029075111427259881e-02 7.562750113533586727e-02 7.196343154141573994e-02 6.937088125412825546e-02 6.770194109777138980e-02 6.667929628787237772e-02 6.600701892758413514e-02 6.545214832959735107e-02 6.487800100878206300e-02 6.423760423534140285e-02 6.354514146210230030e-02 6.284126909226096791e-02 6.216322771712284867e-02 6.152599948473562452e-02 6.091644380040429907e-02 6.029846044121710269e-02 5.962462956992971297e-02 5.884919065525524157e-02 5.793841725992062569e-02
8.173309423707965371e-02 8.062545755461628105e-02 7.942062294646022591e-02 7.817606509138033677e-02 7.695210156399644175e-02 7.580589363445680573e-02 7.478493071666593439e-02 7.392108246059843346e-02 7.322623169455610981e-02 7.269005789750075663e-02 7.227987056099574592e-02 7.194182474076592226e-02 7.160272410429392720e-02 7.117204973588907302e-02 7.054465230856316049e-02 6.960531306361646131e-02 6.823675552673791334e-02 6.633258545166428877e-02 6.381634544840902867e-02 6.066804512438560282e-02 5.696101688892993287e-02 5.291518626563381650e-02 4.897494030406164545e-02 4.590386731311416751e-02 4.480961517166792696e-02 4.688530480550474888e-02 5.284531699193664722e-02 6.263981025075604503e-02 7.576252161297923615e-02 9.162298784033381938e-02 1.096554548379944788e-01 1.292759564370565550e-01 1.498220297121369282e-01 1.705247687103622900e-01 1.905210794498017335e-01 2.089009231919385645e-01 2.247803148869385870e-01 2.373890184895021682e-01 2.461602978257146912e-01 2.508081439638087939e-01 2.513753446533008029e-01 2.482351528251670603e-01 2.420336450021693675e-01 2.335740760065969368e-01 2.236712269414015963e-01 2.130348080258759047e-01 2.022510047098580455e-01 1.918885899191347943e-01 1.826559174820681641e-01 1.754280607526486069e-01 1.709590278334235103e-01 1.693172610483495433e-01 1.694521734124154466e-01 1.693491767901567913e-01 1.667534294038822418e-01 1.600420048917771121e-01 1.489075670744420266e-01 1.347394573154139519e-01 1.205795783232715135e-01 1.101919947070384986e-01 1.057329399233367523e-01 1.055609002044865935e-01 1.052627072425053739e-01 1.006985192163083465e-01 8.985903759481084219e-02 7.330600948656422478e-02 5.415198934280784915e-02 3.814129918308666045e-02 3.180513274518023681e-02 3.288818792677219993e-02 3.235234384414817366e-02 2.704407423570064778e-02 2.270839911026951985e-02 3.005235673374381453e-02 4.394117986190531483e-02 5.467730155666326169e-02 5.724934214827467199e-02 5.013020938067774129e-02 3.539616345949473525e-02 2.199115510911918078e-02 2.854500855714811602e-02 4.442920892841754898e-02 5.513025779607388238e-02 5.652272161160853264e-02 4.849146295226904740e-02 3.373909191311471462e-02 1.827341605131272556e-02 1.610987712805015196e-02 2.497434718513459606e-02 2.963223670865093584e-02 2.705872627236314762e-02 2.006590622358637305e-02 2.085444955036241596e-02 3.571065642668160012e-02 5.405750158604866878e-02 6.989161140492157476e-02 8.027044044260066291e-02 8.381063412816590341e-02 8.041547403712634434e-02 7.110362850969513537e-02 5.782331840532070610e-02 4.338513339633270210e-02 3.179591996214883171e-02 2.792909071544328811e-02 3.181328948166402965e-02 3.788784498812322599e-02 4.256397051427975725e-02 4.478968962495340211e-02 4.466578255109891066e-02 4.279900396470467938e-02 4.003498785944055449e-02 3.734036939337796734e-02 3.570114005076469033e-02 3.591368913069362817e-02 3.831357503283228799e-02 4.273966486673427823e-02 4.880011500564325477e-02 5.611227293752970441e-02 6.434160015566139923e-02 7.313042709151162946e-02 8.203387396116533503e-02 9.051300895514842459e-02 9.798309656942578993e-02 1.038921174156074434e-01 1.078027248983317726e-01 1.094581036624759363e-01 1.088210672806030205e-01 1.060828791680501898e-01 1.016428609801537791e-01 9.606183355748253161e-02 8.999230150495693414e-02 8.408796395692827441e-02 7.889917388577054325e-02 7.477431946920343186e-02 7.180433153539700353e-02 6.984473316814766852e-02 6.861055336863536303e-02 6.779456118392852837e-02 6.715480848379760948e-02 6.654963302123337310e-02 6.592906604767437284e-02 6.530275023662701628e-02 6.470243684189970479e-02 6.415138965111329139e-02 6.364722010457338208e-02 6.315925508500984387e-02 6.263706398661501862e-02 6.202436172890659488e-02 6.127263474219749040e-02 6.035074351283312155e-02 5.924909419634880742e-02
8.460176849625486439e-02 8.368910234827162120e-02 8.259328204296037534e-02 8.136167965334964447e-02 8.005186196534261334e-02 7.872753698016433932e-02 7.745275340329060842e-02 7.628506698101028549e-02 7.526871500992593500e-02 7.442889731822542598e-02 7.376794090054167308e-02 7.326350823293932557e-02 7.286839978565065601e-02 7.251128002901774394e-02 7.209802503944999497e-02 7.151420140102676681e-02 7.063001352180001136e-02 6.930947106851635675e-02 6.742540742201902360e-02 6.488167317839660386e-02 6.164413770635582268e-02 5.778413749079758938e-02 5.354235014272107351e-02 4.942406966249627415e-02 4.631528603011671880e-02 4.549962086734355565e-02 4.829701565690979609e-02 5.537229719188704880e-02 6.651404253099227337e-02 8.108818665596319308e-02 9.843293755578580440e-02 1.179286419513234929e-01 1.389290818388626836e-01 1.606944107327821225e-01 1.823671334713221903e-01 2.029942439825236367e-01 2.215878493844126440e-01 2.372130024701509521e-01 2.490893507507307980e-01 2.566911601272350851e-01 2.598279428112388878e-01 2.586859273540610404e-01 2.538112716413740144e-01 2.460238563429753555e-01 2.362712897758617869e-01 2.254666972732055630e-01 2.143847734174058606e-01 2.036820808666463534e-01 1.940280886610573630e-01 1.862044428494854520e-01 1.809547443462981575e-01 1.784995628055528472e-01 1.779987022089742355e-01 1.774761016133246938e-01 1.744056161256831161e-01 1.666456351026757432e-01 1.533262618454571402e-01 1.355306503099983628e-01 1.167343688826232018e-01 1.025118693978589318e-01 9.767659234135717128e-02 1.011622721034722422e-01 1.063908939113805546e-01 1.069758155452794068e-01 9.964698438336022646e-02 8.436133297643809426e-02 6.378334092731238747e-02 4.277215373859533099e-02 2.787768346283909029e-02 2.304970299735808678e-02 2.151510214807729124e-02 1.819714152536691318e-02 2.146290214451594680e-02 3.589581639757059850e-02 5.217189950035264201e-02 6.305854157100439228e-02 6.434147327920353154e-02 5.472098673540401470e-02 3.629739765754404213e-02 1.785035877152713057e-02 2.579474884205116419e-02 4.416531994409261808e-02 5.534274865063017884e-02 5.581107389069298041e-02 4.601419706090197070e-02 2.933979889937605307e-02 1.375307435629637490e-02 1.822866873134436003e-02 2.891632725217051919e-02 3.262938641865339995e-02 2.812947040060579523e-02 1.982876560924307086e-02 2.320212143562470561e-02 4.064846798500132419e-02 5.977871997942645760e-02 7.494854407621974468e-02 8.346555020106918854e-02 8.433757849648378102e-02 7.802294663366486638e-02 6.623517040870850747e-02 5.181124113008817034e-02 3.890620405476475502e-02 3.296275239907979493e-02 3.596741151450980056e-02 4.289732772817261841e-02 4.912982644166001556e-02 5.293022106814529448e-02 5.410313746852102312e-02 5.314172377362644945e-02 5.085483038109931547e-02 4.820071008311593158e-02 4.618656618785719342e-02 4.571526768132900403e-02 4.734637221713650090e-02 5.114643043865902544e-02 5.680908210011869491e-02 6.390507280086338282e-02 7.201954938749841051e-02 8.074227150898721783e-02 8.960851627567598121e-02 9.807182303593517392e-02 1.055335666427552332e-01 1.114150282396508956e-01 1.152436138126499837e-01 1.167279038084328840e-01 1.158057549606215930e-01 1.126590549073270275e-01 1.076953362210365667e-01 1.014997676268644400e-01 9.476153358801768511e-02 8.817823337942023998e-02 8.234532689043014275e-02 7.765046231093823692e-02 7.421078373734472933e-02 7.189102978676742417e-02 7.040105934259671683e-02 6.942171385127006433e-02 6.869943116705369557e-02 6.808380057098140092e-02 6.751719981370744861e-02 6.699923182743212913e-02 6.654674370138412287e-02 6.616332462822692440e-02 6.582480868359172343e-02 6.548057859315764562e-02 6.506556559676021645e-02 6.451597342769750665e-02 6.378284039907759773e-02 6.284017604954714176e-02 6.168698152902157145e-02 6.034415257900582058e-02
8.698296658400639370e-02 8.639937695089100478e-02 8.556783081964904059e-02 8.451766534162921674e-02 8.329208902659418490e-02 8.194714832027960583e-02 8.054846565208136078e-02 7.916586537549928637e-02 7.786644021927206782e-02 7.670700047723168213e-02 7.572702302365470761e-02 7.494303838294098796e-02 7.434488154502244539e-02 7.389364103884536739e-02 7.352086356187670368e-02 7.312887552547381320e-02 7.259287461238635164e-02 7.176628535942583542e-02 7.049127984459462037e-02 6.861619435213037188e-02 6.602124605199995167e-02 6.265445315667822479e-02 5.858238086849120591e-02 5.406631821241348473e-02 4.967944664224901996e-02 4.645279069353971252e-02 4.588533367324430096e-02 4.944495872607478776e-02 5.771791490884989329e-02 7.029412157370945602e-02 8.639685111695982744e-02 1.052874951305349943e-01 1.262863720953558422e-01 1.486767225340996923e-01 1.716318946811757340e-01 1.941971102461702292e-01 2.153238835954091046e-01 2.339466546662438695e-01 2.490878258115876986e-01 2.599748643149181193e-01 2.661505602606595855e-01 2.675548723855223909e-01 2.645551737498055833e-01 2.579044282347415784e-01 2.486198309422914532e-01 2.378034960383737795e-01 2.264675708560031087e-01 2.154505040065379795e-01 2.054715918746644610e-01 1.972482972023569814e-01 1.914687027891066873e-01 1.884383764733015554e-01 1.875253749365542733e-01 1.868807721384237730e-01 1.838127780459447580e-01 1.756819242685783156e-01 1.609147971790697573e-01 1.399055085750896266e-01 1.158621641628229670e-01 9.558698508007916483e-02 8.778826593452911109e-02 9.403721954566301999e-02 1.051835673403899302e-01 1.117328078894669896e-01 1.088896925170115132e-01 9.596770265400714206e-02 7.531555432292906527e-02 5.129590003963797190e-02 2.907156950553787741e-02 1.312294903127151149e-02 6.620993700832997902e-03 1.327803553980805989e-02 2.848864388318977925e-02 4.746335337643601410e-02 6.475899148804763195e-02 7.493406060911528277e-02 7.414947023954836236e-02 6.132633841247199513e-02 3.873126756522844022e-02 1.437807293772175657e-02 2.427617650848142017e-02 4.515242294348863206e-02 5.655510684057016291e-02 5.576573053061768814e-02 4.385799965254399274e-02 2.495893431492089004e-02 1.019859699564128371e-02 2.152132609489306250e-02 3.255469601543793667e-02 3.457894913791589170e-02 2.766960027585521620e-02 1.858125973739702466e-02 2.652226351954039066e-02 4.660845273880984824e-02 6.602504696452336785e-02 7.982596117344237241e-02 8.576361934671469789e-02 8.343285148492110559e-02 7.404481580316761569e-02 6.025121034330205294e-02 4.621503447013782656e-02 3.783209783144753091e-02 3.926949712124458425e-02 4.680630945028727702e-02 5.474978098152587930e-02 6.045025343543171392e-02 6.329966714194254496e-02 6.362926374792673978e-02 6.219569917673013065e-02 5.994891965407148082e-02 5.791401960485654393e-02 5.706397140403584450e-02 5.811570686548170328e-02 6.133923469834747649e-02 6.656343468836382893e-02 7.337530742873440981e-02 8.130896108658339227e-02 8.990244194139115907e-02 9.866407074767845342e-02 1.070363312344986689e-01 1.144078494038310717e-01 1.201757881742285539e-01 1.238336273437945084e-01 1.250546811074056963e-01 1.237498855314806828e-01 1.200895936097345906e-01 1.144880965147714175e-01 1.075546923516919051e-01 1.000165730499178313e-01 9.261848034077817260e-02 8.600661541329027160e-02 8.061596551364033636e-02 7.659912329489035332e-02 7.383779958504135821e-02 7.204066476984492817e-02 7.087646038373124346e-02 7.007678300117681225e-02 6.947733388132458499e-02 6.900636483986645475e-02 6.864603011402878319e-02 6.839067551571241521e-02 6.821759565470372766e-02 6.807633733215699701e-02 6.789449237594570585e-02 6.759294737750616566e-02 6.710266297490644072e-02 6.637726215162105536e-02 6.539893959958312242e-02 6.417782747664842191e-02 6.274641814083312119e-02 6.115115470362780803e-02
8.864481421451654575e-02 8.849198874769478862e-02 8.805580565128340309e-02 8.734532151350186957e-02 8.638273001177561305e-02 8.520544138103866572e-02 8.386619505377652939e-02 8.243079234550747258e-02 8.097338078789374782e-02 7.956965503462681832e-02 7.828876809055587693e-02 7.718502020605927383e-02 7.629036150683360384e-02 7.560837979401555109e-02 7.510994184384829631e-02 7.473038464992383390e-02 7.436841174798886067e-02 7.388759039736073064e-02 7.312213490909380553e-02 7.188899057182181196e-02 7.000796336838607803e-02 6.733128439280113009e-02 6.378474465874998944e-02 5.942618985715703017e-02 5.453551756114416449e-02 4.975909932232799870e-02 4.629849530755780068e-02 4.592004172836849224e-02 5.026991506326686232e-02 5.981741298252150202e-02 7.390742900950318661e-02 9.160392162874617106e-02 1.120858951485587673e-01 1.346071848997359433e-01 1.583716524161557226e-01 1.824560162888312354e-01 2.057997672302434577e-01 2.272548187470028180e-01 2.456812534744850507e-01 2.600721910820773530e-01 2.696877331036315883e-01 2.741748139754666691e-01 2.736469223835263365e-01 2.686968398510473643e-01 2.603213516368648173e-01 2.497567665727380704e-01 2.382630495576358032e-01 2.269399638735762337e-01 2.166662495226535645e-01 2.081688884703929432e-01 2.020722817576556807e-01 1.986992290485273815e-01 1.975875480461722900e-01 1.970768432663430048e-01 1.944403540800006547e-01 1.866433610236096774e-01 1.713968528872747699e-01 1.481923206817930272e-01 1.193363179351175501e-01 9.149686093888274863e-02 7.711013375734880604e-02 8.415285184615037273e-02 1.012867408773475558e-01 1.144786199461250292e-01 1.170500775984581049e-01 1.076269460446289405e-01 8.834574538759087936e-02 6.360522953184791217e-02 3.869816984633727558e-02 1.883464891678179182e-02 1.391621971756360626e-02 2.685496333947601233e-02 4.545364917251987907e-02 6.566801879370363915e-02 8.268124890822332873e-02 9.119114128664690400e-02 8.743005979240058012e-02 7.056598978188663440e-02 4.321393433471752005e-02 1.225215371718275416e-02 2.347416245526113415e-02 4.666805309514916733e-02 5.806510824693875139e-02 5.576062791050145906e-02 4.153684713364323017e-02 2.031085310993677867e-02 9.080856677330583979e-03 2.539203044442989166e-02 3.554165412246518274e-02 3.511246750492352797e-02 2.539706361304833529e-02 1.725895471295324501e-02 3.166293450192868980e-02 5.381237858865589585e-02 7.271168901176637556e-02 8.426426359050397108e-02 8.685721508484067765e-02 8.087938218285233016e-02 6.852157827496378750e-02 5.373694680169351090e-02 4.259706633829806605e-02 4.144944692225176197e-02 4.903506139010208736e-02 5.875262222494013337e-02 6.668714266199432528e-02 7.163754975398051172e-02 7.370068821588264540e-02 7.355458736951785148e-02 7.213367027606915061e-02 7.047658167799028539e-02 6.960736736797111524e-02 7.035868497015727863e-02 7.317057993776279745e-02 7.802032064495960373e-02 8.455446048174540541e-02 9.228918413485481809e-02 1.007214687627816935e-01 1.093316721581214235e-01 1.175501353365552004e-01 1.247551713174635674e-01 1.303238731743050216e-01 1.337187364938600131e-01 1.345785195494724196e-01 1.327861825540466723e-01 1.284988558956801086e-01 1.221362928648907081e-01 1.143316393266863434e-01 1.058511799342865684e-01 9.748968006869269953e-02 8.994948116551435002e-02 8.372139362913554039e-02 7.900420405035991911e-02 7.570671743310838919e-02 7.354255788487627787e-02 7.216913830027203713e-02 7.129944415108455114e-02 7.074844766231642990e-02 7.042148554811991645e-02 7.027353617324445800e-02 7.026713273218045119e-02 7.034594638340549433e-02 7.042903284897716887e-02 7.042132031921767565e-02 7.023142313162228367e-02 6.978836245106827263e-02 6.905211339655122071e-02 6.801651137880469766e-02 6.670551320936879414e-02 6.516495614662808078e-02 6.345221234585458892e-02 6.162593167208279404e-02
8.939449332245473501e-02 8.973347663630068527e-02 8.978338570747611269e-02 8.953677773079311841e-02 8.899458123640054119e-02 8.817055200085377464e-02 8.709460284844958156e-02 8.581422732527134445e-02 8.439343032053590876e-02 8.290890044428882166e-02 8.144358108718176281e-02 8.007824623136429454e-02 7.888203687138593823e-02 7.790302333916833410e-02 7.715967210517496455e-02 7.663374909995124273e-02 7.626500167771040062e-02 7.594821339727805820e-02 7.553388888569551041e-02 7.483448461679108321e-02 7.363826092283241864e-02 7.173239838263636980e-02 6.893661728523806098e-02 6.514956966230998903e-02 6.041505696232929434e-02 5.502670506644986859e-02 4.970530287058069069e-02 4.584900135127593923e-02 4.555987495262726200e-02 5.070842574455301788e-02 6.159683787396594973e-02 7.726661232842606253e-02 9.660393138309089633e-02 1.186999834754689509e-01 1.427354483442780098e-01 1.678255373169503517e-01 1.929403581208802010e-01 2.169059680388300271e-01 2.384728584237659765e-01 2.564344375449759683e-01 2.697745567782173226e-01 2.778193918089251202e-01 2.803653099196303788e-01 2.777514620205102092e-01 2.708463834188402086e-01 2.609281008584651285e-01 2.494662548267984614e-01 2.378651809570825337e-01 2.272729686723648224e-01 2.185388938401565950e-01 2.122659720382425452e-01 2.087481306695123107e-01 2.076282101708142314e-01 2.074514286488849391e-01 2.055778405895887784e-01 1.987298467841251415e-01 1.839959815572771717e-01 1.599373746135576424e-01 1.276676164683682169e-01 9.244762236899149721e-02 6.771766574347416745e-02 7.176768966838355246e-02 9.444668056365523867e-02 1.147491456500246698e-01 1.235567237418913611e-01 1.187682077058424546e-01 1.023787262923561425e-01 7.918073250512583372e-02 5.572226771472525014e-02 3.994825003581831124e-02 3.932864477038187923e-02 5.186607685207132723e-02 7.073739452242029657e-02 9.083684360816382530e-02 1.066353128388232846e-01 1.125686515666250026e-01 1.048864695918192008e-01 8.309028376314965547e-02 5.035467844755577710e-02 1.300131415992557445e-02 2.250469609238648500e-02 4.776468811779080448e-02 5.897390593103104400e-02 5.499914069869053096e-02 3.843186552907761067e-02 1.501872946207290921e-02 1.148522090646346937e-02 2.937307265381866248e-02 3.751336780328128062e-02 3.385375968251899681e-02 2.121121463749492050e-02 1.818327831528842448e-02 3.918270011977154077e-02 6.230775089996357097e-02 7.964402871212121482e-02 8.796109396936301061e-02 8.646989906256657976e-02 7.656528748698089581e-02 6.170019888638272887e-02 4.769927777466115987e-02 4.257247807120805722e-02 4.903144816595780137e-02 6.035127321913805187e-02 7.081624717579122763e-02 7.832267977698692540e-02 8.261683173265750579e-02 8.425627337107292891e-02 8.414630044518443819e-02 8.333232102485692294e-02 8.287544770964157259e-02 8.369511985401653642e-02 8.637010411815658484e-02 9.102028801554802595e-02 9.737541832676845088e-02 1.049620357681011890e-01 1.132512310469940137e-01 1.216994580402085829e-01 1.297267054529627761e-01 1.367051683124958228e-01 1.419977293893873171e-01 1.450408437926329897e-01 1.454412393203519949e-01 1.430541893280119492e-01 1.380227552573172201e-01 1.307712965744774192e-01 1.219566481572444683e-01 1.123850761249827884e-01 1.029037085268361545e-01 9.427570146195168865e-02 8.705586885822814980e-02 8.150091571606978003e-02 7.755932571579876589e-02 7.495865548429535286e-02 7.334739151544497626e-02 7.241581233312306687e-02 7.194933648215794120e-02 7.181880828138788309e-02 7.193970325035299596e-02 7.223184296979466568e-02 7.259771606637901997e-02 7.292257111470432096e-02 7.308922076382602662e-02 7.299717883440115518e-02 7.257789853551689652e-02 7.180213598875710701e-02 7.067912989295728476e-02 6.924939781976736930e-02 6.757373641937063080e-02 6.572103539645487991e-02 6.375717687117266053e-02 6.173675949570150978e-02
8.908612127524075108e-02 8.993954330944721465e-02 9.052026458965524436e-02 9.081319561302063359e-02 9.080416752303407946e-02 9.048535700386241276e-02 8.986083298832502064e-02 8.895125747151821916e-02 8.779679406539567244e-02 8.645744446316724896e-02 8.501033451748499226e-02 8.354388101765822250e-02 8.214922862822753025e-02 8.090975358653831884e-02 7.988966852350103121e-02 7.912277064900424817e-02 7.860224292554388037e-02 7.827238711961577444e-02 7.802346117162738126e-02 7.769135786512383623e-02 7.706430525007666732e-02 7.589865990529630346e-02 7.394520053999709130e-02 7.098684369113375525e-02 6.689000039598090586e-02 6.167777865628311373e-02 5.564881772349585670e-02 4.959199379337696223e-02 4.512307893746216741e-02 4.476765022599871885e-02 5.069365930141955801e-02 6.297214082649552069e-02 8.026710454621673041e-02 1.012666252587664378e-01 1.249690528323286753e-01 1.504751727192202293e-01 1.768020218693442391e-01 2.028033153588263138e-01 2.271853953720532060e-01 2.485989102487971003e-01 2.657841910281646958e-01 2.777443408653877399e-01 2.839155534576336404e-01 2.842999724124807837e-01 2.795237007234300242e-01 2.707851378744197679e-01 2.596751395779020033e-01 2.478916870325389432e-01 2.369354365852943678e-01 2.279123647368362093e-01 2.215019220418016077e-01 2.179681695728336033e-01 2.169898303890523683e-01 2.172876921971500785e-01 2.163926131363398953e-01 2.109494828485216356e-01 1.975829466150300084e-01 1.740197415666225600e-01 1.401943958548132196e-01 9.954742905298115396e-02 6.294786826024038884e-02 5.768193118036726158e-02 8.456133849152820681e-02 1.121472480249319087e-01 1.278305020678176807e-01 1.287587955708133225e-01 1.168391294139226877e-01 9.740760333400502735e-02 7.822682928453471296e-02 6.782933938564378318e-02 7.084709837355393502e-02 8.455499895928662857e-02 1.037544409500186504e-01 1.232584300277091149e-01 1.371446711188238354e-01 1.396519084621117845e-01 1.271281647931893632e-01 9.954047800626053544e-02 6.084867635190688295e-02 1.821106535214163033e-02 2.072183541654275610e-02 4.754725720222725133e-02 5.838286365457987653e-02 5.268062162643625396e-02 3.394022076382711972e-02 8.713468056042238813e-03 1.622198632503155102e-02 3.307677524415521264e-02 3.808564066201598763e-02 3.045956473992274954e-02 1.570756654120665854e-02 2.384572043237508099e-02 4.918969492339130001e-02 7.195415385039551082e-02 8.654329399450494398e-02 9.062211944235476491e-02 8.441379937633951280e-02 7.053000242564515243e-02 5.408185375943985046e-02 4.350585272467064057e-02 4.654304367963049693e-02 5.872514599464761370e-02 7.187313975995815452e-02 8.238320628837211834e-02 8.944490989990754037e-02 9.342601882336534769e-02 9.518044189022428769e-02 9.575103514921788628e-02 9.622302415557615340e-02 9.757872576177650803e-02 1.005063671193215102e-01 1.052524996174719757e-01 1.116376934756267009e-01 1.192182000181394030e-01 1.274542461646969438e-01 1.357854952830678252e-01 1.436260175777052672e-01 1.503480763449973057e-01 1.553082893776981943e-01 1.579243695468220687e-01 1.577758073990580268e-01 1.546923105191715941e-01 1.488033222159380331e-01 1.405377860425304770e-01 1.305765083887112654e-01 1.197666299147002039e-01 1.090094022132626767e-01 9.913228254602474143e-02 9.076098517653542752e-02 8.422168114997741206e-02 7.951698818093218268e-02 7.640055417321718612e-02 7.451674506889886807e-02 7.352916907392836876e-02 7.318283162364488947e-02 7.329951844043551545e-02 7.374038240799235533e-02 7.437061700519223550e-02 7.504455079135791129e-02 7.561189537044146758e-02 7.593569650693279827e-02 7.591101273092071278e-02 7.547706010605317872e-02 7.462029042431082837e-02 7.336923834900030417e-02 7.178360752547834067e-02 6.994051050900101929e-02 6.792061791196601916e-02 6.579652569288456376e-02 6.362500190203318473e-02 6.144393308058208186e-02
8.761597234953995283e-02 8.898001192190689579e-02 9.009611743622368552e-02 9.095325115869734578e-02 9.153337389984664285e-02 9.181593156400606748e-02 9.178389583249005335e-02 9.143044374940216545e-02 9.076516146748203617e-02 8.981862944685890804e-02 8.864438610804666052e-02 8.731755369022388413e-02 8.592981173112120008e-02 8.458086999323112531e-02 8.336704807055488053e-02 8.236792586870984867e-02 8.163223989295696759e-02 8.116432120335691225e-02 8.091255924813062217e-02 8.076175052292638989e-02 8.053163812358693496e-02 7.998410366995607756e-02 7.884101269415104418e-02 7.681376206908362148e-02 7.364495761168787791e-02 6.916410402600330076e-02 6.336620993139879809e-02 5.654209906250130813e-02 4.953094456151665992e-02 4.417152631876016672e-02 4.351840959583031659e-02 5.015660616175780795e-02 6.384809548985216632e-02 8.278422346402193599e-02 1.054325395727354481e-01 1.306942202209188109e-01 1.575835435009618202e-01 1.850098435255077278e-01 2.117013345140492664e-01 2.362406477683542949e-01 2.571849244722339556e-01 2.732427400946617624e-01 2.834755069309297659e-01 2.874856601763950414e-01 2.855492431239970430e-01 2.786481726766690814e-01 2.683627969375065869e-01 2.566102725576935306e-01 2.452727681102983837e-01 2.358396429554596441e-01 2.292115850598458737e-01 2.256854201914968439e-01 2.249318123962712468e-01 2.257832094108535581e-01 2.259703170750073653e-01 2.222050306993349766e-01 2.108362406493111685e-01 1.889167762580384324e-01 1.553481159846152315e-01 1.119798293681544543e-01 6.594134393777112413e-02 4.390733899576529375e-02 7.174091182189075433e-02 1.063906655314385552e-01 1.293213866764086617e-01 1.369248076884951593e-01 1.310773970991656878e-01 1.176554250543780933e-01 1.051189598796056918e-01 1.013163589184921110e-01 1.088284368012133324e-01 1.247666445482947667e-01 1.446249069867997228e-01 1.632680981866413139e-01 1.746225182775602291e-01 1.728895476539707710e-01 1.546596257097250238e-01 1.205267731551469268e-01 7.546244528727982792e-02 2.835052375501926833e-02 1.901549862927134904e-02 4.555005873526971061e-02 5.565883854422706140e-02 4.824161312887456643e-02 2.774532942536235558e-02 2.149456178128227989e-03 2.208194570582669783e-02 3.612877295500219188e-02 3.686629378743307150e-02 2.471768574895676432e-02 1.264835911150884694e-02 3.432607922706056025e-02 6.144406011633833653e-02 8.245989391595073825e-02 9.309954847551352164e-02 9.202944212977830218e-02 8.065295874905438478e-02 6.299672262131054967e-02 4.643302340968372133e-02 4.231702858040229526e-02 5.323969226615262590e-02 6.882716650137474246e-02 8.269872576415769616e-02 9.306587640861016530e-02 9.998125455174085296e-02 1.042094355997373323e-01 1.067779350298161817e-01 1.087832502054703887e-01 1.112481486400718755e-01 1.149408238469255966e-01 1.202110806604681087e-01 1.269645383396385274e-01 1.347956560861760522e-01 1.431648388247160064e-01 1.515026156234907939e-01 1.592233542706549543e-01 1.657074797679163880e-01 1.703155263494042782e-01 1.724564090598581789e-01 1.716898728501355664e-01 1.678245228761618968e-01 1.609784504069559086e-01 1.515864863353843239e-01 1.403545914674318718e-01 1.281720803160999178e-01 1.159957368642038356e-01 1.047193868923564919e-01 9.504421502774791641e-02 8.737540492511414181e-02 8.178428183793857997e-02 7.806527793835439655e-02 7.586631326403410480e-02 7.482122981374970949e-02 7.462224951983342791e-02 7.502509050802147472e-02 7.582018985654466470e-02 7.680640485098993997e-02 7.778462200883262678e-02 7.856952465343441938e-02 7.900869271538185634e-02 7.899867955465889047e-02 7.849246681101237910e-02 7.749731843524332309e-02 7.606485199783398488e-02 7.427628793539292618e-02 7.222601336313831666e-02 7.000631497907096323e-02 6.769559539222849698e-02 6.535160188836387773e-02 6.301017438676388693e-02 6.068889964285702210e-02
8.490710095972664462e-02 8.677004763834161860e-02 8.840199296266221252e-02 8.980709182483029296e-02 9.097693324476907595e-02 9.189203607337249891e-02 9.252612386864518534e-02 9.285267798866712885e-02 9.285278751947555198e-02 9.252300714438682627e-02 9.188184083406852887e-02 9.097358062320187733e-02 8.986850969914857157e-02 8.865888420060015485e-02 8.745059163522295176e-02 8.635089153649060101e-02 8.545312123102104251e-02 8.481966961576416220e-02 8.446491613501169726e-02 8.434026746587348911e-02 8.432389371900535224e-02 8.421807553995681872e-02 8.375689731333590959e-02 8.262617158849827614e-02 8.049620616865027500e-02 7.706719244490861653e-02 7.212838464725035426e-02 6.563980771680481829e-02 5.786878911367902834e-02 4.967326456807813484e-02 4.308881644333707739e-02 4.180752471526751751e-02 4.902769156582618970e-02 6.411696462082674963e-02 8.466984143871338075e-02 1.089081968104487069e-01 1.356326392792177593e-01 1.637646646490193425e-01 1.920966687752485580e-01 2.192235069467280140e-01 2.436034309503748718e-01 2.637127473376317255e-01 2.782593092169168281e-01 2.864144210314554240e-01 2.880165035155294317e-01 2.836946606425161388e-01 2.748583252060090021e-01 2.635082190407967984e-01 2.518621211134889348e-01 2.418750132501975847e-01 2.348350738957387107e-01 2.312045627023506800e-01 2.306584614653074405e-01 2.320706535303818374e-01 2.333445685830855265e-01 2.313558322949366974e-01 2.223646109839475526e-01 2.029433622696151795e-01 1.711376489885725050e-01 1.275443939568870755e-01 7.656954643633585855e-02 3.526305231467470602e-02 5.638718402081181746e-02 9.736521157394137371e-02 1.275550904686690024e-01 1.425837965979167288e-01 1.443827326115087739e-01 1.392597468968968799e-01 1.357089461267046993e-01 1.401553071918967830e-01 1.535111882914429182e-01 1.727177459809238480e-01 1.936043910104567889e-01 2.111561487371483026e-01 2.193602581705328958e-01 2.125906219880456527e-01 1.878730115866096839e-01 1.466149431091583744e-01 9.501083251280627306e-02 4.385195827817488928e-02 2.222856776115778379e-02 4.258530605311846434e-02 5.099728734978364181e-02 4.189974515502267738e-02 2.069760310082660246e-02 9.229443107382160824e-03 2.848239312861415573e-02 3.812867745921234147e-02 3.348880406166675205e-02 1.693739756212724740e-02 1.939334306500791263e-02 4.849368759797986761e-02 7.551260622319551363e-02 9.344630827103862780e-02 9.904412362421528837e-02 9.212210307472223914e-02 7.536782285861064190e-02 5.437812613475157680e-02 3.968250068929268098e-02 4.408311833987748479e-02 6.075898703305843140e-02 7.807952621301648966e-02 9.221774183942670067e-02 1.026523741768422537e-01 1.099883795145503856e-01 1.152183156164590383e-01 1.194371487849920227e-01 1.236862009153982256e-01 1.287822329194474591e-01 1.351475046573006600e-01 1.427542148680624179e-01 1.512310838237888866e-01 1.600423754498586648e-01 1.686147914963977423e-01 1.763694968614074599e-01 1.827045629648683112e-01 1.869967909294803499e-01 1.886590614525242016e-01 1.872419243665128241e-01 1.825401717948991476e-01 1.746651572895281668e-01 1.640607715283492751e-01 1.514607718233020039e-01 1.377989349840783861e-01 1.240891731901629658e-01 1.112925377225218726e-01 1.001872118964845654e-01 9.126276794887797084e-02 8.467078511497724835e-02 8.026122760259343791e-02 7.769547343376367876e-02 7.657623781372192850e-02 7.653066971457551937e-02 7.723097333947255561e-02 7.838112816717331122e-02 7.970411504142276005e-02 8.094499121757771365e-02 8.188650058524755970e-02 8.236677187158679414e-02 8.229064403335628608e-02 8.163107975787360637e-02 8.042110627459383987e-02 7.873883483183634346e-02 7.668884311711159085e-02 7.438321138949570421e-02 7.192514765865093418e-02 6.939749761981041376e-02 6.685747166753291948e-02 6.433767693409066235e-02 6.185225817304779855e-02 5.940600147782729157e-02
8.088891914425176688e-02 8.325071791434229818e-02 8.537693515571460889e-02 8.729345295840025554e-02 8.901316476746919115e-02 9.053295985075440755e-02 9.183391153955289266e-02 9.288501583127943551e-02 9.365010907630022530e-02 9.409692444119560628e-02 9.420678655705393145e-02 9.398326214983081239e-02 9.345816601974463178e-02 9.269360719591351883e-02 9.177918667555137744e-02 9.082397727200726412e-02 8.994349274707495734e-02 8.924246416627906742e-02 8.879487906309141421e-02 8.862340801148428648e-02 8.868101670396169589e-02 8.883810628691853062e-02 8.887867771655287574e-02 8.850850731931123039e-02 8.737709871301002629e-02 8.511357757172542671e-02 8.137555027072861102e-02 7.591096789602233552e-02 6.864038642188879935e-02 5.979243627796731325e-02 5.020110236124004227e-02 4.202452408801803097e-02 3.966291839425604981e-02 4.723905637985182510e-02 6.365688862086169020e-02 8.574871608131244549e-02 1.114612197253656289e-01 1.394921095119005805e-01 1.686643392585924495e-01 1.976447112106334558e-01 2.248887363565130193e-01 2.487341029323847374e-01 2.675969980050817987e-01 2.802272644326992412e-01 2.859717739299094119e-01 2.849882244198929659e-01 2.783455883872242853e-01 2.679455078922646782e-01 2.562137997544926549e-01 2.455738074826677164e-01 2.378474003445353036e-01 2.338522391374570075e-01 2.333609042738392370e-01 2.352491997433897308e-01 2.375261266965029150e-01 2.372639669281617070e-01 2.307913716102891200e-01 2.144082332854344852e-01 1.854948549691246007e-01 1.436463174459480796e-01 9.160475680270470378e-02 3.816460501119325194e-02 3.935158359331832750e-02 8.517921976493764147e-02 1.221874811268171962e-01 1.450903803804053649e-01 1.560098129757516994e-01 1.614972365619737060e-01 1.693588304851145199e-01 1.840521956344743637e-01 2.048970401306259292e-01 2.284986146088133496e-01 2.508211505387811791e-01 2.670503906811950157e-01 2.714688276448836146e-01 2.588913706565372230e-01 2.270262445206592261e-01 1.783056885304099004e-01 1.203205872893456929e-01 6.556073204299169011e-02 3.581943658204921749e-02 4.261835668237394514e-02 4.686656090793653306e-02 3.624670394533872908e-02 1.824343215277249297e-02 2.052733907744461531e-02 3.500913175537725269e-02 3.863666458296143719e-02 2.769199316444272488e-02 1.084748178810878913e-02 3.366474233861802001e-02 6.540831668933097531e-02 9.086624288332352528e-02 1.045226329594076548e-01 1.042317151871083175e-01 9.108090068032663467e-02 6.901955001612342100e-02 4.524369331171254616e-02 3.455733979258004962e-02 4.734033783152031410e-02 6.743146726376302025e-02 8.559273948077592009e-02 1.000473083694218002e-01 1.110935420692059777e-01 1.196539845044236605e-01 1.268088226185242751e-01 1.335973133502706134e-01 1.408512517776816242e-01 1.490266562538587747e-01 1.581305336012706897e-01 1.678074621301676450e-01 1.775184351731037280e-01 1.866859149983761679e-01 1.947424202028414097e-01 2.011134329294748113e-01 2.052061063982438816e-01 2.064528201524221118e-01 2.044087493219814700e-01 1.988653709804592828e-01 1.899347321605730499e-01 1.780753310575801107e-01 1.640533707882757819e-01 1.488509986061644363e-01 1.335417674641099228e-01 1.191542640548818033e-01 1.065421347124782536e-01 9.627876744115977659e-02 8.860051127027299134e-02 8.342298763209152201e-02 8.043049952146756609e-02 7.919556788328911690e-02 7.927108155382610322e-02 8.023189893189887345e-02 8.168417285105636361e-02 8.327005718956914659e-02 8.468017712710436407e-02 8.567080164860986502e-02 8.607766781149181479e-02 8.582083590105978044e-02 8.489913096247865554e-02 8.337574709415990215e-02 8.135806635401368614e-02 7.897519843325892519e-02 7.635667273889271134e-02 7.361530882239297746e-02 7.083652107926587116e-02 6.807511295587823086e-02 6.535910132889781454e-02 6.269866372236752861e-02 6.009739833103109469e-02 5.756299943107996697e-02
7.548031626522735960e-02 7.836588973844900441e-02 8.098411001182183322e-02 8.338101931923895538e-02 8.559602447722572394e-02 8.765426350926984467e-02 8.956122696104495962e-02 9.130106238633685367e-02 9.283934400900373252e-02 9.413015545577467502e-02 9.512639767880579078e-02 9.579155500167763071e-02 9.611085100110280943e-02 9.609977996467571060e-02 9.580831165580187825e-02 9.531954149097938978e-02 9.474213893877825310e-02 9.419661720386465764e-02 9.379621237313849613e-02 9.362402459391706844e-02 9.370900486236097282e-02 9.400424675129204211e-02 9.437162239659875607e-02 9.457678909090261321e-02 9.429779244068445254e-02 9.314896009133695476e-02 9.071986942414979327e-02 8.662760268642302752e-02 8.058082069959880689e-02 7.246045325575704854e-02 6.244647143967156644e-02 5.130459072725890995e-02 4.118920518499455397e-02 3.716414633016779795e-02 4.472820350901385300e-02 6.233010542730115650e-02 8.581477698271057497e-02 1.128159830420279036e-01 1.419270568124391119e-01 1.718671822094643975e-01 2.011696428871388442e-01 2.281470435461583068e-01 2.510259603719396382e-01 2.681928708121568694e-01 2.784956301197633599e-01 2.815370478034645019e-01 2.778888746264530640e-01 2.691469765298776240e-01 2.577459735266710017e-01 2.464784756928359577e-01 2.377763284152589474e-01 2.330235979561358362e-01 2.322733371615423037e-01 2.344336809826529366e-01 2.375437092126704564e-01 2.388403452187318199e-01 2.348222132864435374e-01 2.217170848885844647e-01 1.964503557806963341e-01 1.578127262183425528e-01 1.074074617650088853e-01 5.057252174366598518e-02 2.262396126355906492e-02 7.021405365309271729e-02 1.130625870245220155e-01 1.438942826230667493e-01 1.652227625667531119e-01 1.835806846805051740e-01 2.053294829491326690e-01 2.324879054569635173e-01 2.626708020145182565e-01 2.919019102673561794e-01 3.161183191831329897e-01 3.307999046290277523e-01 3.307961337278004232e-01 3.116972963861776580e-01 2.722007930825861011e-01 2.159956972469538328e-01 1.521744284886122067e-01 9.448082013207673158e-02 5.994424817546114420e-02 5.309668301207619984e-02 5.009818110366145300e-02 3.878605280701169500e-02 2.849674384767425517e-02 3.367349878241473332e-02 4.121473429428937352e-02 3.718149476131329956e-02 1.959434262205539401e-02 1.834902602807551852e-02 5.190077657634956099e-02 8.430859018673596272e-02 1.069381691300598930e-01 1.153618623659099646e-01 1.087189167861490058e-01 8.940422601177695772e-02 6.241924377986313860e-02 3.625774407316080528e-02 3.095971574256154227e-02 5.012836126683415522e-02 7.201400254238267407e-02 9.077745054584242246e-02 1.060157147487110485e-01 1.185072490067902995e-01 1.293012379941928525e-01 1.394174192402401480e-01 1.496685329141888565e-01 1.604979794729332609e-01 1.719015338556035000e-01 1.835043428394743659e-01 1.947424211794906712e-01 2.050238892399985635e-01 2.137921521794402813e-01 2.205082363262773903e-01 2.246244541282319263e-01 2.256105488213445975e-01 2.230433458616047082e-01 2.167248835161293408e-01 2.067784406599126601e-01 1.936853810038899615e-01 1.782513700037084425e-01 1.615128770776267930e-01 1.446070945295320487e-01 1.286306524585475453e-01 1.145086558304997670e-01 1.028911337588161029e-01 9.409337071754425574e-02 8.809654774072754602e-02 8.461233939128062764e-02 8.318599871036343185e-02 8.329404045294043490e-02 8.440934516332548876e-02 8.603771506922869294e-02 8.774229284327610123e-02 8.916470010788712930e-02 9.004186943530217979e-02 9.021437812978808091e-02 8.962389154369057587e-02 8.830017822983328435e-02 8.634016616924063137e-02 8.388247465484442722e-02 8.108114327019520784e-02 7.808217223180514976e-02 7.500602254851047868e-02 7.193826801870954746e-02 6.892907554122731928e-02 6.600035099684412043e-02 6.315778582110534445e-02 6.040425676336429184e-02 5.775127201949857569e-02 5.522612800966958391e-02
6.858589050817538724e-02 7.204552961873367245e-02 7.518508911730618915e-02 7.805972250398390822e-02 8.073047164754214300e-02 8.325388214095935657e-02 8.567150723497196640e-02 8.800143028800400113e-02 9.023393065532445134e-02 9.233271509625889939e-02 9.424191364232166468e-02 9.589771681127380598e-02 9.724253451233971779e-02 9.823909753189423444e-02 9.888196356581854807e-02 9.920426643901772423e-02 9.927810701060019172e-02 9.920765628233910172e-02 9.911482931655123119e-02 9.911832731774017358e-02 9.930794269044225520e-02 9.971719675074604272e-02 1.002984165376983455e-01 1.009049354900376505e-01 1.012849307633221230e-01 1.010903798966589356e-01 9.990285124204610623e-02 9.727563179036091690e-02 9.278959440426433336e-02 8.611953703721848818e-02 7.711218383584890479e-02 6.589837214091691375e-02 5.314380914511052795e-02 4.084471171786933225e-02 3.447270542375454466e-02 4.144493407971062970e-02 5.998146298418342154e-02 8.462805430129005657e-02 1.126509376369121268e-01 1.425374729932047113e-01 1.728979843697234509e-01 2.021248283502743159e-01 2.283868526301601476e-01 2.498155727508914736e-01 2.648092173347056377e-01 2.723839004869307301e-01 2.724925134179633224e-01 2.662222246248323043e-01 2.557706682000228660e-01 2.440979203956211152e-01 2.342079198628634618e-01 2.282255008701271348e-01 2.267402242967981596e-01 2.288250803364058616e-01 2.325075195453017718e-01 2.351074174721660415e-01 2.333205922502718244e-01 2.234672852107066898e-01 2.022431667394763433e-01 1.678410902818497363e-01 1.209836475731213695e-01 6.550514207750526841e-02 1.429767285108447805e-02 5.316773945599210377e-02 1.002674171658590185e-01 1.386087802377617140e-01 1.713580833252952573e-01 2.046777593859257227e-01 2.427186496852506425e-01 2.846398684704032345e-01 3.261233226190236589e-01 3.623046595929624303e-01 3.889267597072179616e-01 4.018612044536970518e-01 3.968335083674319752e-01 3.706093363985348277e-01 3.232409793189352509e-01 2.599162749548893925e-01 1.912308988975780777e-01 1.315574527642586478e-01 9.406405552679393545e-02 7.813059939712414803e-02 6.797418951702739742e-02 5.589432505852486716e-02 4.806406258198711590e-02 4.832646018838196444e-02 4.657526865114196279e-02 3.328793521960056456e-02 1.158476349694049709e-02 3.506232582097336403e-02 7.277998653242608029e-02 1.044567926175746508e-01 1.231728883480893710e-01 1.257684808375233720e-01 1.128193332770213858e-01 8.794794569579382493e-02 5.680379751200363009e-02 2.819259555807724152e-02 2.767053259216029765e-02 5.076435732272623069e-02 7.366471222395318263e-02 9.332528527844340116e-02 1.101712470423678730e-01 1.251918657735911766e-01 1.393754236811439173e-01 1.534846475606273242e-01 1.678982327096740501e-01 1.825402048682119305e-01 1.969618451488208688e-01 2.105339944006089092e-01 2.226261042224796649e-01 2.326829648435542186e-01 2.402047370967658191e-01 2.447025720273160454e-01 2.457027111248025475e-01 2.428233280558068641e-01 2.358940740657603785e-01 2.250630667202485058e-01 2.108455026745924554e-01 1.940958536599012574e-01 1.759128114124311471e-01 1.575026139257393043e-01 1.400307647460941884e-01 1.244878497810802398e-01 1.115872744506388320e-01 1.017062640605119889e-01 9.487801366703921269e-02 9.083704676938982037e-02 8.910522032581204288e-02 8.909062568015276018e-02 9.017327813058287345e-02 9.176817548380150624e-02 9.336910175402597656e-02 9.457781939763433565e-02 9.512002067758544566e-02 9.484793306339775465e-02 9.373029889234424372e-02 9.183192951370600099e-02 8.928613801109874792e-02 8.626391034608703323e-02 8.294383819347286857e-02 7.948669614403040817e-02 7.601798145800044149e-02 7.262051475010382340e-02 6.933727413826441810e-02 6.618240918824519481e-02 6.315664284635920389e-02 6.026269725170126101e-02 5.751704800533583711e-02 5.495569566808577999e-02 5.263309122763380060e-02
6.011267344918367478e-02 6.420577341639387148e-02 6.792391609650630380e-02 7.131250161637681106e-02 7.443849986700874777e-02 7.738067129264170063e-02 8.021683358037076661e-02 8.300986556704871566e-02 8.579518663071661333e-02 8.857279228401247761e-02 9.130621121507810634e-02 9.392912551240768793e-02 9.635849729998088864e-02 9.851158397570601577e-02 1.003235668186379798e-01 1.017625906535294528e-01 1.028395225408267055e-01 1.036104340856732059e-01 1.041706014461427493e-01 1.046397351245515195e-01 1.051392715507361436e-01 1.057638908971850894e-01 1.065508337953681023e-01 1.074517662994476097e-01 1.083125067350410448e-01 1.088656177489305543e-01 1.087396610248071438e-01 1.074869578395466346e-01 1.046291840665143219e-01 9.971740572293527616e-02 9.240130943597053836e-02 8.250458896673634746e-02 7.011974480430196999e-02 5.580491173004557132e-02 4.126732592976325303e-02 3.187791902601709582e-02 3.736693851340646549e-02 5.643853662472986948e-02 8.191366704390612430e-02 1.105995857038140628e-01 1.408733026912000474e-01 1.712300581760714258e-01 1.999134575687754045e-01 2.249502420160385263e-01 2.444001286371089154e-01 2.567264847513301973e-01 2.611981290294086433e-01 2.582234066398501615e-01 2.495054853083463753e-01 2.378903973735120303e-01 2.267796737027824028e-01 2.191094084588109114e-01 2.162876144809623702e-01 2.178015945643111684e-01 2.217041878639152142e-01 2.252955860936849963e-01 2.254143732579175219e-01 2.185704892376508779e-01 2.014465029274979113e-01 1.718803341342047264e-01 1.299358413894705355e-01 7.851084147682449443e-02 2.391243031045238790e-02 3.511149875468157905e-02 8.417402459936546011e-02 1.290866239113535319e-01 1.739069096943033077e-01 2.239523689650277927e-01 2.804443977470715277e-01 3.393369989277407739e-01 3.940818880146979564e-01 4.385676573308497361e-01 4.681517862056164825e-01 4.791894321703487059e-01 4.686203229407864268e-01 4.348426839229158625e-01 3.796795328332671637e-01 3.100498277132544001e-01 2.379174455561563761e-01 1.775096960535230695e-01 1.383337887222106377e-01 1.166301940483291527e-01 1.005834249606508829e-01 8.517591175644641244e-02 7.307847382856499929e-02 6.401212485534653329e-02 5.052475707713453140e-02 2.652310035303729469e-02 1.584078175011463877e-02 5.558722289581345677e-02 9.539862958643796631e-02 1.250877060343003611e-01 1.390744601798223345e-01 1.357242700906786670e-01 1.171076818409552411e-01 8.787818465923882827e-02 5.384797208666843027e-02 2.240503735394791182e-02 2.291075545327739271e-02 4.807376515580981391e-02 7.192497217458393433e-02 9.322487351617107787e-02 1.128096241648157694e-01 1.316296850435635934e-01 1.503757456823930916e-01 1.693086398850296159e-01 1.882075675316062791e-01 2.064754853392276324e-01 2.233561004818668538e-01 2.381369488726744754e-01 2.502408346986504939e-01 2.592020531011735018e-01 2.646001907948510312e-01 2.660364134323247032e-01 2.631913569904633099e-01 2.559417213296206195e-01 2.444765817523277263e-01 2.293581275890395621e-01 2.115006705394981701e-01 1.920741045835029082e-01 1.723594252277230177e-01 1.535910687451775003e-01 1.368166987214361474e-01 1.227947372994210584e-01 1.119386585279323193e-01 1.043090632446094651e-01 9.965052058123613499e-02 9.746577593198466061e-02 9.711215595052295757e-02 9.789962150137442032e-02 9.917369182713263454e-02 1.003757339441406077e-01 1.010800741115523843e-01 1.010100870968001080e-01 1.000361539337780992e-01 9.815887464007423679e-02 9.548144694910860875e-02 9.217549940341174253e-02 8.844484235831499841e-02 8.449161440911266696e-02 8.048908967404166948e-02 7.656469338868672481e-02 7.279519920504025354e-02 6.921363141902014959e-02 6.582470632211556705e-02 6.262379382923259630e-02 5.961412368286321539e-02 5.681817050335388058e-02 5.428102096259128373e-02 5.206531345441485492e-02 5.023889878659375252e-02
5.001049066560908640e-02 5.477271199949430847e-02 5.913192260507722786e-02 6.310076668412349654e-02 6.672847456111484499e-02 7.009467706622568572e-02 7.329873057864698394e-02 7.644442075224633371e-02 7.962169386326702070e-02 8.288886621990371184e-02 8.625972259798504738e-02 8.969926960047898412e-02 9.312970118013248755e-02 9.644534489896169904e-02 9.953321522100175289e-02 1.022949258763140162e-01 1.046659281673309044e-01 1.066288044319820688e-01 1.082182413241006835e-01 1.095162230192846947e-01 1.106370179396857917e-01 1.117028215620569920e-01 1.128124853162118107e-01 1.140074143540382168e-01 1.152400518138916863e-01 1.163509401765156631e-01 1.170599264474217194e-01 1.169757171842538968e-01 1.156258545078452243e-01 1.125063402067904145e-01 1.071467226798199501e-01 9.918331740520433537e-02 8.843303473471716969e-02 7.497101281730891853e-02 5.926704171278390082e-02 4.268331886522094831e-02 2.985130281988199186e-02 3.253973883521688037e-02 5.151682972462625493e-02 7.736572155483799340e-02 1.062585144634331930e-01 1.364481258568038258e-01 1.663043587546322311e-01 1.939117174916814290e-01 2.171581369003078577e-01 2.340623311191906974e-01 2.432187230447223902e-01 2.442470736962084887e-01 2.381251960621241504e-01 2.272657656720736830e-01 2.151675554264839973e-01 2.054890604834129497e-01 2.006898090042058547e-01 2.010259274985088662e-01 2.047305991085383581e-01 2.089945688430070447e-01 2.106647725313920694e-01 2.064410776390384616e-01 1.931632525903720921e-01 1.685849182330284857e-01 1.323973566295244542e-01 8.687969272151921385e-02 3.676028812341528007e-02 1.780088460176589352e-02 6.545668973217874664e-02 1.155024678077297834e-01 1.726158566475841094e-01 2.406257005304714425e-01 3.172594036757444558e-01 3.950399865099216146e-01 4.648580435317603565e-01 5.189541458693376352e-01 5.520775909602650966e-01 5.611430512840719365e-01 5.446570607284584309e-01 5.031475553759603425e-01 4.406557403545123264e-01 3.660272954467713724e-01 2.922968833288483448e-01 2.326600419683114429e-01 1.928820427925126146e-01 1.669528177571617811e-01 1.450258927008692134e-01 1.231364159261573166e-01 1.019658878596036017e-01 8.011812741597351684e-02 5.255902188479517206e-02 1.656781782045499071e-02 3.187585495581569256e-02 7.845216205482498373e-02 1.188275873122455473e-01 1.454180508758009527e-01 1.542467162059343588e-01 1.453941954163150418e-01 1.223451786031246880e-01 9.047613849437416422e-02 5.535619283799723261e-02 2.196801024813171965e-02 1.522873910868887022e-02 4.142255449011604529e-02 6.674694273563298863e-02 9.081353612479604875e-02 1.145056779723358648e-01 1.384344414046658200e-01 1.626964159720400982e-01 1.868462149141700002e-01 2.100465906956532069e-01 2.313293913983202055e-01 2.498342102491706573e-01 2.649194061000392786e-01 2.761346658779346153e-01 2.831292473316476821e-01 2.855937433419978855e-01 2.832914826131579522e-01 2.761663759459492273e-01 2.644657842454009589e-01 2.488130194050589550e-01 2.301935695163373208e-01 2.098568421868320655e-01 1.891624407626422144e-01 1.694107313998809705e-01 1.516941673920986777e-01 1.367937865978562928e-01 1.251298934558721654e-01 1.167626495732032033e-01 1.114320335659794992e-01 1.086275543024217138e-01 1.076793242578956006e-01 1.078582873496861938e-01 1.084693453190246487e-01 1.089235863632015827e-01 1.087832185202421142e-01 1.077795582043035300e-01 1.058081105858642290e-01 1.029061371247991935e-01 9.921836575270455427e-02 9.495636426934847552e-02 9.035688132170524578e-02 8.564426149460266369e-02 8.100170685783369962e-02 7.655523338990016802e-02 7.237214896606922188e-02 6.847277217517006020e-02 6.485085886059276106e-02 6.149624614088162328e-02 5.841339600273631749e-02 5.563140706606371083e-02 5.320354116230332359e-02 5.119663113249609682e-02 4.967297210757172510e-02 4.866969489454867070e-02
3.833937695681959718e-02 4.373199897793361018e-02 4.875932136500481934e-02 5.337482727667685473e-02 5.758265541518128861e-02 6.143415934832163056e-02 6.502212555532248250e-02 6.846949875552994780e-02 7.191135309103044437e-02 7.547140573816311926e-02 7.923733906393405635e-02 8.324123280536391278e-02 8.745097728000558734e-02 9.177541370221110884e-02 9.608173794638096010e-02 1.002205774759428736e-01 1.040531213482051021e-01 1.074752766123375086e-01 1.104350236948570263e-01 1.129402923787500984e-01 1.150556872184119589e-01 1.168874835280511587e-01 1.185577375266743810e-01 1.201701604534115841e-01 1.217723475572507347e-01 1.233205136665868618e-01 1.246535291177694460e-01 1.254825343482907918e-01 1.254008725707420890e-01 1.239167167216466414e-01 1.205075414314644433e-01 1.146914306731626754e-01 1.061057157669081374e-01 9.458086558912739972e-02 8.020307953369144871e-02 6.339356847670400696e-02 4.520269126089780654e-02 2.905631256285910388e-02 2.719026575787986816e-02 4.503991252975159121e-02 7.066216253859608498e-02 9.920860623928411115e-02 1.287682726012154555e-01 1.575647622665017622e-01 1.835069003146253264e-01 2.043475905895965339e-01 2.181037051879275435e-01 2.235808443200729412e-01 2.208637003032581925e-01 2.116256819243753640e-01 1.990812790450578462e-01 1.873437804627007819e-01 1.800240297852771232e-01 1.785650870178566718e-01 1.816802609255729062e-01 1.863982481096393973e-01 1.893566968084074709e-01 1.873197137024124881e-01 1.773621385911025028e-01 1.574162913464963454e-01 1.271797584058750041e-01 8.874209243095804167e-02 4.615363976457488582e-02 8.401328801581132641e-03 4.507051612361383935e-02 9.845309890696372912e-02 1.676049389636759535e-01 2.540515682143734688e-01 3.517915705261108750e-01 4.498513318865102195e-01 5.362258638022151525e-01 6.010808565203000775e-01 6.383032068408205362e-01 6.454165918146571590e-01 6.228406743222639763e-01 5.737435575503726515e-01 5.048348329962962788e-01 4.270127621090912262e-01 3.539114505903692143e-01 2.967439319106464635e-01 2.573431761096842130e-01 2.277395780941153525e-01 1.989826502230713778e-01 1.675683412822101537e-01 1.335236724934940056e-01 9.596368957868582628e-02 5.244053186925605459e-02 3.631175764437359274e-03 5.205196858555436595e-02 1.025729092253777203e-01 1.420441777874782430e-01 1.646793918796135292e-01 1.684108754981212541e-01 1.550768385115063597e-01 1.293205878329782288e-01 9.681066233037978475e-02 6.251635824410975428e-02 2.968789033790918824e-02 5.561058957464207544e-03 3.079691053426076089e-02 5.860363328345002953e-02 8.686958376808377735e-02 1.160952541121863663e-01 1.461809337099235218e-01 1.763824239019966267e-01 2.055224628267865172e-01 2.323175077138348865e-01 2.556690240957932847e-01 2.748045908238549440e-01 2.892507840596807434e-01 2.987136784144179269e-01 3.029791190035044934e-01 3.019087770012537364e-01 2.955318125725487910e-01 2.841700866818841487e-01 2.685210030545311377e-01 2.496506134613275807e-01 2.288928827306770664e-01 2.076850625826076879e-01 1.873845478579127255e-01 1.691108494417709607e-01 1.536426644863052027e-01 1.413798816203743480e-01 1.323604392025734822e-01 1.263115354742338492e-01 1.227192013820538191e-01 1.209113718461953119e-01 1.201520131634815081e-01 1.197359311975734197e-01 1.190682804598197503e-01 1.177166788763890637e-01 1.154324675737961881e-01 1.121445420541181265e-01 1.079324174073671011e-01 1.029858832587785405e-01 9.755820202273189634e-02 9.191919714325987034e-02 8.631410925387099364e-02 8.093360412636889378e-02 7.589915920883472111e-02 7.126551058447412601e-02 6.703793090201244642e-02 6.319815156079872098e-02 5.973065638406158812e-02 5.664178741197953282e-02 5.396685444426350953e-02 5.176380309868190699e-02 5.009531579221705028e-02 4.900466564868320718e-02 4.849369351337511069e-02 4.851165318394756731e-02
2.540648981302553316e-02 3.121191873803399672e-02 3.683442268352719179e-02 4.211368678310869335e-02 4.697403247340162236e-02 5.140592462705084742e-02 5.546025424865476394e-02 5.924297777780898611e-02 6.290369344878349311e-02 6.661481547683859028e-02 7.054171113191801123e-02 7.480896788944575715e-02 7.947185435800897813e-02 8.450205951913225544e-02 8.979212403370755158e-02 9.517643831235125806e-02 1.004621974129913109e-01 1.054627928181384594e-01 1.100275447495942943e-01 1.140635585593593321e-01 1.175468902442172309e-01 1.205211921066867697e-01 1.230830498227512559e-01 1.253547215873821730e-01 1.274470493264217852e-01 1.294176243360330991e-01 1.312311994184987007e-01 1.327301535151907685e-01 1.336222295527058346e-01 1.334909811011275871e-01 1.318316667282735943e-01 1.281116380931872356e-01 1.218492982771012395e-01 1.126998084523635618e-01 1.005308438903599333e-01 8.547281123971123273e-02 6.794888547418408142e-02 4.879226538564201271e-02 3.019574266621308234e-02 2.206968938082191911e-02 3.690797278186739444e-02 6.150554960691397705e-02 8.906190792494639297e-02 1.173883278408696523e-01 1.445180849692180303e-01 1.681562561549557189e-01 1.859250364755554163e-01 1.958908387627652792e-01 1.971716154959939071e-01 1.904596437157618227e-01 1.782903947367118491e-01 1.648188081894194634e-01 1.547143061532147146e-01 1.510331985103091634e-01 1.534295651953118955e-01 1.587414751586660733e-01 1.630523021088478297e-01 1.628989318310063716e-01 1.555264671171444346e-01 1.392417323696383269e-01 1.142037359953690101e-01 8.301445974152593665e-02 4.987017456947590716e-02 1.741306510717293907e-02 2.417820320697827360e-02 7.913515625581334090e-02 1.594996602949832754e-01 2.637969472857424336e-01 3.826082923563813853e-01 5.015620798791725621e-01 6.054456801967954549e-01 6.819200148683076668e-01 7.237302646327778977e-01 7.290215286616865686e-01 7.004403518622125402e-01 6.442827559924293457e-01 5.703407453554493189e-01 4.915860269115530645e-01 4.216147553635815060e-01 3.687037842894805295e-01 3.305463845673196621e-01 2.972703797083446342e-01 2.602622521573125236e-01 2.164794606726735959e-01 1.664217319210203605e-01 1.109133999271198767e-01 5.058446100110253890e-02 1.380036634494423951e-02 7.437875265656547497e-02 1.267701231062312028e-01 1.639538513696474908e-01 1.821505620841185613e-01 1.813858784231540122e-01 1.650973978553537391e-01 1.386471927242910740e-01 1.074499015401106927e-01 7.545726263312690918e-02 4.451508031886412808e-02 1.503944791012852382e-02 1.749342037329378041e-02 4.881486342218179647e-02 8.269912811752040682e-02 1.184997305179043975e-01 1.550955408009684899e-01 1.908743218537570507e-01 2.241234757990917259e-01 2.533932928122018535e-01 2.776861885630901305e-01 2.964405232819201652e-01 3.093849220581961768e-01 3.163910376740494135e-01 3.174244962448172225e-01 3.126112217277113303e-01 3.023590298728563996e-01 2.874479546631329430e-01 2.690288056423954521e-01 2.485184746609925555e-01 2.274226995219218728e-01 2.071384492359969187e-01 1.887883905199313483e-01 1.731236087682836433e-01 1.605036549142052626e-01 1.509350040913493562e-01 1.441355922947842316e-01 1.396033948067278707e-01 1.366884990382654652e-01 1.346764780996247968e-01 1.328799225933399997e-01 1.307218339782713623e-01 1.277937811003159452e-01 1.238808381573447692e-01 1.189550815643296705e-01 1.131449698963137573e-01 1.066895262409014444e-01 9.988578981455102646e-02 9.303702488687659589e-02 8.640839107214130788e-02 8.019610888518086123e-02 7.451478129529531813e-02 6.940443721489929219e-02 6.485400686076531196e-02 6.083307727395715486e-02 5.732146158020440252e-02 5.432747464403279991e-02 5.188976563592454655e-02 5.006247430468117876e-02 4.888873324920563201e-02 4.837255573409164622e-02 4.846122143947685645e-02 4.904595246097730871e-02 4.997924612463090083e-02
1.250522229047000555e-02 1.771420080310476958e-02 2.356835463648839640e-02 2.939316989836002897e-02 3.491414749795091615e-02 4.000949930867793436e-02 4.464901552059610812e-02 4.887965596835209398e-02 5.282001020096014493e-02 5.664944825188213823e-02 6.058470177036755916e-02 6.484223167196086213e-02 6.959247415422593896e-02 7.491920640228377781e-02 8.079812274899521307e-02 8.710125047569663992e-02 9.362341567498001782e-02 1.001207981630990174e-01 1.063515730924738112e-01 1.121116458472951743e-01 1.172612757584626103e-01 1.217398935284189077e-01 1.255671553832284626e-01 1.288291027819721268e-01 1.316498059329392067e-01 1.341512117707127916e-01 1.364067248213750305e-01 1.383964926726715672e-01 1.399735129996203253e-01 1.408490605046687216e-01 1.406037917021507877e-01 1.387276827276051339e-01 1.346876600286753267e-01 1.280159240772287266e-01 1.184045913993498067e-01 1.057850946876919968e-01 9.036816757097969333e-02 7.263209777988491322e-02 5.330539606415115456e-02 3.369478407610996401e-02 1.928696604693681815e-02 2.736593210506456375e-02 4.973858332126502441e-02 7.556660873191804739e-02 1.020177035513823161e-01 1.268367168138585521e-01 1.474794404181361263e-01 1.614476857331154647e-01 1.669340406855097381e-01 1.635145870272200208e-01 1.527128880736724759e-01 1.382532874975999915e-01 1.255934288501627527e-01 1.198297921666907906e-01 1.222011626896966491e-01 1.292074445093233936e-01 1.357431110987324108e-01 1.376214679168678845e-01 1.320248994558562428e-01 1.176611841723172319e-01 9.554633342258410378e-02 6.986679792502777098e-02 4.673852495173501376e-02 2.661220392136814591e-02 4.018668140535273936e-03 5.983632068409720089e-02 1.495660636192732984e-01 2.697137535902085492e-01 4.082999655420797014e-01 5.477412673020132239e-01 6.693484705369104892e-01 7.578734729900783451e-01 8.046266465160611947e-01 8.083393881182384666e-01 7.741355235621979469e-01 7.118601706333708146e-01 6.347188374231176322e-01 5.576401973752288521e-01 4.934103543763798116e-01 4.464870353603797581e-01 4.102690331581932970e-01 3.729915979047584984e-01 3.261650320321408114e-01 2.675411323097566241e-01 1.991280293791442002e-01 1.245231441950466617e-01 4.871960116989524497e-02 3.341821180398843461e-02 9.756560999544418300e-02 1.497320909301460834e-01 1.834397100426925220e-01 1.971715733419931449e-01 1.930242535951973426e-01 1.756626549598025167e-01 1.505865570709568890e-01 1.223735167485800607e-01 9.356657029675549686e-02 6.459636363166249007e-02 3.488506673863506213e-02 1.250910852001198455e-02 4.035401141195833763e-02 8.000940649404980620e-02 1.223042194726825793e-01 1.646975244851662801e-01 2.048552177141248765e-01 2.408198090727610152e-01 2.712340154045323470e-01 2.953455420312856572e-01 3.128397941950454286e-01 3.236405063305277108e-01 3.278051975478514790e-01 3.255552354916684266e-01 3.173858056594091592e-01 3.041590163634637634e-01 2.871050126885908438e-01 2.677110149602162092e-01 2.475301201784199934e-01 2.279705844231111889e-01 2.101282995927546693e-01 1.947035926008685858e-01 1.820062456700133335e-01 1.720167663645493228e-01 1.644600598150603166e-01 1.588677252971062159e-01 1.546359347109164117e-01 1.510965201469018082e-01 1.476038001556560786e-01 1.436202849087059308e-01 1.387797617772909831e-01 1.329155173179848159e-01 1.260536062236686794e-01 1.183788775668218052e-01 1.101841261164837049e-01 1.018123445627056728e-01 9.360069744016775994e-02 8.583368146728906356e-02 7.871207108112537876e-02 7.234271327411243013e-02 6.675064198886855593e-02 6.190908504031814030e-02 5.777691005488287679e-02 5.433030323677294493e-02 5.157763685691695715e-02 4.955245657567340645e-02 4.828750290064736522e-02 4.778107063911816998e-02 4.797206771600671937e-02 4.873635787617943554e-02 4.990466636316867599e-02 5.129111520626989523e-02 5.271976556187455559e-02
1.019440564618425901e-02 7.015082813790507812e-03 9.887168867743899303e-03 1.552344834329336294e-02 2.152658879360824784e-02 2.729274572946247673e-02 3.262107485861232004e-02 3.745293207237129079e-02 4.182785394458567868e-02 4.587614451022350992e-02 4.981011891446252698e-02 5.389904977878836462e-02 5.842222435049881230e-02 6.360699572323490203e-02 6.957166061350560093e-02 7.629528874416842410e-02 8.362384437865490183e-02 9.130500896377516384e-02 9.903632122878539001e-02 1.065137400067944773e-01 1.134734039649200610e-01 1.197230875457110516e-01 1.251610721598649667e-01 1.297802967395825235e-01 1.336560761235160433e-01 1.369171321256560381e-01 1.397023501591338202e-01 1.421091366941023559e-01 1.441424854123639632e-01 1.456755821732889367e-01 1.464322094798440055e-01 1.459985716207751194e-01 1.438681907753122380e-01 1.395184154532731480e-01 1.325102196443771196e-01 1.225940014578055098e-01 1.097944085287018839e-01 9.444107209152480253e-02 7.711834050336245638e-02 5.854588996524012073e-02 3.954821650687884160e-02 2.215551864004279906e-02 1.839503605631929994e-02 3.576585909960019322e-02 5.888804279361619515e-02 8.275519918509699480e-02 1.045572291455481306e-01 1.214270661862031087e-01 1.307807200749495913e-01 1.310768945763174653e-01 1.226245724941676524e-01 1.083158199536642108e-01 9.411271935420992274e-02 8.780499900802939128e-02 9.299194377723041249e-02 1.048246757728482498e-01 1.158360017037154133e-01 1.207092452103487729e-01 1.163685939482154291e-01 1.016543901342088774e-01 7.817317114716726412e-02 5.233884603984362283e-02 3.650725368047151587e-02 3.143016970999505666e-02 1.431242953283137775e-02 4.538457192838867005e-02 1.397992212182767036e-01 2.719829162136390144e-01 4.275748800122022852e-01 5.858705161663987360e-01 7.244933472844317102e-01 8.249389088950715987e-01 8.767901180085220236e-01 8.792719066449455889e-01 8.401393178734608558e-01 7.730929177644063621e-01 6.949498184084383912e-01 6.223189704583942383e-01 5.663263057923442201e-01 5.268820938022805711e-01 4.930551468552651917e-01 4.512625825880632879e-01 3.931942973643520745e-01 3.179300037049608840e-01 2.299618372401103228e-01 1.366875059758999034e-01 5.040171207780212714e-02 5.539765910658121101e-02 1.202669837339254144e-01 1.700721652015746155e-01 1.994161902821966481e-01 2.091273518361903838e-01 2.031101794677886707e-01 1.867116551907069821e-01 1.649354826610068547e-01 1.409986301020700605e-01 1.157803318068895693e-01 8.841418632114540765e-02 5.795788662290217441e-02 2.882629204497973510e-02 3.833760595598346282e-02 8.020266805763735796e-02 1.271959918660985900e-01 1.735729842526565758e-01 2.162807130470185690e-01 2.533265780007900592e-01 2.835897641658103874e-01 3.065948514794289981e-01 3.222457009048692589e-01 3.306512281668862463e-01 3.321054281059045987e-01 3.271750401941810327e-01 3.167883048339588670e-01 3.022338134902385343e-01 2.850400901987956148e-01 2.667700579570935759e-01 2.488017763069847177e-01 2.321685998432004572e-01 2.175006972433052022e-01 2.050600021363206127e-01 1.948203522282476174e-01 1.865410949958475340e-01 1.798152584132361176e-01 1.741101213034909889e-01 1.688263147582243495e-01 1.633808245102805201e-01 1.572950477153640114e-01 1.502621751277966322e-01 1.421779851910432990e-01 1.331334275532825018e-01 1.233771856169564862e-01 1.132600590248137029e-01 1.031726558439307051e-01 9.348608732400670585e-02 8.450372017636159638e-02 7.643089872264645368e-02 6.936788259613878294e-02 6.332725980813262712e-02 5.827013878181343948e-02 5.414795237057342531e-02 5.093328120855093039e-02 4.862666343049022039e-02 4.723642839625714213e-02 4.674215728633338007e-02 4.706286349658178603e-02 4.804895861350554770e-02 4.950110918559664369e-02 5.120292099937671232e-02 5.295139308777503662e-02 5.457673539953286634e-02 5.595118155349387834e-02
2.296741901427198571e-02 1.591057192920666483e-02 8.983464284109706280e-03 3.886841104095708002e-03 7.239517250267953931e-03 1.342314758687352359e-02 1.947716870273952586e-02 2.505168294118695696e-02 3.006217028469751820e-02 3.454097908529676908e-02 3.862925252254700847e-02 4.257509500942113084e-02 4.671002130683503395e-02 5.139143511986079410e-02 5.691834031306225450e-02 6.345104942750556809e-02 7.097055898104458194e-02 7.928983797947718182e-02 8.810128905375158581e-02 9.703653261351949388e-02 1.057229490972628333e-01 1.138309707190269943e-01 1.211102856148470880e-01 1.274133162365836403e-01 1.327034715300841050e-01 1.370455293313905532e-01 1.405768553362310436e-01 1.434611920613871328e-01 1.458310409828239285e-01 1.477290189489644245e-01 1.490612531724024858e-01 1.495755497407391388e-01 1.488737718587926917e-01 1.464627341898692703e-01 1.418416608600831519e-01 1.346162274295656658e-01 1.246184653960319549e-01 1.119991087409544783e-01 9.724843820243693482e-02 8.110324440022753656e-02 6.433299492614243109e-02 4.751236433890907579e-02 3.120951480265657385e-02 1.866899897236895187e-02 2.288678995704965247e-02 4.068218241830009324e-02 6.078731644670763018e-02 7.859825129990877235e-02 9.071549727563893439e-02 9.455943754150789027e-02 8.919658611953609761e-02 7.654571637270882190e-02 6.332540263560096361e-02 6.168484727567008497e-02 7.638149995102797019e-02 9.744191801288185073e-02 1.152031130886979615e-01 1.241933319322135049e-01 1.213275654266751519e-01 1.052387021045195215e-01 7.698114579300860405e-02 4.214331268629926963e-02 2.048353283615119910e-02 3.136715857089183296e-02 3.005239133935553100e-02 4.385913414878749722e-02 1.328036515512381055e-01 2.711083791964612466e-01 4.393535882466124698e-01 6.135199501062288396e-01 7.674034535261244905e-01 8.789810003637329450e-01 9.358295784986891963e-01 9.375077404010770943e-01 8.944272150642581520e-01 8.242886227232276708e-01 7.475395156125771434e-01 6.820260618606974745e-01 6.363668216018385504e-01 6.054411715300332952e-01 5.741404348160652482e-01 5.272794583308599847e-01 4.570048423489492806e-01 3.643617958211260999e-01 2.572041105472626099e-01 1.477244641422828242e-01 5.938881394459950835e-02 7.871074241880088307e-02 1.410528274475844057e-01 1.864252492965751407e-01 2.108730088488220966e-01 2.174003074054047246e-01 2.112406782345677414e-01 1.977880059843350191e-01 1.809422961347444125e-01 1.621368800365197427e-01 1.404986290875199217e-01 1.141708291552182841e-01 8.240985797960152792e-02 5.001616785542107452e-02 4.544054707182273306e-02 8.318398546410966932e-02 1.316106495083905759e-01 1.794225923372524678e-01 2.226016615834044976e-01 2.591791851350064291e-01 2.882771867128554044e-01 3.096383631582994012e-01 3.233364681106774552e-01 3.296816717843721323e-01 3.292697993679922774e-01 3.230558211315539552e-01 3.123428921123799773e-01 2.986483440828047731e-01 2.834852742359516009e-01 2.681436372084590181e-01 2.535519710789519432e-01 2.402548127114156329e-01 2.284785978238480231e-01 2.182213722023806091e-01 2.093136552014525087e-01 2.014435384928573436e-01 1.941769849351904775e-01 1.870059880892039617e-01 1.794297652895111006e-01 1.710463161046054115e-01 1.616241094013264878e-01 1.511348239982071295e-01 1.397445505768113161e-01 1.277724943924549716e-01 1.156306984536996652e-01 1.037578814744319899e-01 9.255812144568249800e-02 8.235282104752492116e-02 7.335277137359953736e-02 6.565520436693739192e-02 5.926635545186639126e-02 5.414205009708203398e-02 5.022979856375567320e-02 4.749221069062073419e-02 4.589897988550959568e-02 4.539302104898044338e-02 4.585528221439520019e-02 4.709474542605732866e-02 4.886996962555405222e-02 5.092639179622746731e-02 5.302986141250939228e-02 5.498722712376521993e-02 5.665455796786700304e-02 5.793712787409184550e-02 5.878490205588923073e-02
3.711677455556437050e-02 3.032581314163548120e-02 2.319714654163796200e-02 1.587692017874420963e-02 8.528639104452433867e-03 1.326474913446150979e-03 5.558861858552621368e-03 1.196690467909777671e-02 1.777623891580890417e-02 2.292426255065771468e-02 2.743783315229419290e-02 3.146249554048388686e-02 3.528003379592340588e-02 3.929352496957513180e-02 4.395896310844521482e-02 4.966867887332884063e-02 5.663603215672645408e-02 6.484185386369679949e-02 7.405737353658289890e-02 8.391079029978014414e-02 9.396071481301285222e-02 1.037598906971845120e-01 1.129069790313170507e-01 1.210873630819346847e-01 1.281020299044586530e-01 1.338813277789155931e-01 1.384795858371221100e-01 1.420477677736122490e-01 1.447846944016802362e-01 1.468726225086553205e-01 1.484088633489024922e-01 1.493493726517684805e-01 1.494805826254398673e-01 1.484316749319727347e-01 1.457326272806761802e-01 1.409153994526070874e-01 1.336461921552814514e-01 1.238639356100894318e-01 1.118832633182779701e-01 9.840233035036571874e-02 8.434987501811605504e-02 7.055021377912752689e-02 5.734669736891382513e-02 4.459816823276762515e-02 3.268194438775186977e-02 2.531684415230623167e-02 2.940411766370417540e-02 4.138144600694355218e-02 5.283432854926171929e-02 5.869676239699468667e-02 5.660092601017353842e-02 4.801473898509218963e-02 4.272467240166812064e-02 5.604069795244897428e-02 8.363919324490880214e-02 1.132094687895554286e-01 1.370090535246439589e-01 1.500778691087870653e-01 1.491355105702983075e-01 1.324234274943396905e-01 1.003526023221944230e-01 5.685683815664278190e-02 1.124112987920337058e-02 2.719264043407823919e-02 4.307813053265353853e-02 5.658894469325680132e-02 1.311682869979575450e-01 2.678402094564351632e-01 4.428475670720838364e-01 6.285528330367059491e-01 7.948727799838432029e-01 9.161050822381610059e-01 9.775652409555161126e-01 9.789100640921288843e-01 9.330788749147600480e-01 8.617171999001473903e-01 7.887089323266067709e-01 7.325450632668732975e-01 6.985930156388490131e-01 6.765531366718932071e-01 6.475468459935562748e-01 5.951950960722421913e-01 5.125487603445073592e-01 4.032576996129906277e-01 2.792310541610162344e-01 1.583015530884487876e-01 7.623115025562891833e-02 1.021369998786717664e-01 1.585259981471062452e-01 1.975655825466145765e-01 2.169038135139660095e-01 2.213050666665788979e-01 2.167172650248209986e-01 2.079369982630159541e-01 1.972067566877952760e-01 1.838779515404505294e-01 1.654565934417416007e-01 1.395912911852675020e-01 1.062593264322397035e-01 7.124816670553810183e-02 5.760846625897809992e-02 8.680872637596885599e-02 1.328663237974609390e-01 1.793904119006839715e-01 2.211405399989355980e-01 2.560968641586070516e-01 2.835202737462599321e-01 3.032750221385065448e-01 3.155769197496389178e-01 3.209689890405571511e-01 3.203600578499947171e-01 3.149915822224615969e-01 3.062846418658631831e-01 2.956131307908746453e-01 2.840998472191027524e-01 2.725176852184760246e-01 2.613127745629266752e-01 2.506969058026314867e-01 2.407324173706669179e-01 2.313653096110017959e-01 2.224178892408396890e-01 2.135858220841176935e-01 2.044764735542844991e-01 1.946907200763313417e-01 1.839198544824102721e-01 1.720222119750141054e-01 1.590575466720656195e-01 1.452761818618725220e-01 1.310733532399027679e-01 1.169243021327868309e-01 1.033150117123741857e-01 9.068039121775531286e-02 7.935854436274290824e-02 6.956731407853047888e-02 6.140664742548726518e-02 5.488514208401863714e-02 4.995995848321842236e-02 4.656966733152719667e-02 4.463955460014137899e-02 4.405688813099264967e-02 4.464047864206627941e-02 4.613612240105358087e-02 4.824521402455300700e-02 5.066696546708038262e-02 5.313278667911255221e-02 5.542519727001010005e-02 5.738393870828787519e-02 5.890434788165212210e-02 5.993176004016152747e-02 6.045407021208137888e-02 6.049354513921115922e-02
5.009933437371785758e-02 4.410985491315325829e-02 3.757765975968421768e-02 3.063143816414055920e-02 2.343657463129684287e-02 1.621226822617594446e-02 9.332631382987137750e-03 4.373501355197657869e-03 6.726302396025092903e-03 1.197287291093855621e-02 1.695382814764031035e-02 2.130386112057206308e-02 2.507186535532195115e-02 2.853209390431665077e-02 3.215326047547804877e-02 3.651461771257968197e-02 4.213771824377237490e-02 4.930949677649016510e-02 5.800855900243115371e-02 6.795193347153341556e-02 7.869194833742448880e-02 8.970575428035824916e-02 1.004644032524319441e-01 1.104874513487400373e-01 1.193881112433715225e-01 1.269085253811328973e-01 1.329408034157857910e-01 1.375279728659236089e-01 1.408399264643097337e-01 1.431229984645802089e-01 1.446280112952604280e-01 1.455294954484026848e-01 1.458555263076585784e-01 1.454495564632865279e-01 1.439809153122937890e-01 1.410112266037769346e-01 1.361133392664799213e-01 1.290281126850115756e-01 1.198291487579143666e-01 1.090417512151147655e-01 9.762927872073795532e-02 8.673841882129908198e-02 7.717534033061282384e-02 6.889724083214114614e-02 6.111875116073391123e-02 5.326253216912234939e-02 4.610502392081261558e-02 4.182682481217674109e-02 4.149621093259588112e-02 4.260645723168792615e-02 4.201129576812082794e-02 4.155564529113425776e-02 5.084917249569194386e-02 7.524711386205250319e-02 1.086416725385874471e-01 1.429458837178643471e-01 1.712446495039331995e-01 1.879857466448191516e-01 1.891111293624267720e-01 1.722327145027834905e-01 1.372113382817870819e-01 8.737596501020432338e-02 3.090642523469265546e-02 2.101859279163648814e-02 5.404016197067973426e-02 7.615648170459404787e-02 1.363189005156553446e-01 2.630176752654359573e-01 4.376061648823779682e-01 6.293358642111307466e-01 8.043172786986056977e-01 9.331046644141420821e-01 9.985190875440423941e-01 1.000000000000000000e+00 9.527167342899637292e-01 8.819838057646395280e-01 8.147017019518459913e-01 7.693083452990006066e-01 7.473910833047208158e-01 7.337392289332310691e-01 7.064211278903869129e-01 6.484833297709955424e-01 5.544261830714655170e-01 4.310259980087542409e-01 2.946396920116105544e-01 1.691266584888717062e-01 9.853089592673514030e-02 1.243729005923460001e-01 1.715093486776645415e-01 2.025377892602605867e-01 2.167268970805092676e-01 2.200323972519596938e-01 2.184716963804768375e-01 2.156248321615140406e-01 2.115887068946718796e-01 2.035445497681849236e-01 1.877865533832787925e-01 1.620657779993643632e-01 1.274013571009958434e-01 9.031491566152986816e-02 6.960698621386500473e-02 8.767909831695647194e-02 1.277434671576014591e-01 1.705946586888681948e-01 2.095722134122937341e-01 2.424111679235675665e-01 2.683505380608940949e-01 2.872947189528899381e-01 2.995904254166475988e-01 3.059808233454620607e-01 3.075254197338199158e-01 3.054198227135031529e-01 3.007697684315110975e-01 2.944244992065552791e-01 2.869388206327498358e-01 2.786482498800129659e-01 2.697768553086664078e-01 2.604982323834743596e-01 2.509242531800794929e-01 2.410555841384929843e-01 2.307522243425678410e-01 2.197628404915510925e-01 2.078096861940658957e-01 1.946931743218563993e-01 1.803746748875571793e-01 1.650126687180399898e-01 1.489494114957664594e-01 1.326605132664396280e-01 1.166854866899632998e-01 1.015562114972606428e-01 8.773624731486444339e-02 7.557959693097021647e-02 6.531368157239489380e-02 5.704690038568812488e-02 5.079407707304677694e-02 4.650357780159099230e-02 4.406613999242914997e-02 4.330052053210479979e-02 4.393908708173920735e-02 4.564225262184316151e-02 4.804129401682053629e-02 5.078462557590385229e-02 5.356888301341341391e-02 5.615290524906009495e-02 5.836035723635805972e-02 6.007633507745185897e-02 6.124099620680432260e-02 6.184167504992486852e-02 6.190420980745360569e-02 6.148392180816415059e-02 6.065658249968066545e-02
6.088808953216895414e-02 5.603127057583753845e-02 5.046793984813299078e-02 4.429029235811409587e-02 3.763073154024718092e-02 3.067115934057621299e-02 2.366481728240302923e-02 1.700427786705721242e-02 1.146762456135034733e-02 8.828126549728022160e-03 1.039453637527812911e-02 1.393494006547698651e-02 1.754521130164874224e-02 2.068322471841082394e-02 2.342379256129630341e-02 2.622586981640739542e-02 2.980441792007075888e-02 3.487831051428775392e-02 4.186193411934671649e-02 5.073680629196519742e-02 6.114508912169134419e-02 7.254266721086649605e-02 8.431083969984545790e-02 9.582788277897158480e-02 1.065236181617574829e-01 1.159280732488380816e-01 1.237139501446458956e-01 1.297268385030546367e-01 1.339950409239202556e-01 1.367114666987334637e-01 1.381834515479160586e-01 1.387531864275566018e-01 1.387014635325565515e-01 1.381579386116815744e-01 1.370465569782130244e-01 1.350904631500627340e-01 1.318877931311132623e-01 1.270545934108351926e-01 1.204171229280836253e-01 1.122171196894789780e-01 1.032562295434964750e-01 9.483801455198907771e-02 8.831867291365014250e-02 8.429385754935095343e-02 8.206868969817490700e-02 8.015211438595877536e-02 7.739070469237881167e-02 7.367809775992202603e-02 6.973598440665945697e-02 6.634896425551010946e-02 6.439105872739707415e-02 6.670096888415455449e-02 7.888089588707859756e-02 1.039744683951165510e-01 1.384727489743201867e-01 1.753846149265563814e-01 2.072120705880923508e-01 2.272654078959988888e-01 2.303841296190408117e-01 2.133716703288993377e-01 1.755132966919215332e-01 1.195974746340716793e-01 5.339823907907677997e-02 1.679529196632620347e-02 6.437188972752347360e-02 9.796327373740382205e-02 1.477540704924875936e-01 2.573499678489670761e-01 4.235195181136833242e-01 6.149219553643742175e-01 7.941191275527486049e-01 9.279165600251604307e-01 9.964209176509131183e-01 9.984635804387754776e-01 9.509837898553367141e-01 8.824702592895009579e-01 8.222068024886444171e-01 7.878433964172119053e-01 7.769827130530374548e-01 7.702443496852097171e-01 7.436918551248038467e-01 6.806000482160495801e-01 5.774582425053751411e-01 4.444470890307434807e-01 3.023374459050784391e-01 1.804562073287107882e-01 1.232715300655068957e-01 1.442296373556284650e-01 1.792764262176646528e-01 2.008037526037340093e-01 2.097235461011133228e-01 2.126382677871768434e-01 2.150463595766086977e-01 2.187100587666889473e-01 2.212301623038170073e-01 2.178579253834753982e-01 2.043194396481308461e-01 1.789866538752942493e-01 1.438904383732385606e-01 1.055308707606828489e-01 7.823672836777824380e-02 8.268279949973381115e-02 1.133520509991825659e-01 1.507916972358435137e-01 1.864764070064690860e-01 2.175518176613105703e-01 2.430663204906724217e-01 2.628980608177476919e-01 2.774329149278312312e-01 2.873677239387421034e-01 2.934842086073749523e-01 2.964396922766472375e-01 2.966697864078366442e-01 2.944344329315807252e-01 2.899446190051879202e-01 2.834667389445865160e-01 2.753366607069913652e-01 2.658866356349713911e-01 2.553437440792057922e-01 2.437700092240144278e-01 2.310828949342896288e-01 2.171456721887972119e-01 2.018823703874707554e-01 1.853686223076307094e-01 1.678703387311360207e-01 1.498279081687366732e-01 1.318009523214156431e-01 1.143946917112719230e-01 9.818712766420926996e-02 8.367090177240382731e-02 7.121754517372774762e-02 6.106540035779693676e-02 5.332493373307507778e-02 4.798742055329723033e-02 4.492326155940424420e-02 4.387484360842337089e-02 4.447068539566830653e-02 4.627471563638459184e-02 4.884817290984583976e-02 5.179491374193308240e-02 5.478314595789512270e-02 5.755169763222495877e-02 5.990905717958884547e-02 6.172918743079780501e-02 6.294544434836610303e-02 6.354303646557554752e-02 6.355033920250315049e-02 6.302942986233703304e-02 6.206624035910027898e-02 6.076071904490266268e-02 5.921738334893533046e-02
6.877057352976527482e-02 6.526685048439004322e-02 6.095131472676307977e-02 5.586948340615732062e-02 5.010541594708392554e-02 4.378976688206936974e-02 3.711157501957682708e-02 3.033968164847742482e-02 2.386869936740393730e-02 1.831805759671189388e-02 1.464910074268552763e-02 1.376550880267218314e-02 1.522862683405874253e-02 1.756950571813901615e-02 1.976194067141249719e-02 2.149740562449422784e-02 2.305342440182185301e-02 2.521102770398746598e-02 2.899224379842652369e-02 3.511521969706088431e-02 4.363963790410847754e-02 5.411151285350333795e-02 6.584931194942869603e-02 7.810768049035757277e-02 9.015054665700268643e-02 1.013003793141768472e-01 1.109875422677957940e-01 1.187995746522624296e-01 1.245218898373390976e-01 1.281590356920246920e-01 1.299259610572936763e-01 1.302015664483386903e-01 1.294433648972255768e-01 1.280735763349018508e-01 1.263622245642690434e-01 1.243452233997858619e-01 1.218151060144239128e-01 1.184056820801588500e-01 1.137690076082743945e-01 1.078238567591189440e-01 1.010299806756665142e-01 9.457337834431382706e-02 9.019761459032007989e-02 8.936645466855357156e-02 9.210084582030801659e-02 9.676814081868352624e-02 1.011700925859050637e-01 1.037161496824610118e-01 1.038896105976937073e-01 1.022010812139749758e-01 1.002519137102319130e-01 1.014067848211572531e-01 1.109842320882787198e-01 1.330737383483868719e-01 1.662327981678362598e-01 2.040686729760553542e-01 2.383331958751929158e-01 2.610627022665428787e-01 2.658370765488474174e-01 2.485461831966863100e-01 2.079473999375353599e-01 1.464775276367033252e-01 7.173805060263123423e-02 1.963077976758157914e-02 7.610600409451923065e-02 1.205821532177055594e-01 1.635242836103787401e-01 2.511922727598031035e-01 4.007754378302380016e-01 5.851662728435428340e-01 7.638873421412593068e-01 8.999720747939221610e-01 9.705960527426898965e-01 9.735461034502529420e-01 9.269439871341292880e-01 8.617640292378466738e-01 8.088577530283891370e-01 7.843975651296655194e-01 7.822121793232129638e-01 7.799804626741573266e-01 7.531045624919930903e-01 6.859814097567952240e-01 5.774909889248140971e-01 4.411465546788286285e-01 3.015854303599171948e-01 1.916671049407200067e-01 1.476887325576637655e-01 1.608557714657345705e-01 1.817972393245164409e-01 1.924266220174167819e-01 1.955438666759840571e-01 1.981209930975482147e-01 2.046644088640491299e-01 2.145520811301740993e-01 2.228170209242372191e-01 2.233844151878492112e-01 2.121196716288078210e-01 1.882703758986216391e-01 1.544784374049687770e-01 1.163204918104288471e-01 8.323654303890637429e-02 7.137780570472745945e-02 8.846095388398725334e-02 1.192193221438463957e-01 1.519951324850010999e-01 1.826324704690550083e-01 2.097590186715943550e-01 2.330338804039167877e-01 2.525093607633414616e-01 2.682823333656681464e-01 2.803185084047889464e-01 2.884639266997419127e-01 2.925930783947551239e-01 2.927748468064641507e-01 2.893466342875813946e-01 2.828568632579688824e-01 2.739132196107084138e-01 2.630189882515202027e-01 2.504776983380752609e-01 2.364037553204159925e-01 2.208201135807228155e-01 2.037866439201256874e-01 1.855016725324902804e-01 1.663447697278467863e-01 1.468592719514857092e-01 1.276928125652243839e-01 1.095203332669092561e-01 9.297079911115427309e-02 7.857097537728849335e-02 6.670977136254085949e-02 5.761617527554879770e-02 5.133783390237515315e-02 4.771883215409512130e-02 4.640491082618242863e-02 4.690671039103205125e-02 4.869781616091631987e-02 5.129056291649523175e-02 5.426753444571894708e-02 5.728582248328353832e-02 6.007384665545974917e-02 6.242839686879519262e-02 6.421202660565780707e-02 6.534928772107884143e-02 6.582093685052990695e-02 6.565607407453891153e-02 6.492264827191597532e-02 6.371692063435951958e-02 6.215246896279557481e-02 6.034926660937085796e-02 5.842336231445056927e-02 5.647775227074562643e-02
7.331195170817156326e-02 7.125012385474520371e-02 6.834243540013677787e-02 6.458611374374835512e-02 6.001162850215008976e-02 5.469091636212539131e-02 4.874758491976856345e-02 4.237099885674814465e-02 3.583837046444867530e-02 2.955207418847447323e-02 2.409451291898527525e-02 2.023806819258681944e-02 1.864325804797064418e-02 1.915455026037107475e-02 2.074768567956929849e-02 2.237412489011148323e-02 2.346086272783594329e-02 2.399011019427603128e-02 2.455852466795178934e-02 2.636068784701467091e-02 3.067664924452620859e-02 3.800536294018915656e-02 4.791371324752954214e-02 5.954398670829055829e-02 7.196629346965727203e-02 8.428737116436375854e-02 9.569122544540374642e-02 1.054829510712122637e-01 1.131415194709863986e-01 1.183702423205414411e-01 1.211307591998889988e-01 1.216468973978986207e-01 1.203670334653881707e-01 1.178786939348757806e-01 1.147796049463213480e-01 1.115277459042270797e-01 1.083159878203576176e-01 1.050299517033835839e-01 1.013343793678607163e-01 9.689922418579174912e-02 9.174532187174984366e-02 8.664826105007274182e-02 8.338234752665692195e-02 8.423902596780719065e-02 9.044831823981044905e-02 1.009065523709593154e-01 1.128773500131488999e-01 1.235471024190722411e-01 1.309807477688673671e-01 1.345164700328527196e-01 1.350846615193257994e-01 1.357597794339008845e-01 1.420048404374345263e-01 1.594833797172051648e-01 1.893073324261381196e-01 2.262714610905085522e-01 2.616052824046896097e-01 2.860702926652849420e-01 2.919170483530230675e-01 2.740810500384392445e-01 2.309142347335532697e-01 1.648934552458796443e-01 8.440169298310605528e-02 3.194325011344935350e-02 9.165929753380165634e-02 1.438379951203174467e-01 1.812934953667835192e-01 2.444121826369429762e-01 3.697868808961082276e-01 5.407398596383504730e-01 7.145411670332374454e-01 8.502939355301164515e-01 9.220451322187026566e-01 9.261330448989858466e-01 8.812220397682344331e-01 8.199304242713348900e-01 7.737112872807465624e-01 7.566899038148036105e-01 7.595994218225231576e-01 7.588410467389316016e-01 7.306644964541971765e-01 6.613976230471174667e-01 5.524265881467880224e-01 4.201421285655184690e-01 2.920234299214588547e-01 2.011882544465591893e-01 1.694009859028055287e-01 1.739050383807360656e-01 1.799459004767830217e-01 1.783423905792167752e-01 1.743720836950238273e-01 1.756533495204755102e-01 1.854662437359349825e-01 2.003801166516700483e-01 2.131761385518117224e-01 2.172932480397188892e-01 2.092839618426231285e-01 1.891773838829083065e-01 1.596250399622590188e-01 1.247152292196699597e-01 8.950516893684153097e-02 6.212595822497099518e-02 5.759601565397524936e-02 7.837028819263694435e-02 1.089802513748550639e-01 1.413763362334311824e-01 1.729161123437817082e-01 2.023641647211792405e-01 2.287035090612453414e-01 2.508897475196363303e-01 2.679757978533472973e-01 2.793511471240296418e-01 2.849161625806856390e-01 2.850958060401724281e-01 2.806900100516371288e-01 2.726299121909738221e-01 2.617421862951424538e-01 2.486110314229696139e-01 2.335755022317967944e-01 2.168350552972637124e-01 1.985944568280686162e-01 1.791796419101846505e-01 1.590874976639248262e-01 1.389687373835589435e-01 1.195657247872640022e-01 1.016327939128652547e-01 8.585991269218416766e-02 7.280674441059198365e-02 6.283906743533129724e-02 5.605822898247369429e-02 5.224956307716167175e-02 5.091955021851742036e-02 5.144145136129044116e-02 5.321292497715198605e-02 5.573125706567768484e-02 5.859343669793767861e-02 6.147343593981947907e-02 6.410721535819087491e-02 6.628913989462190126e-02 6.787361529559779449e-02 6.877626012548861134e-02 6.897188905059407904e-02 6.848882489944498053e-02 6.740015416555246441e-02 6.581286805805874884e-02 6.385578935803429279e-02 6.166704327341689801e-02 5.938174965276341727e-02 5.712067564140342613e-02 5.498078040901708402e-02 5.302876993504947872e-02
7.440584408904181435e-02 7.372622112889302970e-02 7.223969956358292088e-02 6.990036688723481884e-02 6.668754682048165516e-02 6.261399054428042066e-02 5.773572474174961527e-02 5.216447523765876948e-02 4.608460021575632587e-02 3.977817074512856460e-02 3.366282727410732645e-02 2.833639134794816924e-02 2.455749293339801187e-02 2.295100636389380347e-02 2.342624108635088173e-02 2.509135079228960383e-02 2.689871055583391984e-02 2.813192262442174019e-02 2.853410186740737778e-02 2.838514539353793539e-02 2.862497323534905075e-02 3.074899345433861411e-02 3.600689184092681350e-02 4.450720909811221870e-02 5.541049782687385711e-02 6.758713831797921734e-02 7.993162223070492123e-02 9.144217532567304463e-02 1.012611405760641403e-01 1.087264327948153503e-01 1.134280074725272647e-01 1.152526227807331299e-01 1.144004176545401208e-01 1.113595557166390804e-01 1.068292360672303404e-01 1.015880199849266280e-01 9.631849331302722028e-02 9.142765652161408130e-02 8.694024208965042688e-02 8.255854621610937694e-02 7.795100092011238158e-02 7.327819154522453859e-02 6.986993302815058815e-02 7.051232388348360747e-02 7.801274904711072433e-02 9.249980035897359398e-02 1.111775389254994750e-01 1.303084165082956936e-01 1.466063072845578963e-01 1.578987855430995513e-01 1.637180430584348478e-01 1.660676953705171321e-01 1.700240356774519734e-01 1.824989732332665815e-01 2.075344462588781247e-01 2.420577367540371061e-01 2.772632176954287209e-01 3.026736380085184863e-01 3.091513913582392137e-01 2.906894248215016741e-01 2.454675068675615524e-01 1.767238778637741092e-01 9.591893879712380666e-02 5.628505719222885034e-02 1.136715928698797951e-01 1.680492775218763724e-01 1.990371155891879629e-01 2.364528671742709698e-01 3.311344080249312705e-01 4.830246038883740933e-01 6.481332855307145868e-01 7.811897907904912230e-01 8.530200918230230744e-01 8.582992743403686786e-01 8.156634291872745246e-01 7.584251353231253878e-01 7.175318377656900726e-01 7.046545996427711067e-01 7.085695852701970887e-01 7.063432463146873674e-01 6.764771726814128305e-01 6.076650114084461984e-01 5.034816994333567441e-01 3.824704096122486519e-01 2.737564906418614163e-01 2.068836694352843286e-01 1.864946890348547770e-01 1.835332712997020665e-01 1.755563381583014892e-01 1.607954746208860863e-01 1.475577967420515779e-01 1.451411516250440958e-01 1.560718904997817347e-01 1.740699336399269270e-01 1.902970092407680613e-01 1.985132734650864872e-01 1.961718140367515739e-01 1.836827771967637080e-01 1.631175906326993164e-01 1.369983369316344346e-01 1.076426096415081246e-01 7.743985903623240574e-02 5.137667185248671192e-02 4.494242640946400497e-02 6.749891459857432219e-02 1.023350425709413508e-01 1.399031534676554167e-01 1.761893542327836182e-01 2.084640591980556901e-01 2.346806653606742787e-01 2.535896805870861415e-01 2.648434877812517185e-01 2.689202421218680472e-01 2.668703068197980643e-01 2.599711288584288238e-01 2.494078989164974502e-01 2.360806852805773515e-01 2.205797712682653067e-01 2.032963358969582801e-01 1.845863265153810662e-01 1.649055081843018300e-01 1.448712160798032722e-01 1.252495221717783436e-01 1.068919852680512844e-01 9.064824475336795417e-02 7.726442626155911875e-02 6.725663624827198095e-02 6.076151269236060304e-02 5.744888777967496751e-02 5.662920766602867056e-02 5.752107641623976225e-02 5.946632700967361546e-02 6.198267005535934571e-02 6.471760014276199680e-02 6.739248162105367090e-02 6.977335925358041369e-02 7.166657859615885307e-02 7.292609418735863935e-02 7.346175009219886587e-02 7.324316445262350761e-02 7.229787280197669253e-02 7.070444158149170877e-02 6.858193449971601574e-02 6.607707503381128611e-02 6.335016858884068292e-02 6.056061875674020184e-02 5.785287325777634798e-02 5.534393072878471959e-02 5.311399390053454100e-02 5.120207118976577432e-02 4.960781150652292248e-02
7.231322940588807979e-02 7.280816113109583876e-02 7.259917810326886600e-02 7.160755791147549454e-02 6.977032463152772757e-02 6.704778225749333243e-02 6.343268267710108765e-02 5.896160727505930788e-02 5.372974435984656516e-02 4.791145184995396905e-02 4.179098159135893886e-02 3.580872223662363851e-02 3.061514634062149909e-02 2.704936060167675849e-02 2.581006106182974838e-02 2.683271276584718590e-02 2.920750978207707280e-02 3.183469053524805997e-02 3.390915388946606074e-02 3.503747081399881391e-02 3.528293751068878326e-02 3.526478161052793575e-02 3.620966298695318941e-02 3.959706194667048096e-02 4.626771793556420931e-02 5.590268994145904113e-02 6.742892298489230885e-02 7.957650137354778386e-02 9.113636161913543643e-02 1.010541313884119330e-01 1.084930252898132219e-01 1.128961144580604564e-01 1.140383509538169665e-01 1.120512960818716153e-01 1.074060828639508414e-01 1.008456377807562115e-01 9.326263622108577067e-02 8.552503465895083812e-02 7.826577862282302345e-02 7.169823494349707171e-02 6.559499327510577571e-02 5.962027361373853362e-02 5.419901577086083666e-02 5.189056711532569199e-02 5.744858592918832690e-02 7.332499970343361873e-02 9.690196658854720313e-02 1.236461404584052320e-01 1.491844688047991030e-01 1.698753021364536875e-01 1.835002236312434365e-01 1.903312900085780413e-01 1.942563691262489678e-01 2.026321210529832828e-01 2.223814226306948805e-01 2.536439144045322669e-01 2.884084280156776758e-01 3.150151681838844753e-01 3.227582845104931542e-01 3.046599741580074405e-01 2.590969053641040687e-01 1.912953223756132803e-01 1.189067044717182914e-01 9.568878643770284409e-02 1.445379627960576840e-01 1.937982501944489899e-01 2.153566440837746676e-01 2.266784665379598662e-01 2.856069325646408696e-01 4.139124787329239163e-01 5.673939441631556946e-01 6.954915130661221134e-01 7.660278440564015634e-01 7.722338421757499738e-01 7.323760257093990811e-01 6.794502033975856614e-01 6.426388400357810893e-01 6.309227420012025744e-01 6.326428337790034329e-01 6.274543422341355425e-01 5.969233475376382048e-01 5.317170669424396978e-01 4.367135160148167272e-01 3.319552607969776803e-01 2.476252831933859477e-01 2.067224844340480316e-01 1.975809286150597144e-01 1.901169588525728760e-01 1.711105305633395246e-01 1.439222443107051885e-01 1.191639737960815543e-01 1.087711948591705835e-01 1.169442495852071745e-01 1.356748981950898492e-01 1.551078171604622358e-01 1.696991812428621516e-01 1.774909724924370880e-01 1.784606633525021302e-01 1.732131436232243471e-01 1.621650641052600483e-01 1.453393366212253623e-01 1.227911233595644497e-01 9.577334952484772845e-02 6.973909992429937199e-02 6.106089457352574523e-02 8.285011915266947413e-02 1.196210679804978055e-01 1.576571735751112480e-01 1.908046086378193118e-01 2.161071416532155676e-01 2.324789445063698556e-01 2.401917353811964528e-01 2.404131235064152772e-01 2.347155438492546931e-01 2.246421212288517155e-01 2.114318222549080584e-01 1.959518159298088702e-01 1.788023605857858023e-01 1.604991422431507053e-01 1.416338949899389743e-01 1.229566348453316887e-01 1.053725937615208191e-01 8.987027423089100076e-02 7.738379675579791506e-02 6.856913154097173113e-02 6.353106677981806838e-02 6.171695657208644409e-02 6.217678631626644831e-02 6.398636548337689745e-02 6.648007541774905715e-02 6.924289590369736569e-02 7.200817195795394809e-02 7.457037083665284116e-02 7.674392814109522176e-02 7.835918218900642107e-02 7.927646887236512729e-02 7.940305000648111011e-02 7.870456618809945626e-02 7.720843111881918464e-02 7.499981437334864165e-02 7.221207107407814907e-02 6.901352236462245104e-02 6.559204876446085575e-02 6.213847946372819120e-02 5.882956678039386045e-02 5.581166010003984351e-02 5.318704213478735870e-02 5.100576887574406748e-02 4.926576153935558616e-02 4.792205647943952734e-02 4.690307332520760736e-02
6.766184047270937252e-02 6.899744156455789312e-02 6.977756702502398156e-02 6.990446755730729544e-02 6.928646249112513367e-02 6.784421578856943136e-02 6.551860878187866499e-02 6.228063751140448800e-02 5.814413205965889703e-02 5.318291616884694706e-02 4.755576681879215145e-02 4.154578711025019855e-02 3.562416865101195040e-02 3.053494821012188443e-02 2.729344195137263507e-02 2.676214877177307550e-02 2.884316093852868843e-02 3.246600698705437438e-02 3.642361915722409221e-02 3.985466332833224185e-02 4.230372624311656837e-02 4.372605259621297619e-02 4.454671252374351603e-02 4.571149415508012070e-02 4.852643788044716522e-02 5.409160053050550421e-02 6.265013431608879024e-02 7.350927540432387886e-02 8.546036859152048026e-02 9.717480547096717103e-02 1.074183903253245892e-01 1.151692174249532019e-01 1.197030930210765537e-01 1.206574813455116857e-01 1.180628091800736551e-01 1.123278676188292080e-01 1.041725835579314502e-01 9.450928820295938226e-02 8.427626762260791160e-02 7.422561635487862075e-02 6.468831613695640026e-02 5.543840234347794521e-02 4.598273315038451520e-02 3.701184380926724610e-02 3.426199351909962193e-02 4.689782212790882809e-02 7.286347816249423570e-02 1.054664059637934193e-01 1.394454096582335711e-01 1.700801282426449290e-01 1.934371174067812671e-01 2.076449110344500970e-01 2.145948509838395413e-01 2.209958259088088683e-01 2.360538304276066646e-01 2.641294673758027844e-01 2.993871242733046056e-01 3.292543028714907671e-01 3.410622585544485497e-01 3.265513148164186363e-01 2.844906732447423092e-01 2.229902930541881878e-01 1.647401920115848795e-01 1.503903873200369556e-01 1.852623124656120335e-01 2.217250474454869058e-01 2.297067978064274985e-01 2.150424016909530389e-01 2.344905111094181260e-01 3.355853012691648596e-01 4.751141754622171809e-01 5.955399100164110449e-01 6.625370426147343395e-01 6.688182438547616293e-01 6.323274576182841278e-01 5.847381486211653545e-01 5.520896603262970270e-01 5.406600437072688337e-01 5.401532615748156907e-01 5.342053031836468957e-01 5.068394569793998050e-01 4.488277115750785584e-01 3.648014168994376805e-01 2.762482524126696481e-01 2.157819239656441068e-01 1.994756379563163151e-01 2.017201094068651890e-01 1.937124072729131119e-01 1.688296235175975046e-01 1.337669314547125787e-01 9.923021302669425558e-02 7.669608521452019045e-02 7.534041467794241886e-02 9.176300219246660839e-02 1.157360477685611400e-01 1.411961973076483468e-01 1.651207848267330081e-01 1.852830100324862062e-01 1.993686045450905331e-01 2.049149624541671544e-01 1.998283182309156247e-01 1.832544857582893705e-01 1.565998373907588614e-01 1.248576034864329054e-01 9.896794342746693951e-02 9.510334813637735807e-02 1.155781819109670816e-01 1.449487996435945281e-01 1.715395738188180974e-01 1.904460436911616372e-01 2.004351252118845017e-01 2.021952627828587368e-01 1.973195941804671838e-01 1.876051907211274405e-01 1.746162709954854064e-01 1.595218326812500864e-01 1.431641678539121720e-01 1.262505873762305719e-01 1.095474124295330864e-01 9.399440338098156988e-02 8.069843527524499238e-02 7.075757743186937565e-02 6.486364434855709793e-02 6.285886231195786378e-02 6.375548165689225166e-02 6.631577129251514657e-02 6.958092690118701518e-02 7.299626104276513150e-02 7.629224354096530991e-02 7.932951178283165206e-02 8.199406368878447982e-02 8.415420173732586495e-02 8.566274971523892001e-02 8.638162204252300413e-02 8.620988506181546940e-02 8.510442637185122727e-02 8.308954445984347015e-02 8.025619551019234910e-02 7.675344417192593582e-02 7.277480982776021734e-02 6.854155093310414226e-02 6.428407766837539172e-02 6.022207050014644764e-02 5.654396226128381026e-02 5.338758922602056950e-02 5.082578850392735492e-02 4.886200004130197144e-02 4.743931110048472261e-02 4.646146544881788604e-02 4.581923857335832434e-02 4.541414958748660885e-02
6.138473843726003493e-02 6.314720047396056579e-02 6.452095130277735180e-02 6.540485021027672707e-02 6.569507969151959503e-02 6.528976926082792620e-02 6.409507894636626291e-02 6.203308297051773890e-02 5.905200578328478889e-02 5.513985578342729676e-02 5.034366494484071586e-02 4.479927991861088615e-02 3.878280510523927915e-02 3.280558449114885644e-02 2.776896773908714422e-02 2.502364706629699870e-02 2.569353322515617599e-02 2.944264159914059681e-02 3.482766738492345387e-02 4.051971487309038999e-02 4.566209001025554881e-02 4.980418175387834462e-02 5.286658455984057092e-02 5.517816634764772382e-02 5.751094840650919360e-02 6.097611187031931612e-02 6.664706715705981388e-02 7.502773053950199944e-02 8.578194803053990070e-02 9.790468946209736345e-02 1.100746046245212745e-01 1.209423849988355976e-01 1.293206550804589794e-01 1.343141878536807943e-01 1.354101218102767012e-01 1.325246710156482710e-01 1.259962965688629366e-01 1.165207494632132523e-01 1.050316119535975035e-01 9.252966313915729490e-02 7.985019902160830907e-02 6.735693911171090897e-02 5.464478023753187308e-02 4.058328821792792085e-02 2.477616704644372558e-02 1.924394358590571924e-02 4.335241574163991446e-02 7.953914647750225109e-02 1.201289019453521678e-01 1.600182872948857360e-01 1.939866705943394387e-01 2.179535552089317818e-01 2.311799477575501582e-01 2.385076454784514355e-01 2.502063003129788576e-01 2.754145604997976227e-01 3.125302046537378198e-01 3.490046398123168303e-01 3.696995439828314467e-01 3.641347171636941660e-01 3.306324018281283639e-01 2.789188176068067571e-01 2.316875259303723122e-01 2.165949914162292600e-01 2.340345764116580352e-01 2.519036202570987260e-01 2.425088914061780399e-01 2.029962432733837252e-01 1.804456255564302336e-01 2.503969307963417323e-01 3.736722416116587953e-01 4.824745020318575994e-01 5.421520340262220294e-01 5.466837807707466412e-01 5.142121970318791480e-01 4.741988933681727802e-01 4.482228177137657643e-01 4.403454364047021952e-01 4.436491325450860890e-01 4.456612250351057458e-01 4.296057435371334887e-01 3.827272058452286796e-01 3.076301757358104738e-01 2.278707625315946617e-01 1.825864627289766062e-01 1.852241244406844789e-01 1.982101501790914377e-01 1.935233555878740352e-01 1.693635373701886104e-01 1.355387454295574057e-01 1.027773646107465327e-01 7.787508430178710639e-02 6.561673582241324409e-02 7.237796256954803775e-02 9.803279616543027208e-02 1.348511038869692202e-01 1.755076906739989340e-01 2.138296324656783487e-01 2.440857130333294600e-01 2.613242807595094752e-01 2.623191552672001214e-01 2.465280692188121237e-01 2.166846243451839849e-01 1.790047052328679333e-01 1.432480846332036539e-01 1.215615586537434623e-01 1.206401633375506627e-01 1.330212952718306807e-01 1.467573325792620176e-01 1.552078753162238756e-01 1.565505679051979737e-01 1.514541456116991480e-01 1.415585887749064853e-01 1.286218555953216325e-01 1.141338898602326651e-01 9.927713443147097305e-02 8.509852360604028276e-02 7.272899392619835979e-02 6.345160063943855455e-02 5.836375517007265368e-02 5.763545128461909639e-02 6.020576144685366865e-02 6.450894795340389454e-02 6.931076986051751265e-02 7.394286707437389139e-02 7.816278611967696077e-02 8.194434926818666698e-02 8.531141226813643286e-02 8.824092481518051867e-02 9.063316576531717239e-02 9.233138379915309391e-02 9.316540022944996835e-02 9.299648907428956224e-02 9.175009240677402256e-02 8.943222824372472346e-02 8.613129384248782716e-02 8.200925827409442925e-02 7.728626999006041332e-02 7.222167679525305639e-02 6.709308693272728052e-02 6.217384098378966190e-02 5.770866027565715872e-02 5.388812994353190527e-02 5.082568083974917106e-02 4.854460121686279828e-02 4.698316801393958436e-02 4.601962291397442700e-02 4.550868194605903888e-02 4.531619802174149253e-02 4.534218675348079819e-02 4.552979497417351806e-02
5.456756565099882966e-02 5.634017089554233665e-02 5.787392339806778085e-02 5.908025083734087107e-02 5.986108511516454594e-02 6.011161443281451411e-02 5.972429242490137624e-02 5.859437140177480019e-02 5.662733447461404390e-02 5.374884721639638929e-02 4.991845555704467474e-02 4.514982824446146792e-02 3.954461229799801497e-02 3.335897995313526904e-02 2.715393491709276394e-02 2.212197312470671681e-02 2.032791655800452249e-02 2.315819042755587823e-02 2.934669025342222584e-02 3.689654041113934330e-02 4.452593151994650722e-02 5.150993258856412932e-02 5.747238513543408839e-02 6.234927365844420560e-02 6.642996735451790757e-02 7.038852133834111457e-02 7.520116456352167467e-02 8.185884863997609784e-02 9.093728527627932545e-02 1.022928433553621508e-01 1.150847334572990960e-01 1.280314984462440908e-01 1.397045916941035415e-01 1.487668227963759582e-01 1.541514079634538070e-01 1.551909269941509628e-01 1.516936522120927999e-01 1.439587393071573296e-01 1.327256551362997750e-01 1.190583472512529301e-01 1.041565167055227281e-01 8.905875408509850155e-02 7.419896597152629558e-02 5.891695387670982387e-02 4.131211825664921067e-02 1.898574447948259136e-02 1.303376385378460581e-02 5.031900359510127485e-02 9.490347848971562861e-02 1.421842945616286213e-01 1.863538852211648889e-01 2.214092269207608432e-01 2.436556398984036365e-01 2.549092991803759700e-01 2.646863655084021327e-01 2.864271018356437937e-01 3.251950933119341358e-01 3.706196210962045545e-01 4.048924486109659049e-01 4.137336409151476935e-01 3.928767672690456347e-01 3.509507686858182041e-01 3.083133488228591568e-01 2.862171163756860315e-01 2.853161211283580245e-01 2.826843407597445235e-01 2.547241523261052354e-01 1.941121392746949226e-01 1.300541620912006868e-01 1.609897778608382901e-01 2.651441448905444420e-01 3.566200929220781912e-01 4.032761492743580645e-01 4.028645059518596860e-01 3.747006402441896422e-01 3.454198158489815706e-01 3.312026913791707439e-01 3.354857422481670737e-01 3.564645697790811418e-01 3.816663625327861298e-01 3.872590025216198772e-01 3.543757691715796465e-01 2.839662356039500679e-01 2.017433985258800522e-01 1.552631077656732028e-01 1.655746178136218161e-01 1.864372172279574469e-01 1.878262364427518705e-01 1.710463077808462018e-01 1.484879504104075487e-01 1.302836420075839385e-01 1.182395830210646870e-01 1.105315746226031848e-01 1.108023650521413328e-01 1.281353687184242640e-01 1.649130621728301382e-01 2.130675314564358103e-01 2.614997210803118866e-01 3.002128855174081568e-01 3.217975948774948192e-01 3.224925937198573345e-01 3.027354915419161463e-01 2.669423950730268613e-01 2.226069986855581384e-01 1.789835342887342584e-01 1.451841898743531367e-01 1.264874489062685070e-01 1.202257642509378943e-01 1.184997587436127792e-01 1.151667112258535075e-01 1.080210378140457200e-01 9.746531273783674842e-02 8.504118351741071780e-02 7.261155692182880150e-02 6.205653692997158133e-02 5.511089244651702634e-02 5.283060867804569710e-02 5.482999796540810600e-02 5.950616233663393734e-02 6.515415069928064129e-02 7.063433145765971033e-02 7.541898211174809241e-02 7.943057080937118708e-02 8.285372404507089505e-02 8.595483096052186633e-02 8.893038627418911601e-02 9.181533308730585596e-02 9.447024748272256356e-02 9.663459219615654072e-02 9.800963266483972425e-02 9.833532118429465230e-02 9.744201493790279056e-02 9.527415047646245472e-02 9.189158603185355878e-02 8.745639051303502609e-02 8.221173731862621570e-02 7.645747232080384037e-02 7.052474845274010751e-02 6.475008963461212352e-02 5.944766223210409817e-02 5.487838206546061248e-02 5.121752662532417372e-02 4.852926807506745960e-02 4.676210965970617472e-02 4.577426676391686128e-02 4.538162072553156290e-02 4.540772658245231796e-02 4.571802832573997749e-02 4.623296175962288840e-02 4.692428052540821570e-02 4.780162717777319825e-02
4.816957518908240171e-02 4.964311640673571557e-02 5.097135179162352175e-02 5.209117794699168885e-02 5.292666840731548999e-02 5.338971114648894539e-02 5.338168923026241630e-02 5.279642499300186975e-02 5.152464125985782573e-02 4.946027123500812417e-02 4.650915101162484550e-02 4.260119395382391122e-02 3.770885053464934772e-02 3.188033201890123902e-02 2.531767355771239250e-02 1.862425352101758011e-02 1.369899043141879769e-02 1.455549014429491535e-02 2.129294761523283994e-02 3.037339586363962257e-02 3.999796485778205762e-02 4.935425236532534760e-02 5.796315178797376705e-02 6.555635301017921635e-02 7.210505897462436697e-02 7.788543185660429247e-02 8.351513932498029480e-02 8.988228882604216985e-02 9.790109636205221455e-02 1.081400604784971270e-01 1.205204602864045627e-01 1.342663742752445710e-01 1.480889268895384525e-01 1.604633152608890834e-01 1.698955694924701443e-01 1.751468320770264431e-01 1.754094139478144521e-01 1.704269179644739840e-01 1.605467566812060209e-01 1.466945586594290418e-01 1.302571733238074847e-01 1.128363314048946714e-01 9.579000353979549853e-02 7.951519247578253680e-02 6.275003932351548575e-02 4.259365773427341989e-02 1.560216422828612608e-02 2.067518912697425409e-02 6.628370806441832852e-02 1.183666993055266653e-01 1.711956085995930965e-01 2.173953509629535374e-01 2.503888140603206525e-01 2.681140708628025338e-01 2.771769269567707084e-01 2.932911880693078177e-01 3.300597099768455833e-01 3.831142412419620835e-01 4.328990772714423896e-01 4.597416335190938619e-01 4.542180468864086551e-01 4.213673814263907413e-01 3.791066148215454512e-01 3.473920416649526888e-01 3.298808589191049023e-01 3.095502739789501856e-01 2.664826626783130537e-01 1.929534565566431437e-01 1.001348497701581158e-01 7.089271967800608865e-02 1.525529407902510293e-01 2.197279374482241088e-01 2.460436757311437184e-01 2.357640568499346778e-01 2.108354974065525245e-01 1.950835878843218962e-01 1.990117168804601266e-01 2.289453671894470799e-01 2.856194965773051209e-01 3.460686491206186322e-01 3.768929158268084501e-01 3.573025972698182784e-01 2.900179247092554147e-01 2.020044787087643956e-01 1.416842818020473682e-01 1.436712266462541743e-01 1.662076119054584911e-01 1.746865552420205359e-01 1.705525317306713917e-01 1.656885989606061982e-01 1.660561972618571358e-01 1.683871265387267557e-01 1.684835077507872980e-01 1.692825269634142260e-01 1.818510624634588069e-01 2.151483493701389638e-01 2.644098545475453421e-01 3.157624422335987280e-01 3.556469640339190441e-01 3.750029269478062921e-01 3.704042737952651931e-01 3.438058110264443079e-01 3.013097457113178002e-01 2.513265879682949344e-01 2.025511554770976774e-01 1.619812327482603176e-01 1.330264705306244410e-01 1.144992530206563053e-01 1.022560109673997519e-01 9.265861046896847752e-02 8.442935902028603223e-02 7.819453659155657654e-02 7.510818646280605082e-02 7.556700713628491939e-02 7.876674807063566153e-02 8.324706669429908501e-02 8.762875061452039815e-02 9.097060279211317824e-02 9.282857921514596489e-02 9.321389405424336527e-02 9.251877916048494022e-02 9.139944991416736053e-02 9.059366842087540617e-02 9.068593096216870375e-02 9.190046054906424178e-02 9.403372070816858053e-02 9.656233056781543533e-02 9.884304745895068633e-02 1.002915860467899350e-01 1.004868106693442564e-01 9.920600905029933192e-02 9.641690557583523780e-02 9.224838568403667671e-02 8.695345118539202223e-02 8.087153233900115645e-02 7.439322558004858588e-02 6.792766422756581213e-02 6.187033776661982759e-02 5.656770924044186855e-02 5.227678866088712739e-02 4.912601895409655223e-02 4.709579766811158863e-02 4.603823936084015800e-02 4.573491505513462008e-02 4.596543070371721801e-02 4.655709317518995360e-02 4.740455744597056598e-02 4.846530759634794933e-02 4.974189377931831357e-02 5.125984807666237458e-02 5.304712155444669258e-02
4.264935990852393444e-02 4.373399084625224920e-02 4.468569377945917631e-02 4.546873761548059223e-02 4.603679677890273880e-02 4.633164448866500945e-02 4.628244521394999506e-02 4.580591851460269481e-02 4.480764717383345364e-02 4.318478937261226169e-02 4.083043587256380419e-02 3.763985194205938384e-02 3.351894038455092290e-02 2.839578736228600894e-02 2.223878876845395217e-02 1.510167389706014440e-02 7.413364469284407753e-03 5.212357705132008266e-03 1.390118585302065925e-02 2.427609313076985187e-02 3.506880306540226949e-02 4.582909541639914458e-02 5.617921991427827361e-02 6.579994906975683566e-02 7.448767276797570169e-02 8.223492642947781428e-02 8.931061433646192427e-02 9.629835929737072531e-02 1.040282299383169656e-01 1.133494102243483570e-01 1.247848118407282603e-01 1.382338883804994090e-01 1.528893878056900857e-01 1.673823333998300245e-01 1.800497886726796504e-01 1.892268213984639735e-01 1.935174030292553526e-01 1.920267336864682761e-01 1.845393868938308979e-01 1.716229825460516834e-01 1.546306059095013397e-01 1.355513512367644835e-01 1.165927703143199712e-01 9.932279562612800206e-02 8.346396253143573141e-02 6.623433391741345710e-02 4.326110265142410483e-02 1.074328505863019444e-02 3.397044611060880820e-02 8.829860831080840744e-02 1.476714036188093715e-01 2.040251005267781914e-01 2.483930001003348542e-01 2.745422795649990477e-01 2.842001375088111237e-01 2.917196586402054370e-01 3.189172519725052557e-01 3.729168630546668139e-01 4.356902087718349526e-01 4.813188345830016757e-01 4.929295077856539753e-01 4.697882661954572159e-01 4.270435786432860148e-01 3.860620307789766614e-01 3.559732366525208413e-01 3.248991520110476316e-01 2.752452461488821278e-01 2.010779357056652339e-01 1.109230194496940852e-01 2.245797222811242097e-02 4.822730971586144944e-02 8.403810477093533182e-02 8.306191369100189570e-02 5.557052205380880877e-02 2.563594930681428741e-02 2.248558524273640280e-02 5.378801211904379875e-02 1.282894904559333527e-01 2.273956334379653998e-01 3.174654346907246905e-01 3.665557428576517451e-01 3.581847356373271674e-01 2.981885827525505572e-01 2.128378711342466534e-01 1.426688308134989036e-01 1.242796568747018965e-01 1.391482034146149238e-01 1.535227183606765189e-01 1.645665918259800464e-01 1.788524586023317875e-01 1.962169123173084506e-01 2.102889405674793211e-01 2.166324713985861294e-01 2.191577456281676994e-01 2.308812137533598208e-01 2.632144380418184881e-01 3.121050371917617472e-01 3.619943995299056416e-01 3.977985230108989079e-01 4.105667671507608474e-01 3.983079630736004462e-01 3.648144206314937743e-01 3.175640183155239993e-01 2.653564537315746263e-01 2.162077429567909048e-01 1.758121325741568985e-01 1.467221309751431113e-01 1.284951213373330958e-01 1.189603518176040320e-01 1.157831234611309268e-01 1.170922562704893033e-01 1.212358418999736204e-01 1.265451895265915228e-01 1.314273004558559610e-01 1.345732785363160655e-01 1.351010471608759533e-01 1.326143960998781290e-01 1.272147594695827166e-01 1.194885526180275437e-01 1.104691222177746485e-01 1.015447693532396667e-01 9.424317626565158201e-02 8.981322572285430073e-02 8.869924883020686990e-02 9.031582935571350057e-02 9.339750572831294340e-02 9.659241468464180302e-02 9.885022434419392379e-02 9.953131863966327431e-02 9.836851737732832390e-02 9.538582635737027915e-02 9.081721498096913259e-02 8.503706118446423268e-02 7.850323287625599056e-02 7.171041909645307910e-02 6.514938413400131467e-02 5.926603528643694524e-02 5.441469291537529007e-02 5.080778163041636125e-02 4.848079874965576658e-02 4.730156256686822436e-02 4.703280235718721586e-02 4.741843666445290373e-02 4.825094821420568281e-02 4.940000531270202083e-02 5.080840864355362640e-02 5.247044501635134139e-02 5.440520613808738637e-02 5.663273601317658779e-02 5.915726175614113153e-02 6.195898660131746866e-02
3.771544990933383551e-02 3.856319535575900709e-02 3.922785774680350585e-02 3.968704488198145086e-02 3.991398585158228290e-02 3.987605196851276568e-02 3.953320567218934767e-02 3.883658786977916416e-02 3.772754071038976476e-02 3.613744677600551347e-02 3.398884905126187128e-02 3.119843610873761566e-02 2.768279435039612546e-02 2.336901679768164930e-02 1.821775489716491794e-02 1.230115365505008058e-02 6.368039103593190267e-03 6.528877371205868765e-03 1.427184249954023543e-02 2.380762590081189969e-02 3.411545029425175346e-02 4.479828355467577183e-02 5.550886517793557351e-02 6.590936824607991629e-02 7.570553183977171696e-02 8.471119974730505209e-02 9.293013981936135148e-02 1.006344179235055397e-01 1.083974044661469294e-01 1.170187272608047141e-01 1.272945433624416700e-01 1.396762191964002475e-01 1.539744538930567785e-01 1.692670691900056146e-01 1.840356246113923067e-01 1.964431726537465284e-01 2.046612608304425596e-01 2.071971761460529027e-01 2.031968886767697990e-01 1.926989173124565025e-01 1.768013092715572665e-01 1.576699900591558290e-01 1.382220655663175535e-01 1.211675114532333869e-01 1.072860471268901328e-01 9.403534290129064721e-02 7.633145636704111170e-02 4.934522181694370874e-02 1.765859202163260269e-02 5.256433017886879416e-02 1.148343499165696419e-01 1.793369769689498738e-01 2.346960520310120979e-01 2.707595226953775636e-01 2.832123083046431122e-01 2.805933429006615687e-01 2.881997131996810735e-01 3.301470353748615083e-01 3.977596137428967005e-01 4.594349834326157955e-01 4.888703397122154404e-01 4.774687032900846728e-01 4.362902570885993092e-01 3.887209398813784023e-01 3.516090594735365449e-01 3.193075780612615322e-01 2.750461982502019342e-01 2.135528537160868712e-01 1.472467600426218270e-01 9.872362401529299891e-02 8.437104721439565858e-02 9.654202154093714794e-02 1.242709857639745785e-01 1.573630410801351576e-01 1.771878241105615537e-01 1.662946754178810660e-01 1.252912643543880877e-01 1.101501848669390604e-01 1.818812033023923524e-01 2.700494293995615025e-01 3.237138540826789979e-01 3.257090404687389973e-01 2.816694942837141280e-01 2.131987007861343708e-01 1.487524625998744021e-01 1.135657732666843223e-01 1.119789335775232958e-01 1.275669120948076107e-01 1.516208187402700303e-01 1.815718000830037204e-01 2.113887304506595621e-01 2.330269565403359500e-01 2.427436889064414072e-01 2.466017360921788637e-01 2.598281271580356599e-01 2.936065067015242169e-01 3.417582372506360322e-01 3.875313790387465707e-01 4.164538106266048034e-01 4.214297440110938986e-01 4.026497872851559912e-01 3.655800058518388074e-01 3.183756487609925023e-01 2.694749468218884392e-01 2.258469326814059042e-01 1.920535477356522525e-01 1.700082524726097555e-01 1.592300958113670450e-01 1.574973412485923263e-01 1.617427295537375576e-01 1.688265091174825372e-01 1.759756760702481104e-01 1.809755167925428954e-01 1.822497636390398856e-01 1.788914315486619389e-01 1.706612051326990565e-01 1.579599245614238257e-01 1.417852402821054014e-01 1.236899806027422222e-01 1.057560367514636945e-01 9.052650022008582043e-02 8.058786980362449281e-02 7.733784853389485958e-02 7.973812764479271120e-02 8.503962009597057503e-02 9.061318707066638722e-02 9.477798469518977642e-02 9.672512864741301952e-02 9.624612136720415989e-02 9.351508414871068098e-02 8.894069238406150657e-02 8.306493308007543985e-02 7.649058083434419342e-02 6.982514159712180368e-02 6.363102030948177001e-02 5.837301841584779244e-02 5.436151790896737168e-02 5.170754589323980910e-02 5.032206044879422580e-02 4.997723854404122895e-02 5.040340918467496600e-02 5.137153924741277855e-02 5.273226583359891945e-02 5.441492647230157520e-02 5.640414007572786687e-02 5.870987563019088723e-02 6.134114910181702462e-02 6.428849467113761929e-02 6.751650221723475009e-02 7.096484364023074309e-02 7.455464985081321216e-02
3.249857183438761843e-02 3.338181655388629959e-02 3.402485497206485243e-02 3.440054431612674796e-02 3.448152698780789643e-02 3.424024521603132726e-02 3.364887610438191401e-02 3.267926267997599277e-02 3.130304815191380791e-02 2.949248500724654248e-02 2.722295845301433981e-02 2.447963651253626596e-02 2.127449795196106885e-02 1.769239553692422001e-02 1.402875627485317134e-02 1.120093370154921254e-02 1.122858124467363342e-02 1.519773780786041160e-02 2.181737515520245849e-02 2.995402819296360403e-02 3.906138787964903020e-02 4.879558507059341549e-02 5.885189995623187759e-02 6.892241184809243248e-02 7.870488938512253119e-02 8.794321438628840970e-02 9.649281594567218900e-02 1.044022734063416169e-01 1.119888350193614379e-01 1.198624310366175061e-01 1.288334877097060960e-01 1.396626377757358706e-01 1.527070940836104118e-01 1.676287194281201320e-01 1.833188327520842986e-01 1.980600408985224437e-01 2.098403698109722881e-01 2.167344204736958158e-01 2.173057436472722315e-01 2.110022173004286461e-01 1.985022583185612199e-01 1.819166152805166414e-01 1.646080906254755727e-01 1.501502425794694062e-01 1.401396528187696944e-01 1.322240387369581494e-01 1.208079998156656731e-01 1.001485112971564340e-01 6.845104560477979772e-02 4.365290730438691619e-02 8.003349575461662924e-02 1.456067430230167381e-01 2.095600556056799457e-01 2.562882135721500365e-01 2.751732836947271554e-01 2.655613384699488932e-01 2.460537468599359456e-01 2.557999953940103821e-01 3.121283688770299380e-01 3.825334522584500352e-01 4.284802607817011499e-01 4.313071660509322225e-01 3.958479276696189042e-01 3.460378490094941917e-01 3.077868557313943043e-01 2.841726916206853693e-01 2.580006135098209530e-01 2.207482189913338999e-01 1.831804096780296487e-01 1.634391938840795977e-01 1.736354163585702159e-01 2.168043901598056822e-01 2.811663106451470218e-01 3.411717649299457755e-01 3.707096305343056675e-01 3.549674351311580267e-01 2.974757523716873298e-01 2.245634141125327221e-01 1.857810778390754369e-01 2.052501110059058720e-01 2.374284814161086998e-01 2.462145530788330539e-01 2.268717053236133929e-01 1.897486406346064469e-01 1.487624909117988281e-01 1.158490473528339254e-01 1.001751269863072336e-01 1.070571221489519664e-01 1.337589822760174296e-01 1.707128290462805176e-01 2.060593502389139464e-01 2.298366958186743858e-01 2.394486654115793034e-01 2.439352464421372380e-01 2.602110345189529439e-01 2.966676776985355812e-01 3.434932249009861605e-01 3.839487722207280962e-01 4.060968793726545956e-01 4.057924785066052142e-01 3.853810531093854741e-01 3.511160726374618624e-01 3.105188860336808299e-01 2.703742376854502694e-01 2.357169503718185288e-01 2.097303641248117745e-01 1.939934328622477389e-01 1.884275428687036125e-01 1.910711847431953991e-01 1.984741353775352768e-01 2.067407143407711534e-01 2.124658351580943350e-01 2.131971809674508000e-01 2.075517572789888909e-01 1.951676732952834503e-01 1.765839846874857344e-01 1.530956839134824943e-01 1.266345806262512697e-01 9.977090917188984054e-02 7.601121614721245701e-02 6.030916016097796067e-02 5.716007870941310076e-02 6.438823152186101684e-02 7.522969720425154438e-02 8.513685473211292376e-02 9.220073531989812776e-02 9.588030865092291022e-02 9.630765594247595041e-02 9.396795910668490071e-02 8.953113694806610900e-02 8.374743573196657964e-02 7.737331445427673982e-02 7.111105435670278530e-02 6.555137438004926542e-02 6.111573510245479207e-02 5.801064421187972914e-02 5.622221396899019369e-02 5.557078873847386830e-02 5.580695973979239027e-02 5.670163164312664456e-02 5.809547967364842719e-02 5.990504665215404256e-02 6.210162852077104334e-02 6.468083811045599596e-02 6.763535538574440287e-02 7.093732943139299807e-02 7.453187213116045651e-02 7.833955152995281113e-02 8.226415487511083702e-02 8.620211303402898484e-02 9.005110595844566246e-02
2.610657526989798929e-02 2.724659143227903951e-02 2.812744778140757740e-02 2.870995450108103364e-02 2.895458216938154306e-02 2.882248892820162695e-02 2.827690225444617206e-02 2.728507367261996316e-02 2.582129932542487349e-02 2.387217905553569441e-02 2.144708960627839112e-02 1.860204341047081225e-02 1.550111478878324865e-02 1.258503222014546036e-02 1.093215811674939225e-02 1.209480038558478215e-02 1.625960146209794177e-02 2.239895261360709891e-02 2.978285569972905292e-02 3.804516341072556457e-02 4.695834076598938422e-02 5.632586983115405593e-02 6.594029852851943097e-02 7.557089601300606696e-02 8.497077798862846809e-02 9.390311731856568200e-02 1.021886542637995277e-01 1.097746861022069614e-01 1.168175291796438448e-01 1.237528245121755494e-01 1.313015474672538097e-01 1.403424911347268267e-01 1.516190134565110481e-01 1.653629424158370442e-01 1.810235875926875515e-01 1.972479236909872591e-01 2.121074203153512638e-01 2.234787277354969570e-01 2.295022851775083139e-01 2.290797850318237738e-01 2.223664281412079946e-01 2.111422752224333121e-01 1.987619430901156892e-01 1.891099089393941668e-01 1.842477544381619370e-01 1.821845421664917697e-01 1.772985675080188950e-01 1.632593744131812241e-01 1.364591689147678089e-01 1.010369948770730997e-01 8.352116101749303134e-02 1.196876307585963556e-01 1.817676031422397476e-01 2.369460643973245739e-01 2.663509047080458991e-01 2.598081302349224408e-01 2.204728439221566583e-01 1.774018216850149765e-01 1.880350945944610497e-01 2.513752516344773258e-01 3.092695640689627212e-01 3.280192158072552377e-01 3.035976047826681179e-01 2.568018174311623714e-01 2.219891789690500994e-01 2.151527933749076138e-01 2.177410248248775326e-01 2.132902910594168810e-01 2.053259977358953270e-01 2.072958969218427483e-01 2.373846855251110222e-01 3.070959934978335082e-01 4.008058871873018680e-01 4.847593643130093666e-01 5.284435073694535578e-01 5.173472506149913164e-01 4.562078934732605728e-01 3.643665922323425788e-01 2.670907946934412136e-01 1.878118372612329612e-01 1.427184838990942506e-01 1.314474340464843460e-01 1.356362863647849470e-01 1.394015426655356993e-01 1.369341276619021053e-01 1.277956214885130060e-01 1.146001348943966047e-01 1.062891788977329971e-01 1.173784278169157647e-01 1.475807725586541219e-01 1.796079753039552529e-01 1.994143396874970275e-01 2.053485100307217426e-01 2.096780779493626068e-01 2.297429843732202714e-01 2.687660704973127146e-01 3.134158782137008714e-01 3.489453479944267245e-01 3.673853613885593172e-01 3.676799664912355214e-01 3.532577839401054298e-01 3.292734430236304854e-01 3.005343863156081374e-01 2.706819492362231294e-01 2.425794214423867001e-01 2.191551950629655188e-01 2.035428721384821837e-01 1.977183611218383819e-01 2.005881088248220867e-01 2.079783124220165591e-01 2.147226584197948485e-01 2.165874364140636110e-01 2.110065454839696042e-01 1.970613251985968706e-01 1.751923172733236556e-01 1.468522750819450107e-01 1.141894917833666256e-01 7.988343204857047131e-02 4.768925280734996608e-02 2.757701622100301384e-02 3.697128517773940609e-02 5.768527168679441625e-02 7.629421812958470106e-02 9.030348743485934471e-02 9.935673652558280056e-02 1.037827927594905941e-01 1.042510133511051068e-01 1.016145616073244329e-01 9.680599025665227730e-02 9.075635392777979538e-02 8.432774185905966835e-02 7.825304421443320113e-02 7.308129702978644060e-02 6.913719311997104655e-02 6.651466221559715342e-02 6.512089452954272772e-02 6.476100442541755930e-02 6.522705522604309303e-02 6.635661351651250817e-02 6.805001109776967483e-02 7.025671973111294322e-02 7.294822890777503954e-02 7.609191815572358131e-02 7.963416826304438312e-02 8.349485402851331006e-02 8.757103764058563056e-02 9.174580497424895953e-02 9.589841370926442676e-02 9.991322685406778259e-02 1.036863033185280308e-01 1.071295014365994669e-01
1.831547455607425087e-02 1.976261837626024781e-02 2.098708684880609687e-02 2.193905535474043739e-02 2.256695999219550039e-02 2.281841137722791235e-02 2.264181624923059660e-02 2.198906661117748171e-02 2.082015872100394585e-02 1.911192356505207052e-02 1.687696486942927634e-02 1.421184532026235903e-02 1.143818173449924827e-02 9.493163637116578887e-03 1.015235858734635926e-02 1.403192144129204559e-02 2.004295157767234034e-02 2.736580438033692220e-02 3.561687392337432173e-02 4.457162972112475169e-02 5.404589472626116636e-02 6.385319739447366250e-02 7.378925795628550610e-02 8.362916482956861408e-02 9.313466256242854124e-02 1.020734727702728023e-01 1.102544690663406074e-01 1.175823651605725911e-01 1.241317456106925537e-01 1.302291977453471916e-01 1.365098910687937150e-01 1.438847881846586629e-01 1.533459919767315160e-01 1.656048799814931471e-01 1.806999218250076034e-01 1.977888295092763982e-01 2.152352588227675334e-01 2.309369360329926180e-01 2.427929773594725005e-01 2.492475775739360355e-01 2.498625070231531575e-01 2.458003139748257682e-01 2.399115481209377343e-01 2.358752755036787052e-01 2.360694762958253645e-01 2.392783693826767977e-01 2.404806886731678806e-01 2.331663845666838430e-01 2.125494895989011312e-01 1.790424841421068558e-01 1.439555989095648025e-01 1.360745891289384946e-01 1.723646352971844875e-01 2.257697869312981775e-01 2.661242632610377190e-01 2.749304965226991859e-01 2.440560611463347684e-01 1.776618257358448527e-01 9.991928664834605345e-02 8.818214606608865136e-02 1.436239463346599965e-01 1.779674482112203748e-01 1.708302107080596766e-01 1.329757117173957781e-01 1.012061506170758990e-01 1.159451122955727081e-01 1.538765201737311294e-01 1.862382399680556355e-01 2.076084017857024455e-01 2.247896652036195930e-01 2.616286210444053739e-01 3.421186021881543748e-01 4.531547993738405666e-01 5.563335141823575469e-01 6.176605035187756609e-01 6.212478643317466132e-01 5.707119903300991171e-01 4.826834939105784095e-01 3.776479535679614363e-01 2.729293932171673043e-01 1.794312821515482437e-01 1.027082031436078874e-01 5.721381815551245670e-02 7.616678120348395475e-02 1.154434337057607812e-01 1.395858382728224767e-01 1.401705670209154597e-01 1.232668156251648661e-01 1.098590778191890494e-01 1.187479221687597480e-01 1.377632593824802132e-01 1.475147529073096431e-01 1.462290051143550207e-01 1.494831297558174288e-01 1.734888052676353543e-01 2.137934517620616315e-01 2.551087437090774901e-01 2.871504366364882044e-01 3.067250697899209788e-01 3.148994245704755390e-01 3.138467705373103600e-01 3.048925370559595338e-01 2.883810937065149349e-01 2.648700487208455745e-01 2.365413245746230964e-01 2.079579948560206504e-01 1.854959817411214185e-01 1.744647609384346876e-01 1.747736402915968101e-01 1.804800726254269516e-01 1.843101762902522034e-01 1.811860550158060079e-01 1.688473980072011382e-01 1.472763047378985446e-01 1.179756580108753949e-01 8.335149165354491241e-02 4.629444069020739044e-02 1.184902990135548728e-02 2.836017190314109315e-02 5.851770747053929023e-02 8.378120223613989836e-02 1.031203426514577526e-01 1.163903844194715403e-01 1.239487714538009128e-01 1.265075244230289275e-01 1.250085514629439842e-01 1.205111562806534253e-01 1.140937422712075960e-01 1.067704628782251419e-01 9.942166452307629743e-02 9.273775695921245010e-02 8.718112525645940747e-02 8.297732327036269617e-02 8.014647388446595466e-02 7.857147829295978159e-02 7.807952418345653900e-02 7.850669606594355698e-02 7.972847877030617147e-02 8.165834949652853170e-02 8.422836952015214096e-02 8.736690284926969252e-02 9.098351552869658743e-02 9.496447604167017331e-02 9.917718059720320722e-02 1.034795195186653527e-01 1.077303149297567653e-01 1.117982894022689216e-01 1.155684663019869995e-01 1.189459101050109324e-01 1.218572228272775532e-01 1.242503678202675071e-01
1.133267419231299630e-02 1.262664887652196165e-02 1.388666608690843421e-02 1.502317096889662675e-02 1.595683976341097376e-02 1.661449541979126768e-02 1.692775553412544098e-02 1.683448772771546295e-02 1.628406508732764199e-02 1.524971209369699147e-02 1.375743216402626305e-02 1.195886151409090992e-02 1.031497476238482300e-02 9.881825271041833406e-03 1.187431873145080100e-02 1.632443461883949926e-02 2.256125511132395928e-02 3.010655232572467116e-02 3.868386491073153716e-02 4.809076123880034331e-02 5.813453878640650191e-02 6.860560544277893857e-02 7.926806349978977873e-02 8.986021893861155518e-02 1.001036817405339951e-01 1.097225408373519590e-01 1.184757305860892063e-01 1.262063887275105267e-01 1.329106523320407740e-01 1.388220929770038470e-01 1.444919613102697009e-01 1.508161439813181515e-01 1.589296311954785101e-01 1.699068336870881157e-01 1.843249486682533023e-01 2.019014590131082698e-01 2.214145455680914809e-01 2.409352924258975903e-01 2.582647125422147805e-01 2.714787011869463362e-01 2.795250350363210345e-01 2.827753275604545924e-01 2.832763256850602263e-01 2.842270223557755715e-01 2.882925966753427938e-01 2.953530909899413914e-01 3.015199324051497376e-01 3.005558090257950399e-01 2.868203554737130401e-01 2.585432088220565583e-01 2.214835302186518862e-01 1.930795214925753178e-01 1.970701904593345211e-01 2.339708195120548118e-01 2.780845537716820082e-01 3.055661900670016418e-01 3.030215648739313927e-01 2.671134474468567777e-01 2.039113681276117362e-01 1.274954885626737588e-01 5.944633916415710539e-02 4.229949227814575052e-02 6.193643101122693617e-02 6.384772553285623931e-02 4.380657188444043310e-02 3.185223249723784927e-02 8.076422065716631904e-02 1.416690999330015299e-01 1.885859215166906522e-01 2.135220413489925528e-01 2.392570411456865498e-01 3.081351182937580035e-01 4.196759827195643000e-01 5.330791627458061344e-01 6.114541515438498553e-01 6.367851423445239911e-01 6.096022397629556888e-01 5.441255938729430142e-01 4.618652068775213615e-01 3.820528311101877295e-01 3.096694778603268361e-01 2.348238302455468718e-01 1.513905934687013455e-01 8.416633507401535819e-02 9.936682936049993919e-02 1.423179861257979073e-01 1.561516191280644394e-01 1.387430690555988277e-01 1.097059335584480155e-01 9.416075642638903342e-02 9.319672322487063121e-02 8.753020973159895968e-02 7.463794612915150561e-02 7.700120773473871638e-02 1.069936560193370245e-01 1.459180842458724647e-01 1.807345880833070018e-01 2.091343354746421912e-01 2.332019220874380627e-01 2.540142563020997279e-01 2.692337326909726714e-01 2.744674905682795152e-01 2.661472749272759675e-01 2.435949142638250131e-01 2.097238318062766838e-01 1.708620915830979248e-01 1.361338059691476199e-01 1.151331419279523344e-01 1.105605748523995902e-01 1.138427061110201255e-01 1.144216373817003862e-01 1.067835346199724617e-01 9.006014734334107097e-02 6.676733651704590267e-02 4.423290093889770819e-02 4.127476517421217739e-02 6.332260186709842698e-02 9.165027845039698529e-02 1.178173321703849946e-01 1.389729588769329227e-01 1.540630666032012375e-01 1.629602380041849097e-01 1.661386776325920744e-01 1.644665211211394917e-01 1.590386837343803483e-01 1.510368225765270078e-01 1.416145122700112335e-01 1.318066606040095012e-01 1.224621523974079307e-01 1.142005882753406587e-01 1.073973953910756091e-01 1.022026232415682162e-01 9.859241091015756575e-02 9.643937229468574346e-02 9.557892495637843044e-02 9.585217414405206027e-02 9.711985042326078121e-02 9.925522486607411821e-02 1.021293959766721715e-01 1.055999403152791810e-01 1.095078836340321049e-01 1.136824707405067469e-01 1.179503897165948556e-01 1.221458642127302707e-01 1.261191715758438470e-01 1.297425124947972075e-01 1.329131500413809341e-01 1.355542499222738007e-01 1.376140172245397530e-01 1.390636982942956568e-01 1.398949142582595617e-01
1.416950110658880824e-02 1.389200676095283214e-02 1.387291766332690406e-02 1.406511186720875786e-02 1.439339691933781869e-02 1.476714554441042535e-02 1.509314756357071040e-02 1.528647178501616431e-02 1.528109131073590587e-02 1.504479587099971302e-02 1.460540955085973779e-02 1.409749996084103812e-02 1.383039399791506641e-02 1.432327150205468802e-02 1.616023622296041892e-02 1.967826481549916559e-02 2.486857554328938957e-02 3.155624677059475081e-02 3.954478683270550021e-02 4.864570296924228265e-02 5.866414995627163009e-02 6.938171204523332913e-02 8.054619121575412599e-02 9.186965313421198431e-02 1.030353489236582737e-01 1.137151339513435000e-01 1.236001260830222603e-01 1.324481101263403904e-01 1.401507803282333597e-01 1.468202498626964003e-01 1.528831397725849417e-01 1.591464927824776387e-01 1.667646455988106846e-01 1.770213961942629366e-01 1.909136740600065330e-01 2.086911384860298813e-01 2.296066921935494554e-01 2.520102582169093663e-01 2.737182478611447922e-01 2.925341599015868765e-01 3.068446239725223235e-01 3.162183351191820702e-01 3.218226964502441945e-01 3.262717444959727930e-01 3.324505288531570679e-01 3.414330627410447350e-01 3.508234133287202461e-01 3.551215504156617353e-01 3.481633248329776831e-01 3.264221981780355275e-01 2.923260142876386025e-01 2.572158272680682978e-01 2.406351051822778475e-01 2.558651937955959133e-01 2.929904995904473175e-01 3.310087528903988829e-01 3.544331757669717531e-01 3.556084086714811909e-01 3.324674122669903364e-01 2.876013337788295154e-01 2.306684249996231451e-01 1.834360966017443140e-01 1.713128370995969374e-01 1.823995428581457190e-01 1.769561504661512352e-01 1.347379155683989804e-01 7.440724705090033531e-02 9.029442064392703693e-02 1.503272569797382829e-01 1.766071020710955342e-01 1.735895765233285148e-01 2.044711054708771292e-01 2.999072912574165528e-01 4.122513947634953158e-01 5.009052815804602155e-01 5.479659100019125262e-01 5.510404134322719472e-01 5.208671689239675606e-01 4.796126249163816246e-01 4.461845901838586426e-01 4.143178336465669354e-01 3.597505489270263479e-01 2.717078334030852416e-01 1.712488984620792465e-01 1.172400635611688946e-01 1.362576443001143056e-01 1.524834470854104507e-01 1.373041146721695471e-01 1.045099845558790375e-01 7.759206479172540971e-02 6.228928757070523181e-02 4.196528856413822561e-02 8.542646243543124129e-03 3.454147137459322170e-02 7.281913631206568538e-02 9.968299912657176132e-02 1.156948582863716740e-01 1.305213257397339066e-01 1.540942555580174234e-01 1.850663372145831542e-01 2.132740823307663902e-01 2.288483672899878640e-01 2.264796181687691590e-01 2.059203554502490041e-01 1.710259372683467505e-01 1.282311895035021243e-01 8.495506107615066749e-02 4.841001490074598596e-02 2.541558633257165120e-02 1.927408666240749968e-02 2.031715591614677643e-02 2.782922924006994356e-02 4.758581543641160483e-02 7.613123152150465256e-02 1.084447052561829383e-01 1.405482537665782017e-01 1.694086118909496896e-01 1.929160328520403422e-01 2.098645131936844599e-01 2.198697426410242128e-01 2.232305470287275773e-01 2.207578794381579723e-01 2.135957956031860061e-01 2.030533924371433485e-01 1.904598467760565128e-01 1.770485387853001358e-01 1.638719449282894369e-01 1.517471285146342330e-01 1.412319296441269523e-01 1.326324964473875601e-01 1.260405116957946103e-01 1.213918254591904722e-01 1.185306584823046655e-01 1.172619159489608071e-01 1.173814146939791692e-01 1.186852091518707658e-01 1.209671135058812547e-01 1.240144767635465300e-01 1.276082326076238560e-01 1.315282743177741964e-01 1.355620880124056571e-01 1.395138308941815952e-01 1.432117694368883476e-01 1.465131156992762473e-01 1.493061887665731169e-01 1.515103190705110459e-01 1.530740846522641030e-01 1.539724541127705237e-01 1.542033161070721914e-01 1.537837610512869102e-01 1.527463756884257506e-01
2.559002006179057417e-02 2.468039741871412215e-02 2.389653891127056090e-02 2.325599874779112064e-02 2.276568938139400186e-02 2.241901285429269072e-02 2.219527336115287991e-02 2.206242993204060934e-02 2.198376639905804536e-02 2.192874726641550961e-02 2.188845125245307902e-02 2.189613897845079510e-02 2.205222710907498579e-02 2.254734919121583955e-02 2.366555168224493411e-02 2.574221538634092685e-02 2.907591762481848488e-02 3.384638010023228311e-02 4.009392115794590400e-02 4.775042791190578506e-02 5.667611540054926650e-02 6.667911237928601798e-02 7.752092758957367102e-02 8.891754550934781454e-02 1.005437444530193764e-01 1.120458135774128616e-01 1.230668984378578135e-01 1.332890849862102267e-01 1.424959305558852751e-01 1.506566994855918773e-01 1.580257248940199200e-01 1.652318991596243847e-01 1.733015933094944339e-01 1.835292338713102045e-01 1.971367395411869616e-01 2.147959846655013438e-01 2.362443004369064181e-01 2.602059753936678543e-01 2.846416804874342676e-01 3.072138229466164216e-01 3.258687079470294345e-01 3.394702849211196916e-01 3.483593811019627950e-01 3.545364483781539566e-01 3.609890867608505638e-01 3.699076277411615377e-01 3.805575352966649727e-01 3.885594919560412808e-01 3.875570154599298767e-01 3.724651161169764135e-01 3.429505230235563307e-01 3.062377412874152105e-01 2.775649218232722482e-01 2.730551509150421219e-01 2.948857513481787374e-01 3.303759146351917253e-01 3.662819765318038878e-01 3.939910750528061723e-01 4.059991215474150761e-01 3.949327190769171825e-01 3.596649504357556926e-01 3.145411684385658324e-01 2.874999194503946032e-01 2.870322694612897907e-01 2.803390038502391324e-01 2.328009073817318419e-01 1.417875003824028424e-01 5.706029318440378889e-02 9.761853357067361292e-02 1.285263905005778473e-01 9.497844466747211445e-02 4.648385403705242169e-02 1.338124272696513684e-01 2.365381262131952822e-01 3.160874045873638960e-01 3.691142072546274022e-01 3.968698747887858813e-01 4.052442685754411578e-01 4.130937116466213421e-01 4.354580084032909637e-01 4.545790172339524982e-01 4.358495702435510877e-01 3.649169028076374999e-01 2.614881908825760215e-01 1.726010463755655866e-01 1.407246326695664462e-01 1.367417421220357698e-01 1.167610843514134550e-01 8.296042824951919969e-02 5.792826585004422907e-02 4.744574477203705731e-02 3.607234546185961177e-02 4.153532836537339457e-02 7.502246668188311540e-02 1.064537150169939106e-01 1.192958463624255311e-01 1.095532126107723880e-01 8.636659453857684077e-02 7.703796729413660282e-02 1.019370267567438065e-01 1.383977604941454831e-01 1.665167036534659084e-01 1.797840104853156151e-01 1.788531450846696791e-01 1.681118677004500850e-01 1.529701342728816693e-01 1.375933651679953351e-01 1.240268542087607506e-01 1.135305397804502597e-01 1.090306742600957585e-01 1.152191528732703363e-01 1.341849245149531189e-01 1.627151831845309871e-01 1.952756860539737738e-01 2.269259222842165691e-01 2.540950604181130834e-01 2.745550700839747282e-01 2.872495674615204719e-01 2.920892548387245546e-01 2.897271052242621492e-01 2.813273882560317074e-01 2.683464683628751235e-01 2.523406777501869813e-01 2.348108217199965375e-01 2.170870578507597126e-01 2.002536484102977188e-01 1.851109136236022690e-01 1.721710145784820234e-01 1.616833668503793175e-01 1.536828656856901731e-01 1.480499245983890877e-01 1.445686964973355582e-01 1.429722424836936123e-01 1.429705674429780360e-01 1.442649241462530540e-01 1.465552564150204573e-01 1.495464874851248072e-01 1.529560498754589937e-01 1.565222876306744948e-01 1.600122333574131028e-01 1.632274382336240393e-01 1.660072299105690707e-01 1.682294252578326321e-01 1.698089202472581327e-01 1.706947293179848779e-01 1.708660379912296523e-01 1.703277470829200890e-01 1.691058780194417688e-01 1.672431043336066459e-01 1.647945857981124307e-01 1.618242115094656042e-01
3.866043202790719197e-02 3.782352516205125109e-02 3.702745593315859285e-02 3.629106004784346529e-02 3.563138657108402829e-02 3.506189958700343251e-02 3.459077171626860625e-02 3.421977219753140342e-02 3.394440250826399885e-02 3.375600609846210465e-02 3.364655986763171597e-02 3.361674443191589590e-02 3.368762719180654758e-02 3.391560959404432696e-02 3.440859766815776433e-02 3.533800302792933917e-02 3.693686313808246247e-02 3.947363884160918351e-02 4.320135898248331219e-02 4.830073488438391127e-02 5.484384327882637494e-02 6.278878978565374802e-02 7.199413136737099761e-02 8.223738864023398543e-02 9.323112453545406852e-02 1.046389557089652950e-01 1.160975897970982773e-01 1.272514156511228844e-01 1.378052690067365915e-01 1.475986600415255534e-01 1.566988278456807882e-01 1.654964562705421305e-01 1.747630949790118238e-01 1.855995517436495601e-01 1.992028503357324287e-01 2.164575472073330398e-01 2.375024590589902285e-01 2.614951135090350931e-01 2.866914273516654177e-01 3.108001164193299193e-01 3.315189294363086736e-01 3.471831653851891741e-01 3.574354868115017791e-01 3.636876971672124981e-01 3.689124266874017066e-01 3.762468171935142158e-01 3.866124955821751974e-01 3.969702064595008739e-01 4.010140070222547037e-01 3.922091891886286263e-01 3.675930145117229375e-01 3.309303045344301197e-01 2.938686609447851983e-01 2.720147543259902601e-01 2.736995862940605484e-01 2.939870048109653466e-01 3.250526924319080413e-01 3.627049587118680307e-01 3.995904796903439471e-01 4.211191312037743106e-01 4.141137381569290898e-01 3.812562170056963406e-01 3.471972905863723313e-01 3.356898983726041563e-01 3.299055395307654015e-01 2.892865195716197713e-01 1.965762784556241705e-01 7.177835368404351934e-02 4.498167278382688566e-02 1.099079635946818984e-01 1.225754315329762867e-01 1.356457257427718666e-01 1.861454848883316304e-01 2.275390721472394240e-01 2.298418555900916815e-01 2.107969164695946140e-01 2.077146383563481524e-01 2.323931925963124978e-01 2.834160433146082347e-01 3.585864827296919022e-01 4.290818237862749074e-01 4.551136208751113132e-01 4.183968164755758057e-01 3.344783247052577346e-01 2.434772310428912345e-01 1.815434757596074422e-01 1.440273184923308025e-01 1.024697179184597962e-01 5.246303827548087079e-02 2.144820681058192888e-02 3.142010817458169153e-02 3.606893763582237622e-02 5.974803564890270036e-02 1.059334177047477621e-01 1.488338911114012453e-01 1.706489860611178355e-01 1.633570679780146084e-01 1.278482218352853805e-01 7.140195928494470767e-02 4.501395213062772335e-03 6.429641006390815483e-02 1.263223764853986242e-01 1.774637982573705197e-01 2.154682608531997279e-01 2.396592785518598390e-01 2.505611603204922488e-01 2.500969408676881334e-01 2.421155523448897673e-01 2.326837988549970426e-01 2.291456574642964372e-01 2.370371118423039714e-01 2.566821675620332144e-01 2.835199691235024133e-01 3.115026066701599428e-01 3.356551635089738417e-01 3.528333760722413004e-01 3.615959450716784152e-01 3.618374885479034297e-01 3.544001117040244675e-01 3.407210931356338679e-01 3.225338998534375001e-01 3.016292970617504010e-01 2.796778333291750074e-01 2.581105178737987949e-01 2.380513271374227469e-01 2.202935678780673368e-01 2.053116340402126871e-01 1.932993371613145606e-01 1.842250438605768925e-01 1.778928466670049169e-01 1.739996321805440116e-01 1.721813153712175304e-01 1.720465328624882495e-01 1.732000845136638378e-01 1.752597111736019508e-01 1.778688817567478098e-01 1.807067188111720624e-01 1.834951736806851308e-01 1.860033016702419550e-01 1.880486792964518039e-01 1.894962968514909141e-01 1.902554592089646390e-01 1.902752947939920225e-01 1.895394382576055525e-01 1.880603629512615782e-01 1.858737312374329209e-01 1.830330259559759809e-01 1.796046355757478230e-01 1.756634922121636799e-01 1.712893055427496813e-01 1.665633947622792432e-01
5.100503534699706021e-02 5.050363709520151040e-02 4.999827588730095668e-02 4.950216582498570550e-02 4.902898849586380392e-02 4.859204401244969496e-02 4.820321416384210078e-02 4.787186013163571841e-02 4.760387691582915887e-02 4.740123840661238097e-02 4.726247332516217425e-02 4.718459200033152390e-02 4.716701405279789122e-02 4.721799235155045571e-02 4.736381022259852913e-02 4.766047190167653491e-02 4.820640860982106785e-02 4.915259240624451215e-02 5.070369511409524022e-02 5.310254885564951594e-02 5.659399247510896180e-02 6.137496132807488541e-02 6.754864680823279011e-02 7.509995414983813844e-02 8.389655646451610327e-02 9.370808821637846564e-02 1.042350516716959302e-01 1.151450910907237390e-01 1.261197929320724276e-01 1.369165559327940318e-01 1.474466035920906637e-01 1.578606213230880628e-01 1.686158205214863259e-01 1.804748034019321989e-01 1.943745534297552646e-01 2.111378160627551404e-01 2.310945863291793412e-01 2.537753873840150054e-01 2.778295810930770382e-01 3.012182686450314839e-01 3.216458862378516748e-01 3.371766991376151656e-01 3.469678924708067824e-01 3.519473311500572743e-01 3.550144592668121324e-01 3.600749493364117648e-01 3.695796711737402429e-01 3.818578292651124695e-01 3.907515438483241677e-01 3.883493436033430557e-01 3.691491643783081367e-01 3.337770677916498951e-01 2.908898882948792730e-01 2.548420439001769511e-01 2.360689313759095076e-01 2.325501993388799371e-01 2.402293549995135613e-01 2.658261190624646719e-01 3.125316179126162996e-01 3.621094091972723028e-01 3.873219305114001809e-01 3.750159099282755482e-01 3.402795476633911353e-01 3.178380015431653827e-01 3.151383947143198139e-01 2.934762834486843719e-01 2.211652591035681015e-01 1.097773973981790996e-01 6.657440866529105994e-02 1.494682097150318856e-01 2.230233202015887428e-01 3.031800857112404990e-01 3.898726600639572659e-01 4.415831164273437692e-01 4.251792960174447522e-01 3.475274024867601175e-01 2.506549861344714025e-01 1.868588959393591709e-01 1.967299016677778734e-01 2.748142540773077513e-01 3.702544706440808464e-01 4.318087411765916261e-01 4.324891198492423205e-01 3.803028223526453422e-01 3.093757359124488793e-01 2.499192428379447828e-01 1.998374659435116218e-01 1.414815238003858389e-01 7.616612510516937440e-02 3.354407520226891648e-02 3.718939729973255032e-02 3.082931807877269462e-02 4.859101857611333730e-02 1.107525675439153395e-01 1.750565359800320409e-01 2.189901913543233769e-01 2.306011078612236198e-01 2.083029286105203270e-01 1.615364629078991088e-01 1.171842505359926290e-01 1.261477547319577452e-01 1.860013546831636166e-01 2.531605225792517011e-01 3.076814533423415932e-01 3.425319842763827616e-01 3.569585096612015174e-01 3.547420850024300965e-01 3.432081198514971287e-01 3.316932566644424374e-01 3.286346934854065815e-01 3.378309784604008326e-01 3.569581814191504221e-01 3.800419037175094550e-01 4.010184068399084700e-01 4.156375523868129918e-01 4.217712539930102422e-01 4.190410978011996357e-01 4.082955475964443748e-01 3.911245278237117096e-01 3.694624038867341254e-01 3.452875630469735557e-01 3.204129315295834446e-01 2.963560508083475376e-01 2.742747364956770739e-01 2.549537070415212048e-01 2.388282676449092756e-01 2.260324593030756668e-01 2.164604963984271269e-01 2.098318187137986346e-01 2.057521173089210120e-01 2.037654676354868077e-01 2.033956817407543971e-01 2.041772630577753378e-01 2.056774375016874601e-01 2.075108812140415981e-01 2.093485151661897137e-01 2.109214826684552846e-01 2.120212844021650278e-01 2.124969764842656039e-01 2.122502755017903198e-01 2.112293272621264817e-01 2.094217814884822559e-01 2.068476859069329488e-01 2.035525849700325629e-01 1.996010917442010424e-01 1.950711022178788778e-01 1.900487414713916412e-01 1.846240702188157168e-01 1.788875362016824067e-01 1.729271251869522186e-01 1.668261481813873848e-01
6.131817084608814222e-02 6.125090203287490015e-02 6.116098738987067740e-02 6.105607143682449667e-02 6.094461141972728341e-02 6.083549973074801193e-02 6.073752135355546533e-02 6.065865491010317967e-02 6.060526469259223947e-02 6.058128655138829421e-02 6.058758133601798573e-02 6.062171063435965040e-02 6.067847178108106559e-02 6.075159968745684480e-02 6.083708383035062867e-02 6.093852919908829269e-02 6.107485018569839413e-02 6.129020928782016181e-02 6.166530220397087314e-02 6.232762111420525608e-02 6.345620701804420560e-02 6.527449698954329582e-02 6.802552368475213440e-02 7.192973935079458037e-02 7.713630023211867637e-02 8.368617753167047202e-02 9.150188082234464448e-02 1.004065581694665726e-01 1.101659540275634480e-01 1.205456408484567449e-01 1.313783708106393555e-01 1.426351039691117761e-01 1.544846660283711037e-01 1.673126727311191053e-01 1.816595753640621036e-01 1.980487248713588277e-01 2.167228891447997297e-01 2.373743471655989090e-01 2.589877521124176463e-01 2.798868972613119399e-01 2.980203615018586216e-01 3.114831263251768845e-01 3.192431070909191870e-01 3.219551448463709442e-01 3.224954567082958246e-01 3.254173737146491274e-01 3.345043447527574210e-01 3.492899805690423687e-01 3.637156723604223485e-01 3.686586389426554922e-01 3.564871946234624001e-01 3.253485862762610648e-01 2.818987378827764179e-01 2.401077683498485105e-01 2.112125235394062828e-01 1.896557064512997270e-01 1.615142528819266676e-01 1.382051434861852335e-01 1.678568875828021223e-01 2.410040429481001834e-01 3.014699221514340888e-01 3.156128225513655239e-01 2.836170207018728906e-01 2.442917991531330657e-01 2.418698870710990212e-01 2.514777888562126917e-01 2.223570083475538972e-01 1.554406965714257294e-01 1.317596411092221143e-01 2.020656627058851351e-01 3.005126281612880978e-01 4.196130262776058273e-01 5.478928995101485233e-01 6.384589052616042038e-01 6.487786075907820971e-01 5.764106053424724596e-01 4.597140534309245852e-01 3.479210218639308683e-01 2.742326266716713090e-01 2.675974933660765220e-01 3.267297191897814423e-01 3.915490140328440338e-01 4.144151342202024302e-01 3.920724813073147574e-01 3.524920340653477369e-01 3.173463042037130699e-01 2.770838059055866220e-01 2.162757302454060560e-01 1.443435601453997574e-01 9.481052167467367287e-02 7.963260177621478419e-02 5.453237154250714647e-02 1.922230322169546021e-02 9.773902745294400785e-02 1.869819674721609204e-01 2.564846059106257736e-01 2.906824522727180504e-01 2.869609581571908596e-01 2.580140366507199801e-01 2.332157519126947520e-01 2.459050773388569699e-01 2.963087581584875063e-01 3.566423486082301864e-01 4.048567806111804668e-01 4.313062466960313479e-01 4.355473439984450801e-01 4.235502711620579008e-01 4.052395003579733479e-01 3.913396469849029780e-01 3.891973100422022602e-01 3.995814475357589712e-01 4.175141225029483927e-01 4.361670882227168256e-01 4.500383562100530588e-01 4.560203626785805930e-01 4.531856106307743937e-01 4.421714642471505363e-01 4.245594384809611155e-01 4.023684131894379457e-01 3.776817485211602099e-01 3.523975926587630259e-01 3.280823862002110736e-01 3.059051841964869345e-01 2.866310478567903886e-01 2.706541401332866470e-01 2.580544950563861684e-01 2.486659929145560166e-01 2.421463135454306193e-01 2.380423544306112527e-01 2.358468886527022024e-01 2.350442414739052910e-01 2.351444617175237894e-01 2.357067214328461280e-01 2.363534225533548694e-01 2.367767871097764543e-01 2.367397024054067045e-01 2.360724242673044038e-01 2.346665054675310391e-01 2.324670653870893611e-01 2.294642769014501316e-01 2.256847295823243282e-01 2.211831402921266843e-01 2.160347251147969605e-01 2.103284199487969186e-01 2.041610389469957487e-01 1.976323872047065777e-01 1.908412929889361509e-01 1.838824915368481583e-01 1.768442733436108028e-01 1.698068015495699246e-01 1.628410025777450032e-01
6.873378645761783756e-02 6.908943514364028482e-02 6.942134658150822535e-02 6.973341230727414519e-02 7.003010007539745008e-02 7.031627910153694094e-02 7.059693967998080522e-02 7.087679094438255334e-02 7.115973180799319009e-02 7.144821030012735164e-02 7.174251761589986454e-02 7.204010624017635755e-02 7.233507586254475652e-02 7.261803364950907003e-02 7.287660145664805189e-02 7.309690349984093727e-02 7.326641120191453027e-02 7.337852591870075436e-02 7.343920502428975816e-02 7.347570741967035524e-02 7.354702280658903524e-02 7.375457985879528555e-02 7.425028278516535019e-02 7.523706623251026626e-02 7.695619437679615538e-02 7.965782967624003563e-02 8.355883696079513534e-02 8.880188653442913638e-02 9.543462598325222479e-02 1.034207866559954114e-01 1.126808015809718372e-01 1.231477758884289148e-01 1.348191806233230428e-01 1.477821020564072108e-01 1.621889848669550160e-01 1.781672033085423268e-01 1.956667614607742467e-01 2.142837332741176215e-01 2.331266236371458966e-01 2.508019548350495231e-01 2.655843711128612061e-01 2.758184339345471359e-01 2.805742722945827605e-01 2.805051043124621168e-01 2.786088998541436657e-01 2.800252306302082883e-01 2.895891825421266219e-01 3.076424812604001691e-01 3.280527037845647476e-01 3.408923524372342584e-01 3.373756480197953600e-01 3.145200319527514110e-01 2.786507530122597220e-01 2.451302926659308656e-01 2.267179729846940384e-01 2.142518788089712301e-01 1.817240622234506109e-01 1.109509360887793866e-01 1.066421924258350966e-02 1.168934668110349212e-01 2.141491953330975362e-01 2.555863084032487520e-01 2.273772259272625329e-01 1.548893459594440358e-01 1.318638461703476594e-01 1.881327279677528219e-01 2.198811227950223379e-01 2.037093165457787569e-01 1.884504543876594218e-01 2.322590303020854452e-01 3.273282584630344272e-01 4.624166232436539570e-01 6.187387879109524924e-01 7.439608710069076647e-01 7.852391488593414293e-01 7.282908839877938467e-01 6.056874273313428425e-01 4.707200820603407720e-01 3.620022545090487154e-01 3.027491796765950927e-01 3.091393320840300496e-01 3.483851778151934586e-01 3.701158549137095188e-01 3.663711119191358501e-01 3.617525442263751501e-01 3.631286631656189257e-01 3.443884933354566247e-01 2.871438558521704487e-01 2.062208055566782106e-01 1.417115855767539789e-01 1.141650280566627318e-01 8.315315354636962364e-02 1.634366019272576187e-02 8.380716533876830798e-02 1.896755348359299154e-01 2.765641468937970471e-01 3.273627696932103204e-01 3.403306218437702202e-01 3.309210679763511798e-01 3.269843585580239909e-01 3.500605119803930632e-01 3.954398094522841300e-01 4.421147842122393201e-01 4.728868196068748975e-01 4.807799268669031845e-01 4.678907204631909678e-01 4.427333605642287950e-01 4.170416319098172453e-01 4.015073282755349249e-01 4.010339482225459551e-01 4.129237323077116772e-01 4.300398930847420531e-01 4.453787943150969708e-01 4.544083717726215554e-01 4.552551279708005882e-01 4.480380035055828714e-01 4.340968310512986483e-01 4.153569980399375861e-01 3.938716087992645831e-01 3.715243147205795626e-01 3.498621389778683866e-01 3.300259820976785274e-01 3.127488055933155264e-01 2.983958288722515229e-01 2.870267058781451053e-01 2.784656875272182863e-01 2.723710890087156500e-01 2.682991098256608531e-01 2.657591527945677434e-01 2.642589243291698642e-01 2.633385050727512500e-01 2.625935460620177908e-01 2.616886463739581670e-01 2.603625876964683061e-01 2.584273539969560440e-01 2.557628093827410409e-01 2.523086644072802809e-01 2.480550408511260074e-01 2.430326209124869241e-01 2.373030773069607080e-01 2.309502408936519313e-01 2.240722738698062433e-01 2.167749748347146399e-01 2.091662402545632349e-01 2.013516377380822897e-01 1.934310031501669247e-01 1.854959498202874146e-01 1.776281687045089541e-01 1.698983989679925810e-01 1.623659555064992377e-01 1.550787105789397380e-01
7.281008425036046561e-02 7.349262653209190366e-02 7.415948004546855932e-02 7.481299021597594134e-02 7.545580626511055877e-02 7.609076980598193651e-02 7.672074020345538703e-02 7.734834197071750739e-02 7.797562164843487020e-02 7.860360750874899327e-02 7.923177654453247842e-02 7.985745102859446998e-02 8.047517262997558318e-02 8.107613615083714143e-02 8.164780685476606681e-02 8.217389322249475658e-02 8.263489737375305511e-02 8.300951305596020180e-02 8.327717802048240081e-02 8.342210080954737261e-02 8.343904868438764555e-02 8.334106249151337908e-02 8.316898439390393860e-02 8.300213665082432912e-02 8.296855127172797495e-02 8.325180365974152452e-02 8.409013195222300729e-02 8.576331632679248806e-02 8.856563170033227017e-02 9.276987032855130155e-02 9.859459868450878850e-02 1.061871829660924471e-01 1.156248220674769983e-01 1.269210978210293939e-01 1.400175730960651621e-01 1.547442881277890370e-01 1.707473833181708811e-01 1.874011437450743833e-01 2.037402608950162342e-01 2.184623240838668989e-01 2.300595726193326307e-01 2.371434509463146989e-01 2.390201680582249300e-01 2.365239037668420141e-01 2.328790666624145911e-01 2.336734432083585888e-01 2.442948811812500620e-01 2.652314036620355697e-01 2.901001054519792843e-01 3.088701486923421946e-01 3.129331419257834757e-01 2.997327632908940998e-01 2.765787902633929374e-01 2.600790768754814297e-01 2.618836791239303463e-01 2.696280053773908447e-01 2.560103578226226584e-01 2.033479098640569582e-01 1.249574638344580768e-01 1.163281430264442862e-01 1.984741814313717156e-01 2.523057198792054145e-01 2.324811609380395550e-01 1.369206081863031943e-01 1.714364694536726907e-02 1.416697675257096722e-01 2.257621362794480224e-01 2.439466821674794450e-01 2.258188324741418618e-01 2.324745209670061319e-01 3.018151781443261239e-01 4.318172926267214162e-01 5.967618109829347928e-01 7.405552810650467555e-01 8.032707124928195608e-01 7.598858662553608090e-01 6.353094067685752799e-01 4.856887155918783172e-01 3.618485535763214522e-01 2.905999082584993509e-01 2.777186533910931954e-01 2.939790523305401693e-01 3.027171431522622802e-01 3.095199779415862551e-01 3.414474311560624642e-01 3.821534061586144837e-01 3.862398055721003587e-01 3.330834050483690301e-01 2.410939603141676602e-01 1.561059531104171116e-01 1.150479022092063264e-01 8.672654269737618826e-02 3.191326708869322154e-02 7.701380467789789575e-02 1.795940254425269778e-01 2.674967273945239588e-01 3.237701881768140777e-01 3.490923472317821741e-01 3.600556306026724274e-01 3.784351933472425156e-01 4.131791401507798889e-01 4.543097750032104032e-01 4.853761262785082908e-01 4.953455657577777171e-01 4.819825459204605256e-01 4.508038507877083489e-01 4.126621685550870833e-01 3.804227619116459236e-01 3.640992083282941771e-01 3.658634177232188978e-01 3.798860649435255032e-01 3.975866620865308176e-01 4.122915639300382407e-01 4.205145547484667734e-01 4.213630911232085774e-01 4.155719085951210534e-01 4.046948772880210043e-01 3.905403709417722968e-01 3.748190480824698523e-01 3.589542763088268695e-01 3.440075161558384109e-01 3.306772280731236080e-01 3.193381596876120887e-01 3.100977098036163948e-01 3.028558664616626817e-01 2.973627836098879929e-01 2.932720760277954808e-01 2.901888382246559650e-01 2.877109414537561971e-01 2.854619343998148762e-01 2.831144633632152741e-01 2.804042383183780185e-01 2.771356369877696069e-01 2.731806998305965628e-01 2.684734659122751110e-01 2.630014550636057824e-01 2.567957785201132603e-01 2.499209864852459106e-01 2.424654125925400083e-01 2.345324858480135333e-01 2.262332582481950127e-01 2.176802357890970929e-01 2.089824917911508317e-01 2.002419731919689860e-01 1.915508724411500718e-01 1.829899211793062641e-01 1.746274599733394217e-01 1.665191455222786721e-01 1.587081687921425566e-01 1.512258714860028330e-01 1.440926621007624642e-01
7.357661186003668086e-02 7.443240920640957492e-02 7.528113716014754597e-02 7.612545103611294273e-02 7.696825679950183852e-02 7.781261168598407885e-02 7.866158065456665960e-02 7.951803933144178937e-02 8.038441472510599040e-02 8.126235732405746870e-02 8.215234300421189739e-02 8.305321131185221251e-02 8.396165892758331029e-02 8.487172400779742498e-02 8.577431876583256620e-02 8.665689360167383448e-02 8.750334506826054626e-02 8.829430991719264266e-02 8.900801555564449852e-02 8.962187987664552158e-02 9.011506613277689426e-02 9.047219543638998496e-02 9.068839189091881803e-02 9.077576873688655845e-02 9.077133215016783274e-02 9.074603596713633202e-02 9.081428978128915086e-02 9.114250566026062261e-02 9.195420527955341927e-02 9.352795665236927902e-02 9.618361961184090925e-02 1.002532457328657450e-01 1.060363772922500031e-01 1.137442608782029407e-01 1.234402186532735923e-01 1.349820564536419465e-01 1.479700555276244889e-01 1.617065767576967295e-01 1.751828626710912884e-01 1.871227064143723140e-01 1.961277417069360318e-01 2.009828874483538530e-01 2.011867779346368790e-01 1.977346861461230232e-01 1.939476987677073438e-01 1.953815378504465405e-01 2.070663210802653753e-01 2.288649951128656768e-01 2.542454705230148826e-01 2.739227431339483765e-01 2.805794972773077434e-01 2.731788369762154223e-01 2.606137830726177884e-01 2.596237116523330002e-01 2.780336221850353562e-01 2.997937688981666682e-01 2.980854478122692552e-01 2.567983351281964977e-01 1.890968995144677312e-01 1.653067760220073013e-01 2.278642056701816465e-01 2.868372008355461467e-01 2.796671301309761604e-01 1.938557937001242348e-01 7.018375177923459607e-02 1.285163760499599128e-01 2.319315694252906679e-01 2.696135763968297572e-01 2.502937782192965477e-01 2.231599081911025406e-01 2.493447407961595363e-01 3.524863758226023380e-01 5.042583067848961376e-01 6.458094817696780066e-01 7.147561942577104199e-01 6.796818028707866111e-01 5.585181561091634439e-01 4.066504844724750933e-01 2.838536448785734523e-01 2.233188546437507305e-01 2.161449107171789508e-01 2.238878339610400336e-01 2.254098547086934023e-01 2.478578508715899853e-01 3.148339573707849004e-01 3.836981181529983687e-01 4.017161824062321918e-01 3.503987252962003085e-01 2.485636461401511677e-01 1.397527815169761489e-01 7.409028888888682940e-02 5.370241966370534192e-02 2.338539768568658611e-02 6.539619918916621255e-02 1.467937314072155219e-01 2.192075334201198378e-01 2.703099002245542559e-01 3.043802597766132600e-01 3.362198089575409998e-01 3.767112968125673755e-01 4.223016805888075154e-01 4.599661962152174488e-01 4.778099637181232318e-01 4.705941824415856289e-01 4.404233804597446622e-01 3.953757220062291133e-01 3.475211339366749419e-01 3.102094055845128762e-01 2.932119392066090402e-01 2.970638656076107775e-01 3.137934360141057533e-01 3.339946135252719328e-01 3.514418828386239868e-01 3.633778558309538331e-01 3.693436476701345561e-01 3.700945724502666678e-01 3.668766462348730384e-01 3.610030691136869030e-01 3.536369834809524049e-01 3.457039529316369708e-01 3.378771659335199629e-01 3.305965966717924198e-01 3.240999130581689869e-01 3.184558921242267582e-01 3.135987212299715665e-01 3.093638683297423309e-01 3.055251100590297142e-01 3.018303848842547321e-01 2.980332129404563157e-01 2.939169562533641700e-01 2.893106335072495594e-01 2.840965407761452122e-01 2.782110224340254567e-01 2.716402360751147826e-01 2.644127728257059662e-01 2.565907264639343266e-01 2.482604241008392609e-01 2.395236500694215009e-01 2.304898694582761809e-01 2.212697069280698814e-01 2.119697578107720415e-01 2.026886906783551823e-01 1.935145298187756768e-01 1.845229694189264302e-01 1.757765578539732254e-01 1.673245918155054912e-01 1.592035697978191611e-01 1.514380683514995884e-01 1.440419197491439318e-01 1.370195847881147677e-01 1.303676287978373649e-01
7.156301196863112946e-02 7.241387709680753570e-02 7.325888662381015159e-02 7.410201223276477456e-02 7.494772986137793191e-02 7.580094508900811490e-02 7.666687832245956680e-02 7.755090218710695982e-02 7.845832434863841964e-02 7.939411123614088794e-02 8.036255239655212823e-02 8.136687207976242564e-02 8.240880461422632475e-02 8.348816337314551861e-02 8.460244933336366624e-02 8.574656334367306010e-02 8.691270427730451997e-02 8.809055024487115471e-02 8.926782797150627224e-02 9.043137145006349686e-02 9.156874985933481648e-02 9.267050183600605839e-02 9.373294616016371317e-02 9.476145059630489142e-02 9.577394310766686181e-02 9.680436806491260482e-02 9.790576169415705909e-02 9.915268066696304727e-02 1.006428576195609464e-01 1.024980586809303013e-01 1.048638876699790751e-01 1.079072949751846283e-01 1.118085531968916746e-01 1.167419909114721099e-01 1.228387158202853130e-01 1.301277088241910851e-01 1.384606023514409201e-01 1.474380928166029170e-01 1.563673703690298677e-01 1.642871376289851970e-01 1.701016094686995661e-01 1.728704503287516736e-01 1.723015952397589645e-01 1.694443520598546971e-01 1.673239638089679404e-01 1.705599894497396296e-01 1.826653433023334716e-01 2.024252957096779326e-01 2.236076532073175693e-01 2.382471729880962785e-01 2.406731187369172131e-01 2.316543915587370439e-01 2.221326011102620623e-01 2.294003089609076840e-01 2.569625083680069921e-01 2.842092378992923107e-01 2.842043595431391623e-01 2.421450196870577332e-01 1.731031544225326568e-01 1.582964065757647976e-01 2.378729234012298133e-01 3.106633160460722798e-01 3.151058727836433815e-01 2.365459774861259357e-01 1.078727585159444669e-01 1.168634593267325467e-01 2.317110151601635692e-01 2.893420629132194555e-01 2.813091868513571403e-01 2.402362220923515979e-01 2.177398269014291787e-01 2.656275796100971975e-01 3.797083134133861781e-01 4.993966458954672283e-01 5.615579636207013170e-01 5.340451463135404975e-01 4.325177353196526520e-01 3.115460694037638922e-01 2.290021480608388782e-01 1.968974534288757683e-01 1.866524524492784165e-01 1.806374955995488085e-01 1.835229691983108757e-01 2.249150488231714817e-01 3.057552485166910583e-01 3.781240389196017238e-01 3.978359899501340280e-01 3.502566345924003066e-01 2.519390231191401819e-01 1.387376029296300550e-01 4.813538649936087432e-02 1.014826034997139657e-02 8.565181580032176639e-03 3.818670895368383306e-02 8.682251881772096169e-02 1.329315099288438384e-01 1.726360955431229249e-01 2.142722858054073032e-01 2.660396442276977136e-01 3.245331672264213374e-01 3.775607686998955215e-01 4.128900723353136626e-01 4.233260936478533409e-01 4.079113266211142341e-01 3.711501072906325804e-01 3.215655374038826064e-01 2.703732984168605302e-01 2.301858455297992601e-01 2.115643544749874483e-01 2.161321172479820085e-01 2.354871496455881452e-01 2.596673686248321955e-01 2.824998188090505624e-01 3.012999287817364480e-01 3.153716365919693176e-01 3.249659221045376745e-01 3.307174005124875471e-01 3.333664783521729791e-01 3.336313533080910165e-01 3.321515559904184012e-01 3.294621592597021253e-01 3.259810393856475974e-01 3.220045453628406218e-01 3.177121866100373060e-01 3.131811139953598611e-01 3.084089845565770593e-01 3.033415703725954038e-01 2.979005295433292400e-01 2.920073270502740459e-01 2.856008282584066582e-01 2.786478200765868385e-01 2.711470803405469643e-01 2.631283960060830096e-01 2.546481752408557009e-01 2.457831797954297404e-01 2.366236022978815967e-01 2.272663620885493618e-01 2.178091709201908088e-01 2.083456604678099733e-01 1.989616738130427498e-01 1.897326955044825181e-01 1.807223167355862248e-01 1.719815904405214702e-01 1.635491142867804004e-01 1.554516787880564632e-01 1.477053267390756042e-01 1.403166846858848182e-01 1.332844446019950391e-01 1.266008928301421421e-01 1.202534027721383209e-01 1.142258271258567992e-01
6.778767275993927144e-02 6.846966282253627578e-02 6.913294465821080703e-02 6.978253642118427413e-02 7.042447105229038273e-02 7.106580684104953083e-02 7.171460219858227791e-02 7.237984427331180248e-02 7.307132067294076772e-02 7.379942464117669743e-02 7.457488747548637886e-02 7.540843881581352215e-02 7.631040672339355069e-02 7.729028593515485657e-02 7.835632432015378346e-02 7.951520312125266721e-02 8.077191297460800667e-02 8.212994960387742793e-02 8.359196246782074624e-02 8.516097564323664437e-02 8.684224934101458793e-02 8.864574764901624049e-02 9.058901026179660976e-02 9.269999000631888586e-02 9.501913602610087550e-02 9.759974341723270941e-02 1.005054870313580456e-01 1.038042943337026541e-01 1.075584452995683032e-01 1.118119890790321425e-01 1.165778773118736206e-01 1.218279605764989726e-01 1.274884965697281880e-01 1.334418345089174729e-01 1.395319474844990693e-01 1.455686605279676860e-01 1.513245140571522485e-01 1.565213749380632846e-01 1.608131538553634610e-01 1.637866101158345633e-01 1.650208165468748933e-01 1.642587224386392319e-01 1.617334547628204167e-01 1.586122583717933521e-01 1.572717426877526248e-01 1.606915479435942484e-01 1.704239854460854187e-01 1.844538380721923165e-01 1.973089748958233858e-01 2.024095440702011750e-01 1.953184930374477490e-01 1.778785713174237948e-01 1.630706106067290051e-01 1.707439650274999721e-01 2.004827683525482740e-01 2.258090125291647987e-01 2.193920859424340342e-01 1.675544338677556755e-01 9.093164044632809362e-02 1.296534315660184677e-01 2.475689857981812625e-01 3.300380375331645189e-01 3.345696870882689522e-01 2.494931639034537463e-01 9.809567351386838663e-02 9.514859408208754810e-02 2.392420422354215592e-01 3.186422811194637439e-01 3.248921826263790336e-01 2.820924356714545889e-01 2.276248229625885411e-01 2.084644211627103561e-01 2.616338050446305186e-01 3.459089737044324098e-01 3.967358299350197126e-01 3.854266759830373146e-01 3.327442956132258267e-01 2.917409910840859100e-01 2.838424576874792327e-01 2.766610540500207271e-01 2.517375226639023134e-01 2.233781871852688339e-01 2.155166781043416913e-01 2.458104037999251368e-01 3.059939237422316105e-01 3.613142826868721014e-01 3.787788133874044338e-01 3.464762911895283293e-01 2.764644501266547150e-01 1.953824603833266282e-01 1.284242995664560683e-01 8.351904754434900935e-02 5.057154189117811505e-02 2.216519112282477194e-02 9.851964379813503078e-03 2.615415300873172311e-02 5.801964242354210044e-02 1.098062128585911290e-01 1.740690394402366892e-01 2.384547881402489522e-01 2.912325385768783081e-01 3.241796320264021536e-01 3.337509685673898940e-01 3.208864731034637985e-01 2.899972860014278231e-01 2.477698831410047875e-01 2.024010683474007088e-01 1.636521689833581039e-01 1.424667994294830098e-01 1.450210439553114017e-01 1.655418989652431005e-01 1.935273259783401312e-01 2.220253426181500733e-01 2.477185597999010391e-01 2.692460523147390261e-01 2.862132488762399452e-01 2.987262184842547907e-01 3.071633521698909908e-01 3.120457100482737500e-01 3.139502241007401939e-01 3.134462301433743603e-01 3.110502115722280081e-01 3.071980031785902510e-01 3.022336065750283463e-01 2.964121311761765964e-01 2.899128173930071162e-01 2.828574146274530077e-01 2.753295396139349704e-01 2.673917591562582907e-01 2.590985643336996547e-01 2.505047099147211243e-01 2.416693342754758222e-01 2.326567904472284232e-01 2.235352755500558675e-01 2.143742640858827819e-01 2.052415473127949808e-01 1.962004430258836862e-01 1.873075196628551931e-01 1.786109999080044974e-01 1.701498778121489086e-01 1.619536959857512393e-01 1.540428777514263603e-01 1.464294846860885735e-01 1.391182650717867619e-01 1.321078671319126929e-01 1.253921076288977143e-01 1.189612076234345533e-01 1.128029300010201658e-01 1.069035755282963102e-01 1.012488141022242494e-01 9.582434446869191047e-02
6.366864175108226387e-02 6.407740243288836957e-02 6.443672535572335380e-02 6.475070797118592791e-02 6.502498080609994680e-02 6.526688268708810692e-02 6.548563014815438066e-02 6.569247024085005104e-02 6.590080177527002370e-02 6.612624552218689111e-02 6.638664009638968466e-02 6.670193890339595755e-02 6.709398738019776987e-02 6.758617230489932792e-02 6.820295985434049468e-02 6.896937881387529834e-02 6.991055906925991437e-02 7.105149670159557895e-02 7.241727138735025437e-02 7.403396662098625514e-02 7.593050837179730894e-02 7.814150866323230082e-02 8.071094432859174383e-02 8.369609901298188936e-02 8.717066917283472494e-02 9.122538474241585760e-02 9.596414730631513956e-02 1.014938758413302944e-01 1.079072671730300637e-01 1.152595069938187194e-01 1.235420693155627192e-01 1.326582299675013177e-01 1.424051347017718239e-01 1.524662710907964125e-01 1.624166723060564976e-01 1.717418337494375224e-01 1.798704858895570080e-01 1.862211423358153539e-01 1.902629870490616104e-01 1.915936757027995319e-01 1.900399847768486639e-01 1.857889844813294111e-01 1.795460979957481384e-01 1.726638161570309138e-01 1.670548596897236671e-01 1.645608132107253818e-01 1.656718183788489784e-01 1.683647435447496177e-01 1.682439164546195021e-01 1.601421856906924124e-01 1.406211785173357431e-01 1.117646858441762453e-01 8.857254251304416681e-02 9.691650751974623113e-02 1.263388283591311279e-01 1.422328797602953054e-01 1.212685147088712334e-01 5.589151963211838603e-02 7.174718047091703521e-02 2.037394566462679690e-01 3.253922171727110513e-01 3.936476031781535601e-01 3.775474272968453171e-01 2.705475618272865646e-01 1.016214053860991506e-01 1.166028352405360791e-01 2.709983980059700870e-01 3.554215483914897611e-01 3.599494597131189799e-01 3.097319253545234297e-01 2.417652127540036444e-01 1.879356143000386892e-01 1.827176407168814021e-01 2.269189042577315907e-01 2.696678250168236812e-01 2.845294382468665506e-01 2.925582499936581482e-01 3.229573243645775804e-01 3.588672142854944513e-01 3.666007718670554194e-01 3.401177351910998348e-01 2.995807713715325504e-01 2.698738231867752746e-01 2.656342117843550898e-01 2.874599863773582564e-01 3.201703650079746888e-01 3.419098566256600358e-01 3.388114115403470517e-01 3.098643368815795496e-01 2.620821836877037514e-01 2.037401218846792428e-01 1.424264614364708081e-01 8.915626868523751636e-02 6.427214369401948457e-02 7.158641285668763954e-02 8.073707801703633447e-02 8.204262765047370953e-02 8.826011841558736859e-02 1.127780887256975006e-01 1.494920259190916645e-01 1.852912092223352736e-01 2.113145193291950108e-01 2.234224839269174645e-01 2.209366676586236866e-01 2.054710874202432536e-01 1.800603723202545692e-01 1.488090240925593055e-01 1.174440445061249866e-01 9.512720172739380642e-02 9.337930137816960463e-02 1.130159257962336239e-01 1.431469177154408023e-01 1.752304747556194531e-01 2.050833926475626179e-01 2.307627741430962331e-01 2.514437038853741813e-01 2.669448229290599106e-01 2.774887373852608086e-01 2.835491627864139552e-01 2.857385326609879206e-01 2.847224027914830868e-01 2.811564580418163262e-01 2.756438525598438605e-01 2.687102951543985929e-01 2.607936077815563580e-01 2.522440772098891171e-01 2.433319450627234315e-01 2.342587942374907140e-01 2.251702602632039418e-01 2.161682708240375006e-01 2.073217575917716549e-01 1.986753948560859295e-01 1.902563531301784128e-01 1.820793124510587113e-01 1.741500898834269229e-01 1.664682428846833984e-01 1.590289585457036470e-01 1.518244635454970570e-01 1.448451146561100245e-01 1.380802676922039951e-01 1.315189785240479803e-01 1.251505624575882381e-01 1.189650244950435781e-01 1.129533684430189949e-01 1.071077935694405292e-01 1.014217904474540993e-01 9.589015071857510952e-02 9.050890764074699668e-02 8.527522504640838719e-02 8.018725176861736526e-02 7.524395699367693313e-02
6.075983296592687988e-02 6.089709518950001121e-02 6.093941508722881123e-02 6.088656111854420100e-02 6.073983943553590975e-02 6.050241511393635724e-02 6.017969157081536069e-02 5.977975816244806423e-02 5.931391440513016783e-02 5.879727440762753943e-02 5.824944499227072831e-02 5.769525336304990454e-02 5.716547322197045727e-02 5.669746213733693058e-02 5.633558282536525741e-02 5.613125072191812309e-02 5.614245558315713452e-02 5.643268105183817107e-02 5.706932270857795197e-02 5.812197503685967437e-02 5.966124217240121458e-02 6.175886915122000276e-02 6.448980911306685659e-02 6.793623910931673171e-02 7.219258366218919698e-02 7.736954747942577371e-02 8.359435707146514738e-02 9.100425659992522620e-02 9.973109546246701484e-02 1.098765897903504762e-01 1.214800879655483223e-01 1.344826598418190078e-01 1.486924754781346891e-01 1.637567506757999225e-01 1.791455119125833773e-01 1.941525446630062712e-01 2.079191760154243396e-01 2.194865966246269118e-01 2.278816010242936951e-01 2.322381527514008059e-01 2.319519751248647899e-01 2.268552678484940799e-01 2.173788663459356452e-01 2.046309937624142539e-01 1.902599717413439029e-01 1.759234304036624008e-01 1.623250136050412851e-01 1.482765050452117539e-01 1.306893584530454955e-01 1.059628552871493407e-01 7.260737755116565550e-02 3.870065538469524141e-02 4.854290005719326395e-02 8.865155935786207808e-02 1.174492970727460533e-01 1.192672399233240949e-01 9.709790072555855855e-02 1.161720986009301543e-01 2.230760344463463829e-01 3.581177033938301446e-01 4.699038182137770248e-01 5.166347279687394378e-01 4.726866577932236080e-01 3.427146231244891372e-01 1.862412901931091713e-01 1.931157084750047270e-01 3.158719457456615753e-01 3.802238289617103639e-01 3.637820558066305887e-01 2.996480921545253695e-01 2.355837262878500982e-01 1.947952957897946535e-01 1.790391038880977115e-01 1.947254966798993570e-01 2.259309737545257268e-01 2.537458597222337353e-01 2.930147752418357787e-01 3.552688641497460109e-01 4.121175858825408822e-01 4.302829628838417686e-01 4.040991389343300266e-01 3.530849448445463334e-01 3.009777306320662871e-01 2.607250244440145193e-01 2.418044591991260484e-01 2.537561681812317560e-01 2.865250175369306596e-01 3.143341757442536522e-01 3.177560910442927544e-01 2.905049104442268271e-01 2.372149511643235065e-01 1.709490335341675993e-01 1.148620554951494954e-01 1.026721839739074271e-01 1.286162653127983502e-01 1.542496871744524489e-01 1.640706955367255138e-01 1.571150680671862532e-01 1.384525299043574409e-01 1.163945580682253927e-01 1.008570148208664113e-01 9.854230196500705918e-02 1.062626014227290028e-01 1.150551069729494613e-01 1.181243608614246099e-01 1.123609276195429024e-01 9.750687711236828703e-02 7.587872943436402284e-02 5.424217601516165971e-02 4.961741233049422883e-02 7.148051316147707723e-02 1.043627620676808310e-01 1.382516709392517529e-01 1.692322414127375718e-01 1.954730174738303350e-01 2.161310319176838746e-01 2.309945151195197111e-01 2.402934633857680968e-01 2.445596876992456037e-01 2.445115695081768459e-01 2.409591759014008960e-01 2.347290321476207253e-01 2.266075603075155820e-01 2.173013426229046530e-01 2.074118538342737683e-01 1.974222577123250777e-01 1.876941381780580786e-01 1.784723969232812901e-01 1.698967680425410576e-01 1.620183525182030959e-01 1.548193153292603541e-01 1.482336306619388422e-01 1.421667578024815581e-01 1.365125083690695851e-01 1.311660490253451217e-01 1.260327561375370886e-01 1.210332786816730594e-01 1.161055510812980113e-01 1.112046248942156340e-01 1.063011284258336825e-01 1.013790061073124721e-01 9.643300687401192006e-02 9.146622578304318407e-02 8.648787368152513477e-02 8.151135798290161383e-02 7.655269797796239450e-02 7.162926275621545047e-02 6.675880136332630610e-02 6.195872741070052730e-02 5.724561979357094960e-02 5.263490473205362924e-02
6.022511271442010372e-02 6.021369813960240902e-02 6.006036160031825999e-02 5.975806144428126576e-02 5.930052816686767758e-02 5.868250949228665664e-02 5.790008372678519949e-02 5.695107187062233706e-02 5.583559286033444591e-02 5.455682526237069785e-02 5.312206379520278271e-02 5.154419052130376072e-02 4.984371619675768278e-02 4.805157797060537889e-02 4.621287960244264970e-02 4.439166801350474117e-02 4.267652894533403851e-02 4.118604928448951763e-02 4.007185376523260401e-02 3.951527615572632268e-02 3.971340978651646120e-02 4.085430295648572602e-02 4.309005267135149891e-02 4.652315071097330029e-02 5.121548301085720317e-02 5.721414064586904241e-02 6.457888275671651301e-02 7.339863982655296659e-02 8.379149327601957686e-02 9.588742142082454234e-02 1.097953941426491470e-01 1.255579439369156336e-01 1.430979307686702506e-01 1.621636872496003134e-01 1.822799147088212668e-01 2.027127763250374803e-01 2.224588037893450998e-01 2.402683081588186664e-01 2.547142229966523064e-01 2.643155013395338537e-01 2.677187883580171568e-01 2.639312245157884318e-01 2.525785252725278873e-01 2.341327599346671451e-01 2.100104788863790539e-01 1.823910299909617116e-01 1.536081712953389078e-01 1.252401470381006021e-01 9.793833916085654956e-02 7.487169935309226365e-02 7.142123785143862646e-02 1.019733918491299712e-01 1.511334020525741950e-01 1.998380286706019082e-01 2.339938134786364032e-01 2.474281473823153610e-01 2.537567741770159202e-01 2.938169789684787481e-01 3.928644425766220638e-01 5.201819263730635967e-01 6.228158386535278535e-01 6.548247059247114255e-01 5.926625582382557544e-01 4.500666230809609591e-01 2.987113923929536896e-01 2.747386088325400877e-01 3.496086865987940717e-01 3.799427544762680187e-01 3.356785844128178375e-01 2.616764387996618479e-01 2.252351981855854612e-01 2.333813683142181850e-01 2.480642253622586113e-01 2.609860230206515475e-01 2.728124692803753915e-01 2.888716677111209941e-01 3.339635378160897283e-01 4.087061680188371904e-01 4.706930540923631168e-01 4.833768324342641032e-01 4.441699991212997856e-01 3.767901321869510101e-01 3.057532426178017904e-01 2.400611097226049429e-01 1.894391546383229485e-01 1.835345299577327005e-01 2.232065972033825119e-01 2.656006653415033947e-01 2.821534590563971046e-01 2.662209667243598532e-01 2.242780477682476126e-01 1.706315613424467525e-01 1.275448888126327895e-01 1.218632646542849862e-01 1.495357575270343520e-01 1.818694997392852897e-01 2.024904996500234422e-01 2.056461722036136419e-01 1.908169483115277343e-01 1.606723325328524854e-01 1.199981395739186940e-01 7.475182296528319614e-02 3.121904270520707569e-02 8.668945703438348319e-03 3.311048885643887857e-02 4.619678657361391688e-02 4.608026356057968315e-02 3.396176424680564382e-02 1.306919441690315188e-02 1.912569715474118914e-02 5.089801066681721997e-02 8.389364534006944762e-02 1.150326667550190113e-01 1.422967828416973890e-01 1.643813224413600560e-01 1.806271723352526892e-01 1.909298457217518119e-01 1.956258241267219145e-01 1.953719469426484501e-01 1.910309391332760121e-01 1.835712012343170829e-01 1.739842859083634841e-01 1.632197010092755751e-01 1.521340659728423195e-01 1.414505506093698961e-01 1.317255571405942516e-01 1.233232362646584646e-01 1.164036188776420011e-01 1.109330718599547544e-01 1.067217382307417972e-01 1.034818636136535658e-01 1.008912406978651338e-01 9.864537412586833753e-02 9.648976745215007145e-02 9.423285549231737168e-02 9.174519454901239324e-02 8.895120636399775349e-02 8.581819720332056756e-02 8.234543318552839386e-02 7.855458065571895021e-02 7.448193251569004691e-02 7.017238939781363094e-02 6.567497499582601594e-02 6.103961307152208637e-02 5.631490586912629714e-02 5.154669124805720537e-02 4.677720085708002989e-02 4.204468775705458294e-02 3.738343987006232522e-02 3.282415323343634145e-02 2.839472632566059085e-02
6.229334278884864767e-02 6.231942037428510328e-02 6.216990200545074313e-02 6.183185280550083929e-02 6.129235881236966971e-02 6.053861094535128995e-02 5.955799299215385617e-02 5.833817921748914864e-02 5.686725369920488798e-02 5.513387425285075361e-02 5.312752142832377622e-02 5.083890232392955510e-02 4.826062920261520867e-02 4.538838357834499432e-02 4.222295032971842138e-02 3.877386161050486169e-02 3.506615973461981589e-02 3.115353180201653124e-02 2.714506497110750691e-02 2.326118767401985643e-02 1.994292172629668139e-02 1.798643003518088368e-02 1.838244471032059180e-02 2.153905298542104635e-02 2.701120897274784591e-02 3.421335708593090108e-02 4.282440606291572360e-02 5.276458893821533991e-02 6.410851639018989856e-02 7.702245279178479564e-02 9.171276230946898145e-02 1.083695103620350569e-01 1.270987164185702067e-01 1.478445593732229668e-01 1.703081229519092243e-01 1.938726195347831305e-01 2.175474461808655224e-01 2.399457672835778044e-01 2.593126125884357980e-01 2.736217256286853083e-01 2.807579157604341291e-01 2.787957941380756477e-01 2.663751032045662548e-01 2.431611983348303252e-01 2.103830988855629747e-01 1.715133790884001974e-01 1.333943325019114334e-01 1.078838397613095107e-01 1.078343947935576919e-01 1.315884786276625973e-01 1.688296989707614160e-01 2.152044877485235763e-01 2.688555660905919686e-01 3.244907841206107202e-01 3.732208266576022559e-01 4.083500656689862951e-01 4.346489756592716303e-01 4.734010038838093459e-01 5.464002549707973611e-01 6.449100226256342383e-01 7.281140870424218647e-01 7.499885799422898458e-01 6.846564762043925167e-01 5.444657610428418337e-01 3.932523574320213045e-01 3.321819860649423695e-01 3.570956154816209982e-01 3.563313778949234178e-01 2.951400191288464092e-01 2.297760066555305791e-01 2.435548217895538436e-01 3.035595390354614564e-01 3.471112164382506027e-01 3.617131468636086700e-01 3.567208857702686697e-01 3.606671059370875621e-01 4.085891207075967868e-01 4.855919342133734884e-01 5.382057823393592288e-01 5.328002392673694132e-01 4.737234522828543404e-01 3.884636167440138066e-01 3.012984001524495747e-01 2.211703056446190363e-01 1.589339259077117150e-01 1.440201360654332352e-01 1.728814448965456385e-01 2.025013935380105823e-01 2.127835410575481534e-01 2.039864985361683203e-01 1.831856581691382602e-01 1.575993554255990248e-01 1.344350965769822437e-01 1.241008413357402862e-01 1.355777949752741129e-01 1.636948071718985764e-01 1.944659805450755785e-01 2.164510246149138895e-01 2.232511760218509611e-01 2.131906484454831885e-01 1.886541111209862343e-01 1.551142711537125407e-01 1.199921276551820515e-01 9.144276245761527588e-02 7.575785476819246744e-02 7.211310503874959754e-02 7.349112266705738750e-02 7.531951345775847462e-02 7.803922633730819847e-02 8.427596785978162808e-02 9.529335012687498163e-02 1.096758469420963805e-01 1.246899865673173069e-01 1.378205625580975480e-01 1.473539950197121084e-01 1.524072401569759871e-01 1.527879550415791321e-01 1.488258924389854465e-01 1.412160988154946561e-01 1.308872489509229076e-01 1.188998442368680991e-01 1.063728201957449826e-01 9.442750102584776539e-02 8.412071865192490006e-02 7.632052882196266319e-02 7.150162250356249805e-02 6.955958612208067160e-02 6.984610087605373774e-02 7.145673108341943358e-02 7.354373776779536687e-02 7.547313369370099723e-02 7.683976248856669300e-02 7.742200401278280519e-02 7.712823774946259148e-02 7.595303771610169286e-02 7.394533225292140854e-02 7.118626267049457668e-02 6.777405573106631831e-02 6.381380040999019843e-02 5.941063965528385615e-02 5.466535427567748712e-02 4.967163524760742632e-02 4.451455562468882576e-02 3.926990197249574654e-02 3.400413717098083738e-02 2.877487004655313388e-02 2.363185290155240051e-02 1.861887060530052415e-02 1.377809909518950063e-02 9.164661015659070556e-03 4.929885575760463781e-03
6.626412434581321897e-02 6.648622992497593698e-02 6.651543281622046555e-02 6.633553640863462664e-02 6.593034260406646641e-02 6.528380039960698933e-02 6.438015636387416085e-02 6.320410091216853432e-02 6.174090397584561934e-02 5.997653437579725938e-02 5.789775957078153318e-02 5.549222732302468847e-02 5.274853948451935920e-02 4.965634273216434219e-02 4.620648613484743678e-02 4.239134181894412684e-02 3.820548280247246936e-02 3.364715291565752164e-02 2.872165771329788023e-02 2.345015970072800160e-02 1.789708774734411617e-02 1.228166648415916773e-02 7.605474765865154370e-03 7.719838046936596671e-03 1.330659073682178943e-02 2.086679260323195603e-02 2.944194224827744941e-02 3.892379511125314273e-02 4.942146546880217539e-02 6.114939410619231464e-02 7.438856321270813365e-02 8.944491923867381455e-02 1.065866195424209767e-01 1.259578119087421677e-01 1.474755996686039627e-01 1.707222825860892079e-01 1.948478755114451677e-01 2.185002755538734132e-01 2.398038963233966592e-01 2.564119325098035418e-01 2.656608838995162536e-01 2.648567393178216101e-01 2.517218086454603432e-01 2.250455553065126568e-01 1.856924866868515100e-01 1.387323973915534359e-01 1.000935119310011473e-01 1.029915530375025978e-01 1.474433624961655198e-01 2.020001048633466578e-01 2.529950532195381352e-01 2.999858812578924949e-01 3.491445774388972634e-01 4.059321082372121525e-01 4.679515509303355247e-01 5.253162528090973282e-01 5.692317013793102287e-01 6.019243252789625576e-01 6.380644548019575035e-01 6.887457985263768512e-01 7.399855233119133624e-01 7.558495568049208302e-01 7.049503393902348813e-01 5.861989364004297487e-01 4.426794154472398768e-01 3.507626287228090001e-01 3.336351333383713591e-01 3.164680834173874135e-01 2.641440540999694386e-01 2.410590600159150942e-01 3.068797662853177122e-01 3.935503421790600420e-01 4.431305914371048704e-01 4.470147849585854871e-01 4.272902402515131315e-01 4.286320213291783809e-01 4.816658673704249938e-01 5.562932574104284544e-01 5.985149830151963446e-01 5.805752971431246134e-01 5.087506004380465408e-01 4.082406583158986191e-01 3.050203130276574748e-01 2.196781229086079146e-01 1.710032378495901784e-01 1.615021145038784411e-01 1.639390452340258320e-01 1.572326751473059891e-01 1.434056841138024174e-01 1.364197815620643572e-01 1.424543307014372873e-01 1.510405249253186366e-01 1.493328501128272645e-01 1.340213001196302878e-01 1.160732238136558264e-01 1.195236353545572616e-01 1.518727090808292823e-01 1.929423978787023486e-01 2.249349414921500145e-01 2.398581469088229279e-01 2.369169395515118570e-01 2.202251713699848179e-01 1.967399468513071625e-01 1.741317975814190289e-01 1.583996601453275532e-01 1.516467003990070450e-01 1.519383166596919299e-01 1.558112335781824120e-01 1.605793364743155482e-01 1.647624393061105919e-01 1.675563089335917188e-01 1.683543239150099846e-01 1.665974968194333938e-01 1.618465977349796692e-01 1.539081082970951142e-01 1.429146863093274933e-01 1.293397795567628461e-01 1.139711007291395184e-01 9.788274371054350720e-02 8.244255082107779242e-02 6.935093658279445350e-02 6.053026875730190687e-02 5.738308078662417155e-02 5.957751053810525499e-02 6.514758049626587222e-02 7.196102687171371248e-02 7.855492513184156311e-02 8.411266301866864026e-02 8.823944952811937914e-02 9.079210482909552682e-02 9.177632727298290494e-02 9.128587172088438451e-02 8.946520402469043676e-02 8.648560012342554337e-02 8.252944789988699015e-02 7.777992684618642572e-02 7.241445884472405559e-02 6.660097812094802061e-02 6.049647389728259744e-02 5.424758069461393245e-02 4.799333901397373481e-02 4.187072815081022137e-02 3.602428079524885168e-02 3.062191477090836847e-02 2.587866466137279248e-02 2.208177217619584909e-02 1.957850821594918356e-02 1.864439613073476040e-02 1.925464810388682196e-02 2.104584193879005527e-02 2.355292793185483069e-02
7.108306641324675657e-02 7.159287364365955753e-02 7.190315231877054958e-02 7.199601976722595775e-02 7.185403567788618828e-02 7.146059568913902538e-02 7.080039113307408372e-02 6.985994003917794792e-02 6.862819565256678134e-02 6.709724164331509755e-02 6.526308938065986109e-02 6.312660458747283709e-02 6.069461234657656107e-02 5.798126702972845881e-02 5.500983664809636076e-02 5.181515230203140310e-02 4.844712649049858627e-02 4.497594819695857615e-02 4.149974688937692335e-02 3.815537222401103185e-02 3.513151241935705271e-02 3.267859684419460037e-02 3.110003141411162020e-02 3.070196741642230304e-02 3.170217718126486922e-02 3.416012594823802928e-02 3.800103782118300494e-02 4.311453229196544890e-02 4.944867790800926144e-02 5.705936981783443079e-02 6.611859432534407388e-02 7.688991862220717621e-02 8.967170568996939151e-02 1.047078627975080861e-01 1.220725343638677518e-01 1.415420361717562303e-01 1.624702160994972722e-01 1.836841914405349663e-01 2.034203019723704597e-01 2.193265487172957329e-01 2.285654664087237997e-01 2.280568911319035275e-01 2.149032160419497572e-01 1.870576140315694247e-01 1.444522361371794461e-01 9.217785902909458873e-02 6.009646234584406499e-02 1.025496224742226264e-01 1.713750817196292575e-01 2.349685026325448456e-01 2.839686315803558458e-01 3.191589627169796883e-01 3.523204311655263599e-01 4.004040545682582275e-01 4.690143810595945872e-01 5.436410211528066583e-01 6.007417731630364521e-01 6.250405347807955758e-01 6.220958298903210837e-01 6.179083713975220826e-01 6.333409541189142233e-01 6.522995123340606938e-01 6.339340499532608586e-01 5.541642541644092868e-01 4.313817965546505873e-01 3.247859016647907660e-01 2.819548702739553825e-01 2.693314358933923680e-01 2.630244691484342479e-01 3.101912220837961809e-01 4.053779078101914513e-01 4.818653642175498852e-01 5.025492653647007923e-01 4.755501917667870893e-01 4.419289426230603168e-01 4.535180222894452662e-01 5.245763104132025179e-01 6.118958865870846031e-01 6.613012794597686872e-01 6.429436470740953480e-01 5.593642800923214198e-01 4.394037082679791428e-01 3.256644619528612505e-01 2.575259557149405243e-01 2.392919388034964456e-01 2.347002572732585779e-01 2.147726858407409400e-01 1.742552059586705560e-01 1.253728745277641332e-01 1.007655884345722702e-01 1.254988761779619044e-01 1.639987239427187493e-01 1.844215644730961834e-01 1.759233056442772170e-01 1.417571647287485526e-01 1.019905090658063951e-01 1.008003099015777893e-01 1.449669797124798210e-01 1.942583198308876768e-01 2.295614312137929935e-01 2.464950760708464750e-01 2.475540804412115214e-01 2.388737949214961853e-01 2.278028652741137250e-01 2.204850309962469446e-01 2.197576529082793106e-01 2.246508558541052969e-01 2.319473104919111961e-01 2.382220097928648694e-01 2.409410324739405251e-01 2.386659619473827099e-01 2.308965496688160368e-01 2.178596434222316025e-01 2.003350073655932040e-01 1.795291584859444178e-01 1.569983031506058391e-01 1.346265782391874999e-01 1.146444520733296002e-01 9.954447293991890156e-02 9.147700438775353826e-02 9.094172131263680847e-02 9.616168190356916279e-02 1.043322496669866484e-01 1.130952798619241501e-01 1.209562151764149440e-01 1.271104848481888205e-01 1.312013210124920726e-01 1.331470202832978900e-01 1.330322709271759551e-01 1.310401729057102671e-01 1.274086395792025095e-01 1.224018245549428618e-01 1.162913359309156874e-01 1.093442052240914397e-01 1.018157584855123587e-01 9.394619828777230064e-02 8.596009576106664052e-02 7.806821022087186146e-02 7.047109232754841801e-02 6.336366362555451159e-02 5.693914343930465971e-02 5.138902272096674412e-02 4.689356749471215724e-02 4.359705732568014414e-02 4.156909830126252064e-02 4.076964787390404549e-02 4.104537900289181862e-02 4.216706884082972034e-02 4.388556223392479916e-02 4.597585738301358804e-02 4.825736897167921813e-02
7.587356791809721224e-02 7.671122486184320244e-02 7.734787795116830622e-02 7.776390812216002479e-02 7.794047450689391143e-02 7.786014605797800248e-02 7.750766960132589312e-02 7.687089091619822567e-02 7.594184459202538151e-02 7.471802580527904525e-02 7.320385144538828215e-02 7.141230673430452869e-02 6.936675219347496202e-02 6.710282677769290050e-02 6.467031355501934309e-02 6.213471610505889864e-02 5.957810660440233247e-02 5.709854558814236869e-02 5.480709443238724471e-02 5.282133973328559384e-02 5.125481700635844268e-02 5.020320722554573456e-02 4.973062411355015644e-02 4.986144904693427804e-02 5.058291497009757137e-02 5.186020533751384970e-02 5.366131596090299022e-02 5.598639036908654998e-02 5.889629159239425510e-02 6.253560803691744774e-02 6.714382989397005286e-02 7.304538874230136203e-02 8.060833392716758306e-02 9.016723002523943653e-02 1.019176618591461220e-01 1.157987751822687067e-01 1.313794339293721802e-01 1.477580011839169372e-01 1.634863020042509330e-01 1.765379906319685666e-01 1.843545713624426541e-01 1.840115245211065564e-01 1.725475358341546084e-01 1.474913888092944103e-01 1.076324634855067297e-01 5.458059125400371858e-02 2.560644473515047426e-02 9.007573826149420371e-02 1.577680784119167290e-01 2.127987400719758837e-01 2.465817632399052162e-01 2.583340949068268499e-01 2.627307807848701104e-01 2.901357094349131249e-01 3.567400699080855997e-01 4.402182922425674771e-01 5.031003361739760926e-01 5.180589673679800722e-01 4.827592546456536127e-01 4.311856225621827909e-01 4.203701974176920486e-01 4.578934762877445719e-01 4.832455375191394564e-01 4.484600042668390185e-01 3.567493417753845319e-01 2.578996583491735550e-01 2.144342129073466274e-01 2.351969378275273748e-01 3.050805333126376251e-01 4.110421427211456979e-01 5.033072397937102815e-01 5.322719890815760246e-01 4.892604929936145708e-01 4.120964980724246551e-01 3.643195300067378906e-01 3.989197919711040541e-01 5.105991312875663990e-01 6.396776896912671484e-01 7.181086616886938057e-01 7.044160231044025444e-01 6.033729113516469456e-01 4.647931796486239331e-01 3.611183436434775018e-01 3.315624384829679028e-01 3.376497438902661963e-01 3.315550847385947963e-01 2.977575973340447768e-01 2.378629157478091838e-01 1.643761317269331057e-01 1.151213743401315326e-01 1.404998137176312611e-01 1.948095786737837620e-01 2.290639343809102169e-01 2.291654422404218183e-01 1.969028041263209683e-01 1.446154889351540795e-01 9.829194054545478676e-02 1.006741874915037388e-01 1.429157836029089357e-01 1.859332368085361009e-01 2.163406995729903748e-01 2.330513793921473731e-01 2.401051685006311276e-01 2.436534802797191979e-01 2.492465324167040253e-01 2.593998511551251496e-01 2.728962672542457613e-01 2.862394001416460609e-01 2.957012805300326952e-01 2.985909554827546053e-01 2.936429805045720487e-01 2.809281972262362426e-01 2.615962570526720321e-01 2.376024471750997624e-01 2.114819331234568667e-01 1.861733585155527504e-01 1.647977678678413382e-01 1.501495671563721213e-01 1.437193646506119693e-01 1.448390939934130484e-01 1.510702535366469645e-01 1.595659863350900043e-01 1.680656409436274978e-01 1.751243982017416101e-01 1.799674678928952498e-01 1.822842887506213039e-01 1.820639808060087184e-01 1.794805265197557675e-01 1.748154658926023564e-01 1.684062519454045115e-01 1.606120105563517975e-01 1.517913218639431461e-01 1.422884754100699756e-01 1.324257573140052990e-01 1.224999756560553044e-01 1.127817724772293972e-01 1.035163733115019025e-01 9.492431775708082276e-02 8.720046956487657874e-02 8.050946937304601092e-02 7.497633024366298637e-02 7.067284015344611758e-02 6.760391938874921181e-02 6.570116738031880899e-02 6.482994521947336997e-02 6.481016499432823430e-02 6.544375148124198516e-02 6.653946430440474402e-02 6.792925931959688246e-02 6.947548850352711081e-02 7.107135782712997729e-02
8.012128344564961591e-02 8.130071804557682802e-02 8.227965389489619308e-02 8.303551907494206852e-02 8.354632098826483833e-02 8.379138096283751669e-02 8.375225271429284635e-02 8.341385226061973079e-02 8.276582595662616837e-02 8.180417845226800599e-02 8.053317023198836022e-02 7.896746915715809056e-02 7.713449241369979559e-02 7.507678928039923649e-02 7.285417012397366054e-02 7.054506087161539762e-02 6.824625049421101375e-02 6.606986096561306976e-02 6.413620447172621586e-02 6.256159944980051180e-02 6.144166804217061212e-02 6.083317533340759642e-02 6.074002367525622309e-02 6.110954968859921843e-02 6.184257579751643863e-02 6.281617438050277058e-02 6.391488332204281475e-02 6.506572911495135669e-02 6.627354074476964063e-02 6.765294708055638595e-02 6.944999099220397487e-02 7.203955131210182383e-02 7.587993760978178903e-02 8.141470399176449491e-02 8.893991095687567294e-02 9.848116816443702737e-02 1.097143087832361252e-01 1.219250197363996868e-01 1.339834563568353121e-01 1.443270538832295835e-01 1.509748766168824974e-01 1.516175643443354870e-01 1.438321522491755877e-01 1.254601588639533138e-01 9.515793849600281962e-02 5.307712208687842548e-02 1.577309675878179425e-03 5.435669394375395452e-02 1.068904514818508483e-01 1.462895463028682785e-01 1.627258235800254360e-01 1.498904239773394542e-01 1.131601220149718173e-01 9.725075046890416242e-02 1.577468181136697789e-01 2.417108127977919685e-01 3.001045759978472338e-01 3.063359874501202507e-01 2.542172865104375679e-01 1.735036854996562794e-01 1.621205660577090535e-01 2.384475261341535701e-01 2.944957085962504051e-01 2.893672449037650307e-01 2.343868403021142355e-01 1.717232691992356119e-01 1.570086563242482636e-01 2.286442263763996674e-01 3.612997993419011511e-01 4.919532063244120845e-01 5.533716541737828676e-01 5.099229325935814572e-01 3.833987534147925147e-01 2.459153282586464262e-01 1.818002811394717755e-01 2.422932196441758279e-01 4.049244616499362293e-01 5.896118095508697809e-01 7.070079628722835130e-01 7.061228168007346317e-01 6.022851749535667043e-01 4.711940816554547329e-01 4.014491840946100010e-01 4.024724662110709672e-01 4.146701520459545875e-01 4.046934505772095125e-01 3.655187641242669261e-01 2.968880760260307894e-01 2.113200550240368070e-01 1.522618036901256522e-01 1.713555442192996048e-01 2.231257222990589151e-01 2.556969915894782286e-01 2.570647507421833233e-01 2.318870834429979655e-01 1.907432361830834200e-01 1.471328962907769156e-01 1.189029359029439709e-01 1.212301414353703088e-01 1.452389668939974010e-01 1.722319146938129930e-01 1.934952121800916636e-01 2.089120132204221603e-01 2.227451931996588808e-01 2.395893339602972183e-01 2.609209422242816379e-01 2.843272002929762565e-01 3.054082629352812273e-01 3.200410253948287598e-01 3.256110110353931941e-01 3.213089003978236713e-01 3.079490245220946054e-01 2.876170712797553319e-01 2.632941229510237791e-01 2.384921456166766984e-01 2.168265364222760894e-01 2.013635813145426556e-01 1.937246253132376972e-01 1.934673662754674006e-01 1.984537703621946092e-01 2.059755185561076840e-01 2.136987605466363072e-01 2.200168150225540742e-01 2.240111893383149588e-01 2.252859854093071101e-01 2.238033407930815344e-01 2.197544834219010979e-01 2.134666658385159232e-01 2.053383669517585552e-01 1.957952839964178793e-01 1.852613117908152029e-01 1.741402194325800401e-01 1.628048185123737723e-01 1.515911359075966802e-01 1.407955636408075029e-01 1.306732605873379138e-01 1.214363487265480573e-01 1.132508517954576854e-01 1.062320679497199549e-01 1.004392467058063954e-01 9.587179143951683746e-02 9.246996167902833685e-02 9.012230503679714844e-02 8.867971024453989715e-02 8.797328090845404902e-02 8.783190511559971214e-02 8.809610173555566803e-02 8.862663667410436430e-02 8.930821451633534636e-02 9.004953268380719300e-02 9.078115554410327859e-02
8.362446697996746281e-02 8.514568786362700092e-02 8.646678325902995565e-02 8.756040524202236830e-02 8.839886786646751482e-02 8.895480286781026757e-02 8.920201692220172673e-02 8.911659163451757237e-02 8.867827293138828837e-02 8.787220111465952888e-02 8.669103450752230211e-02 8.513751427964488805e-02 8.322749739545171055e-02 8.099343273586921688e-02 7.848814319475871937e-02 7.578855541911036497e-02 7.299862062667052121e-02 7.025003392943285352e-02 6.769853369561770751e-02 6.551292762996713259e-02 6.385452298411588290e-02 6.284768502249979405e-02 6.254801745517331313e-02 6.292000725591896659e-02 6.383538646867459310e-02 6.509537495579215127e-02 6.647066652801396358e-02 6.775000633048205989e-02 6.879173344641373311e-02 6.957702571976540074e-02 7.026298896430223373e-02 7.122397091217960718e-02 7.304907738482901980e-02 7.644587063082068645e-02 8.202704715951075753e-02 9.005415263015188743e-02 1.002818836106790651e-01 1.119632998813428620e-01 1.239424197595241223e-01 1.347460866847768890e-01 1.426565236027922401e-01 1.457976021952646084e-01 1.422822531779051880e-01 1.304674742715676017e-01 1.093721702119111461e-01 7.943825089491560187e-02 4.520419171519810680e-02 3.468197543743474498e-02 6.917944651963769953e-02 1.083229039778037667e-01 1.374494266260828379e-01 1.500898934395747120e-01 1.443169094240586425e-01 1.243161034600408915e-01 1.010593713578447905e-01 8.623333344159415936e-02 7.677422085532492613e-02 5.923022760088327704e-02 4.547035830514147003e-02 7.918727799183787608e-02 1.253508525710827215e-01 1.470485882305014869e-01 1.341784749348583772e-01 1.129224456635533475e-01 1.266730918463000732e-01 1.468349572201252673e-01 1.538262452823258575e-01 2.307772924237413426e-01 3.848272328532504338e-01 5.147109312657129898e-01 5.365828816782773902e-01 4.230797629017819528e-01 2.200342079920312721e-01 4.702252143743444746e-02 8.313857399822204008e-02 4.806174954396441601e-02 2.055815393199229846e-01 4.344471850436957827e-01 5.963034228441320694e-01 6.340353124839561705e-01 5.684327128900009685e-01 4.804010920649877669e-01 4.403943541889197011e-01 4.383123247161678782e-01 4.352558676530332571e-01 4.188746255162562049e-01 3.830061510030589034e-01 3.192343391893352478e-01 2.372341607076929038e-01 1.810998188895754091e-01 1.925714571079740756e-01 2.302401506472479265e-01 2.493791088404855028e-01 2.438609758571111952e-01 2.243767224684926898e-01 2.026234915264244763e-01 1.848084922748187142e-01 1.732894011545800250e-01 1.693910430864534744e-01 1.720043298937747323e-01 1.767136044949375318e-01 1.794686170855726570e-01 1.806385891599521509e-01 1.854363235348026884e-01 1.997389146958063189e-01 2.243002381723669669e-01 2.540303128428139101e-01 2.820617945972985208e-01 3.029874243906107156e-01 3.138565962472575910e-01 3.140632570005025270e-01 3.048917438873484098e-01 2.889917452538129927e-01 2.698530137714083010e-01 2.512492257976953747e-01 2.365615684008592345e-01 2.279800373110625888e-01 2.259007537176336844e-01 2.290178433561106675e-01 2.351186254306696088e-01 2.419790829552455613e-01 2.478777780671632125e-01 2.517179318457073989e-01 2.529470945377517710e-01 2.514198994661204223e-01 2.472685105824373453e-01 2.407992202672196158e-01 2.324157361831628299e-01 2.225646396277572991e-01 2.116979344119961082e-01 2.002482641208983005e-01 1.886132012782252843e-01 1.771457371088118182e-01 1.661487088684074909e-01 1.558714530889947492e-01 1.465075468446321860e-01 1.381931545818824436e-01 1.310062181259190883e-01 1.249673605490799061e-01 1.200436435151801540e-01 1.161559702637422614e-01 1.131899824520446324e-01 1.110091705098945614e-01 1.094681966475760104e-01 1.084244728290994081e-01 1.077467287743655161e-01 1.073202190331483535e-01 1.070489490860726811e-01 1.068556740453074916e-01 1.066804795092448771e-01 1.064786240932255185e-01
8.636227130448853595e-02 8.820960863015861464e-02 8.985505559044751345e-02 9.126468466833334570e-02 9.240268771858028973e-02 9.323180081973918287e-02 9.371392088536539822e-02 9.381096702960196876e-02 9.348605397375238379e-02 9.270506388439915535e-02 9.143872900960228756e-02 8.966537314887766674e-02 8.737450870333751674e-02 8.457155015388301278e-02 8.128398024854992243e-02 7.756936541865118440e-02 7.352557025967505766e-02 6.930310955917919069e-02 6.511818549941045253e-02 6.126144059698979821e-02 5.809075096729308246e-02 5.598908924526658365e-02 5.527376412571044506e-02 5.607922833811940233e-02 5.828260800499867472e-02 6.152833030750094745e-02 6.532932114385847644e-02 6.917856009985456911e-02 7.263553289085400433e-02 7.539467273381644796e-02 7.735690534368393212e-02 7.871702847486215793e-02 8.005414894847324991e-02 8.235971556075585842e-02 8.687270439583263948e-02 9.463724614204981067e-02 1.059751974588805518e-01 1.202581001776025088e-01 1.360681377302396244e-01 1.515002416414810704e-01 1.644246239418382938e-01 1.727157187459553711e-01 1.745207751119196571e-01 1.686475895632716937e-01 1.551982941663639648e-01 1.367528536471926681e-01 1.205541029750820115e-01 1.195246568461989928e-01 1.423590630332042806e-01 1.826108419625549761e-01 2.281788229902275700e-01 2.687315489793649093e-01 2.955453371108948679e-01 3.010292467731908173e-01 2.797386846548780559e-01 2.315758000188438692e-01 1.700322775637158335e-01 1.413878123790558994e-01 1.844316243578335845e-01 2.415608238454526324e-01 2.573959812782908863e-01 2.079241304198030382e-01 9.841974432143241192e-02 6.428977362823801167e-02 1.835231975374848334e-01 2.415238714514293117e-01 2.267403164248537606e-01 2.412377366252126398e-01 3.708322727690139820e-01 4.933275172337918124e-01 5.010168336071035844e-01 3.734363761140965243e-01 2.174295682483904368e-01 2.689844378168752548e-01 3.541608166922483036e-01 3.058991581732094511e-01 2.014576781011459816e-01 3.163304315916339315e-01 5.017483543949505798e-01 5.943642845397713037e-01 5.847249587631880852e-01 5.276294046426490691e-01 4.755446201787112415e-01 4.367356918460246207e-01 4.027886305092735486e-01 3.751233087823561685e-01 3.459563024699380818e-01 2.974715316751799232e-01 2.319155188107734911e-01 1.874842415690164688e-01 1.976133216354218902e-01 2.263450216727940500e-01 2.343477117272361465e-01 2.172529199019156421e-01 1.913545869703496549e-01 1.776338851324231194e-01 1.844440340159452241e-01 2.030320378746213461e-01 2.216392656905312175e-01 2.328502119747450083e-01 2.326503414175943585e-01 2.198595856061018872e-01 1.970857296762460742e-01 1.720406605398956956e-01 1.573756825860823105e-01 1.635344188547961930e-01 1.874965453820157391e-01 2.174410329981544265e-01 2.437928731859717590e-01 2.616862766597360945e-01 2.697961024721720058e-01 2.691484561530235187e-01 2.622473838253014389e-01 2.523535004414146909e-01 2.427833096439473703e-01 2.361841949857528544e-01 2.339198280326541535e-01 2.358681762881440214e-01 2.407847018115484294e-01 2.469740879996495386e-01 2.528618924826647740e-01 2.572818589826828539e-01 2.595309470031376131e-01 2.593071850827247116e-01 2.566115196693382616e-01 2.516523557824645874e-01 2.447662480097531623e-01 2.363569080598733052e-01 2.268505510852952822e-01 2.166644825442677336e-01 2.061858469047534448e-01 1.957578698039097453e-01 1.856714571512926848e-01 1.761605798103627329e-01 1.674004343268940820e-01 1.595078847085618923e-01 1.525440834637865894e-01 1.465193509773627945e-01 1.414003025753603482e-01 1.371188880392360254e-01 1.335825985684906403e-01 1.306848053383566632e-01 1.283141685975631163e-01 1.263623057709028219e-01 1.247293147500151550e-01 1.233271567540732278e-01 1.220811975789941467e-01 1.209303495075192414e-01 1.198262721419215832e-01 1.187320279733192485e-01 1.176204941228330414e-01
8.835912789174657500e-02 9.049184995824047228e-02 9.241694259545148171e-02 9.409278696342045223e-02 9.547405419340683486e-02 9.651183568990111261e-02 9.715393803620550606e-02 9.734539923366573866e-02 9.702930118014888028e-02 9.614797921627656063e-02 9.464476826557051414e-02 9.246648586791551827e-02 8.956695297869519956e-02 8.591202842265656392e-02 8.148695137003589273e-02 7.630738645057941194e-02 7.043671815586596829e-02 6.401431218845676785e-02 5.730309013811105134e-02 5.076798996616828374e-02 4.518398972218554133e-02 4.168386929112184724e-02 4.145330315305048585e-02 4.495191428436254993e-02 5.153078191414006692e-02 5.999733034082253835e-02 6.921819746505837589e-02 7.828427405638707648e-02 8.648605164582406912e-02 9.329427450462103588e-02 9.839553381132318255e-02 1.017882973311310113e-01 1.039325093911687148e-01 1.059101816573026489e-01 1.094548606532064067e-01 1.165892834839359488e-01 1.287750751163641294e-01 1.460900201228060857e-01 1.671132671368666112e-01 1.894204384147115117e-01 2.101666690869795073e-01 2.265652924364489340e-01 2.363527192565067769e-01 2.383531506111438991e-01 2.331997618255236548e-01 2.241585041349666019e-01 2.175774095810836806e-01 2.214360475729690581e-01 2.407232888972753448e-01 2.735088434789109679e-01 3.126316773258973614e-01 3.494551558112376499e-01 3.755503374247548543e-01 3.831916568260482214e-01 3.667364943652985376e-01 3.263163537540343384e-01 2.745676711818212379e-01 2.420730885801921639e-01 2.529699727412927923e-01 2.791567385015286118e-01 2.714952998404056017e-01 2.055802975463736082e-01 1.154964655272623097e-01 1.711048298945982704e-01 2.955796702866247405e-01 3.587263278241994979e-01 3.364726820105857219e-01 3.003917464746566068e-01 3.740184586468503491e-01 4.914271515814778724e-01 5.275832906948723089e-01 4.601623700164327313e-01 3.991863067731826198e-01 4.688774989836818063e-01 5.566970307028111797e-01 5.445109229419593522e-01 4.677619086568667317e-01 4.791025415587993885e-01 5.956359322734927630e-01 6.782557702882403561e-01 6.666012720494508548e-01 5.867714567768743672e-01 4.920524432159358308e-01 4.130277504779270581e-01 3.532553434378454260e-01 3.131459944144245888e-01 2.854798193177197629e-01 2.503962446022041100e-01 2.044394647541991628e-01 1.815984202213100085e-01 2.084032613864018335e-01 2.471501759801703613e-01 2.596750970575382733e-01 2.372541653384331872e-01 1.922483154992382925e-01 1.526709339377603780e-01 1.516174816186715291e-01 1.864090719271456198e-01 2.275221704115072408e-01 2.571220034662045073e-01 2.682291366862669113e-01 2.592561521441095751e-01 2.321531847295721374e-01 1.919591734052195353e-01 1.471324723852459326e-01 1.114124701964987613e-01 1.028408443371563591e-01 1.223255686845746565e-01 1.511347343964133116e-01 1.768018664371276139e-01 1.951065075437389273e-01 2.057787757734221290e-01 2.104301406043971034e-01 2.114981104966192627e-01 2.114939860460861576e-01 2.123890915484940578e-01 2.152125963297031597e-01 2.199920073596164372e-01 2.260288304795022019e-01 2.323173644445147012e-01 2.378944167254569697e-01 2.420311607175126278e-01 2.442891458318661446e-01 2.444973573616216478e-01 2.426965104297462428e-01 2.390770991455471173e-01 2.339233837928349213e-01 2.275675587588567306e-01 2.203545624225280164e-01 2.126164258467989066e-01 2.046545748198812242e-01 1.967285181287509177e-01 1.890495837639069032e-01 1.817786506978290584e-01 1.750270771342413434e-01 1.688601941250161276e-01 1.633027981077556090e-01 1.583460564123723435e-01 1.539551867452084721e-01 1.500772469750299709e-01 1.466484208082433072e-01 1.436003177591287927e-01 1.408649954307279184e-01 1.383786126046673837e-01 1.360837903168282403e-01 1.339308704646180737e-01 1.318783139736910415e-01 1.298924843826071152e-01 1.279470351532376038e-01 1.260220765127233467e-01 1.241032523199844528e-01
8.958164210514582559e-02 9.192417723121172612e-02 9.404818869862073549e-02 9.590445271655509418e-02 9.743837686824627364e-02 9.858988197234544448e-02 9.929342276495196906e-02 9.947820075925413452e-02 9.906863802057583324e-02 9.798520132818284989e-02 9.614569579744169925e-02 9.346719276008841337e-02 8.986883438915431455e-02 8.527590384304803428e-02 7.962585471942633386e-02 7.287769558559463456e-02 6.502790972030957073e-02 5.614113480429035186e-02 4.641984481257416251e-02 3.639393720492691692e-02 2.750473667181669440e-02 2.340267482852848718e-02 2.803614563406442786e-02 3.920965263405348095e-02 5.320161560732771661e-02 6.812729700947521561e-02 8.295903586401023877e-02 9.693687035494001625e-02 1.094044353406690012e-01 1.198002567233103499e-01 1.277261674564167948e-01 1.330791646777098602e-01 1.362475729218209364e-01 1.383497198179672594e-01 1.413982606991776581e-01 1.480909005981728976e-01 1.609089878345705826e-01 1.808469160002871279e-01 2.068168708913512843e-01 2.361111596606991492e-01 2.652547382535583309e-01 2.907285682816870831e-01 3.095708491231409787e-01 3.199873433421390745e-01 3.219865971676347804e-01 3.178718750477195210e-01 3.121555770545354491e-01 3.102316073453339484e-01 3.156843494935039907e-01 3.279801763464465503e-01 3.429233739945744541e-01 3.552975271232556298e-01 3.609384989119094889e-01 3.569993537411261242e-01 3.414574507958120786e-01 3.139273740143633251e-01 2.788595166186504382e-01 2.481892760463452474e-01 2.333007407521719145e-01 2.247715555079227157e-01 1.934822920032718552e-01 1.206235314893940730e-01 8.607322472272972702e-02 2.194523258411761046e-01 3.593806511492764755e-01 4.367929545624459897e-01 4.310175473770548882e-01 3.909103651772717347e-01 4.250477577469352619e-01 5.301176758547261336e-01 5.952327024603273342e-01 5.741460628483846529e-01 5.276858381301826606e-01 5.544764539066878717e-01 6.263367304301328264e-01 6.554062139296475964e-01 6.457864456224128302e-01 6.697853291272806153e-01 7.331704634275884036e-01 7.594657231146521026e-01 7.028787475066496926e-01 5.851908595588556361e-01 4.620828272939038750e-01 3.718555597245894462e-01 3.131033264866524002e-01 2.721177493645094980e-01 2.401950846107221982e-01 2.073480138469340206e-01 1.787967956966146910e-01 1.885022981485368621e-01 2.403690599004986161e-01 2.918483532697638827e-01 3.118853640892869095e-01 2.920112682240735280e-01 2.402393689754718509e-01 1.761390577505595745e-01 1.315611052678749004e-01 1.385473020731969596e-01 1.782926617915081002e-01 2.171726341717951925e-01 2.411152261184810741e-01 2.458650326207771908e-01 2.314109571009675681e-01 2.002742349441913317e-01 1.566688154626439122e-01 1.057769455228552286e-01 5.334106574560051189e-02 1.552176191936734465e-02 4.856447938223828337e-02 8.531558710934986078e-02 1.142681499687391994e-01 1.353138104661491259e-01 1.496931706902416559e-01 1.592595309329508102e-01 1.660113592481732847e-01 1.716805692433232555e-01 1.774303095826449128e-01 1.837449433707629420e-01 1.905309954282604357e-01 1.973480714742902598e-01 2.036487959833495620e-01 2.089485242227539508e-01 2.129092391371079085e-01 2.153586612591427696e-01 2.162724737268624797e-01 2.157408637696120457e-01 2.139320344911845306e-01 2.110590503682183428e-01 2.073526075672084690e-01 2.030403081939775034e-01 1.983320469084365323e-01 1.934107117603375836e-01 1.884272789464676856e-01 1.834993894536510461e-01 1.787125552275589668e-01 1.741232189619082993e-01 1.697629753091319527e-01 1.656433541818559119e-01 1.617606722533230235e-01 1.581005757828238267e-01 1.546420196219770171e-01 1.513605430926739381e-01 1.482308027926792227e-01 1.452283980150817777e-01 1.423310739106913581e-01 1.395194127680118856e-01 1.367771297287632137e-01 1.340910818966447038e-01 1.314510848036863355e-01 1.288496120984307658e-01 1.262814362407460589e-01
8.988624438008983863e-02 9.232313600589561742e-02 9.452515235012945438e-02 9.643687264644244805e-02 9.799643025721950507e-02 9.913528134456452146e-02 9.977810839073977811e-02 9.984290986869368001e-02 9.924133880480918990e-02 9.787936593249289829e-02 9.565835765410390934e-02 9.247667536624497309e-02 8.823192191252354766e-02 8.282398663655304860e-02 7.615908454124850624e-02 6.815508689563332112e-02 5.874874445224907704e-02 4.790652814939252296e-02 3.564617343350254958e-02 2.211466304957681109e-02 8.457439219967863991e-03 1.185028084303764613e-02 2.838713218638029556e-02 4.634993376343573418e-02 6.480175779479384335e-02 8.319330353705228775e-02 1.009546603657770630e-01 1.174704330794207885e-01 1.321085229195375077e-01 1.442827886358371836e-01 1.535562642277255863e-01 1.597983503311160014e-01 1.634080551283991212e-01 1.655893633691988553e-01 1.685685870551328069e-01 1.754432003158860054e-01 1.892668044996202448e-01 2.115850597164498637e-01 2.415681018425240301e-01 2.763877362403064919e-01 3.121764786822202598e-01 3.448621320471743079e-01 3.707995185426630758e-01 3.873365340236143428e-01 3.933459644890722751e-01 3.895927836911368125e-01 3.786613375889825162e-01 3.641165383566966618e-01 3.488693646764872702e-01 3.335654233176187367e-01 3.165105484483116682e-01 2.957727077063469490e-01 2.720814809902807885e-01 2.500080627460941618e-01 2.352739503379978891e-01 2.293552396040213492e-01 2.282036101965527197e-01 2.272500007753679163e-01 2.233368104219176087e-01 2.090087790601208584e-01 1.690230888315446822e-01 8.950920209177767872e-02 5.847954006432282137e-02 2.061059627261150884e-01 3.512978810210592995e-01 4.450153568222322553e-01 4.660304290633994762e-01 4.461163600563012865e-01 4.665787549268173851e-01 5.478867296702797374e-01 6.108711947770203432e-01 5.989477275507684162e-01 5.370947951446967128e-01 5.082288699138017840e-01 5.457615161994601172e-01 6.006187771625022265e-01 6.483223909294066889e-01 6.965211565712366992e-01 7.269104942933185542e-01 7.012285519013846669e-01 6.085624633466398814e-01 4.807708297976867606e-01 3.689917531426331054e-01 3.018924746996796693e-01 2.657149942764198136e-01 2.366557167499196146e-01 2.052223195558487145e-01 1.754481259598730525e-01 1.710388293933604031e-01 2.111345869842292666e-01 2.706805251281554359e-01 3.164131435917851842e-01 3.312860855302759422e-01 3.132201379685283782e-01 2.701611629416995064e-01 2.149766255200629694e-01 1.621498315729580919e-01 1.271161819293848971e-01 1.209830338376623737e-01 1.362578110841904111e-01 1.557794175653272606e-01 1.688852834546721582e-01 1.713404379102913544e-01 1.627018885457809094e-01 1.450917872542553388e-01 1.226190480586627773e-01 1.010883337700841239e-01 8.731417056036835933e-02 8.565736378091903802e-02 9.355355087092177835e-02 1.048337427261622073e-01 1.152417964023749603e-01 1.231925330177751909e-01 1.287735022861816458e-01 1.328947478936805815e-01 1.366926954758756751e-01 1.411015582770430432e-01 1.466017795392874079e-01 1.531791593667303220e-01 1.604579256476570959e-01 1.679009343154743150e-01 1.749785227851419211e-01 1.812665419219521290e-01 1.864813750074321708e-01 1.904755283299423285e-01 1.932144137175102749e-01 1.947473603574660095e-01 1.951797123736440098e-01 1.946490437646124227e-01 1.933064413037132445e-01 1.913027630590524997e-01 1.887793021892385792e-01 1.858621035853366410e-01 1.826591513008665457e-01 1.792596926262358115e-01 1.757350508487859064e-01 1.721403819629594989e-01 1.685169385343375792e-01 1.648945086272075033e-01 1.612937935921019972e-01 1.577285716764181278e-01 1.542075625476488077e-01 1.507359601581256259e-01 1.473166386151713025e-01 1.439510596379207641e-01 1.406399232337852689e-01 1.373836080894881018e-01 1.341824473844966947e-01 1.310368814708066099e-01 1.279475228207598847e-01 1.249151620405650059e-01
8.902106554039322661e-02 9.139865418486234350e-02 9.351992404651737756e-02 9.532570803500435563e-02 9.675013727605637215e-02 9.772046885450778875e-02 9.815707504132438477e-02 9.797365116932590934e-02 9.707771182981661529e-02 9.537145968049635936e-02 9.275312874419992804e-02 8.911892687719066841e-02 8.436573618282688924e-02 7.839479280839337094e-02 7.111671110230680104e-02 6.245861686537074881e-02 5.237549190747150391e-02 4.087339436653329022e-02 2.808407477515414974e-02 1.475094448465220226e-02 9.227309735115672706e-03 2.271426747275844676e-02 4.020045817603864341e-02 5.877507656560337218e-02 7.773292068469032923e-02 9.650711469927125696e-02 1.145028331455042875e-01 1.310877121855184568e-01 1.456255795927367536e-01 1.575443421452486503e-01 1.664457801050913399e-01 1.722706303253789262e-01 1.755295109212120230e-01 1.775798033102215512e-01 1.808239768631428046e-01 1.885039378307044877e-01 2.037205573815016879e-01 2.279687357519166735e-01 2.603385290772914362e-01 2.979315404603382622e-01 3.367919166886496063e-01 3.726773280679333555e-01 4.016067371107544526e-01 4.203240819646751336e-01 4.267287102593301795e-01 4.202042169917422076e-01 4.016976955165577068e-01 3.733845623622474852e-01 3.378618553367420119e-01 2.971231065359732915e-01 2.520071399349064212e-01 2.030100822733195143e-01 1.531903286960727417e-01 1.144498287289868327e-01 1.114511608855795616e-01 1.472306535845424869e-01 1.967945898405107918e-01 2.445552932724523731e-01 2.814761285487183406e-01 2.965481696103045572e-01 2.758322375333417398e-01 2.102851853910927549e-01 1.207213703279245431e-01 1.462495612244370247e-01 2.764235343490054064e-01 3.826683879758787654e-01 4.296268757091586954e-01 4.346271509189301718e-01 4.524481475849124190e-01 5.032456995550362855e-01 5.377694362185699850e-01 5.105658491822652190e-01 4.302494452968521066e-01 3.557165793568144996e-01 3.478899037908639302e-01 4.022156572027334454e-01 4.779541994531284477e-01 5.377620898009851658e-01 5.479566106803767100e-01 4.948142543711229746e-01 3.970700651228025180e-01 2.961473651380678307e-01 2.290618997605599338e-01 2.000796410976195261e-01 1.866656100589336453e-01 1.701179005753965523e-01 1.477844551549616914e-01 1.415132674643313770e-01 1.758884512630297103e-01 2.304225656763420615e-01 2.741428780776138385e-01 2.930089207511058502e-01 2.874615816771804444e-01 2.660260644624964921e-01 2.389816075040537557e-01 2.137950299059535320e-01 1.932550434805265227e-01 1.760083294831169543e-01 1.585595704515594118e-01 1.377018798369094854e-01 1.126140341478447104e-01 8.677027861308278522e-02 7.059153020186706429e-02 7.677944975640296765e-02 1.000239722597264513e-01 1.267850187443979038e-01 1.498200822816611877e-01 1.663035262658432434e-01 1.755915317547290244e-01 1.782584794944686302e-01 1.755862440850575745e-01 1.692356681991276091e-01 1.610192266364521563e-01 1.527238677228083819e-01 1.459311240432555057e-01 1.418046081122440738e-01 1.408919952360267736e-01 1.430659182714134614e-01 1.476790209259667974e-01 1.538476404836677802e-01 1.607050177749336506e-01 1.675416288720455726e-01 1.738457110543926432e-01 1.792889262524660354e-01 1.836918192537462802e-01 1.869867757579569412e-01 1.891853123287298433e-01 1.903514568846934041e-01 1.905810464220118183e-01 1.899861795215653792e-01 1.886839615272930260e-01 1.867887323889020901e-01 1.844070555615863194e-01 1.816348381668106138e-01 1.785560412273126951e-01 1.752425238159359688e-01 1.717546462542964281e-01 1.681423340219665996e-01 1.644463741675153412e-01 1.606997781054254060e-01 1.569290975159054469e-01 1.531556230732026014e-01 1.493964290538064843e-01 1.456652512685203404e-01 1.419732024030370410e-01 1.383293391501163594e-01 1.347411009248899449e-01 1.312146418264791559e-01 1.277550770096296251e-01 1.243666626953699728e-01 1.210529263850631115e-01
8.667191116952054075e-02 8.880646813909992554e-02 9.065890774286157472e-02 9.216931279130786969e-02 9.327166223908130160e-02 9.389386715310915621e-02 9.395801496400224551e-02 9.338089033424819274e-02 9.207485953718967664e-02 8.994923192614158458e-02 8.691225471731348073e-02 8.287397442020991156e-02 7.775035639803212772e-02 7.146941972778338148e-02 6.398109579361210830e-02 5.527533113184754376e-02 4.542264936582361690e-02 3.469199502648353389e-02 2.401370541232575664e-02 1.708416847262267738e-02 2.143114858745689272e-02 3.432927179538643181e-02 5.023932616159981074e-02 6.729480728778054754e-02 8.465600333295122959e-02 1.016864601278384267e-01 1.177804027166009931e-01 1.323376638284791962e-01 1.447928054023054634e-01 1.546830581532558924e-01 1.617590970341143686e-01 1.661484227456774265e-01 1.685740753380969847e-01 1.705894297645310642e-01 1.746718711208672392e-01 1.838524956748989747e-01 2.006692227802309436e-01 2.259558431372383214e-01 2.584421283762473043e-01 2.952904077227446744e-01 3.328630655274341099e-01 3.672841805443444740e-01 3.948202746055379242e-01 4.122017795004571106e-01 4.169320500903600513e-01 4.075585842016517524e-01 3.838450426111497116e-01 3.467807132641644863e-01 2.983967655519025874e-01 2.414229089120956406e-01 1.788901101202536870e-01 1.138238792555647666e-01 4.941909423153870856e-02 2.181261043909675859e-02 8.044013842743256981e-02 1.428072097778267657e-01 2.086301172814109262e-01 2.770912862524805842e-01 3.397011963930359757e-01 3.793636117783816264e-01 3.751826859374109424e-01 3.117653374625201645e-01 1.907167589490550430e-01 6.769262385271257454e-02 1.720253463035552599e-01 2.983360837182184588e-01 3.684239633975677775e-01 3.931174779844014977e-01 4.107540857227605646e-01 4.317328654188692383e-01 4.217283840288187924e-01 3.552532772160284513e-01 2.495653430123533079e-01 1.510140974629839428e-01 1.019867308951594581e-01 1.294044864135087403e-01 2.058478420692127497e-01 2.708887194045119240e-01 2.846137558972197112e-01 2.454244808967972757e-01 1.864814298999002695e-01 1.430662277042349106e-01 1.153460607629932938e-01 9.294681863339530892e-02 8.136674468502023971e-02 7.063822158843217902e-02 6.586505865181843666e-02 1.137730401180340190e-01 1.846838857957986135e-01 2.365296679668598412e-01 2.510052594911570956e-01 2.305492968789466801e-01 1.925672854019235269e-01 1.590267291811035544e-01 1.449723582360591401e-01 1.529041932544084326e-01 1.769013001384945605e-01 2.063444102486506893e-01 2.281451448599072507e-01 2.311477280601839934e-01 2.096220865325419958e-01 1.642215648305078435e-01 1.011932415958123332e-01 3.534622754523027849e-02 5.824812385060060271e-02 1.225123813119793625e-01 1.763972623985160804e-01 2.149054456124966372e-01 2.373347574801579485e-01 2.452677443404632784e-01 2.417417136871353733e-01 2.305646768698419447e-01 2.157377904230441124e-01 2.009525597151541332e-01 1.891058875860461286e-01 1.818564309440811599e-01 1.794310409680868190e-01 1.809039438526245658e-01 1.848249032360926858e-01 1.897981535955646504e-01 1.947735351555431593e-01 1.990896848332755487e-01 2.024012329925999887e-01 2.045818573611764557e-01 2.056415016865613954e-01 2.056664026280666246e-01 2.047793696408630737e-01 2.031151351767574442e-01 2.008059957435084641e-01 1.979741118867754113e-01 1.947279429552527530e-01 1.911611544257403317e-01 1.873529435957164424e-01 1.833691329084153887e-01 1.792636361381833021e-01 1.750800598226691096e-01 1.708532971389834232e-01 1.666110288663927574e-01 1.623750820008108275e-01 1.581626202864414854e-01 1.539871574433379353e-01 1.498593957163568136e-01 1.457879007547991657e-01 1.417796293765180848e-01 1.378403299120952441e-01 1.339748359806016698e-01 1.301872741577382031e-01 1.264812045007441266e-01 1.228597107037903841e-01 1.193254541222987519e-01 1.158807032993959540e-01
8.253485815257428915e-02 8.422628961162122174e-02 8.560657136391820743e-02 8.661810015750813496e-02 8.719848706449440101e-02 8.728088562025999864e-02 8.679457155869016449e-02 8.566584923290142262e-02 8.381938387640072707e-02 8.118009828760364144e-02 7.767584444965960899e-02 7.324120622164147221e-02 6.782311438679679283e-02 6.138975498212055626e-02 5.394643422126429305e-02 4.556878250717524143e-02 3.648749470366285941e-02 2.735550946817746562e-02 2.018337138908454093e-02 1.972138233569373234e-02 2.767997848980176950e-02 3.993918730214734980e-02 5.388446202589581430e-02 6.840758968582701105e-02 8.284182379131739549e-02 9.663853879681208459e-02 1.092881670807572397e-01 1.203196482505535514e-01 1.293392987302599273e-01 1.361029886457742200e-01 1.406253134200151356e-01 1.433287883904167115e-01 1.452168333287857382e-01 1.479927685446528751e-01 1.539362028257087733e-01 1.653215606622153999e-01 1.835079381456019010e-01 2.083365566091437693e-01 2.382535789783720437e-01 2.708376543179855656e-01 3.032709044601352710e-01 3.326320902691949910e-01 3.560853209875008418e-01 3.710352094284277147e-01 3.752739182673435758e-01 3.671192495650653087e-01 3.455383502357298187e-01 3.102606070302872943e-01 2.618966829823667908e-01 2.020847407931346817e-01 1.336597122629313017e-01 6.078223192386568441e-02 1.247527025738352779e-02 7.817095506262056182e-02 1.353952799362652670e-01 1.856637758262098814e-01 2.373440672194641610e-01 2.983527453342760261e-01 3.641660483817881766e-01 4.142224818869076342e-01 4.203516647663415595e-01 3.602132861444079515e-01 2.302683693056716274e-01 5.927040223296904664e-02 1.442911920902861245e-01 2.890026721605228888e-01 3.696813302766877030e-01 3.979986784064690752e-01 4.091652865485274071e-01 4.066705424341190978e-01 3.535684549709099955e-01 2.296102645191271385e-01 6.396127769676419883e-02 8.185909126690192605e-02 1.525515708648316482e-01 1.362757245494354563e-01 7.832055726842684917e-02 8.707036460336328720e-02 1.398320987596076148e-01 1.837034396461630081e-01 2.143606152007508092e-01 2.126345436695260549e-01 1.648311002937746517e-01 8.764925770622405965e-02 2.901618405696227906e-02 3.533549068852424868e-02 5.449934980969724230e-02 1.168661275577400904e-01 1.888388219617472830e-01 2.289412061433088175e-01 2.186462542512528640e-01 1.650300808561346588e-01 9.364229914594740523e-02 3.497937397358084205e-02 1.602992947025684914e-02 4.334908925554975534e-02 1.020019492392016808e-01 1.764092548629452861e-01 2.444323929723250799e-01 2.873462029007256002e-01 2.946253568436792425e-01 2.653800411903304846e-01 2.077143378146031616e-01 1.391520497965835212e-01 9.796558336841128256e-02 1.265834062332873988e-01 1.829575135142678388e-01 2.316083283393731151e-01 2.633890681821269286e-01 2.775661182320534603e-01 2.769952672768997703e-01 2.663503037788953476e-01 2.510142594715079056e-01 2.361273118496851064e-01 2.256060219170162862e-01 2.212837261571516667e-01 2.227238474574635974e-01 2.279917160305655888e-01 2.348074696157337882e-01 2.413268077804191225e-01 2.463824994309289640e-01 2.494107590834649113e-01 2.502805164640383717e-01 2.491299862435960855e-01 2.462413128055047362e-01 2.419542717609100557e-01 2.366114828441228946e-01 2.305267125515047255e-01 2.239691391196477199e-01 2.171580912077079317e-01 2.102642359121443538e-01 2.034143753240292285e-01 1.966979247121132257e-01 1.901738284921071775e-01 1.838771646004614402e-01 1.778250329386721340e-01 1.720215538879115436e-01 1.664619481872543216e-01 1.611357541745714050e-01 1.560292818225801903e-01 1.511274197370433559e-01 1.464149118020127427e-01 1.418772116393262339e-01 1.375010101760843484e-01 1.332745172766860164e-01 1.291875642762188026e-01 1.252315812489221136e-01 1.213994913742623694e-01 1.176855549526700240e-01 1.140851874383707054e-01 1.105947691754266271e-01
7.639851600900200712e-02 7.744904860180179540e-02 7.815803483033682830e-02 7.847300344394715632e-02 7.833851553843751425e-02 7.769679369276112635e-02 7.648862010005429146e-02 7.465457236528565133e-02 7.213668928667514579e-02 6.888070208916560744e-02 6.483905425103109188e-02 5.997512896185595160e-02 5.426958262546455886e-02 4.773097693744877967e-02 4.041682683412884530e-02 3.248490711120380348e-02 2.435107974058640934e-02 1.727735734818130683e-02 1.490221156836275297e-02 2.017473054231828586e-02 2.972686270702789429e-02 4.077938686003330232e-02 5.225233435959541345e-02 6.357359899748435406e-02 7.431157096553187014e-02 8.408909125215038860e-02 9.257732098109389129e-02 9.952333719899854325e-02 1.048015653213300313e-01 1.084879830450918015e-01 1.109544091252446241e-01 1.129652667513572767e-01 1.157212900049565119e-01 1.207421931678520910e-01 1.294959476537915766e-01 1.428832500540896944e-01 1.609173823597429276e-01 1.828029930724361096e-01 2.072482813035982918e-01 2.327553318623027112e-01 2.577914175892932480e-01 2.808570489961794148e-01 3.004827962215069759e-01 3.151765556824387970e-01 3.233439824024768594e-01 3.232195250630245376e-01 3.128639972882728548e-01 2.902956879279081082e-01 2.538171311985135681e-01 2.025746912747138917e-01 1.373636653449257228e-01 6.215466781800674245e-02 3.127812203925496581e-02 1.069865758550817003e-01 1.775523657431218039e-01 2.344719257099298626e-01 2.804784709061800552e-01 3.250691610274670240e-01 3.728975061379129485e-01 4.109412345423213986e-01 4.117762642342376878e-01 3.508725526404432582e-01 2.275163752325166100e-01 1.191373036684841985e-01 2.220074046617960539e-01 3.582638441246068228e-01 4.328647518676986272e-01 4.502817904418991435e-01 4.456895072265602553e-01 4.258130623359234757e-01 3.562310463129675919e-01 2.264673966696180707e-01 1.456660988070653806e-01 2.447286459779962897e-01 3.268526087010257819e-01 3.259621588880634580e-01 2.715427501755642292e-01 2.256773522365512763e-01 2.306547518591784696e-01 2.751958999609421253e-01 3.181106233006981698e-01 3.175062016007820787e-01 2.568417464389283200e-01 1.632653029397528877e-01 1.089785228945178153e-01 1.204033954689301550e-01 1.272686746787758949e-01 1.388376029637247711e-01 1.772702959533682676e-01 2.044743076586634234e-01 1.871655061487250693e-01 1.278875001101749953e-01 7.010141943893336003e-02 8.529160621194029068e-02 1.074362305715738652e-01 8.497461643890008576e-02 2.985908202220773078e-02 9.156403814824892740e-02 1.887529484149655379e-01 2.659303280419624271e-01 3.061073105929728033e-01 3.039681300929154562e-01 2.648406250333882883e-01 2.035669599176103683e-01 1.467454431767769296e-01 1.346924671128285345e-01 1.718769691466505156e-01 2.190799093598957692e-01 2.548501706254051036e-01 2.736251680207520409e-01 2.766121776703373558e-01 2.683534262900924006e-01 2.550002167993620783e-01 2.428808532248206142e-01 2.368606449897322219e-01 2.388277805828921130e-01 2.474825093527335540e-01 2.597588408615733035e-01 2.725402312326110077e-01 2.835557631127783584e-01 2.915127867785942128e-01 2.959028548823238181e-01 2.967511937742413619e-01 2.944046614634166503e-01 2.893754059534737189e-01 2.822337421703847160e-01 2.735392811222419063e-01 2.638001961245618476e-01 2.534524139159633482e-01 2.428523627055352019e-01 2.322784721838132005e-01 2.219378935769308336e-01 2.119759228100785153e-01 2.024864023018144166e-01 1.935219806234733664e-01 1.851035560862707152e-01 1.772285499721642232e-01 1.698778745712678229e-01 1.630216040633174213e-01 1.566234425419528176e-01 1.506441293741114518e-01 1.450439403745212297e-01 1.397844436375617616e-01 1.348296583984273933e-01 1.301467490037673813e-01 1.257063673606992893e-01 1.214827383033944830e-01 1.174535645003087353e-01 1.135998115485745280e-01 1.099054200802083298e-01 1.063569800878436111e-01
6.822444261456406256e-02 6.846191931678985432e-02 6.832914501040560085e-02 6.778120255839437114e-02 6.677228700390952509e-02 6.525658754742390266e-02 6.318942159817096671e-02 6.052866922440630626e-02 5.723657321917755697e-02 5.328200727876349768e-02 4.864340572270532681e-02 4.331279037744489163e-02 3.730204451738999838e-02 3.065499779503249797e-02 2.347877041384745234e-02 1.606111175028868826e-02 9.542192418519458361e-03 8.836870167151279071e-03 1.547913319669320421e-02 2.419855845398358879e-02 3.334936532370393752e-02 4.242104534879725941e-02 5.109897402290190099e-02 5.912293457020888904e-02 6.626998775892302407e-02 7.236939988869804663e-02 7.733294257283604423e-02 8.119605631419241076e-02 8.416515916053159130e-02 8.665930872176577648e-02 8.932022139899160884e-02 9.294986845353186977e-02 9.834570181849386361e-02 1.060709270722809822e-01 1.162831837404336849e-01 1.287327859685001574e-01 1.429181550626581199e-01 1.582964970475152500e-01 1.744594215074739274e-01 1.912238731832662797e-01 2.086060487602479363e-01 2.266571693453178216e-01 2.451762824686868070e-01 2.633752611218270756e-01 2.796133560215074976e-01 2.913039203901532925e-01 2.950396125807080439e-01 2.869383778933877194e-01 2.632077848742579995e-01 2.209365706686624853e-01 1.591209122692809341e-01 8.017287931241466603e-02 2.522144926389361524e-02 1.141100192404560509e-01 2.033856442406463405e-01 2.762977318069591570e-01 3.274950776136902331e-01 3.592672166620886620e-01 3.775560525017120916e-01 3.813841363684356001e-01 3.567238146266689114e-01 2.868776580159911882e-01 1.803530106676341505e-01 1.536949568414064660e-01 2.827931148510640091e-01 4.091501256657605334e-01 4.732131734452549310e-01 4.775015495629709172e-01 4.548352995060703230e-01 4.212899896109532638e-01 3.589551872155612444e-01 2.775261704479972669e-01 2.727096880783075328e-01 3.605494777496451864e-01 4.235110961415131658e-01 4.118661477811704219e-01 3.498055796626829972e-01 2.938429744604638683e-01 2.866793617738456756e-01 3.274790378651847855e-01 3.771712924737371520e-01 3.859261550228053617e-01 3.278285388313783022e-01 2.259191613618632410e-01 1.601542332058206175e-01 1.765226267762624035e-01 1.887301265357093916e-01 1.680789945811028696e-01 1.532125559237597356e-01 1.602290819254980070e-01 1.503024365551463293e-01 1.068063000877490926e-01 8.376754232096990382e-02 1.386785397547471987e-01 1.906326741833914706e-01 1.974750403610958938e-01 1.550134063047147459e-01 9.003609680030344453e-02 9.788413752224413289e-02 1.750521740249395275e-01 2.382802084640246176e-01 2.654197929283251822e-01 2.540151801384196162e-01 2.128258572593049458e-01 1.605106341332012965e-01 1.283653615831528150e-01 1.425923018440700962e-01 1.819266622429417946e-01 2.178855556768465873e-01 2.395693895606106349e-01 2.457131513664927991e-01 2.399137771495843674e-01 2.285441678901381224e-01 2.190922661899333546e-01 2.177880334646397631e-01 2.268977229215401736e-01 2.441898388439781020e-01 2.652841278556264948e-01 2.861328903753237451e-01 3.039911584979894665e-01 3.173833531464255731e-01 3.257798783533394360e-01 3.292781347955693327e-01 3.283538313749183590e-01 3.236811481941836988e-01 3.160080704072609770e-01 3.060738504243355473e-01 2.945580057587924294e-01 2.820524241491966788e-01 2.690498805048990860e-01 2.559436925693467368e-01 2.430344399815349832e-01 2.305406839088741666e-01 2.186114690166959529e-01 2.073390781202156252e-01 1.967710553114524197e-01 1.869209307923743735e-01 1.777773868469052776e-01 1.693118168791896971e-01 1.614843657883630323e-01 1.542486170925146116e-01 1.475551258721614634e-01 1.413540006296383211e-01 1.355967230306745763e-01 1.302373710338887991e-01 1.252333843302149141e-01 1.205459852031224993e-01 1.161403449501186708e-01 1.119855666565462010e-01 1.080545393708138013e-01 1.043237061773775731e-01
5.822259334000006586e-02 5.752869078990936746e-02 5.644218045029181230e-02 5.492766970746210814e-02 5.295099437083743837e-02 5.048027934399780536e-02 4.748721493780111436e-02 4.394857968248722796e-02 3.984806158163017864e-02 3.517849519679674963e-02 2.994484681559883218e-02 2.416907799921614447e-02 1.790169799536613093e-02 1.126949514905492902e-02 4.933711488280353996e-03 5.529841475043982199e-03 1.262010493609441383e-02 2.042960913800957387e-02 2.834530165330220383e-02 3.614585492880747347e-02 4.365599163224717638e-02 5.071793915997074159e-02 5.719722137347316854e-02 6.299849796044457162e-02 6.808675859145459086e-02 7.251075744229112940e-02 7.642330078864716103e-02 8.008869623211750666e-02 8.386336097447333326e-02 8.813665201541921734e-02 9.323298247448666420e-02 9.930297411372682181e-02 1.062519683369697737e-01 1.137455353832222127e-01 1.212992488189409274e-01 1.284345437584070160e-01 1.348775082695513050e-01 1.407745683671794978e-01 1.468694838296358829e-01 1.545180441351695355e-01 1.653663360065773524e-01 1.806498382752976806e-01 2.004306107553035787e-01 2.232515870190037721e-01 2.463167218817111093e-01 2.659117992167713829e-01 2.778139258443310111e-01 2.776521164458176649e-01 2.613075602570700817e-01 2.254713851267833025e-01 1.684555283496911304e-01 9.141600437289852665e-02 1.761377090980041291e-02 1.080114768023523186e-01 2.065311570259736051e-01 2.895892232209039130e-01 3.460033757043857183e-01 3.700393315040718667e-01 3.624462415472345933e-01 3.275398630296926794e-01 2.675029569067411406e-01 1.820278694690242172e-01 9.655166556643773879e-02 1.528542349776971232e-01 2.863700442519670486e-01 3.948211237258361650e-01 4.459705355392110104e-01 4.403536080845243394e-01 4.048530160108362308e-01 3.652362026104685189e-01 3.265737476676633944e-01 3.076485664862451674e-01 3.484842647635679747e-01 4.191437504769102707e-01 4.461886928767541116e-01 3.998893087728268569e-01 3.149100493878639884e-01 2.709193562920165221e-01 3.055499965603903356e-01 3.731458030865146269e-01 4.310295929502743206e-01 4.437907736094731104e-01 3.863712377113941998e-01 2.738497374276367968e-01 1.878185869671064323e-01 2.091490353209607134e-01 2.396337743029433309e-01 2.116093613777984273e-01 1.456131705822466538e-01 1.050554118892343680e-01 1.050372495903248021e-01 8.440907985943713054e-02 6.183888513498581041e-02 1.312576126823951361e-01 2.173308948025892140e-01 2.684382643199278440e-01 2.670505016521289021e-01 2.167088390873121162e-01 1.397009831618697406e-01 8.803817610790957982e-02 1.191260676199387691e-01 1.653635981255393017e-01 1.847198623727431543e-01 1.726723373786994420e-01 1.383249477427063445e-01 1.022598884798806701e-01 9.700727861896982218e-02 1.266975295336984775e-01 1.618107413310840847e-01 1.861734322020085486e-01 1.956565014780182188e-01 1.921056658196842737e-01 1.812895296345697072e-01 1.717498094752875071e-01 1.722180548383530352e-01 1.866332748535234620e-01 2.119575256272002439e-01 2.420986602325059800e-01 2.718586622365030125e-01 2.979278369912850555e-01 3.185611334046494769e-01 3.331000122816225040e-01 3.415979405702091465e-01 3.445503931464963809e-01 3.427009645448296227e-01 3.369029373831224361e-01 3.280229483190344464e-01 3.168773066957755735e-01 3.041935460417431458e-01 2.905910355992383232e-01 2.765754547218277626e-01 2.625428136085151132e-01 2.487895268627990653e-01 2.355258044250148342e-01 2.228903036902011581e-01 2.109645782212026810e-01 1.997863590622455665e-01 1.893611142703611749e-01 1.796716528815416603e-01 1.706857751413800028e-01 1.623621283853560193e-01 1.546545177864597220e-01 1.475149565518533989e-01 1.408957357963885049e-01 1.347507646752131860e-01 1.290363889151865673e-01 1.237118502253993224e-01 1.187395065838726671e-01 1.140848975974325386e-01 1.097167112657802535e-01 1.056066882739283008e-01
4.693537799743532218e-02 4.528488321468279731e-02 4.323443434143134367e-02 4.076042540925245428e-02 3.784279038475348717e-02 3.446645029483094702e-02 3.062327457012524456e-02 2.631511425985604002e-02 2.155967022166163649e-02 1.640605052950395992e-02 1.099625420997257970e-02 5.981666905920448966e-03 5.357109087517656840e-03 1.061626613615870851e-02 1.725162349698583508e-02 2.426463585685464941e-02 3.139988994149450763e-02 3.850682665425590734e-02 4.546167443729492302e-02 5.215723575374450055e-02 5.850785867999028916e-02 6.446008308923316388e-02 7.000568505463404534e-02 7.519414120085093911e-02 8.014013943530430562e-02 8.501993076579598962e-02 9.004958790963554782e-02 9.544091069644505820e-02 1.013384259516006136e-01 1.077516325773903577e-01 1.145037263097129360e-01 1.212156340469923849e-01 1.273343520144758489e-01 1.322059749943533258e-01 1.351927596264748677e-01 1.358394837768686914e-01 1.341019529090964335e-01 1.306471499420514548e-01 1.271771139692391139e-01 1.265144585847973457e-01 1.318533280454751155e-01 1.449897259458160226e-01 1.650267118362174767e-01 1.889252758151434564e-01 2.128284136232649615e-01 2.328771655999379575e-01 2.454774063192216027e-01 2.473301308884302274e-01 2.354285530580555730e-01 2.071878123609772748e-01 1.609145294260475034e-01 9.705988316253659487e-02 2.986479188940721272e-02 8.600602443454311019e-02 1.770903513822604247e-01 2.582767280226538342e-01 3.151219258550672087e-01 3.371002306798247528e-01 3.199930158717159689e-01 2.671309369084757246e-01 1.873483312159899272e-01 9.018264409268457460e-02 1.951979217753489412e-02 1.319723147807134178e-01 2.388464063412725769e-01 3.202671329696532010e-01 3.583704174387927766e-01 3.499648363710030630e-01 3.136279424514967773e-01 2.803277199377318674e-01 2.738409626304623146e-01 3.067210303236092006e-01 3.717973362222107836e-01 4.255084250105078403e-01 4.154434718856694908e-01 3.230108916629383375e-01 1.985252164675359032e-01 2.021866141960752816e-01 3.191338669973890485e-01 4.194838733366690331e-01 4.803638978434789375e-01 4.909990245703670375e-01 4.326251113611291332e-01 3.111731737205239989e-01 2.008030702938414236e-01 2.195707767299673041e-01 2.723335375102383660e-01 2.543701362086040474e-01 1.659033935147325167e-01 6.232676607051734763e-02 7.003015171622523072e-02 9.011278712494921739e-02 5.037058619008152188e-02 7.954261004689634762e-02 1.928037862152119919e-01 2.886080849286857819e-01 3.357609496928337101e-01 3.241947303384148382e-01 2.616760863187722053e-01 1.681829976624460987e-01 6.994388739338953942e-02 3.728900796749330671e-02 8.801169548827451894e-02 1.118705284807308131e-01 1.052406513280146894e-01 7.780889724546652397e-02 5.180940338607291362e-02 6.402188757996463142e-02 9.802996772572417084e-02 1.264026193163300671e-01 1.410625934727494091e-01 1.411247408632341493e-01 1.300906503758462729e-01 1.159181814359155765e-01 1.110353125646881128e-01 1.253180580694484292e-01 1.559126187739317826e-01 1.936679751927887494e-01 2.316830539312607351e-01 2.660047164976783174e-01 2.945650321664870508e-01 3.164729615525401774e-01 3.316057849802109270e-01 3.403437281654192459e-01 3.433784815710032579e-01 3.415691558497637170e-01 3.358346003562652227e-01 3.270758601701879709e-01 3.161238735190666782e-01 3.037078647780876994e-01 2.904401157379281062e-01 2.768131229581425878e-01 2.632055822158416158e-01 2.498941377961250709e-01 2.370683523241847446e-01 2.248468660493595783e-01 2.132932093476914981e-01 2.024301983670989957e-01 1.922522677163054361e-01 1.827354588089687704e-01 1.738450717086871544e-01 1.655411925956376540e-01 1.577824291427308290e-01 1.505282331007385122e-01 1.437401809151159504e-01 1.373825390318625106e-01 1.314223786920955539e-01 1.258294393368470654e-01 1.205758793305497095e-01 1.156360023701847040e-01 1.109860092643724927e-01
3.539282264385755494e-02 3.294301780035585603e-02 3.013612477497848441e-02 2.697726686159135009e-02 2.348986922904390887e-02 1.973283116143472946e-02 1.584489532943849852e-02 1.217473061416072047e-02 9.634488886745097569e-03 9.835884285594675980e-03 1.307983531280114756e-02 1.803615197783874080e-02 2.379842320570969144e-02 2.996471804718203041e-02 3.632457763906745546e-02 4.273664534323789316e-02 4.909023712844232806e-02 5.529542663906576033e-02 6.128421831175548395e-02 6.701685350256887663e-02 7.249039841970386644e-02 7.774713669125080107e-02 8.287957202067192108e-02 8.802781317124043492e-02 9.336468185072811787e-02 9.906530507271364694e-02 1.052621584941601796e-01 1.119927518753263962e-01 1.191522703159209190e-01 1.264639767502599710e-01 1.334756508302152311e-01 1.395843600140996288e-01 1.440885758144059836e-01 1.462674414002721468e-01 1.454908855445186111e-01 1.413705572277958455e-01 1.339712256228437204e-01 1.241138432489505561e-01 1.137817835898677077e-01 1.064192075517905872e-01 1.061975991725535307e-01 1.153480755406111197e-01 1.321401898778505890e-01 1.524661465970494068e-01 1.722310569577185646e-01 1.882539396490737482e-01 1.982806939377072808e-01 2.007206594832278423e-01 1.942677588876245698e-01 1.775651712551602757e-01 1.492634760685160877e-01 1.091525268474948518e-01 6.383557382781143708e-02 5.959620094566394494e-02 1.184822185319973353e-01 1.866499878955452663e-01 2.428555932915411608e-01 2.748129573726214581e-01 2.757863870939193385e-01 2.466343785160639290e-01 1.967064643611624586e-01 1.431821026963371601e-01 1.119911917064524282e-01 1.264007187895536122e-01 1.709348736857276840e-01 2.169747762109416056e-01 2.445970534174682354e-01 2.446775313377549110e-01 2.245155103481953907e-01 2.075724441389414365e-01 2.213459341297072391e-01 2.748770960669992824e-01 3.455758755047055319e-01 3.883223724046571124e-01 3.582711377446817780e-01 2.379205139500608912e-01 5.399760732758196458e-02 1.527159334374531829e-01 3.143964866391257829e-01 4.200715014105133593e-01 4.800178675646054605e-01 4.968710909431409695e-01 4.505339056498595673e-01 3.343085497429874597e-01 2.041604024969529974e-01 2.002496851688097268e-01 2.662001918852587301e-01 2.637106275787153842e-01 1.763590738232059252e-01 4.488955876941576328e-02 7.478542544542921000e-02 1.307422824397918570e-01 1.056147900286914382e-01 3.442324672876789782e-02 1.377126295228704167e-01 2.654666300904067744e-01 3.541294667400308183e-01 3.833312629601397514e-01 3.521907447779729083e-01 2.752203163539708175e-01 1.761152151726602944e-01 8.450236598007168642e-02 5.689540221074800008e-02 8.937451028181084278e-02 1.047678944707748083e-01 9.364291011325480418e-02 6.324024328932149885e-02 3.056185070808308327e-02 4.168829416412000999e-02 7.396722144195966298e-02 9.696790843187234887e-02 1.051806286448307703e-01 9.825801878433390590e-02 7.929660570074086035e-02 5.718224487712504633e-02 5.506103426986540955e-02 8.504025941041412628e-02 1.277272233947368274e-01 1.718810851262781991e-01 2.129830607757144945e-01 2.487479787294833988e-01 2.780134176952199776e-01 3.003660245458441569e-01 3.159302797214202929e-01 3.252065923898891930e-01 3.289360798174931211e-01 3.279885073298595133e-01 3.232730749115378388e-01 3.156712739633263931e-01 3.059900238077209456e-01 2.949325325422906263e-01 2.830839358225659130e-01 2.709086764709096595e-01 2.587566878630270795e-01 2.468756503413487846e-01 2.354268604494087758e-01 2.245025800960218643e-01 2.141431217208084326e-01 2.043523700789114661e-01 1.951109123663269385e-01 1.863863986089088487e-01 1.781411339235914604e-01 1.703371789006364878e-01 1.629393936086184214e-01 1.559169169100496632e-01 1.492435522495679512e-01 1.428974640666828277e-01 1.368605019842764337e-01 1.311173820132987278e-01 1.256548764715654520e-01 1.204611020930079490e-01
2.553218731961512042e-02 2.294314743313674229e-02 2.030330389216003853e-02 1.780790030458779052e-02 1.579768813359469157e-02 1.478325946569449510e-02 1.526961369907114952e-02 1.738301202308527652e-02 2.081832078214388565e-02 2.516240060844800522e-02 3.009139422169592251e-02 3.537997445006565295e-02 4.086517051907808534e-02 4.641956651218001606e-02 5.193790432645264271e-02 5.733267066872124729e-02 6.253527765960811835e-02 6.750085282789752839e-02 7.221527351045599341e-02 7.670301776112455061e-02 8.103381212631666219e-02 8.532511460600596120e-02 8.973658253102832771e-02 9.445264887549145727e-02 9.965123133092258778e-02 1.054609131117374837e-01 1.119143556154856833e-01 1.189090772182400946e-01 1.261854371782558659e-01 1.333264746000017709e-01 1.397789081302766856e-01 1.448922315374999159e-01 1.479736583569674635e-01 1.483590437571085940e-01 1.455026227450348930e-01 1.390919196430983884e-01 1.292010674818717675e-01 1.165101780268540527e-01 1.026354142233223549e-01 9.054338092805763738e-02 8.445424493874242877e-02 8.762254385577350480e-02 9.910890522908902267e-02 1.147812966269898122e-01 1.306161522863196756e-01 1.439896258722870859e-01 1.536228885694373714e-01 1.592114137479856695e-01 1.608434453538369890e-01 1.582068686046592398e-01 1.498948868913802801e-01 1.333971475889821068e-01 1.063760128932192545e-01 7.091626912287940510e-02 5.401353578396524829e-02 9.721833395418413848e-02 1.621052173806952490e-01 2.218208279993426346e-01 2.623375914102658579e-01 2.756488152189545682e-01 2.614924849103261173e-01 2.277705581090462561e-01 1.871201681483356805e-01 1.508422621744686110e-01 1.268810303925451966e-01 1.237093735219245427e-01 1.415559317843058662e-01 1.637899252369922065e-01 1.738688167190484690e-01 1.697501241711679987e-01 1.724854295741362620e-01 2.122960677699395060e-01 2.765472878926359401e-01 3.187662188942336217e-01 3.009075104163436154e-01 2.195328742421472079e-01 1.434551302326310118e-01 1.984110889374385289e-01 2.916378390174309554e-01 3.570770156649057947e-01 4.070130723213309376e-01 4.417297458001858690e-01 4.261964274807710229e-01 3.364072256970039310e-01 2.034999559519253265e-01 1.504128778272462719e-01 2.076526620061660555e-01 2.179203935997348907e-01 1.448654414462664519e-01 1.992780613970099660e-02 1.021154265950994788e-01 1.704758267319506082e-01 1.589538865876584939e-01 7.432624602868488639e-02 7.737219977148611372e-02 2.173876007972043167e-01 3.314331143465600316e-01 3.917002548230978931e-01 3.909084613773464723e-01 3.384482691801125043e-01 2.556749283822051244e-01 1.718179014525893222e-01 1.224946763601991728e-01 1.226784768681061233e-01 1.348052828488012500e-01 1.306658822836401224e-01 1.064252025242902466e-01 6.890984442728570469e-02 3.466251624592025377e-02 4.390752831331568712e-02 7.340494532526486982e-02 9.372568539833146806e-02 9.936231643678374026e-02 8.970926438515444690e-02 6.633428617994344134e-02 3.207979536442943230e-02 1.020092997586472330e-02 5.574644483251149640e-02 1.023232536826131356e-01 1.469693886890360568e-01 1.875805748950967744e-01 2.227232631780299010e-01 2.515877856932697276e-01 2.739044306708057763e-01 2.898374721107248586e-01 2.998725698773378467e-01 3.047089062633002166e-01 3.051633724924910362e-01 3.020907537620485250e-01 2.963213400684036603e-01 2.886156712563947013e-01 2.796350676358436704e-01 2.699260167441347447e-01 2.599161966851561978e-01 2.499197704324446767e-01 2.401495059931514353e-01 2.307332631260053668e-01 2.217324889344590155e-01 2.131606353065730319e-01 2.049998585995815581e-01 1.972149298751222080e-01 1.897638721245859528e-01 1.826053473459340326e-01 1.757031744460900713e-01 1.690285514540524892e-01 1.625606056128900134e-01 1.562858463577728729e-01 1.501969946925686139e-01 1.442915444041191209e-01 1.385702992830376845e-01 1.330360378148406075e-01
2.076564782699724318e-02 1.969459628897813480e-02 1.930758511061302432e-02 1.981881678256895013e-02 2.132044120686884051e-02 2.375309524060657471e-02 2.695915810308821547e-02 3.075478914993279647e-02 3.496995550909402090e-02 3.945806725822198491e-02 4.409275617643832607e-02 4.876264294807312882e-02 5.336795287527328763e-02 5.781976604949844861e-02 6.204179229766234455e-02 6.597440772919919982e-02 6.958066244718712212e-02 7.285383163245517935e-02 7.582571088623982214e-02 7.857415730089364891e-02 8.122732934404916505e-02 8.396090331244258909e-02 8.698396171087882656e-02 9.051053310513955397e-02 9.471800027512608522e-02 9.969996336451010521e-02 1.054259099170246766e-01 1.117189989416398771e-01 1.182564455825485389e-01 1.245894128164087566e-01 1.301758453692026529e-01 1.344207679755970997e-01 1.367215357605634507e-01 1.365180481254884282e-01 1.333495982292414728e-01 1.269220390340732307e-01 1.171940761201619025e-01 1.045057538992608670e-01 8.980886707679380798e-02 7.512945937812741393e-02 6.430577808457121902e-02 6.254231327969413112e-02 7.168170807725238181e-02 8.773424346750283154e-02 1.057466961121279608e-01 1.224623245759317719e-01 1.362168743003978888e-01 1.466551172084282761e-01 1.543799259050096240e-01 1.600276228038549076e-01 1.627245300209791690e-01 1.588809666448174063e-01 1.425775472180265679e-01 1.076977177938187868e-01 5.086592126366028949e-02 2.594380322706869510e-02 1.141371326118888752e-01 1.994643936584073740e-01 2.655645268674006187e-01 2.995071045480389715e-01 2.973847895777478323e-01 2.668282950209354132e-01 2.228514913182289003e-01 1.763806058327859749e-01 1.264870305776537029e-01 7.522097495089272168e-02 7.153054700316417713e-02 1.208668134980674380e-01 1.555570703181435865e-01 1.539289438592320869e-01 1.272640883840697734e-01 1.265234978780515607e-01 1.777295323042524522e-01 2.324684512467695419e-01 2.602015063358473212e-01 2.669444669105218715e-01 2.774998198046560449e-01 2.931153259754593621e-01 2.892835866948114121e-01 2.697663773451202673e-01 2.836634434087825785e-01 3.359930417370428635e-01 3.609036829209537611e-01 3.140301222387784641e-01 2.051287679764881300e-01 9.968111857812599064e-02 1.041155994117121814e-01 1.185451112011733088e-01 6.744948953948555481e-02 3.495312347290004812e-02 1.359087500984657582e-01 1.961235759496985365e-01 1.875590204253319848e-01 1.096107747382218944e-01 3.238263444288584647e-02 1.652461907221300930e-01 2.863758766172904702e-01 3.624603065291695514e-01 3.828185436846329170e-01 3.523290111733811680e-01 2.881566051216643554e-01 2.158070257930588820e-01 1.648578625455530688e-01 1.519127895503362413e-01 1.577068571775408767e-01 1.555577907795511750e-01 1.357314570392447184e-01 1.005303627978096637e-01 5.977753941169473145e-02 4.042956592527714721e-02 6.499316841093875918e-02 9.496393854888816877e-02 1.142731469571313940e-01 1.194691894959824946e-01 1.105966897020227713e-01 8.967759729202640084e-02 6.066685080451346412e-02 3.423020406863859499e-02 4.411364678473961298e-02 8.079658089249552866e-02 1.206396196804684212e-01 1.581533810958501984e-01 1.912605614635769780e-01 2.189509300979093354e-01 2.408437585881551546e-01 2.570072059348093019e-01 2.678314021524347832e-01 2.739217006719935621e-01 2.760070243323047290e-01 2.748633274295388951e-01 2.712525130208565671e-01 2.658765773217705575e-01 2.593462119193540860e-01 2.521627156370851441e-01 2.447117652961436352e-01 2.372672606699916531e-01 2.300030665471272384e-01 2.230101120805235704e-01 2.163161351958730327e-01 2.099055131003328967e-01 2.037371195172104632e-01 1.977588821901757055e-01 1.919184932857109227e-01 1.861703785714976522e-01 1.804794631827775775e-01 1.748224730279934191e-01 1.691875301897410033e-01 1.635727074772308776e-01 1.579840642758885694e-01 1.524335368615588604e-01 1.469369257156359077e-01
2.294847067705715199e-02 2.400919333131162209e-02 2.574115451457201220e-02 2.809115628279764895e-02 3.096584241942208424e-02 3.425481511687857028e-02 3.784543379324049189e-02 4.162914390419585747e-02 4.550285410368332811e-02 4.936848311057008554e-02 5.313246735933937342e-02 5.670606023129434736e-02 6.000677265872111227e-02 6.296111476159250986e-02 6.550873713565487366e-02 6.760803936986266305e-02 6.924324229712222611e-02 7.043273105430933323e-02 7.123805163335850121e-02 7.177212117132633629e-02 7.220385103259502335e-02 7.275462673584542905e-02 7.368091041271812580e-02 7.523884291894693266e-02 7.763343183299988015e-02 8.096527318342937318e-02 8.519388795418599003e-02 9.013071540999102738e-02 9.545990964741932205e-02 1.007739320797520488e-01 1.056104533479870905e-01 1.094831600041303171e-01 1.119050371418210815e-01 1.124061767075389268e-01 1.105504112178161691e-01 1.059584164378532395e-01 9.835222040009003464e-02 8.765387857513468051e-02 7.422320252706397781e-02 5.949448586302695519e-02 4.769497284462199949e-02 4.736443741436067306e-02 6.207264228843305948e-02 8.485150233014374099e-02 1.091633475301369005e-01 1.310822666760938504e-01 1.482763728711196383e-01 1.599683115994628146e-01 1.670959452731919093e-01 1.716685467450879965e-01 1.747049193338385542e-01 1.737842685244162522e-01 1.627756835616008813e-01 1.348265388597540693e-01 8.822486328567485936e-02 5.102511369038287281e-02 1.036200300932789004e-01 1.831438468712684453e-01 2.477179222798837066e-01 2.811510187807081951e-01 2.796693578847707085e-01 2.526433600317946060e-01 2.165960109203423634e-01 1.800707703762826628e-01 1.352229204749568203e-01 7.385616953405037266e-02 3.659729566895797426e-02 9.535676301774158314e-02 1.397905534855110876e-01 1.426915131614887311e-01 1.035530888641148090e-01 4.314203004286212839e-02 7.187534709659816612e-02 1.549209238784294285e-01 2.355593873368876934e-01 3.059684577862951671e-01 3.545331628843964022e-01 3.621302127038535379e-01 3.143492858196116346e-01 2.236846857328967375e-01 1.639319169599804116e-01 2.124224975378861957e-01 2.709572647370380172e-01 2.701620371089321071e-01 2.089765550061617183e-01 1.203279996528144463e-01 4.736921666849552848e-02 2.170675722612061542e-02 4.861366380542593568e-02 1.119312155372006040e-01 1.778527001101481986e-01 2.122128189343336913e-01 1.935277637453813593e-01 1.195199551148330985e-01 1.489844886276304667e-02 1.247745081474464501e-01 2.378909081637799738e-01 3.147292134269223385e-01 3.444607944359963647e-01 3.289607520373011296e-01 2.809696858204222547e-01 2.211024637298019957e-01 1.739918730935580138e-01 1.563701236004714501e-01 1.584120309471487853e-01 1.575878795865036652e-01 1.419064181555275694e-01 1.105336996955053330e-01 6.984521951519641336e-02 3.939876609067617663e-02 5.819719212891511645e-02 9.497128597272362638e-02 1.250123729081921431e-01 1.428053360874970146e-01 1.470431123207868451e-01 1.384630810794550970e-01 1.192682838411381341e-01 9.307509172434276501e-02 6.618454117476324505e-02 5.251160724956777104e-02 6.637634170774012188e-02 9.578481963509864749e-02 1.278227578912343732e-01 1.576853536690662749e-01 1.835019567218487690e-01 2.045361580434889581e-01 2.206528252753003627e-01 2.320926087097044954e-01 2.393365405641765531e-01 2.430067063988251841e-01 2.437878343833909389e-01 2.423650440972530684e-01 2.393760008776200932e-01 2.353766468107593157e-01 2.308199331892197004e-01 2.260468578377092530e-01 2.212886333314672271e-01 2.166780552885818334e-01 2.122673487501128831e-01 2.080492846216447089e-01 2.039784257246017307e-01 1.999899939261093884e-01 1.960148252045935957e-01 1.919898859555407566e-01 1.878646145574347226e-01 1.836038228446409959e-01 1.791880651858777096e-01 1.746123469387785843e-01 1.698838969127185183e-01 1.650195457228270934e-01 1.600430792305070071e-01
2.828679845548900951e-02 3.038029080683678565e-02 3.285934567380330990e-02 3.564617243446183137e-02 3.865663106808913535e-02 4.180464019349764554e-02 4.500416684292921077e-02 4.816993595140972584e-02 5.121773425833498622e-02 5.406484959673327206e-02 5.663094710747618166e-02 5.883954850151120602e-02 6.062021688577019785e-02 6.191152795530097813e-02 6.266490967164997650e-02 6.284944583630597270e-02 6.245775368015776818e-02 6.151303901370622912e-02 6.007734406179319336e-02 5.826068323379127167e-02 5.622989147027906282e-02 5.421406244615094294e-02 5.250005028313776273e-02 5.140794636471750223e-02 5.123836874627462484e-02 5.219906940431794790e-02 5.434312030674006561e-02 5.755541699245088350e-02 6.159080535667928874e-02 6.613049263343354078e-02 7.082204569792459325e-02 7.529068448068025610e-02 7.912791549671149838e-02 8.187098868963534060e-02 8.298936463489982318e-02 8.189750577105113505e-02 7.802048143586659545e-02 7.096084572279511005e-02 6.089601397417622464e-02 4.963162536081817261e-02 4.312984841175180467e-02 5.065488417221838263e-02 7.170132004723032970e-02 9.873157585784504697e-02 1.261173560627824042e-01 1.499246454933524098e-01 1.674177047949896302e-01 1.774504704176896874e-01 1.809693101866727827e-01 1.807590475182792034e-01 1.795506584163989727e-01 1.769722348475493978e-01 1.683275170089792439e-01 1.475076302198256861e-01 1.132632287636253510e-01 8.196249206782441066e-02 9.804891357748943270e-02 1.511703210265041564e-01 1.993473553412080101e-01 2.234580630734068762e-01 2.202567783456454154e-01 1.998445422825300410e-01 1.779208468205134563e-01 1.588157967681462224e-01 1.301798315301854192e-01 8.218822813044122932e-02 3.466356522177248961e-02 7.090105297081249203e-02 1.166787271326639452e-01 1.329722712583485678e-01 1.163895205172572750e-01 7.853071866944723312e-02 6.635237629654555658e-02 1.272949657430290649e-01 2.140649243458707662e-01 2.984222528690579912e-01 3.575380492172445246e-01 3.687100095453509918e-01 3.190740130059803170e-01 2.167654534362924434e-01 1.039567494558235189e-01 1.080537042587987745e-01 1.798729929134166017e-01 2.139198980845969378e-01 2.084787442377087630e-01 1.844222416319343250e-01 1.608576922035688528e-01 1.488851980887167803e-01 1.595185040968165879e-01 1.914770512089486454e-01 2.216296716013217150e-01 2.249808356824682665e-01 1.881933127382516280e-01 1.121701797822111518e-01 1.301667140387057289e-02 1.014166051057418666e-01 1.976440113168513868e-01 2.644422682131426505e-01 2.934070796345283894e-01 2.852576973306753527e-01 2.489893480598474595e-01 2.000410027683084402e-01 1.577908730897440992e-01 1.379838952752195091e-01 1.372172882206443567e-01 1.373005755519862148e-01 1.256313052186551482e-01 9.921200898387355638e-02 6.157654065239939051e-02 2.799890914530754962e-02 5.034283445821306074e-02 9.279331667384051185e-02 1.298744933219530273e-01 1.565961761438545430e-01 1.710608000464015066e-01 1.730514272593384195e-01 1.636275726325428781e-01 1.448550507687242361e-01 1.196890497106203044e-01 9.229542053186412520e-02 6.956426511590270423e-02 6.268025785888430013e-02 7.611601403900566942e-02 9.972904991109363126e-02 1.249395874118750249e-01 1.480856322905032552e-01 1.677250685670170771e-01 1.833864851823062692e-01 1.951058896782094376e-01 2.032150240303192412e-01 2.082169597317604648e-01 2.106989818171626783e-01 2.112662847362606067e-01 2.104907564172338597e-01 2.088730277782220313e-01 2.068174808808492249e-01 2.046202345396914701e-01 2.024695613296151608e-01 2.004570017364403212e-01 1.985961347470193705e-01 1.968451472509865907e-01 1.951293983800223841e-01 1.933610462108625583e-01 1.914540942790283751e-01 1.893344565062673179e-01 1.869455274310165838e-01 1.842502025819694467e-01 1.812304015912806210e-01 1.778850399723102826e-01 1.742271955754536861e-01 1.702810027173798646e-01
3.301211685513235489e-02 3.528917090593793049e-02 3.774186271952004179e-02 4.030165077745952867e-02 4.289840661820745749e-02 4.546165042344112173e-02 4.792134168015099727e-02 5.020857135223397855e-02 5.225638042729382343e-02 5.400083351928870734e-02 5.538240903421320915e-02 5.634772057892235148e-02 5.685154813969676285e-02 5.685912494085820779e-02 5.634859284501413101e-02 5.531350511898406458e-02 5.376522433561223974e-02 5.173504648123236627e-02 4.927590431348891076e-02 4.646360961148393587e-02 4.339786136326630878e-02 4.020377231664683942e-02 3.703547652164967952e-02 3.408407816220038189e-02 3.159102002032999207e-02 2.986048123596774309e-02 2.924681742833340481e-02 3.008178241023096167e-02 3.255034239938593005e-02 3.660496659439597261e-02 4.197904457934063110e-02 4.824327580510748975e-02 5.483810247581791947e-02 6.108225448443104638e-02 6.618924485848456940e-02 6.932251434271569090e-02 6.972143189117581408e-02 6.695605651000664793e-02 6.145101249277567373e-02 5.556472436484690552e-02 5.488592444959316391e-02 6.543465863544629946e-02 8.664313628067969730e-02 1.133368219210501987e-01 1.404522683856360976e-01 1.638692907494838369e-01 1.805518207349336990e-01 1.890451255079500237e-01 1.900303414901299559e-01 1.863123930188340105e-01 1.814310028815723785e-01 1.768509778564621715e-01 1.700355120007403242e-01 1.562846424719628591e-01 1.338025114058158938e-01 1.099613790508225386e-01 1.040229573372505600e-01 1.238776269708288524e-01 1.490557726049866472e-01 1.606767279014323646e-01 1.540537045883166312e-01 1.377975970957503182e-01 1.265413948846169645e-01 1.230582920648094075e-01 1.136272518754718464e-01 8.787463380647576872e-02 5.423587673008259391e-02 5.578031666707394809e-02 9.289752641980571213e-02 1.250225215345894259e-01 1.421161142535131705e-01 1.462242621760333761e-01 1.450296349447619260e-01 1.524312956319725798e-01 1.849298165203875910e-01 2.401027437491500549e-01 2.916790727460443211e-01 3.087668783131372607e-01 2.730748685055431890e-01 1.888432211612900424e-01 8.335886091235383821e-02 4.470082092395779444e-02 1.088567304614807274e-01 1.579932904283110062e-01 1.988399500521232655e-01 2.336649674754578687e-01 2.526568675138042286e-01 2.538965303402745399e-01 2.503974409379917110e-01 2.533109891100642219e-01 2.536994926702467179e-01 2.326923026153485119e-01 1.802741128325070219e-01 1.002835271549276097e-01 1.458523212284906431e-02 9.096881543149258620e-02 1.683254442438262555e-01 2.200351807649811586e-01 2.416177313923540126e-01 2.345581964045315992e-01 2.054127401713345680e-01 1.648102939057784766e-01 1.264346575300029085e-01 1.038374123629067780e-01 9.924814055724541506e-02 9.929166680002528278e-02 9.128719567757705156e-02 7.059190420647531994e-02 3.826337930628447015e-02 1.067444397207847895e-02 5.069520836871709707e-02 9.468434467166232660e-02 1.339033361551661971e-01 1.649590587489015159e-01 1.857915906876518863e-01 1.955425058379894609e-01 1.944207351799294714e-01 1.835203634996050437e-01 1.646310976571188633e-01 1.401033401317478833e-01 1.128811121205952894e-01 8.695945584692425789e-02 6.854113237255524127e-02 6.518976874327671311e-02 7.687105357259188532e-02 9.546330527609592220e-02 1.149034813749413575e-01 1.324917495718253291e-01 1.471951893508238185e-01 1.587583509320755759e-01 1.673296855382471471e-01 1.732802387668542776e-01 1.770957542461206180e-01 1.793014636319495148e-01 1.804053400003029495e-01 1.808553159054645254e-01 1.810098622663430801e-01 1.811225468326828625e-01 1.813406420038192746e-01 1.817161521158622839e-01 1.822257118009731613e-01 1.827946685293462825e-01 1.833208191220595806e-01 1.836945113806972840e-01 1.838134866583113203e-01 1.835922929930836611e-01 1.829670226492365048e-01 1.818965174981117816e-01 1.803611989688839179e-01 1.783604973095847812e-01 1.759096113964472019e-01
3.569248631716358255e-02 3.771426902002153470e-02 3.978110251096642069e-02 4.184032258408067195e-02 4.384101436666917179e-02 4.573529699299637430e-02 4.747966364248616677e-02 4.903648906725453088e-02 5.037575340044155026e-02 5.147696550015969791e-02 5.233119264515722485e-02 5.294300476233910341e-02 5.333201113871910426e-02 5.353350629186211934e-02 5.359757510787143547e-02 5.358590914668168864e-02 5.356569525106755908e-02 5.360043554279432521e-02 5.373855477719293589e-02 5.400198891208768393e-02 5.437808377009217126e-02 5.481836303011935335e-02 5.524676107849187806e-02 5.557824061111482639e-02 5.574714544217428819e-02 5.574332591073923038e-02 5.565173230307675356e-02 5.568512867883461392e-02 5.618784967356141996e-02 5.757725557391688009e-02 6.020290141698977221e-02 6.416369478122641024e-02 6.918427919128880554e-02 7.462136861067135418e-02 7.957705524181579726e-02 8.306283476779681429e-02 8.420195120469002592e-02 8.251552475747050974e-02 7.838940442281536192e-02 7.382420692629368397e-02 7.307983846876431322e-02 8.106999486332631955e-02 9.886612532393825037e-02 1.229235142703737488e-01 1.483605657691723645e-01 1.708169497720557206e-01 1.870194878692582052e-01 1.952605399836227218e-01 1.958874907554300770e-01 1.913960985050001673e-01 1.854879821666728101e-01 1.808181776642393546e-01 1.768740439883134674e-01 1.706255151725445396e-01 1.600543255033918533e-01 1.475965378234622427e-01 1.399065522154966101e-01 1.410020887970900305e-01 1.453716865710224238e-01 1.430153845746847674e-01 1.289865804849098796e-01 1.078765956598555786e-01 9.258086880211255365e-02 9.150269389445531143e-02 9.483937825961399892e-02 8.939902135993653409e-02 7.332236692850199744e-02 6.140912194918419359e-02 7.883741528168229651e-02 1.179193865986013778e-01 1.587367592891841539e-01 1.884746583237150164e-01 1.965843973652220411e-01 1.777796418017889846e-01 1.456703985201098228e-01 1.453018343703418591e-01 1.875644335558783182e-01 2.186912380073761375e-01 2.030429015609672705e-01 1.397590542859415141e-01 5.417886632370631089e-02 2.158115999071985244e-02 6.981731612511063445e-02 1.147811552359191134e-01 1.815230773977650758e-01 2.530581014886109648e-01 3.007701531927099992e-01 3.136332276830285926e-01 3.020937791369958658e-01 2.839303689024312849e-01 2.633226055336458371e-01 2.285869569959740055e-01 1.699212749514088239e-01 9.094686936192743210e-02 2.529804062612026061e-02 8.751229809824707939e-02 1.482919755693491715e-01 1.844366942265820153e-01 1.950843721730484981e-01 1.841933968382553910e-01 1.579795164911887151e-01 1.235766513373621756e-01 8.873045591957880174e-02 6.205578313571195881e-02 5.031261716091033065e-02 4.835092004154617484e-02 4.363874436388139738e-02 2.969151779589378898e-02 7.544647529247235258e-03 2.863781453596963428e-02 6.593540299479630495e-02 1.046505100579463166e-01 1.409724203070524540e-01 1.718364316741415321e-01 1.950193465056871966e-01 2.092090287073126720e-01 2.139748987417308124e-01 2.096658021252909843e-01 1.972681646933837352e-01 1.782559908504367796e-01 1.544656921969555508e-01 1.280423733013365262e-01 1.015490133043573800e-01 7.841403991600741363e-02 6.360930442225552761e-02 6.181855085231019453e-02 7.125654722120471074e-02 8.555290125698764014e-02 1.002813934307641847e-01 1.134659346235618316e-01 1.244000715039620536e-01 1.329884751136142518e-01 1.394489074778979543e-01 1.441603155168516004e-01 1.475696187121070535e-01 1.501255355481442011e-01 1.522289819492929075e-01 1.541980382268045291e-01 1.562484536358551002e-01 1.584903312743055070e-01 1.609393127993108130e-01 1.635379191524787001e-01 1.661812808690269760e-01 1.687419319470054302e-01 1.710901217404381947e-01 1.731081926762003120e-01 1.746991913711092859e-01 1.757907638066492639e-01 1.763356509630788216e-01 1.763099991480128748e-01 1.757104451048850380e-01
3.642586958838114203e-02 3.810162970539981292e-02 3.979075769356665848e-02 4.147125642864925299e-02 4.312886293678109412e-02 4.475888256568344437e-02 4.636790121963086514e-02 4.797516012146160053e-02 4.961323905867637968e-02 5.132756897736891200e-02 5.317424040685685832e-02 5.521567352832506409e-02 5.751404329038319052e-02 6.012290538536852608e-02 6.307809850291365428e-02 6.638943276392066106e-02 7.003466959135545844e-02 7.395683367127225960e-02 7.806522230577939148e-02 8.223993661681588963e-02 8.633955709644283716e-02 9.021169324995907679e-02 9.370636773460087887e-02 9.669232593175203228e-02 9.907617638595812848e-02 1.008235189991012609e-01 1.019795721112860959e-01 1.026839086411642371e-01 1.031698266618896881e-01 1.037352951219421976e-01 1.046741281630552411e-01 1.061697616422124235e-01 1.081799249807776919e-01 1.103621797264640325e-01 1.120849975657458586e-01 1.125392439116492393e-01 1.109427652084895438e-01 1.068408336581577467e-01 1.005411403593500924e-01 9.372795091267309420e-02 9.000241924333562960e-02 9.397594550191089302e-02 1.077252750383633911e-01 1.287162761580649128e-01 1.521425762985081920e-01 1.733994297977489718e-01 1.890254952369032349e-01 1.971710150062707390e-01 1.980106685333370975e-01 1.938713857983360989e-01 1.885577568517098623e-01 1.855012597116415252e-01 1.856040079363101281e-01 1.870062499728271654e-01 1.873267338382668956e-01 1.859147401800159416e-01 1.838085753137379541e-01 1.814866596755837780e-01 1.769419185770054193e-01 1.666178966398600692e-01 1.483904175983532248e-01 1.239522815806951700e-01 9.948106351755248156e-02 8.396072147035354982e-02 8.154864413417976798e-02 8.454604642684894478e-02 8.282442760212939403e-02 7.550511255687762657e-02 7.878931295330877937e-02 1.107026875135646571e-01 1.584508329843586361e-01 1.982377718102103503e-01 2.089088913057768893e-01 1.761613690864531900e-01 1.006066436618058141e-01 4.220620425022669070e-02 1.275406434080635365e-01 1.942320128444514626e-01 2.047246238623645631e-01 1.623536843790263084e-01 9.879231210918613948e-02 6.303432026722595449e-02 6.530111430882852563e-02 9.235875835766764463e-02 1.621431528459017501e-01 2.452388282844758793e-01 3.051049889280179617e-01 3.246373256624168757e-01 3.096876286897805031e-01 2.795153201490083172e-01 2.472287860440332552e-01 2.084377935263099224e-01 1.531792976589676503e-01 8.315276890519494868e-02 3.877339404664614797e-02 8.856148584716835859e-02 1.363240434892093733e-01 1.591461113952084838e-01 1.574628455018445006e-01 1.382846300443912879e-01 1.106766951092764129e-01 8.239658062763065283e-02 5.806864776361569253e-02 3.926516971779726861e-02 2.604750865124329587e-02 1.859769638456220536e-02 1.790847332777823972e-02 2.520202891143875912e-02 4.057627349739256761e-02 6.300786689874737778e-02 9.060205229336570909e-02 1.208239506000813729e-01 1.508882123093083227e-01 1.781515678240744582e-01 2.004123643087231121e-01 2.160889838693140774e-01 2.242853077136740536e-01 2.247682823524119744e-01 2.178872699555883530e-01 2.044626982695219031e-01 1.856670183660400486e-01 1.629176618914997821e-01 1.378031788565103055e-01 1.120763401646227425e-01 8.778349372903324066e-02 6.764044518484685353e-02 5.540006388121785502e-02 5.397753943694753170e-02 6.119102450144868477e-02 7.199681747039937685e-02 8.304807238227406019e-02 9.289281721702428996e-02 1.010740247669568992e-01 1.076155057562760003e-01 1.127792807184511831e-01 1.169362790275323416e-01 1.204833990663606580e-01 1.237835202328818190e-01 1.271227813245803806e-01 1.306859521284158554e-01 1.345510452248255273e-01 1.387011573508617757e-01 1.430478905932983380e-01 1.474590889607651500e-01 1.517846669408677573e-01 1.558768814894876953e-01 1.596039773085750069e-01 1.628578410692098910e-01 1.655570409795596720e-01 1.676467091705085288e-01 1.690964898409577366e-01
3.666172953918048899e-02 3.832281819282359892e-02 4.010496520844957641e-02 4.203153233102110281e-02 4.413638797413197562e-02 4.646314404358093536e-02 4.906311287231870238e-02 5.199187609553845152e-02 5.530459660900102076e-02 5.905048876371982169e-02 6.326708559990440461e-02 6.797500386617406909e-02 7.317377650951766010e-02 7.883906406022228586e-02 8.492129324729252859e-02 9.134560703856822728e-02 9.801298100195700302e-02 1.048024382535377302e-01 1.115744227827544649e-01 1.181755161475018384e-01 1.244447686096966793e-01 1.302219355465743522e-01 1.353578319770674665e-01 1.397267920103026639e-01 1.432407656919803263e-01 1.458637922680990906e-01 1.476243451388987993e-01 1.486213435170865294e-01 1.490178107476506364e-01 1.490153019319697403e-01 1.488043629161085735e-01 1.484936938719275401e-01 1.480333875064279436e-01 1.471604870497800754e-01 1.453995282813461964e-01 1.421429072248431846e-01 1.368237366247641862e-01 1.291914366343368814e-01 1.197120682822378074e-01 1.101000257127355553e-01 1.037330852913911777e-01 1.048531588685371885e-01 1.155334606907201522e-01 1.335223661430855191e-01 1.540941254811200034e-01 1.726271146845187177e-01 1.857388666746359607e-01 1.917608705915100631e-01 1.910980737893614445e-01 1.863565102435545684e-01 1.817558491456796321e-01 1.813112113312939366e-01 1.864010541074592742e-01 1.950165215615441705e-01 2.035551578355251912e-01 2.089847903604547252e-01 2.096918602009665289e-01 2.052953921274808524e-01 1.962182722425334369e-01 1.832948983395460141e-01 1.672071847342646300e-01 1.478752449119778989e-01 1.248607902844715845e-01 9.980717479129425085e-02 7.999329110844421997e-02 7.539492026759338217e-02 8.163649930366942420e-02 8.454339123418198876e-02 8.393759716705419260e-02 9.952179393223799242e-02 1.377100007025396089e-01 1.742985531828636636e-01 1.817888184758243431e-01 1.430259385542581307e-01 6.161761517263772414e-02 7.827600674977031048e-02 1.907960334659911661e-01 2.712068737068982216e-01 2.937041656007749468e-01 2.591631153695220235e-01 1.923619710067519528e-01 1.280786250450750285e-01 8.910879175817056075e-02 9.116313428581242218e-02 1.461301644545099088e-01 2.200725126857069336e-01 2.763553565703921744e-01 2.956931198244937553e-01 2.795349604638398544e-01 2.449665598662926214e-01 2.091152577610188856e-01 1.734627840197641158e-01 1.285612440029583192e-01 7.456164991583348611e-02 5.207937610812603257e-02 9.330394429960398028e-02 1.314268698195280860e-01 1.446997400459438810e-01 1.319724314507723928e-01 1.012134917922112298e-01 6.703672247105134374e-02 5.145967669751878859e-02 6.200780750351492926e-02 7.615299138645903465e-02 8.308146103730025545e-02 8.335843837388456912e-02 8.146051956558784946e-02 8.238826211431586610e-02 8.916829065526471476e-02 1.019958396330138267e-01 1.195122894360986648e-01 1.400441736027445150e-01 1.618461176384833611e-01 1.830690502556839294e-01 2.018756908269227213e-01 2.166521281551633815e-01 2.261896303662758456e-01 2.297797930512464337e-01 2.272238551430835751e-01 2.187806815622304335e-01 2.050809237719492806e-01 1.870298268494374472e-01 1.657149651152793890e-01 1.423312961899430851e-01 1.181368741181229032e-01 9.446286054596067516e-02 7.283010990527016837e-02 5.525828962190633409e-02 4.456711958121970657e-02 4.287861207808155162e-02 4.820456669280552553e-02 5.636167292888139696e-02 6.468553779401939319e-02 7.210457079505164235e-02 7.836137324379884028e-02 8.357910799729599549e-02 8.805501769466232698e-02 9.214543973015482115e-02 9.618868442256475748e-02 1.004508818791024077e-01 1.050944103069206270e-01 1.101704562616519362e-01 1.156327570213211697e-01 1.213645033908035686e-01 1.272088635423175296e-01 1.329958997611095928e-01 1.385624521329960890e-01 1.437646581697220316e-01 1.484844012270877533e-01 1.526314206855315381e-01 1.561426364239188180e-01
3.906909173812860708e-02 4.142346424533978333e-02 4.410597835931287514e-02 4.716230517601287253e-02 5.063870823679279820e-02 5.457877118441219894e-02 5.901999146457270751e-02 6.399055463254865739e-02 6.950652372273932733e-02 7.556956246358136065e-02 8.216520526556053694e-02 8.926162332185171022e-02 9.680882383005472158e-02 1.047382481485882449e-01 1.129627867659484391e-01 1.213772881576505452e-01 1.298596944110920470e-01 1.382729831236457207e-01 1.464681283470391226e-01 1.542883071394832162e-01 1.615745611887621780e-01 1.681730551951337860e-01 1.739439243422539749e-01 1.787714289053299876e-01 1.825746824887077013e-01 1.853175455682286865e-01 1.870153789284959844e-01 1.877353629032233462e-01 1.875863973539718121e-01 1.866949722722000271e-01 1.851659167560603114e-01 1.830324286665008515e-01 1.802077433970541154e-01 1.764584751067423130e-01 1.714230441685412054e-01 1.646956985476110136e-01 1.559902643802119349e-01 1.453932087867968737e-01 1.337086292943848731e-01 1.228389154019969981e-01 1.158731924231791305e-01 1.160416962982864786e-01 1.243313466198031902e-01 1.382833559508505894e-01 1.536022411766408413e-01 1.662264193656664002e-01 1.733819582605017895e-01 1.740806897975112622e-01 1.694745949704096477e-01 1.629626968470448412e-01 1.594378019608015395e-01 1.629085639378030637e-01 1.736010329613468794e-01 1.877915595927487080e-01 2.004133646688553427e-01 2.073863888133076760e-01 2.066921793351366443e-01 1.988338794504687923e-01 1.868732361963455213e-01 1.753060921016764973e-01 1.669197287718203193e-01 1.594538705408737600e-01 1.465797759070850137e-01 1.233875024512618712e-01 9.252016863727026419e-02 6.963967350819313951e-02 7.226076441130067918e-02 8.303695456873659564e-02 8.199970635848845280e-02 7.762357324010529802e-02 9.435344070862829169e-02 1.203540640488390545e-01 1.224781236029129500e-01 8.397714699814487482e-02 5.793709956804599104e-02 1.567996755910896767e-01 2.719905017498573385e-01 3.536858985600038752e-01 3.784275214446316538e-01 3.446566062776918460e-01 2.715052807126271395e-01 1.889860726935417568e-01 1.251711904077386917e-01 1.045308490224917536e-01 1.359931454339133317e-01 1.884583404818324925e-01 2.298078789714835257e-01 2.423707140618030775e-01 2.248595842985831039e-01 1.905295503398853341e-01 1.566980064730071065e-01 1.287830530720908973e-01 9.859344492325330944e-02 6.618159994306910265e-02 6.451839487467288248e-02 9.987824865424568821e-02 1.307109052557040296e-01 1.382391392678538333e-01 1.186688395103799448e-01 7.748851026972948530e-02 3.121841292376848279e-02 4.747397761418329504e-02 9.241352540538919080e-02 1.261984632996199507e-01 1.449980705104862988e-01 1.508179244104570771e-01 1.485461113693979096e-01 1.439567492351668532e-01 1.417275623164467313e-01 1.440763159381859282e-01 1.509015693459904162e-01 1.610565873728261876e-01 1.733292838797317603e-01 1.866045465287521909e-01 1.996986802572520425e-01 2.113153303191220023e-01 2.201828466737312529e-01 2.252469623511101082e-01 2.258109851846378524e-01 2.215890980551764589e-01 2.126863357017218514e-01 1.995338473140977620e-01 1.828054520148454376e-01 1.633336468190403346e-01 1.420361009972347932e-01 1.198595258403193226e-01 9.774795969500385540e-02 7.665006775518715121e-02 5.760439594770224575e-02 4.199480668662582822e-02 3.197922550479322112e-02 2.966844617087297312e-02 3.359539740478746650e-02 3.991338394249375338e-02 4.631616289955803323e-02 5.202981303004465541e-02 5.698446615598001808e-02 6.140647771848143505e-02 6.563138252883359003e-02 6.999517459849295686e-02 7.476151048603173199e-02 8.008022872516046275e-02 8.597895748654404979e-02 9.238220329405934239e-02 9.914489294395617547e-02 1.060870901449934983e-01 1.130218561394826793e-01 1.197739481430709768e-01 1.261904556988489301e-01 1.321455862691046090e-01 1.375416762766825118e-01
4.609390717072580496e-02 4.973215999057010311e-02 5.384793284245964484e-02 5.847066856375277011e-02 6.362340896953364022e-02 6.932116487915296332e-02 7.556947744202921480e-02 8.236315868547199048e-02 8.968518793940684353e-02 9.750574636241780835e-02 1.057813886131555164e-01 1.144543732344270870e-01 1.234521977046298541e-01 1.326874084470580084e-01 1.420577797464065983e-01 1.514469782244075025e-01 1.607258503616341427e-01 1.697544870007940687e-01 1.783852256573897899e-01 1.864667398134039755e-01 1.938493201690614232e-01 2.003913561222334383e-01 2.059668508734419090e-01 2.104735223531650767e-01 2.138406334233983741e-01 2.160351650026141601e-01 2.170643666959380380e-01 2.169722831531493423e-01 2.158279264101466421e-01 2.137038782583313423e-01 2.106467951620788481e-01 2.066456745896687042e-01 2.016090135000817574e-01 1.953662375511024396e-01 1.877097534840162507e-01 1.784905044531765739e-01 1.677722236117243082e-01 1.560357811167246977e-01 1.443907088576436015e-01 1.346563898025129880e-01 1.290043274791405348e-01 1.288887213114320585e-01 1.338210834677377448e-01 1.413008754295063674e-01 1.480091209856416734e-01 1.510955359782209240e-01 1.489943194585526265e-01 1.419431524560896274e-01 1.323732583141595809e-01 1.248813918186996857e-01 1.246204296340533840e-01 1.335871374183275617e-01 1.487374018069333725e-01 1.646435036558527576e-01 1.765314306557034252e-01 1.813929443153343701e-01 1.782504093778941867e-01 1.685189475582469509e-01 1.566158405591507041e-01 1.495088126583940802e-01 1.519771305192827715e-01 1.597553595355744871e-01 1.612188985201718772e-01 1.460815268253364274e-01 1.124543760907544265e-01 7.238274136652279866e-02 5.715867099561879050e-02 6.919797202659641600e-02 6.817197095846586063e-02 4.436275080867796428e-02 2.965090978867439969e-02 5.114872561848243099e-02 5.015271862690270921e-02 1.011016749794789796e-02 9.055072002365063821e-02 2.068025712250212977e-01 3.175283778429910386e-01 3.928747203204666638e-01 4.146147303087074354e-01 3.820512286446633987e-01 3.110947901323840026e-01 2.272666990094074357e-01 1.570816099169247693e-01 1.230883545341991542e-01 1.312411141296753181e-01 1.585407597174156302e-01 1.798406691309790417e-01 1.812391909221426900e-01 1.607369691241010701e-01 1.278634247627294940e-01 9.839357499206195790e-02 8.088925524174329917e-02 6.865450848845675025e-02 6.090412409096269963e-02 7.461718996023838923e-02 1.050856220431372334e-01 1.297928072890668638e-01 1.339883612135076840e-01 1.121862476397253866e-01 6.677301144028338631e-02 7.083881082769051367e-03 6.048245208927401084e-02 1.206405581888909534e-01 1.674882926864969812e-01 1.972757510952771187e-01 2.104187050855321206e-01 2.106166754817544451e-01 2.033648772802779947e-01 1.941866511232911152e-01 1.870376492571312610e-01 1.835482598271349075e-01 1.835120657313618064e-01 1.860457264491928997e-01 1.903835344310096656e-01 1.959546246194782126e-01 2.021156684018876881e-01 2.079800186337946999e-01 2.124873417734602643e-01 2.146121297352610036e-01 2.135618742455783203e-01 2.088870881643739574e-01 2.004994529350301036e-01 1.886276648955972635e-01 1.737432948643626296e-01 1.564800465214217229e-01 1.375598939596545667e-01 1.177323525895988404e-01 9.772913892652576595e-02 7.823562361074855309e-02 5.988392676678874066e-02 4.328697908535796002e-02 2.918845776737061595e-02 1.898909103562537379e-02 1.543589240650916801e-02 1.852042724895433534e-02 2.377288742543478411e-02 2.886020906319322621e-02 3.333911048744876704e-02 3.738325742250020456e-02 4.135833429083117518e-02 4.564570994620298361e-02 5.053651098388047685e-02 5.617643436299430554e-02 6.256349014392099950e-02 6.958356798583709146e-02 7.705788123180645766e-02 8.478335431092165475e-02 9.255966947499838504e-02 1.002045174019985940e-01 1.075607956955115380e-01 1.144989876811488005e-01
5.799041879662200638e-02 6.299596062258484841e-02 6.851527859312452062e-02 7.455630633581042388e-02 8.111968277831978213e-02 8.819786034756842141e-02 9.577425276385574671e-02 1.038224286836799265e-01 1.123053658960612849e-01 1.211747900289572855e-01 1.303706315276609295e-01 1.398206452247112430e-01 1.494402485182807494e-01 1.591326473072951220e-01 1.687893332762879506e-01 1.782910509552137757e-01 1.875093459717393218e-01 1.963088129263820814e-01 2.045501556192396708e-01 2.120941439935633555e-01 2.188064877426319499e-01 2.245635299730633916e-01 2.292584796907634059e-01 2.328076399355151482e-01 2.351557590587960711e-01 2.362792851531139438e-01 2.361860531519816842e-01 2.349099850285446545e-01 2.325000240794660999e-01 2.290040495537637999e-01 2.244510419000871060e-01 2.188379496579239969e-01 2.121305392676370583e-01 2.042884103837996346e-01 1.953216290251648113e-01 1.853785654585528297e-01 1.748495944702166127e-01 1.644457259608660404e-01 1.551732351263863663e-01 1.480977886760699302e-01 1.438602548547356641e-01 1.421515059958796678e-01 1.415661663349360722e-01 1.400323912066535059e-01 1.355595303138368291e-01 1.269603899477037001e-01 1.144476463020849960e-01 1.001760150469030858e-01 8.859195015470458512e-02 8.517038882307606529e-02 9.179219975987855384e-02 1.044996840037630270e-01 1.180051968399051660e-01 1.291522730352515358e-01 1.369286804507499344e-01 1.411573577776249477e-01 1.412274397821157990e-01 1.363505384926571029e-01 1.283480060013053314e-01 1.250484127854867289e-01 1.356940126271096725e-01 1.563441710184065581e-01 1.705128853705621672e-01 1.632787746208588520e-01 1.297811709254877155e-01 7.861412913387234858e-02 3.751860153860370195e-02 4.608588806247968656e-02 5.485908170367687769e-02 4.715997821986323696e-02 5.227177710699004026e-02 7.049869585007535744e-02 7.151121462972588605e-02 6.943204386920476257e-02 1.292315000012569659e-01 2.280092611304052608e-01 3.213191051328461723e-01 3.812283925929439432e-01 3.946922152196407629e-01 3.640086677062266962e-01 3.034744895808481058e-01 2.332115445085029826e-01 1.730550313938036544e-01 1.377387168452038069e-01 1.295010569044078297e-01 1.346057227718603921e-01 1.365173903251436505e-01 1.256225393485503605e-01 1.004246337977071080e-01 6.734475252278486479e-02 4.099747115759590915e-02 3.857992836431593103e-02 4.865288574601565191e-02 6.108559300304580719e-02 8.104386835234551889e-02 1.061014347095097649e-01 1.249789414617963473e-01 1.267772434519079949e-01 1.055898374071162632e-01 6.173519023960564317e-02 6.921993971446601529e-03 6.924474624288121105e-02 1.360753642397788121e-01 1.922659277502161701e-01 2.321800977105658026e-01 2.540591613631684731e-01 2.597130091589552325e-01 2.535153990949225444e-01 2.409483203153485464e-01 2.270245561464878103e-01 2.150358446994020400e-01 2.061580307306375981e-01 2.000814095109094692e-01 1.960844505967148099e-01 1.937288944808341906e-01 1.928905136954345012e-01 1.934102489199000241e-01 1.947901849604498914e-01 1.961649687675912079e-01 1.965064099409533638e-01 1.948843407343806011e-01 1.906484443452392541e-01 1.834960451145609128e-01 1.734529648622026299e-01 1.608082550099029784e-01 1.460343601138782976e-01 1.297111273932315123e-01 1.124620039603832361e-01 9.490460003491338337e-02 7.761461107556451300e-02 6.110080422154139795e-02 4.578855162195668432e-02 3.200972661295001936e-02 1.999779573415999198e-02 9.893478210002014731e-03 1.989070705909955824e-03 5.039204860893779260e-03 9.877915405136317856e-03 1.361119075584838085e-02 1.672889799137761493e-02 1.984483961348083164e-02 2.353080059633569365e-02 2.815731204611902905e-02 3.383328699498282938e-02 4.046581787255894985e-02 4.785794903243899973e-02 5.578014261479556646e-02 6.400722920863233245e-02 7.233400834619932440e-02 8.058073380921322582e-02 8.859429813932379050e-02
7.323621962952155118e-02 7.936166216658689654e-02 8.596400559235252425e-02 9.303429952562017324e-02 1.005563926134322439e-01 1.085063028027075660e-01 1.168516275574642688e-01 1.255510108610981002e-01 1.345536877065202086e-01 1.437991315001592441e-01 1.532168358257722518e-01 1.627262697291924354e-01 1.722370553157089590e-01 1.816494278354575942e-01 1.908550507459337853e-01 1.997382696401422408e-01 2.081778961308355103e-01 2.160496106493256796e-01 2.232290543958209972e-01 2.295956361274643642e-01 2.350369988438577862e-01 2.394539659496584816e-01 2.427656136808361287e-01 2.449139084475958905e-01 2.458671422770115911e-01 2.456212739316445959e-01 2.441983620328006255e-01 2.416417203454503393e-01 2.380083797000138723e-01 2.333609253693655905e-01 2.277625254898846263e-01 2.212802720639560905e-01 2.140016596526422565e-01 2.060657040479396407e-01 1.977025959670563882e-01 1.892635949219317049e-01 1.812087083492354145e-01 1.740133344089312417e-01 1.679765809819075140e-01 1.629798488982322491e-01 1.583248164633244415e-01 1.527881511696220496e-01 1.449264334057550341e-01 1.335468713297729704e-01 1.182441664418400762e-01 9.999286654204936342e-02 8.188487700963059668e-02 6.963036232716457441e-02 6.857169251296714452e-02 7.636660872294596947e-02 8.510885608316727524e-02 8.921514815720293923e-02 8.807861761962494651e-02 8.672653237676183902e-02 9.311689325741476231e-02 1.085778732975257455e-01 1.246973459291223912e-01 1.320211196349286298e-01 1.278405619778636426e-01 1.213985869619697011e-01 1.300727807886422893e-01 1.546644473480594251e-01 1.745579978078553307e-01 1.708810142869211790e-01 1.373361962172217621e-01 8.101598837657493501e-02 1.816979897128749230e-02 3.658668965395255046e-02 7.629298297894682168e-02 1.089724518073629245e-01 1.393464182168191179e-01 1.578721982391891876e-01 1.541692970459493106e-01 1.414167223332955525e-01 1.638537716426932134e-01 2.282093657071530279e-01 2.934051947008641803e-01 3.304606457786473106e-01 3.308718965436531212e-01 3.010136217800834513e-01 2.548343655859761081e-01 2.068291415212566708e-01 1.675871189584737520e-01 1.418940541470437855e-01 1.278027184782801751e-01 1.180223171993338704e-01 1.047367593393917495e-01 8.364430916536017002e-02 5.501203792569438200e-02 2.313214707432357034e-02 1.226747014346807156e-02 3.542249876293136063e-02 5.335511499346305003e-02 6.825516998950163783e-02 8.479117260560838087e-02 1.025292095241698564e-01 1.150134324986616663e-01 1.142775236970551833e-01 9.478790206376656868e-02 5.540527145106677320e-02 8.971085037084195260e-03 6.910558447727556397e-02 1.370026669672376185e-01 1.981180697882470865e-01 2.457283476895200935e-01 2.762194428958628101e-01 2.893221083596024812e-01 2.876828178193892582e-01 2.758719898580012653e-01 2.590589791016044696e-01 2.416496414356974209e-01 2.262981667905494265e-01 2.137319568133674019e-01 2.034514475977378389e-01 1.947527274263987085e-01 1.873787186629698731e-01 1.815465813096008851e-01 1.775555977386768791e-01 1.753506905143436545e-01 1.743439847295207012e-01 1.735612014929203972e-01 1.719513955135455463e-01 1.686570930195853135e-01 1.631514349385873308e-01 1.552551864620717037e-01 1.450840030802688363e-01 1.329695480334472935e-01 1.193805280024794746e-01 1.048557757838041449e-01 8.995323629845715374e-02 7.521465316604111773e-02 6.114434510674516404e-02 4.820065141659306274e-02 3.679943583392067397e-02 2.732722296872418244e-02 2.014166997604844092e-02 1.545871925663097786e-02 1.298681059553740032e-02 1.171620837833623960e-02 1.050885692941024886e-02 8.724612650839177336e-03 6.426897838430130003e-03 5.203753723725705431e-03 7.936019443642992888e-03 1.346951147399391181e-02 2.031771026035593744e-02 2.795766635289408109e-02 3.610971419513171049e-02 4.456275155832296192e-02 5.313730895742403010e-02 6.167648870297891966e-02
8.998781118983976979e-02 9.687049968142677492e-02 1.041494960599460007e-01 1.118020566951527656e-01 1.197986175299274036e-01 1.281024132995761400e-01 1.366691562657234016e-01 1.454467886966563095e-01 1.543753262642265089e-01 1.633868138738648890e-01 1.724054215307198046e-01 1.813477158287790381e-01 1.901231523460815975e-01 1.986348448892781837e-01 2.067806775778675277e-01 2.144548325097984376e-01 2.215498051979088445e-01 2.279589667431718147e-01 2.335796994415344496e-01 2.383170748714091847e-01 2.420879563158832848e-01 2.448252922782852004e-01 2.464822376186694697e-01 2.470356238378773883e-01 2.464882536237350263e-01 2.448695924259108037e-01 2.422347528866206912e-01 2.386622603522400299e-01 2.342518779968873477e-01 2.291244693495831652e-01 2.234258976917529449e-01 2.173354575385149923e-01 2.110754850435172802e-01 2.049125426678385375e-01 1.991339310402233664e-01 1.939818265415938769e-01 1.895395978782788149e-01 1.855951253050348859e-01 1.815415828368628914e-01 1.763873067888543644e-01 1.689156338467188712e-01 1.579868467012007782e-01 1.429529823588941706e-01 1.241895124457292471e-01 1.038340719370803161e-01 8.675111034503679708e-02 7.999904024172817263e-02 8.612496675781584898e-02 9.809345980806800924e-02 1.064121411161526171e-01 1.044009585756670716e-01 8.897718296094848933e-02 6.246291510780430795e-02 4.399091311519844061e-02 6.893888289671977476e-02 1.107931834469126769e-01 1.439210726050888234e-01 1.579260329352102088e-01 1.517838959443565117e-01 1.370071296230219449e-01 1.355423767233780996e-01 1.539970482291123099e-01 1.711346035899808105e-01 1.660178092961190344e-01 1.322230696299575292e-01 7.730433683248817689e-02 2.947926788026410463e-02 6.840569766132614804e-02 1.263018474274134884e-01 1.800264233286105742e-01 2.215428982545811498e-01 2.390194504176400003e-01 2.269947156570487345e-01 1.994704823520422610e-01 1.913775389292224627e-01 2.184338040012690496e-01 2.513352625167310506e-01 2.626970133090201776e-01 2.473617686312176434e-01 2.153560655885766728e-01 1.813763410550233712e-01 1.560122985351627412e-01 1.415242039303683808e-01 1.332805292840957001e-01 1.242104818263361082e-01 1.087853499465140789e-01 8.548376505857957497e-02 5.803463673948885959e-02 3.794727773221838463e-02 4.160454566243727142e-02 5.712971903023527503e-02 6.955693414481450843e-02 7.701304048538568092e-02 8.263196417456300513e-02 8.964829814886420001e-02 9.764399398994082213e-02 1.022293841188413877e-01 9.766475416947770216e-02 7.935753325500485844e-02 4.534061615790233035e-02 6.404607930047557726e-03 6.334692414002733585e-02 1.268188357404754496e-01 1.874176668022381198e-01 2.385418333619462317e-01 2.754922414693867783e-01 2.961913652932701146e-01 3.013216789438307730e-01 2.938843738306637920e-01 2.783018372560782105e-01 2.592483191059843373e-01 2.404687691233176883e-01 2.239729708445274414e-01 2.100004190434630602e-01 1.977667248041406478e-01 1.864566760097916831e-01 1.758531935554852599e-01 1.663901748969350003e-01 1.587753426215758601e-01 1.534665082563760330e-01 1.503073825407161834e-01 1.485235807020975629e-01 1.470244208544594922e-01 1.447681283056524715e-01 1.409994024616074704e-01 1.353254703834198269e-01 1.276856746894329819e-01 1.182759322870491348e-01 1.074665397193523275e-01 9.573135220008056889e-02 8.359445376604401901e-02 7.159456812499215284e-02 6.026423174668404242e-02 5.011656675445706061e-02 4.162229089098227336e-02 3.514104718296252178e-02 3.077316485242526101e-02 2.820179229417198868e-02 2.673370997253669834e-02 2.557841925820219381e-02 2.410587047157045429e-02 2.192527766076690296e-02 1.885392213042297663e-02 1.487550662022657164e-02 1.017313557242447743e-02 5.689975791699842730e-03 6.233008978942458297e-03 1.228087209548398874e-02 1.975748534478092774e-02 2.778243424414091750e-02 3.607171938209269291e-02
1.066552529474834865e-01 1.138993009109653259e-01 1.214305871070848197e-01 1.292152102438008099e-01 1.372132058655811671e-01 1.453784152239825933e-01 1.536584247546250448e-01 1.619945879701076286e-01 1.703221452584658957e-01 1.785704623848740347e-01 1.866634155052500077e-01 1.945199589711947841e-01 2.020549214065499033e-01 2.091800840649004067e-01 2.158056010987549900e-01 2.218418209423976273e-01 2.272015576045913199e-01 2.318028360449431169e-01 2.355720934313097203e-01 2.384477568656860891e-01 2.403840420928229915e-01 2.413547389726936054e-01 2.413566913317271578e-01 2.404126755083290656e-01 2.385734718941071586e-01 2.359191295492687745e-01 2.325597134578998582e-01 2.286360546423388540e-01 2.243208899745482987e-01 2.198198220222913890e-01 2.153693128277648083e-01 2.112255126414450401e-01 2.076344855034512604e-01 2.047746747552130764e-01 2.026706768477171683e-01 2.010949390941491333e-01 1.994937301058571921e-01 1.969813857304689719e-01 1.924341812701159393e-01 1.846917457666372164e-01 1.728600988872113775e-01 1.567220340782815302e-01 1.373050237557073006e-01 1.176937901974593331e-01 1.037456734029248151e-01 1.020613820500826108e-01 1.129470931021038099e-01 1.286686940309253457e-01 1.400430388250680225e-01 1.399850301462686186e-01 1.239397330430329208e-01 9.019545413340411544e-02 4.070972655683848668e-02 2.357370398686659679e-02 8.555044132005408530e-02 1.404980259701497369e-01 1.770633965526527964e-01 1.888590060766501821e-01 1.773377655965294730e-01 1.549994737279229706e-01 1.429048866401733398e-01 1.497611514390314313e-01 1.580266266756557569e-01 1.483228262911993056e-01 1.155376522088105845e-01 7.062955411233193259e-02 5.988232311061911922e-02 1.126358987592264577e-01 1.807720156606021089e-01 2.443943672101127063e-01 2.887953229175463377e-01 3.012813008870364739e-01 2.797030676407049055e-01 2.395479467548507768e-01 2.104165179024784504e-01 2.083252400307623597e-01 2.141494808975390740e-01 2.051368815861935868e-01 1.774622736673595047e-01 1.406518919001433499e-01 1.083496927612085658e-01 9.382969069714164334e-02 1.006894522784716334e-01 1.146564734265475977e-01 1.192585952000887739e-01 1.064611080686397315e-01 7.781014268430890002e-02 4.661966038460127471e-02 4.652954429639014067e-02 7.276812778694513595e-02 9.428340500444162831e-02 1.042621567559738616e-01 1.050242787981395948e-01 1.019444653145589186e-01 9.931156480076806792e-02 9.740068268676817242e-02 9.307649232603708300e-02 8.251059410329752986e-02 6.285980086763873209e-02 3.269127438786128409e-02 8.438420903012527896e-03 5.744102330311095378e-02 1.117764202250458583e-01 1.662816958121282329e-01 2.156020200528515618e-01 2.549979905868189900e-01 2.812753690764522307e-01 2.933619455928758724e-01 2.924061508396766373e-01 2.813970474845630676e-01 2.643882599755081331e-01 2.454651837984512253e-01 2.276901501672319028e-01 2.124153275907793292e-01 1.993534318299358676e-01 1.873740569667471934e-01 1.754737591353906223e-01 1.633700033875712665e-01 1.515741922871688963e-01 1.410794642046124536e-01 1.328497248888142745e-01 1.273165189142737574e-01 1.241370374123770964e-01 1.223563133739743181e-01 1.208218193804539986e-01 1.185556774409910752e-01 1.149339146604424211e-01 1.097018500184886169e-01 1.029090200624013379e-01 9.482399269127607389e-02 8.585773145673691875e-02 7.650472527593901728e-02 6.730104517733667691e-02 5.879136574083596717e-02 5.148813862145963649e-02 4.579780738764083203e-02 4.190300126860384278e-02 3.965539190056297653e-02 3.859275095920328136e-02 3.810553380248498517e-02 3.762688951040665114e-02 3.673447916991762902e-02 3.516613653723180827e-02 3.279842197266959192e-02 2.962354191797820710e-02 2.574372897155635664e-02 2.140577030734849145e-02 1.713488399474476925e-02 1.407183699433528674e-02 1.404244429086505368e-02 1.764755707361403622e-02
1.219626305708515351e-01 1.291732500022139685e-01 1.365451023821395715e-01 1.440361194914085985e-01 1.515992830003714265e-01 1.591827239780246595e-01 1.667299003593742390e-01 1.741798649288914813e-01 1.814676412516791071e-01 1.885247312478195159e-01 1.952797854346989270e-01 2.016594745198404537e-01 2.075896077486641400e-01 2.129965473408881593e-01 2.178089670722239968e-01 2.219599938267042827e-01 2.253897511855748603e-01 2.280482923248005334e-01 2.298988665345735871e-01 2.309214143745710324e-01 2.311161409079146023e-01 2.305069896809756325e-01 2.291448481204896859e-01 2.271103635255390385e-01 2.245163118861062401e-01 2.215094508347805469e-01 2.182715241831527653e-01 2.150183112044495859e-01 2.119941149602487251e-01 2.094570051045426262e-01 2.076484681086597506e-01 2.067420246218312496e-01 2.067713855448465310e-01 2.075502008691306466e-01 2.086078352475946307e-01 2.091707928404262506e-01 2.082129987687499906e-01 2.045850282685842680e-01 1.972229937096659502e-01 1.854402783653589237e-01 1.693243029969696001e-01 1.502952918190509357e-01 1.318584037852353896e-01 1.199845860223818506e-01 1.206119165928612319e-01 1.335773946892379604e-01 1.517610200777661789e-01 1.665119796106881156e-01 1.707208436118230754e-01 1.593639339694191692e-01 1.298238563935273371e-01 8.251301726608978315e-02 2.321887098447754025e-02 5.139174548786766550e-02 1.174030046271129224e-01 1.710028838966533293e-01 2.027511483604451104e-01 2.084834213733667008e-01 1.916373497162998374e-01 1.644269081610583716e-01 1.441016941653946448e-01 1.382762128530963253e-01 1.351726263687179352e-01 1.203670885034259785e-01 9.179001818425121251e-02 6.775347994757160985e-02 9.108383292701514866e-02 1.539495290153368168e-01 2.274604773724144824e-01 2.933346643274809540e-01 3.345987442252448263e-01 3.396252598575253412e-01 3.094366228878288605e-01 2.609289620643402974e-01 2.203889047884417252e-01 2.022193813318906574e-01 1.944438253274733963e-01 1.804392484724053891e-01 1.560129855997681170e-01 1.228144213637387544e-01 8.159940627311267070e-02 4.183715490980454560e-02 5.414124019720442660e-02 9.371763037067162849e-02 1.159430378961850139e-01 1.102448445333415600e-01 7.975119956189172243e-02 4.468062619644957989e-02 5.721491374926999246e-02 9.530624524355407745e-02 1.225648762305986267e-01 1.331952060549275729e-01 1.307108898211976344e-01 1.222019876268822108e-01 1.135012291788717459e-01 1.055107336659912992e-01 9.502269736270170519e-02 7.862819410969056066e-02 5.501528336709640005e-02 2.506043888416971052e-02 1.511476532810335921e-02 5.428276447040265851e-02 9.789433598376219570e-02 1.424690347701846604e-01 1.849001694853686650e-01 2.216977516985122187e-01 2.496614795045645485e-01 2.666600623855415741e-01 2.721783601850168433e-01 2.674692082050784125e-01 2.552770598393378498e-01 2.391785384776855539e-01 2.226437156418766272e-01 2.080487313011462336e-01 1.960714367004637582e-01 1.858769155043987487e-01 1.759840941725145380e-01 1.652017987618738526e-01 1.531472557664258771e-01 1.402987893609934644e-01 1.277505294105315548e-01 1.168072889741700454e-01 1.084978692706306813e-01 1.031426624879569764e-01 1.002216296994312694e-01 9.866224545137369795e-02 9.731858861874480293e-02 9.531787137719235914e-02 9.217672787102461351e-02 8.776895448981075765e-02 8.224092515210232324e-02 7.592607408713837602e-02 6.927482556342597075e-02 6.279794350608401687e-02 5.701064773940057312e-02 5.235936886566096293e-02 4.912330546011215576e-02 4.732228024811678535e-02 4.670052485474421311e-02 4.681896889767393766e-02 4.719644549493371560e-02 4.741614450870324654e-02 4.717011836852496448e-02 4.626154144397036372e-02 4.459043488622364826e-02 4.213807787031460111e-02 3.895702029828419788e-02 3.517103335606720782e-02 3.099153976952764844e-02 2.676316937057343290e-02 2.305231144699172383e-02
1.349276430342047639e-01 1.417361231348553130e-01 1.485736337680126917e-01 1.553933141264299267e-01 1.621447462823031871e-01 1.687742658950544539e-01 1.752253619883253066e-01 1.814391820873630934e-01 1.873551645212980232e-01 1.929118257916470902e-01 1.980477368478757993e-01 2.027027267677902478e-01 2.068193542145724262e-01 2.103446843694126434e-01 2.132324000598242175e-01 2.154452592351026319e-01 2.169578866501895575e-01 2.177598573952282957e-01 2.178589979661498810e-01 2.172848030277300668e-01 2.160918479712888030e-01 2.143630656712792182e-01 2.122127259187683856e-01 2.097888436840344151e-01 2.072744298471990709e-01 2.048863295551912600e-01 2.028692677481038487e-01 2.014813116830589668e-01 2.009660277068734680e-01 2.015076334016486503e-01 2.031699951085192135e-01 2.058283623028796527e-01 2.091110859805984934e-01 2.123721487893788229e-01 2.147115869470319627e-01 2.150528234702729913e-01 2.122795424012882126e-01 2.054341698292142526e-01 1.939870607432712946e-01 1.782025622326663117e-01 1.596516375710811675e-01 1.418680504342024473e-01 1.305734653506075982e-01 1.313537405936091862e-01 1.444095609498221300e-01 1.635407978749639779e-01 1.806882213851590813e-01 1.889193283472164475e-01 1.830760583172372502e-01 1.600439101316158963e-01 1.192784902942869152e-01 6.397842205738314691e-02 2.364743332148017130e-02 8.133418696069666387e-02 1.432026159253348696e-01 1.895415685571332498e-01 2.131022300757410004e-01 2.122060599592087149e-01 1.916848863957659466e-01 1.622399485346026626e-01 1.362862277853619519e-01 1.193382844622175865e-01 1.056253289375653354e-01 8.774109939128311997e-02 6.916926589922460511e-02 7.400335695200750685e-02 1.186122477657753915e-01 1.864536328587769187e-01 2.602305544190963715e-01 3.225678011254006217e-01 3.568765996467453960e-01 3.539158986573596732e-01 3.175883335385993878e-01 2.655485711877866306e-01 2.215342979099350074e-01 1.987525067794777278e-01 1.907249367003511220e-01 1.858430035849406026e-01 1.767245550793011544e-01 1.552184340484420444e-01 1.135302771545001477e-01 5.187208231568531808e-02 2.018297719955227873e-02 8.144549361618171057e-02 1.173733219501239544e-01 1.185549498128773277e-01 8.835508830080783527e-02 4.903404564752453232e-02 6.313590371393972001e-02 1.084118270826906899e-01 1.412237536957816619e-01 1.540805534996154136e-01 1.506190686594557349e-01 1.394070763075012098e-01 1.283227601428711950e-01 1.192939447678540710e-01 1.083650211492463017e-01 9.096352658146450443e-02 6.582111797667611341e-02 3.640596883867327355e-02 2.420967999512353003e-02 5.216322540923377937e-02 8.743217568234441794e-02 1.222511095681700494e-01 1.551461248006571481e-01 1.848815284504242429e-01 2.097111273391498998e-01 2.277006121077914114e-01 2.374319926256273916e-01 2.386230689611631983e-01 2.324012078964450001e-01 2.211501644283958845e-01 2.079415767358211709e-01 1.956328984848956787e-01 1.858968669222607895e-01 1.787087215822209252e-01 1.726994128178231669e-01 1.661066789639257246e-01 1.576349576080976478e-01 1.468469548267342939e-01 1.341534054050044777e-01 1.205981519600061447e-01 1.075640811406779196e-01 9.642849508375407608e-02 8.816284261942643197e-02 8.297311004252137800e-02 8.023523398033625964e-02 7.884797383685686334e-02 7.773165589689462474e-02 7.613746762198847495e-02 7.371341797260209938e-02 7.044172052711794585e-02 6.654433926146355316e-02 6.239502378942027305e-02 5.844058725319225406e-02 5.512012560228211899e-02 5.277395485367395583e-02 5.155648419882925132e-02 5.139438685474420621e-02 5.202239018863055037e-02 5.307636343069071366e-02 5.418813686360036963e-02 5.504501863092334940e-02 5.541240108890406468e-02 5.513407914999954307e-02 5.412361899399434351e-02 5.235429439683814135e-02 4.985097299379170899e-02 4.668556783424115952e-02 4.297752676192372057e-02 3.890174709596474351e-02
1.448480020254558076e-01 1.509329388828093421e-01 1.569185247862349697e-01 1.627566878474592249e-01 1.683974071266491901e-01 1.737892285904229228e-01 1.788798894176698295e-01 1.836170716777572876e-01 1.879493111307244946e-01 1.918270909749285047e-01 1.952041528237709322e-01 1.980390568752140312e-01 2.002970189563988146e-01 2.019520429176885901e-01 2.029893523340636219e-01 2.034081062060107692e-01 2.032243609557853325e-01 2.024742175218099960e-01 2.012170679326568401e-01 1.995388235897967433e-01 1.975549450008627084e-01 1.954129500871151504e-01 1.932937715975125148e-01 1.914107621531697667e-01 1.900042618373181114e-01 1.893286168380788892e-01 1.896279617077885060e-01 1.910980156602188063e-01 1.938346223669663027e-01 1.977755959289152765e-01 2.026483013033076597e-01 2.079378760037296214e-01 2.128885615061714420e-01 2.165453768919053668e-01 2.178391298558935152e-01 2.157167287473059081e-01 2.093211144447051086e-01 1.982315348140873679e-01 1.827882343547908850e-01 1.645427920562448909e-01 1.468265733293258879e-01 1.349627732797349100e-01 1.343756229169641991e-01 1.459699940274719887e-01 1.645811209357316562e-01 1.827797473802330042e-01 1.939342262620531165e-01 1.929737681189732379e-01 1.765685180236201413e-01 1.434622626658418054e-01 9.505259287017694958e-02 3.788350333637161005e-02 4.192817323579054595e-02 1.033521551388065923e-01 1.569418032579819322e-01 1.931611552215713457e-01 2.077892539020364249e-01 2.014048617620206594e-01 1.793156472187448780e-01 1.498890146034229098e-01 1.211150280186987921e-01 9.682568532283458707e-02 7.647033528236567290e-02 6.083782523402896103e-02 6.034179487740579800e-02 8.803792396780053819e-02 1.404832586259990024e-01 2.079417244733194337e-01 2.773285235636694379e-01 3.321916147360359783e-01 3.578336003000122667e-01 3.479078876733841530e-01 3.085282365255668791e-01 2.571718994902148503e-01 2.150387741078796933e-01 1.943198080274511630e-01 1.920724561033710920e-01 1.984647714236324190e-01 2.015779687724636726e-01 1.877301401140177572e-01 1.478637400396282942e-01 8.576585337428903333e-02 4.025294186086034176e-02 8.358438169925093419e-02 1.234674618367361948e-01 1.288828722181306063e-01 1.002761740386913791e-01 5.816464090452677649e-02 6.509025054179516656e-02 1.126985311849575955e-01 1.498415329447643496e-01 1.655635999874298103e-01 1.626712359813785036e-01 1.506211680750569881e-01 1.394753606423556058e-01 1.327605250676940352e-01 1.258123161185666361e-01 1.121549180169796739e-01 8.920664100115990869e-02 6.000731974476305325e-02 3.773898810758868211e-02 4.870862366551381717e-02 7.804425071235854272e-02 1.072042531326269921e-01 1.324603100968338165e-01 1.537669287309271215e-01 1.716081547791687978e-01 1.858437348555633806e-01 1.956322431251349137e-01 2.000534087389010118e-01 1.988600324230091754e-01 1.929300410148097611e-01 1.842461628210203262e-01 1.753765976372245183e-01 1.685434462662958321e-01 1.646536958063060940e-01 1.629589993571079476e-01 1.616448298091024693e-01 1.588202835861698137e-01 1.532208848199656248e-01 1.444390048539690441e-01 1.328443641557792154e-01 1.193788216367742960e-01 1.053266014552485391e-01 9.208863338008194122e-02 8.093787877476468773e-02 7.272008798706759702e-02 6.756491086994587114e-02 6.484643926223855603e-02 6.353134564855314470e-02 6.265470639559467259e-02 6.159422091277225869e-02 6.010583704266252159e-02 5.824387525423757594e-02 5.625546211131237512e-02 5.447751190115233955e-02 5.323749897677673704e-02 5.276251268210887385e-02 5.311749692239275955e-02 5.419724874340350190e-02 5.577223176284971246e-02 5.755816151667879355e-02 5.927579734739225892e-02 6.068642207786149878e-02 6.160587831981160362e-02 6.190576211072817969e-02 6.150889358513633720e-02 6.038320626833623000e-02 5.853605955352979978e-02 5.600990655707933225e-02 5.287990615056010341e-02
[truncated: 173,651 more chars]
