# Supplementary material for: Intelligent wireless power transfer via a 2-bit compact reconfigurable transmissive-metasurface-based router
Source: Nat Commun. 2024 Apr 1;15:2807. doi: 10.1038/s41467-024-46984-4 (PMC10984985; doi:10.1038/s41467-024-46984-4)
Supplement: Supplementary file 12 — Source Data [file 41467_2024_46984_MOESM12_ESM.zip › source_data/figure_s20c_d2000_1.txt]

# x = -3900.00:3900.00:151
# y = -3900.00:3900.00:151
1.867122995853488440e-02 1.734238470615962618e-02 1.624222518545355085e-02 1.538989176201781793e-02 1.479541195385854560e-02 1.445912084864063411e-02 1.437187340454074667e-02 1.451686234827960845e-02 1.487331599234811147e-02 1.542137981401415191e-02 1.614675916178414869e-02 1.704361629875903936e-02 1.811467257564583835e-02 1.936821976374227330e-02 2.081262800032162436e-02 2.244973951087169892e-02 2.426891732125675133e-02 2.624323709533329940e-02 2.832851289128743635e-02 3.046499818879172192e-02 3.258110881808299469e-02 3.459845628343490714e-02 3.643767227523179997e-02 3.802470235484618072e-02 3.929728201704434098e-02 4.021112006079963913e-02 4.074492916945597620e-02 4.090297256639397611e-02 4.071345633688461252e-02 4.022124105331931904e-02 3.947440881144553826e-02 3.850645091046495105e-02 3.731876338962295675e-02 3.587018837227845536e-02 3.407956998705986146e-02 3.184326220883206687e-02 2.906446463096699559e-02 2.568870661763760638e-02 2.174255863285285903e-02 1.738486825250875126e-02 1.301948980011168912e-02 9.624010122726116279e-03 9.028226036824474332e-03 1.160618142838296118e-02 1.546177342949136245e-02 1.930361875345746117e-02 2.257388361141161176e-02 2.501442330720554316e-02 2.651003765696210296e-02 2.703050747533582848e-02 2.660051059241647434e-02 2.528460491868010293e-02 2.319273068865853812e-02 2.052127991889727068e-02 1.765726306950455779e-02 1.536624542987306830e-02 1.483844624719814383e-02 1.684318418318033611e-02 2.080064030163711677e-02 2.555319916184631973e-02 3.013442314618329163e-02 3.381806389998030793e-02 3.604731062469904157e-02 3.641682239056087678e-02 3.468837294171345925e-02 3.081521565771146512e-02 2.496433210792762397e-02 1.755104469598069497e-02 9.476811690027824725e-03 5.471897839075482578e-03 1.209202691810310100e-02 2.020445046644871179e-02 2.738231489146560754e-02 3.307614330047424500e-02 3.716207351491802868e-02 3.983813520454911744e-02 4.156739470088052085e-02 4.294650705886858544e-02 4.448448167529961417e-02 4.637434892129327357e-02 4.840702304759310348e-02 5.008562238613878392e-02 5.083852006445370442e-02 5.020156061527974306e-02 4.791924196945856335e-02 4.397416791862394231e-02 3.856722293606636154e-02 3.206640273713052408e-02 2.493753909439571856e-02 1.766849023470155877e-02 1.070093965105371574e-02 4.425474631952802142e-03 2.028935681583448041e-03 6.540748704800344697e-03 1.079362314206535646e-02 1.465580907676755466e-02 1.824622626062497380e-02 2.160517856860172392e-02 2.467128576830644043e-02 2.731655615314319482e-02 2.940209473645513313e-02 3.082881492188426636e-02 3.157096661279511218e-02 3.169004751824571614e-02 3.133089941149352908e-02 3.070247129789081819e-02 3.004520869220281970e-02 2.958799018098506872e-02 2.950258094991018570e-02 2.987080581652334227e-02 3.067928204588754593e-02 3.184218931713091172e-02 3.323624961205769168e-02 3.473047826797909937e-02 3.620390855565318311e-02 3.755389669312475531e-02 3.870004578190480021e-02 3.958692035134449283e-02 4.018621216616647535e-02 4.049747354305131830e-02 4.054610458384529798e-02 4.037765408766034320e-02 4.004838086717547180e-02 3.961321242985747781e-02 3.911344608754548091e-02 3.856726492931005640e-02 3.796581564606350823e-02 3.727604506067396656e-02 3.644932244128429311e-02 3.543317642120560884e-02 3.418300678621570554e-02 3.267131658824892065e-02 3.089320624333744339e-02 2.886795882094984542e-02 2.663724517505895034e-02 2.426080101370484479e-02 2.181050284145612597e-02 1.936371802935383385e-02 1.699670675216228416e-02 1.477875690656955433e-02 1.276766119327161011e-02 1.100708834127937796e-02 9.526266672894823442e-03 8.341955364096056980e-03 7.461640563976396252e-03 6.885492996615074322e-03 6.604545885421923140e-03 6.595956393884431189e-03 6.820770976173373343e-03 7.228304280856668283e-03 7.764599839370214460e-03
2.065362269651562985e-02 1.904592028352719915e-02 1.764315334507122676e-02 1.647350709855991899e-02 1.555688988664700491e-02 1.490473552593230000e-02 1.451974362332370851e-02 1.439603044948450927e-02 1.452053262079420516e-02 1.487617828087006364e-02 1.544635640654007207e-02 1.621927095622151954e-02 1.719050956523185056e-02 1.836265951369817767e-02 1.974176397536229338e-02 2.133147449172936513e-02 2.312654902998903875e-02 2.510751940277472852e-02 2.723782615124005491e-02 2.946382215141474248e-02 3.171728066884033082e-02 3.391970596080537415e-02 3.598779441652600469e-02 3.783960319697273617e-02 3.940112773339760760e-02 4.061293848083744745e-02 4.143624769992038104e-02 4.185732319495828746e-02 4.188869204896063930e-02 4.156536899429438825e-02 4.093482470316955196e-02 4.004100903679565920e-02 3.890549023543255630e-02 3.751170862823866720e-02 3.579950035785521567e-02 3.367477226892707370e-02 3.103417851060836022e-02 2.780011277623506069e-02 2.396104814285718657e-02 1.961992649879509484e-02 1.507987479097923356e-02 1.107863690045643446e-02 9.243409496878525478e-03 1.089507692542762349e-02 1.458509597208189346e-02 1.861847971638901089e-02 2.221295674357812513e-02 2.501764160663419445e-02 2.687289044527265899e-02 2.772593506368433922e-02 2.758974543522940692e-02 2.651929745699057109e-02 2.460801020359893940e-02 2.201887536594393860e-02 1.907686694170112815e-02 1.645699331762260492e-02 1.534835505079605415e-02 1.684878063166950560e-02 2.069800933512589564e-02 2.569149372069357007e-02 3.071422447316831533e-02 3.492281585700360291e-02 3.767008942850520736e-02 3.847658892978459561e-02 3.704461144509048343e-02 3.328396323837678333e-02 2.733227254985593976e-02 1.956928425369831859e-02 1.070242183883220351e-02 3.974416455795617108e-03 1.057915387997739910e-02 1.929903645144327717e-02 2.691923361173109708e-02 3.289520766533628182e-02 3.710977696961075684e-02 3.979388074739279024e-02 4.147642510179286313e-02 4.283860375918978336e-02 4.445452328250078938e-02 4.652152697350914884e-02 4.876990890827093833e-02 5.061519289460488652e-02 5.141261603252190310e-02 5.065884466742801712e-02 4.809457108931301100e-02 4.372754959837714395e-02 3.780387602171648292e-02 3.074734279037837081e-02 2.308120087645701077e-02 1.534564754568567592e-02 8.033687487231154153e-03 1.888813480777204760e-03 4.735876883573384571e-03 9.539806645546709471e-03 1.371214921179439612e-02 1.739791278252332540e-02 2.075314723514082998e-02 2.383542818708334413e-02 2.658990092109793021e-02 2.889012236109861007e-02 3.060017614130444707e-02 3.162983958048443817e-02 3.196959720971447733e-02 3.170376940531813986e-02 3.100468337822007148e-02 3.011085206304636372e-02 2.929043771745669378e-02 2.879174584160895667e-02 2.878969833144340990e-02 2.934867738055315506e-02 3.042162237722535745e-02 3.188338811664737787e-02 3.357491549695110905e-02 3.533700097160068915e-02 3.702860505015555942e-02 3.853497993081899525e-02 3.977161530778201837e-02 4.068683060802202878e-02 4.126307423654362178e-02 4.151572334672194720e-02 4.148812096913418596e-02 4.124229300964720596e-02 4.084597423796462734e-02 4.035799783467897139e-02 3.981531469556623404e-02 3.922519534439394828e-02 3.856497848139687351e-02 3.778933128796339164e-02 3.684255566408206617e-02 3.567226010556906468e-02 3.424107298551212070e-02 3.253439308002673697e-02 3.056359427631915107e-02 2.836510734924431454e-02 2.599630921561551025e-02 2.352929911270941130e-02 2.104360053457993845e-02 1.861871781572776302e-02 1.632736776651090571e-02 1.423013579251476875e-02 1.237226559029760108e-02 1.078318504487047261e-02 9.478955718955069804e-03 8.466789629585308105e-03 7.749142816663522060e-03 7.323894714814107275e-03 7.179207919403225377e-03 7.287161247420318941e-03 7.603144499720960840e-03 8.072819448578559889e-03 8.641585853411872659e-03
2.299872988204453017e-02 2.114364630896998012e-02 1.946127885877400876e-02 1.798875777233328865e-02 1.675458290948067877e-02 1.577894689854581270e-02 1.507420274521563928e-02 1.464513694479050755e-02 1.448923615975697410e-02 1.459770075280020403e-02 1.495791390645638888e-02 1.555719615211134145e-02 1.638657260012436542e-02 1.744282278682516424e-02 1.872758093961478590e-02 2.024338142606126045e-02 2.198773342961531443e-02 2.394703064836909562e-02 2.609205362696765881e-02 2.837611420629318482e-02 3.073598685470477904e-02 3.309513586708975885e-02 3.536854910628568771e-02 3.746860206475118721e-02 3.931156593627786744e-02 4.082444779559520065e-02 4.195170933939206676e-02 4.266104403953906860e-02 4.294688845072323208e-02 4.282991228363163677e-02 4.235073771005368887e-02 4.155706181394191318e-02 4.048554831928513620e-02 3.914299470910513612e-02 3.749387922555060676e-02 3.546127731249803378e-02 3.294436324039300840e-02 2.985024493853847063e-02 2.613478807641742008e-02 2.185063849514251241e-02 1.721829509020310692e-02 1.279431408250287366e-02 9.897580030738239651e-03 1.036963781242637543e-02 1.366853871253025099e-02 1.780758164636403115e-02 2.169853353469964816e-02 2.486354574109214677e-02 2.708531343066549607e-02 2.828301472455922727e-02 2.845682433585126903e-02 2.765417433533960689e-02 2.595570365223980047e-02 2.349499970193103318e-02 2.053798561670066788e-02 1.766213757888098271e-02 1.599604838759813991e-02 1.689485104589031131e-02 2.051800820323119307e-02 2.569575452834748155e-02 3.115780757482564806e-02 3.592656083288840729e-02 3.925197244745360498e-02 4.057018503225370137e-02 3.951501461267770826e-02 3.594614903603523398e-02 2.997070805712032451e-02 2.194820140878623108e-02 1.249716862482280234e-02 3.222932441230993983e-03 8.891314893457694102e-03 1.824458366840618281e-02 2.631489417240314571e-02 3.257564189891268974e-02 3.691396546768256626e-02 3.959495223151930643e-02 4.122080936453792477e-02 4.256905655947091499e-02 4.428661250334078175e-02 4.656979451080069110e-02 4.907283852195414714e-02 5.110970751412367841e-02 5.195618515380971691e-02 5.107006013290212726e-02 4.819234763564553270e-02 4.336186196932989567e-02 3.687622806705410233e-02 2.922064909785700507e-02 2.097963074694369351e-02 1.274650072286667192e-02 5.067935410267573361e-03 2.219404489851935832e-03 7.886999089275186642e-03 1.273776706946490832e-02 1.678392772744572575e-02 2.024446641160316737e-02 2.330686136091893873e-02 2.604887974092846142e-02 2.842711120686544635e-02 3.032171836410143748e-02 3.160399592685757958e-02 3.219562245442452592e-02 3.210513181757441992e-02 3.144053790697853151e-02 3.040223870057335090e-02 2.925945297949970186e-02 2.830990638219209321e-02 2.782207484096538286e-02 2.797033620811400362e-02 2.879227786192604943e-02 3.019565972839767520e-02 3.200719900554784697e-02 3.402780570654050790e-02 3.606961538462382516e-02 3.797370725043503620e-02 3.961729144881097342e-02 4.091708537121015177e-02 4.183107994999853835e-02 4.235811180743687121e-02 4.253380836971187851e-02 4.242184261205046714e-02 4.210051886640873292e-02 4.164624504660482257e-02 4.111706775586626561e-02 4.054042710543237504e-02 3.990874434042624569e-02 3.918413811144332709e-02 3.831046846994453497e-02 3.722871473906874673e-02 3.589140867508128219e-02 3.427312506021291949e-02 3.237580507701580401e-02 3.022910142069341541e-02 2.788671805721017194e-02 2.541999319511058578e-02 2.290996468824253382e-02 2.043903868274239005e-02 1.808325947673311215e-02 1.590609967574594524e-02 1.395464213716262995e-02 1.225889539760196406e-02 1.083452822700237822e-02 9.688250830697584318e-03 8.823447918348537727e-03 8.242368219619997452e-03 7.942145087098489292e-03 7.906578636421572603e-03 8.100770739565063897e-03 8.474264435997844180e-03 8.970571030259930079e-03 9.536595339033582600e-03
2.566866189122120334e-02 2.360700189779739444e-02 2.167649226979154881e-02 1.992446883941425759e-02 1.838886372902494987e-02 1.709814530327390114e-02 1.607221258103075368e-02 1.532367277229266037e-02 1.485887387008394574e-02 1.467851058356443687e-02 1.477833472525747621e-02 1.515078341089167238e-02 1.578769854041417453e-02 1.668316191025358275e-02 1.783481498154769820e-02 1.924244746733789341e-02 2.090383778154985064e-02 2.280906061549943520e-02 2.493508609565127029e-02 2.724226113863450344e-02 2.967346638786274096e-02 3.215590395529976941e-02 3.460497348540272217e-02 3.692959642114160279e-02 3.903848217004415866e-02 4.084697606003345055e-02 4.228412455840358658e-02 4.329936078964085472e-02 4.386776879080064168e-02 4.399235860694227646e-02 4.370145750988688182e-02 4.303964188827119619e-02 4.205210109334112101e-02 4.076510775980473483e-02 3.916857712075010045e-02 3.720854171597105797e-02 3.479570705559836136e-02 3.183123742606559781e-02 2.824583774052448135e-02 2.404790737787701124e-02 1.938737094064083358e-02 1.468177659975247740e-02 1.095399165209850340e-02 1.013117561140152063e-02 1.276425307569062535e-02 1.688938708895863783e-02 2.103556473197375556e-02 2.455043824750388626e-02 2.714121820634440158e-02 2.869153251738607024e-02 2.918667746261232113e-02 2.866850188759480569e-02 2.720943001193116065e-02 2.491896332862260366e-02 2.200852795593130629e-02 1.895643014628104958e-02 1.678620452347633074e-02 1.701120365282358937e-02 2.027378689994930455e-02 2.555681709863829101e-02 3.144155272717508165e-02 3.679779688353163741e-02 4.075867505330529189e-02 4.266460338380127781e-02 4.207068896298194610e-02 3.877809689525204412e-02 3.285945697632288581e-02 2.466230682717354336e-02 1.478607412396558581e-02 4.110951947512756464e-03 7.051958346263833242e-03 1.704371127632589578e-02 2.556315678569335420e-02 3.210775791682586588e-02 3.656284850729701885e-02 3.922788551613096836e-02 4.078662582311030210e-02 4.212674599769134637e-02 4.397656543102878429e-02 4.652351277196566104e-02 4.932674144902517155e-02 5.158336296900204593e-02 5.248410723071278428e-02 5.144943289534057579e-02 4.822589470527278294e-02 4.289012464048320289e-02 3.579824217664897418e-02 2.750290707847454288e-02 1.865367219691050141e-02 9.895066513456235099e-03 1.796652245101836975e-03 5.373788963965936590e-03 1.131378930006069448e-02 1.612131823367074848e-02 1.998484438523716322e-02 2.316037206983428270e-02 2.586412297530547161e-02 2.819699633210809298e-02 3.013215007899632328e-02 3.156165620310549813e-02 3.236815417121541999e-02 3.248761164481522162e-02 3.194729595395384009e-02 3.087851285944689592e-02 2.950949863486936053e-02 2.814164099307899305e-02 2.710562840307411889e-02 2.669212930138927312e-02 2.706988059518840653e-02 2.823638932474597726e-02 3.003958097988964487e-02 3.224891202306103682e-02 3.462266892738954938e-02 3.694607114338038789e-02 3.904656284716582354e-02 4.079911377670469852e-02 4.212833642849797555e-02 4.300861189916141414e-02 4.346096931980922284e-02 4.354518936294769077e-02 4.334646888863281228e-02 4.295752018889920087e-02 4.245888840680599879e-02 4.190192962130854376e-02 4.129922451145339596e-02 4.062536973768506032e-02 3.982757357254474578e-02 3.884216881926135650e-02 3.761184937504033488e-02 3.609938829543843375e-02 3.429566946563304686e-02 3.222179020497033253e-02 2.992617739345427783e-02 2.747814243104461027e-02 2.495935680437403811e-02 2.245461131922618300e-02 2.004308101993542562e-02 1.779121826233009268e-02 1.574831489256575331e-02 1.394557709313283024e-02 1.239900852838678007e-02 1.111530325641203916e-02 1.009843174092656462e-02 9.353362466848241102e-03 8.883741888300905609e-03 8.683737988671580768e-03 8.729606365587902830e-03 8.978325371932951993e-03 9.374963557847754148e-03 9.863385925350765318e-03 1.039431046170699591e-02
2.861316722982579913e-02 2.639673626983352409e-02 2.425863431337547255e-02 2.225765357135906300e-02 2.044324792824443737e-02 1.885412198371075668e-02 1.751834394268508843e-02 1.645484086944008773e-02 1.567562018472036869e-02 1.518778916042596780e-02 1.499475059288757871e-02 1.509675559138144371e-02 1.549161513824791510e-02 1.617609303395342590e-02 1.714745631010180030e-02 1.840384717964964681e-02 1.994238065886135350e-02 2.175500174710841630e-02 2.382331294858043222e-02 2.611407449252555954e-02 2.857673953658087032e-02 3.114359508606662219e-02 3.373234862532280276e-02 3.625062007336742748e-02 3.860175866805234252e-02 4.069152716039271811e-02 4.243528426715390683e-02 4.376520972901468826e-02 4.463679605879694590e-02 4.503332326316120127e-02 4.496652451814862200e-02 4.447150729337397829e-02 4.359473671669562844e-02 4.237597493449327818e-02 4.082836252920198777e-02 3.892397593012914686e-02 3.659286479420929133e-02 3.374027780200428150e-02 3.028108382772445178e-02 2.618690605062721360e-02 2.154656178643877401e-02 1.666703292007079215e-02 1.232709996353083953e-02 1.025828966020674894e-02 1.193964982580208480e-02 1.589028965125333093e-02 2.023408865828330711e-02 2.408095431881893470e-02 2.703866678050825118e-02 2.894533062840961429e-02 2.976790835938445540e-02 2.954422138513615459e-02 2.834377635844957666e-02 2.625886746067149571e-02 2.345277929193454250e-02 2.030702794239000117e-02 1.771092934817579748e-02 1.722667423066808964e-02 1.998545287662242473e-02 2.526992269335641070e-02 3.154310447988961652e-02 3.750382913877092078e-02 4.215281599818901381e-02 4.472239511807609563e-02 4.467755342831760540e-02 4.175079964243236241e-02 3.597350211986079238e-02 2.768295259191696014e-02 1.749501200879150994e-02 6.240611150073048681e-03 5.145820817119623435e-03 1.570738583468514471e-02 2.466041334483214456e-02 3.148308225657434761e-02 3.604544192331431141e-02 3.867987099014894709e-02 4.016079575067580537e-02 4.150241968780243873e-02 4.352391261458404131e-02 4.639237382242560742e-02 4.954859177293046563e-02 5.205661450334501256e-02 5.301785133600517980e-02 5.181858949153386740e-02 4.821745151821955899e-02 4.233678700450074078e-02 3.459944874192392300e-02 2.563362376984193794e-02 1.616269906783109750e-02 6.903020461816083801e-03 1.810851995673451063e-03 9.006256050820178605e-03 1.498090203128280007e-02 1.967092552716867560e-02 2.328468178070131067e-02 2.610464711519901518e-02 2.837572228882024108e-02 3.022575864423883082e-02 3.165016033989122290e-02 3.255838426940261404e-02 3.284807228673576607e-02 3.247064727400600370e-02 3.147103346688209097e-02 3.000167927511874014e-02 2.831761967655824913e-02 2.675506521842157745e-02 2.568420442093789086e-02 2.542196266100109694e-02 2.612321849752860872e-02 2.772561089517044594e-02 2.999901241693828102e-02 3.264759954112486651e-02 3.538748554815503156e-02 3.798164079993911896e-02 4.025045778941152563e-02 4.207425100007979035e-02 4.339341152593139544e-02 4.420598481927889151e-02 4.456078885067577683e-02 4.454464614146873974e-02 4.426375659819054703e-02 4.382130858577902577e-02 4.329565904097975454e-02 4.272474481508604233e-02 4.210146514737584528e-02 4.138128151331983695e-02 4.049888587406242496e-02 3.938806804521321342e-02 3.799909673548074879e-02 3.631013271010379712e-02 3.433171008194385587e-02 3.210506740154236982e-02 2.969591895898916756e-02 2.718543529834398578e-02 2.466009761133126921e-02 2.220192567618660406e-02 1.988044113066798554e-02 1.774758390052405890e-02 1.583649954590966510e-02 1.416444705298120811e-02 1.273893705913752526e-02 1.156482013500145442e-02 1.064900514300751860e-02 9.999671530088587515e-03 9.619201394172421232e-03 9.494559479992581777e-03 9.592217137878002522e-03 9.862069952190315528e-03 1.024762443829291964e-02 1.069597650794300650e-02 1.116350231966288346e-02
3.176738213172054098e-02 2.946111656499529260e-02 2.716771083066519751e-02 2.495738344991290172e-02 2.289278322121395676e-02 2.102582356333702537e-02 1.939597699094624747e-02 1.803049440064824829e-02 1.694652554712824596e-02 1.615441804261517206e-02 1.566094836820859995e-02 1.547136288758752150e-02 1.558995620196065683e-02 1.601986422195094198e-02 1.676291481104447492e-02 1.781958340809733712e-02 1.918820691408984480e-02 2.086259389082036411e-02 2.282807454394981950e-02 2.505706053405546557e-02 2.750558064328435456e-02 3.011190262651690375e-02 3.279763721791058295e-02 3.547110636209908213e-02 3.803246255499388023e-02 4.038002909058378137e-02 4.241742362605386424e-02 4.406105201969331281e-02 4.524739012170646280e-02 4.593906917334356771e-02 4.612823230611344527e-02 4.583519464803049309e-02 4.510057544231566712e-02 4.397034610987558823e-02 4.247597673124982320e-02 4.061548398215880651e-02 3.834376326021262521e-02 3.557973733828752316e-02 3.223310458268423967e-02 2.824804036974327970e-02 2.366137730281281382e-02 1.868921889489002716e-02 1.391836481762666680e-02 1.077494986590063486e-02 1.127436889635591299e-02 1.484555094127264219e-02 1.930982757479727738e-02 2.346276376549181336e-02 2.678077024838172379e-02 2.904346014801741094e-02 3.019423429837266026e-02 3.026759679112171406e-02 2.933592659721865128e-02 2.748293064877767311e-02 2.483232544793605168e-02 2.167452378993232204e-02 1.874893472245774129e-02 1.756410646315927776e-02 1.967996428957329361e-02 2.483591645671878387e-02 3.144232584081319698e-02 3.801140971371938515e-02 4.339423450659125187e-02 4.670167477313718479e-02 4.729609513980907731e-02 4.482955868930524335e-02 3.928278024266326773e-02 3.097912778952428142e-02 2.056336771318235945e-02 8.972197679187365535e-03 3.502852134297887356e-03 1.426042544840663839e-02 2.360669831423571619e-02 3.069494004464582912e-02 3.535206163455824335e-02 3.793923303066448066e-02 3.933163647220162817e-02 4.068956338564522213e-02 4.293319802557384046e-02 4.619279021736125146e-02 4.976259957779197857e-02 5.255725152734216921e-02 5.358669229771192283e-02 5.220820825014883815e-02 4.820063856420359061e-02 4.174168347286283387e-02 3.333197745160430825e-02 2.369018544148421279e-02 1.364957101704878696e-02 4.315842807913236601e-03 5.717132280765157420e-03 1.294620265352797520e-02 1.886429515064694251e-02 2.335956804758902716e-02 2.664555199922346435e-02 2.902897631172627474e-02 3.078569189034553732e-02 3.207567115139833142e-02 3.292303067245599263e-02 3.326011548611139401e-02 3.300224742702204117e-02 3.211549557282968731e-02 3.065880208242656099e-02 2.880133252491444418e-02 2.682333334531534358e-02 2.510134179596643436e-02 2.405737850839575337e-02 2.404121967455278078e-02 2.517847256262420799e-02 2.731687058981605021e-02 3.012744569721400797e-02 3.324498519867963298e-02 3.634859692853653623e-02 3.918713689470815220e-02 4.158293377888592351e-02 4.343089699253637609e-02 4.469604554983178102e-02 4.540752710803257902e-02 4.564680224476096865e-02 4.552898356706513994e-02 4.517846431350980990e-02 4.470262506349782783e-02 4.416972313279465129e-02 4.359741684461283101e-02 4.295550300390909432e-02 4.218127237215525682e-02 4.120145433114832251e-02 3.995355868841897473e-02 3.840140406972384485e-02 3.654274367440267512e-02 3.440939213990323181e-02 3.206156177624084475e-02 2.957850637158084689e-02 2.704750701808234306e-02 2.455303892211146283e-02 2.216776015466110153e-02 1.994672805681687450e-02 1.792582021707299356e-02 1.612453662519910610e-02 1.455217491064330140e-02 1.321510322930311357e-02 1.212204183374689971e-02 1.128445682276341989e-02 1.071089098019900078e-02 1.039751633943629058e-02 1.032078624337069532e-02 1.043781840799848544e-02 1.069460173860948930e-02 1.103664893048076495e-02 1.141668086943851447e-02 1.179754755871234052e-02
3.504975986030171853e-02 3.273286267902830726e-02 3.035093597469301976e-02 2.798365076278109057e-02 2.570678018919223332e-02 2.358751804189633539e-02 2.168064440102484766e-02 2.002637978894284548e-02 1.865063414862316513e-02 1.756779200113826878e-02 1.678524773596095851e-02 1.630808146619923057e-02 1.614218861788649373e-02 1.629506931165953035e-02 1.677475765874935146e-02 1.758801346145540470e-02 1.873845626528680697e-02 2.022443091960597281e-02 2.203608461067313104e-02 2.415169155824280905e-02 2.653405856140744062e-02 2.912816798553029621e-02 3.186091238552570676e-02 3.464317751109424054e-02 3.737402569947908398e-02 3.994649394838648698e-02 4.225450547862963369e-02 4.420044696679738261e-02 4.570292175684207564e-02 4.670393867029544455e-02 4.717432284141162557e-02 4.711558029739162934e-02 4.655615876308868972e-02 4.554057209156961439e-02 4.411176037369122366e-02 4.229041014267616999e-02 4.005862175458640984e-02 3.735688174471403500e-02 3.410074897233543456e-02 3.021802427914213954e-02 2.570368133197014487e-02 2.069808278654555744e-02 1.563705512332643280e-02 1.164113078936721869e-02 1.084912457593609561e-02 1.379972021384391449e-02 1.828462747545387193e-02 2.270922328994743819e-02 2.637660594869459946e-02 2.899141877496127367e-02 3.046612009483321351e-02 3.083120623743381902e-02 3.016776966891338008e-02 2.856134220190884032e-02 2.610739692080679339e-02 2.301415340952802160e-02 1.986608732714212344e-02 1.803480642858246510e-02 1.938977481802606206e-02 2.426244393218686402e-02 3.112240880918189581e-02 3.828754901158214208e-02 4.444046172814550971e-02 4.855623086030030205e-02 4.988115263917077685e-02 4.797353286367020408e-02 4.275163841415930560e-02 3.451693793241923658e-02 2.394220360288925459e-02 1.207462818544033714e-02 3.233909370933227365e-03 1.275131374380854624e-02 2.240720400150232952e-02 2.973917843394859040e-02 3.447492710386507175e-02 3.699601104633828963e-02 3.828953230936909397e-02 3.968548361820813802e-02 4.221552635647808638e-02 4.594935270110699771e-02 5.000127241784368265e-02 5.312127543519913619e-02 5.422875979237239824e-02 5.265959677291761482e-02 4.822303981195097400e-02 4.116457457768098183e-02 3.207966029782601675e-02 2.181132004670605432e-02 1.144182741389651072e-02 4.338415344273301687e-03 9.943302970264572896e-03 1.715589206177961165e-02 2.293652497307121021e-02 2.715154787334096362e-02 3.002072083688617568e-02 3.187677221104362468e-02 3.303099348511322197e-02 3.368228268494246475e-02 3.389084245913052962e-02 3.361716909157584643e-02 3.279525806877620769e-02 3.140202977340149360e-02 2.950322091665002339e-02 2.727745301231860459e-02 2.502875310947050291e-02 2.318537079738402368e-02 2.224364578328144951e-02 2.259430668795148547e-02 2.430240090181533599e-02 2.708163679076501865e-02 3.048532912790847746e-02 3.408294916264650171e-02 3.752783288535116446e-02 4.056634892551588129e-02 4.303390480962778625e-02 4.485060523527712589e-02 4.601549545512551020e-02 4.659586237232096750e-02 4.670921585800497100e-02 4.649782562697214738e-02 4.609863201665051480e-02 4.561451039027531601e-02 4.509469311109673417e-02 4.453056188648763652e-02 4.386768559024517566e-02 4.302876420207039920e-02 4.193896745497750767e-02 4.054632454770110833e-02 3.883341653362659684e-02 3.682005612614213524e-02 3.455867302884250980e-02 3.212486265993463874e-02 2.960557941414762931e-02 2.708722540515192193e-02 2.464560283115897060e-02 2.233934312151758875e-02 2.020784881235363623e-02 1.827384822575178411e-02 1.654943526030839412e-02 1.504330527150172028e-02 1.376628689862441184e-02 1.273255147141911028e-02 1.195525742616305141e-02 1.143799533734818352e-02 1.116653992325948239e-02 1.110646070826730447e-02 1.120867612042262228e-02 1.141949432264242198e-02 1.168954027335462366e-02 1.197833908597831926e-02 1.225466044453353727e-02
3.836144954623504910e-02 3.612662724016689475e-02 3.373879169072349637e-02 3.128310307999952744e-02 2.884605041432479131e-02 2.650992013320746868e-02 2.434725044600891813e-02 2.241612530333846054e-02 2.075740760464564807e-02 1.939494302133825190e-02 1.833909765874390529e-02 1.759275500868295178e-02 1.715770256386464979e-02 1.703906777941995715e-02 1.724646053969665707e-02 1.779210238253300588e-02 1.868732547283486270e-02 1.993875644504577993e-02 2.154467765210985389e-02 2.349147076223705166e-02 2.575019442550006282e-02 2.827385860203412635e-02 3.099621019709420527e-02 3.383262496068854819e-02 3.668323247059319947e-02 3.943799458054678131e-02 4.198326149195279883e-02 4.420930670193044115e-02 4.601835346940791327e-02 4.733249679134872434e-02 4.810059638669217374e-02 4.830268945990622009e-02 4.794995861653137542e-02 4.707823696393887564e-02 4.573406227059518409e-02 4.395488816869375093e-02 4.174889902969960293e-02 3.908320079515337914e-02 3.588932394794054626e-02 3.209084514324083565e-02 2.765259601023144220e-02 2.265274864338518920e-02 1.740665863565781304e-02 1.277330938210150500e-02 1.072474498456632043e-02 1.280581243263181034e-02 1.718663122703831952e-02 2.183992608309454769e-02 2.584210636447545686e-02 2.880242112124965087e-02 3.059256328880403247e-02 3.123628148592032944e-02 3.082856542268922612e-02 2.946878622282052274e-02 2.723881558874050035e-02 2.427729965158858041e-02 2.101693866790996582e-02 1.863376904892424107e-02 1.914963688199399980e-02 2.356497231416652960e-02 3.057112665631761539e-02 3.830051573183208130e-02 4.524738213642279239e-02 5.023578770510735148e-02 5.238177774155412803e-02 5.113526012175056978e-02 4.633808936068654211e-02 3.825841967927578330e-02 2.758877288306255809e-02 1.546431565689512615e-02 4.970545015264645275e-03 1.126968810429374891e-02 2.107437961899381179e-02 2.861505732312310396e-02 3.340888991569611333e-02 3.584265152977202801e-02 3.702773381739835057e-02 3.849263460021343231e-02 4.139032633988757454e-02 4.569617266938665739e-02 5.030609775702954423e-02 5.379332989425204131e-02 5.499166067748888220e-02 5.322588604334767270e-02 4.834847743114489144e-02 4.068962545966635369e-02 3.096817477877715843e-02 2.022797006037416884e-02 1.020556697200234418e-02 7.559012355784417922e-03 1.447577298400683395e-02 2.160661911700927779e-02 2.716250144791278534e-02 3.100133766126880047e-02 3.335368398547169239e-02 3.458265914981435707e-02 3.504171945585413117e-02 3.497733229361214141e-02 3.449408785963427315e-02 3.358522203849743232e-02 3.220171969371680987e-02 3.032320258711804911e-02 2.801010015528251212e-02 2.543984788898480051e-02 2.294042293475592048e-02 2.101452674944603166e-02 2.027252439922815758e-02 2.114966249701526885e-02 2.358686382038662627e-02 2.710625182532907726e-02 3.113681788706967185e-02 3.519934954607754213e-02 3.893869738021110694e-02 4.211312553634773137e-02 4.458384993939320390e-02 4.630762173119899044e-02 4.732686789421956114e-02 4.775289793095132546e-02 4.774035914551714305e-02 4.745436571947427712e-02 4.703553228455416291e-02 4.657144284395239170e-02 4.608337005206771669e-02 4.553246004182340961e-02 4.484192221602355255e-02 4.392596898451214121e-02 4.271573933196445849e-02 4.117613637858606734e-02 3.931203266786314349e-02 3.716536455677617312e-02 3.480593739811152498e-02 3.231895447128711046e-02 2.979202096126811264e-02 2.730398031389528676e-02 2.491743655759743811e-02 2.267607334625792309e-02 2.060680677534069971e-02 1.872553684576555924e-02 1.704418447228979797e-02 1.557625382097850737e-02 1.433854905507531835e-02 1.334788881898268595e-02 1.261368703360995873e-02 1.212978355403429229e-02 1.187035864489290569e-02 1.179294752673932037e-02 1.184697241005323691e-02 1.198294630019882366e-02 1.215830855687213136e-02 1.233891306144858056e-02 1.249751683897300930e-02
4.158788811440488481e-02 3.953832824217860115e-02 3.724206441543342905e-02 3.478418233575822360e-02 3.225721658796396052e-02 2.975558657572196022e-02 2.736920427060656261e-02 2.517684541419991720e-02 2.324030767778518733e-02 2.160080405413073931e-02 2.027907178927851675e-02 1.927984785762630604e-02 1.859967021138688240e-02 1.823529532251298019e-02 1.818961327689960078e-02 1.847318997561123513e-02 1.910160549518643766e-02 2.009026221218998542e-02 2.144857631202310572e-02 2.317473148598376761e-02 2.525136469957607599e-02 2.764230386516199414e-02 3.029067437811945249e-02 3.311884835959966189e-02 3.603056385165282621e-02 3.891519504534537294e-02 4.165383820661291980e-02 4.412671843339537048e-02 4.622139168083645722e-02 4.784118694153106921e-02 4.891315958715260898e-02 4.939442847919754687e-02 4.927521697438392440e-02 4.857651028951584515e-02 4.734053036096547845e-02 4.561387454286525145e-02 4.342645910373598567e-02 4.077350444036692556e-02 3.761035462571285515e-02 3.386844206382359085e-02 2.949563557403864569e-02 2.452170744879946657e-02 1.916516848881335763e-02 1.407437141204193921e-02 1.091910012046350478e-02 1.192202239971857508e-02 1.605003825817244781e-02 2.088108336870549836e-02 2.520084795630952654e-02 2.849860641015330293e-02 3.059293113437083073e-02 3.149534606978899448e-02 3.131822550745810840e-02 3.018780345981515040e-02 2.819077351501491149e-02 2.541351816908790293e-02 2.214686662151560403e-02 1.933691371026179107e-02 1.899118586300550110e-02 2.276733147121394116e-02 2.978218797567576404e-02 3.802103429361371190e-02 4.577011949610899910e-02 5.168646813755989333e-02 5.474123335553950781e-02 5.426021941563832079e-02 4.999297897039974015e-02 4.216009435416530338e-02 3.146140129572554817e-02 1.909672357879782165e-02 7.670727527277282180e-03 9.974228713111165517e-03 1.963087799915011131e-02 2.732634075411649252e-02 3.215230375575723470e-02 3.447481793618170642e-02 3.554329110127391056e-02 3.712021441764248170e-02 4.048721314883834549e-02 4.547778671888771246e-02 5.072749113985210168e-02 5.462635462282212917e-02 5.593232359951049587e-02 5.397237865362567583e-02 4.865823657079917236e-02 4.042835380438423304e-02 3.017231746844685134e-02 1.928257876884257108e-02 1.078998619528014243e-02 1.196386472570853954e-02 1.929560048779990419e-02 2.626425526621053649e-02 3.149724782235810427e-02 3.485251569438845010e-02 3.657751374363862190e-02 3.707241520465548446e-02 3.674190358286207048e-02 3.589067359897272352e-02 3.467687508458114354e-02 3.312974494357983496e-02 3.121147851265006212e-02 2.889002977338907263e-02 2.620194148178246057e-02 2.330898023634102312e-02 2.056741014841176676e-02 1.859852195870869557e-02 1.819487066664478639e-02 1.981457783337575024e-02 2.315371175682003763e-02 2.748804679590041711e-02 3.214346184355722919e-02 3.662227109306877976e-02 4.058197914033095932e-02 4.380850619389066447e-02 4.620244472067411984e-02 4.776885914566533081e-02 4.860210455911319338e-02 4.886129463247771559e-02 4.873597507126282979e-02 4.840586724574256344e-02 4.800311467386440129e-02 4.758799546745506870e-02 4.714627650595112907e-02 4.660808283544297381e-02 4.587938855711199554e-02 4.487393200002225829e-02 4.353641121610046794e-02 4.185344603098532790e-02 3.985326998316762737e-02 3.759729052128701898e-02 3.516715326518495693e-02 3.265067220610516630e-02 3.012945536015773640e-02 2.767037105565826882e-02 2.532207246835398509e-02 2.311658046001354577e-02 2.107460095517100021e-02 1.921223313762703694e-02 1.754640258391066548e-02 1.609684268748150585e-02 1.488360334704809038e-02 1.392073324756759253e-02 1.320874355649029504e-02 1.272982352288317548e-02 1.244893763789493152e-02 1.232052874303803114e-02 1.229713998373557424e-02 1.233582992220554932e-02 1.240056745443398993e-02 1.246135908635279295e-02 1.249207079339798541e-02
4.460292791259874018e-02 4.284707320518962859e-02 4.075118354502263451e-02 3.839373369095641642e-02 3.586689811516498294e-02 3.327171320798605336e-02 3.071182021743234028e-02 2.828602618762936921e-02 2.608030193303174232e-02 2.416046174165143237e-02 2.256746393976814119e-02 2.131744146660796355e-02 2.040746245366087050e-02 1.982564088753123455e-02 1.956195613420367088e-02 1.961573516842542858e-02 1.999749565207641425e-02 2.072539642731715745e-02 2.181834455542402615e-02 2.328821540085368805e-02 2.513296552318856902e-02 2.733146071343917419e-02 2.984026350201540029e-02 3.259251353800435291e-02 3.549906095825759722e-02 3.845190284634824457e-02 4.132972700636069335e-02 4.400513371903411186e-02 4.635298516769562061e-02 4.825929845220302411e-02 4.963003143998202110e-02 5.039887630349135228e-02 5.053272220875496684e-02 5.003291148612500072e-02 4.893019414114870014e-02 4.727203342282159521e-02 4.510326499639809306e-02 4.244503670354116825e-02 3.928098474288704151e-02 3.556098111110261861e-02 3.122978196409965240e-02 2.628361088737784720e-02 2.086432521684198141e-02 1.545403720420190224e-02 1.139812967418511215e-02 1.120452839177596242e-02 1.491426844330707990e-02 1.986566077504525046e-02 2.448463057478839078e-02 2.811202042216678215e-02 3.049865112589245433e-02 3.163499407648941858e-02 3.165119741497609412e-02 3.071316557701340988e-02 2.893473657810305757e-02 2.637340463723705439e-02 2.319468984814915258e-02 2.010091534102667610e-02 1.893559030159818260e-02 2.190128550587235393e-02 2.875661254004932207e-02 3.742367484269029654e-02 4.596417867917296229e-02 5.285150966802087263e-02 5.689719071130629191e-02 5.728650392566417282e-02 5.365916200289316124e-02 4.617147916369100658e-02 3.551547287214291276e-02 2.293566923298612573e-02 1.079978459202529141e-02 9.118162658493212183e-03 1.811369977595810726e-02 2.588262816628726301e-02 3.070805295747737473e-02 3.289232088521215625e-02 3.383811807428235841e-02 3.558603002743025018e-02 3.954767854647358444e-02 4.534912756206672946e-02 5.132357334255677889e-02 5.568009423608581004e-02 5.711566102415915197e-02 5.497546440549763713e-02 4.925016874089063745e-02 4.051852356266290311e-02 2.991174534162991533e-02 1.938093914842909868e-02 1.338591056912517840e-02 1.692933942195443825e-02 2.437397304568237819e-02 3.108490704120002446e-02 3.588425329153712567e-02 3.863687593480832905e-02 3.961456559131462662e-02 3.926347389491661316e-02 3.805108326753363357e-02 3.635318396191139501e-02 3.439142673927703814e-02 3.223203336514566392e-02 2.983647680331020374e-02 2.713792535114033580e-02 2.412214305095879141e-02 2.091660216874400083e-02 1.791833008629582086e-02 1.595220739236938648e-02 1.610601643688028967e-02 1.875403291459741550e-02 2.315229766345637194e-02 2.832517413787605937e-02 3.355504959312542723e-02 3.836339145191388494e-02 4.244142823773915801e-02 4.561841648167582614e-02 4.784801265743381798e-02 4.919475067349487335e-02 4.981170297730543040e-02 4.990632584906461167e-02 4.969642357749660955e-02 4.936365405393128292e-02 4.901679438004250683e-02 4.867704368932919412e-02 4.829010327745770353e-02 4.775823896003877217e-02 4.697820985987966741e-02 4.587210690236186855e-02 4.440460680542551025e-02 4.258644864750567999e-02 4.046744728768186111e-02 3.812339278689119704e-02 3.564094798181833418e-02 3.310395866780650731e-02 3.058368776737814890e-02 2.813434708208263982e-02 2.579392560692259431e-02 2.358892392746424205e-02 2.154061561214178772e-02 1.967022424775393200e-02 1.800097841708953733e-02 1.655615791872382808e-02 1.535371173602458235e-02 1.439958241024745685e-02 1.368296078905946976e-02 1.317627166956185196e-02 1.284025043279203582e-02 1.263147433722698609e-02 1.250863404400782801e-02 1.243534055235382199e-02 1.237970121076716057e-02 1.231246848153683127e-02 1.220578160855126035e-02
4.727547922171047162e-02 4.591994558124003895e-02 4.413856555478581217e-02 4.199641155842457479e-02 3.957791311152464991e-02 3.698333794251262158e-02 3.432352985842805626e-02 3.171284153249354087e-02 2.926040277268929582e-02 2.706036021640635669e-02 2.518264113992454284e-02 2.366689235286069046e-02 2.252257935017178830e-02 2.173661325732272054e-02 2.128645635187170412e-02 2.115371840564994957e-02 2.133314919158958364e-02 2.183450619852846802e-02 2.267789946247397714e-02 2.388515377586783797e-02 2.547012029674700084e-02 2.743019134911842474e-02 2.974023445241414862e-02 3.234935203125732101e-02 3.518048984999521539e-02 3.813278453978363736e-02 4.108641932145272457e-02 4.390957964726844437e-02 4.646694010599895786e-02 4.862903512382252269e-02 5.028183634460074020e-02 5.133576243532161215e-02 5.173306198595649386e-02 5.145202677694082211e-02 5.050602818866926913e-02 4.893543841379936754e-02 4.679182509589829841e-02 4.411691235369399194e-02 4.092319851380157858e-02 3.718670135095972912e-02 3.286228425173916279e-02 2.792843891043477605e-02 2.246950220536996987e-02 1.683772374013755777e-02 1.208893475076410276e-02 1.069608985509556444e-02 1.382233830228503553e-02 1.883318168233034245e-02 2.373368365243322051e-02 2.768510978069984099e-02 3.035440252343462111e-02 3.169845276161015191e-02 3.186077005164219406e-02 3.105738719987417157e-02 2.945483805446245940e-02 2.711274074784283949e-02 2.409591556872642606e-02 2.086541658218122805e-02 1.898558577770448688e-02 2.100443963606758030e-02 2.750398680621352412e-02 3.648841079200421111e-02 4.578686811103108850e-02 5.367228864706097974e-02 5.878219592003085942e-02 6.014468287427858495e-02 5.727077351894521023e-02 5.023367520655248886e-02 3.970034770602620666e-02 2.694271536868564354e-02 1.419588610527640175e-02 9.006606458580286925e-03 1.657984899161152673e-02 2.430096754525060479e-02 2.908475784313636903e-02 3.110016478046626759e-02 3.192016837389944489e-02 3.391856708541175769e-02 3.862608751045324557e-02 4.537391012499901455e-02 5.215734731605540381e-02 5.701814670004950319e-02 5.861168550210299477e-02 5.631951525728434715e-02 5.023447574503079466e-02 4.111585499100989943e-02 3.042379833952638113e-02 2.083208612121120740e-02 1.745072782850387930e-02 2.229272539073631071e-02 2.967021632719698751e-02 3.601250458078876504e-02 4.025414316538927090e-02 4.227383357989553114e-02 4.237667958818612524e-02 4.106613469509431957e-02 3.888680228872554850e-02 3.630094386109876392e-02 3.360433558991312436e-02 3.089747624903485534e-02 2.811992692134099650e-02 2.513486849365525674e-02 2.184045173976119011e-02 1.830692811169835899e-02 1.499738841840725714e-02 1.310807692195840868e-02 1.419302524860915383e-02 1.820185245977426133e-02 2.374225094733591751e-02 2.970043235856811153e-02 3.539914561513520658e-02 4.041161323504820907e-02 4.448026354932415466e-02 4.749244219929323052e-02 4.946812156379777614e-02 5.054112740969638612e-02 5.092712616409804383e-02 5.087789850084892262e-02 5.062746938020217663e-02 5.034232095831996101e-02 5.009151868315590839e-02 4.984764141059198211e-02 4.951618845173317435e-02 4.897877491964854751e-02 4.813283837964814349e-02 4.691706354991043854e-02 4.532022302993268803e-02 4.337661763838415729e-02 4.115325358610995299e-02 3.873379746690381459e-02 3.620346283615068217e-02 3.363781112331855339e-02 3.109706478086780509e-02 2.862597568063306175e-02 2.625781546915104819e-02 2.402006960922765944e-02 2.193924412632049931e-02 2.004283613187237897e-02 1.835769303199354802e-02 1.690535398422374214e-02 1.569625363276904578e-02 1.472546961967655631e-02 1.397234773307815502e-02 1.340448481764513512e-02 1.298409723222318686e-02 1.267360243885113334e-02 1.243821215044010886e-02 1.224551111146208668e-02 1.206373079051370999e-02 1.186087436539842027e-02 1.160621136788745657e-02
4.947837762609079426e-02 4.861956415260820785e-02 4.726417362556951940e-02 4.545754440851240002e-02 4.326882212739925626e-02 4.078915666956550029e-02 3.812806444122491395e-02 3.540770537395723783e-02 3.275485359414878617e-02 3.029054646702966300e-02 2.811805794050323271e-02 2.631120255042909001e-02 2.490666705550208249e-02 2.390454255289289204e-02 2.327869577755546648e-02 2.299370483374862939e-02 2.302152019150869797e-02 2.335170551190100807e-02 2.399287993598536034e-02 2.496664671737937324e-02 2.629714173180852307e-02 2.799952718266989979e-02 3.007001720814450260e-02 3.247895955584201994e-02 3.516755278821943886e-02 3.804817568947888029e-02 4.100799909101082025e-02 4.391537184257513632e-02 4.662832692273711360e-02 4.900445242809442492e-02 5.091133766175701125e-02 5.223678714576852899e-02 5.289787788719190614e-02 5.284761669489695252e-02 5.207747901535061258e-02 5.061379446915348357e-02 4.850641695210867327e-02 4.581013455453771671e-02 4.256312754239875012e-02 3.877141657567077793e-02 3.441104565117167335e-02 2.945868199757097766e-02 2.396038906718773662e-02 1.816927502401858088e-02 1.290444207280074841e-02 1.041368534215030874e-02 1.281833344887313778e-02 1.782909841747169072e-02 2.299626386127174779e-02 2.727034509320058406e-02 3.021825051775046608e-02 3.174725375496916663e-02 3.200326718294407152e-02 3.125730328519393114e-02 2.975517124420303319e-02 2.759852130112383853e-02 2.478708002652645417e-02 2.155700616553210547e-02 1.911907490202958970e-02 2.011567961838126029e-02 2.604336211452164956e-02 3.520228976418840472e-02 4.519901713059359949e-02 5.408970707983034448e-02 6.032448241703934622e-02 6.275793764547832332e-02 6.075268436021215301e-02 5.427811155855551822e-02 4.395694305463945795e-02 3.107235316273029152e-02 1.778214655064728686e-02 9.816424634008358643e-03 1.511321517162453505e-02 2.260778242571165331e-02 2.729817649327776971e-02 2.910969844717517865e-02 2.980467498602989984e-02 3.215906027723709759e-02 3.778912010505060953e-02 4.562075756613217375e-02 5.329202021993051375e-02 5.870342886002528904e-02 6.049090995008496452e-02 5.809140739474853016e-02 5.172538431367804806e-02 4.237667408916586526e-02 3.191140118169814854e-02 2.369183456038875812e-02 2.246229124994288465e-02 2.797218683676380713e-02 3.512992188437287500e-02 4.097699909486530317e-02 4.452367618212271783e-02 4.567028087978125539e-02 4.476604911637548784e-02 4.238567087981379156e-02 3.916829961721358944e-02 3.568110832820666628e-02 3.230533164158327919e-02 2.916705963860525067e-02 2.614856842280082957e-02 2.299181550577415398e-02 1.946075030270089795e-02 1.554092941437656972e-02 1.179990589629005895e-02 1.016207396571865498e-02 1.280942795386078199e-02 1.843565783867566477e-02 2.506004828169687906e-02 3.166315544510131530e-02 3.767173618357645692e-02 4.272818317788363435e-02 4.663919846203651992e-02 4.936409224862550738e-02 5.100152931277065343e-02 5.176212339035284743e-02 5.192369822358297582e-02 5.177236624855725833e-02 5.154026145456365449e-02 5.135795469192164231e-02 5.123917036258834184e-02 5.110274313713372707e-02 5.081907822276751641e-02 5.025963620669483822e-02 4.933276724328274770e-02 4.800001371555854407e-02 4.627533805677633977e-02 4.421322678035062570e-02 4.189186919540445475e-02 3.939651728691635074e-02 3.680662750116634602e-02 3.418869851968696361e-02 3.159494738949650966e-02 2.906637403130555783e-02 2.663775363465659476e-02 2.434195684891946737e-02 2.221169420934796315e-02 2.027799202928664418e-02 1.856604009948109937e-02 1.709017801920400398e-02 1.585035539757213147e-02 1.483197255669135677e-02 1.400941786251505040e-02 1.335157655117596986e-02 1.282651138260081612e-02 1.240327854150261727e-02 1.205086884175920504e-02 1.173611840746715748e-02 1.142303605261304339e-02 1.107527979371720345e-02 1.066228796001364963e-02
5.109896510751860826e-02 5.081404213749169535e-02 4.998412412599358839e-02 4.862959785630827786e-02 4.679742847623424157e-02 4.456128174994802155e-02 4.201989781902524396e-02 3.929336990688559600e-02 3.651691632229948914e-02 3.383169070696000896e-02 3.137237847761929072e-02 2.925224042786062767e-02 2.754830320998647233e-02 2.629192610244429282e-02 2.547045093214188663e-02 2.504152470225597810e-02 2.495476399007525228e-02 2.517157031752139534e-02 2.567612057099727743e-02 2.647580278616766883e-02 2.759337890239375521e-02 2.905464789434376513e-02 3.087522921751818458e-02 3.304925384181952447e-02 3.554170557062034941e-02 3.828515388245403578e-02 4.118085247111723940e-02 4.410369733510729334e-02 4.691026611167530697e-02 4.944900992338233797e-02 5.157160941103097751e-02 5.314451607074424655e-02 5.405970356275260902e-02 5.424353045348778019e-02 5.366229087431984013e-02 5.232261637263734694e-02 5.026481912807596181e-02 4.754826935152099698e-02 4.423069843178938088e-02 4.034785532086990201e-02 3.590456198896629925e-02 3.089026095222038859e-02 2.533215266968209811e-02 1.941187175782867549e-02 1.376461098320268771e-02 1.034239963039245216e-02 1.194412001490928639e-02 1.690361538461867749e-02 2.232733592643063383e-02 2.692848946958324718e-02 3.015996761571987719e-02 3.186092594247417337e-02 3.216097637406550858e-02 3.138111664296873438e-02 2.986928558497132721e-02 2.781768416168340849e-02 2.521196886480718199e-02 2.209454536863841509e-02 1.928643372492412980e-02 1.926758923075998220e-02 2.440342013168178559e-02 3.356112330067506644e-02 4.416698742766851649e-02 5.404599481555474177e-02 6.144921222523501425e-02 6.504256865024221623e-02 6.402023765738300287e-02 5.822551977006952539e-02 4.821579920043639333e-02 3.526916417530252812e-02 2.149829473151410389e-02 1.145821277540188046e-02 1.383005811787306645e-02 2.084109342436307744e-02 2.537282388134185634e-02 2.693984797822089952e-02 2.751535487928082058e-02 3.036307841252505746e-02 3.711247159782467275e-02 4.615666185341950334e-02 5.478459805192224114e-02 6.079226974813337070e-02 6.281821302865869816e-02 6.037284316231589926e-02 5.382909123100518278e-02 4.443377016814048508e-02 3.448831261088605715e-02 2.779118774377734719e-02 2.811480103665205121e-02 3.389681899561052675e-02 4.068313773350752671e-02 4.589294559113876737e-02 4.859518894453165871e-02 4.872108416048250012e-02 4.667696344391675939e-02 4.312556138305172898e-02 3.882171573701736350e-02 3.446015233884777706e-02 3.051983438294982726e-02 2.713347360062507915e-02 2.406821799457682307e-02 2.087457539896610259e-02 1.713280977505990746e-02 1.271200422290320008e-02 8.308582235385619102e-03 7.448196930758318318e-03 1.250028858273201371e-02 1.969313688501583143e-02 2.718213334365743652e-02 3.421536869803662451e-02 4.033111010958414372e-02 4.524417161309009922e-02 4.883644286974651166e-02 5.115278716245227203e-02 5.238152182728562922e-02 5.281394120730664721e-02 5.278360828075717021e-02 5.259364115874918394e-02 5.245011970266019036e-02 5.242529551494691520e-02 5.246550115997120067e-02 5.243694417336085961e-02 5.218509729834290567e-02 5.158349267431575763e-02 5.056026854896362999e-02 4.910309939425121228e-02 4.724918037299852269e-02 4.506791312046528469e-02 4.264265153946514980e-02 4.005593215391582002e-02 3.738054255940623932e-02 3.467673796920214130e-02 3.199416851357828051e-02 2.937601239783457080e-02 2.686267974748953249e-02 2.449319165469787674e-02 2.230359475092795821e-02 2.032310824939653759e-02 1.856974177120681094e-02 1.704752530967271890e-02 1.574693940686866522e-02 1.464860557542548014e-02 1.372846407349664725e-02 1.296171986700842514e-02 1.232357795715861327e-02 1.178687123782303295e-02 1.131882489135570616e-02 1.088005948863103416e-02 1.042805758368143924e-02 9.925602323027853113e-03 9.353722157790757968e-03
5.205068620233229554e-02 5.238873568888430948e-02 5.216186979860257950e-02 5.136197465971847897e-02 5.000829309668679973e-02 4.814950850682479105e-02 4.586430225020664969e-02 4.325999197584465966e-02 4.046877508647262617e-02 3.764094235413165818e-02 3.493426876076524690e-02 3.249898418561664171e-02 3.045903144901239423e-02 2.889338821349179964e-02 2.782489195837909227e-02 2.722411963461280476e-02 2.702918205947609301e-02 2.717294668291853760e-02 2.760580243796410468e-02 2.830667781483817841e-02 2.928182542807991270e-02 3.055488378085752590e-02 3.215259963912876773e-02 3.409001694125593507e-02 3.635801186732535301e-02 3.891505868601653068e-02 4.168410559478149396e-02 4.455455354067753421e-02 4.738868489697683345e-02 5.003149809097895417e-02 5.232271775083759124e-02 5.410971389879964955e-02 5.526011540828046353e-02 5.567293753188414657e-02 5.528693524590925362e-02 5.408460219563485799e-02 5.208995666848496159e-02 4.935854074105329448e-02 4.595972342493143126e-02 4.195504517521621290e-02 3.738147240246633002e-02 3.225299577209556068e-02 2.659667216948276292e-02 2.054889513869116724e-02 1.460877060275048156e-02 1.044152745823889727e-02 1.123594585581346936e-02 1.610981928042956937e-02 2.178600409735732477e-02 2.672505697072983383e-02 3.025676444972770496e-02 3.213330251740584981e-02 3.244180933546931406e-02 3.153422233511048861e-02 2.987163105134300195e-02 2.778956190131812165e-02 2.533095633827113502e-02 2.239606080912799960e-02 1.941256860796509651e-02 1.847622007839086478e-02 2.262134531174871468e-02 3.157104628765192850e-02 4.266495819512652887e-02 5.348697580848710970e-02 6.208023473631203021e-02 6.690898169444883803e-02 6.697937791459541990e-02 6.198522699748627157e-02 5.239555515252611317e-02 3.946580992413017963e-02 2.528197905792830061e-02 1.368970997042537156e-02 1.287465213504591401e-02 1.905285032160026690e-02 2.334382735304948997e-02 2.461840418080279286e-02 2.508538989530302923e-02 2.860063735517435340e-02 3.667360136960244599e-02 4.703804824625204550e-02 5.667840045912190400e-02 6.332772799837914357e-02 6.564577011655750582e-02 6.323133694248002368e-02 5.662999397907298588e-02 4.737294365270295488e-02 3.815656540794497287e-02 3.288114927504688645e-02 3.422349128951390762e-02 3.998796943055560327e-02 4.624272405093896726e-02 5.065852947506484932e-02 5.235667401176598290e-02 5.131044959562226088e-02 4.799866129512474905e-02 4.319211771352631651e-02 3.778730617208709425e-02 3.263569328145696224e-02 2.832738933542026591e-02 2.496275759856224699e-02 2.209934897095454723e-02 1.901136884279088640e-02 1.506820837685213417e-02 9.999449766521457950e-03 4.495631605977045385e-03 6.095678641203452520e-03 1.376035194295039191e-02 2.207471236669813000e-02 3.010486810172166919e-02 3.730620765040711106e-02 4.329582299025657582e-02 4.786064852551286108e-02 5.096986724937194180e-02 5.276761595203658534e-02 5.354050397392320221e-02 5.365911980128026948e-02 5.349847108631982512e-02 5.335304379841303291e-02 5.337385787182222230e-02 5.355397022136034607e-02 5.376687645008529359e-02 5.383432527090910996e-02 5.359072905495538414e-02 5.292362949798296023e-02 5.178705653472966131e-02 5.019480758672762583e-02 4.820310422695489594e-02 4.589066659933605657e-02 4.334174902995931861e-02 4.063509806503214083e-02 3.783939653664822322e-02 3.501380288052233919e-02 3.221103501316526646e-02 2.948030476761106383e-02 2.686818283895032328e-02 2.441678093314683662e-02 2.216000323752121207e-02 2.011962487345488396e-02 1.830324912712624069e-02 1.670552498562438357e-02 1.531244865254715627e-02 1.410679478459539622e-02 1.307179601819987921e-02 1.219088666152624845e-02 1.144353987539266891e-02 1.079991108394288274e-02 1.021851898198801629e-02 9.650331704023068849e-03 9.050095512447935836e-03 8.394159417966342088e-03 7.705273471959165656e-03
5.228484042427897216e-02 5.325896592885950159e-02 5.368123358596275929e-02 5.351356795950787393e-02 5.274389298936382753e-02 5.139005133372297890e-02 4.950253012891379228e-02 4.716557301971587013e-02 4.449619505927834839e-02 4.164045722711502001e-02 3.876605793280969714e-02 3.604996684536926344e-02 3.366001462970580338e-02 3.173127365056640364e-02 3.034267827020312863e-02 2.950443306821819850e-02 2.916575817374906371e-02 2.924191988586647209e-02 2.964762186213142775e-02 3.032216541932407361e-02 3.123960355594620694e-02 3.240523460351803220e-02 3.384327873372384998e-02 3.558062903362775586e-02 3.763056255500388941e-02 3.997930610398126028e-02 4.257742766227364667e-02 4.533704278965648704e-02 4.813484913150446742e-02 5.082019954822875052e-02 5.322689946837646374e-02 5.518716719931212461e-02 5.654616780613885146e-02 5.717562438924117529e-02 5.698508974952482681e-02 5.592939807121000834e-02 5.401061241576583100e-02 5.127273471594672588e-02 4.778822299527849676e-02 4.363782721608541748e-02 3.888982212011068279e-02 3.359051743778597443e-02 2.778347489425585931e-02 2.158503708034121421e-02 1.540138406324615718e-02 1.066105659162343983e-02 1.072216252546086789e-02 1.550093458727485989e-02 2.143148209026392650e-02 2.672481821855949430e-02 3.058607155384538215e-02 3.266424168003557310e-02 3.297302692464398194e-02 3.186033773185513451e-02 2.988906657731014646e-02 2.758289630027963013e-02 2.513537879916725656e-02 2.238833635962377694e-02 1.940347664766560107e-02 1.773023908174781171e-02 2.073964581126840415e-02 2.924972785130262529e-02 4.067744323659668731e-02 5.236484247468595893e-02 6.214245694195680986e-02 6.826327590742733986e-02 6.952730301045542682e-02 6.545488005993409242e-02 5.640184438928871891e-02 4.358149863065089585e-02 2.906184300536113901e-02 1.627419034579386317e-02 1.238978908395458635e-02 1.731075127850740039e-02 2.125901981248587425e-02 2.218334826895101280e-02 2.255783601225943083e-02 2.695312300486249479e-02 3.654005888555691972e-02 4.830066848943776608e-02 5.899558976558725437e-02 6.633300016424512058e-02 6.900595487964122920e-02 6.671126083046140243e-02 6.017834024877216637e-02 5.121903555346890569e-02 4.282563556221751638e-02 3.872633302160741892e-02 4.064972035893252289e-02 4.615194459542455024e-02 5.170303970492113460e-02 5.515521267361425672e-02 5.568273176119326040e-02 5.331441936254040226e-02 4.861955949358885698e-02 4.250084393127481069e-02 3.602948234537095562e-02 3.025413802090064219e-02 2.588881385582401592e-02 2.291789327962651807e-02 2.053809995887078549e-02 1.767759274535155023e-02 1.354972431030704652e-02 7.833426046816764979e-03 6.211014887317014730e-04 7.732076902172200714e-03 1.665110735747401399e-02 2.552263558486535591e-02 3.374854184450359201e-02 4.083389124671561732e-02 4.644631114954743401e-02 5.045146484294145417e-02 5.292128856052816244e-02 5.411271776852397825e-02 5.441551190780263836e-02 5.427074484768998341e-02 5.407074946746533162e-02 5.406737232838175478e-02 5.432560280767624594e-02 5.474413167927263263e-02 5.512710569966866592e-02 5.526635067254680178e-02 5.500054769745787303e-02 5.424096220071562141e-02 5.297015358670497526e-02 5.122535184544979581e-02 4.907685476109060335e-02 4.660854544254049159e-02 4.390433604254094513e-02 4.104146625261730075e-02 3.808935248979464921e-02 3.511139015623293558e-02 3.216693304448336316e-02 2.931147550931414644e-02 2.659442666321648260e-02 2.405527826658974619e-02 2.171996958885795415e-02 1.959947662524570006e-02 1.769188595256683538e-02 1.598759877629375020e-02 1.447551857231626007e-02 1.314707879511572280e-02 1.199548866547004745e-02 1.100974884711255000e-02 1.016626878459262785e-02 9.423713838758427525e-03 8.726643940051254794e-03 8.020115757993715941e-03 7.274571437882364558e-03 6.522673205433956838e-03 5.912867521408857532e-03
5.180148712385228282e-02 5.338271599911732779e-02 5.446033943511970066e-02 5.496720587106888184e-02 5.485870540254736416e-02 5.411824687628406794e-02 5.276196619139025129e-02 5.084222754754651186e-02 4.844943696990720861e-02 4.571157738821266664e-02 4.279060599179141527e-02 3.987434959285247188e-02 3.716194244195019508e-02 3.484104203902410601e-02 3.305795153533899050e-02 3.188866918576974824e-02 3.132565804024707579e-02 3.129169457860741382e-02 3.167602643161547549e-02 3.237418017841962176e-02 3.331460898035175366e-02 3.446699400496430754e-02 3.583586434881711608e-02 3.744566976897220623e-02 3.932255438217772264e-02 4.147670351648907044e-02 4.388812732892802965e-02 4.649790428028890976e-02 4.920595718731151508e-02 5.187538076933571884e-02 5.434238583020959551e-02 5.643025643306999461e-02 5.796539237624945273e-02 5.879347846245411291e-02 5.879396012487053680e-02 5.789114876802502890e-02 5.606030340569894549e-02 5.332699467785965985e-02 4.975835892626979257e-02 4.544628695126633200e-02 4.048604368542600696e-02 3.495954911181916452e-02 2.894004293698339281e-02 2.254733864875472713e-02 1.613460343083959053e-02 1.096033327109836170e-02 1.042331745247093711e-02 1.512652115692228634e-02 2.131775070497578944e-02 2.698489306271108570e-02 3.121605646026889835e-02 3.354683708013759397e-02 3.388694322185907548e-02 3.253274298993793362e-02 3.010710833404894871e-02 2.733662388749645220e-02 2.466967351091390453e-02 2.202165601535537379e-02 1.915676348820924760e-02 1.698312743737568492e-02 1.880007801468628129e-02 2.662693694079080325e-02 3.820198345678191276e-02 5.064148164280943276e-02 6.156492523388499422e-02 6.900956937425213600e-02 7.155379116746814205e-02 6.852074263471487348e-02 6.012668946492267380e-02 4.752087131795378061e-02 3.275419430851460312e-02 1.902362838503690243e-02 1.245667484261918541e-02 1.569793606165037145e-02 1.918119914039753335e-02 1.968426403296816285e-02 1.998483909391211844e-02 2.550465167197685581e-02 3.675468601615260178e-02 4.995032322392940760e-02 6.173092077719147946e-02 6.980578458694110255e-02 7.290512698980826378e-02 7.082636415654701423e-02 6.448202022760551877e-02 5.593499023260612574e-02 4.834923436805940028e-02 4.512347125834577366e-02 4.726453845094342326e-02 5.227624544268232726e-02 5.693918342624225415e-02 5.924825074796641333e-02 5.843668301008515115e-02 5.460478728036048668e-02 4.843314507199224239e-02 4.098499895197064979e-02 3.355123916433767894e-02 2.743831258945372831e-02 2.348252325729812198e-02 2.136376991392994681e-02 1.970803539474346583e-02 1.712739599418356545e-02 1.289376288078664286e-02 7.158722331102981146e-03 4.459287192942389642e-03 1.174975768558144708e-02 2.087795493940227537e-02 2.987775543470476067e-02 3.797406411251694203e-02 4.465172938077775766e-02 4.962921589630583247e-02 5.286836373549842760e-02 5.456268027078469557e-02 5.509396971416413713e-02 5.495411466830901759e-02 5.463584593281873431e-02 5.451328023865209538e-02 5.475486680176706866e-02 5.531138494653760340e-02 5.598196704542040408e-02 5.651452338962078409e-02 5.668965325565684943e-02 5.636453240078196508e-02 5.548036411557141778e-02 5.404769526566905596e-02 5.212321779509324071e-02 4.978738858873415357e-02 4.712786696014687610e-02 4.423021302298131563e-02 4.117467752706378131e-02 3.803643624225364062e-02 3.488638634217160889e-02 3.179044706125693648e-02 2.880673495980067694e-02 2.598145893222943842e-02 2.334539907024993366e-02 2.091301035224650204e-02 1.868534155188254775e-02 1.665628514330574558e-02 1.481986196817034612e-02 1.317517565889847996e-02 1.172593067065289332e-02 1.047320864338615459e-02 9.403653957490119841e-03 8.479640389687423049e-03 7.640272957018506145e-03 6.818926440146443925e-03 5.978411626894906961e-03 5.169717256352695037e-03 4.626995700094038363e-03 4.797219835905903659e-03
5.065832538206831853e-02 5.277212449625719864e-02 5.446527453506991995e-02 5.564487097534200760e-02 5.623519567843326961e-02 5.618434653217876246e-02 5.547058690272772125e-02 5.410797749407066093e-02 5.215081215358861183e-02 4.969631393540548808e-02 4.688487574388000567e-02 4.389670916007694379e-02 4.094296143189126574e-02 3.824838725485504853e-02 3.602288387837744577e-02 3.442361678606928321e-02 3.351965871801899921e-02 3.327953912961555821e-02 3.359409010750111918e-02 3.432359423729852005e-02 3.534377891400206084e-02 3.657272295124833206e-02 3.797629082199738965e-02 3.955838184438657118e-02 4.134324546268252493e-02 4.335529173631817723e-02 4.560018452666596278e-02 4.805003016892068352e-02 5.063472097713984932e-02 5.324056592189101156e-02 5.571620705817036806e-02 5.788471387870515461e-02 5.955992765483322793e-02 6.056471631667424693e-02 6.074876325411348449e-02 6.000370710146677583e-02 5.827368887810238651e-02 5.555953242943732773e-02 5.191501048375678912e-02 4.743446506319519418e-02 4.223338732945493279e-02 3.642839819746301194e-02 3.013115702199990406e-02 2.348560410868408971e-02 1.682930488114717585e-02 1.132178202009765169e-02 1.035458376290821804e-02 1.502756740508422693e-02 2.148760755761592450e-02 2.754780452909405888e-02 3.219593308063273263e-02 3.485252978823879383e-02 3.529952362087266510e-02 3.373123054225354855e-02 3.076092735258027441e-02 2.727822089266365713e-02 2.406392718351490004e-02 2.129434894651885748e-02 1.857693084451371435e-02 1.615247024553350882e-02 1.683415736279445657e-02 2.374410347797282356e-02 3.525197353774569414e-02 4.829241196139836406e-02 6.028473086280900645e-02 6.905321450917530079e-02 7.294337885790828924e-02 7.105874145428776878e-02 6.344853323755657304e-02 5.117338535978721570e-02 3.626117466033544623e-02 2.178386855212765746e-02 1.304036516619254231e-02 1.430725155415223451e-02 1.719024657718344964e-02 1.718409481071115144e-02 1.742459717445340658e-02 2.432591619476793393e-02 3.732121291470356234e-02 5.195644382254458599e-02 6.484758466529938481e-02 7.371416594359585239e-02 7.731890242701870697e-02 7.555460407771087683e-02 6.950334972229441077e-02 6.143010672454233406e-02 5.455377451517166854e-02 5.188896372465499202e-02 5.393123440670909152e-02 5.822745268274722580e-02 6.180707549257617728e-02 6.278839475758728195e-02 6.047416757642386231e-02 5.505473898735582100e-02 4.734584968323807957e-02 3.860713450304857630e-02 3.041622914490824461e-02 2.443145475019772167e-02 2.153335635496358286e-02 2.070060242503790615e-02 1.983439835084719813e-02 1.747776968291115882e-02 1.332390502390162247e-02 8.791401300664518359e-03 9.626758029084213353e-03 1.702193638040413667e-02 2.610837655358135001e-02 3.493753672596116439e-02 4.259836052914733884e-02 4.857524848978247295e-02 5.266371729771888305e-02 5.494813778271778748e-02 5.576398667658901548e-02 5.562648475871428272e-02 5.511996306477463109e-02 5.475706450850078427e-02 5.484623060574571329e-02 5.542911260144103153e-02 5.632308225566600574e-02 5.723552195572122886e-02 5.787932709643556217e-02 5.804354233055036838e-02 5.761486376341188459e-02 5.656693561082353633e-02 5.493579392366757658e-02 5.279412519922983826e-02 5.023107593031413826e-02 4.733978207046929398e-02 4.421164113374719679e-02 4.093462367279835507e-02 3.759260500533035537e-02 3.426354503269313928e-02 3.101584712514482076e-02 2.790377993563601666e-02 2.496389822413159348e-02 2.221453912359339783e-02 1.965953614353065787e-02 1.729555235051767267e-02 1.512061931044892185e-02 1.314040349355350377e-02 1.136879163572400604e-02 9.820587507291578949e-03 8.496887896531021139e-03 7.369029380039643883e-03 6.373248458539187283e-03 5.428855213096835976e-03 4.488288373050544448e-03 3.642704779378828483e-03 3.319742428817867592e-03 4.122512277758615638e-03 5.981259384934207828e-03
4.897605970897840610e-02 5.150235643371413319e-02 5.372208981054637372e-02 5.552232859730679704e-02 5.680039926251786997e-02 5.747118641748935608e-02 5.747465705289692139e-02 5.678320939859699684e-02 5.540838432901733224e-02 5.340642522690795813e-02 5.088208061215940964e-02 4.798979161787497727e-02 4.493077496476269306e-02 4.194327685110425807e-02 3.928173802145145527e-02 3.718092012830123694e-02 3.580784735159443094e-02 3.521932662689587074e-02 3.535257172227383726e-02 3.606062852666108015e-02 3.717216524971603264e-02 3.854285606069973724e-02 4.008105184152863099e-02 4.174936238585158499e-02 4.355113343366122380e-02 4.550990740528967210e-02 4.764730139245886009e-02 4.996295755855552356e-02 5.241932904812147964e-02 5.493339446374800178e-02 5.737647193165823500e-02 5.958207560987382329e-02 6.136048925227408773e-02 6.251775235821785404e-02 6.287625088681590702e-02 6.229406609258372057e-02 6.068050664539765410e-02 5.800563210163417471e-02 5.430197978239581502e-02 4.965735324566376840e-02 4.419912494874067566e-02 3.807425159340101922e-02 3.143684017714445250e-02 2.447149380978841035e-02 1.753470616546561056e-02 1.175705973712674532e-02 1.052828150999184781e-02 1.523079892462459416e-02 2.196722257862308153e-02 2.843624027770531165e-02 3.354886813457754607e-02 3.661860143193303163e-02 3.728759588626122390e-02 3.560676493755741967e-02 3.210040160215492377e-02 2.772220755936433828e-02 2.357420016469688809e-02 2.029521392661661275e-02 1.759978455548637244e-02 1.512918052516147756e-02 1.485098377158625138e-02 2.065255632672252303e-02 3.185969123239065087e-02 4.531145763541451210e-02 5.825188151683430987e-02 6.830507697234024234e-02 7.357859222373112906e-02 7.293647386189690274e-02 6.623309907056290635e-02 5.441335788534560486e-02 3.946989015387281086e-02 2.441517100851295016e-02 1.399423104078743006e-02 1.322553165112932798e-02 1.538416432325261270e-02 1.476207361158996326e-02 1.493443137156165966e-02 2.345160767733409438e-02 3.819480512612761364e-02 5.424969198267336201e-02 6.827540572410951969e-02 7.799413879183915432e-02 8.218901428882810500e-02 8.083526766865435642e-02 7.515963033173091168e-02 6.757049327758241075e-02 6.125092548927887903e-02 5.884248367583455597e-02 6.049644698855521224e-02 6.385038744189673598e-02 6.614473061986286817e-02 6.561514392158954156e-02 6.164857738791169883e-02 5.454652205664822090e-02 4.528729164323441053e-02 3.537514747573657775e-02 2.678554138471433976e-02 2.165893026240175642e-02 2.056509766871728387e-02 2.118462979132381199e-02 2.090859035661382995e-02 1.864686091785354438e-02 1.485674878519244874e-02 1.227470970661208305e-02 1.538732554247162002e-02 2.311951542765538006e-02 3.207555448201027115e-02 4.047906552428333360e-02 4.740369666961227052e-02 5.238959088310434636e-02 5.534964453773719151e-02 5.652156373088570301e-02 5.640208724809456925e-02 5.564223059397197663e-02 5.489703441912813231e-02 5.465161326909600409e-02 5.509112053466652670e-02 5.609141246860446794e-02 5.733247570096104001e-02 5.845113573338098917e-02 5.915108153172443650e-02 5.924725803658122125e-02 5.866271882025894668e-02 5.740325717912454079e-02 5.552771110617043399e-02 5.312332183509473060e-02 5.028935808932407520e-02 4.712828967733704438e-02 4.374173198670699286e-02 4.022796394501799294e-02 3.667869544205447363e-02 3.317435440191458806e-02 2.977881338637346567e-02 2.653557544455613371e-02 2.346754576400644429e-02 2.058148448314715828e-02 1.787640609159385843e-02 1.535337633155377073e-02 1.302319146292790081e-02 1.090853376527137555e-02 9.037962074386538674e-03 7.430496844846120989e-03 6.073562302578592621e-03 4.906421400334484532e-03 3.831785225000611771e-03 2.786316690552386593e-03 1.988841823829891331e-03 2.382896212037552246e-03 4.117217605435562200e-03 6.545779209578186236e-03 9.416066820937832316e-03
4.693811891986163914e-02 4.971599265385277799e-02 5.232541628224175040e-02 5.464150685940320773e-02 5.654149017348227696e-02 5.791219575407154097e-02 5.865822619605531169e-02 5.871049176191735913e-02 5.803470291370504269e-02 5.663934167091202315e-02 5.458257131352977493e-02 5.197742387139528408e-02 4.899425121692631280e-02 4.585850501975274190e-02 4.284005228001526444e-02 4.022786764526443959e-02 3.828444457504155685e-02 3.718479048344807553e-02 3.696641161624925759e-02 3.752649496202043605e-02 3.867418927576310450e-02 4.020426292084008230e-02 4.195244117716979970e-02 4.381813734379411823e-02 4.576126643995882121e-02 4.778464339705030400e-02 4.991054013971925329e-02 5.215667755050414772e-02 5.451515057411313731e-02 5.693701630971352567e-02 5.932467828020213801e-02 6.153325718135958106e-02 6.338079174432555141e-02 6.466566642249715891e-02 6.518851560969292358e-02 6.477525962276151072e-02 6.329790461335972618e-02 6.069012830411934373e-02 5.695527727655465278e-02 5.216518210280935569e-02 4.644953315702748942e-02 3.997851903716165972e-02 3.294824694583905339e-02 2.559544131291301497e-02 1.832574475691425148e-02 1.230570514326432413e-02 1.095323662223713322e-02 1.574301152129048420e-02 2.276210072546802285e-02 2.965059443759357483e-02 3.526945329341235613e-02 3.884226203031734131e-02 3.987320073973427137e-02 3.824606947343380664e-02 3.433111780785658151e-02 2.902218400765266271e-02 2.360733457048099990e-02 1.927332212940966946e-02 1.623804566511129893e-02 1.379920211321701562e-02 1.282578680693930752e-02 1.741054109951061316e-02 2.807998100523785220e-02 4.171647590491910085e-02 5.543536095477610837e-02 6.668709076958778681e-02 7.334446722659541951e-02 7.401642888658471753e-02 6.833532619380941475e-02 5.710089961362097705e-02 4.225246710270880862e-02 2.677988451783761686e-02 1.511465208282138442e-02 1.250685204476841006e-02 1.387678864971554279e-02 1.251997623308499785e-02 1.255794920444114511e-02 2.285824667430626234e-02 3.928066109213596002e-02 5.672348046108660613e-02 7.191109572845523490e-02 8.254852387935135427e-02 8.742146711085034549e-02 8.656770988775988607e-02 8.132531480200952401e-02 7.418675177303872548e-02 6.823881084122218610e-02 6.579426193428083991e-02 6.678564937029789206e-02 6.896867511651307014e-02 6.977513501189332168e-02 6.756195195665373743e-02 6.181867275188098615e-02 5.298143704881212029e-02 4.222346274256054410e-02 3.136640097730507282e-02 2.298306491431000714e-02 1.976162130101614609e-02 2.097439426949716801e-02 2.275037812308631710e-02 2.268818717155225706e-02 2.043236703704692445e-02 1.737287229203770406e-02 1.694835291312058248e-02 2.176199566773040148e-02 2.985444219419710471e-02 3.854733176135599626e-02 4.625927958697740455e-02 5.214332431533120343e-02 5.585783043718184349e-02 5.747740880790815077e-02 5.742377730947023640e-02 5.637028142871396835e-02 5.509686978752163095e-02 5.429144531966821619e-02 5.434667924237164549e-02 5.526211016567054990e-02 5.672261381750379888e-02 5.828613226678308612e-02 5.955058974718839548e-02 6.023637048430847962e-02 6.019736808884540435e-02 5.939602062460461879e-02 5.786887631224443135e-02 5.569635063764739880e-02 5.298145044025420053e-02 4.983709277891243405e-02 4.637911982808091277e-02 4.272156855664446112e-02 3.897166838841054082e-02 3.522375050312975819e-02 3.155302384878180127e-02 2.801133663413897870e-02 2.462711450630876084e-02 2.141051431446855044e-02 1.836287166229379902e-02 1.548767593795425529e-02 1.279948522901503197e-02 1.032758456676885310e-02 8.112086699318080130e-03 6.190662192186478958e-03 4.574738778933110789e-03 3.219689906437850097e-03 2.012120621761519061e-03 8.575356039104120023e-04 1.033058783265589217e-03 2.783497924348806492e-03 5.028324089952108944e-03 7.700604677400501794e-03 1.074907635089828589e-02 1.409899188122756483e-02
4.478145997300884973e-02 4.762023377359390908e-02 5.044137548421993161e-02 5.311852700421470369e-02 5.551835459458935584e-02 5.750784450101392026e-02 5.896261252674679654e-02 5.977604669518758740e-02 5.986898190753813659e-02 5.919949920885700378e-02 5.777236500455816548e-02 5.564755937212825104e-02 5.294719537665050491e-02 4.985965354891176010e-02 4.663844177467967728e-02 4.359052959581340841e-02 4.104529851818754238e-02 3.929611577381798837e-02 3.852286906399909894e-02 3.873455645505512884e-02 3.977812508796897684e-02 4.141254261329605640e-02 4.339685086231592076e-02 4.554731451047323160e-02 4.775535415195040351e-02 4.997877107850880185e-02 5.221985180933520071e-02 5.449901578230773036e-02 5.682898635614819921e-02 5.919282283417832968e-02 6.152853750909594022e-02 6.372248298465219007e-02 6.561269990267734609e-02 6.700191800495867989e-02 6.767825407012148520e-02 6.744032534754065833e-02 6.612282031548534500e-02 6.361859460980699710e-02 5.989393880947011667e-02 5.499462594699790208e-02 4.904178014787061862e-02 4.221928098212751612e-02 3.476063708067822500e-02 2.696042668291677089e-02 1.929709493242277515e-02 1.302721265547518957e-02 1.162991531914234211e-02 1.654649379250034899e-02 2.385447641222603749e-02 3.116883916838703375e-02 3.732550024058047672e-02 4.148244463701710599e-02 4.302062272070309584e-02 4.165227715682328496e-02 3.755680760733812878e-02 3.147022672808117566e-02 2.466967812853698705e-02 1.872269488490663908e-02 1.467647903384215052e-02 1.208714424942091727e-02 1.069711099650172414e-02 1.408088497828825433e-02 2.399623762111735212e-02 3.755697730637685278e-02 5.183080100223416697e-02 6.413938598058559204e-02 7.213464260327580313e-02 7.416072047350696916e-02 6.960268269652888917e-02 5.908403556588869704e-02 4.446721713809209664e-02 2.873640168730361155e-02 1.619172027048836754e-02 1.214659758136019986e-02 1.278852669901134505e-02 1.059598457064041960e-02 1.030520581286621835e-02 2.245346110061079148e-02 4.044061467896409301e-02 5.923847382181250676e-02 7.562004790659543341e-02 8.724690715130116458e-02 9.288554282121534722e-02 9.261086181783043103e-02 8.783396657732497892e-02 8.107749945466402597e-02 7.529811767841737558e-02 7.253672517036849343e-02 7.260151190106563235e-02 7.338706400710368061e-02 7.251119115035287166e-02 6.846380067038779216e-02 6.085869741282708828e-02 5.029242875669918261e-02 3.817401441419839697e-02 2.676888561569152128e-02 1.960186534610778783e-02 1.942185238515165696e-02 2.273380295003703255e-02 2.503775556648873621e-02 2.483480822529332208e-02 2.265201519806032265e-02 2.077203192795766887e-02 2.253320028624431967e-02 2.873381809498728318e-02 3.706864243945362514e-02 4.528535049431334919e-02 5.201025215207133456e-02 5.654741649416716170e-02 5.873124534362594157e-02 5.883977441038266282e-02 5.750556544906020723e-02 5.558744986663010507e-02 5.397471069360013085e-02 5.332963424050888440e-02 5.387086748454826546e-02 5.535549069703404879e-02 5.727561367307176105e-02 5.910160078434163050e-02 6.042898989079876354e-02 6.101687024144063914e-02 6.076615894156821296e-02 5.967938488414115811e-02 5.782313966485604778e-02 5.530048478267367978e-02 5.223339425499654715e-02 4.875211311303460221e-02 4.498763428077490883e-02 4.106448682588061116e-02 3.709289687067363755e-02 3.316131137683839269e-02 2.933152433997722464e-02 2.563868165973517271e-02 2.209713685665733521e-02 1.871098271691362669e-02 1.548614771803580488e-02 1.244023258191685050e-02 9.606997572376053604e-03 7.033876404462246351e-03 4.772004068993285740e-03 2.858492782099217658e-03 1.293648202680900165e-03 2.741515246194330038e-04 1.338855300260409975e-03 2.732969549964579976e-03 4.488377856789588054e-03 6.700494911367712615e-03 9.379572972246794441e-03 1.247527845645140729e-02 1.590053943784374910e-02 1.954769498061478469e-02
4.277397161423745348e-02 4.547293432255785500e-02 4.830140913294173055e-02 5.114449543315053442e-02 5.387059908163902705e-02 5.633815124741990005e-02 5.840362333117114779e-02 5.993073787039273487e-02 6.080069857284525064e-02 6.092314886326884171e-02 6.024746081704934059e-02 5.877388041529546525e-02 5.656399357952110463e-02 5.374981113278841371e-02 5.054014803679698215e-02 4.722112814977371537e-02 4.414356925263842463e-02 4.168450468095864087e-02 4.017161188131506550e-02 3.978477476202754715e-02 4.049243228206378387e-02 4.207938727089768904e-02 4.424813573544345707e-02 4.672078339766246730e-02 4.929508296924853955e-02 5.185561213777770823e-02 5.435871182821366138e-02 5.680617601151523310e-02 5.921602885668782873e-02 6.159496458445425093e-02 6.391564237596863984e-02 6.610158997006959636e-02 6.802196842477797878e-02 6.949736712249242332e-02 7.031611150649969000e-02 7.025868458991828269e-02 6.912635145318730967e-02 6.676933825552436308e-02 6.311005653693385620e-02 5.815776617252934461e-02 5.201267460117666580e-02 4.486025564746964206e-02 3.696268754297730302e-02 2.867180434039303880e-02 2.055312433241257217e-02 1.398879647066010763e-02 1.254442366737157193e-02 1.759640689301561131e-02 2.520132799159527370e-02 3.294696288195313183e-02 3.966182331009775880e-02 4.446669532494639671e-02 4.664464626441445355e-02 4.574820723254195004e-02 4.175575012946419057e-02 3.519642393536420721e-02 2.719271405653698320e-02 1.937131074250826937e-02 1.345612818802346088e-02 1.006303696516950077e-02 8.390532327199395207e-03 1.073822887783454708e-02 1.973408799888982240e-02 3.292586529330903539e-02 4.747069549932073779e-02 6.062948193667361263e-02 6.985940152195656283e-02 7.323769534816514104e-02 6.988022310830140083e-02 6.020238086752117274e-02 4.596123461189879217e-02 3.013761579690472231e-02 1.703330481589786227e-02 1.208088337181455196e-02 1.222865179098564861e-02 9.189168970001557538e-03 8.128889851812376097e-03 2.208455151999134253e-02 4.150537744560803960e-02 6.162910797904900401e-02 7.923930606574826341e-02 9.192636299275552814e-02 9.841334849612107250e-02 9.878293608490099076e-02 9.447922089486554542e-02 8.800969451651877162e-02 8.218725404657294120e-02 7.883989415336002671e-02 7.772480267619299998e-02 7.689597553189976564e-02 7.416321942880885199e-02 6.816752425501804158e-02 5.867123568873729156e-02 4.645961412035613802e-02 3.323654592644067346e-02 2.196209472965526821e-02 1.756655303942113514e-02 2.086882584378277339e-02 2.538416932847895741e-02 2.757764876658881995e-02 2.705272445170109341e-02 2.523407211905744421e-02 2.502835325131430241e-02 2.891664379975333876e-02 3.622413941513947383e-02 4.456940782461104450e-02 5.202191093201255501e-02 5.743856695469483353e-02 6.033216594147196299e-02 6.076229137311573575e-02 5.924521490221568154e-02 5.664478084999016727e-02 5.400582240383438454e-02 5.229048871379289587e-02 5.205188047909074800e-02 5.324211008345274693e-02 5.533900074646316142e-02 5.766965705030434319e-02 5.966514853088224907e-02 6.095355604303100833e-02 6.134856636360936505e-02 6.080223818338199859e-02 5.935747270519742269e-02 5.711195957424584912e-02 5.419429558012959364e-02 5.074872046317646657e-02 4.692411065623824928e-02 4.286401539058686677e-02 3.869661758819355202e-02 3.452564300684078658e-02 3.042460821848114866e-02 2.643680104884585380e-02 2.258189850273729926e-02 1.886773506680934978e-02 1.530364272482866161e-02 1.191111802110638232e-02 8.728560735346628865e-03 5.808702685273651849e-03 3.209154312458674472e-03 9.816236674756919495e-04 9.113569571011627488e-04 2.440691050367890455e-03 3.788801661748438226e-03 5.165571545282035548e-03 6.811154764005711813e-03 8.901073008231936631e-03 1.149692083475738723e-02 1.456189894259133505e-02 1.799980387968258891e-02 2.168577394853510656e-02 2.548491572948478195e-02
4.117482586078875101e-02 4.355270436979144510e-02 4.618236333396791987e-02 4.897493378747164172e-02 5.181542868763103216e-02 5.456810794603778741e-02 5.708364777197189738e-02 5.920790016130888372e-02 6.079208661822033122e-02 6.170423589528920005e-02 6.184158332956821158e-02 6.114355225848314146e-02 5.960487558445168310e-02 5.728837640216244420e-02 5.433676177876990698e-02 5.098200424660231933e-02 4.754833549905323337e-02 4.443886716595912140e-02 4.208740705732365306e-02 4.085965374643322351e-02 4.092793777275306744e-02 4.220430801264501292e-02 4.439767397090566697e-02 4.714807200913395668e-02 5.014033813711949589e-02 5.315525826795681336e-02 5.607200890302037333e-02 5.884627139779650268e-02 6.147949060164078355e-02 6.398687216778771447e-02 6.636821445670917918e-02 6.858465499214951022e-02 7.054415678692960157e-02 7.209807149773860002e-02 7.304990453322593447e-02 7.317548640751070366e-02 7.225160775035854854e-02 7.008847391835164309e-02 6.656058427015341949e-02 6.163102283500547507e-02 5.536566851428880581e-02 4.793682456970276701e-02 3.962217668865949949e-02 3.082312116159868082e-02 2.219427581331106028e-02 1.525316123076216404e-02 1.366655184100003251e-02 1.882063531368715487e-02 2.673223037571449343e-02 3.491808790541633956e-02 4.220306231552417575e-02 4.769886570109985874e-02 5.062365824348429716e-02 5.039470191609779492e-02 4.679747644618983959e-02 4.014144811280104252e-02 3.134080760479172195e-02 2.187953023479067421e-02 1.362528613872147562e-02 8.260453927215331490e-03 5.937919255080110516e-03 7.527999939783172785e-03 1.550057470679503877e-02 2.798124855913072112e-02 4.243934392537333788e-02 5.616451255633873874e-02 6.645623993073823677e-02 7.113088863680831764e-02 6.901784516967046645e-02 6.029282936177842583e-02 4.657488279058286107e-02 3.083309665742403269e-02 1.747424043584279441e-02 1.222585657564414716e-02 1.227900214909728033e-02 8.572860815375438898e-03 5.907626518956956424e-03 2.156552697165724231e-02 4.229019235181254860e-02 6.371181494135709500e-02 8.258174389771148760e-02 9.639302492930200417e-02 1.037999101772418276e-01 1.048612472017035196e-01 1.010149333616271461e-01 9.471753201392706101e-02 8.863874946259735210e-02 8.445017573151603063e-02 8.191802283256767458e-02 7.927883257487802759e-02 7.454948753424028851e-02 6.654517956378444565e-02 5.520295119130819855e-02 4.152942210998806366e-02 2.762620533891462990e-02 1.767953090407662492e-02 1.773655049733983621e-02 2.361634360903602098e-02 2.830046465522708873e-02 2.994166113493225770e-02 2.916522236787268477e-02 2.823611105695552487e-02 3.015060008184095725e-02 3.599702984007397549e-02 4.407880597407725504e-02 5.210831212219515368e-02 5.845300541307019149e-02 6.223190274090629331e-02 6.321353078576737172e-02 6.172047495935913120e-02 5.853221709749633489e-02 5.475678214782270931e-02 5.161609320107266724e-02 5.008664739089683376e-02 5.050070250427237534e-02 5.245358033458636521e-02 5.514290750999121388e-02 5.778717018203964606e-02 5.983119516313072789e-02 6.096388154611433186e-02 6.106327280879504660e-02 6.013464606903935056e-02 5.826252283168851381e-02 5.557828499539885919e-02 5.223894980037676466e-02 4.841178852965560137e-02 4.426093717699505076e-02 3.993460540679117515e-02 3.555393122504760250e-02 3.120606404489717836e-02 2.694403855877029394e-02 2.279430022287816382e-02 1.877006395652661488e-02 1.488645019681107337e-02 1.117292498868229129e-02 7.680764614294007669e-03 4.491548815959852357e-03 1.814896501423151134e-03 1.545319434000871992e-03 3.385145953323914596e-03 5.068187150686545746e-03 6.528135122854169560e-03 7.934114030199486065e-03 9.520911227112946462e-03 1.150071299592654583e-02 1.398741473930904637e-02 1.697751442274263514e-02 2.038096430177232382e-02 2.406223285188779579e-02 2.786992677567491292e-02 3.165428606710615073e-02
4.018113133178081997e-02 4.211112351811563403e-02 4.436830764812881717e-02 4.690266515298711913e-02 4.963149227156071069e-02 5.244167601645532972e-02 5.519478960291264447e-02 5.773455840866589805e-02 5.989634006853375436e-02 6.151836378178975745e-02 6.245449569843267157e-02 6.258824572384784346e-02 6.184766218516058595e-02 6.022073178708052532e-02 5.777091558911049557e-02 5.465233094182921775e-02 5.112316593446993018e-02 4.755244055390517310e-02 4.440634704079580303e-02 4.218722451966852582e-02 4.130265660632124330e-02 4.190576184423900480e-02 4.383130451315778164e-02 4.669670814832824896e-02 5.007442115627216278e-02 5.361294687356420174e-02 5.707844291101676210e-02 6.034653515561971826e-02 6.337328882126108676e-02 6.616014565665558067e-02 6.871929628073455976e-02 7.104307055425193584e-02 7.308036455073453619e-02 7.472304942016490259e-02 7.580480320045450415e-02 7.611342268983167791e-02 7.541546792786664455e-02 7.348964666463918272e-02 7.016347121308677548e-02 6.534706440188091381e-02 5.905890767896570387e-02 5.144123305759492476e-02 4.276949369168159265e-02 3.347914514789198520e-02 2.430170199496833883e-02 1.687069373572207265e-02 1.495499476302403555e-02 2.012256655744011288e-02 2.834719439897291637e-02 3.698946378794662482e-02 4.485353368380780997e-02 5.106412552442751024e-02 5.481136155035046947e-02 5.541151163233020566e-02 5.247767255447897267e-02 4.610345951094405037e-02 3.698617722737840285e-02 2.643275007266346691e-02 1.621574442832389440e-02 8.263822183107030067e-03 4.124558429905174350e-03 5.003087846146998634e-03 1.170669664553033486e-02 2.299417596079660064e-02 3.689785560472279291e-02 5.080861304329988004e-02 6.190402205524873913e-02 6.775103580717922735e-02 6.688035247974229158e-02 5.919784994277005330e-02 4.614881239066066787e-02 3.067525920360738081e-02 1.738739534530728617e-02 1.254498905886113590e-02 1.300032941930117855e-02 9.021728688957319706e-03 3.460712878494698330e-03 2.071835618436399309e-02 4.261382332912258541e-02 6.529556780639912683e-02 8.544198162599926649e-02 1.004249440115028008e-01 1.088042067030132454e-01 1.105825776803430471e-01 1.071553588099307536e-01 1.009016668618833296e-01 9.435812300368062733e-02 8.909261580431215855e-02 8.493224652080499926e-02 8.032272645349085305e-02 7.351015249171442834e-02 6.351059573844727857e-02 5.046326462643915822e-02 3.563931992802726184e-02 2.175584284521494063e-02 1.517411912790832609e-02 1.999545967930878299e-02 2.682913941461601698e-02 3.089592584713828777e-02 3.181014275062074570e-02 3.115008963777560549e-02 3.180803653682739290e-02 3.611669883283021021e-02 4.361561799278931145e-02 5.206136121533425087e-02 5.937839291547081927e-02 6.424418541589324572e-02 6.607362230984879792e-02 6.492611263330835825e-02 6.141080074912154407e-02 5.658351909383457778e-02 5.180254122302323933e-02 4.844853244095530947e-02 4.742499737134700522e-02 4.870481795056025992e-02 5.146020260192343126e-02 5.465456287135784380e-02 5.747349799760363698e-02 5.942383919891180283e-02 6.027471539174195786e-02 5.997382223175160010e-02 5.858144446616304207e-02 5.622604358333316982e-02 5.307511313812544873e-02 4.931423580316630223e-02 4.512942650357490426e-02 4.069091416522111621e-02 3.613940525016290373e-02 3.157765778426277481e-02 2.707017774243979796e-02 2.265192143434604025e-02 1.834393499474404679e-02 1.417174079349138756e-02 1.018348754154781849e-02 6.476235682963798687e-03 3.325364042769670108e-03 2.228380965510980052e-03 4.051272862103744155e-03 6.172045436118594498e-03 8.009583215922102054e-03 9.571468712059065867e-03 1.101206991416391577e-02 1.255854448094316858e-02 1.443983857610575509e-02 1.680780250243015667e-02 1.969466676614218051e-02 2.302624465938148818e-02 2.666373518600451478e-02 3.044250183983262734e-02 3.419736712123191968e-02 3.777697417492667520e-02
3.987831659799036255e-02 4.131553606771939946e-02 4.309511092096936918e-02 4.521068449695570673e-02 4.762334282125808838e-02 5.025872559333180445e-02 5.300782971816452027e-02 5.573138987498387625e-02 5.826736775312540972e-02 6.044104962365691447e-02 6.207735474692593208e-02 6.301503620226021896e-02 6.312246482430294847e-02 6.231467064723580918e-02 6.057135084323370111e-02 5.795566782574364251e-02 5.463366442050932720e-02 5.089312371511939270e-02 4.715606400285343724e-02 4.396585892104055981e-02 4.190893888822567331e-02 4.143842848388428618e-02 4.267006118472579934e-02 4.533366891933217346e-02 4.893814646571011812e-02 5.298503539999786793e-02 5.708926926341612723e-02 6.100575509903825161e-02 6.460896250044963207e-02 6.785673674810691058e-02 7.075118186599707593e-02 7.330164232161812121e-02 7.549287070388710497e-02 7.726140891049949888e-02 7.848330334272302089e-02 7.897572326730883940e-02 7.851344994839595803e-02 7.685866491998052941e-02 7.379970013585118727e-02 6.919243020911673703e-02 6.299768783353501544e-02 5.531028552121586284e-02 4.638184081057689784e-02 3.665854970566006371e-02 2.692231531467806360e-02 1.887664774988630917e-02 1.636889214031340967e-02 2.138748559072705877e-02 2.991574450873777519e-02 3.903807145612150920e-02 4.749373530054668696e-02 5.442973294975304854e-02 5.904384968866455141e-02 6.059290609608398992e-02 5.854861609730257349e-02 5.280089312081783642e-02 4.382726092158555076e-02 3.275909354870195495e-02 2.130146904651325501e-02 1.151684426719377756e-02 5.599374715055470408e-03 5.026568609107128806e-03 9.282004165048525143e-03 1.845960606336386964e-02 3.113217509785371623e-02 4.471048629059221763e-02 5.624298783243016769e-02 6.305241850552620320e-02 6.336126143091586060e-02 5.677725576135219526e-02 4.453451724898035285e-02 2.953114366745703337e-02 1.671158987848114785e-02 1.312098763812304808e-02 1.446554663887319667e-02 1.066749157593374457e-02 9.651151193556545965e-04 1.943374989463935582e-02 4.232383571290018742e-02 6.619634216919567660e-02 8.760508342564110595e-02 1.037770854270935322e-01 1.131519517286763560e-01 1.156449829884156344e-01 1.125765949669329385e-01 1.062303477830380261e-01 9.902615055314288595e-02 9.247704359860703383e-02 8.651777052214863761e-02 7.983292227127770924e-02 7.092481758542872050e-02 5.903899739985404155e-02 4.454616020096884704e-02 2.905464534969168927e-02 1.642576457994370659e-02 1.556530686669788804e-02 2.328161141920001911e-02 2.970602894518374615e-02 3.268943695405809174e-02 3.300928549723957522e-02 3.315114933808325365e-02 3.611265447054292504e-02 4.281961203339921390e-02 5.152707614402472769e-02 5.985480750733945809e-02 6.602388851829688043e-02 6.904760794864198137e-02 6.866540702536054475e-02 6.524707278458237447e-02 5.969414612945546372e-02 5.333903668172117890e-02 4.779291159818148393e-02 4.456884008721107709e-02 4.437231857171151927e-02 4.666099633053159834e-02 5.016882753749217494e-02 5.371752487785563107e-02 5.653985030307877996e-02 5.824136286611581587e-02 5.868267729241002234e-02 5.788410746817015951e-02 5.596301448129754191e-02 5.309366099501163644e-02 4.947905784458792727e-02 4.532797218582146348e-02 4.083445546795166220e-02 3.616085930277430915e-02 3.142748204928649119e-02 2.671203280101130603e-02 2.205996705095198546e-02 1.750368105390196632e-02 1.308753692494129053e-02 8.904083154372492356e-03 5.207551215393812528e-03 3.103977783213757689e-03 4.421017743597585592e-03 6.932289609667242371e-03 9.290022155049555003e-03 1.127930204299901554e-02 1.293278465816166158e-02 1.440038700515838821e-02 1.590587763756215467e-02 1.768859079216284977e-02 1.992796411981709662e-02 2.268836558376944798e-02 2.591542722478255151e-02 2.947261596836846242e-02 3.318558575103263547e-02 3.687516917202234706e-02 4.037698379279067856e-02 4.355182498352215548e-02
4.022075604780724761e-02 4.120581063311140602e-02 4.249249184306892746e-02 4.411047644414856778e-02 4.606520341008013553e-02 4.832998604943250509e-02 5.084084845740735603e-02 5.349531588357074596e-02 5.615551516715695801e-02 5.865526812815358149e-02 6.081058830066971010e-02 6.243301352443124397e-02 6.334531905549745101e-02 6.339923919429299448e-02 6.249489137996415422e-02 6.060173774176690065e-02 5.778121095638526217e-02 5.421140048471246448e-02 5.021330246968343236e-02 4.627212482190841414e-02 4.302736925496436493e-02 4.117079793683049022e-02 4.120360282376337585e-02 4.317535582047664355e-02 4.667452129742909184e-02 5.108421469803286347e-02 5.583508078213784281e-02 6.051378173370242780e-02 6.486865309663934764e-02 6.877607828360843278e-02 7.219754841054448757e-02 7.513695257931822524e-02 7.760149751277797825e-02 7.956892963634101812e-02 8.096418734215556079e-02 8.164884289396689976e-02 8.142606453856431059e-02 8.006196697529500972e-02 7.732129996295443453e-02 7.301235178270341908e-02 6.703404879847237041e-02 5.941896249931989671e-02 5.037156684532560769e-02 4.031911123526790708e-02 3.005540232338457449e-02 2.128882870218878204e-02 1.788169649960746205e-02 2.249336723145062278e-02 3.127906392409451203e-02 4.090679505945314653e-02 4.997468484709880615e-02 5.764176864746244772e-02 6.314152481292802099e-02 6.571632468637761404e-02 6.473756884251531674e-02 5.991282607650364606e-02 5.149588722116620748e-02 4.042118209854497768e-02 2.831044787949996144e-02 1.736432648526450157e-02 1.017861735221256038e-02 8.185861080163111397e-03 9.613190145804792475e-03 1.529675104230160398e-02 2.565199301586259042e-02 3.815326778286980136e-02 4.960598626385300663e-02 5.705630589106615996e-02 5.840213478786331069e-02 5.292497089813123778e-02 4.161032163484849888e-02 2.730436256077823157e-02 1.552012894693679222e-02 1.420274499453738973e-02 1.678767196143602161e-02 1.350901170542211961e-02 3.587212664403872844e-03 1.778173300333778240e-02 4.133481350347265049e-02 6.625818216329178167e-02 8.885966136198565624e-02 1.061897864098426542e-01 1.165413916676033695e-01 1.197123765002496149e-01 1.169208275535186942e-01 1.103440068447981148e-01 1.023055254611971304e-01 9.430881213007004382e-02 8.643921589678739414e-02 7.765153857417610161e-02 6.673359559536538865e-02 5.318931792436774192e-02 3.765629671063058098e-02 2.223990644947074213e-02 1.313652676909643664e-02 1.825734219211877160e-02 2.644130478201227666e-02 3.158036784077911108e-02 3.332799270542249892e-02 3.355291957293422139e-02 3.545060861463197877e-02 4.122724606992283353e-02 5.003516005603091815e-02 5.939110870988227597e-02 6.707386269260426359e-02 7.166168863550212431e-02 7.252967227701868913e-02 6.975776803523206504e-02 6.402486794551651150e-02 5.650907241045784180e-02 4.880636815436210918e-02 4.278759591086622044e-02 4.006791148685082127e-02 4.098091155813628900e-02 4.431784580036169513e-02 4.843475831918893360e-02 5.213579592122037643e-02 5.477013711165858167e-02 5.606512909575551984e-02 5.597833222200155473e-02 5.460453722631522511e-02 5.211931312024301738e-02 4.874120737549861304e-02 4.470203747642573222e-02 4.022115383488264473e-02 3.548440355193234474e-02 3.063133290219900717e-02 2.575438427363226784e-02 2.091160998926665932e-02 1.615177332951832703e-02 1.155396614774812335e-02 7.320556152127463169e-03 4.226960204668645839e-03 4.518316969078436073e-03 7.247346979985800838e-03 1.017618998787030854e-02 1.275908472242023341e-02 1.489201260290881623e-02 1.662275073069388251e-02 1.810188513744635103e-02 1.955388025466672092e-02 2.122714753398380685e-02 2.332286214615562556e-02 2.593326072545291267e-02 2.902453976019679985e-02 3.246587162430419199e-02 3.607621555152150383e-02 3.966406068063509094e-02 4.305271172736947066e-02 4.609383166481013233e-02 4.867361068323585588e-02
4.105540773438664387e-02 4.169062441143652625e-02 4.255150559795557036e-02 4.368729817414990224e-02 4.513541271771381175e-02 4.691226797096950674e-02 4.900388526691730473e-02 5.135838055133951086e-02 5.388227118005700644e-02 5.644164882483041629e-02 5.886829850341752934e-02 6.097022201527222546e-02 6.254584256029745160e-02 6.340124774399814866e-02 6.336998062451401625e-02 6.233506630711722202e-02 6.025326516186488290e-02 5.718212449696494226e-02 5.331117669603706311e-02 4.899825586600393967e-02 4.480451852301385596e-02 4.149190835965925472e-02 3.988759513089536884e-02 4.053997193559464446e-02 4.338600099695121698e-02 4.782564958614912709e-02 5.310170831936492086e-02 5.857951332208893164e-02 6.382607559621951421e-02 6.858934929189315632e-02 7.275147228595152393e-02 7.628002652944024242e-02 7.918242276065941276e-02 8.146518959679034666e-02 8.310058385848707874e-02 8.400386201825396637e-02 8.402488596529741893e-02 8.295700739344329111e-02 8.056402001078848130e-02 7.662265187018652002e-02 7.097479759209759931e-02 6.358241054219353205e-02 5.458156700812034218e-02 4.434783994908569199e-02 3.364091121277636848e-02 2.409994161192859086e-02 1.949133933908065580e-02 2.332645998788838992e-02 3.225690534587379726e-02 4.240365423718128746e-02 5.211239684109114645e-02 6.051932037947392595e-02 6.690683229884110406e-02 7.054544674951526706e-02 7.075565260770336207e-02 6.709643475802390400e-02 5.960062354905029669e-02 4.897189472474092198e-02 3.667632997288781949e-02 2.491241163930028174e-02 1.640583058218256229e-02 1.293350121272044718e-02 1.268361642106193184e-02 1.475995501380033235e-02 2.136277397976604764e-02 3.165401485789053060e-02 4.227449074629655718e-02 4.988836475593671355e-02 5.202160465445421211e-02 4.759419346578596527e-02 3.730731515245739455e-02 2.398079755161874535e-02 1.417834308708209798e-02 1.617261440173674639e-02 2.011038633202778120e-02 1.754548715620482188e-02 8.349337616982808671e-03 1.623905593294408187e-02 3.969125472884255101e-02 6.538503056161235061e-02 8.901780116990215541e-02 1.074026362857914280e-01 1.186539838603208191e-01 1.224237803484339721e-01 1.198053060273150672e-01 1.128650489797562578e-01 1.038531726082182194e-01 9.430506822119946730e-02 8.449567966459925472e-02 7.368043903554846730e-02 6.096110317460137068e-02 4.612867412934338468e-02 3.014463921220412318e-02 1.603702608119778050e-02 1.335271524354483472e-02 2.154667320067793143e-02 2.855656194912209109e-02 3.191406309678739006e-02 3.262472408058530310e-02 3.369029015556302548e-02 3.837335671760905287e-02 4.706318227461984277e-02 5.741165996780369513e-02 6.678074463313747600e-02 7.328961093934358018e-02 7.591489016134488066e-02 7.440910616688940771e-02 6.918842396318099219e-02 6.121323488434676774e-02 5.189586079656938883e-02 4.306878433859896022e-02 3.688766972337482325e-02 3.504570447404157379e-02 3.726748900669995396e-02 4.156659466489050214e-02 4.606639864558010472e-02 4.968378116353339841e-02 5.193309906985793534e-02 5.267463708048977789e-02 5.196469889591071728e-02 4.997263022417526568e-02 4.692946559601612194e-02 4.308966213922899025e-02 3.869886516291169004e-02 3.396783240877322002e-02 2.905653474912823359e-02 2.407305632609484450e-02 1.908986143839008776e-02 1.417929190751560098e-02 9.488340684582432030e-03 5.526032627765296509e-03 4.393715570604157100e-03 7.040279593129614849e-03 1.053165167245615451e-02 1.380267915971135351e-02 1.659696260835279852e-02 1.885901413165393808e-02 2.064717726114003588e-02 2.211552616198934895e-02 2.349251437078824639e-02 2.503623640669214861e-02 2.696670588487246056e-02 2.940062468703946719e-02 3.232409731713221934e-02 3.561383162566479632e-02 3.908435033967229411e-02 4.253335891296170651e-02 4.577275566739960611e-02 4.864573863482232058e-02 5.103446087775390799e-02 5.286202760289059055e-02
4.217185845437245589e-02 4.258573026645853798e-02 4.313819573985676337e-02 4.388240287959153246e-02 4.486951347280368485e-02 4.614245891428571389e-02 4.772708659877085424e-02 4.962183054767372453e-02 5.178806567873433381e-02 5.414363103860658777e-02 5.656141614566426862e-02 5.887377665995216502e-02 6.088252179039835288e-02 6.237368320696671381e-02 6.313620604251594937e-02 6.298388197020476920e-02 6.178015227018394950e-02 5.946594000359187171e-02 5.609169427851995460e-02 5.185650347553189682e-02 4.715812451927658272e-02 4.264970087585491509e-02 3.925367501042221346e-02 3.797712315535591021e-02 3.940576732822952122e-02 4.328755283542711635e-02 4.877600919034220939e-02 5.496767821398167164e-02 6.117671483249112474e-02 6.696306113318897801e-02 7.208202655414039373e-02 7.642611987195653545e-02 7.997211983528369761e-02 8.273347673499416299e-02 8.471850025128006834e-02 8.589673411716983176e-02 8.617719732098715058e-02 8.540256814935301422e-02 8.336255868232754496e-02 7.982727811876585977e-02 7.459771607673362781e-02 6.756735395932364496e-02 5.878966049124311616e-02 4.855789514997656958e-02 3.754990856598543203e-02 2.726240241314330931e-02 2.121924393754068966e-02 2.380098351156486811e-02 3.266030791255499638e-02 4.330643667471151953e-02 5.368542352600064183e-02 6.284855652148707561e-02 7.011954546662152454e-02 7.482967006766357010e-02 7.630166484306886987e-02 7.399328681420072606e-02 6.773419411196779372e-02 5.797052205303360184e-02 4.593327258363689991e-02 3.367807914822112947e-02 2.390124871072408369e-02 1.876925312277108807e-02 1.730479476993595708e-02 1.721208566411600721e-02 1.958539698997807318e-02 2.614891837882882958e-02 3.479329562917854446e-02 4.184893501099827551e-02 4.436561210944955230e-02 4.084040678969073912e-02 3.165880094802577677e-02 1.974519511052369794e-02 1.360815480430896222e-02 1.940188019968424465e-02 2.456736883290174325e-02 2.281446818017058425e-02 1.438215386937232929e-02 1.600973235161430933e-02 3.767206162858523222e-02 6.358955723319079101e-02 8.794545441608840608e-02 1.071767439210950940e-01 1.191727391839760009e-01 1.234099626077616307e-01 1.208386658426992694e-01 1.134151276946430836e-01 1.033399658486900408e-01 9.221776515702423405e-02 8.054644835837539152e-02 6.790792034498480123e-02 5.374217844075353939e-02 3.815906324257845039e-02 2.257369778675686126e-02 1.202902335403372401e-02 1.602117468217774746e-02 2.404063079958687621e-02 2.890600616505100903e-02 3.030276093831467746e-02 3.063991986813875690e-02 3.392153333412845778e-02 4.212713119957715857e-02 5.333035309991367157e-02 6.447911406843921667e-02 7.320708956896045116e-02 7.806826103498040736e-02 7.845905785078671757e-02 7.450565035661495250e-02 6.692933724255295536e-02 5.691307388478895890e-02 4.602762681735102918e-02 3.629409436481698115e-02 3.022122043941895264e-02 2.959161506580503670e-02 3.319706733269565252e-02 3.824390166372369088e-02 4.283936643865513677e-02 4.612355754135778751e-02 4.780213789114312606e-02 4.787078444670760102e-02 4.648296124510910288e-02 4.387805737390087363e-02 4.033202940570558559e-02 3.611719816462914678e-02 3.146992018182309669e-02 2.657069132159181266e-02 2.154260591062082814e-02 1.647283504426742123e-02 1.146749185975528239e-02 6.826908217575287235e-03 4.101128486013482823e-03 6.243895631448163029e-03 1.026461337312091493e-02 1.426647461911186715e-02 1.783337645695854193e-02 2.081752667743848317e-02 2.318631418142180073e-02 2.500527952801520626e-02 2.643347984530233438e-02 2.770592732628938959e-02 2.909173496577739312e-02 3.082862623544321140e-02 3.305544338122510389e-02 3.577709647382168456e-02 3.887858855094662724e-02 4.217152411868679146e-02 4.544414436033727273e-02 4.849791378400514913e-02 5.116843037285431772e-02 5.333478386365776008e-02 5.492177962908160321e-02 5.589800174392860199e-02
4.334861307103378414e-02 4.366839938658778619e-02 4.404400223091739508e-02 4.452431075394999715e-02 4.516040690483404813e-02 4.600320446212109726e-02 4.709862637334737145e-02 4.847972194128894602e-02 5.015618285440417989e-02 5.210307042042988668e-02 5.425152601805161706e-02 5.648420260952265182e-02 5.863713929150211890e-02 6.050843531400214304e-02 6.187306415457444198e-02 6.250277639266894891e-02 6.219014424196373653e-02 6.077622399249137108e-02 5.818213104158029975e-02 5.444648023379300428e-02 4.977381061498937359e-02 4.460313060349795078e-02 3.969957011082401316e-02 3.620396582855443801e-02 3.537272664332281880e-02 3.779555754547243851e-02 4.290420885242876570e-02 4.954348493101985024e-02 5.667697913082983541e-02 6.359341415597272174e-02 6.986223713601343033e-02 7.525507165853712044e-02 7.968003631529613218e-02 8.312689986991851632e-02 8.561861879699353417e-02 8.716902224745312622e-02 8.774933474706093917e-02 8.726768483023997214e-02 8.556618819040061330e-02 8.243931598919139458e-02 7.767458254569274689e-02 7.111278039040049015e-02 6.272296861556912739e-02 5.269399434826204515e-02 4.157928767615323012e-02 3.066891467425338080e-02 2.309157264930288694e-02 2.388024464499467064e-02 3.231019691225037183e-02 4.337439240810851693e-02 5.443849904827198494e-02 6.437988543310731171e-02 7.253202319907704754e-02 7.830194187863538657e-02 8.106400146958753217e-02 8.023305913049598448e-02 7.547281595347613004e-02 6.696458513032248205e-02 5.564105131178693348e-02 4.330021941955562725e-02 3.248662464573495723e-02 2.563624856811645356e-02 2.284202970893399118e-02 2.165920351507514760e-02 2.114230696417272737e-02 2.312498003344488212e-02 2.820734500560181587e-02 3.357039354547520366e-02 3.581545678115537895e-02 3.291412242947354405e-02 2.492392840852902802e-02 1.534932953950676054e-02 1.520249423576970106e-02 2.409567046555159686e-02 3.023845736896236397e-02 2.934801883493493718e-02 2.176504635138486535e-02 1.869452124015713243e-02 3.594098778251489379e-02 6.106707737104082739e-02 8.560888071091309059e-02 1.053300968682504696e-01 1.178126278121437442e-01 1.223216790108959950e-01 1.196485552298916649e-01 1.116433684695426060e-01 1.004805791853488894e-01 8.786522356009468515e-02 7.454281556556448252e-02 6.043819395527210564e-02 4.534735701530411001e-02 2.974977719937071594e-02 1.587933636417941316e-02 1.185355775188132177e-02 1.884682863102637301e-02 2.479858851316651611e-02 2.691834987727347722e-02 2.652301718197183980e-02 2.783340376774465913e-02 3.489080660508790677e-02 4.664930113911911619e-02 5.954697100534098869e-02 7.067717777624582531e-02 7.816180103104422572e-02 8.102544534791886188e-02 7.908176999207615354e-02 7.279999919147672749e-02 6.314504867813365563e-02 5.143007236130914955e-02 3.926471830699259508e-02 2.876000289099581164e-02 2.292297431836524957e-02 2.376902608745645740e-02 2.868289506673389264e-02 3.415199239226855005e-02 3.852310025911946656e-02 4.123360070306482383e-02 4.218726324320860172e-02 4.151083283928338336e-02 3.944760993682198263e-02 3.629351271240437160e-02 3.234730769976917886e-02 2.787055821881041784e-02 2.306235324836824682e-02 1.805650823557932230e-02 1.294933544187183011e-02 7.891292846211359069e-03 3.687074906137116984e-03 4.800627228719886799e-03 9.364925718589826170e-03 1.409609996805344899e-02 1.847267423059990518e-02 2.228738246268088113e-02 2.542899547021650400e-02 2.787260671309762378e-02 2.968761699485921585e-02 3.103861082325562459e-02 3.216911598085903101e-02 3.336084295230012237e-02 3.486914957572641305e-02 3.685361949491958861e-02 3.933685568861940846e-02 4.221224651108110987e-02 4.528935854695376878e-02 4.834798410719924611e-02 5.118011119911405199e-02 5.361475233339184354e-02 5.552912864160429451e-02 5.685113344122767753e-02 5.755670932080467900e-02 5.766432797598070731e-02
4.437807367704865724e-02 4.471871644056402140e-02 4.504082722900476510e-02 4.538794718189667621e-02 4.580602604842569370e-02 4.634299206750813749e-02 4.704753307185911143e-02 4.796588654812326824e-02 4.913551271433649198e-02 5.057532122668747382e-02 5.227357322793087235e-02 5.417610459623690977e-02 5.617825306253333012e-02 5.812332907118733516e-02 5.980898452334762472e-02 6.100128347513462251e-02 6.145535595953419833e-02 6.094135962582487159e-02 5.927493068244902436e-02 5.635243083331283737e-02 5.219377623756946138e-02 4.700109962106312905e-02 4.125158412270270997e-02 3.584625239909961653e-02 3.223827721127427853e-02 3.204880735134191944e-02 3.577524340395436819e-02 4.232412580763265930e-02 5.018988330115395358e-02 5.825145086679527767e-02 6.581079276276677326e-02 7.246607417070546897e-02 7.801450203464668776e-02 8.238528250747792492e-02 8.558559669100593292e-02 8.765247476539218818e-02 8.861058482577824358e-02 8.843923223227240227e-02 8.705328429985162431e-02 8.430325790891178561e-02 7.999903175410839895e-02 7.395895101015458051e-02 6.608273656238913829e-02 5.644816007105810801e-02 4.545425403838712630e-02 3.413583507384333054e-02 2.510229141169094402e-02 2.359303558403064507e-02 3.106078975028823269e-02 4.236762557976295196e-02 5.409498587225242128e-02 6.483194086136140344e-02 7.386775642367315875e-02 8.067722855615666600e-02 8.472272497614792564e-02 8.543868049471103898e-02 8.237907688604501066e-02 7.547889667951127035e-02 6.533498343018656618e-02 5.339732435455599169e-02 4.194428531879221267e-02 3.350563647765190251e-02 2.913636317119109448e-02 2.711786328306495589e-02 2.531802792534051244e-02 2.386797392369523207e-02 2.433111861520914632e-02 2.639024139363639956e-02 2.727949517553193357e-02 2.453089818050502996e-02 1.801387931181325577e-02 1.313197766670815177e-02 1.967193380338515957e-02 3.025660514261411735e-02 3.711870523073877715e-02 3.712144392706181323e-02 3.050701553357179283e-02 2.482577033266126360e-02 3.564560417951961879e-02 5.829841215351844186e-02 8.214524611142340338e-02 1.017938129704966249e-01 1.143705254413818068e-01 1.188767229480059140e-01 1.159273693763090557e-01 1.072716472895984957e-01 9.507850995669844818e-02 8.117572369073551564e-02 6.656724058882429462e-02 5.152210441543307595e-02 3.620545985127979899e-02 2.159267683328794721e-02 1.167669068272391211e-02 1.418745721540320796e-02 2.039439153482777017e-02 2.321190404676036836e-02 2.217931426624203742e-02 2.067239882816582219e-02 2.529315267516809435e-02 3.708331310539338121e-02 5.154637545736508175e-02 6.508117844945776609e-02 7.540311447341893625e-02 8.117899840396870792e-02 8.189725282798569761e-02 7.775602046585433635e-02 6.950617373635925578e-02 5.826709273140023848e-02 4.536429615112515940e-02 3.227768484562704848e-02 2.096351044865968349e-02 1.511187850392479645e-02 1.762892457611224886e-02 2.362350848038589218e-02 2.910749258435871983e-02 3.293070899070454916e-02 3.486085467397097293e-02 3.499122811747183703e-02 3.356723153922220454e-02 3.090417079419880211e-02 2.732705306994897068e-02 2.312127858579969900e-02 1.849970273210023095e-02 1.359531776955345828e-02 8.487771658681949119e-03 3.330989427537475386e-03 2.789258117107733422e-03 8.065370338014498861e-03 1.342996492635232034e-02 1.853645532693359854e-02 2.317628109722023530e-02 2.717858377361110148e-02 3.043170561309503294e-02 3.290689394994560091e-02 3.467366041582698594e-02 3.590185633569950574e-02 3.684493818419568023e-02 3.779881559847479700e-02 3.903703431067111207e-02 4.073923422031390518e-02 4.294475464541078202e-02 4.555504523451009424e-02 4.837798472604731836e-02 5.118561016388116502e-02 5.376132688661284381e-02 5.592869612657799805e-02 5.756447912796881783e-02 5.860128144198746558e-02 5.902409938531055777e-02 5.886345978603407109e-02 5.818667938736150208e-02
4.507178585951093774e-02 4.553680635938717192e-02 4.591526543092940005e-02 4.624681968261350196e-02 4.657326477161134737e-02 4.693770580856822944e-02 4.738427141137654258e-02 4.795777336931801582e-02 4.870211886088630926e-02 4.965597709536228449e-02 5.084458694751994162e-02 5.226787456576972163e-02 5.388692237324082396e-02 5.561240269470241193e-02 5.729889099956600451e-02 5.874776475995512059e-02 5.971942339254126403e-02 5.995392214977032092e-02 5.919841558840929080e-02 5.724009740965659704e-02 5.394466701696225969e-02 4.930371494005299227e-02 4.350299837543940978e-02 3.704468623204125455e-02 3.098994936687865520e-02 2.727015410635667131e-02 2.807714203728264857e-02 3.354212211870614274e-02 4.173234530962392080e-02 5.083744938666615032e-02 5.974962310565608975e-02 6.783121821555136710e-02 7.472732573129947653e-02 8.026865256743774546e-02 8.441056074172970103e-02 8.718253542338712248e-02 8.864147165516339522e-02 8.883009028368024640e-02 8.774459128381470463e-02 8.531683632806355555e-02 8.141712240003250167e-02 7.588327537062948547e-02 6.857957806796131928e-02 5.948760348928757574e-02 4.884255214544831747e-02 3.739692621993901539e-02 2.716874864053334462e-02 2.303411768916800717e-02 2.882547375400132048e-02 4.007359395622148157e-02 5.238020724539677736e-02 6.390644055455041439e-02 7.382759860413516673e-02 8.165493120558628415e-02 8.695381444617675260e-02 8.923467664935345878e-02 8.801154959190972404e-02 8.301868638069843931e-02 7.451046257888609137e-02 6.352413183744751168e-02 5.196440420050303655e-02 4.226762783254073980e-02 3.618091524274141824e-02 3.311477804404639597e-02 3.080504583192841123e-02 2.791952305403595097e-02 2.494936999625765178e-02 2.283197396407908933e-02 2.099233829268269680e-02 1.781863711290170016e-02 1.401815687891434445e-02 1.637968849328825735e-02 2.656027453913974851e-02 3.773105003883541614e-02 4.509870392332366446e-02 4.601498265166517609e-02 4.050109017021728819e-02 3.375666615322415326e-02 3.813249292235488391e-02 5.615330763922044693e-02 7.796589965088816798e-02 9.670222730789687637e-02 1.088082618977713606e-01 1.129393692876320410e-01 1.095093935092411042e-01 1.001694879578843705e-01 8.709741586193289753e-02 7.225176329413918186e-02 5.688429815364200864e-02 4.158765321592622355e-02 2.692077156144669428e-02 1.473744732208464789e-02 1.139796498715325151e-02 1.654805438825031685e-02 2.012429769678578118e-02 1.914453898548201111e-02 1.449113501564382872e-02 1.376089357147756813e-02 2.474015877512747083e-02 4.046823083261880116e-02 5.614018011269185371e-02 6.921464970923600635e-02 7.808224524610543615e-02 8.191858465246296128e-02 8.062902322424847501e-02 7.472721346148303301e-02 6.515492410559951819e-02 5.308373974768292730e-02 3.974324545590963986e-02 2.632589408397865288e-02 1.414151317225248623e-02 6.891776620601459610e-03 1.137561269259943636e-02 1.804453877498481823e-02 2.306450317164581917e-02 2.603553572821294335e-02 2.704213659279244147e-02 2.634188751769455522e-02 2.427393962834073840e-02 2.119314913889421351e-02 1.741239111169577691e-02 1.316285133806039016e-02 8.591938938749325155e-03 3.880519142557668170e-03 2.419211658472357907e-03 7.367320046021925972e-03 1.285527976531855923e-02 1.835408373870567669e-02 2.361400824880774407e-02 2.840052450692954339e-02 3.251269489158756937e-02 3.581532854705633817e-02 3.826565615211965921e-02 3.992895862005252372e-02 4.097934594763318755e-02 4.168110422084943950e-02 4.234585241586346499e-02 4.326625108615774623e-02 4.464183798941140369e-02 4.652792527939893230e-02 4.883342925969905851e-02 5.136444312771137888e-02 5.388562089377776226e-02 5.617258993791863358e-02 5.804470061886508186e-02 5.937988105934606520e-02 6.011731917110225976e-02 6.025295867784052906e-02 5.983102932241443628e-02 5.893344293838552461e-02 5.766805310362545234e-02
4.525700599129754004e-02 4.594258689035107812e-02 4.647794359177387369e-02 4.689870346533785844e-02 4.724419020232889510e-02 4.755523096077917539e-02 4.787262892802194442e-02 4.823659324393581027e-02 4.868687894159035023e-02 4.926263889048701494e-02 5.000032553593249801e-02 5.092786336951379139e-02 5.205417717203161820e-02 5.335505722845079041e-02 5.475861058557601052e-02 5.613495838807137234e-02 5.729443410483918420e-02 5.799650579379229953e-02 5.796921711061706062e-02 5.693735013877442713e-02 5.465726593259415816e-02 5.095763394671060098e-02 4.578917361204326575e-02 3.929823188878590889e-02 3.197683815618300451e-02 2.505304590222934627e-02 2.126497864112468841e-02 2.376346332556772412e-02 3.151694868316848308e-02 4.144329209325087887e-02 5.168166944110886424e-02 6.127427205506091878e-02 6.968426590941217968e-02 7.661466357574711616e-02 8.193396734724128772e-02 8.562751975332914822e-02 8.775222765907737810e-02 8.839195286638878990e-02 8.761689729204082122e-02 8.545181073001714700e-02 8.185871708339699515e-02 7.674126871164539676e-02 6.997863203385953912e-02 6.149613932526026144e-02 5.138392103748828932e-02 4.011347454541011603e-02 2.909883592986135456e-02 2.233333021547969852e-02 2.560170010122060635e-02 3.633890709952476705e-02 4.905736619806171095e-02 6.131833321648473556e-02 7.210936008707903577e-02 8.093027908050003105e-02 8.743884668608487010e-02 9.126040140495582376e-02 9.194198931323792345e-02 8.908609248657840818e-02 8.263138256975416374e-02 7.316811245557022780e-02 6.213458101835509645e-02 5.169483217021068888e-02 4.396169229245334986e-02 3.949464322093979712e-02 3.671195940582584749e-02 3.362797333999472532e-02 2.955554922923035038e-02 2.503657572365374645e-02 2.082751451528795997e-02 1.760704197849169081e-02 1.773410299855537886e-02 2.421258891261789115e-02 3.511432390746455773e-02 4.624639584943897319e-02 5.395059550114630897e-02 5.578701255227970501e-02 5.150048404829394438e-02 4.467005547484369926e-02 4.413552910043929550e-02 5.586632743962691855e-02 7.388613543340451228e-02 9.053551582129765185e-02 1.013937977826244452e-01 1.046597495026320573e-01 1.005082386689836599e-01 9.048791807284591038e-02 7.678720498672231276e-02 6.147994735619186774e-02 4.602011996042418285e-02 3.127221370887884461e-02 1.828592568678148733e-02 1.077515764878604447e-02 1.356082318676601894e-02 1.810767551765194577e-02 1.871946613819586158e-02 1.399395248684213652e-02 4.385083634133477189e-03 1.085695677100168184e-02 2.743223566948345057e-02 4.439998537252649868e-02 5.957183848454830621e-02 7.122717368585099185e-02 7.826453957868542699e-02 8.027362147863145725e-02 7.748166183366557436e-02 7.060679166219903380e-02 6.066760521036975579e-02 4.879700981200442433e-02 3.609483249886757256e-02 2.353493182139707735e-02 1.193364566109451040e-02 2.345137453278715953e-03 6.721349917304498579e-03 1.268920255434019886e-02 1.654882550249672790e-02 1.838030139483025002e-02 1.845002497241014436e-02 1.712738809399073567e-02 1.482451960460236771e-02 1.195104493815814413e-02 8.944403052531356077e-03 6.570450301269985770e-03 6.479497966644038112e-03 9.314252323547284745e-03 1.371919840642067852e-02 1.881078906450445870e-02 2.414005217233488113e-02 2.935980765455826688e-02 3.416010641012402066e-02 3.828353374562951106e-02 4.155542058595135257e-02 4.390950830543260963e-02 4.540189643771003897e-02 4.620923615077899421e-02 4.660704565187259035e-02 4.692400637860456858e-02 4.747303617836271666e-02 4.847379364631461407e-02 4.999697300924141330e-02 5.195815824521752418e-02 5.416116008109122387e-02 5.636330334065572933e-02 5.833314298882869009e-02 5.988716856501354047e-02 6.090633751170172749e-02 6.133855169002631891e-02 6.119278391262495537e-02 6.052862967009703388e-02 5.944343318354861072e-02 5.805815522996927991e-02 5.650271163055398116e-02
4.477533119480788665e-02 4.577069072586713999e-02 4.655859185570124237e-02 4.716726492196592763e-02 4.763218207964921985e-02 4.799310454288487071e-02 4.829095795160499166e-02 4.856526826623135812e-02 4.885282020503231570e-02 4.918774904421886057e-02 4.960245109381988121e-02 5.012772949105474135e-02 5.078994533678743428e-02 5.160319937191288481e-02 5.255612317394130900e-02 5.359547826770305612e-02 5.461131483067140080e-02 5.542937448541084000e-02 5.581497302644689018e-02 5.548959556885216943e-02 5.415861799644287877e-02 5.154720747891657073e-02 4.744197906415503069e-02 4.173934010465594341e-02 3.451350378170491701e-02 2.616910446941129662e-02 1.801451810729769176e-02 1.436660572050603782e-02 1.998066450300220800e-02 3.043346851804263828e-02 4.190714831178537353e-02 5.298972186062922418e-02 6.297295862468726968e-02 7.142954706972287626e-02 7.811737946657183740e-02 8.294135886135593771e-02 8.591865265776880978e-02 8.713868144494688051e-02 8.672074513096425519e-02 8.477451135740793342e-02 8.136827784452571599e-02 7.651059226822362613e-02 7.015363909865429681e-02 6.223000400355249012e-02 5.273749085182991708e-02 4.190466943562668606e-02 3.058631460064181393e-02 2.158365759877749895e-02 2.149130516107065555e-02 3.110403382496115463e-02 4.397915916331518460e-02 5.684736640608104019e-02 6.844858786068613865e-02 7.822242363007494981e-02 8.588591168560243128e-02 9.119145781643805959e-02 9.378143459562268691e-02 9.320942960535724686e-02 8.915712896881440586e-02 8.176915407615657772e-02 7.194993933960039389e-02 6.143321064166922668e-02 5.237521688067710984e-02 4.623732066220452575e-02 4.259666385636896868e-02 3.963222879253657654e-02 3.593368586199024300e-02 3.142422576456589678e-02 2.714317819602612633e-02 2.490991056215541288e-02 2.697106854640980364e-02 3.415865543601494941e-02 4.466445766667010570e-02 5.541999780514712121e-02 6.331924364036195518e-02 6.605793795176753691e-02 6.310252316921144411e-02 5.683357322274530665e-02 5.331147266024380271e-02 5.865640447841621169e-02 7.120729357129178261e-02 8.432494441153481901e-02 9.294102908499818350e-02 9.472841759065674105e-02 8.957981344767886045e-02 7.892531908353611625e-02 6.494296210200162234e-02 4.976338969895566927e-02 3.493154498656875218e-02 2.147513430837199797e-02 1.130599154508013515e-02 1.068346322206299541e-02 1.634939535830247717e-02 2.001325290259039005e-02 1.942334472299225498e-02 1.465705728875918608e-02 1.044259499220217581e-02 1.828186993738758689e-02 3.275457822487895521e-02 4.782020617418313718e-02 6.092255552252665712e-02 7.050735921781670079e-02 7.575373125259286800e-02 7.650490308429633290e-02 7.314615507019406326e-02 6.643567625136688470e-02 5.733128507389077810e-02 4.685119654462944344e-02 3.599071509569798377e-02 2.570821874154546188e-02 1.702203747555114041e-02 1.130609912381481084e-02 9.886820869930522740e-03 1.119421623669819392e-02 1.256436527375571696e-02 1.307169104510697878e-02 1.277915847226502449e-02 1.211441771122120405e-02 1.160788780558994621e-02 1.171251725716305862e-02 1.268807378849691296e-02 1.462618331284712588e-02 1.753511213067281138e-02 2.134476216505543089e-02 2.586902789515111226e-02 3.080799162264700672e-02 3.579433220371297519e-02 4.045494625067080213e-02 4.446824108297328659e-02 4.760919250765212329e-02 4.977930420876963691e-02 5.102006421303773021e-02 5.150830181825392928e-02 5.153068860519020855e-02 5.143412871445122991e-02 5.155305957016394908e-02 5.212776130843323891e-02 5.324385183199456528e-02 5.482259536015800239e-02 5.666463938359805885e-02 5.851971295896263303e-02 6.014990762811071173e-02 6.137033465208897171e-02 6.206711410420838460e-02 6.219927728044286064e-02 6.179107011973031943e-02 6.091901600443443143e-02 5.969621972506101992e-02 5.825529544669253573e-02 5.673092165251655133e-02 5.524321234410894260e-02
4.348948757072181731e-02 4.487084796547292920e-02 4.600041358756097598e-02 4.689336605770264704e-02 4.757620723191734874e-02 4.808444236755660822e-02 4.845907922096005793e-02 4.874247430954599392e-02 4.897441371836104562e-02 4.918946498050970340e-02 4.941636287418554874e-02 4.967938853941076399e-02 5.000050541815587862e-02 5.039985964070128194e-02 5.089178781586607692e-02 5.147435576598201334e-02 5.211293139861609275e-02 5.272170237192622816e-02 5.314966204612404238e-02 5.317759060088478318e-02 5.252965538233352744e-02 5.089912965575763698e-02 4.798457524205901326e-02 4.353171391641677546e-02 3.737727980097194785e-02 2.949668460093473124e-02 2.008888865517050731e-02 1.007841133485760585e-02 7.814395707942860606e-03 1.865324650107182472e-02 3.126258778526228022e-02 4.364553285294815732e-02 5.506996785221994484e-02 6.502472976104345381e-02 7.315257096089229638e-02 7.924701847613235817e-02 8.324201627756680488e-02 8.518628441960947317e-02 8.520668451183432968e-02 8.346782786045918445e-02 8.013379623050941036e-02 7.533554300995611019e-02 6.914828700570622988e-02 6.158870851498501192e-02 5.264962772500828697e-02 4.240094870377188879e-02 3.124016153513008501e-02 2.074693681849771806e-02 1.671688568940654304e-02 2.444138118388245601e-02 3.716722803135034947e-02 5.042474958784198130e-02 6.269410535542987994e-02 7.333208305852291498e-02 8.207229155650430652e-02 8.877632506783751654e-02 9.321892970401260414e-02 9.498651092033005838e-02 9.358718562654340378e-02 8.875941929701233746e-02 8.084212680634475512e-02 7.101310860083595577e-02 6.118694724800882029e-02 5.333860580375238830e-02 4.829661686589080405e-02 4.513174351164746939e-02 4.225980719327087493e-02 3.898679614347606848e-02 3.601117508870806116e-02 3.504988741375753697e-02 3.784581650532991420e-02 4.480069508157735053e-02 5.456807045889101176e-02 6.476004246248022456e-02 7.272387066008047241e-02 7.630914074942064806e-02 7.474613542165664537e-02 6.950148414225494620e-02 6.464703993713769026e-02 6.504505309716014649e-02 7.152694785737036265e-02 7.984303452168699244e-02 8.517036718532315642e-02 8.482820403945910692e-02 7.843661098511360563e-02 6.728786624451567333e-02 5.348951551819727812e-02 3.908489937322568580e-02 2.545424309633886537e-02 1.351364554558654590e-02 7.215956347923884948e-03 1.305701031533150654e-02 2.043111791939843103e-02 2.528449802300464927e-02 2.687225735662445922e-02 2.607790672818874333e-02 2.589453271869779014e-02 3.008348098758116887e-02 3.889872212053856887e-02 4.952654992175640342e-02 5.934306536208811683e-02 6.670135922514594529e-02 7.078215536916641903e-02 7.139851608554757811e-02 6.881678705624941217e-02 6.359796325104218051e-02 5.647501238536314222e-02 4.827131883331453599e-02 3.984845084989067920e-02 3.205933553423712806e-02 2.566995222981845182e-02 2.119330671545957556e-02 1.864830177799762720e-02 1.753824012862084322e-02 1.726707524696972917e-02 1.752100474679745001e-02 1.823645055165855344e-02 1.938308483850877811e-02 2.086614203083051594e-02 2.260076675363920443e-02 2.462098517286732263e-02 2.709297237680146145e-02 3.020546092426834237e-02 3.401475582789869473e-02 3.836314314847028006e-02 4.291562289348721526e-02 4.726242211009753363e-02 5.102120304140717044e-02 5.391039638233420528e-02 5.579167943154246523e-02 5.668630390879950132e-02 5.676839367203963260e-02 5.633525603074150678e-02 5.575297804726463136e-02 5.537885072779503981e-02 5.547449215680798351e-02 5.614007944546293288e-02 5.730136663102596700e-02 5.875455989930269962e-02 6.024119629918159996e-02 6.151743321166124046e-02 6.239866711768737861e-02 6.277864370199141841e-02 6.263025092097082580e-02 6.199535626506731678e-02 6.096866638030806057e-02 5.967846016384174834e-02 5.826590952181123079e-02 5.686451943688078381e-02 5.558170659758079196e-02 5.448514198912500495e-02
4.129927665704424128e-02 4.311856382140739213e-02 4.466331738816745056e-02 4.593006567401532181e-02 4.692937207557908164e-02 4.768535433128766321e-02 4.823351854241858527e-02 4.861687797678295592e-02 4.888076728098621898e-02 4.906730115517848878e-02 4.921085452901879237e-02 4.933595290995662630e-02 4.945830312664262901e-02 4.958836985445417428e-02 4.973528798664827305e-02 4.990767938784942265e-02 5.010791876104867676e-02 5.031821130064607211e-02 5.048049441366974505e-02 5.047637850936385895e-02 5.011566009445539427e-02 4.914042376400347412e-02 4.724694223827770323e-02 4.412230090986008629e-02 3.948947193885002371e-02 3.315404140191846594e-02 2.504794088747650666e-02 1.527891812124568260e-02 4.512347425928196244e-03 9.052969887705710275e-03 2.184308122288349321e-02 3.477350093740452092e-02 4.709460568941332970e-02 5.820371976755388255e-02 6.760672772092586602e-02 7.494914341885082487e-02 8.003290341269163333e-02 8.281078457096720247e-02 8.336160364046184268e-02 8.185443324438397561e-02 7.851036961768172173e-02 7.356632426935220959e-02 6.724065344390237065e-02 5.970122075223143615e-02 5.104621644602953812e-02 4.132408136209390903e-02 3.064522718479019067e-02 1.959441229346433472e-02 1.166095457688358025e-02 1.662155194302948613e-02 2.897498910536727354e-02 4.229825869004532474e-02 5.495074986617673463e-02 6.625453147181792346e-02 7.592935352407324812e-02 8.390282984387424647e-02 9.008184335368786544e-02 9.414668775723118721e-02 9.552541690650732942e-02 9.362467174659316882e-02 8.822985706422724339e-02 7.988143275336936910e-02 7.002280491184924294e-02 6.072334555516530757e-02 5.380877223176833146e-02 4.972005535158500328e-02 4.740686683835412113e-02 4.571253397540598479e-02 4.459506138894673427e-02 4.511797688072698848e-02 4.852174548090739531e-02 5.515906173008647967e-02 6.414319918836468293e-02 7.367908836414413520e-02 8.158037436466529513e-02 8.590722516943571918e-02 8.573484205487096055e-02 8.185020218000398085e-02 7.695043994080887073e-02 7.452183856810949691e-02 7.605312319898839546e-02 7.942056088912176348e-02 8.096926484809006952e-02 7.819749083191666894e-02 7.062718315070296016e-02 5.941815570182046313e-02 4.646715622445177218e-02 3.340286033419684331e-02 2.094355995301542053e-02 9.367746255755954321e-03 6.851710387645286102e-03 1.754702664637909984e-02 2.812635204405794509e-02 3.635325963790213971e-02 4.131263504726013364e-02 4.305528368436417619e-02 4.273652276620060891e-02 4.240859484318863087e-02 4.408989373977679344e-02 4.837819035327693695e-02 5.420306140042865928e-02 5.993168731445826236e-02 6.425190904115714308e-02 6.639123250399499299e-02 6.606442717005089893e-02 6.338438865726557514e-02 5.878251321955757502e-02 5.292503786145764250e-02 4.660694672510646425e-02 4.061775318826934406e-02 3.559375957858814526e-02 3.190113865749529681e-02 2.961589046518797036e-02 2.861739339965974072e-02 2.870096120155799305e-02 2.961357920754397605e-02 3.105228160070918481e-02 3.271369680300836857e-02 3.439518781005927728e-02 3.607981512842656918e-02 3.794292979364631557e-02 4.025407542811283712e-02 4.320645784159858616e-02 4.677341669187974615e-02 5.068603254873595143e-02 5.452761748283176113e-02 5.786648481969349639e-02 6.036326595391143524e-02 6.183407781336448111e-02 6.227456419457959302e-02 6.185295490637664206e-02 6.087632558556843598e-02 5.973073546544559881e-02 5.879773317880557237e-02 5.836119194117760783e-02 5.853555887534477031e-02 5.924965580446533292e-02 6.029353548205804159e-02 6.139960265343785695e-02 6.231856822059562290e-02 6.286804425100432636e-02 6.295228565035128343e-02 6.256110249782867450e-02 6.175631088942328678e-02 6.065138090200843796e-02 5.938760543849355006e-02 5.810910465561158755e-02 5.693918632569236471e-02 5.596135411989513336e-02 5.520849806172525853e-02 5.466248528242995813e-02
3.816408808860193014e-02 4.043569530966825698e-02 4.243942878736997604e-02 4.414991935476469259e-02 4.555588827768834725e-02 4.666189941661048196e-02 4.748864591586490075e-02 4.807125815129982549e-02 4.845533345844026812e-02 4.869085201877732666e-02 4.882484571829389525e-02 4.889444378601354169e-02 4.892234639965341997e-02 4.891643191748178826e-02 4.887388245097867845e-02 4.878819995081668665e-02 4.865551026408700130e-02 4.847552073704649439e-02 4.824325124120015101e-02 4.793075100609280048e-02 4.746309897346900897e-02 4.669801193100886483e-02 4.542005381268756498e-02 4.335693690973593112e-02 4.021902672620077113e-02 3.575956221291904519e-02 2.986065236889727179e-02 2.269830616954437302e-02 1.532605515643586241e-02 1.216184253630114322e-02 1.842553184542506869e-02 2.926183627514957961e-02 4.105432715424177370e-02 5.242661405487145099e-02 6.255208466428938130e-02 7.084025580208799799e-02 7.689493842325774431e-02 8.050810943701648681e-02 8.164447265032209744e-02 8.041209906769286597e-02 7.702665535468414260e-02 7.177741451122431060e-02 6.499632049828359126e-02 5.702287103162993059e-02 4.815677125844093631e-02 3.860437902566463825e-02 2.845173362517472784e-02 1.773667574281988929e-02 7.125653717650227460e-03 8.496469809686218663e-03 2.060758212094581515e-02 3.343066355736171169e-02 4.588405167247715244e-02 5.741123527576888486e-02 6.771447874953843982e-02 7.672579292839494525e-02 8.443782587020967623e-02 9.064288170581837056e-02 9.476972065865896244e-02 9.599043007668670024e-02 9.359463692040595473e-02 8.745862136380208596e-02 7.839275926022773455e-02 6.818838968323126526e-02 5.919349491272608843e-02 5.327768186411939444e-02 5.069753162258903295e-02 5.033804782876622613e-02 5.126095266271096795e-02 5.354077436678927882e-02 5.779986446128503041e-02 6.433777180501479287e-02 7.266456937083158596e-02 8.153778528771622736e-02 8.926011581566759001e-02 9.417111481146753227e-02 9.530453105355773946e-02 9.299563267849303427e-02 8.903525284648805549e-02 8.586866000792633957e-02 8.482112074705552840e-02 8.487859430743098510e-02 8.363314336674330940e-02 7.921394565864967041e-02 7.127798176799003682e-02 6.077332278513290775e-02 4.900132041796528143e-02 3.664025335497283348e-02 2.349647828017311160e-02 9.741853417167810683e-03 1.027065384653073551e-02 2.594349242151450241e-02 4.110911730461460495e-02 5.313298861116622779e-02 6.046619010026715174e-02 6.248740932511695489e-02 5.964963854070438887e-02 5.354909798090477097e-02 4.696258082905540449e-02 4.345715757127106837e-02 4.529575598627875316e-02 5.118050590671332362e-02 5.801594820876330300e-02 6.343373565270146730e-02 6.626479836669504908e-02 6.626288793185659831e-02 6.381523767974053851e-02 5.969534205356485934e-02 5.483304379376782028e-02 5.010854615890485836e-02 4.620006960713388816e-02 4.351245626716163106e-02 4.218063326518688844e-02 4.210626089289223883e-02 4.300115256950769183e-02 4.445733760743855734e-02 4.606076572212979697e-02 4.752015643219476004e-02 4.876054436637854844e-02 4.994028725373955008e-02 5.136890331146404948e-02 5.333906829024195190e-02 5.594799227754827797e-02 5.901663865168155221e-02 6.215135291335120715e-02 6.488868878454427669e-02 6.683553321772683908e-02 6.775939621382917610e-02 6.762579696268831986e-02 6.659390271737136713e-02 6.497949457486205949e-02 6.318929807235283691e-02 6.163064537199441223e-02 6.061082835662995327e-02 6.025837235480899223e-02 6.050348720664780466e-02 6.112787253482439287e-02 6.185350313387186910e-02 6.242616411416269939e-02 6.266802407395201391e-02 6.249728516745062940e-02 6.192408782507786286e-02 6.103223577213068296e-02 5.995320851212963126e-02 5.883653051075771884e-02 5.781997330730402618e-02 5.700379834558552683e-02 5.643387391787168389e-02 5.609732974697791835e-02 5.593095776764512445e-02 5.583848783641477687e-02
3.412827104031373321e-02 3.681738211314757730e-02 3.927904231346900782e-02 4.146639387787469377e-02 4.334383892689858131e-02 4.489058020703378532e-02 4.610340968548060775e-02 4.699806897532619182e-02 4.760843744986517634e-02 4.798290969557777313e-02 4.817773561094679940e-02 4.824790297737320544e-02 4.823724829315350487e-02 4.817047297000970341e-02 4.804994899065289510e-02 4.785908628377497781e-02 4.757169818238440179e-02 4.716406092384699961e-02 4.662431303253183196e-02 4.595338695757612141e-02 4.515352119182528684e-02 4.420509348090963936e-02 4.303950713575672993e-02 4.152224191654148300e-02 3.946168750230592132e-02 3.665537983395318611e-02 3.298365574419964696e-02 2.857897523402318923e-02 2.415846567113404467e-02 2.156827108441432272e-02 2.337807941149954230e-02 2.995683775807016919e-02 3.931680432684252213e-02 4.958293554472241460e-02 5.947337531433403296e-02 6.807389756043145945e-02 7.472644847887326136e-02 7.900110465640203250e-02 8.068348819867321442e-02 7.975217279769988843e-02 7.634548326331219714e-02 7.072803432099905585e-02 6.326631367652611748e-02 5.441152920057803349e-02 4.467369069094771772e-02 3.456501022408282192e-02 2.450589992468623496e-02 1.474003816564537807e-02 5.618565372551734965e-03 6.206127574318056304e-03 1.594634754761820386e-02 2.655559394174981241e-02 3.743740761735967620e-02 4.815953250339743280e-02 5.837423215934391119e-02 6.792407087297509805e-02 7.678090521314381856e-02 8.479738980780350543e-02 9.143857585783943254e-02 9.573816522543443508e-02 9.658519528616202332e-02 9.322432649827153139e-02 8.574723706297503190e-02 7.538571758400651468e-02 6.447823708524563768e-02 5.591962028699123954e-02 5.179964329941644935e-02 5.198754140233027149e-02 5.483538514039556361e-02 5.913181880505202770e-02 6.464323942976762938e-02 7.147417094088759359e-02 7.942325250101688050e-02 8.773913136815307545e-02 9.520914936136375128e-02 1.005102835125042254e-01 1.027668747206255256e-01 1.021023026093686309e-01 9.979397619395941055e-02 9.764008462367983199e-02 9.665257474004249061e-02 9.618937659912997484e-02 9.455017022052261688e-02 9.032719669511091176e-02 8.313687468372472911e-02 7.334938407220031875e-02 6.131740375939823129e-02 4.690174620312866777e-02 2.988764272820318771e-02 1.262816804380874694e-02 1.858497476511969393e-02 3.963762397958949663e-02 5.938209782734945458e-02 7.426734288738170986e-02 8.224628558695096237e-02 8.244442625872096253e-02 7.524050064835499652e-02 6.228462279971936494e-02 4.670066400197726147e-02 3.423104640712114344e-02 3.327358024308494505e-02 4.302714768398190753e-02 5.483022209319381862e-02 6.418201475135645873e-02 6.973191189034164128e-02 7.152950525622094047e-02 7.034193799542252934e-02 6.727108052582056463e-02 6.346629072078915912e-02 5.991299719844484645e-02 5.730573516696113590e-02 5.599612164808709380e-02 5.599317205345717696e-02 5.701145801274505598e-02 5.857916786848063606e-02 6.019414804855836160e-02 6.148218911863172209e-02 6.230837927732351539e-02 6.280785928254033201e-02 6.331742434941647901e-02 6.421372154230436946e-02 6.571458229509920257e-02 6.774924668425465202e-02 6.997611088881924846e-02 7.192236076659888622e-02 7.315070751957805650e-02 7.338052928267080333e-02 7.254427408552886758e-02 7.078933348072112552e-02 6.843916385526940815e-02 6.592188600501425189e-02 6.367237953081937574e-02 6.202289399504959388e-02 6.111603232978979339e-02 6.088145270086450095e-02 6.108975218762945081e-02 6.145082036396125325e-02 6.170620924806555913e-02 6.168563067373637743e-02 6.132541239169331249e-02 6.065970343529827891e-02 5.979548846840705006e-02 5.887899873592796623e-02 5.805898941388553530e-02 5.745253824751587329e-02 5.711998872044084241e-02 5.705480374002220439e-02 5.718996018038947915e-02 5.741682499836019832e-02 5.760889276851838964e-02 5.764325301524669820e-02
2.934771544749223415e-02 3.236181816125265759e-02 3.522275788445996397e-02 3.786609649121194798e-02 4.023372311660326772e-02 4.227820934884123777e-02 4.396725938386371324e-02 4.528769284122687033e-02 4.624818754295817458e-02 4.687982021408771544e-02 4.723338431452073910e-02 4.737272113977895882e-02 4.736409083739019643e-02 4.726301696302040445e-02 4.710173191050670560e-02 4.688144733899238248e-02 4.657312254270594420e-02 4.612786954383073235e-02 4.549452942467280270e-02 4.463884701801634769e-02 4.355716899175611501e-02 4.227809002616283313e-02 4.084846477438561219e-02 3.930671275419918981e-02 3.765638520352166535e-02 3.586276542654021765e-02 3.389804301972033918e-02 3.185283579069218829e-02 3.010908549279979821e-02 2.948599177139941963e-02 3.106403540463320914e-02 3.547413039539174667e-02 4.237663987970374802e-02 5.078748101280342736e-02 5.959169228911644078e-02 6.777363248537081331e-02 7.448732998891451074e-02 7.909034325011563005e-02 8.116361638429629710e-02 8.051081696911809027e-02 7.713585157863787900e-02 7.120917125607588438e-02 6.304034583423964722e-02 5.307036913336180689e-02 4.188375485211391636e-02 3.023179862077320090e-02 1.910322648259051709e-02 1.029287187548234839e-02 8.802791531689682647e-03 1.412212878800231559e-02 2.039418701928622304e-02 2.684803731413427236e-02 3.389238220189740719e-02 4.174245813354510171e-02 5.026400431585432288e-02 5.920598287480371980e-02 6.837558214903653730e-02 7.754122330928614470e-02 8.615198866623179075e-02 9.315720460465605479e-02 9.715220530745724559e-02 9.683386658833142979e-02 9.156758201826187271e-02 8.185384670683948372e-02 6.957159432370838004e-02 5.793220876465578900e-02 5.074735940947733975e-02 5.008664467041354373e-02 5.439729247644636834e-02 6.090879202595248648e-02 6.815699581958814535e-02 7.582836349062245518e-02 8.386337661993105430e-02 9.190202400180200182e-02 9.916313825290598571e-02 1.046772084885323889e-01 1.077766802256899109e-01 1.086181763416490254e-01 1.083375899081286398e-01 1.084628221625876521e-01 1.097545244348450133e-01 1.114959955192926511e-01 1.120048916757759860e-01 1.097048879086745532e-01 1.036812984863046128e-01 9.351702194962673020e-02 7.892677061911294867e-02 5.979478593789643720e-02 3.710055102826381040e-02 1.891754319320555766e-02 3.252572681724864856e-02 5.860062574842275079e-02 8.186465905671272414e-02 9.795393548157932395e-02 1.045930979078095180e-01 1.010578579956302875e-01 8.810865733994477367e-02 6.780737558310862001e-02 4.337332195322488732e-02 2.081868074205193292e-02 2.153423426752174366e-02 4.021923367090349949e-02 5.698315941157939407e-02 6.878244044481233999e-02 7.544409076655127222e-02 7.776460485660628696e-02 7.701834435791536648e-02 7.461894588538604822e-02 7.185519606330732778e-02 6.970962533281513385e-02 6.875516220505729914e-02 6.912068636946183675e-02 7.053648489548564049e-02 7.247079764608893582e-02 7.432672111458170361e-02 7.563575742519645928e-02 7.619302676127226448e-02 7.610337447601547844e-02 7.572418948073883493e-02 7.550892000201912813e-02 7.579551579043766751e-02 7.663671636163044143e-02 7.777047314919049992e-02 7.874043975825884001e-02 7.908008502087750247e-02 7.846532799928054858e-02 7.679491484663564238e-02 7.420271854765524144e-02 7.101916323141251042e-02 6.769470601155198886e-02 6.469396337007535247e-02 6.237630374002294670e-02 6.089881391211018208e-02 6.018845613193796878e-02 6.000136630702958274e-02 6.003336981158201302e-02 6.002290435367394622e-02 5.981123836944216704e-02 5.935797614813528161e-02 5.872493240700211309e-02 5.804146654862411131e-02 5.746077340293894581e-02 5.711540676056478527e-02 5.708130919796056135e-02 5.735924329649994685e-02 5.787763586210290662e-02 5.851288121509955892e-02 5.911743051700352886e-02 5.954600080605994966e-02 5.967437204700434122e-02 5.940970768123080697e-02
2.412278738055203750e-02 2.730361144628599274e-02 3.043724628359673751e-02 3.344723119652265320e-02 3.625802835102651112e-02 3.879895911103167783e-02 4.100901088967845443e-02 4.284214984580495683e-02 4.427258431548108941e-02 4.529915834895693882e-02 4.594774315467906739e-02 4.627022730903646713e-02 4.633869132534807617e-02 4.623393503273311167e-02 4.602906408498867730e-02 4.577129611618592497e-02 4.546756844566658684e-02 4.508015500577230300e-02 4.453606742406038960e-02 4.374930997375438974e-02 4.265058897974828567e-02 4.121682890131402044e-02 3.949282243483122345e-02 3.759850682714654252e-02 3.571768009484683343e-02 3.406954642318785198e-02 3.287563151843903020e-02 3.234628054317301854e-02 3.270352785980370353e-02 3.421415714145895764e-02 3.716166003362196546e-02 4.172047349338530581e-02 4.780999419356907892e-02 5.504255584127336343e-02 6.278186289737484882e-02 7.025306592753552404e-02 7.665804985229310309e-02 8.127765160057662253e-02 8.355069770929873796e-02 8.312020610638491680e-02 7.984214582773209445e-02 7.376348049581024635e-02 6.508868712716998906e-02 5.415916997368068475e-02 4.146207790525083259e-02 2.767172945934568556e-02 1.379207696995442614e-02 4.595536757355992048e-03 1.366609775137000646e-02 2.330332812427551512e-02 3.060431225303505282e-02 3.568600494662166334e-02 3.941669309574316604e-02 4.305727035790427037e-02 4.772489492414195428e-02 5.396374374750888270e-02 6.175944412658307403e-02 7.075620761580533880e-02 8.026697505675374489e-02 8.912589054784939013e-02 9.570592551827393490e-02 9.826130491425136282e-02 9.548960625204584718e-02 8.709890128555074218e-02 7.421933325225617273e-02 5.965571052823750997e-02 4.802417536388754737e-02 4.441978832385366088e-02 4.929454663317326540e-02 5.818298772410993025e-02 6.775742262144407446e-02 7.699848881707575809e-02 8.582953596239548122e-02 9.415125212547356681e-02 1.014981595643610901e-01 1.071837387733090285e-01 1.107844071267573005e-01 1.126932016780465146e-01 1.142866404946650399e-01 1.172492794575491076e-01 1.222502449925988166e-01 1.281694638222931615e-01 1.326744023108800685e-01 1.333587646125365678e-01 1.284150166541838667e-01 1.167475408915393253e-01 9.798248047741633937e-02 7.284912191762257794e-02 4.493031920075557517e-02 3.090939478989697398e-02 5.184190959939938281e-02 8.178994243379317242e-02 1.067859136061017344e-01 1.219911254879974677e-01 1.252636356357403891e-01 1.164390977118490711e-01 9.706187900207441377e-02 6.996778655266522318e-02 3.871597124935950013e-02 7.018635240443269092e-03 2.217904205551282995e-02 4.626357161987328104e-02 6.415378072875822790e-02 7.571336328491908019e-02 8.171543403989374454e-02 8.353186030867316980e-02 8.278873790379238928e-02 8.105512616878110532e-02 7.960406565183995864e-02 7.924945649625239619e-02 8.026144193799011894e-02 8.239282956909702027e-02 8.503835650300745064e-02 8.747943450694369016e-02 8.912427300591439783e-02 8.967494294159586432e-02 8.919122291201123098e-02 8.804252772223994383e-02 8.675405323934053115e-02 8.578459266838402153e-02 8.532338254315322001e-02 8.521347416513590234e-02 8.504284396997346951e-02 8.433540691179390592e-02 8.273283949239466917e-02 8.010251755409317220e-02 7.656454278834759486e-02 7.245622402887622049e-02 6.825169234095072868e-02 6.444816232276259771e-02 6.143531396939491684e-02 5.938595504871839459e-02 5.822217674940361604e-02 5.768164706644462320e-02 5.744393096238734064e-02 5.724635924981975182e-02 5.694740724482193900e-02 5.653629093103709757e-02 5.610526310314450232e-02 5.580090135426954423e-02 5.576772718580150917e-02 5.609776994195889155e-02 5.679983817656272110e-02 5.779652065756553381e-02 5.894562707005399776e-02 6.007361952176498016e-02 6.100774842987109758e-02 6.159918962391127545e-02 6.173568672357969411e-02 6.134570274660818695e-02 6.039696433530116620e-02
1.895777684486004214e-02 2.206194870604508834e-02 2.525910268576677525e-02 2.846352106262948350e-02 3.158731993662080434e-02 3.454235112257642015e-02 3.724378445976710139e-02 3.961507696589832567e-02 4.159397593494484902e-02 4.313903395437543309e-02 4.423582553162758862e-02 4.490164572823777261e-02 4.518698444024096816e-02 4.517167916930601296e-02 4.495377400848992594e-02 4.463043433286789652e-02 4.427332659917915247e-02 4.390506998552429901e-02 4.348619662666038804e-02 4.292047655939391221e-02 4.208031269133092472e-02 4.084714372629871110e-02 3.915875512569396560e-02 3.705659049808249922e-02 3.472806429576840576e-02 3.253510972939575863e-02 3.100185444688098244e-02 3.070733566233106032e-02 3.206791487779384053e-02 3.516235398165704074e-02 3.978541111410641151e-02 4.563175036641967802e-02 5.239546452074000937e-02 5.974907945100808859e-02 6.728243469819887579e-02 7.447027480941312283e-02 8.069383718270237149e-02 8.530839355104655186e-02 8.773143645167795490e-02 8.752228564655525900e-02 8.442986627988714743e-02 7.839911254173727306e-02 6.954500739473894189e-02 5.812001419872536018e-02 4.450573871148649774e-02 2.924961527233341241e-02 1.320543184221580069e-02 4.841244198514802442e-03 1.905258605091933108e-02 3.200761709232357449e-02 4.200638780402738554e-02 4.860835055319181336e-02 5.209674685080294132e-02 5.349712277623359241e-02 5.438459104942525157e-02 5.640631472035027849e-02 6.067224469594089536e-02 6.741107499048618057e-02 7.602683087835483688e-02 8.524920917952162613e-02 9.325579349637064253e-02 9.794705976285217330e-02 9.745087871378720068e-02 9.072033391371471522e-02 7.803129024650189149e-02 6.131470987409947532e-02 4.464366386936642617e-02 3.531300889126653964e-02 3.925600842084489561e-02 5.086082527073309406e-02 6.356063921348674428e-02 7.532327239412869857e-02 8.596909160094728941e-02 9.553703559366132081e-02 1.037014863733461273e-01 1.098553691860721937e-01 1.136682941848167067e-01 1.158100540929133532e-01 1.182635359477967746e-01 1.234858962066016780e-01 1.324747616809822670e-01 1.435364821676828329e-01 1.530982394987657758e-01 1.573662712773944150e-01 1.534203864380127569e-01 1.396733242948284548e-01 1.161696205164302886e-01 8.530599066272832876e-02 5.501660479096881495e-02 4.904933426659051354e-02 7.552437099833854417e-02 1.073979186332162938e-01 1.317789958355239099e-01 1.438061951341285949e-01 1.418979699932495786e-01 1.268574229681779242e-01 1.013907220751952554e-01 6.961313461808120440e-02 3.721784442638167989e-02 2.027446200240546823e-02 3.783526323301326932e-02 5.861516658554177112e-02 7.381028310646273183e-02 8.291992746142307080e-02 8.702432194808104593e-02 8.778873694394227767e-02 8.698663240041981659e-02 8.617082661552080691e-02 8.642869548658983769e-02 8.821327078388042919e-02 9.131477868982378066e-02 9.503046265810195792e-02 9.847138738554120363e-02 1.008700987758867768e-01 1.017930103674193620e-01 1.012263309986676102e-01 9.953539564115078397e-02 9.730962092401358732e-02 9.512857783579869997e-02 9.332876855133225014e-02 9.188141287774891086e-02 9.044717792860339223e-02 8.856376247149672087e-02 8.585221715517137031e-02 8.215422050983853253e-02 7.757773713901629231e-02 7.246770609855539280e-02 6.732374915274558225e-02 6.267944750328512116e-02 5.895963804415670778e-02 5.635570961096007109e-02 5.478309400624113701e-02 5.395635314158109958e-02 5.353663178211689327e-02 5.326390013672293450e-02 5.302207906610516969e-02 5.283742504706259724e-02 5.283220225521025742e-02 5.315606859671691276e-02 5.391664516136779328e-02 5.513116370868957616e-02 5.671418493469645300e-02 5.849980981988994744e-02 6.028193422080344033e-02 6.185389138390418734e-02 6.303680331279047644e-02 6.369479297014231378e-02 6.373984975180969903e-02 6.313006161543426031e-02 6.186420375886988315e-02 5.997467641065950400e-02
1.467764686482653062e-02 1.732782889989428407e-02 2.026251116195522048e-02 2.338142637136167087e-02 2.658389410328900956e-02 2.976772688644911680e-02 3.282994300157275613e-02 3.566955492029710850e-02 3.819229845025386150e-02 4.031701826380341275e-02 4.198325958390871498e-02 4.315933127426884591e-02 4.384964350211270623e-02 4.409945071514947273e-02 4.399431668765851206e-02 4.365103069115184448e-02 4.319727268760106820e-02 4.274044330160083061e-02 4.233227577008668446e-02 4.194241159633899096e-02 4.145509936937929324e-02 4.069537854838475854e-02 3.947998571901909642e-02 3.768313366880766957e-02 3.531150832306279019e-02 3.259102862841274650e-02 3.006405996673595232e-02 2.863156157465043469e-02 2.931437721527058171e-02 3.263218328902615234e-02 3.827690416964553421e-02 4.552136057961957138e-02 5.366929612769686525e-02 6.216517040361103225e-02 7.053428487059887342e-02 7.830500426914906165e-02 8.496593278490478796e-02 8.997166856285779279e-02 9.279158953915034314e-02 9.298121675069764835e-02 9.024781761401853841e-02 8.448540605078815047e-02 7.577028041528570401e-02 6.433363023222707366e-02 5.055731046660099509e-02 3.509247404295047501e-02 1.961184296567358362e-02 1.298806147023242631e-02 2.473868536813029345e-02 3.969822718607440848e-02 5.264119801514500346e-02 6.205610660654429372e-02 6.745834169667817848e-02 6.924635204615760264e-02 6.864833476879241003e-02 6.747614395406355270e-02 6.762720161495373861e-02 7.042088804859995832e-02 7.608636263050100323e-02 8.368998011545975002e-02 9.139900411644548417e-02 9.688191975706000880e-02 9.783011778460781738e-02 9.256732644178977676e-02 8.058776946481446823e-02 6.286646359353935398e-02 4.205858451167987511e-02 2.424226103360635140e-02 2.465399407913583876e-02 4.030598131221879710e-02 5.722349493025059158e-02 7.255990014987682979e-02 8.625036693140590571e-02 9.841910835900959109e-02 1.086670261043076458e-01 1.161258342884356476e-01 1.201458434311770129e-01 1.213638327909407483e-01 1.225101413806766321e-01 1.276766486599651695e-01 1.392348401918579726e-01 1.551460725818977482e-01 1.700667994579023734e-01 1.782547553241138893e-01 1.754655676664819142e-01 1.597860170709145822e-01 1.321618742981091332e-01 9.755005315877852967e-02 6.942464743129142524e-02 7.236810437317932332e-02 1.018203637966610953e-01 1.329520983897571895e-01 1.540088787000458981e-01 1.606333996738537606e-01 1.522541751097820917e-01 1.310179849099153415e-01 1.011594353983758104e-01 6.880338845114990221e-02 4.392604677879820979e-02 4.198749355551734813e-02 5.725878392905262709e-02 7.279506382040062951e-02 8.341561489871573976e-02 8.887331849992596844e-02 9.047522201049834623e-02 9.002333795231660940e-02 8.930410994785392687e-02 8.973181140885913565e-02 9.203969780104449827e-02 9.611577220594055837e-02 1.011417229821283265e-01 1.059841787512881828e-01 1.096127609585068607e-01 1.113848002059815573e-01 1.111618118169990233e-01 1.092745760402512728e-01 1.063616310748013161e-01 1.031195497753490675e-01 1.000396770889196291e-01 9.724121107311309298e-02 9.448478578863926669e-02 9.134729428458793210e-02 8.744643387543735158e-02 8.260713535822260256e-02 7.692884611609554502e-02 7.076562229847506436e-02 6.464460870130848968e-02 5.914043279162197603e-02 5.472043438116377251e-02 5.160054607907813701e-02 4.968910330592532509e-02 4.867245376793231243e-02 4.819176117837543211e-02 4.799671747298560331e-02 4.800886833085988431e-02 4.829862809978419103e-02 4.900875735964693725e-02 5.026050584362234952e-02 5.207931414119628538e-02 5.436797458213735862e-02 5.692938632518842329e-02 5.951606559350890863e-02 6.187939929485350432e-02 6.380402511173373370e-02 6.512559970098018292e-02 6.573612766473381497e-02 6.558166284269059676e-02 6.465594856682235769e-02 6.299224227429865708e-02 6.065465025140515803e-02 5.772974081107574984e-02
1.243889855051504359e-02 1.414189558900193211e-02 1.634415932294775581e-02 1.895531431045733781e-02 2.186720442277310592e-02 2.496487332701224568e-02 2.813006595589941095e-02 3.124277660443024532e-02 3.418367846213593575e-02 3.683846967192775518e-02 3.910434381042158375e-02 4.089838653319696760e-02 4.216735423611323724e-02 4.289779987865937477e-02 4.312472058206431869e-02 4.293570244502090127e-02 4.246606721041817217e-02 4.187969465544298664e-02 4.133228965191960980e-02 4.092164702899028089e-02 4.064167487350862223e-02 4.036387197319960679e-02 3.986109254171235627e-02 3.886916321089506354e-02 3.717118689213622790e-02 3.469706086263667916e-02 3.165077498907500897e-02 2.869014862950266739e-02 2.708820416475682738e-02 2.839505859283602759e-02 3.324747862402311488e-02 4.091453727077978136e-02 5.022730316681386920e-02 6.020626689217077609e-02 7.009987633128135498e-02 7.928645240889983792e-02 8.719998848802695823e-02 9.329857218871072388e-02 9.707383365629305982e-02 9.809354409614251535e-02 9.605945276141950040e-02 9.085522054903408251e-02 8.256372720089434625e-02 7.145503943699205163e-02 5.799069264717261057e-02 4.298922578289458840e-02 2.852741456595377090e-02 2.167585276913146577e-02 3.041151698648433821e-02 4.600471573084018162e-02 6.143937514791451143e-02 7.398685127052627430e-02 8.233854066404927563e-02 8.617970562843016435e-02 8.617610466471180286e-02 8.384677208050170250e-02 8.120598115226436431e-02 8.017867270179222794e-02 8.191280174684519022e-02 8.628785428544839819e-02 9.189990421996993564e-02 9.647612037475454538e-02 9.749905912877723790e-02 9.289109689238281287e-02 8.161111861989089888e-02 6.397447601305279730e-02 4.156416278390590024e-02 1.681315030871008420e-02 9.129412592625662029e-03 3.223112487527200060e-02 5.342937484992769243e-02 7.257110579646580684e-02 9.011541194081107431e-02 1.061724957292512345e-01 1.199978635770567459e-01 1.300512157310780015e-01 1.347945447341603598e-01 1.341400025677471075e-01 1.310644223555150756e-01 1.318628792391831617e-01 1.422051587549792440e-01 1.609739247149895303e-01 1.806781131213946734e-01 1.929006676429269596e-01 1.917638232975505674e-01 1.751521005362066397e-01 1.453759178762269733e-01 1.106866140058258008e-01 8.907350828571371226e-02 9.910676518231352483e-02 1.283253405460391128e-01 1.555241036482719885e-01 1.704592900588848825e-01 1.698464275332610407e-01 1.545482478964261552e-01 1.283724233738424980e-01 9.742866557887094880e-02 7.032364025026104082e-02 5.811829312979201884e-02 6.382124789778521878e-02 7.603171661495398970e-02 8.609365919959302560e-02 9.161705838311187677e-02 9.306017953127036779e-02 9.197425831432266830e-02 9.025793627854125645e-02 8.971597516528134753e-02 9.158148018730601081e-02 9.605474951940584649e-02 1.022588141290071695e-01 1.087247350258382234e-01 1.140172527141266878e-01 1.171587873877836111e-01 1.177966037189339954e-01 1.161714168053376711e-01 1.129410310452154120e-01 1.089071106572268993e-01 1.047180770427612456e-01 1.006563583861395245e-01 9.660698315933516356e-02 9.221154971570821868e-02 8.710396554600771668e-02 8.110400976439814669e-02 7.430784494582225175e-02 6.708021279237004475e-02 5.997691812688633189e-02 5.361836304574185696e-02 4.852510369573868887e-02 4.494953212701859047e-02 4.279617767108225002e-02 4.171820719675622263e-02 4.133711740927151213e-02 4.142581355036344115e-02 4.196079310606140589e-02 4.305719500635491609e-02 4.484560765359708184e-02 4.735834870503213834e-02 5.047970919199365469e-02 5.396998246726224246e-02 5.752856673951950439e-02 6.085542085463765960e-02 6.369170273329337328e-02 6.583943299564642970e-02 6.716672351155995868e-02 6.760468471910673072e-02 6.714004041073470819e-02 6.580581401134627528e-02 6.367145091717077432e-02 6.083318651868605681e-02 5.740515267860234194e-02 5.351151810039546375e-02
1.279209463158357575e-02 1.343148197056507481e-02 1.455265624971139801e-02 1.619817348848859306e-02 1.834080415348087606e-02 2.090009664207389747e-02 2.376427930663936247e-02 2.680551606804277773e-02 2.988815106173862979e-02 3.287380145201692500e-02 3.562647440928044806e-02 3.801936795336381680e-02 3.994396456750554103e-02 4.132136420360380674e-02 4.211520247194623645e-02 4.234463516473492561e-02 4.209439094502274992e-02 4.151651851584448050e-02 4.081562760107832616e-02 4.020891224688431798e-02 3.986009271201302467e-02 3.980614184874888689e-02 3.991447128082868667e-02 3.990063800779295594e-02 3.940277430347324805e-02 3.808569631391492405e-02 3.575823730902240316e-02 3.252070132532895036e-02 2.899799595848941494e-02 2.666417903407065568e-02 2.766933900281043357e-02 3.311718384212195693e-02 4.204258268637546536e-02 5.284530521716096496e-02 6.423459800733212488e-02 7.523289354523603201e-02 8.504349011711373474e-02 9.297930218473696162e-02 9.844471721788225493e-02 1.009541558196630356e-01 1.001741386231233960e-01 9.597072847441898147e-02 8.844076310720816458e-02 7.791634183530794788e-02 6.497272637597864553e-02 5.057594997632818001e-02 3.683728608078220418e-02 2.939699610139119221e-02 3.540701206947319962e-02 5.055359611466903047e-02 6.766761532313311789e-02 8.304232807540981587e-02 9.460956877803997078e-02 1.013367686391642847e-01 1.032465748057352917e-01 1.014023156070841675e-01 9.765212108133022872e-02 9.410636949307442378e-02 9.244135721334881262e-02 9.325097691497792607e-02 9.575558291508969033e-02 9.803219683141331520e-02 9.764162246033451786e-02 9.241336967197957830e-02 8.116607407904179172e-02 6.416424328994652093e-02 4.328738077200705581e-02 2.311725868212662419e-02 2.038333401148611362e-02 3.837699070195299544e-02 5.934363015156859933e-02 8.028939138901734773e-02 1.011296645193891369e-01 1.215026285812650375e-01 1.399330357467072072e-01 1.538117998865828617e-01 1.602345633708689154e-01 1.576874656807568664e-01 1.483055275233408909e-01 1.397151819022000863e-01 1.425261350491081602e-01 1.598107127702126373e-01 1.825136220109112861e-01 1.985785325669367773e-01 1.999674458150817735e-01 1.843975639654658327e-01 1.558722204251857257e-01 1.258798082331627488e-01 1.131572923411414966e-01 1.269608550036676053e-01 1.522988063405151249e-01 1.721665673833369103e-01 1.784224696120567111e-01 1.694278453976747478e-01 1.478435354539144042e-01 1.193907110867147153e-01 9.222437977685919719e-02 7.596462373349142927e-02 7.541270012737261164e-02 8.391536353446032992e-02 9.267450561141686582e-02 9.772841976823921917e-02 9.853577199606497472e-02 9.612139165127762952e-02 9.222879844322670606e-02 8.897173117848078405e-02 8.838629699705002896e-02 9.156171662292457436e-02 9.795346399116276748e-02 1.057493463937016348e-01 1.128922324173304986e-01 1.178467030864045334e-01 1.198847910867103378e-01 1.190565933321435510e-01 1.159826343248415714e-01 1.115425365174157052e-01 1.065348409551009345e-01 1.014137469229604294e-01 9.620823305613337983e-02 9.064796306888915634e-02 8.440305903708487933e-02 7.730126563135517048e-02 6.944145881224825234e-02 6.119923182870116996e-02 5.315639437420980468e-02 4.598033055738019043e-02 4.025836831201276556e-02 3.630284456671903359e-02 3.402827382345104817e-02 3.305227314505412850e-02 3.298206341383841389e-02 3.363940433665374430e-02 3.507474403902163806e-02 3.741903112143375038e-02 4.070695092949645072e-02 4.479064742648144332e-02 4.936967079823151999e-02 5.407556912160329382e-02 5.854742116611642844e-02 6.247682410252359403e-02 6.562750581145941620e-02 6.783959871800372687e-02 6.902567116948470083e-02 6.916251732816917908e-02 6.828090377627361873e-02 6.645457200051617386e-02 6.378933790359175848e-02 6.041285985371418893e-02 5.646545776638952491e-02 5.209221820709062506e-02 4.743650261043660249e-02
1.463104047203976979e-02 1.476014341030629576e-02 1.509713559778700330e-02 1.576835500093262676e-02 1.688020477060289681e-02 1.848719173330001797e-02 2.057679971743701236e-02 2.307630934779177773e-02 2.587077412290551479e-02 2.882014698634807401e-02 3.177155446184676268e-02 3.456839123379228801e-02 3.705905861362260301e-02 3.910735439448741885e-02 4.060549622489033339e-02 4.148989331594099550e-02 4.175880416926015803e-02 4.148935653619793829e-02 4.084821602176853805e-02 4.008491188667923782e-02 3.949180570204451762e-02 3.931988987064585772e-02 3.966855277858859219e-02 4.040739139059770779e-02 4.118588927550946577e-02 4.152697095026096352e-02 4.095493345585948103e-02 3.912435045928531335e-02 3.596284188947463517e-02 3.189220381472453875e-02 2.822908499232760354e-02 2.749014978648611079e-02 3.190383197082170830e-02 4.092801302062841484e-02 5.249050143617235709e-02 6.481908592753350684e-02 7.660890250052190820e-02 8.683412755272403027e-02 9.465513918893700418e-02 9.940459891481367993e-02 1.006141965635392321e-01 9.805840680467432791e-02 9.179465164850073022e-02 8.218408882755245948e-02 6.990543297405241163e-02 5.606509480409104657e-02 4.276592007251805994e-02 3.479464437786747300e-02 3.870582870165649447e-02 5.286512307199181526e-02 7.078921806293761443e-02 8.828054326851690614e-02 1.027416384364847612e-01 1.125316707144155132e-01 1.170297358890526329e-01 1.167565176188671283e-01 1.132502010463340564e-01 1.086084045454116104e-01 1.047731258440268709e-01 1.027894535033169188e-01 1.023602212208586520e-01 1.019220797260262795e-01 9.921790998330486111e-02 9.216955369282332777e-02 7.981398520906501926e-02 6.312448397209434459e-02 4.594768152378846116e-02 3.670850420928127578e-02 4.296832114233155309e-02 5.860174124661750306e-02 7.723834206024356164e-02 9.775989315819241798e-02 1.204029083462120897e-01 1.445027363935157960e-01 1.677041028563079905e-01 1.860948334410800209e-01 1.951709277102844642e-01 1.916587984638450648e-01 1.760175066504607866e-01 1.552060788599425312e-01 1.434125982297157487e-01 1.519948389886427720e-01 1.740566750547375419e-01 1.932174668482582458e-01 1.983492347254054156e-01 1.868043740738949132e-01 1.641638038041345893e-01 1.435402353708735701e-01 1.396636447897278976e-01 1.534836866007364131e-01 1.712962237778947738e-01 1.806587066550948972e-01 1.762258526604223996e-01 1.585525765697017586e-01 1.324216950588958108e-01 1.056959307240407930e-01 8.794197227342791245e-02 8.503957142336308894e-02 9.242853128780405270e-02 1.014877775394558840e-01 1.073366933836339271e-01 1.086021740201127406e-01 1.056326106455198199e-01 9.962986713081699308e-02 9.251524555518164661e-02 8.693632989178970427e-02 8.557608591476172089e-02 8.947226720504108943e-02 9.709654746968063299e-02 1.055964483327789250e-01 1.124810185302485971e-01 1.163365130365396349e-01 1.168313789859840718e-01 1.144417235189507664e-01 1.100700390187775296e-01 1.046420899717297598e-01 9.878210817881601102e-02 9.267523048537218422e-02 8.615804747476528413e-02 7.895543525592693679e-02 7.091673177348274681e-02 6.214975728390792487e-02 5.303801082423952040e-02 4.417712408462030199e-02 3.626763244948671971e-02 2.996994283143896917e-02 2.570008918287169930e-02 2.343067024480611701e-02 2.275730898605354477e-02 2.329304456698471151e-02 2.495146057132593617e-02 2.783943293279748932e-02 3.197513623471268801e-02 3.714555267316124731e-02 4.296130481524359362e-02 4.897319422523215005e-02 5.475598463405349781e-02 5.995021917796580779e-02 6.427852115494400720e-02 6.754871009981439078e-02 6.964983015861872517e-02 7.054403400056254159e-02 7.025602320671893442e-02 6.886124986419332739e-02 6.647381814317240845e-02 6.323481682675011206e-02 5.930162214866020048e-02 5.483853333250096607e-02 5.000894813362725955e-02 4.496915884190989116e-02 3.986375426379917819e-02
1.648017852296938812e-02 1.665954022978182597e-02 1.682223988446547927e-02 1.705122224535406128e-02 1.745619605749118217e-02 1.815901166091540148e-02 1.926656163187415866e-02 2.083990086641251266e-02 2.287474015616834666e-02 2.530154681050869603e-02 2.799987647988626260e-02 3.081641678295512707e-02 3.358085629851602361e-02 3.611942881651960396e-02 3.826838538782299792e-02 3.988960272167446641e-02 4.088968907530759339e-02 4.124285722739405580e-02 4.101602913535051798e-02 4.039068228705928326e-02 3.966771859497495584e-02 3.922986308898734203e-02 3.943536405304336884e-02 4.045821819149232612e-02 4.216485945685462255e-02 4.412137991692820921e-02 4.571847189921257604e-02 4.632724590594176212e-02 4.543430630021839250e-02 4.276630286054115132e-02 3.845595373165031083e-02 3.335564056858836279e-02 2.959802350418312689e-02 3.050212573296111340e-02 3.751322510045411451e-02 4.860862876166995722e-02 6.119519136336204479e-02 7.338086291528547744e-02 8.378585109115571639e-02 9.135782712820005036e-02 9.532869772988102064e-02 9.523862273357562580e-02 9.098003968943697839e-02 8.283523495104493095e-02 7.150489661905048977e-02 5.819705148048092552e-02 4.506381108550928938e-02 3.655917621109489035e-02 3.907035468165005049e-02 5.230837377293268836e-02 7.040262113011683254e-02 8.912482386099442044e-02 1.057173036648127035e-01 1.181796226305912995e-01 1.253612960155641720e-01 1.272288398845865531e-01 1.249123106111707654e-01 1.203573960744585419e-01 1.156158853688763477e-01 1.120205179186754690e-01 1.096117394343830015e-01 1.070791256413243381e-01 1.022464545388530044e-01 9.300532651789344962e-02 7.857159471074906532e-02 6.106080047233902741e-02 4.782416875572472609e-02 4.980607137498796466e-02 6.504505118246534101e-02 8.373240584361357763e-02 1.024725945148674544e-01 1.224989557012561708e-01 1.458400738202979552e-01 1.725820816309215633e-01 1.999342182975266946e-01 2.227972956652445879e-01 2.351325119230826821e-01 2.319651188980949297e-01 2.119123351244298070e-01 1.799436798075621236e-01 1.498448172054620831e-01 1.406541634210440317e-01 1.554783794004304665e-01 1.758391856215008597e-01 1.860772865029416689e-01 1.823871618888862900e-01 1.708349993034916914e-01 1.628956088904829347e-01 1.662400380998546867e-01 1.768242216242114362e-01 1.841877629188738708e-01 1.806447241020281147e-01 1.642627881358710018e-01 1.382869153368520287e-01 1.100610319867830894e-01 8.992445744309396360e-02 8.613474650049618431e-02 9.534325497037056396e-02 1.077185023237749867e-01 1.171976364082517874e-01 1.216612123705686360e-01 1.207617296585196953e-01 1.149183643509396058e-01 1.052794124888341148e-01 9.410733475810635629e-02 8.495646532695350084e-02 8.157828825095118919e-02 8.509580969965432895e-02 9.283004389069314521e-02 1.008921264963606595e-01 1.065604896002629726e-01 1.087218920956821988e-01 1.074914185561649665e-01 1.036837208426056867e-01 9.829974412961318964e-02 9.211541280721503855e-02 8.547359392447664850e-02 7.833010098618212180e-02 7.048085646400759074e-02 6.181236273418058702e-02 5.245184898389522454e-02 4.278948510840017289e-02 3.341151676821594446e-02 2.499773824297798347e-02 1.821860798850006430e-02 1.361683518738685678e-02 1.139297726755975938e-02 1.127268025136305210e-02 1.294360151005938958e-02 1.636282562139268482e-02 2.141607621753072871e-02 2.774329824666921240e-02 3.485168993589696923e-02 4.222971406802372707e-02 4.940514903152934401e-02 5.597388369752108461e-02 6.161481989806411041e-02 6.609592263108872434e-02 6.927347806711486866e-02 7.108609456698022910e-02 7.154493190849449402e-02 7.072157705829680563e-02 6.873483052596372767e-02 6.573745009934381378e-02 6.190365520096780677e-02 5.741795506356042050e-02 5.246564766237971772e-02 4.722515578375702239e-02 4.186222754675545527e-02 3.652593326161450438e-02 3.134633985467685097e-02
1.747597889139787877e-02 1.799313496700966769e-02 1.839121976725382676e-02 1.869466890273104379e-02 1.895438132341077664e-02 1.925087467498114158e-02 1.969150381383585197e-02 2.039708079343236988e-02 2.147631097894712668e-02 2.299467615828040476e-02 2.495152545375014380e-02 2.727557218359734359e-02 2.983699444044167134e-02 3.246697998021461778e-02 3.497777796995150956e-02 3.718184935012395359e-02 3.891203091320887680e-02 4.004530820635429644e-02 4.053209219214170406e-02 4.043102488049213350e-02 3.994441125986732816e-02 3.943704968812329625e-02 3.939960817706141677e-02 4.030914708678121766e-02 4.240443066885667828e-02 4.551976879515993307e-02 4.911191220885981201e-02 5.242966501414724617e-02 5.469213205537589578e-02 5.522110483866563002e-02 5.354631045367904546e-02 4.952170827001898396e-02 4.351065400972519565e-02 3.676613740307644457e-02 3.209889214929138174e-02 3.339523138501366423e-02 4.139650662507355500e-02 5.295044916474519331e-02 6.493849158450570869e-02 7.526478358067835439e-02 8.250473573110761460e-02 8.571676932276491023e-02 8.441800559957189642e-02 7.861554136984402752e-02 6.884838368289121491e-02 5.627325561397408804e-02 4.303843251122230901e-02 3.364595280338097266e-02 3.524954492348578855e-02 4.815862571561817934e-02 6.621097253567358176e-02 8.534629933466005014e-02 1.030564468486952628e-01 1.173426489869401623e-01 1.267659578861925485e-01 1.308321160241500691e-01 1.302262739938187530e-01 1.266245079545702257e-01 1.220441991944476723e-01 1.179808075560585395e-01 1.147469825407296667e-01 1.112817612160622582e-01 1.054516523411441059e-01 9.488626753931876656e-02 7.847835493349984703e-02 5.894978621218595338e-02 4.783441881253763101e-02 5.931248862307517827e-02 8.358910099618818701e-02 1.080498869745549761e-01 1.294970997201930207e-01 1.501105080549508530e-01 1.736609403188993650e-01 2.017487176995307885e-01 2.319208758524583525e-01 2.583939690603259676e-01 2.739860142077183425e-01 2.723911073693122131e-01 2.506657616758203866e-01 2.116254605654037946e-01 1.659297257793878877e-01 1.330663313845162621e-01 1.301948332415641951e-01 1.472219640005004992e-01 1.635081451677717901e-01 1.718592987186359222e-01 1.760972986964674247e-01 1.823285086021531332e-01 1.911372980915060082e-01 1.967615210849023577e-01 1.924937080260846756e-01 1.751705469996011622e-01 1.464498300168964873e-01 1.125231721631952120e-01 8.418695064174497311e-02 7.516803598069869696e-02 8.678940043437194385e-02 1.054391153464950409e-01 1.219812187439582724e-01 1.332040336044648110e-01 1.380287670168291736e-01 1.360447072057379692e-01 1.274763195108167269e-01 1.136591440224013899e-01 9.750202791878563591e-02 8.356388598784374178e-02 7.670871170672058370e-02 7.831747192497967580e-02 8.468913662274582532e-02 9.106898622442169411e-02 9.469710496731166549e-02 9.483741656629590677e-02 9.197641650760296494e-02 8.707736282249993465e-02 8.101960824379891846e-02 7.428959531552992157e-02 6.696739208575940017e-02 5.893816582870442522e-02 5.015615909386574034e-02 4.081251752135989924e-02 3.136562805532807502e-02 2.247602634553657469e-02 1.491218618319400252e-02 9.458782657205915337e-03 6.593911227886238569e-03 5.602005596736098214e-03 5.486473178381520016e-03 7.227064793871296883e-03 1.171504174750810645e-02 1.826025467194526339e-02 2.604126426449510437e-02 3.439222937620389775e-02 4.274093597809315581e-02 5.059727223633549154e-02 5.756150350411127353e-02 6.333216405639439939e-02 6.770816279049840514e-02 7.058463777927537208e-02 7.194368650154467359e-02 7.184155115910564882e-02 7.039383867554489804e-02 6.776015617310690575e-02 6.412926161964148386e-02 5.970552952345958148e-02 5.469725009029141605e-02 4.930703810150827843e-02 4.372443538623472375e-02 3.812065222036655626e-02 3.264530988500967401e-02 2.742502281497597935e-02 2.256370781173003617e-02
1.723261659448203226e-02 1.817885664821517269e-02 1.899002438572948426e-02 1.964998104294389536e-02 2.015897235142451865e-02 2.053895111634865267e-02 2.083902126126200779e-02 2.113894906908171667e-02 2.154697616009792344e-02 2.218711594446486080e-02 2.317352052363033654e-02 2.457730469208080706e-02 2.639961508781658514e-02 2.856357663587621998e-02 3.092613981325693581e-02 3.330129519055598231e-02 3.548663645919241522e-02 3.729107630195120648e-02 3.856595603716049536e-02 3.924311778247720900e-02 3.938200204531442511e-02 3.922114047637664108e-02 3.921011426605729155e-02 3.996233174703532620e-02 4.205894512958747306e-02 4.575181890137712537e-02 5.078953887470479683e-02 5.650036265808493913e-02 6.200124792366309284e-02 6.637527184959744753e-02 6.879003380700215997e-02 6.858937021973424142e-02 6.538542085058748898e-02 5.917124673065175117e-02 5.049786515828365296e-02 4.085087039118486668e-02 3.344294314378844918e-02 3.301325190689127775e-02 4.037122500690596555e-02 5.104386601997922684e-02 6.105646602699232178e-02 6.808145489414392515e-02 7.079457644802489291e-02 6.859545566610240896e-02 6.155715194489010805e-02 5.046667695210417526e-02 3.709724846839452389e-02 2.575745450219244642e-02 2.619825275397056827e-02 3.979805399947228955e-02 5.805445870324327934e-02 7.702932539379045429e-02 9.481564122926837423e-02 1.098027467181098282e-01 1.205957783692426094e-01 1.264405860099362677e-01 1.276227731231192597e-01 1.254706995483851617e-01 1.218253882792740272e-01 1.182063690918843668e-01 1.151447251119955412e-01 1.119223167588273005e-01 1.066109572360930124e-01 9.655507110488055489e-02 7.981304495794439013e-02 5.835993740997864887e-02 4.627548344950278836e-02 6.379637260080263383e-02 9.628939848827905434e-02 1.277890832818900368e-01 1.538490195466097887e-01 1.763074803965831161e-01 1.998772082498715963e-01 2.277945512530220873e-01 2.587048386497537433e-01 2.869702040894406836e-01 3.050074707646250882e-01 3.058333983039624449e-01 2.854476437835714586e-01 2.448507857294665579e-01 1.912642850060446986e-01 1.387664872506619296e-01 1.080206155944972574e-01 1.111819935192234210e-01 1.324617177615650954e-01 1.564710198420797005e-01 1.796474547932573329e-01 2.003419021639652742e-01 2.141641151895997131e-01 2.156240501332683246e-01 2.013447965973517995e-01 1.718574746318194124e-01 1.317262417958125487e-01 8.935436008658283191e-02 6.002900138946783148e-02 6.417766725184258225e-02 8.961083961130619779e-02 1.162628392728560778e-01 1.378028409896874251e-01 1.520934218649890868e-01 1.578473823017842725e-01 1.544108872396687537e-01 1.422834802086359318e-01 1.235472070096300112e-01 1.019758932787112049e-01 8.279439773160890415e-02 7.136474153145368204e-02 6.936702588881801801e-02 7.271785611724315701e-02 7.623041108516723230e-02 7.724506331695228656e-02 7.534017024014968977e-02 7.117613397101975325e-02 6.562212339610098977e-02 5.926812097079563191e-02 5.232139147222551051e-02 4.480157601211674084e-02 3.684357418521947564e-02 2.894498387577129628e-02 2.212257922807685587e-02 1.785314056700224375e-02 1.696303037465524827e-02 1.808932859616627781e-02 1.912508848160766536e-02 1.895784297513906924e-02 1.756470215138982230e-02 1.601234697827467676e-02 1.648485543382519070e-02 2.058096112812872122e-02 2.752461213902683904e-02 3.579864048202056198e-02 4.429537147333041658e-02 5.227464993633335055e-02 5.922940555282361907e-02 6.482216355279855902e-02 6.885426788822324173e-02 7.124480593813076190e-02 7.201131159858535635e-02 7.125034490993839564e-02 6.911812869083525102e-02 6.581200431268266482e-02 6.155348204725292344e-02 5.657347210792014469e-02 5.110004366852510804e-02 4.534883767795258591e-02 3.951608416302405252e-02 3.377405825924368471e-02 2.826875975716337808e-02 2.311963586282246227e-02 1.842133619639388029e-02 1.424793054228661558e-02
1.565014267054571848e-02 1.699399428040117635e-02 1.824301086598113450e-02 1.935502529498844132e-02 2.029684555760311732e-02 2.104739611003278096e-02 2.160229402104553789e-02 2.197962970561357851e-02 2.222615870284226636e-02 2.242192321747599193e-02 2.267942595461885577e-02 2.313181372775706054e-02 2.390607496783259123e-02 2.508532567383050041e-02 2.667547208084637689e-02 2.859346837469921299e-02 3.068173563734547318e-02 3.273980025692135865e-02 3.456310314803402034e-02 3.598632281539548144e-02 3.693473732944643068e-02 3.748733931418964105e-02 3.794494540140257860e-02 3.886451098994362502e-02 4.097069044919958436e-02 4.487655306307466313e-02 5.075061762669891979e-02 5.820938755760381167e-02 6.646783142383580478e-02 7.454533356657030985e-02 8.141228718198044445e-02 8.609037960694412850e-02 8.774095682893290338e-02 8.575617326586000566e-02 7.985347688685658085e-02 7.017357917410366186e-02 5.740417321211636198e-02 4.304667905790063309e-02 3.029893969696816070e-02 2.564644986653588643e-02 3.193509282626121742e-02 4.173024542307909868e-02 4.940724502581188282e-02 5.259561733846956216e-02 5.038106910968356139e-02 4.277551303592307119e-02 3.060341933655478380e-02 1.595567515741207892e-02 1.128454061448905081e-02 2.727964784295314887e-02 4.610932247395219119e-02 6.452994701922641629e-02 8.149798677868938523e-02 9.603840992530726650e-02 1.071173026154684099e-01 1.139840463843141277e-01 1.166419118042850700e-01 1.160400685715690799e-01 1.137234668728154957e-01 1.111023252703405295e-01 1.088638655377188597e-01 1.067461044239375878e-01 1.033212782418261172e-01 9.589712429617375244e-02 8.155610773025408211e-02 6.044683857659385873e-02 4.533122755495247458e-02 6.351475292065092426e-02 1.019111110221880834e-01 1.404076893444255181e-01 1.722056599975911040e-01 1.976417338800823265e-01 2.212091230890522731e-01 2.472823670868936896e-01 2.761239537679547884e-01 3.033081158508595943e-01 3.219581520878231906e-01 3.253531686271595169e-01 3.090805023331855139e-01 2.726900278221123242e-01 2.204120546321798602e-01 1.606795816615996519e-01 1.060273808427666664e-01 7.836786295985495587e-02 9.661827962131259995e-02 1.378744993440419730e-01 1.811883884953467971e-01 2.166909002349879376e-01 2.371983423057231755e-01 2.379687780706966072e-01 2.180117944024592413e-01 1.804223012060305886e-01 1.315566364590890491e-01 8.036770829856036691e-02 4.495694011636491155e-02 5.958870815796532550e-02 9.648406330136842513e-02 1.310536436642279756e-01 1.579750507772630375e-01 1.747812067270577696e-01 1.799558298459700278e-01 1.732978499613404555e-01 1.563354283378589060e-01 1.323219613662839911e-01 1.058418330018667253e-01 8.217583261268456007e-02 6.611341129433531694e-02 5.921084050297240053e-02 5.797662531931842972e-02 5.762911164402199915e-02 5.574840842929262158e-02 5.204816486590952557e-02 4.710656507055503012e-02 4.152912315195046722e-02 3.568963487890269154e-02 2.994244899462573592e-02 2.507296943275698700e-02 2.252545688856186917e-02 2.339719751997419023e-02 2.681078354718233886e-02 3.077487315849413568e-02 3.373637408625304590e-02 3.486326302893212603e-02 3.393171897330945347e-02 3.128642811496860909e-02 2.793158850363890860e-02 2.567223098296557079e-02 2.660061917896313494e-02 3.129555622958338917e-02 3.842317959118690673e-02 4.636880442044931383e-02 5.399918229927458402e-02 6.060577526323906311e-02 6.576645016232290919e-02 6.926110408147416464e-02 7.102111810265768210e-02 7.109351256415852305e-02 6.961158071197692809e-02 6.676924369945023974e-02 6.279850772309952811e-02 5.795008484501167761e-02 5.247733749529336772e-02 4.662359930315428114e-02 4.061277340580352058e-02 3.464298384725922331e-02 2.888298997269829124e-02 2.347109834199183689e-02 1.851648883279615604e-02 1.410341193637371440e-02 1.030024315997679976e-02 7.179759957485295011e-03
1.286025246705537785e-02 1.447059971590120529e-02 1.607380495545870230e-02 1.760566852793865600e-02 1.900979802705945673e-02 2.023700451727140914e-02 2.124667243460583166e-02 2.200995325434603953e-02 2.251470833081233025e-02 2.277205864140144365e-02 2.282398050360245553e-02 2.275027071399515419e-02 2.267099736912711605e-02 2.273762048466424282e-02 2.310539228758878849e-02 2.388765440181178298e-02 2.510995406067327226e-02 2.669165825449357904e-02 2.846780296676549790e-02 3.024025025776658909e-02 3.184237144908964867e-02 3.321243821200638158e-02 3.447629530554167931e-02 3.602269738663288479e-02 3.850602415214374186e-02 4.267387060169187951e-02 4.903052792465914522e-02 5.757707525240092494e-02 6.781479715774903216e-02 7.890275430171908577e-02 8.980598550055536589e-02 9.940013126761947093e-02 1.065611981450679396e-01 1.102622295953515352e-01 1.096803435172322705e-01 1.043058681816688565e-01 9.403961027050379562e-02 7.926308108230585570e-02 6.087128645101429203e-02 4.028306379884478289e-02 1.966553477788454685e-02 8.374627830248651886e-03 2.110408344845225020e-02 3.289982615016861373e-02 3.916404230406433234e-02 3.910577538554365490e-02 3.295713796210081314e-02 2.192008828760042341e-02 9.736878307315989522e-03 1.528706546102659609e-02 3.180053131361421093e-02 4.852758770809041666e-02 6.385456648497049581e-02 7.703593847102163661e-02 8.743935877032336934e-02 9.452295538681573794e-02 9.814833888570069498e-02 9.887611311369368106e-02 9.785575111508315604e-02 9.630372528758923689e-02 9.505482925973171571e-02 9.442474410669655926e-02 9.378723670717684091e-02 9.077730351771386152e-02 8.170224041354195998e-02 6.469756872789714230e-02 4.837170991623776506e-02 6.140641636507675888e-02 1.013174224165288295e-01 1.451523045992118566e-01 1.828101872871265299e-01 2.120946585376758398e-01 2.359154769444049005e-01 2.586797061764167238e-01 2.822682928717906714e-01 3.045476872625130227e-01 3.207716293997168178e-01 3.257050690962847161e-01 3.153113960803480831e-01 2.880134638152809234e-01 2.452259029716454541e-01 1.907265418360424014e-01 1.296399685309273797e-01 7.198588378501169505e-02 6.310000735102441749e-02 1.184653428554218318e-01 1.815636169743258810e-01 2.329832604627707915e-01 2.633083053906530857e-01 2.677607318112977808e-01 2.464987313488853637e-01 2.041498244442488674e-01 1.483386664081496331e-01 8.871845845221039417e-02 4.545977002796068589e-02 6.576375945282929292e-02 1.116838459091378521e-01 1.527957697793113911e-01 1.828113462056649152e-01 1.989999503709672657e-01 2.004807883101826782e-01 1.883664907485235185e-01 1.656986141909901067e-01 1.369295098178170966e-01 1.070988129823404744e-01 8.090769036674815007e-02 6.167728041834565078e-02 5.003962272201745859e-02 4.352998511064325171e-02 3.884783453718716056e-02 3.423301723195247559e-02 2.950264581917360490e-02 2.518507207724146255e-02 2.209483898193461901e-02 2.134653070362231911e-02 2.379816658364780277e-02 2.899106629723992995e-02 3.549968824850115862e-02 4.186504729212255776e-02 4.692553731155237745e-02 4.987984836475315570e-02 5.032242751954237037e-02 4.827564566033507726e-02 4.422719085283072921e-02 3.920238827433599610e-02 3.486041280951506643e-02 3.326909846133465493e-02 3.565120818163867306e-02 4.123797020310975003e-02 4.826545679635655534e-02 5.526324053493423399e-02 6.130297786044230229e-02 6.586122705781186082e-02 6.868838739049903941e-02 6.972506040714819553e-02 6.904656610276070638e-02 6.682189492137735609e-02 6.328095871739482237e-02 5.868776298540469977e-02 5.331861721655430791e-02 4.744498012527481601e-02 4.132061611303235182e-02 3.517269567530532243e-02 2.919643295815954262e-02 2.355289608307012048e-02 1.836986127398072127e-02 1.374632807260789923e-02 9.763706138351762806e-03 6.515040359042255716e-03 4.188731895944988563e-03 3.180211923712689299e-03
9.376986916665937949e-03 1.094695858675873504e-02 1.268955646321636224e-02 1.449287747141488406e-02 1.626852246617962322e-02 1.794195633588078001e-02 1.944711986166367673e-02 2.072462767487682003e-02 2.172264646816585501e-02 2.239997879190748845e-02 2.273123004463289271e-02 2.271411851741982763e-02 2.237892577014823428e-02 2.179946907048751353e-02 2.110301503970854475e-02 2.047201401013993421e-02 2.012398721156783560e-02 2.025661509099969601e-02 2.097124675085796502e-02 2.222905711628784739e-02 2.388683760999427488e-02 2.579681268750934342e-02 2.792373229385951630e-02 3.044685858199598638e-02 3.380825376482646250e-02 3.863740162452897892e-02 4.552213980159572349e-02 5.474819664599784447e-02 6.618008259701922691e-02 7.929322349658417257e-02 9.325633716181368216e-02 1.070086353362593723e-01 1.193356626537307313e-01 1.289604351469093857e-01 1.346577676449025596e-01 1.353889403329423813e-01 1.304456524297575859e-01 1.195869713895561098e-01 1.031520506865237774e-01 8.214045493715733948e-02 5.829949056776223548e-02 3.455932763507162109e-02 1.874332499424153503e-02 2.525923220623532348e-02 3.852424665968744860e-02 4.728313818931752233e-02 4.942039633614186273e-02 4.510803094970840255e-02 3.606920469958311420e-02 2.616497010020006966e-02 2.308764678450426350e-02 3.082745077092658575e-02 4.262687646234102762e-02 5.395336746063715549e-02 6.332528318309278703e-02 7.020891775177037775e-02 7.441016750368095733e-02 7.611489388027327385e-02 7.599247657868404837e-02 7.504747879814753497e-02 7.439329424894537690e-02 7.511957285594843270e-02 7.759409573194712972e-02 7.999615560233766520e-02 7.821835852240116571e-02 6.895356801981325501e-02 5.677283177500811601e-02 6.353272383620341135e-02 9.880541232957046338e-02 1.441380196672859548e-01 1.862733037983734796e-01 2.197665908495615994e-01 2.445990788006364991e-01 2.636043273269861320e-01 2.794295876301322590e-01 2.927587249875878150e-01 3.023640175316865131e-01 3.059105293366610745e-01 3.007870453299212321e-01 2.849107326260297834e-01 2.570733711825299861e-01 2.164744566522242286e-01 1.624313039652139912e-01 9.686664877947234742e-02 4.815356545947756250e-02 1.027940461604196082e-01 1.836868885176692612e-01 2.517803745306218532e-01 2.940061975488197366e-01 3.042364629295083445e-01 2.827682443599355278e-01 2.353557512693740805e-01 1.713961204145273143e-01 1.034682407248821573e-01 5.971000489186903404e-02 8.675234528230792164e-02 1.376794434486074969e-01 1.807623720401801970e-01 2.087879532090890777e-01 2.196514088374967311e-01 2.140123357612753185e-01 1.948081500676963063e-01 1.666147688423129936e-01 1.347031281384045431e-01 1.039866139799403982e-01 7.807765186951252934e-02 5.861300352874301844e-02 4.511894679872111014e-02 3.585477008879631167e-02 2.931506945231110092e-02 2.507588524865586935e-02 2.348784431987012769e-02 2.485784593517619684e-02 2.897221083492572749e-02 3.520980495987589831e-02 4.270289957178827200e-02 5.040284298523978190e-02 5.720734498408582697e-02 6.213643200456014926e-02 6.448795600532181149e-02 6.394082642924667215e-02 6.060831874288100107e-02 5.506547566579931413e-02 4.838778048718579694e-02 4.221038929658701977e-02 3.859077271142317966e-02 3.904790507930262777e-02 4.321686974606895465e-02 4.931339894126210432e-02 5.561843577331721661e-02 6.101684606584280302e-02 6.490036243592908760e-02 6.700116610395555339e-02 6.727707236905590416e-02 6.583673715438469187e-02 6.288717185021161504e-02 5.869423800177443057e-02 5.355197012435281706e-02 4.775886342791269001e-02 4.160013388156967584e-02 3.533524535840427971e-02 2.919010430212681806e-02 2.335346716069389150e-02 1.797753272434950492e-02 1.318404756424122921e-02 9.082026073982691489e-03 5.821735954700335038e-03 3.757245009355658812e-03 3.421542849096199674e-03 4.261893863715123833e-03 5.282506441173671560e-03
7.034451483916604429e-03 7.641909203153399166e-03 8.892846872836340788e-03 1.055586961203567459e-02 1.243082931170563961e-02 1.437236996940729691e-02 1.627136921120219543e-02 1.803790481268701534e-02 1.959194313595218756e-02 2.085958091345678153e-02 2.177284075484854295e-02 2.227200948233419575e-02 2.231017689059047390e-02 2.186008361198527039e-02 2.092385470137475556e-02 1.954695048828405599e-02 1.783895046034553525e-02 1.600484870412683183e-02 1.438433251668242568e-02 1.345661906241430762e-02 1.369073069283095918e-02 1.525241885374474353e-02 1.797507118718116512e-02 2.167806546851216987e-02 2.640263903698785580e-02 3.242945828790951002e-02 4.016378783857976059e-02 4.996480906495084223e-02 6.199075383618123103e-02 7.610497904191108887e-02 9.184128298198257490e-02 1.084083321781127984e-01 1.247229576688492214e-01 1.394741367675927102e-01 1.512228680582504148e-01 1.585398865940601254e-01 1.601770063996344473e-01 1.552615755499809624e-01 1.435002666523355619e-01 1.253850534482406354e-01 1.024310194622458786e-01 7.760950907998925841e-02 5.647075241315899219e-02 4.797198534864424019e-02 5.468725590578933649e-02 6.608914183368991280e-02 7.362668251160918442e-02 7.395550858864452515e-02 6.663992261958467944e-02 5.311565834334353031e-02 3.630268956619868426e-02 2.131098184546360158e-02 1.869490790033145541e-02 2.799361977812964489e-02 3.777581385387857732e-02 4.503500637848999871e-02 4.956225242946597082e-02 5.160880289322324760e-02 5.161776346800187737e-02 5.049460098368632049e-02 4.983261729102076570e-02 5.165535376396872269e-02 5.706915605010796227e-02 6.452184428454703358e-02 7.014788774057546805e-02 7.064975841605670992e-02 6.814042064558833989e-02 7.492064038246097624e-02 1.021186838396088148e-01 1.431646975205679018e-01 1.862399956555447211e-01 2.232662163737962613e-01 2.504462907501427971e-01 2.673621214189176865e-01 2.757162974423478241e-01 2.781202148134105934e-01 2.769874618569616032e-01 2.736899072686013734e-01 2.684953909413022588e-01 2.608564517989128140e-01 2.485799008108131314e-01 2.263821260187530160e-01 1.870142047158230014e-01 1.267674856297595631e-01 6.316844972975585448e-02 9.879816494058096810e-02 1.915581454810455497e-01 2.738709480798982576e-01 3.262520167444428743e-01 3.402839064550121639e-01 3.161999689564363725e-01 2.613799652797228479e-01 1.883794491345819888e-01 1.160303125064461316e-01 8.477483539712961369e-02 1.209344221351886656e-01 1.714368721793783634e-01 2.097733643646599588e-01 2.295719734780068411e-01 2.304356490362864385e-01 2.151614495102792124e-01 1.885636320374603769e-01 1.563351180639847848e-01 1.238758842868731280e-01 9.529285570739400024e-02 7.279283794827527687e-02 5.667703999241675838e-02 4.603939831996877591e-02 3.976538338113834448e-02 3.700613434399858265e-02 3.704453226623783541e-02 3.929019644626791097e-02 4.344117659735791809e-02 4.929099198272184762e-02 5.632449886725077876e-02 6.359153015201830794e-02 6.991923283046472259e-02 7.421691000073984967e-02 7.570698039899485809e-02 7.405136509485164831e-02 6.939782371504360503e-02 6.238554465504671243e-02 5.415571475055219047e-02 4.639118311987127513e-02 4.121915483661355711e-02 4.035427000033219719e-02 4.360646888746457644e-02 4.908480792414214589e-02 5.485723491280936059e-02 5.968049603886007443e-02 6.290849865709033373e-02 6.428710690388371451e-02 6.381153224726028583e-02 6.163561791408115470e-02 5.801036234431326821e-02 5.323939435805203485e-02 4.764576679708248941e-02 4.154742552588131660e-02 3.523992410204052073e-02 2.898549158961143818e-02 2.300803396586324420e-02 1.749469076334581388e-02 1.260780492181907096e-02 8.522534716743607186e-03 5.540171329207314171e-03 4.247111240779330964e-03 4.718948940394957804e-03 5.855760734546217039e-03 6.949586233215173520e-03 7.832213076945374747e-03 8.525818522643587374e-03
9.386371736063785567e-03 8.183895432236427264e-03 7.591181907829271623e-03 7.831182723079250022e-03 8.874717055151094477e-03 1.047970811171227389e-02 1.238774857850176783e-02 1.440438668354551352e-02 1.638752812606721065e-02 1.822387990446979258e-02 1.981419992943784028e-02 2.106632951198532736e-02 2.189303119036154974e-02 2.221280219135339865e-02 2.195268487057010914e-02 2.105247382767714767e-02 1.946982670736742416e-02 1.718585951608386786e-02 1.421145836979496521e-02 1.059898678106600996e-02 6.500697632975715838e-03 2.922813164591752787e-03 5.321478695695245481e-03 1.095637418699728187e-02 1.753341091348717753e-02 2.503761865376295456e-02 3.373318023157752948e-02 4.397125952260618614e-02 5.607723375554800327e-02 7.023133940883215243e-02 8.636110626661344658e-02 1.040654983841924341e-01 1.225798621918743753e-01 1.407852577487268830e-01 1.572659093399427499e-01 1.704191273157498465e-01 1.786199226795744388e-01 1.804376970806190195e-01 1.748973231442583764e-01 1.617772484041717362e-01 1.419557163983212467e-01 1.178795942311713085e-01 9.432830276220076360e-02 7.901699663004919938e-02 7.847391906899048308e-02 8.872169929395692933e-02 9.965612640247492604e-02 1.042471061941076249e-01 9.947584005389656370e-02 8.525358135204538779e-02 6.367309858496772446e-02 3.834515024509095593e-02 1.405162408014118403e-02 1.104667036803051554e-02 2.482168293428561878e-02 3.258270588294891884e-02 3.452162909734054347e-02 3.272867149641081608e-02 2.974292299534885692e-02 2.805006805577981571e-02 2.960149564582401083e-02 3.467275643406490110e-02 4.198074269570867267e-02 5.026449118177002406e-02 5.894102869317164456e-02 6.801194504602323110e-02 7.855478225814759019e-02 9.361629316070180229e-02 1.170661092784524709e-01 1.499545137975502040e-01 1.887432031411082067e-01 2.269626315080318368e-01 2.578804077070874778e-01 2.768942301229982417e-01 2.830438755761872094e-01 2.786935284787460110e-01 2.672644971913558098e-01 2.513345752165713765e-01 2.339641093968893859e-01 2.208731983174606062e-01 2.158852979551531825e-01 2.116180235637440399e-01 1.918048546068430171e-01 1.455690459693878835e-01 8.863591447453153527e-02 1.121483015394442173e-01 2.064912649420560797e-01 2.955873087615089045e-01 3.519276202899339068e-01 3.646488024598962818e-01 3.344054331235580824e-01 2.711608779454922624e-01 1.924150932336887998e-01 1.270166677908661501e-01 1.198641952018472123e-01 1.620908289297438021e-01 2.057073076724725003e-01 2.322479616725873497e-01 2.381721081771229209e-01 2.257146624428865433e-01 1.999962445821921730e-01 1.673131365368216439e-01 1.337132663306980496e-01 1.038776509831061540e-01 8.048769636875936773e-02 6.423232989171187568e-02 5.441775580645672600e-02 4.972142649386473989e-02 4.860632647736533307e-02 4.963266274808471323e-02 5.191202412466151134e-02 5.528887744074312272e-02 5.995471301048600071e-02 6.579414298833789754e-02 7.205029548956631835e-02 7.752239584557310548e-02 8.099266103693468499e-02 8.156779917131230795e-02 7.885342765608559235e-02 7.300360423928586862e-02 6.471025158617414730e-02 5.519768069497463236e-02 4.626773136744459503e-02 4.023805799399146621e-02 3.900690757327444913e-02 4.225087294394564569e-02 4.772477046059898920e-02 5.329926358482137833e-02 5.770680601978997459e-02 6.034859288858037546e-02 6.103819170205913164e-02 5.984001940413397058e-02 5.697087003835296648e-02 5.273473161952507704e-02 4.747664610024372733e-02 4.154942881625479922e-02 3.529047991521640226e-02 2.900747419698173138e-02 2.297299259177663228e-02 1.743064683978192558e-02 1.262188151001910827e-02 8.856685826773328177e-03 6.615223300038251993e-03 6.240726106714502945e-03 7.109982848882938702e-03 8.294649977292142470e-03 9.360466653064792794e-03 1.020489905995487778e-02 1.086046142460761824e-02 1.141161108801398705e-02 1.195570311787399163e-02
1.543515357380289936e-02 1.360665202421086628e-02 1.188757424994532803e-02 1.044849014946733906e-02 9.531076333786955845e-03 9.380153855469613999e-03 1.007898356831624966e-02 1.147629258863193218e-02 1.331486469715066449e-02 1.536078450111074897e-02 1.743291925780176069e-02 1.938844581598470410e-02 2.110631842316664300e-02 2.247762584620822957e-02 2.340194643743858174e-02 2.378802500216509533e-02 2.355788791487882158e-02 2.265443555863814670e-02 2.105402367898655605e-02 1.878943788033725013e-02 1.600115325131824459e-02 1.307484774050355486e-02 1.098977437792101122e-02 1.148557991205371304e-02 1.531047151295020746e-02 2.155092876473490085e-02 2.950095790733287329e-02 3.900810156642230131e-02 5.019551852051954560e-02 6.326624942831937659e-02 7.835302902127665170e-02 9.538405910431904666e-02 1.139733351169016362e-01 1.333516942658214688e-01 1.523514648729317189e-01 1.694543450494176151e-01 1.829102974645036017e-01 1.909326824424952829e-01 1.919707811611682524e-01 1.850582020141453288e-01 1.702432910073583550e-01 1.491426403173885529e-01 1.257131749203279358e-01 1.070201000906363803e-01 1.012935045884476998e-01 1.096045938172820616e-01 1.232363604170993998e-01 1.326087832264826183e-01 1.319909766169476140e-01 1.195257996214315749e-01 9.680915372221074455e-02 6.885889205087893095e-02 4.531004075956533012e-02 3.997294339696036425e-02 4.831025519275640445e-02 5.327821181518447441e-02 4.878055993532890572e-02 3.558045746713661001e-02 1.859828761601903593e-02 1.548921648147156410e-02 3.076964492045587696e-02 4.414540316904389666e-02 5.096358895941595357e-02 5.117694554005158825e-02 5.063230423111557410e-02 6.093290594368852564e-02 8.461718818511068663e-02 1.132813881678898515e-01 1.408999207515599372e-01 1.679730216327587622e-01 1.988023700722051090e-01 2.344711739865809885e-01 2.693174568786487200e-01 2.952906262850601427e-01 3.078909811800591423e-01 3.073618326339578877e-01 2.947966250529465704e-01 2.688234268712949016e-01 2.292845769752844820e-01 1.864725035342661708e-01 1.634861024967582399e-01 1.676936158611428418e-01 1.703528016061068295e-01 1.471188592913075799e-01 1.121391059858210248e-01 1.375111078304541157e-01 2.240111320431820152e-01 3.089827627803412580e-01 3.603822111739040102e-01 3.658539896570121575e-01 3.273432163539420903e-01 2.585053431127041224e-01 1.839893919698577796e-01 1.431413643534102109e-01 1.613460663471490419e-01 2.021426791848055515e-01 2.319814062619809658e-01 2.407664667378502932e-01 2.290697953524111208e-01 2.021883114411675009e-01 1.672545291551297830e-01 1.312529493122176205e-01 9.961831685309105455e-02 7.549900546555855796e-02 5.978246209097499986e-02 5.172046500824666049e-02 4.956039005771592509e-02 5.098015858313585669e-02 5.381701540753726365e-02 5.682621825215828509e-02 5.987406780643073773e-02 6.348825923771769797e-02 6.803807093115500637e-02 7.312809959136554183e-02 7.765702182357879513e-02 8.032743158094586555e-02 8.012863355424938716e-02 7.659275862930169099e-02 6.986600420695111835e-02 6.069503276273258141e-02 5.043003869365615677e-02 4.112934620756434484e-02 3.553632463573469513e-02 3.563107306966964427e-02 4.025501890207790201e-02 4.649318101158541466e-02 5.220439599198398173e-02 5.630936803416711212e-02 5.838338011681987183e-02 5.837536260702645696e-02 5.645466168721173517e-02 5.291976477267130302e-02 4.813741709767063726e-02 4.249980855341359276e-02 3.639521211553368996e-02 3.019068485781350314e-02 2.422763455830381427e-02 1.883384345838696669e-02 1.435698864143590200e-02 1.119962317522773740e-02 9.702880294027306507e-03 9.722219584059971220e-03 1.057317557625063811e-02 1.162875364190859261e-02 1.257992746247375664e-02 1.333881951898304927e-02 1.392953327544201210e-02 1.442641455062174463e-02 1.491823345325948846e-02 1.548383033564204245e-02 1.617559752218484387e-02
2.297689978557902746e-02 2.112896469541833411e-02 1.922217992436424730e-02 1.732815643054624183e-02 1.555555105395076132e-02 1.406276588105303572e-02 1.305701646572241491e-02 1.274795041008884577e-02 1.324566200749242341e-02 1.448770264480036228e-02 1.628374934310066607e-02 1.841298726417331041e-02 2.067905210240166339e-02 2.291888774198018452e-02 2.499536525535824699e-02 2.679012996825276896e-02 2.820116934204479689e-02 2.914566844390351769e-02 2.956831796464501338e-02 2.945588953830002160e-02 2.885986694384396964e-02 2.792951881002289291e-02 2.695489545557434863e-02 2.640303209707441784e-02 2.689048149296965895e-02 2.901981089027160995e-02 3.315385018560305236e-02 3.936985217769507772e-02 4.762459199315757091e-02 5.790794327359229110e-02 7.026588831928406997e-02 8.472076561228747416e-02 1.011438739323228669e-01 1.191249206408838412e-01 1.378731954787708602e-01 1.561768593420918561e-01 1.724396120464515847e-01 1.848092840416651894e-01 1.914095343048246578e-01 1.906835210439491723e-01 1.818620471389955362e-01 1.655916750885793876e-01 1.448038192109513123e-01 1.257444149883326090e-01 1.173535480953513538e-01 1.244090630703851286e-01 1.408004380953470080e-01 1.557649897325414645e-01 1.611911288959492206e-01 1.532565723622826837e-01 1.326375921088411014e-01 1.051033673517896283e-01 8.251271982363876656e-02 7.788490689038990444e-02 8.655527449607509916e-02 9.171401784799200485e-02 8.374922207940389829e-02 6.132998357392141497e-02 2.877156799974224521e-02 1.299800459506923050e-02 4.435245121282402336e-02 6.799436434805006257e-02 7.765563324867391648e-02 7.172448907920775385e-02 5.511375234910587811e-02 5.202790109970536342e-02 8.420484463582862678e-02 1.277877173045420256e-01 1.652232542181568398e-01 1.924576053277818888e-01 2.160775204330946941e-01 2.457954760633158375e-01 2.824718494481400777e-01 3.175355899178863295e-01 3.428877674479505755e-01 3.554215593763190850e-01 3.525980861381924902e-01 3.279735446473840965e-01 2.751923383351306818e-01 1.980286615651271898e-01 1.210896318228320417e-01 9.776161377366798799e-02 1.219135387146269983e-01 1.315812250005043149e-01 1.298971128482230841e-01 1.636223852642572363e-01 2.357519076049760243e-01 3.053324819312900340e-01 3.426732394522585268e-01 3.361568950309739012e-01 2.902903730584120989e-01 2.240742709667822019e-01 1.715793325753178222e-01 1.688103426822669395e-01 2.020527561612179557e-01 2.326463885560540179e-01 2.428016891676403888e-01 2.302376033693011304e-01 2.000374746169999440e-01 1.603239177970967599e-01 1.194126689175890738e-01 8.385384348942710731e-02 5.739066667638038216e-02 4.103621920612619128e-02 3.416961698347269899e-02 3.495623952268940571e-02 3.997051694814739847e-02 4.583344457299119712e-02 5.067108762187097493e-02 5.420220557815062790e-02 5.721746931314446172e-02 6.064976160326478877e-02 6.464797268397255714e-02 6.835829284137624751e-02 7.046168519078055414e-02 6.983500417511163960e-02 6.593024911648458219e-02 5.889126288721330260e-02 4.956558231049979640e-02 3.959274111499222482e-02 3.172563782868357413e-02 2.950969431023286668e-02 3.369022075672140765e-02 4.094997729338701459e-02 4.822968547208146550e-02 5.399520248750616647e-02 5.761681384828833130e-02 5.894247070818777606e-02 5.809683862090542217e-02 5.537222067763821615e-02 5.115759512114204793e-02 4.588819813659279767e-02 4.001021906039427256e-02 3.395918541995020246e-02 2.815179069117534905e-02 2.298916302923875374e-02 1.885801655369673258e-02 1.608226706240891909e-02 1.476388199244910680e-02 1.463074489144065848e-02 1.517350237664839320e-02 1.594393632169856245e-02 1.668389476090006290e-02 1.729654409912320320e-02 1.778505769824526364e-02 1.820436726604403657e-02 1.862741156198689796e-02 1.912111262048872898e-02 1.973035439318903198e-02 2.047047299214992469e-02 2.132817108577718390e-02
3.125807726546198789e-02 2.960281233322337516e-02 2.781373119553281342e-02 2.592956983026850626e-02 2.400840080526852119e-02 2.213492756395560312e-02 2.042873951047504202e-02 1.904890174007445661e-02 1.818316951514266713e-02 1.800660803501517859e-02 1.861492077033780404e-02 1.997949380003314832e-02 2.196606906315744581e-02 2.439253572073600898e-02 2.707540875476998135e-02 2.984901053783079600e-02 3.256813417984444348e-02 3.510632592072631536e-02 3.735594047524493089e-02 3.923218494864796901e-02 4.068176907552147059e-02 4.169614049166878861e-02 4.232862963932480793e-02 4.271341605602607672e-02 4.308126354875391195e-02 4.376223620862608465e-02 4.516213111235271166e-02 4.770638442002016893e-02 5.176967343926470316e-02 5.763127109189704333e-02 6.547671656304393517e-02 7.541592644107676657e-02 8.746729330060427909e-02 1.014858515439519548e-01 1.170547680135072544e-01 1.333822918337327634e-01 1.492481269274160971e-01 1.630349917139785887e-01 1.728728609509458669e-01 1.769192293876561684e-01 1.738017264524004402e-01 1.632695907450011363e-01 1.471485698482538906e-01 1.306249854337724059e-01 1.225686726873376209e-01 1.301020017879974400e-01 1.498321094123696018e-01 1.710689273804273380e-01 1.841510236030931558e-01 1.834576421541508073e-01 1.683227895486398284e-01 1.441875462804565189e-01 1.234300745911181135e-01 1.194467147364349224e-01 1.296017470444137121e-01 1.370074633274459552e-01 1.285301909889213778e-01 1.001235973628047810e-01 5.590831577895197940e-02 1.721936731999094625e-02 5.345659363333424979e-02 8.945360598671973917e-02 1.059974114632445813e-01 9.961495818936753899e-02 7.322802994758671746e-02 4.796316715181380558e-02 7.698326278705042158e-02 1.327561076155513442e-01 1.818273011073045786e-01 2.144655972082387951e-01 2.349299127565005474e-01 2.573868427627741817e-01 2.916663389899744052e-01 3.331442420676679061e-01 3.714206797026881612e-01 3.996399121038275437e-01 4.119607990599500891e-01 3.986447783845353254e-01 3.495198640273786128e-01 2.633146545153218221e-01 1.532966253476354401e-01 4.659153818740831982e-02 5.363692197679358759e-02 1.054802886627499436e-01 1.394946837079432678e-01 1.809704319946140449e-01 2.350183350093422996e-01 2.805888388815561130e-01 2.964498760654579179e-01 2.750317819710753064e-01 2.258083763830152080e-01 1.769705783904703122e-01 1.679573378496194980e-01 1.994326876386990077e-01 2.332999957134200275e-01 2.464020724755761893e-01 2.336212186942331626e-01 1.996126951524213877e-01 1.536443629142194289e-01 1.059454690407729549e-01 6.503793776139323024e-02 3.596344688138440604e-02 1.885787056361697134e-02 8.634588994780346971e-03 5.466562974815557599e-03 1.493764006790836152e-02 2.488498268246729442e-02 3.247780470730372154e-02 3.720397146471285388e-02 3.999789034215500000e-02 4.244020627286230335e-02 4.548067519065839004e-02 4.868014931512332222e-02 5.070469207602089357e-02 5.028791702175912370e-02 4.681472975042732382e-02 4.052805535495097172e-02 3.269349648106990164e-02 2.611294535786080548e-02 2.516231741771473782e-02 3.104610712152020696e-02 4.001521442332853229e-02 4.892160235183368178e-02 5.623576968575840634e-02 6.128050460168329300e-02 6.384173469205503548e-02 6.399848618682227319e-02 6.202515207748463683e-02 5.832090301860098913e-02 5.335442965730325532e-02 4.762145205119740210e-02 4.161428810597755934e-02 3.580161930221543998e-02 3.061236019193753349e-02 2.640896603251498623e-02 2.342914808410036243e-02 2.170122707801840772e-02 2.101100228853345492e-02 2.099825375655758192e-02 2.131592206631676908e-02 2.172638399111895616e-02 2.211215362005218218e-02 2.244595260792369568e-02 2.275438690938127659e-02 2.308697094961629365e-02 2.349258423185867847e-02 2.400372049648618819e-02 2.462884070596006378e-02 2.535226326103343433e-02 2.613951120655955487e-02 2.694512031012917530e-02
3.994117633318040872e-02 3.860466442418396954e-02 3.708602334237454806e-02 3.540724609685388241e-02 3.360323785202465330e-02 3.172602514575639798e-02 2.985011701569289730e-02 2.807847698682157736e-02 2.654686427256409270e-02 2.542108668476829314e-02 2.487860661083285754e-02 2.506966178014330415e-02 2.607035471029375828e-02 2.785752036004587873e-02 3.032284531607620445e-02 3.331026349029349298e-02 3.664942864284664176e-02 4.017379507652413945e-02 4.372688465589183449e-02 4.716388100583850801e-02 5.035355740570440775e-02 5.318302808954825794e-02 5.556621805027319588e-02 5.745595149788479405e-02 5.885868963092127232e-02 5.984990530079855459e-02 6.058676134097389088e-02 6.131336743523144867e-02 6.235325409365680138e-02 6.408541066180264978e-02 6.690538932750744738e-02 7.117883787485715374e-02 7.719388769727696109e-02 8.510811003714122136e-02 9.487749543290946441e-02 1.061649429924553661e-01 1.182501920077539542e-01 1.299826951217018522e-01 1.398240505449371285e-01 1.460243584230566660e-01 1.469796597893306411e-01 1.418395112410640313e-01 1.314898130847194091e-01 1.200154358363730717e-01 1.156011746205131835e-01 1.260993077382314143e-01 1.499296393427844432e-01 1.774618073817390007e-01 1.987817872194465596e-01 2.071244162623934737e-01 2.003247722675743359e-01 1.824672319994491143e-01 1.649210775005742202e-01 1.613326998404451262e-01 1.725346277672670792e-01 1.832715681153934684e-01 1.775373803735511291e-01 1.478850858709263305e-01 9.722654216100425073e-02 4.426994941923793198e-02 5.818286807183051246e-02 1.031699190913293596e-01 1.284757618052568828e-01 1.256899048883105552e-01 9.660086580273849477e-02 5.587930747163856460e-02 6.539311932336883126e-02 1.263180219784342528e-01 1.853412887476330873e-01 2.263899150740725508e-01 2.488789347058255053e-01 2.656365486476157112e-01 2.927891369479189709e-01 3.334980363862207753e-01 3.786614524243349100e-01 4.190322023081595182e-01 4.468462442142934199e-01 4.509763832684371421e-01 4.188625273829437723e-01 3.454873390638610875e-01 2.400108403719861949e-01 1.245904800752205138e-01 4.018915234546501652e-02 8.197070077199013205e-02 1.384358586444699168e-01 1.852711091715278924e-01 2.230592259873628302e-01 2.420850940901927983e-01 2.316791158807872397e-01 1.921364404070357024e-01 1.442772046554947896e-01 1.353676367867858166e-01 1.776587043940959509e-01 2.244609983051586155e-01 2.473882298976452510e-01 2.392077191429160810e-01 2.041985513345851988e-01 1.530545835850115333e-01 9.916891035617754480e-02 5.685529137803187194e-02 4.039826683459306345e-02 4.282714113407160711e-02 4.270345685564291838e-02 3.523018003611020493e-02 2.370753309248165713e-02 1.374058811034971697e-02 1.142158509664025108e-02 1.354310561902535848e-02 1.434072557619178734e-02 1.446488583359437433e-02 1.649611159809889413e-02 2.044558610747844452e-02 2.412386134934869919e-02 2.588979326478458437e-02 2.544006166599332985e-02 2.402975253879478107e-02 2.450187630698689653e-02 2.931105222845607067e-02 3.780867090523744312e-02 4.777987098477754629e-02 5.740849114480709586e-02 6.551539302026930522e-02 7.141137562756746937e-02 7.478518101154069120e-02 7.562287459243284549e-02 7.413718169796433555e-02 7.070127612781797188e-02 6.578838049584422032e-02 5.991975648075455185e-02 5.362248613947490777e-02 4.739606166454048142e-02 4.168347458253260363e-02 3.683920638810320863e-02 3.308802002037210949e-02 3.048348581986414993e-02 2.889960807631915263e-02 2.808541524343661708e-02 2.776126353177150660e-02 2.769929941630530287e-02 2.775617343634192297e-02 2.786686175162414805e-02 2.802100896460953464e-02 2.823655175553294039e-02 2.853745670444674670e-02 2.893825124181223160e-02 2.943608168228466215e-02 3.000959334607240792e-02 3.062269730802383641e-02 3.123071245628792486e-02 3.178666812432466571e-02 3.224639871535696367e-02
4.877019082713122261e-02 4.785955919680080078e-02 4.673000400443342445e-02 4.539097737427893325e-02 4.386172494535325872e-02 4.217416690316402872e-02 4.037655852185929872e-02 3.853795830468347006e-02 3.675312961452980448e-02 3.514652505357096501e-02 3.387220110672618106e-02 3.310440079550681231e-02 3.301376713555870951e-02 3.373103020373979799e-02 3.531257328529544687e-02 3.772723245113061841e-02 4.087000025165130057e-02 4.458946027379622618e-02 4.871223354464801480e-02 5.305738651084961760e-02 5.744268346227875827e-02 6.168741193808853496e-02 6.561572776019175546e-02 6.906290186553021293e-02 7.188553922736748425e-02 7.397580374730357289e-02 7.527872513262999499e-02 7.581065859009061825e-02 7.567591500711427777e-02 7.507759829692879638e-02 7.431799354844784156e-02 7.378368034724597235e-02 7.391101884838797986e-02 7.512876263478251992e-02 7.777671660679956467e-02 8.200431935539807815e-02 8.766277276696812781e-02 9.421742577748826175e-02 1.007188947501341941e-01 1.058811194938829026e-01 1.083293306528624184e-01 1.071142621610586404e-01 1.026512124999156145e-01 9.818532687835229700e-02 1.006126342743505070e-01 1.163679332861508181e-01 1.442200810273135125e-01 1.765507329368154465e-01 2.047643419941997112e-01 2.219704160848752772e-01 2.247088306645051159e-01 2.149926649217747399e-01 2.018407123121216118e-01 1.982302802242257023e-01 2.089647823313682262e-01 2.227939284981820256e-01 2.226099053471151112e-01 1.974177736263485472e-01 1.473331302263305997e-01 8.797799688797357243e-02 6.984954521458712484e-02 1.089840381070340675e-01 1.412268168016628800e-01 1.447576604998163374e-01 1.186443445948951181e-01 7.400652404503628434e-02 5.699447366599536685e-02 1.103243860573029644e-01 1.746817458840954351e-01 2.249401053399912032e-01 2.546274820942563966e-01 2.705156110262972868e-01 2.884734512265805795e-01 3.193947955362641533e-01 3.608890212767894567e-01 4.053529037880009844e-01 4.452378209176853785e-01 4.690723380732369496e-01 4.616746944876444214e-01 4.127802753405646063e-01 3.252444661137184334e-01 2.158172709289164493e-01 1.119293669998777246e-01 7.380375694042445867e-02 1.258357505414622046e-01 1.805948975514719557e-01 2.134396592893903488e-01 2.142377846757594906e-01 1.781985743102207920e-01 1.124397431897298655e-01 6.290897356390834361e-02 1.182008302269309113e-01 1.901583016047539432e-01 2.339329041936326625e-01 2.399393982975144002e-01 2.111801565071425857e-01 1.591271968053119823e-01 1.008006425913149789e-01 6.031826608193708444e-02 6.168235416092952839e-02 7.787817746058582624e-02 8.419153064530283948e-02 7.848923003412042187e-02 6.519721029724520611e-02 4.995171592833710927e-02 3.723935704702834720e-02 2.883093663529569251e-02 2.370664700442958947e-02 2.063669728702250544e-02 2.017448436413379551e-02 2.284018008912016076e-02 2.731069296861939749e-02 3.210327268495750952e-02 3.686783455546985278e-02 4.217836014620859886e-02 4.876419904294861107e-02 5.679224456977385871e-02 6.570307558180647767e-02 7.453266889334525525e-02 8.229435293157580378e-02 8.820893302919911860e-02 9.179431416792890874e-02 9.287156275218050316e-02 9.152720963282316713e-02 8.805503501968955926e-02 8.289151928101341771e-02 7.655385828838080775e-02 6.958555149713138710e-02 6.251120451159478120e-02 5.579918987381683737e-02 4.982875726465379324e-02 4.485898682277436600e-02 4.100331001670597802e-02 3.822347434559420637e-02 3.635848444511976391e-02 3.518568909952630996e-02 3.448736304859822965e-02 3.409463688618247917e-02 3.390030986769058258e-02 3.384926736929372987e-02 3.391930775488281175e-02 3.410172913789831506e-02 3.438662698394850253e-02 3.475464284035580109e-02 3.517477524280615553e-02 3.560657864214237384e-02 3.600462378574754291e-02 3.632336416085145403e-02 3.652121844523034677e-02 3.656336734508876252e-02 3.642325293911597567e-02
5.747914440166404515e-02 5.709873310325860180e-02 5.647126589071467528e-02 5.559447198681876506e-02 5.447376732891262563e-02 5.312452204562429642e-02 5.157486669645207356e-02 4.986913199669611857e-02 4.807192692800450057e-02 4.627258519785168445e-02 4.458907407868652889e-02 4.316928662478247691e-02 4.218608397903202134e-02 4.182172501593738739e-02 4.224002356660539609e-02 4.355231879947170370e-02 4.579139871016214836e-02 4.890582895496795729e-02 5.277419762876953135e-02 5.722745341103326749e-02 6.206776895277692913e-02 6.707975998967154185e-02 7.203596280996678314e-02 7.670054365479457570e-02 8.083482031383776301e-02 8.420704762360109452e-02 8.660776301937456179e-02 8.787087465223827887e-02 8.789948663827695796e-02 8.669407691691650986e-02 8.437895874915231353e-02 8.122077274924832668e-02 7.762977440226515036e-02 7.413106202711769455e-02 7.129152326372381610e-02 6.959814551758490564e-02 6.931395710586711612e-02 7.037307729827006753e-02 7.236950635885444627e-02 7.464695286744718605e-02 7.649297030953949861e-02 7.751529357139258503e-02 7.833690620927565018e-02 8.150287638070687068e-02 9.137122344432246912e-02 1.111948303560904711e-01 1.399780182383758287e-01 1.730602154844831375e-01 2.042230123157658395e-01 2.273473835878001281e-01 2.381489156978358890e-01 2.363596843880898524e-01 2.277553234071293953e-01 2.233515454358921959e-01 2.312368088012131950e-01 2.461837674298257284e-01 2.527066397484673543e-01 2.370083678077183065e-01 1.950076933654924238e-01 1.369449512288106463e-01 9.597769453330549927e-02 1.104012132946990549e-01 1.424310485490133671e-01 1.533451887478984033e-01 1.352836595661128793e-01 9.602706478092155884e-02 6.373024544246708167e-02 9.282308478868758761e-02 1.546263467979968054e-01 2.125162215123752862e-01 2.533884312864110866e-01 2.758434762458346068e-01 2.890934895058802079e-01 3.059962152143744785e-01 3.335793103387958425e-01 3.720382214379016617e-01 4.169326575195965168e-01 4.562769027593371884e-01 4.715639625434872584e-01 4.472468953061009556e-01 3.798296383797615805e-01 2.793881821554967115e-01 1.652173959362931155e-01 7.433853478347497712e-02 1.063077133539117591e-01 1.796011684131373631e-01 2.239916676589250866e-01 2.233213241237694824e-01 1.745767563937144218e-01 8.725400306043173959e-02 1.992794188398029978e-02 1.193950776652196871e-01 1.916626120746973694e-01 2.229538152281963781e-01 2.116797677135038858e-01 1.671364688938647980e-01 1.071323161110401129e-01 6.160183894411647848e-02 7.027288054877468826e-02 9.839027705236727539e-02 1.137251282762491017e-01 1.131717077919150716e-01 1.013410753139729198e-01 8.479555390723757247e-02 6.950093505335355748e-02 5.916639727706304863e-02 5.444952168659385194e-02 5.393583450858634859e-02 5.605587392951884296e-02 5.976629482588248499e-02 6.430857015451713066e-02 6.916200656214517573e-02 7.418379026861864067e-02 7.957101371972459536e-02 8.557760669052895397e-02 9.218936524290587131e-02 9.899165287450042983e-02 1.052818032281502975e-01 1.102969290302091704e-01 1.134130688249429392e-01 1.142556616925846508e-01 1.127273341874460155e-01 1.089806250536031196e-01 1.033617613817157943e-01 9.634427667052561373e-02 8.846429964004126623e-02 8.026382808983324735e-02 7.224411921440711259e-02 6.482848372176595875e-02 5.833282660333076464e-02 5.294421184611206033e-02 4.871238018476828358e-02 4.556243696830675899e-02 4.333199048855148477e-02 4.182280959104688750e-02 4.084766908999425128e-02 4.025754417438762861e-02 3.994711196480357773e-02 3.984586337114537358e-02 3.990400182671574592e-02 4.007973006524255533e-02 4.033106284323210305e-02 4.061259749772143379e-02 4.087609869692956227e-02 4.107320154687521541e-02 4.115870432063538364e-02 4.109343262157995336e-02 4.084619674958193947e-02 4.039476325263734180e-02 3.972598406363154339e-02 3.883531015582552398e-02
6.576066430008406516e-02 6.601241847189862066e-02 6.599904293169892022e-02 6.570645064929328538e-02 6.512630281013884193e-02 6.425795717916939209e-02 6.311083649997319134e-02 6.170729795567998777e-02 6.008607340255164159e-02 5.830628285784617004e-02 5.645182796475741588e-02 5.463552452687080868e-02 5.300148594812936764e-02 5.172301682274747792e-02 5.099218665227664427e-02 5.099797022623529102e-02 5.189443082089970072e-02 5.376810995388022624e-02 5.661806649172902023e-02 6.035618677766736717e-02 6.482326669543882203e-02 6.980942835695343185e-02 7.507011028339465042e-02 8.033557740824204263e-02 8.531665704443039400e-02 8.971097101238796612e-02 9.321363719980849116e-02 9.553550396621206253e-02 9.643095994819328443e-02 9.573626919803042423e-02 9.341802570399564132e-02 8.962911159200072364e-02 8.476464281027701331e-02 7.949802287065085848e-02 7.475018613110548382e-02 7.151252242476506538e-02 7.048432550765527937e-02 7.170253836712944806e-02 7.451700670614140598e-02 7.798213147668442424e-02 8.135615744139762517e-02 8.448652616606606991e-02 8.809351694599103222e-02 9.391646001365358543e-02 1.043747008914319152e-01 1.213970457339644954e-01 1.450406024933897087e-01 1.730364457248964316e-01 2.012966065669335447e-01 2.248639520271278613e-01 2.392605128549248616e-01 2.423706897153923290e-01 2.366150406020419428e-01 2.299695835999632232e-01 2.321195894127754122e-01 2.446179556180132220e-01 2.566097802069450262e-01 2.532346209899665745e-01 2.257227527103896070e-01 1.772054865668332702e-01 1.272376550211814783e-01 1.113926190447318831e-01 1.318936669636675274e-01 1.490461898035983224e-01 1.435436959427280612e-01 1.171560335371324424e-01 8.679299438102663911e-02 8.980871564467853008e-02 1.370235622516313145e-01 1.968836649914159354e-01 2.490881321567161855e-01 2.846015052907198140e-01 3.040159260983500977e-01 3.157823091099880575e-01 3.312795716668561763e-01 3.590581447558338635e-01 3.988902133321937105e-01 4.384991303791281880e-01 4.587387722117846622e-01 4.439740058550998292e-01 3.889410991781177551e-01 2.984849123441055130e-01 1.836244160936772174e-01 6.631859278425585036e-02 9.351650150111145976e-02 1.917946918086679831e-01 2.517390737411425716e-01 2.555310072963470902e-01 2.028755534028732210e-01 1.110556250179626780e-01 4.362065537069471921e-02 1.163729539662498313e-01 1.772123566547759710e-01 1.944996164745625422e-01 1.695422573727169702e-01 1.160236360568525776e-01 5.906009490715700277e-02 5.601523765715664405e-02 9.413810337462472089e-02 1.206847305901749823e-01 1.287177984948333354e-01 1.218638646958655897e-01 1.068142467243667348e-01 9.060282595227418800e-02 7.888492169839543544e-02 7.446773382559356003e-02 7.667012772308194613e-02 8.290142352356863475e-02 9.075469234094987736e-02 9.867684936455808908e-02 1.058742938107095632e-01 1.121438135269625241e-01 1.176692692822660508e-01 1.227467267493071029e-01 1.275154437795013307e-01 1.318161981147429607e-01 1.352278347912968526e-01 1.372247905409379465e-01 1.373524504327210960e-01 1.353479068077040881e-01 1.311865936553904266e-01 1.250688669198375680e-01 1.173705516446744562e-01 1.085786697987436988e-01 9.922693326809949033e-02 8.983917398914904873e-02 8.088394185120843793e-02 7.274039011079942718e-02 6.567460058857617355e-02 5.982684091527329384e-02 5.521282199064905805e-02 5.174254825675728142e-02 4.925549660274477354e-02 4.756262160506301989e-02 4.648170584068347932e-02 4.585721157671122927e-02 4.556456764448114233e-02 4.550474979111500395e-02 4.559584236669948082e-02 4.576602597042905146e-02 4.594968878147875219e-02 4.608644416740854954e-02 4.612198841631122426e-02 4.600966308806053034e-02 4.571190001635155875e-02 4.520111904843587824e-02 4.445996045241552147e-02 4.348092276899237496e-02 4.226556149377418137e-02 4.082342142392852979e-02 3.917085882071887765e-02
7.326267620928339497e-02 7.423875299650554982e-02 7.494452148889060861e-02 7.535415518582876115e-02 7.544547904526222037e-02 7.520168637750776486e-02 7.461343190663133340e-02 7.368136725910538753e-02 7.241919124030617161e-02 7.085727902688016000e-02 6.904690623298169461e-02 6.706494242912600101e-02 6.501855757516673828e-02 6.304882539090951588e-02 6.133101952146814001e-02 6.006809684128239929e-02 5.947338755061822718e-02 5.974089762824395800e-02 6.100819030043629076e-02 6.332435287169428662e-02 6.663618971636876831e-02 7.079602840402743347e-02 7.558259692804550345e-02 8.072290678762046590e-02 8.590828805030557846e-02 9.080475133300534851e-02 9.506206646043857678e-02 9.832723455554462366e-02 1.002679120876400765e-01 1.006109357675291499e-01 9.920079606797285732e-02 9.608237411842399101e-02 9.160906169068452898e-02 8.656189285126644761e-02 8.221146436781516520e-02 8.014052385785490340e-02 8.162092680473745365e-02 8.680791050537159381e-02 9.457913102173794162e-02 1.032036821284126743e-01 1.111358697552854990e-01 1.175220939494407146e-01 1.224816205548779902e-01 1.272109054484157620e-01 1.337575017503495611e-01 1.442352185097262873e-01 1.596453610869546236e-01 1.790764581225666452e-01 1.998048493421547833e-01 2.180006361257346148e-01 2.296871086119021133e-01 2.320266267578233177e-01 2.250830249583451459e-01 2.136725711876763245e-01 2.071425212281026440e-01 2.128861685433111328e-01 2.269129009718732770e-01 2.355477466577240164e-01 2.260159349474050727e-01 1.940513511550636394e-01 1.477710789656083157e-01 1.109185655192071879e-01 1.104996408927139684e-01 1.305760606561165160e-01 1.410593306487742948e-01 1.336676919202746394e-01 1.163708134336482319e-01 1.101436935563939595e-01 1.359749854707598404e-01 1.870301490038983883e-01 2.439814124767032411e-01 2.929982770984029816e-01 3.282245589677866837e-01 3.524543765707597864e-01 3.746326582482292222e-01 4.020059356109834670e-01 4.315264289206922621e-01 4.503986687349010309e-01 4.456396473199339403e-01 4.120952498083275128e-01 3.520423772140848229e-01 2.686563586788331404e-01 1.628615770265782747e-01 4.355526333658229360e-02 9.932434230925403507e-02 2.077117100513904968e-01 2.707064040786431036e-01 2.713891746120978832e-01 2.120715598133707525e-01 1.143429681382272245e-01 4.028816926974952001e-02 1.054807525981311250e-01 1.555996625010379053e-01 1.612551769386702527e-01 1.276728163580821696e-01 7.084503876928170685e-02 2.468324155565485012e-02 6.212568921965478524e-02 1.002580362221627691e-01 1.196796395026773624e-01 1.218023833766339048e-01 1.119614048675562634e-01 9.676459144210070029e-02 8.288692715593953819e-02 7.622636384829895029e-02 7.947659863476948250e-02 9.030437792606905989e-02 1.043555117347940153e-01 1.183445207678341382e-01 1.305025159632231813e-01 1.401838325743736402e-01 1.474551418417480442e-01 1.527179304383543823e-01 1.563825751787209228e-01 1.586598039063761845e-01 1.595121551222872802e-01 1.587394971261972265e-01 1.561219217702391193e-01 1.515446275880773241e-01 1.450657051307617795e-01 1.369244814801422738e-01 1.275076748257145953e-01 1.172944535647559572e-01 1.067972561644038310e-01 9.650883448687910815e-02 8.686033170552638627e-02 7.819136402343150605e-02 7.073139236601259927e-02 6.459207507777568746e-02 5.977178091652830816e-02 5.617365750342898090e-02 5.363544523703571432e-02 5.196395336244522684e-02 5.096465910275001232e-02 5.046010912192282899e-02 5.029687745819096806e-02 5.034503826695780476e-02 5.049473866224484658e-02 5.065288129303628650e-02 5.074105029961954727e-02 5.069460488210031368e-02 5.046240630119660370e-02 5.000665628488058095e-02 4.930251944225151617e-02 4.833740518321343049e-02 4.710992752857917631e-02 4.562863731914770793e-02 4.391064804743476102e-02 4.198027457418658515e-02 3.986778947724105293e-02 3.760838484098832230e-02
7.960607013210607708e-02 8.137759153528041633e-02 8.288915069254179646e-02 8.410395406176456035e-02 8.498654805332429840e-02 8.550428528504692982e-02 8.562915678932009333e-02 8.534005352464966998e-02 8.462552980378046374e-02 8.348714882341713717e-02 8.194348899258964425e-02 8.003486078013577476e-02 7.782868625985985001e-02 7.542524551155260770e-02 7.296295565418897677e-02 7.062134429079232334e-02 6.861836898218294511e-02 6.719729031836939315e-02 6.659877765112834358e-02 6.701904411030085162e-02 6.856463418976227464e-02 7.122185252242879683e-02 7.485376754350883677e-02 7.922186420853032096e-02 8.401751382428229720e-02 8.888975645762943467e-02 9.346505953904142572e-02 9.736275325639619227e-02 1.002137183696708150e-01 1.016911216751863745e-01 1.015625358753342311e-01 9.977332891753455668e-02 9.656984621865866147e-02 9.265778880352124047e-02 8.933546023389274393e-02 8.840011414162944614e-02 9.152234285029842153e-02 9.923538213952019793e-02 1.104971074125906116e-01 1.232742880325671531e-01 1.354255624343247422e-01 1.453309686672430157e-01 1.523014660630508943e-01 1.568505125269935574e-01 1.606978842135709240e-01 1.662001531699894841e-01 1.750889836014132561e-01 1.871761627257892135e-01 2.001089067500228524e-01 2.102935573167021288e-01 2.141545829106772381e-01 2.092121849785119614e-01 1.951236730432398814e-01 1.750631295418274280e-01 1.571946215534560654e-01 1.526573184312939868e-01 1.646333396210376276e-01 1.818719033967777787e-01 1.891148645522141847e-01 1.766753542109001651e-01 1.438493340500010820e-01 1.017352720856628950e-01 7.956283329029872897e-02 9.836573314437527249e-02 1.266687259856386638e-01 1.422244911189076144e-01 1.436189411971821039e-01 1.412824513414336070e-01 1.518217729895828538e-01 1.850222022016364820e-01 2.352343199784354133e-01 2.908573611477764387e-01 3.437651319759228441e-01 3.923329696641991715e-01 4.385806971836016532e-01 4.798836121316075176e-01 5.039874144124011357e-01 4.954612295714038162e-01 4.481782817336070757e-01 3.720697149679364490e-01 2.865611162524939748e-01 2.025792588087566848e-01 1.129047094165954862e-01 2.170595963491895458e-02 1.115924224542938770e-01 2.062416049690108943e-01 2.556138554422950349e-01 2.444033505827674368e-01 1.776142841784349169e-01 7.805309068218373170e-02 3.128121922080932121e-02 1.078032309491106927e-01 1.467430452581848233e-01 1.433460906608254870e-01 1.065971878552637586e-01 5.169954130360564226e-02 6.568821814985725469e-03 5.475331571005462999e-02 8.833856866468306479e-02 1.056103694301200602e-01 1.084700860604757428e-01 1.003537356750666965e-01 8.560674917205446377e-02 7.035309519934612732e-02 6.380731915309283131e-02 7.260214656605780414e-02 9.189811209915972612e-02 1.137102144883970906e-01 1.334727871909280605e-01 1.492873505895274122e-01 1.607493190033362218e-01 1.682393239036380495e-01 1.724334419593417378e-01 1.739700446741325457e-01 1.732842477283877969e-01 1.705975525220781719e-01 1.660067341753789782e-01 1.595990615799300905e-01 1.515390065876108250e-01 1.421048165439477984e-01 1.316799364277446704e-01 1.207162873443267115e-01 1.096869699607193188e-01 9.904110010069692993e-02 8.916759409804697611e-02 8.036998250579806269e-02 7.285157906771567993e-02 6.670975086789933395e-02 6.193910488051747321e-02 5.844447349440972522e-02 5.606347855480045550e-02 5.459492203960986112e-02 5.382629533720318521e-02 5.355448161545368901e-02 5.359760951920846533e-02 5.379967200761555379e-02 5.403088758002190517e-02 5.418625533503076963e-02 5.418364385240703046e-02 5.396189206262847621e-02 5.347897306902255760e-02 5.271015199747550867e-02 5.164609040923024558e-02 5.029090613671120119e-02 4.866024234552444178e-02 4.677942235519744890e-02 4.468177109809230024e-02 4.240717702627599256e-02 4.000095477153560453e-02 3.751304967351732494e-02 3.499759505424713396e-02
8.441843111107191766e-02 8.702371500299624363e-02 8.939625945649744276e-02 9.148993555768322739e-02 9.325752647109668281e-02 9.465188141839213365e-02 9.562743015195687701e-02 9.614212703254763903e-02 9.615990488141720749e-02 9.565373185380482424e-02 9.460937883778676449e-02 9.303001628381478427e-02 9.094175557086663086e-02 8.840019926820559537e-02 8.549789414933033072e-02 8.237214194787360888e-02 7.921166049500802386e-02 7.625880329527019719e-02 7.380150152024871069e-02 7.214727493585491869e-02 7.157458253533743875e-02 7.226872346144841419e-02 7.426613625233653704e-02 7.743480613155157011e-02 8.149849191349278765e-02 8.608629300832361386e-02 9.078228717071265552e-02 9.516249374031061914e-02 9.882123086156929803e-02 1.013967592569644943e-01 1.026084474874687652e-01 1.023181887363217440e-01 1.006279992287859026e-01 9.801781454135655158e-02 9.549244098762561805e-02 9.460732721673900669e-02 9.710951781629006963e-02 1.040874993904373214e-01 1.152138413783057036e-01 1.288370473847368081e-01 1.427162413519187378e-01 1.547630999458152190e-01 1.636080784978690694e-01 1.690515503069134617e-01 1.723152681126345342e-01 1.757441447722712102e-01 1.815658363837227562e-01 1.900728916569797977e-01 1.987153864860063401e-01 2.030489181575318158e-01 1.986936044219373698e-01 1.830919481230015300e-01 1.566493834860285816e-01 1.234821312047944541e-01 9.260661714666112987e-02 7.876841356046916653e-02 8.880492532884834422e-02 1.083238111158388584e-01 1.226725548274387456e-01 1.239477885371953747e-01 1.082833423911057219e-01 7.633629954014614638e-02 4.125705849203792352e-02 5.613769623199905273e-02 1.022945746519119126e-01 1.404659063451968726e-01 1.615215248254985581e-01 1.674613171164773817e-01 1.694723626443251918e-01 1.829318095558954971e-01 2.165653845222166307e-01 2.686767855732832277e-01 3.344700171953373102e-01 4.091136350183680603e-01 4.839215914192103174e-01 5.429013365272368219e-01 5.656279864500720622e-01 5.366596479965152211e-01 4.559118490579082694e-01 3.426840200502570544e-01 2.283915912765695500e-01 1.373465264979680245e-01 6.857153193821620418e-02 4.514003067258034324e-02 1.104158846470640054e-01 1.721642513698150301e-01 1.958900245163456566e-01 1.699434486010767964e-01 1.015768380341610100e-01 1.192055851212665482e-02 7.352322541295269742e-02 1.340686866817156209e-01 1.594309403104400835e-01 1.501602125843509161e-01 1.144288353187927626e-01 6.352645218886314449e-02 9.069766527884069729e-03 4.379794057750657083e-02 8.513944208760669541e-02 1.125648871746729729e-01 1.239826274517827898e-01 1.194846136197703357e-01 1.016100786705582126e-01 7.599116807089638381e-02 5.441581205309939384e-02 5.678097355191139700e-02 8.082742205560514148e-02 1.087191939559396386e-01 1.328690778320099353e-01 1.511238076375582273e-01 1.633740759420049538e-01 1.703732882280998562e-01 1.731360564434723526e-01 1.725967784483116996e-01 1.694648803755540722e-01 1.642272519783062046e-01 1.572301633700614876e-01 1.487745442225146264e-01 1.391823912761604443e-01 1.288214870900734332e-01 1.180960665950187422e-01 1.074188629379611154e-01 9.717878206371205474e-02 8.771338045463626665e-02 7.928985378753443392e-02 7.209414683056492024e-02 6.622589430890550577e-02 6.169751299729745592e-02 5.843817936325896439e-02 5.630526728905799888e-02 5.510439902523421585e-02 5.461497541822539492e-02 5.461491308833420905e-02 5.489927110946084265e-02 5.529104851060571285e-02 5.564545416370383912e-02 5.584999276815335451e-02 5.582236059992257832e-02 5.550739998344416531e-02 5.487376296966137157e-02 5.391059000681628494e-02 5.262434909838729913e-02 5.103591752969405260e-02 4.917796425411616323e-02 4.709267772305159722e-02 4.482986894896401342e-02 4.244545666103549664e-02 4.000030402057359186e-02 3.755931424738936236e-02 3.519059161050978185e-02 3.296432416152363098e-02
8.737737890478018687e-02 9.081255185202828650e-02 9.405860368360378920e-02 9.706246543855288900e-02 9.976760697747664997e-02 1.021148169500097069e-01 1.040433266323224498e-01 1.054923553310171264e-01 1.064031690811641229e-01 1.067217618130496953e-01 1.064022904282216769e-01 1.054114237769755574e-01 1.037338005623108517e-01 1.013788275743158773e-01 9.838906609852551832e-02 9.485038725151308248e-02 9.090376395711974311e-02 8.675764708021731220e-02 8.269768973039468007e-02 7.908640394850710575e-02 7.633978938587558660e-02 7.486656774861645547e-02 7.497018241042342768e-02 7.674781138476326203e-02 8.004376929569198551e-02 8.448551743883403464e-02 8.957188793409158467e-02 9.476168042890889542e-02 9.953574792589553466e-02 1.034354320181257447e-01 1.060924543790626312e-01 1.072657810038996906e-01 1.068985010659659618e-01 1.052037882320187717e-01 1.027758938331358729e-01 1.006803417542811718e-01 1.003878417117581856e-01 1.033521874235136251e-01 1.102637012147813650e-01 1.205280483839251404e-01 1.324687022358239097e-01 1.440211741329149309e-01 1.534633758897657740e-01 1.600328917284656316e-01 1.643667778405496771e-01 1.684522161086824121e-01 1.745609950262143328e-01 1.832267773030121505e-01 1.917787859145178853e-01 1.949691929611910013e-01 1.872031545465056013e-01 1.649888302237111637e-01 1.290221213599827554e-01 8.652375907767835550e-02 5.746510162669705296e-02 6.566636869453995606e-02 8.481549502334924384e-02 8.992306089216428600e-02 7.783798050687547321e-02 5.761453382699374681e-02 4.403066865216321429e-02 3.713237707932110637e-02 2.003062838310742250e-02 2.566585468800890169e-02 7.676265084996755639e-02 1.284476196473745002e-01 1.645120759504956065e-01 1.778311987334471600e-01 1.741330642247446436e-01 1.699991804810880580e-01 1.833507708246628620e-01 2.250823841759453658e-01 2.981963342311928500e-01 3.938759650022111702e-01 4.899874351588795474e-01 5.586193336599074577e-01 5.767566899816859438e-01 5.351249976193988012e-01 4.424528112994959850e-01 3.233276160618107631e-01 2.095362674344911635e-01 1.270962134627003082e-01 8.430376549978267631e-02 7.559501715364895513e-02 9.045455546372785371e-02 1.051787581503629831e-01 9.903058150969137885e-02 6.551897784143984049e-02 1.838197001603791500e-02 6.062658147720410146e-02 1.184240527638680957e-01 1.595116085650905013e-01 1.764304421582933713e-01 1.668559055721534623e-01 1.327072600265265245e-01 8.058889891895332225e-02 3.299572091656601674e-02 6.746911952511649990e-02 1.212252954600988170e-01 1.598641866623656538e-01 1.767969955648655833e-01 1.712860541746184795e-01 1.467218901068289283e-01 1.095692209493169672e-01 6.946665258310286140e-02 4.609988764434805320e-02 6.169240149633464787e-02 9.116993007289914130e-02 1.171324684925916237e-01 1.361283951109422130e-01 1.481846933989988402e-01 1.543821332810791924e-01 1.560393582712503169e-01 1.543385845612793017e-01 1.501875466270235493e-01 1.442294890427742726e-01 1.369241357962581174e-01 1.286368954116542118e-01 1.197007377572992665e-01 1.104425540436285436e-01 1.011828553379429119e-01 9.222285967986808275e-02 8.383044395201653953e-02 7.623079108825707439e-02 6.960197019586630840e-02 6.407190590544942221e-02 5.971248833213093493e-02 5.652978179421733890e-02 5.445524906446588126e-02 5.334686400403397533e-02 5.300563110975547304e-02 5.320383351118222748e-02 5.371481634578211678e-02 5.433551436833146397e-02 5.489880577084132324e-02 5.527740059788069371e-02 5.538244699771179003e-02 5.515953581595643002e-02 5.458378420903543804e-02 5.365488231952914022e-02 5.239251067999069894e-02 5.083229032634508510e-02 4.902230770713179864e-02 4.702019178425781432e-02 4.489067139250373095e-02 4.270348541714804463e-02 4.053144620876170806e-02 3.844837010762697238e-02 3.652651429671700117e-02 3.483316377728982310e-02 3.342620612218165366e-02
8.825572210166728049e-02 9.246986258412642767e-02 9.655249329642486000e-02 1.004465026829618746e-01 1.040891821106810639e-01 1.074125939396382012e-01 1.103442502024444688e-01 1.128081865371357434e-01 1.147265337631784288e-01 1.160217116912077157e-01 1.166193986025347989e-01 1.164524688323973767e-01 1.154661453241843244e-01 1.136246908776155778e-01 1.109200673997394332e-01 1.073831224296801917e-01 1.030979694842451000e-01 9.822013393895234756e-02 9.299820922549584257e-02 8.779591634863430361e-02 8.310423488043863771e-02 7.952013433948532106e-02 7.765755882064712123e-02 7.797797847202667110e-02 8.060606633134127785e-02 8.525784561127383587e-02 9.133286985795355251e-02 9.808380551487330679e-02 1.047565476572554916e-01 1.106693372393850461e-01 1.152518783501658012e-01 1.180716706557381895e-01 1.188650861461296171e-01 1.175831311800397405e-01 1.144574185862653054e-01 1.100835287480561031e-01 1.054914919784477323e-01 1.021062811792644576e-01 1.014244658585690684e-01 1.043503889289093545e-01 1.106078828220035254e-01 1.188405508630918650e-01 1.273590851940998581e-01 1.349940615621604278e-01 1.416991688276547645e-01 1.486489261037690079e-01 1.574346620296193933e-01 1.683542409572056364e-01 1.789711896747631370e-01 1.843668952200406552e-01 1.790604454723735139e-01 1.597668501227892113e-01 1.289946145386821896e-01 1.010962458488121746e-01 1.024843608534072859e-01 1.309624925731010803e-01 1.558364604435678313e-01 1.575136309186447869e-01 1.305609985908430803e-01 8.226298662945757956e-02 3.695761711279533374e-02 4.541250581429556732e-02 6.185802424136903344e-02 5.915866732185207783e-02 6.908029901481330115e-02 1.100814996716839023e-01 1.496098218472852182e-01 1.657821993475178668e-01 1.573425193165618463e-01 1.396857253943672439e-01 1.365998138846702958e-01 1.718708882643337488e-01 2.530751882793084717e-01 3.610889650756011204e-01 4.621229045400885305e-01 5.237673493845401707e-01 5.283669350738712245e-01 4.788307074888780157e-01 3.941900076751941318e-01 2.985799515490877853e-01 2.120065240044996524e-01 1.488788685787828803e-01 1.161154039681231986e-01 9.975039990195658235e-02 7.505558517381530348e-02 3.300730964054976457e-02 1.878923477164851780e-02 6.489194625242582226e-02 9.559724852297911413e-02 1.137932133632123394e-01 1.334228541949844804e-01 1.598484638040711114e-01 1.801388693536099539e-01 1.779312101830006765e-01 1.460160202574788402e-01 9.176182019498405062e-02 6.044343758392058119e-02 1.116936988054528235e-01 1.755661051723672594e-01 2.203400357756008232e-01 2.379692300272760463e-01 2.285475233881051338e-01 1.972310159283176267e-01 1.520978553051790250e-01 1.027376736524567291e-01 6.170773842948449467e-02 5.103787186392871184e-02 7.073474274519488125e-02 9.379090871695751341e-02 1.112126381832951871e-01 1.221322878783175220e-01 1.275887427665000351e-01 1.289827401978094479e-01 1.275566251719343902e-01 1.242313189601262080e-01 1.196179382148187392e-01 1.141040746216466645e-01 1.079483738958135486e-01 1.013498947157363411e-01 9.448632438045702353e-02 8.753006321948342272e-02 8.065399488105425008e-02 7.403476460728465602e-02 6.785564725347824344e-02 6.230632356277149286e-02 5.757410033928204302e-02 5.382137675387552861e-02 5.114975183253996083e-02 4.956277334993147016e-02 4.894902311069343481e-02 4.910058734837335903e-02 4.975927054545915135e-02 5.066676384421951035e-02 5.159984689732479562e-02 5.238642080845960780e-02 5.290757733417014025e-02 5.309241287074981108e-02 5.291023671211389501e-02 5.236257816518220115e-02 5.147597293130747736e-02 5.029579487664577464e-02 4.888108671900890517e-02 4.730021362911299848e-02 4.562710493167898562e-02 4.393781800572341828e-02 4.230715416985864064e-02 4.080510559122034475e-02 3.949305491986488531e-02 3.841990718555126499e-02 3.761865997382258381e-02 3.710416382689720599e-02
8.696042018763526504e-02 9.185636285221150665e-02 9.668836814998914286e-02 1.013983372611260425e-01 1.059208299259216113e-01 1.101830161026781524e-01 1.141048898275422302e-01 1.175998328297987450e-01 1.205756367509112498e-01 1.229361196125535599e-01 1.245835070027784541e-01 1.254217955721403654e-01 1.253613830692562603e-01 1.243253472498396378e-01 1.222579044244404139e-01 1.191358037409833565e-01 1.149837419572811575e-01 1.098952999643494771e-01 1.040611958788883601e-01 9.780594402358450123e-02 9.162960688885758709e-02 8.623709779144619891e-02 8.250709311323757567e-02 8.132521630989750228e-02 8.326678854077824987e-02 8.830875448113911785e-02 9.582127919133066885e-02 1.048180964901595236e-01 1.142250051665875815e-01 1.230328266827686173e-01 1.303577216285365936e-01 1.354662270555480330e-01 1.377985808777466292e-01 1.370026346410002926e-01 1.329821511005800927e-01 1.259626462865590935e-01 1.165800400282854671e-01 1.059931776818398563e-01 9.597991988152120013e-02 8.882634522733912075e-02 8.661154954078402468e-02 8.994394341097824985e-02 9.753300229793358811e-02 1.073459755189810905e-01 1.179453747461871871e-01 1.289454787396576152e-01 1.406045267290325362e-01 1.528108195945871162e-01 1.640454185927503472e-01 1.711826060908525071e-01 1.706125599325593045e-01 1.606612794973178160e-01 1.452663555134360296e-01 1.373594164957285813e-01 1.510953331703354108e-01 1.811136947230028160e-01 2.072852300286104898e-01 2.127938774053969584e-01 1.911032454051090901e-01 1.490448526531643891e-01 1.092565400226990502e-01 9.878374233679973471e-02 1.047507926191224847e-01 9.848369385502840634e-02 8.466378362668480761e-02 9.310146779090673619e-02 1.182205027544433740e-01 1.292649208917642789e-01 1.163479949053174839e-01 9.105538746400891614e-02 8.578653807319168434e-02 1.371254989232243149e-01 2.324484268247225816e-01 3.402182327644268645e-01 4.256539563266547588e-01 4.621275031945566991e-01 4.451334446219193941e-01 3.930375155391966913e-01 3.297658187172216038e-01 2.645301005574641762e-01 1.973057988343268621e-01 1.441736842542579722e-01 1.288477444880887224e-01 1.262170422302604234e-01 1.030924798463944692e-01 8.360331740938732603e-02 1.167912283485384173e-01 1.573750654119809300e-01 1.633264612376135461e-01 1.329923752994719710e-01 1.051761167221604842e-01 1.305999993071574050e-01 1.715452515196399241e-01 1.826571530127580056e-01 1.525976297338267895e-01 9.618682642622004841e-02 8.177753266241237495e-02 1.486453156817254262e-01 2.198659953596172056e-01 2.671076474696094105e-01 2.833092849503892063e-01 2.702421441835291538e-01 2.348653002293423220e-01 1.866509681440657042e-01 1.357296569767485472e-01 9.256156085752224871e-02 6.892694867647064516e-02 6.985511321898078829e-02 8.218618805719178633e-02 9.403409613717350624e-02 1.020037271739446250e-01 1.061939618561611870e-01 1.075983329055582444e-01 1.071955038738720833e-01 1.056643473585283516e-01 1.033635957611411804e-01 1.004206787453818805e-01 9.684258168716494697e-02 9.260518150013249961e-02 8.770962720884550867e-02 8.221136428280735597e-02 7.623172095034815021e-02 6.995997460204160523e-02 6.365023553925952537e-02 5.761368509405755817e-02 5.220184754096528212e-02 4.777043287857834358e-02 4.461188651279095196e-02 4.286399217381065690e-02 4.244400688713708542e-02 4.306932162817899562e-02 4.435893746443429070e-02 4.594305009456660371e-02 4.752630308813588639e-02 4.890387122183894458e-02 4.995239641876060566e-02 5.061323852014052577e-02 5.087609585106093318e-02 5.076538936544935238e-02 5.032951912041011555e-02 4.963244553625825034e-02 4.874698036513296084e-02 4.774927051810774065e-02 4.671409200625926267e-02 4.571071949048745309e-02 4.479930282566906008e-02 4.402785578662522098e-02 4.343010427839644888e-02 4.302448981334359296e-02 4.281453032516704948e-02 4.279051543884145048e-02
8.355833825666365844e-02 8.899914269064304606e-02 9.444844072755870235e-02 9.985000024615667269e-02 1.051389982414672325e-01 1.102415843316415928e-01 1.150746482986791802e-01 1.195458773747227615e-01 1.235542130077019740e-01 1.269908473329611487e-01 1.297409392654030047e-01 1.316862835734539383e-01 1.327092413306985019e-01 1.326983503402006659e-01 1.315562029297728530e-01 1.292104453286306853e-01 1.256291792700574284e-01 1.208427107464690037e-01 1.149745197274856245e-01 1.082851819769908575e-01 1.012319627294074736e-01 9.453768048293510751e-02 8.923044986312364535e-02 8.655063831801571017e-02 8.759657254187154518e-02 9.280138444055026359e-02 1.016811528293867228e-01 1.130866505320954618e-01 1.256284977580088003e-01 1.379437552507077058e-01 1.487910802232128571e-01 1.570762504261489501e-01 1.618726334474061002e-01 1.624580261456833319e-01 1.583705452782985523e-01 1.494824920082032937e-01 1.360963435098196395e-01 1.190844553107918286e-01 1.001358791276654309e-01 8.222930398251905582e-02 7.015946898909745932e-02 6.893886511131866457e-02 7.838739928746359109e-02 9.321263766008235085e-02 1.087297671971879931e-01 1.225876953759389570e-01 1.341096450683800789e-01 1.434791139128707149e-01 1.509382303036888029e-01 1.561671355116965032e-01 1.583567401149109655e-01 1.573646218294561527e-01 1.556183605960974881e-01 1.588779595050852644e-01 1.723273237012717951e-01 1.936368585627149808e-01 2.127872153547291645e-01 2.188187798155759867e-01 2.062157717951531577e-01 1.789408091141033441e-01 1.509202886170430136e-01 1.365269815044078683e-01 1.320889732125170579e-01 1.219743826267107450e-01 1.021734557040466784e-01 8.459219151441317586e-02 7.834731666450947540e-02 7.184263451209900453e-02 5.298110931637122628e-02 2.879946176767782251e-02 6.272089308077720415e-02 1.459656697285956206e-01 2.495677449413951643e-01 3.459319981549172085e-01 4.043658442522819474e-01 4.103105192346533925e-01 3.779840518122797866e-01 3.379692653487197940e-01 2.994999727885621632e-01 2.417014118236170683e-01 1.584578878017253445e-01 1.041936261804900371e-01 1.355900375334127828e-01 1.609029917444723401e-01 1.481795201569265918e-01 1.454638676479086401e-01 1.869710624735548554e-01 2.199331607749090423e-01 2.014904897288862240e-01 1.281542329972284455e-01 3.872073711607112306e-02 1.004133841520302300e-01 1.710760212298044480e-01 1.910164684106726019e-01 1.584733220726980973e-01 9.691371924234211399e-02 9.025240127870771956e-02 1.654721650779497899e-01 2.391784953622010101e-01 2.856210331872772179e-01 2.995998438055494928e-01 2.846569652208824075e-01 2.491384134475219392e-01 2.033667038770596014e-01 1.577165275247978671e-01 1.215068452111404823e-01 1.012161439470350976e-01 9.631688564113038975e-02 9.943366167367287400e-02 1.038270350873062159e-01 1.066657015560987520e-01 1.076211615534360261e-01 1.072808563995487352e-01 1.062947966422123081e-01 1.050271773027852129e-01 1.035056501671675899e-01 1.015263930299089568e-01 9.880359511563539809e-02 9.509209637400878323e-02 9.025826720307178475e-02 8.430526836638646548e-02 7.736961411102546982e-02 6.970504898881195455e-02 6.166564236187289938e-02 5.369600961595132754e-02 4.633065302358348875e-02 4.018730207661241199e-02 3.589716561292279756e-02 3.388664443592231262e-02 3.408664425828725891e-02 3.591784737453068005e-02 3.862816434323744497e-02 4.159705042511303852e-02 4.441830733759077193e-02 4.686337306832995264e-02 4.882565337906646930e-02 5.027740881800669970e-02 5.124074677579974063e-02 5.176842437141851438e-02 5.193079409948463815e-02 5.180656096405040351e-02 5.147597932092214806e-02 5.101570643246382264e-02 5.049488935420809455e-02 4.997228921221359005e-02 4.949438655990843344e-02 4.909447546783666377e-02 4.879274505169860915e-02 4.859727766485684441e-02 4.850579343522403580e-02 4.850788302663255891e-02
7.828376112255004682e-02 8.410376422373129490e-02 9.000408885539834536e-02 9.593269895388768786e-02 1.018282586643419751e-01 1.076193615241017032e-01 1.132239029024190158e-01 1.185486751602500832e-01 1.234892906591157913e-01 1.279305706123793074e-01 1.317475807044131697e-01 1.348075520596536958e-01 1.369730063874561032e-01 1.381065206090821007e-01 1.380777430297934205e-01 1.367735524847778494e-01 1.341127066375600307e-01 1.300670717896467987e-01 1.246927103797248748e-01 1.181757405313672987e-01 1.108991049850103772e-01 1.035327377826079503e-01 9.712629252760507370e-02 9.311231513649505243e-02 9.302742839194193258e-02 9.786967140749429361e-02 1.075328888235121128e-01 1.208958002823812272e-01 1.363564819123894989e-01 1.522481633008563595e-01 1.669974739778672945e-01 1.791577134786382086e-01 1.874255322143491276e-01 1.906809073704157920e-01 1.880572024269542286e-01 1.790387251930185275e-01 1.635851991033868136e-01 1.422982232071005326e-01 1.167005444464493114e-01 8.988794303047985268e-02 6.822098454477207308e-02 6.232483590719602867e-02 7.514323814819583169e-02 9.572023116843507429e-02 1.150855814858707804e-01 1.292750108110649887e-01 1.371839930098778526e-01 1.396829346818100892e-01 1.391350009522484277e-01 1.385427113044747915e-01 1.401504576327687324e-01 1.443253556991937747e-01 1.498929647125154807e-01 1.555756117557509366e-01 1.608851467847682570e-01 1.655992605801006323e-01 1.686184252144655726e-01 1.679152510421159927e-01 1.622352103221764152e-01 1.530936586056491078e-01 1.444991149308971490e-01 1.390827793113750821e-01 1.345003863026811852e-01 1.256430092068092641e-01 1.090681087663654403e-01 8.384279642978320624e-02 5.088585168931260977e-02 1.711912243198267583e-02 2.727359209814246219e-02 5.504950031379728104e-02 9.916874955716094286e-02 1.788719606257714867e-01 2.776843981989298160e-01 3.598249790441882534e-01 3.965725710036177021e-01 3.882125042395996317e-01 3.667918794279773631e-01 3.558607314487004514e-01 3.292437796440726427e-01 2.495751741448981598e-01 1.202938965510233216e-01 6.126285777420199113e-02 1.557022847642724472e-01 1.927611289100037983e-01 1.750015618339325341e-01 1.729278040400462624e-01 2.197340746350088803e-01 2.500129060174502982e-01 2.198795163268391639e-01 1.319736830167633213e-01 4.826628138096017429e-02 1.255122845037246471e-01 1.955196440758529552e-01 2.097066143078532008e-01 1.692591919370915743e-01 9.976950513595386760e-02 8.633905819891567190e-02 1.598226671392080633e-01 2.303215087003332995e-01 2.729119734415590970e-01 2.842145862116931543e-01 2.691940169063973820e-01 2.370792646866055065e-01 1.986231427600707311e-01 1.640468395642863952e-01 1.408176271422732773e-01 1.306770588254145826e-01 1.292142429756274191e-01 1.304489716269432720e-01 1.307446388081272004e-01 1.290744139063230433e-01 1.259033522118202519e-01 1.221847507684800938e-01 1.187098900690240072e-01 1.157864851725600580e-01 1.132154788781345733e-01 1.104792673755602833e-01 1.069927247274093107e-01 1.022940157013878248e-01 9.613508072711880736e-02 8.849250667350168353e-02 7.953575579121391348e-02 6.958273825166241822e-02 5.906326820045856851e-02 4.850818246644773846e-02 3.858974283108321940e-02 3.025036273376527710e-02 2.485217260026702235e-02 2.366577413893772297e-02 2.629353297176450013e-02 3.090247785715381779e-02 3.600267394942723020e-02 4.083168315466036841e-02 4.505638269931661055e-02 4.855513320698464502e-02 5.131336308715487432e-02 5.337368735002762099e-02 5.480972055429019635e-02 5.571074739163034417e-02 5.617188830670200722e-02 5.628738325132961323e-02 5.614586244789416397e-02 5.582703149820607280e-02 5.539946879300992888e-02 5.491936969402587410e-02 5.443013415739895305e-02 5.396270785786960039e-02 5.353656789708606534e-02 5.316120984421930651e-02 5.283796136766988338e-02 5.256193420757710594e-02
7.152521450410818937e-02 7.754369205610686655e-02 8.370866006877972221e-02 8.997382897446505601e-02 9.628343580100420795e-02 1.025712067373061032e-01 1.087594074098504893e-01 1.147580504159605858e-01 1.204643560120418760e-01 1.257625957473585965e-01 1.305244932410210001e-01 1.346104158615121227e-01 1.378716733970334618e-01 1.401543578811080548e-01 1.413053352824255038e-01 1.411812750754206092e-01 1.396620488888272726e-01 1.366705653922191954e-01 1.322023182210847192e-01 1.263697840143081230e-01 1.194690284922588774e-01 1.120757518042002493e-01 1.051642630911661797e-01 1.001855270752704391e-01 9.891634698027057526e-02 1.028630703861431739e-01 1.124676705723473003e-01 1.268871853079893419e-01 1.444914279119485223e-01 1.634212864338559779e-01 1.818479402893568020e-01 1.980342732726119159e-01 2.103508278974872969e-01 2.173149422366602024e-01 2.176706007646031504e-01 2.105096420513694888e-01 1.954338025688832359e-01 1.727694486825120390e-01 1.438960164186418589e-01 1.119285143255090709e-01 8.351526020341211443e-02 7.133375820031624681e-02 8.295938033779459708e-02 1.059811080623766361e-01 1.272837999447736512e-01 1.405672069050138695e-01 1.436537434207200981e-01 1.375061855108726527e-01 1.262510124497457364e-01 1.167062701955953047e-01 1.150829518490806697e-01 1.212249391279593969e-01 1.285394359041389656e-01 1.300698000684377964e-01 1.223665553273741435e-01 1.062547927506751894e-01 8.659494294879413467e-02 7.145454809807944008e-02 6.804604524855187297e-02 7.531448887499167522e-02 8.737684913701945777e-02 1.009130965238716759e-01 1.132767445549486829e-01 1.190810219747467646e-01 1.112907621407455694e-01 8.732729427120616839e-02 6.317299859972669296e-02 7.944721715248664884e-02 1.161827899424279498e-01 1.386477421209228178e-01 1.562915018286225588e-01 2.079445694325745553e-01 2.895358241467973492e-01 3.569584184702190299e-01 3.835167250934154448e-01 3.837771238984245548e-01 3.940223900152026171e-01 4.090726749466483403e-01 3.787700916751781666e-01 2.720721668231604884e-01 1.069641382904705784e-01 6.231477697763483647e-02 1.762122092271009299e-01 2.044386998371773290e-01 1.701316348063968142e-01 1.627171459952882759e-01 2.165706272141981192e-01 2.492383378809784333e-01 2.207103174735349782e-01 1.491120974945839006e-01 1.200071352513584627e-01 1.797134950281734644e-01 2.305855469382646905e-01 2.314534009708493489e-01 1.827096309841138022e-01 1.081709688341168374e-01 7.916473796502324078e-02 1.397785830605553503e-01 2.017044391890345234e-01 2.377036213051864078e-01 2.454137162548996332e-01 2.307141598118027104e-01 2.035127208971659329e-01 1.750833714718011136e-01 1.551579387469881055e-01 1.477557397129186656e-01 1.493232855321769970e-01 1.532756844857635081e-01 1.550509670709541155e-01 1.531226845704904693e-01 1.480402331635154167e-01 1.413305195767534106e-01 1.346291933671075192e-01 1.290476958993948819e-01 1.248504924399689298e-01 1.215285073455668469e-01 1.181715466485309673e-01 1.138798386858972528e-01 1.080208383724641091e-01 1.003073570832762607e-01 9.076366615992610687e-02 7.964727059881678006e-02 6.736747038988712133e-02 5.442238728242117241e-02 4.137371906930400328e-02 2.891428343818942814e-02 1.829637982232624333e-02 1.305497370964993006e-02 1.675676274851386691e-02 2.432784779790675769e-02 3.207724073163042977e-02 3.904912117721336812e-02 4.499398955982546189e-02 4.987035435633457164e-02 5.372117629509512438e-02 5.663106168627978637e-02 5.870613168118589409e-02 6.006221927169401453e-02 6.081700561268574279e-02 6.108447263711226649e-02 6.097095018354027618e-02 6.057237573451215717e-02 5.997253420805670476e-02 5.924212081268624697e-02 5.843851017768954270e-02 5.760613276191427212e-02 5.677736079033886968e-02 5.597379632427770813e-02 5.520784081619518890e-02 5.448441652614408742e-02 5.380271168040973856e-02
6.379174215649401070e-02 6.982666497191451771e-02 7.606468706163826976e-02 8.246586144530472506e-02 8.898109464642345312e-02 9.555090840846416911e-02 1.021042475129431970e-01 1.085573899894535094e-01 1.148130426636516377e-01 1.207597389613102173e-01 1.262717002578252201e-01 1.312093813942823428e-01 1.354210024748236652e-01 1.387454846547140352e-01 1.410173778227783170e-01 1.420746288316437345e-01 1.417704536159141993e-01 1.399912545474979453e-01 1.366836403915077935e-01 1.318953755041790687e-01 1.258374886430518591e-01 1.189762609118887593e-01 1.121567702318682219e-01 1.067201422739116196e-01 1.044676697678267180e-01 1.072164223986288994e-01 1.159626738922678452e-01 1.303455237785320076e-01 1.489300523283386135e-01 1.698233160950065879e-01 1.910538082200887999e-01 2.106907412893349874e-01 2.268713100458095433e-01 2.378386259403070524e-01 2.420256105725002715e-01 2.381933732728886977e-01 2.256281323109946835e-01 2.044116096146350314e-01 1.758224407637185571e-01 1.430587822389993158e-01 1.127326408147741460e-01 9.641403967073589043e-02 1.029109719026223141e-01 1.238599677756110212e-01 1.448256767049786453e-01 1.567328019142376905e-01 1.554546584131738796e-01 1.408868514497123026e-01 1.172861930413343079e-01 9.429285191482475459e-02 8.486932438127575695e-02 9.065476747238067345e-02 9.701291127807677717e-02 9.118440035038745395e-02 6.915651366833584779e-02 3.541213222916880093e-02 1.922738402046558770e-02 4.536647136998842034e-02 5.828578332259393840e-02 4.588183243425571906e-02 8.311302789601382121e-03 4.495811815935271682e-02 9.720506874425637045e-02 1.295440219466259535e-01 1.288979630349808836e-01 1.007054242904135699e-01 9.542188762695662241e-02 1.496025998802723023e-01 2.045559661407095886e-01 2.239846275083029192e-01 2.145711248286708561e-01 2.240004604883576167e-01 2.757832008122604872e-01 3.282833318878056739e-01 3.554281902703544938e-01 3.794035476291169329e-01 4.228890118762484995e-01 4.520674924109306936e-01 4.128489993711942918e-01 2.873313874229838638e-01 1.066686621802855478e-01 6.764956436637714621e-02 1.761946827691790174e-01 1.921395384264610595e-01 1.401586223524775299e-01 1.185334006496960302e-01 1.741544382634375443e-01 2.072201700916190548e-01 1.852700503067764293e-01 1.411300779557939644e-01 1.535519501454761793e-01 2.128175713886857057e-01 2.507089309276437916e-01 2.418902516076320286e-01 1.898978087901224410e-01 1.173378076403227832e-01 7.961488755227334735e-02 1.213701778174299667e-01 1.712545057170663243e-01 1.986602544874851994e-01 2.009372395024108804e-01 1.844100676050267618e-01 1.600506824496059632e-01 1.406844477326061327e-01 1.354091380919430765e-01 1.426736766018849023e-01 1.537442453104697626e-01 1.615873605211307906e-01 1.634137901319772379e-01 1.595230602040798307e-01 1.519051128329803879e-01 1.431401696389157097e-01 1.354712132913424849e-01 1.300696769291912747e-01 1.267655706193003273e-01 1.244150536716354671e-01 1.216025783210970407e-01 1.171926993413688889e-01 1.105478263019996632e-01 1.015083525672634268e-01 9.027541147584768055e-02 7.727935240955681462e-02 6.306732883557246427e-02 4.821921850038619894e-02 3.329392701340365412e-02 1.882288462472123461e-02 5.750943598448409431e-03 8.728699743072294154e-03 1.984943206331485355e-02 2.986146531756414188e-02 3.848774959104242499e-02 4.570677669996306425e-02 5.156809092830595687e-02 5.616206093731997140e-02 5.960488837045293392e-02 6.202784149467793079e-02 6.356884038926430280e-02 6.436586033447046218e-02 6.455187732587951144e-02 6.425113617700899116e-02 6.357654207057093776e-02 6.262799542324098967e-02 6.149151268873991050e-02 6.023899982006394871e-02 5.892856653776875481e-02 5.760528490703294840e-02 5.630230338545108570e-02 5.504222822007429766e-02 5.383868087926366869e-02 5.269793748781174264e-02 5.162055821860218191e-02
5.566067444922565000e-02 6.154008038424869237e-02 6.766757455579951175e-02 7.400908009041835822e-02 8.052217390176155676e-02 8.715468953101870864e-02 9.384334985732976919e-02 1.005124681170561640e-01 1.070727835106068809e-01 1.134205317002482394e-01 1.194368940348024127e-01 1.249880268860711074e-01 1.299259507707136718e-01 1.340906886765615147e-01 1.373142020886096160e-01 1.394269122908713965e-01 1.402679668138102353e-01 1.397010074232192256e-01 1.376381630503749898e-01 1.340765204089366947e-01 1.291534818521489492e-01 1.232292951503653894e-01 1.170016813733892463e-01 1.116320739399431355e-01 1.087820854072335530e-01 1.103364741218296058e-01 1.176843324314219424e-01 1.310063503540328522e-01 1.492527523661445754e-01 1.706755867326779363e-01 1.932965345108843547e-01 2.151066037525052599e-01 2.341240991255571779e-01 2.484380560794704207e-01 2.562945099667871540e-01 2.562460835638198375e-01 2.473765415284734370e-01 2.296211167872465320e-01 2.042372648503936738e-01 1.745524239435779779e-01 1.470833465288992059e-01 1.317244006898738162e-01 1.355718711620641503e-01 1.533844549478452224e-01 1.726754028520632589e-01 1.832168392849312655e-01 1.791657780737427041e-01 1.589152605685930919e-01 1.253290936768743091e-01 8.672826793721308269e-02 5.935129016650496359e-02 5.753362496612397792e-02 6.159103044575559016e-02 4.891333949635656014e-02 1.787143231749159164e-02 4.695085387068650973e-02 1.052585534750501983e-01 1.520487888946822908e-01 1.701845976541728755e-01 1.513444086525347065e-01 1.052829381957616633e-01 8.484978315287888817e-02 1.302802517687388917e-01 1.709578826417010033e-01 1.689049179207920970e-01 1.327214372619021920e-01 1.372779876747933225e-01 2.144116810726010847e-01 2.841366872523717890e-01 3.017857656113571152e-01 2.689306744752267830e-01 2.316370971307234738e-01 2.416383193966746834e-01 2.801726068115102941e-01 3.193719408691825246e-01 3.739855943354913892e-01 4.419641046587533539e-01 4.760011945436225522e-01 4.304341191290608770e-01 2.994235636190911154e-01 1.240678185738337685e-01 7.700320818446364235e-02 1.709462956587974869e-01 1.861328789496439207e-01 1.309329095190717718e-01 6.802923265690319354e-02 9.096494211388761464e-02 1.149085815051088255e-01 9.581875098119735368e-02 8.235215397820028205e-02 1.395947374641782202e-01 2.069345918113416616e-01 2.414141946049078724e-01 2.311462071739686375e-01 1.826737772725384734e-01 1.181499967373731835e-01 8.529533054438713513e-02 1.168041117542746726e-01 1.567472687342810200e-01 1.760942870018311623e-01 1.715327248975222207e-01 1.494583639065569514e-01 1.222925917563104647e-01 1.063052519179675526e-01 1.110228962273634573e-01 1.278248685224924186e-01 1.437839730218123946e-01 1.525732071815162072e-01 1.531775530688108677e-01 1.475106940411775591e-01 1.388798173344706066e-01 1.307542884297270558e-01 1.255454992297568295e-01 1.237257667000814382e-01 1.239774044608980968e-01 1.242594017038576026e-01 1.228194228922853543e-01 1.186145410584134446e-01 1.112949311384646700e-01 1.010271699136423146e-01 8.830361671371485255e-02 7.378574838429494132e-02 5.818998103734376870e-02 4.221493011438546411e-02 2.652085272428049770e-02 1.193617066445628976e-02 5.855373149983401221e-03 1.671687136094104909e-02 2.767780731301697217e-02 3.723413441268710877e-02 4.525361013546848332e-02 5.175813280592542892e-02 5.683248056771046663e-02 6.059724935703704463e-02 6.319362192157110258e-02 6.477259168412989598e-02 6.548690303559887016e-02 6.548505148514616181e-02 6.490695168144396121e-02 6.388096611883568865e-02 6.252203156745350654e-02 6.093065740532870728e-02 5.919260692307423688e-02 5.737910879808923864e-02 5.554747880907247998e-02 5.374205881974145060e-02 5.199539913739031211e-02 5.032962092207753785e-02 4.875789850807664416e-02 4.728600012202848618e-02 4.591382339301031817e-02
4.770949206794564829e-02 5.327897288793550373e-02 5.913020284373015495e-02 6.523335479658877445e-02 7.155155611431443519e-02 7.803932130632813824e-02 8.464104082750373292e-02 9.128953789015169240e-02 9.790473723839668296e-02 1.043925255106251115e-01 1.106439259524004126e-01 1.165347654956814388e-01 1.219260859083920456e-01 1.266656523143093183e-01 1.305910570375100610e-01 1.335351296067751325e-01 1.353346873244356818e-01 1.358441658530564478e-01 1.349564668262482892e-01 1.326345925101248824e-01 1.289593601712246684e-01 1.242000991691975531e-01 1.189134717449304018e-01 1.140592869932618297e-01 1.110670563581618170e-01 1.116863034669782206e-01 1.174529047842164942e-01 1.289803694127798495e-01 1.456848405596467555e-01 1.661169982106762422e-01 1.884324746052311317e-01 2.106651748307100114e-01 2.308331911196896125e-01 2.470000988156680621e-01 2.573675316407956770e-01 2.604334448657528722e-01 2.552366347960688397e-01 2.417134305697132002e-01 2.212117643941305389e-01 1.972079307447075214e-01 1.760029338974231916e-01 1.658247284728192050e-01 1.714513182719140383e-01 1.885056877703895351e-01 2.067271056114317052e-01 2.164526282060646456e-01 2.113113663162727862e-01 1.888910573838074314e-01 1.511239102738249906e-01 1.045747103771432485e-01 6.080461236082444071e-02 3.626143990828088748e-02 3.001259587806867635e-02 1.355168884468319068e-02 3.617640031255679040e-02 9.986008974532081806e-02 1.692874471477675280e-01 2.236625729065703505e-01 2.444235249263795040e-01 2.238067306488234209e-01 1.764175246225428706e-01 1.524581724863528776e-01 1.854243938183171292e-01 2.205160388885209766e-01 2.142421986052643612e-01 1.794295039427395433e-01 1.938471223088755746e-01 2.767600958818545176e-01 3.491352103988596967e-01 3.634607070663216088e-01 3.178006683404200894e-01 2.491957357496031866e-01 2.156042095266527681e-01 2.393207872192605890e-01 2.983159747117724581e-01 3.789272898943859547e-01 4.556339703651803852e-01 4.859168779294429918e-01 4.390187617237584217e-01 3.188728222007132795e-01 1.766859407695300088e-01 1.432412715327382735e-01 2.106096816069980837e-01 2.360100967901009872e-01 2.027486204868474140e-01 1.449392020821677896e-01 1.095935648238507143e-01 9.778403580337426126e-02 6.989249414214518397e-02 4.231583058977687883e-02 9.823860197355598067e-02 1.648665359041892320e-01 2.024443845563015376e-01 1.991706874379575998e-01 1.594640539561967829e-01 1.046223690551272845e-01 8.412464881234039960e-02 1.200332212582861241e-01 1.581042211447865053e-01 1.739042358612531702e-01 1.646887160821357277e-01 1.369441377606377408e-01 1.034490084446831326e-01 8.299914896368441874e-02 8.847760158709057354e-02 1.068761589215758839e-01 1.222078733626719982e-01 1.288739264997471601e-01 1.273115445583695438e-01 1.208898052164790182e-01 1.141395976807866586e-01 1.109258818332219260e-01 1.125518526290990723e-01 1.173999629231766290e-01 1.225886281136983891e-01 1.256674528694246840e-01 1.252119816437932964e-01 1.207315559530547228e-01 1.123992090828307838e-01 1.007987613972125968e-01 8.673013160530616827e-02 7.107309085931687309e-02 5.470688869745493621e-02 3.850368781630023746e-02 2.353814161605334229e-02 1.268246562794099128e-02 1.431441129218181604e-02 2.375425217680516080e-02 3.339679319411373304e-02 4.181199196422848846e-02 4.873652611439140830e-02 5.416436789944416991e-02 5.818333938872033428e-02 6.092502699236761188e-02 6.254181873064303121e-02 6.319352175982763387e-02 6.303866537086783017e-02 6.222868430208507162e-02 6.090410776585027802e-02 5.919221937478200829e-02 5.720580786755890407e-02 5.504271866059214785e-02 5.278598099612329814e-02 5.050433818581490097e-02 4.825305353603395048e-02 4.607490288433175457e-02 4.400129564998812859e-02 4.205348868274597779e-02 4.024386995072722767e-02 3.857729224338597718e-02 3.705243230293574219e-02
4.043427995079672960e-02 4.556142198572668556e-02 5.099522270062069318e-02 5.670735566355195045e-02 6.266434233537498955e-02 6.882572771739511874e-02 7.514239982877361779e-02 8.155502510871823207e-02 8.799261253641207925e-02 9.437125977180178815e-02 1.005931792925301577e-01 1.065461563017614105e-01 1.121036592023205991e-01 1.171259160485167150e-01 1.214623991746467679e-01 1.249563450756719929e-01 1.274522097809813737e-01 1.288073727274924862e-01 1.289100304045287526e-01 1.277061524844696760e-01 1.252396104164298640e-01 1.217106505902899594e-01 1.175565091291145142e-01 1.135469067216001438e-01 1.108507191747347270e-01 1.109595373950009595e-01 1.153248117218879931e-01 1.247740919516996394e-01 1.391265022255287476e-01 1.573057519859079878e-01 1.777175626368616701e-01 1.985509561963209324e-01 2.179324286863424942e-01 2.340163130887351617e-01 2.450911842086655190e-01 2.497480308122586312e-01 2.471391539982498720e-01 2.373561791682724798e-01 2.219539301324457981e-01 2.045686157589486354e-01 1.911435060980169187e-01 1.882145705676187553e-01 1.982719106839678502e-01 2.167271253204940684e-01 2.348434895425104696e-01 2.441591679094767264e-01 2.387747462256927800e-01 2.163454067597590791e-01 1.786740626234264440e-01 1.319017915689652265e-01 8.589579687755111159e-02 5.156935012973500737e-02 3.275960670110902168e-02 3.213622497502245656e-02 7.027223097300050458e-02 1.330825423942432473e-01 1.995075798281228940e-01 2.481886883094167329e-01 2.615942111967376471e-01 2.355597964114723997e-01 1.919788340821418637e-01 1.830733411223770812e-01 2.215643571692596236e-01 2.526797232046282260e-01 2.462323491471320180e-01 2.279545814178451091e-01 2.599709558410371879e-01 3.365179906780270125e-01 3.959233127988183720e-01 4.037726231421560064e-01 3.625984548482500402e-01 3.005826812932178016e-01 2.579976207876579219e-01 2.688276189466614063e-01 3.303063162772187922e-01 4.088954722047545287e-01 4.686701709322070863e-01 4.812230967188028674e-01 4.323512148375850406e-01 3.321158633217878853e-01 2.322835063897288610e-01 2.263798729141327237e-01 2.904109709789525762e-01 3.290307819238991183e-01 3.205853645261593221e-01 2.923639938617153544e-01 2.763273487096392089e-01 2.650580506370417977e-01 2.287397963765864517e-01 1.593841756502325790e-01 8.983657019692971313e-02 1.006603389030942125e-01 1.457839475155185138e-01 1.576452558200291398e-01 1.286894518406664911e-01 7.819545724684132115e-02 6.824485922190134946e-02 1.169492148659280473e-01 1.594590481352110012e-01 1.765164417628934668e-01 1.671704106955198277e-01 1.385994141807613544e-01 1.031523149502815567e-01 7.738516008791272716e-02 7.451664753660205975e-02 8.545118460204344235e-02 9.448682110222370034e-02 9.625019676959800652e-02 9.232530282444449676e-02 8.770656174966129370e-02 8.787258477858200800e-02 9.490581606725918828e-02 1.062705475135369837e-01 1.178858543180435758e-01 1.266636249717513485e-01 1.309498436125817178e-01 1.302076721092131073e-01 1.246502249982815724e-01 1.149515324649326570e-01 1.020329391032813449e-01 8.691186874918015171e-02 7.060614013171204184e-02 5.409884404046689382e-02 3.840766025398526656e-02 2.497735873441141521e-02 1.713488498744374783e-02 1.911224549510707332e-02 2.660463682688761836e-02 3.461662203440804553e-02 4.164544618465271242e-02 4.732092692419396368e-02 5.160002876612398287e-02 5.456054836274246145e-02 5.633232332301162798e-02 5.706723925338313269e-02 5.692339510331766161e-02 5.605581244587348050e-02 5.461079724988329720e-02 5.272261137305608858e-02 5.051170427780903027e-02 4.808402232455699643e-02 4.553105494586799640e-02 4.293036530789468702e-02 4.034641529427461515e-02 3.783154268031012346e-02 3.542698814676521063e-02 3.316390478512709628e-02 3.106431495879642332e-02 2.914200921137115319e-02 2.740340770152507877e-02 2.584842256564112359e-02
3.416085105207780637e-02 3.874062969624481045e-02 4.364667990600831077e-02 4.884872951129429902e-02 5.431386105319120639e-02 6.000431617115653538e-02 6.587557939796580275e-02 7.187467402925165616e-02 7.793864643753778410e-02 8.399326089633175896e-02 8.995197483452309350e-02 9.571531830680146680e-02 1.011708668967084279e-01 1.061940816207471716e-01 1.106504029807148376e-01 1.143991443853248774e-01 1.172999558433274192e-01 1.192229561478027888e-01 1.200641050818213734e-01 1.197680420112787608e-01 1.183613932920406231e-01 1.159999937927533170e-01 1.130318791392185135e-01 1.100695115307415567e-01 1.080402060452228252e-01 1.081387424284107612e-01 1.115828896888289012e-01 1.191856929968403700e-01 1.309960062737787756e-01 1.462708068993593680e-01 1.637170867530764740e-01 1.817587396967457192e-01 1.987137659982057825e-01 2.129132435811895985e-01 2.228270138034741943e-01 2.272450481174306258e-01 2.255493477637719735e-01 2.181049824733430065e-01 2.067716464781116092e-01 1.953747486437339420e-01 1.894267589160484599e-01 1.937818297270067491e-01 2.088006336957996256e-01 2.293268317929000877e-01 2.476258018548105344e-01 2.565154508677166545e-01 2.510920450347616795e-01 2.297209321401476878e-01 1.946959974746943767e-01 1.523819482936879521e-01 1.121870702213362825e-01 8.287032382540043818e-02 6.694678741220046192e-02 6.731991523295838276e-02 9.601457895879415838e-02 1.470142985285337878e-01 1.986537475590621493e-01 2.288330860061174865e-01 2.222927385450165494e-01 1.809949467877931262e-01 1.425645876141849455e-01 1.683436073433544344e-01 2.256821704730972988e-01 2.568456718166148844e-01 2.562366633449699727e-01 2.656249215875864933e-01 3.189113701703730763e-01 3.845500916118991808e-01 4.216527711188574612e-01 4.231715925384680332e-01 4.070553011422881062e-01 3.906716953412030513e-01 3.830141798582671897e-01 3.964436462645025139e-01 4.340221522018827827e-01 4.724985296287100289e-01 4.846997400587537141e-01 4.599636904198496912e-01 3.996705749257919438e-01 3.151093218951354635e-01 2.516694083211114541e-01 2.793550019026003750e-01 3.599534421109034099e-01 4.168864736585767283e-01 4.333661252376587170e-01 4.335712413491997208e-01 4.358576234147365502e-01 4.224839633662760829e-01 3.651967987156753415e-01 2.587014845079590453e-01 1.254151023461020364e-01 2.890840570059659623e-02 9.962704971781127794e-02 1.324449466969978839e-01 1.120478511698765334e-01 5.529489557933176674e-02 3.673229400472861200e-02 1.005847433525055984e-01 1.486195703979338312e-01 1.691879135621267016e-01 1.635483662661396109e-01 1.396628647493700359e-01 1.091605176076800299e-01 8.441997457972154340e-02 7.299235515544461039e-02 7.061831635241001826e-02 6.807437222192248838e-02 6.205929803392232214e-02 5.650407037363617407e-02 5.925804318113529756e-02 7.283926694001557900e-02 9.181841167287697891e-02 1.104739117775752621e-01 1.254100275306415102e-01 1.349694507837166380e-01 1.386283406220502612e-01 1.366138428300572027e-01 1.296332698133108863e-01 1.186669649254390307e-01 1.048112314621561930e-01 8.916762021867979948e-02 7.277831423383519793e-02 5.661458526940455621e-02 4.165117663589898434e-02 2.914274278227944881e-02 2.127678574077784476e-02 2.052907691452641667e-02 2.508564118873371843e-02 3.104705820707217775e-02 3.654767811043177494e-02 4.099467046806275911e-02 4.425216136414516360e-02 4.635581100521334041e-02 4.741188098108729126e-02 4.755522696947919736e-02 4.692898372430004406e-02 4.567372469707044885e-02 4.392145587025831494e-02 4.179239142662739825e-02 3.939346077908793126e-02 3.681793718774781926e-02 3.414579906248865759e-02 3.144456044588368748e-02 2.877038607495623068e-02 2.616935944168571893e-02 2.367880841828863547e-02 2.132861596379518818e-02 1.914245395168591088e-02 1.713887529591576891e-02 1.533218224562049592e-02 1.373295990748882658e-02
2.897015504319283563e-02 3.293555847762649758e-02 3.724307130438812147e-02 4.185752117530758265e-02 4.674386310703348979e-02 5.186465111983570159e-02 5.717786728868885782e-02 6.263506197223835115e-02 6.817976511157999853e-02 7.374616501766922960e-02 7.925809795604955854e-02 8.462844536196743872e-02 8.975909830583253535e-02 9.454172653307807428e-02 9.885969018571506839e-02 1.025915675290733076e-01 1.056169572232300707e-01 1.078254685273741659e-01 1.091301551112167784e-01 1.094870682560996761e-01 1.089229819716728137e-01 1.075732054939746024e-01 1.057293634902030516e-01 1.038898566998970596e-01 1.027884094562375727e-01 1.033491423488417243e-01 1.065081599521850164e-01 1.129129643395824223e-01 1.226509772764751011e-01 1.351824599489833412e-01 1.494763728157070259e-01 1.642081154287289013e-01 1.779232248095374558e-01 1.891682887922851164e-01 1.966321503998537390e-01 1.993413676564319559e-01 1.969478933121953657e-01 1.901390396198688049e-01 1.811457408684619408e-01 1.740639409364924395e-01 1.740498780864462858e-01 1.844218037610373118e-01 2.036669042074101266e-01 2.260237232481474845e-01 2.444362955857719288e-01 2.528209498778000164e-01 2.473465499676772428e-01 2.273676329763991699e-01 1.961489850067399676e-01 1.609991326134908307e-01 1.315582871165267287e-01 1.140873883678810430e-01 1.062237579078689625e-01 1.051955557448034789e-01 1.177678113649191227e-01 1.463035735187190878e-01 1.748857477085011825e-01 1.810929316320761540e-01 1.491622308703782485e-01 7.997354654550407893e-02 5.423360659927860955e-02 1.432605754205152626e-01 2.131094611063503730e-01 2.402142027163700622e-01 2.469926657220117561e-01 2.840313463569678065e-01 3.533949147264900392e-01 4.079100965731919382e-01 4.247794929266892616e-01 4.278407963721944096e-01 4.544730135023699047e-01 5.029151728652566655e-01 5.469955739851818377e-01 5.755390381293487012e-01 5.850331722260669887e-01 5.644941233579701123e-01 5.084588621355488058e-01 4.301838064591712030e-01 3.465443987401588544e-01 2.649365709840164063e-01 2.233419807865855422e-01 2.835077202278136754e-01 3.882172206071317078e-01 4.659927298880466306e-01 5.042680763744787908e-01 5.232279667519910138e-01 5.318660171099667267e-01 5.094738574178094836e-01 4.327937806512716645e-01 3.032921414550726613e-01 1.496027481464908826e-01 4.277514437883852411e-02 1.110499390276040027e-01 1.486275040487522736e-01 1.307820820305692355e-01 7.375281312698594993e-02 1.814739009019821631e-02 7.486958954780892350e-02 1.235462410790361676e-01 1.470392089012369230e-01 1.472332651858596908e-01 1.318543756483066542e-01 1.106861644354989876e-01 9.164165103816815372e-02 7.717126652747768878e-02 6.423535887729904525e-02 4.916525323967860239e-02 3.318348312388504084e-02 3.004049449511024539e-02 4.898631069861050791e-02 7.491622629402859557e-02 9.978762963015488929e-02 1.203990784458634777e-01 1.351990039312715164e-01 1.436158834684139185e-01 1.457835951145213249e-01 1.423309780049583362e-01 1.341963992743443468e-01 1.224708235377402477e-01 1.082753945496966463e-01 9.267589887083843569e-02 7.663388961197289961e-02 6.099529526456992645e-02 4.652578552661250366e-02 3.402696089715318006e-02 2.460028052547757332e-02 1.982288112738242111e-02 2.022951509155491989e-02 2.359601962935755498e-02 2.755208060613877075e-02 3.101373971203690016e-02 3.362506226142197852e-02 3.532208078951797059e-02 3.615755509075179591e-02 3.623124027031078553e-02 3.565919645965009294e-02 3.455895072329842610e-02 3.304194044481233855e-02 3.120970238693418150e-02 2.915216374995118279e-02 2.694717947344299133e-02 2.466082545489248212e-02 2.234814640557801838e-02 2.005416584221816553e-02 1.781503499172316235e-02 1.565924643180622786e-02 1.360887814593148004e-02 1.168087344856111494e-02 9.888413805061521331e-03 8.242525746769806261e-03 6.754218954524122270e-03
2.468349866955370925e-02 2.801817969107851108e-02 3.170500592968814035e-02 3.570274214125185308e-02 3.997260328990405454e-02 4.447573321465948110e-02 4.917089754537928153e-02 5.401250678479958822e-02 5.894897344988415250e-02 6.392139868944024528e-02 6.886261545468191914e-02 7.369666369629424008e-02 7.833883257631542307e-02 8.269647727259615833e-02 8.667090925597190076e-02 9.016077697951419001e-02 9.306750830349477810e-02 9.530358476120787126e-02 9.680465687931306962e-02 9.754674101611310322e-02 9.756978403068664041e-02 9.700823625247131932e-02 9.612673025443950470e-02 9.535229436893392918e-02 9.528162961128518182e-02 9.662710649435791999e-02 1.000701377282081361e-01 1.060454053636591260e-01 1.145582554743448667e-01 1.251368353450195425e-01 1.369163332855174997e-01 1.487751113951104320e-01 1.594646547178690255e-01 1.677316753062389476e-01 1.724619803329750511e-01 1.728840754171264427e-01 1.688743050495105924e-01 1.614034686947135866e-01 1.530902685403323638e-01 1.484356269711901433e-01 1.524707907126908735e-01 1.672481600479980013e-01 1.896919532369620576e-01 2.135204408321565162e-01 2.321024694061082638e-01 2.400830169080985232e-01 2.343851603842439513e-01 2.152087167397294665e-01 1.870712506562541566e-01 1.592769945746677074e-01 1.429609448493105173e-01 1.412290924840387263e-01 1.447231972237520425e-01 1.438700193183681253e-01 1.387124422645658606e-01 1.361020664270658487e-01 1.367253887027654602e-01 1.289856137152278759e-01 1.032617859217368483e-01 7.989281990974334002e-02 1.147624870018935234e-01 1.762852989963391570e-01 2.150959898155118954e-01 2.206419844552192366e-01 2.276032062825081581e-01 2.813228543695435735e-01 3.562555416246475093e-01 4.014734764436423409e-01 4.091847866338733097e-01 4.275195572618883944e-01 5.042317816042483081e-01 6.154985666819848822e-01 7.107667078340467182e-01 7.596000368322989305e-01 7.474194433567287188e-01 6.703881807972176254e-01 5.447725169114694399e-01 4.091141549087687901e-01 2.967759574875364903e-01 2.074015837565362230e-01 1.671566355723130282e-01 2.474474771531297024e-01 3.696139123773174995e-01 4.613526838643053907e-01 5.112141980851988565e-01 5.352107543628484843e-01 5.391718251485329017e-01 5.061525732738382244e-01 4.202713766923606431e-01 2.898827813172218382e-01 1.549075613804184459e-01 1.111413360442474463e-01 1.641396807729837704e-01 1.917751110573406859e-01 1.730861651272703750e-01 1.227870309108758523e-01 7.086639401389713266e-02 6.592311800326554339e-02 9.526948132430876348e-02 1.156239594025824657e-01 1.202645328449632456e-01 1.137922285930384886e-01 1.024549410353517570e-01 8.987926914845503767e-02 7.586087921432668746e-02 5.833094185589210445e-02 3.621916921863118505e-02 1.396141825888277087e-02 2.761426797858243173e-02 5.729358857887932588e-02 8.605686414428524722e-02 1.109045511167982001e-01 1.302248405654206631e-01 1.432336046651887518e-01 1.498254893067514915e-01 1.504211507873216558e-01 1.458039913168945878e-01 1.369659995392118468e-01 1.249772773547906529e-01 1.108861924477748118e-01 9.565117593518533690e-02 8.010165674450756002e-02 6.492448100902561969e-02 5.067379246787857838e-02 3.780917955092394367e-02 2.678830385636354547e-02 1.829756117399522139e-02 1.363212282135555127e-02 1.369271721891653429e-02 1.653002833647070069e-02 1.985156785673292471e-02 2.273706895310204784e-02 2.494094786167503838e-02 2.644799510033644593e-02 2.732309469764908696e-02 2.765818460815348476e-02 2.755094099696089524e-02 2.709530759456168364e-02 2.637712631968936600e-02 2.547224013162699766e-02 2.444589560638275871e-02 2.335285705866834913e-02 2.223791005693512984e-02 2.113656986215923378e-02 2.007589065192713629e-02 1.907532235050981434e-02 1.814759431021748318e-02 1.729962268260601746e-02 1.653344253609393202e-02 1.584715882344178706e-02 1.523589666940580213e-02
2.094581933599648851e-02 2.368711870301788355e-02 2.678186738967721844e-02 3.018311575159782212e-02 3.384786816985326657e-02 3.773500666625551059e-02 4.180302068073762228e-02 4.600797343814419516e-02 5.030182577419543138e-02 5.463114288190602796e-02 5.893620788136749722e-02 6.315060301089732431e-02 6.720137436125080133e-02 7.100996512960872087e-02 7.449418787154320210e-02 7.757161340197776811e-02 8.016488773340786633e-02 8.220964741114629437e-02 8.366586476444631826e-02 8.453353386977757733e-02 8.487337019187948806e-02 8.483208203496740707e-02 8.466868111067432645e-02 8.477177103705778316e-02 8.564794163089771428e-02 8.785548170751564245e-02 9.187321081598055772e-02 9.794051839114445435e-02 1.059445597960779889e-01 1.154060380859833618e-01 1.255456730686957401e-01 1.353802526097812597e-01 1.438194886074171952e-01 1.497693152247269177e-01 1.522669231281521263e-01 1.506830644065681735e-01 1.450405452824619634e-01 1.365107020054132647e-01 1.280693434539677267e-01 1.247303878151186929e-01 1.315845048623074109e-01 1.495680935034109649e-01 1.742986364616287975e-01 1.991372219239510577e-01 2.177302625178083317e-01 2.250961918807513895e-01 2.184826774366021851e-01 1.985788096675332459e-01 1.712459991913778123e-01 1.489998234991716797e-01 1.458795986798297750e-01 1.605521677158471550e-01 1.758320726944176959e-01 1.765073109286255104e-01 1.568000595504700778e-01 1.218831819584571541e-01 9.238120027082656616e-02 1.014061574791017550e-01 1.427108784549306897e-01 1.891138896890574017e-01 2.266337749391076906e-01 2.443649531584841106e-01 2.339981092944705965e-01 2.047828487199231107e-01 2.035160946525061409e-01 2.632361290256560182e-01 3.362716987337965868e-01 3.762165251788791576e-01 3.879709412681656699e-01 4.310812270713820782e-01 5.494824864323524238e-01 7.068494049076488039e-01 8.426275940287966115e-01 9.119201165900487904e-01 8.892347123560082611e-01 7.735893385980301407e-01 5.960255179239978274e-01 4.137345436740922922e-01 2.759162213338756109e-01 1.790241087957674671e-01 1.221163487068564618e-01 1.929651097800101633e-01 3.131384110961147882e-01 4.044716468404072618e-01 4.537989799982546368e-01 4.735573626510610756e-01 4.699904425446652656e-01 4.324514435245783717e-01 3.524912079613113924e-01 2.449446676869368456e-01 1.615081470637095007e-01 1.689610686632116165e-01 2.149643478354469617e-01 2.342174076501388758e-01 2.167182933511095089e-01 1.751611433159742937e-01 1.301510655988837584e-01 1.016157865532504451e-01 9.527100058995877085e-02 9.807212846713592169e-02 9.911973817872248016e-02 9.643796762941164724e-02 9.082665242275624051e-02 8.200523031231241045e-02 6.859066886246881212e-02 4.972244984620313724e-02 2.695180068259915573e-02 1.739013398483068087e-02 4.181801101664914255e-02 7.106067743054356178e-02 9.811379734034256228e-02 1.206812411027850390e-01 1.375475121559897318e-01 1.482387429712525295e-01 1.528651565299440906e-01 1.519668000554823539e-01 1.463617178869220103e-01 1.370102757975624475e-01 1.249049975299714871e-01 1.109893131952104789e-01 9.610409795944276079e-02 8.095817397947710492e-02 6.611776846915189132e-02 5.200984905254495139e-02 3.893499399769457386e-02 2.708722993866802264e-02 1.658456205961638882e-02 7.569968962663217206e-03 2.604567017795100369e-03 7.916266870258720917e-03 1.334111515016886233e-02 1.785201301751860106e-02 2.148869114253087673e-02 2.434975855302934367e-02 2.654025774834389492e-02 2.816078059953722179e-02 2.930359166776465643e-02 3.005105621724376078e-02 3.047519276101101626e-02 3.063788443872716982e-02 3.059149514882621157e-02 3.037972440832794815e-02 3.003858379185733729e-02 2.959741074155710500e-02 2.907986016973150914e-02 2.850483354892149532e-02 2.788732043988283865e-02 2.723913936132707839e-02 2.656957401817221578e-02 2.588590754396077540e-02 2.519386192586466414e-02
1.737835002124260911e-02 1.960721086601349694e-02 2.218236511328215005e-02 2.505088227742002099e-02 2.816515804061086800e-02 3.148136107692458413e-02 3.495715182711769953e-02 3.854952767299438948e-02 4.221306631656997210e-02 4.589862595801196682e-02 4.955251887547568179e-02 5.311620148432498467e-02 5.652657789816123435e-02 5.971708330642044177e-02 6.261979770642250864e-02 6.516894294770710083e-02 6.730623803891870593e-02 6.898871958201063803e-02 7.019973391360923021e-02 7.096375092554224606e-02 7.136512999135785629e-02 7.156934474694065518e-02 7.184142539424151486e-02 7.254983406164570992e-02 7.413711218229250555e-02 7.704110278924133914e-02 8.157484191863599576e-02 8.781060377030008857e-02 9.552261296577685412e-02 1.042030933198282161e-01 1.131221776714519955e-01 1.213984674773212619e-01 1.280710413007300486e-01 1.321853590131688849e-01 1.329174276652471676e-01 1.297720533230197759e-01 1.229138661552976325e-01 1.137214400921499613e-01 1.055654345350977852e-01 1.039741458418577541e-01 1.137561350631570017e-01 1.343044399548549983e-01 1.601368755781086006e-01 1.846556482085339734e-01 2.019470021160553186e-01 2.073928330450501012e-01 1.984642591810059919e-01 1.761679865768320252e-01 1.476557484097044681e-01 1.294346695459876739e-01 1.385321162256236416e-01 1.667684544184572515e-01 1.906705205244342283e-01 1.927280948146937178e-01 1.644715722696832305e-01 1.075057223214185287e-01 5.162503012170997080e-02 1.036794448466412111e-01 1.897751792340335031e-01 2.579571078087308234e-01 2.917096261628666087e-01 2.835567135137684880e-01 2.368679639175533813e-01 1.771056036933239264e-01 1.715371464203283569e-01 2.407317625297430153e-01 3.144587791116931763e-01 3.554974424717786130e-01 3.781070586108514764e-01 4.401678140945824436e-01 5.775701774210171280e-01 7.556267926832029858e-01 9.140258119269391024e-01 1.000000000000000000e+00 9.802982496444827554e-01 8.530446831786151485e-01 6.545864745814237162e-01 4.497661774123117850e-01 2.972729676065667959e-01 1.997628590527733283e-01 1.301857562797186507e-01 1.464697693141274737e-01 2.358399457302833568e-01 3.120283546547137909e-01 3.540366912112474784e-01 3.701515569854463839e-01 3.662078992261489363e-01 3.354927477866831431e-01 2.747634000677400268e-01 2.040312541802524193e-01 1.734558907670383232e-01 2.039386538675892480e-01 2.443499406121580897e-01 2.604657523491322180e-01 2.482988021098419262e-01 2.177480320496086030e-01 1.823717988377902555e-01 1.526399203973965446e-01 1.324400354309624994e-01 1.201789811284186826e-01 1.127069986787922334e-01 1.072972979705825725e-01 1.012788330145872884e-01 9.207324688999538043e-02 7.821799973632594105e-02 6.061312970434008102e-02 4.474507226084895040e-02 4.363663530832274928e-02 6.117881168769397082e-02 8.537984037075986576e-02 1.087795883554233678e-01 1.282359209638411490e-01 1.423554601732894553e-01 1.506863049990486425e-01 1.533893970269341323e-01 1.510289351669422131e-01 1.444087111903140652e-01 1.344417214217130951e-01 1.220512774743126028e-01 1.081018683972164579e-01 9.335638622444449031e-02 7.845527107157376778e-02 6.391316493181933844e-02 5.013014745478010237e-02 3.741928317243028990e-02 2.606871845820605410e-02 1.653315565281231539e-02 1.020958654801443558e-02 1.012957120818653786e-02 1.449104829215289332e-02 1.949599020520429576e-02 2.404621122388254234e-02 2.792480865234859416e-02 3.112136528238014510e-02 3.368426819557663460e-02 3.567953368065496927e-02 3.717634097006271288e-02 3.824116590427682760e-02 3.893529922862364739e-02 3.931391006204838084e-02 3.942588467658184048e-02 3.931406965591307395e-02 3.901572073169670696e-02 3.856304337626772355e-02 3.798375780774103372e-02 3.730164882029979312e-02 3.653707825091929290e-02 3.570744904450386809e-02 3.482761700796116466e-02 3.391025078243589674e-02 3.296614317568476865e-02
1.372134229852034135e-02 1.555597477211867301e-02 1.772414374983538599e-02 2.016372214095778562e-02 2.282117346607739558e-02 2.564963519799058275e-02 2.860595351260948604e-02 3.164802120976284439e-02 3.473275266624852725e-02 3.781469960669466696e-02 4.084526231507044913e-02 4.377249393872529454e-02 4.654156494134239347e-02 4.909603414195107263e-02 5.138016237501825956e-02 5.334260835018735797e-02 5.494196284926711193e-02 5.615468825394914071e-02 5.698606882653173278e-02 5.748456233739861893e-02 5.775906213647915427e-02 5.799626785953836128e-02 5.847074820470105766e-02 5.953393519910321618e-02 6.156577223841722124e-02 6.488533129824161638e-02 6.964704369694238451e-02 7.577039409597507991e-02 8.293090703070822578e-02 9.059800231298806295e-02 9.808843860476101906e-02 1.046191049933676981e-01 1.093635121255256276e-01 1.115283591915614686e-01 1.104745447912594963e-01 1.059219972637301665e-01 9.831263876931614631e-02 8.945100586353758876e-02 8.334287492081621229e-02 8.569046008814483473e-02 9.947167757026269264e-02 1.216612833239967273e-01 1.463706308233502229e-01 1.678311015003949858e-01 1.810650203857302465e-01 1.822139949766076183e-01 1.693109163288973318e-01 1.438169009775543961e-01 1.139919242916496572e-01 1.003243685312941863e-01 1.200028565240822270e-01 1.553521764343017975e-01 1.815557177321392157e-01 1.833220784495639133e-01 1.531370266334419750e-01 9.145117540466518591e-02 2.503341397394483539e-02 1.034847112922728102e-01 1.953404017012841387e-01 2.630278775682698411e-01 2.906345891807043391e-01 2.701182315627866370e-01 2.050409722900631837e-01 1.235205259517844351e-01 1.276912105938856901e-01 2.220930128146915983e-01 3.066614092130663383e-01 3.551836494442269232e-01 3.849213911208542171e-01 4.464888261642404044e-01 5.742951503297912819e-01 7.444925239366483316e-01 9.036178539487847994e-01 9.987600618519698603e-01 9.932608991061182557e-01 8.812875735903439312e-01 6.957353865030828644e-01 4.993224429878383996e-01 3.524784566227600613e-01 2.648188988942822841e-01 2.022865244631670001e-01 1.665877336578297785e-01 1.834406183380120625e-01 2.214703500836954775e-01 2.503313748196180355e-01 2.689945776330761595e-01 2.764354085065583444e-01 2.623431179927746548e-01 2.234562657806331842e-01 1.800487056928048168e-01 1.729929270637985961e-01 2.078964005439489782e-01 2.464622903150722466e-01 2.653556740998192498e-01 2.615973510728483165e-01 2.420817062330131164e-01 2.161367062491883206e-01 1.912016388482835061e-01 1.714811454449738093e-01 1.584334252070994653e-01 1.512681109445323246e-01 1.471753776357292154e-01 1.423684001913423924e-01 1.337882559664655691e-01 1.203846071915896238e-01 1.037098787717249671e-01 8.823420319088956520e-02 8.080266741626788984e-02 8.593619469537230882e-02 1.004560959148405597e-01 1.178495926051560255e-01 1.334886416161907563e-01 1.449927446294194400e-01 1.514194981217240610e-01 1.526933511673349009e-01 1.492588465562552369e-01 1.418528450567210497e-01 1.313461882799785152e-01 1.186340743875108211e-01 1.045646538952670207e-01 8.989889509278985169e-02 7.529687502107842989e-02 6.132874118610651126e-02 4.851474016923736088e-02 3.740979101818481950e-02 2.874958868727370970e-02 2.353322257000419956e-02 2.241279568075978806e-02 2.453087528022094080e-02 2.817127283780261268e-02 3.212585395643909741e-02 3.582173137743284441e-02 3.903120457509125230e-02 4.168555180431599005e-02 4.378829193607069320e-02 4.537558807036418812e-02 4.649733375884070735e-02 4.720768524933533633e-02 4.756020047484939284e-02 4.760537027410693262e-02 4.738945411950339082e-02 4.695404877584894582e-02 4.633607173956642150e-02 4.556797441811432509e-02 4.467807432391573269e-02 4.369093922204908553e-02 4.262778284414812935e-02 4.150684849847807723e-02 4.034376751601320699e-02 3.915188620278868548e-02 3.794255917855426236e-02
9.946587606669939768e-03 1.156834652504926120e-02 1.349969935238698113e-02 1.566328484252901485e-02 1.799964569927131608e-02 2.046101400386991787e-02 2.300575241238493954e-02 2.559449106879994884e-02 2.818767578120939463e-02 3.074413617608174470e-02 3.322042828962710331e-02 3.557085750167070931e-02 3.774821010790281595e-02 3.970532623279413725e-02 4.139774834892310379e-02 4.278778791856747976e-02 4.385046434258369624e-02 4.458185094843986063e-02 4.501030027229440539e-02 4.521053079393218266e-02 4.531904568095260905e-02 4.554593790211621668e-02 4.617256718551145805e-02 4.752020694704467418e-02 4.988124431941673431e-02 5.342922254291822964e-02 5.814920952006863430e-02 6.382069466163299565e-02 7.004628464991613512e-02 7.629709158816129488e-02 8.195605226619111228e-02 8.635994159418482197e-02 8.885242167395665525e-02 8.886634212601803029e-02 8.606292377547421213e-02 8.057947972682022453e-02 7.348199555939961825e-02 6.747838106994721863e-02 6.713335662403120685e-02 7.612642789320080150e-02 9.334941516927293403e-02 1.143472082168465326e-01 1.343371427340435964e-01 1.490448937525366002e-01 1.548398715085388122e-01 1.490912920397783337e-01 1.308850363011320461e-01 1.023993617049709787e-01 7.281499504114073706e-02 6.646115763307595958e-02 9.323136189318589895e-02 1.261430312582413893e-01 1.466486111291434857e-01 1.456631502395936972e-01 1.196064276572600948e-01 7.026795024526202860e-02 1.783543769472713952e-02 7.957730269361443232e-02 1.525545601066255752e-01 2.100685528173761585e-01 2.384173984982920769e-01 2.260400994066696367e-01 1.669959796680405284e-01 6.828536862891906867e-02 7.799997808058055371e-02 2.053719537262798656e-01 3.085683712251443556e-01 3.688987852271912171e-01 3.979667808158723896e-01 4.386871458818702441e-01 5.312298574916058946e-01 6.679319720448618769e-01 8.065509989437146254e-01 9.003798739685678898e-01 9.135143620320904656e-01 8.345189629395349806e-01 6.867685871151320010e-01 5.245799400374188126e-01 4.058106559305881267e-01 3.435868850431108013e-01 3.031615160414236065e-01 2.626891337215669919e-01 2.262670209887684969e-01 2.002978514370697405e-01 1.924028599341012502e-01 2.093891160886081904e-01 2.345914891383008294e-01 2.404970003387800481e-01 2.160167135561221752e-01 1.764574153253414268e-01 1.607867076489568892e-01 1.880699857944873044e-01 2.274047154423707584e-01 2.523973576072690017e-01 2.566818155091139531e-01 2.445215381269517096e-01 2.238256774074690592e-01 2.024417640848550637e-01 1.865806288385920830e-01 1.796139534928005710e-01 1.806907075284855391e-01 1.852339753426218150e-01 1.877508401669118754e-01 1.843581943757928998e-01 1.737617869601342790e-01 1.572476924704838963e-01 1.383278233046525973e-01 1.221494225269979667e-01 1.139139339846763077e-01 1.156339585480403859e-01 1.244468278414736784e-01 1.354662391462273796e-01 1.448765115803680448e-01 1.505939240871647378e-01 1.518467141798059139e-01 1.486933171483542371e-01 1.416758340566346419e-01 1.315878415893906583e-01 1.193218015781523644e-01 1.057737390496825830e-01 9.179176676095815446e-02 7.815994649034119224e-02 6.561060550594191576e-02 5.485209219300617861e-02 4.657073193460088689e-02 4.131049848540894326e-02 3.917102989138310232e-02 3.959344341036177134e-02 4.161678538649384723e-02 4.434620810610249292e-02 4.717213538791551614e-02 4.974856392811104200e-02 5.190643641506453160e-02 5.358209119366171697e-02 5.477131344416063391e-02 5.550190557747738951e-02 5.581759167505030705e-02 5.576859709703412687e-02 5.540617339329966667e-02 5.477949246193267174e-02 5.393398532848441007e-02 5.291056870634686105e-02 5.174541499433518710e-02 5.047004812967828546e-02 4.911162589487966246e-02 4.769331896649141311e-02 4.623472934293453018e-02 4.475231219894738877e-02 4.325977950284305013e-02 4.176847326616636713e-02 4.028770259652479646e-02
6.531121642954287008e-03 8.249065544204839048e-03 1.018331115607503355e-02 1.225925889728815207e-02 1.442969351802805833e-02 1.665874608374464175e-02 1.891444037140418977e-02 2.116514300884281968e-02 2.337785273138545325e-02 2.551748574226888819e-02 2.754684215079185663e-02 2.942718572465555932e-02 3.111950908473096883e-02 3.258666054584105631e-02 3.379660737042616825e-02 3.472721125658660701e-02 3.537297577602554338e-02 3.575421168637148844e-02 3.592873469793049501e-02 3.600507447090558338e-02 3.615343963386873083e-02 3.660591155873118424e-02 3.763293555924097228e-02 3.948743491994615579e-02 4.232865791923234866e-02 4.616152166592346617e-02 5.082128453593840606e-02 5.599884866703731118e-02 6.128080514130570394e-02 6.618715440042728659e-02 7.020718643626548683e-02 7.284418888926849633e-02 7.368417978222055464e-02 7.250975439937294709e-02 6.949201102554328213e-02 6.550140368074815200e-02 6.248825333767755313e-02 6.339588224609890577e-02 7.054334558823206758e-02 8.353203596451948265e-02 9.961427672847444903e-02 1.153250018732000087e-01 1.272915551882456420e-01 1.325146152924406295e-01 1.286614518424186726e-01 1.144977381261752941e-01 9.046267007874453370e-02 5.970259981527156756e-02 3.323252316493423286e-02 4.086619968505024458e-02 6.696228926107533619e-02 8.652742646879202360e-02 9.321414893697523019e-02 8.677881391014842516e-02 7.081830422028981276e-02 5.000377516832432701e-02 2.794739500810750760e-02 3.277837674551468267e-02 8.073897252962390636e-02 1.416702140782438446e-01 1.950163538881832803e-01 2.172739680554059416e-01 1.885166169966391858e-01 1.028200879250262267e-01 4.316142006738940551e-02 1.839406049892057249e-01 3.084718744337021645e-01 3.828703371201954697e-01 4.062603753657356154e-01 4.131947189301506396e-01 4.527325617852733797e-01 5.384362574731522688e-01 6.411821773068252517e-01 7.227550440556478328e-01 7.511559666481055775e-01 7.096741236361181482e-01 6.093002508479281598e-01 4.928123464256693453e-01 4.147026663655428713e-01 3.904261163142077606e-01 3.836719410192778734e-01 3.621840414673929698e-01 3.177535890439273647e-01 2.572006655722670065e-01 2.074646869397071269e-01 2.094461634677326767e-01 2.493552265066953100e-01 2.747918581009251571e-01 2.608165592451931469e-01 2.149013500231826690e-01 1.712303480588910354e-01 1.705762675712867715e-01 2.028592477095098323e-01 2.307645971250585071e-01 2.386259589081121124e-01 2.274801518076017826e-01 2.053408512656151597e-01 1.823248694117062807e-01 1.681700216293280647e-01 1.686893460152067981e-01 1.817827278027631388e-01 1.995611023414762819e-01 2.141097201479831846e-01 2.203205740020683645e-01 2.161976525691982620e-01 2.024485971785357497e-01 1.819513822991391250e-01 1.592121445180303962e-01 1.396765556278665443e-01 1.282448462907138098e-01 1.266362041514437209e-01 1.321596672635096947e-01 1.401759799421366248e-01 1.469544344513822598e-01 1.504439331684500336e-01 1.499206667778082980e-01 1.455046581975778242e-01 1.377999548657008744e-01 1.276566851753855314e-01 1.160199452405591969e-01 1.038381383057317420e-01 9.200977104457058742e-02 8.134738007611666544e-02 7.253181564086028099e-02 6.603080730570799750e-02 6.198961722837142974e-02 6.017206506812775024e-02 6.004304521888266521e-02 6.096313185457694767e-02 6.236407144804186065e-02 6.382788030883068675e-02 6.508758927584575027e-02 6.599521358881313415e-02 6.648586107101214782e-02 6.654849968786605285e-02 6.620484608386582870e-02 6.549495205176855683e-02 6.446767705687811434e-02 6.317455756552217694e-02 6.166599133054050108e-02 5.998898404416011521e-02 5.818594154595175399e-02 5.629415302319120545e-02 5.434572135023080230e-02 5.236777261197049504e-02 5.038282938101573682e-02 4.840926901791456349e-02 4.646181409649122879e-02 4.455202030941968205e-02 4.268874010046926765e-02 4.087854932424206389e-02
5.463661567350760855e-03 7.381141088492523990e-03 9.354066431843265431e-03 1.136852068174342908e-02 1.340848136823073397e-02 1.545527812558285426e-02 1.748736269118838019e-02 1.948026437050360063e-02 2.140673996046137811e-02 2.323717823123217299e-02 2.494035609810608609e-02 2.648468404423729231e-02 2.784012881335384479e-02 2.898106435586365187e-02 2.989037305473132844e-02 3.056517491513430565e-02 3.102452992526071041e-02 3.131915395207006403e-02 3.154222540874857678e-02 3.183815458972880791e-02 3.240252305639846481e-02 3.346328602213529541e-02 3.523693260550402745e-02 3.786893328452176771e-02 4.138527893732615870e-02 4.567815711218262131e-02 5.052391706967102047e-02 5.561479680378180607e-02 6.059094312218452072e-02 6.507208933368073545e-02 6.869628605013629319e-02 7.117588014117265383e-02 7.238157514716311858e-02 7.246294612124504209e-02 7.199664895374439932e-02 7.208991876378428865e-02 7.423451787327400853e-02 7.968263207934507542e-02 8.860039289798080087e-02 9.976431195349881598e-02 1.109689516750691080e-01 1.195996193796516199e-01 1.230729151245876091e-01 1.192113787002675174e-01 1.066444734421993640e-01 8.524431053543457537e-02 5.657582132752012050e-02 2.489455659804652374e-02 1.665548916038589802e-02 4.043736825086262365e-02 5.550478692657069557e-02 5.578449648432173141e-02 4.133171446869124410e-02 2.211559388291620132e-02 3.113160397378432476e-02 4.891882380552715903e-02 4.742351941427056655e-02 2.494474736227717329e-02 6.315753451834614507e-02 1.449051461993873524e-01 2.233664585768177224e-01 2.670346835510807870e-01 2.501479828466409150e-01 1.634424347995032667e-01 3.943861499547264560e-02 1.608054974024371586e-01 3.053649270823972084e-01 3.913774141005789686e-01 4.069287470418097574e-01 3.779966568345540234e-01 3.586087690012375040e-01 3.863356035009077871e-01 4.470990798187999826e-01 5.090915217226948952e-01 5.457891785073584190e-01 5.368061495683021933e-01 4.796501661939769900e-01 4.034174184502403171e-01 3.608194962798954575e-01 3.739371274407875534e-01 4.046557594667166136e-01 4.123726473641946555e-01 3.812957622759605147e-01 3.168244707073060162e-01 2.520860246875095134e-01 2.451228713185592267e-01 2.945894167398745989e-01 3.356323629720589508e-01 3.312051725616182440e-01 2.818230702362914952e-01 2.154467347187721260e-01 1.770281865575439872e-01 1.864051379844245127e-01 2.084282541303626723e-01 2.138261023958948348e-01 1.980095581514954850e-01 1.686179484366412684e-01 1.380972980967431207e-01 1.211280798658714297e-01 1.279351343644197780e-01 1.533226497489464657e-01 1.844722983581798537e-01 2.117179776294022819e-01 2.293308584201667610e-01 2.345618929372638162e-01 2.271905319901412756e-01 2.091805147540806986e-01 1.842814735986433028e-01 1.576341265681104609e-01 1.352694005790424647e-01 1.226565728780470432e-01 1.215444926647916701e-01 1.284398118497890873e-01 1.379066810129422060e-01 1.459369527922118048e-01 1.505201298627657502e-01 1.510628541601070074e-01 1.478139974256810485e-01 1.414812796583657384e-01 1.329898942690673769e-01 1.233289172974608300e-01 1.134495756720210191e-01 1.041902638670812453e-01 9.621064581810440108e-02 8.992953582257783018e-02 8.548185063927125904e-02 8.272534346020150864e-02 8.131327589354178653e-02 8.080799421203559152e-02 8.078597943833711048e-02 8.090140949804316972e-02 8.090682603567247999e-02 8.064653039993054107e-02 8.003852444382521247e-02 7.905469634722422922e-02 7.770353706857541232e-02 7.601657933778513399e-02 7.403838818981599290e-02 7.181948491167931825e-02 6.941153506316764810e-02 6.686421905545211763e-02 6.422332195962372758e-02 6.152968837049665324e-02 5.881877760226063984e-02 5.612062415493258155e-02 5.346006135056318581e-02 5.085710580948669957e-02 4.832743008876525664e-02 4.588287278756523341e-02 4.353195162605309754e-02 4.128035685955341177e-02
8.226629794729822809e-03 9.943073249334227065e-03 1.172511324655169801e-02 1.354948407551213353e-02 1.539472016206569656e-02 1.723906359331010135e-02 1.905950928760183696e-02 2.083146513224433047e-02 2.252885006423159531e-02 2.412460733242025035e-02 2.559169671784090189e-02 2.690469412102662258e-02 2.804218668353450697e-02 2.899020781084326454e-02 2.974699111561214179e-02 3.032927920286326157e-02 3.078016965580993372e-02 3.117775955219399819e-02 3.164230589379293801e-02 3.233716296563720477e-02 3.345662615441463705e-02 3.519564476984860663e-02 3.770573696102971772e-02 4.105382686414561083e-02 4.520232819651062717e-02 5.001488147680017288e-02 5.527775529976786811e-02 6.072548824161182884e-02 6.606672778054548112e-02 7.101282022633385871e-02 7.531416023411330318e-02 7.880851801792307376e-02 8.148179478065732673e-02 8.353248645324681809e-02 8.541204447289006685e-02 8.778492447153407596e-02 9.134096265476493448e-02 9.645954043137860978e-02 1.028733404555434577e-01 1.095413566520992144e-01 1.147930330022355894e-01 1.166380299307209212e-01 1.131322460862074636e-01 1.027618010119521197e-01 8.483340774682961161e-02 5.983630850145027491e-02 2.970797113749445301e-02 2.922392613303573076e-03 3.140458773004143472e-02 5.261368251896093862e-02 6.168792825692288873e-02 5.672938085027520033e-02 4.091733751828364324e-02 3.016966445780751294e-02 4.340627677313023403e-02 5.834861898927779650e-02 6.109320209057724632e-02 7.024271856571229211e-02 1.219507842590306368e-01 2.017576590566488859e-01 2.760263187124170070e-01 3.122541531323621000e-01 2.851582775111214385e-01 1.861272371869905629e-01 3.326602789159697343e-02 1.516175307575084175e-01 3.042912954370205481e-01 3.917956664314626858e-01 3.986976290767325071e-01 3.444336872781518788e-01 2.788455812186575455e-01 2.542033734159427905e-01 2.766912992582354902e-01 3.206756713886046994e-01 3.645353503431622566e-01 3.838162567209176257e-01 3.607678389540243113e-01 3.071605573338997419e-01 2.734996543719582229e-01 3.022417649206165513e-01 3.598888537825653544e-01 3.960085437585947332e-01 3.877814445733582804e-01 3.381518027418138339e-01 2.807257724287655076e-01 2.750960687467099985e-01 3.275556343981017027e-01 3.763096782006910002e-01 3.791663223879915834e-01 3.310466848585264521e-01 2.547612025384616841e-01 1.916216531815542468e-01 1.755625420201977205e-01 1.863590224415526408e-01 1.863865596292629545e-01 1.642639879839999373e-01 1.260837256186162769e-01 8.519059317712683599e-02 6.280911604314981522e-02 7.825021038867636947e-02 1.135885602828783786e-01 1.517453839400320081e-01 1.859214229698462062e-01 2.116914250135967512e-01 2.258231861270244833e-01 2.267574936470780067e-01 2.149373760193886707e-01 1.927510420972366190e-01 1.642869956159440370e-01 1.351863574284784264e-01 1.125488082573169318e-01 1.031540333937358417e-01 1.079656829732549145e-01 1.207601368267593733e-01 1.347391225778516999e-01 1.460112735161611663e-01 1.530204327628750249e-01 1.555416401344211774e-01 1.540625339819577944e-01 1.494309349019621869e-01 1.426415021457917987e-01 1.346969483239038867e-01 1.265111638206587452e-01 1.188366190518157783e-01 1.122093846600348277e-01 1.069164344350534146e-01 1.029974839003262865e-01 1.002889400457318281e-01 9.850020707693561695e-02 9.729707700292282435e-02 9.636754535469617411e-02 9.545927532669565285e-02 9.439174101875623391e-02 9.305212806068204057e-02 9.138360160118969011e-02 8.937163731024813651e-02 8.703136507966574564e-02 8.439707826140370461e-02 8.151410457030131007e-02 7.843281020107020773e-02 7.520436754827238002e-02 7.187790806342903016e-02 6.849872568573327214e-02 6.510725504208390857e-02 6.173860589950617289e-02 5.842248518008611585e-02 5.518337885189439351e-02 5.204089871180363897e-02 4.901022464085943997e-02 4.610259260666397380e-02 4.332579367159450356e-02
1.249336437198375616e-02 1.408179486390056731e-02 1.572230057089908997e-02 1.739358571317705868e-02 1.907428992474573606e-02 2.074231797144620790e-02 2.237454092622812030e-02 2.394683225494911513e-02 2.543445457897151527e-02 2.681285815763796362e-02 2.805899548372647184e-02 2.915330052654399595e-02 3.008252354210914220e-02 3.084363905338704387e-02 3.144901692588081277e-02 3.193287676799749786e-02 3.235856703569450765e-02 3.282518221887668203e-02 3.347032598230005596e-02 3.446401635287141274e-02 3.598889484962090185e-02 3.820696674469762494e-02 4.122242855797213917e-02 4.505573237581379092e-02 4.963814417555374725e-02 5.482374926086731187e-02 6.040942855516206328e-02 6.615597076762771978e-02 7.180905139876950227e-02 7.712215042670801657e-02 8.188382462988229304e-02 8.594993982177415170e-02 8.927776470577249157e-02 9.195276439602644014e-02 9.419062804264016764e-02 9.629021375233086377e-02 9.851832273107144489e-02 1.009376200724974443e-01 1.032383854011278551e-01 1.046614015727555663e-01 1.040664450126704832e-01 1.001361714297316630e-01 9.166794366306556252e-02 7.791119090182510587e-02 5.894432169617366823e-02 3.629712398868258083e-02 1.702103139929047812e-02 2.635502673498875403e-02 4.669281165442530634e-02 6.188975877195989489e-02 6.848768255801691851e-02 6.663259568886820139e-02 6.022638007799323984e-02 5.558865086888015866e-02 5.482263561827318415e-02 5.358461422698199833e-02 5.761909206621406571e-02 9.158278571414560365e-02 1.563532413977235802e-01 2.309931638261505660e-01 2.903233490718702958e-01 3.087831416583357580e-01 2.673746070270628383e-01 1.618413089678994998e-01 8.265047028619050898e-03 1.608904965845825707e-01 3.014413282519370352e-01 3.781210323713276034e-01 3.772654877285966379e-01 3.153271963780605591e-01 2.346135248493826930e-01 1.845372768109303230e-01 1.864979563534341078e-01 2.277833528723336998e-01 2.873601626128380326e-01 3.326611584312301195e-01 3.342512471525209694e-01 2.892944559855231690e-01 2.349847340288759578e-01 2.345969374685321907e-01 2.875087969207530403e-01 3.355237342084645968e-01 3.459080103553197616e-01 3.168856284039162641e-01 2.762423393320413978e-01 2.739998704910863725e-01 3.206070024364929827e-01 3.674468105226633141e-01 3.743492796158222613e-01 3.322053178325303779e-01 2.580445298580024693e-01 1.875708532381335503e-01 1.579788707264082881e-01 1.614814631766124942e-01 1.587533212356105616e-01 1.334014085525651594e-01 8.972478990217894190e-02 4.109962509562787442e-02 2.843756168636569007e-02 6.401473557395426228e-02 9.809224320617726534e-02 1.284012662412924444e-01 1.562198132169928255e-01 1.803445490884499347e-01 1.976011406721835673e-01 2.048117638710483523e-01 2.002580455025238237e-01 1.842262788457894596e-01 1.589564707812502198e-01 1.284782293747560589e-01 9.892771390843876911e-02 7.956147647013454838e-02 7.927984589466918752e-02 9.454305171461169222e-02 1.145328461547867466e-01 1.326877929239380638e-01 1.464106621073045233e-01 1.550173022174596849e-01 1.587552020798251029e-01 1.583511494745368786e-01 1.547630302496098009e-01 1.490217928913434020e-01 1.421212241895865869e-01 1.349365664755819427e-01 1.281632717212287664e-01 1.222752360305931763e-01 1.175087274675505056e-01 1.138795705444408807e-01 1.112332862959890117e-01 1.093150226470141484e-01 1.078388513676937777e-01 1.065400658019113600e-01 1.052047109329216079e-01 1.036795202914322783e-01 1.018690860698026751e-01 9.972666088485142299e-02 9.724298948288935540e-02 9.443561549604533034e-02 9.133974837648908829e-02 8.800099051508000758e-02 8.446983520034630211e-02 8.079768713471607855e-02 7.703411774577900717e-02 7.322508330478945393e-02 6.941187103258497637e-02 6.563058040579131114e-02 6.191198641551216159e-02 5.828166580830546062e-02 5.476029575819463258e-02 5.136405733103768800e-02 4.810509421679338982e-02
1.689613658670263696e-02 1.840954159023191691e-02 1.994311220142149996e-02 2.147817368284529044e-02 2.299487914188548879e-02 2.447218774833730473e-02 2.588804769165095263e-02 2.721983357138554188e-02 2.844511007391078636e-02 2.954282044288551734e-02 3.049502898619384575e-02 3.128937835665136086e-02 3.192244361803090597e-02 3.240414777536412133e-02 3.276328406397124859e-02 3.305384658637776363e-02 3.336111688213259929e-02 3.380514273520668356e-02 3.453764877177589732e-02 3.572788831120710801e-02 3.753590633341624683e-02 4.007897329624394295e-02 4.340372535035971063e-02 4.747494023173804562e-02 5.218194413101229917e-02 5.735518658467291669e-02 6.278507403131901310e-02 6.823961464625703799e-02 7.348129170877401584e-02 7.828485208267502160e-02 8.245697297408037529e-02 8.585691855814053808e-02 8.841469041083417635e-02 9.014005542879599542e-02 9.111309786750865225e-02 9.144701072822249144e-02 9.122068755977864873e-02 9.039490387634094293e-02 8.874655681053342238e-02 8.586610340801047181e-02 8.125246667463158212e-02 7.451643973718238834e-02 6.569584734989519781e-02 5.571563936495435576e-02 4.700914516555813882e-02 4.348746853940268359e-02 4.718318892487208954e-02 5.496366011188012768e-02 6.214098644616136702e-02 6.577518493667458555e-02 6.512208032305642769e-02 6.134494603690977821e-02 5.634725377210101499e-02 5.035127541574674348e-02 4.065257583693428906e-02 2.765459911238491233e-02 4.041594282255187714e-02 8.825864116511770996e-02 1.496957864360230761e-01 2.095651908606766534e-01 2.505236949141086966e-01 2.547626812751428993e-01 2.094337677774165685e-01 1.130806371196962923e-01 2.793847072155127703e-02 1.679582502599033245e-01 2.861410025976022231e-01 3.486400032322011788e-01 3.439683140856009680e-01 2.869275961640022077e-01 2.154038084211968296e-01 1.744059394134285512e-01 1.851041315689738176e-01 2.368259891277878781e-01 3.071579958582643655e-01 3.627946210944479888e-01 3.743189245717289948e-01 3.357337319161742828e-01 2.728565673232485889e-01 2.359403426830641026e-01 2.507150540102932590e-01 2.813039010281555563e-01 2.912730962823886771e-01 2.730740722793496000e-01 2.450101588409530629e-01 2.422814332002249105e-01 2.755292993280737401e-01 3.117578939131772087e-01 3.180396146540278579e-01 2.838146855607526775e-01 2.203459788373838268e-01 1.567114380517330430e-01 1.291050664867115505e-01 1.351892547146016921e-01 1.359142145283349368e-01 1.133222637247291997e-01 7.055643860344237850e-02 2.445050298115403545e-02 4.413198361207332915e-02 8.422555879212896557e-02 1.132185197091206963e-01 1.318109880730756189e-01 1.447316203263619150e-01 1.560320424640945502e-01 1.662287170041404638e-01 1.727007187135647936e-01 1.721159327782661175e-01 1.623728486203145638e-01 1.432929973126882695e-01 1.165630103149517538e-01 8.566903588430421768e-02 5.722912080244305089e-02 4.605757795285014139e-02 6.134727890154993701e-02 8.630800028506721566e-02 1.101023756006945936e-01 1.294262337093693427e-01 1.433544459397871895e-01 1.519286022776929479e-01 1.557024030886828836e-01 1.555164533946861438e-01 1.523500962853850949e-01 1.472111812440434209e-01 1.410497418142154791e-01 1.346886039783151412e-01 1.287686315143760363e-01 1.237120565987623877e-01 1.197120445214821804e-01 1.167552497918018517e-01 1.146745043214812410e-01 1.132168872827249290e-01 1.121078614262606965e-01 1.110978125895018681e-01 1.099873360627075386e-01 1.086350373057858448e-01 1.069542121008554697e-01 1.049040642391670247e-01 1.024792769604788711e-01 9.970005275891170859e-02 9.660356791560134604e-02 9.323711209491827856e-02 8.965284337046669494e-02 8.590394594809772078e-02 8.204193846261489953e-02 7.811489062761366176e-02 7.416633603184380474e-02 7.023470439697683532e-02 6.635313088720215524e-02 6.254953035495794400e-02 5.884684994522944301e-02 5.526343438985047846e-02
2.090025872821081945e-02 2.228937574785217618e-02 2.366065582312605609e-02 2.499601169289591279e-02 2.627620318463254334e-02 2.748114381534527348e-02 2.859042664966276667e-02 2.958413866649845653e-02 3.044405324838521734e-02 3.115531369283380814e-02 3.170874312307453424e-02 3.210392700505552283e-02 3.235318724176141497e-02 3.248644472067727801e-02 3.255664449994533083e-02 3.264474059194584499e-02 3.286209954479090561e-02 3.334685387853925792e-02 3.425040678882491224e-02 3.571300591370956540e-02 3.783369356254211169e-02 4.064578919828128190e-02 4.410758511051483810e-02 4.810910573236738819e-02 5.248809846801091167e-02 5.704782652307788249e-02 6.157317923630739598e-02 6.584516605957130286e-02 6.965512375571973613e-02 7.281950775718504243e-02 7.519489232914736143e-02 7.669132033847993191e-02 7.728079480458678596e-02 7.699710146367394481e-02 7.592443991140909731e-02 7.417705329164633876e-02 7.188092612004526316e-02 6.917914493896648587e-02 6.628626505764474708e-02 6.359834406914827154e-02 6.180129813900667179e-02 6.180499312108719140e-02 6.430282300503116499e-02 6.912499618146367153e-02 7.500776847782872347e-02 8.001307763404746920e-02 8.220255128290045177e-02 8.026037724732555667e-02 7.400543159392738990e-02 6.468071345776781056e-02 5.463902751183699613e-02 4.579103989720821610e-02 3.729872782671966869e-02 2.566530931464423848e-02 8.313520244787049596e-03 1.796679317892177496e-02 4.739981919204604849e-02 7.956170539177036261e-02 1.130057837596578213e-01 1.462524222405837404e-01 1.736058718303214177e-01 1.830551689181898478e-01 1.603484532162590959e-01 9.966037144565184636e-02 5.713289589569611748e-02 1.542446184176169688e-01 2.587740705721027767e-01 3.188830333089137103e-01 3.165785804463876474e-01 2.623521970323152708e-01 1.959970554222285055e-01 1.721133917718792872e-01 2.037890034997153210e-01 2.627044095525187251e-01 3.292552278019831857e-01 3.795069470502981934e-01 3.898795619988854599e-01 3.563482262259056177e-01 3.015590023888644611e-01 2.626969073758677609e-01 2.570948918190653631e-01 2.645190654882734749e-01 2.609436132750027615e-01 2.405175791017122588e-01 2.149666759735766874e-01 2.062370672409934436e-01 2.217773274779313852e-01 2.408132036532405762e-01 2.396784857561348459e-01 2.096923217392416550e-01 1.588118241293098032e-01 1.112175775190610144e-01 1.003082910569287195e-01 1.175856614589413512e-01 1.260360750617489645e-01 1.116394504528906845e-01 7.745725586084910297e-02 4.130411090343478336e-02 5.271926700796929210e-02 9.170767875414231884e-02 1.236271771548915210e-01 1.427659887615073397e-01 1.505765807435974768e-01 1.513262840471479298e-01 1.493191334170481388e-01 1.466052616017246846e-01 1.423854749279496179e-01 1.343641561718598443e-01 1.205582201060299147e-01 1.002806981848748946e-01 7.426722785167357010e-02 4.454531152984446407e-02 1.700364672746022821e-02 2.734656482905944638e-02 5.595052860837695929e-02 8.248855736271015759e-02 1.047158471570805022e-01 1.219018303833177969e-01 1.339308115747047112e-01 1.411113180972876635e-01 1.440534110747814511e-01 1.435623023516194585e-01 1.405438953103843036e-01 1.359218503044961057e-01 1.305645003510552404e-01 1.252198239365590882e-01 1.204598625913722715e-01 1.166420145861088026e-01 1.138990226145577267e-01 1.121655414052219468e-01 1.112359630018336376e-01 1.108350174383985892e-01 1.106802840745649275e-01 1.105243274426624261e-01 1.101751817899697672e-01 1.095005169028385045e-01 1.084222304093182682e-01 1.069068110127862070e-01 1.049548030726912690e-01 1.025910907444241571e-01 9.985670015930116217e-02 9.680226319255039180e-02 9.348302321110718571e-02 8.995516146724130691e-02 8.627320224762452527e-02 8.248827111253895228e-02 7.864701072669630366e-02 7.479099186711650471e-02 7.095648828994291502e-02 6.717451137685506724e-02 6.347102343270848157e-02
2.418523210126820658e-02 2.535772259545516702e-02 2.647193913480045888e-02 2.751041702828891169e-02 2.845538843546478736e-02 2.928945524069905687e-02 2.999655077782854146e-02 3.056327285055076767e-02 3.098068585085361759e-02 3.124669790889865809e-02 3.136910384722203099e-02 3.136931183048330407e-02 3.128657561242105534e-02 3.118213246059118454e-02 3.114189638394116930e-02 3.127533844994550422e-02 3.170748039142513852e-02 3.256189062448004712e-02 3.393647850412488676e-02 3.587939197779378697e-02 3.837446877594109795e-02 4.134099828305052432e-02 4.464487067884884142e-02 4.811445057023561178e-02 5.155620700079137364e-02 5.476860893972055472e-02 5.755496313739442288e-02 5.973626185448463466e-02 6.116447969023656311e-02 6.173583003352612480e-02 6.140274800865124644e-02 6.018335675351534769e-02 5.816883797726665750e-02 5.553386613795076310e-02 5.256396465522814032e-02 4.972212754779937322e-02 4.776196725837020263e-02 4.779571052309158213e-02 5.104674165079102488e-02 5.817511361494374922e-02 6.877001348976312378e-02 8.148315597529512400e-02 9.439289187321484031e-02 1.052717231667568976e-01 1.118562833271116858e-01 1.122567561121702029e-01 1.055427359464986281e-01 9.247000569322992580e-02 7.622528112371676490e-02 6.249485228267724624e-02 5.596936662165721138e-02 5.337280113935411602e-02 4.645604469632391709e-02 3.356797045409281449e-02 3.401463041765963313e-02 5.894246595942435885e-02 8.294095205099027979e-02 8.945334124089966699e-02 7.448587966599345966e-02 6.455460100283180735e-02 1.033665206056304797e-01 1.534542505518702582e-01 1.717454710336988599e-01 1.370257752515701977e-01 6.732873227998893706e-02 1.234267729662649193e-01 2.412194220792000798e-01 3.165833430858461806e-01 3.183729942516582700e-01 2.523084346506331288e-01 1.669152410736638448e-01 1.524806575139326936e-01 2.074831259111259707e-01 2.640181275387517568e-01 3.113031445617469584e-01 3.442737336808028292e-01 3.480203444261560919e-01 3.186067487250351937e-01 2.760443365386233694e-01 2.513234389926689016e-01 2.528335050628753300e-01 2.607880052163744633e-01 2.576945868217299096e-01 2.399000815827040389e-01 2.149774722015318218e-01 1.972622064287872512e-01 1.940281537986947857e-01 1.940315879433026636e-01 1.809509665674134682e-01 1.494724894824553119e-01 1.090490439247993465e-01 8.474039014834591765e-02 9.632338481456505230e-02 1.200035134809327581e-01 1.321295847064710982e-01 1.254909422792989393e-01 1.019294845835664182e-01 7.134125882220028469e-02 5.863019062083844879e-02 8.151001772944231616e-02 1.144571782082895034e-01 1.404743349935529684e-01 1.546948233560102581e-01 1.572553804822489354e-01 1.508578450145911798e-01 1.391623188657191423e-01 1.253491675790086857e-01 1.110879509267884979e-01 9.635627485339115506e-02 8.017481441721747981e-02 6.167071687086666393e-02 4.088798290024532600e-02 2.019668521254572649e-02 1.750633357000204796e-02 3.789358127053669284e-02 5.997852876210500728e-02 7.991704246294939473e-02 9.650832928430802538e-02 1.092124795250532382e-01 1.179174545737684821e-01 1.228454956821525973e-01 1.244737975003185060e-01 1.234574186903135834e-01 1.205553526032097089e-01 1.165600450177921577e-01 1.122285637353894194e-01 1.082140834243077859e-01 1.050018039208816534e-01 1.028626582817974006e-01 1.018430970915644024e-01 1.018000493371083864e-01 1.024695471942723424e-01 1.035427444608539999e-01 1.047260194528765453e-01 1.057759850496191589e-01 1.065124209694291446e-01 1.068169007382103464e-01 1.066242787867150987e-01 1.059118002738163727e-01 1.046884074369189288e-01 1.029853790897522076e-01 1.008486480047265099e-01 9.833275950803734011e-02 9.549627825041367979e-02 9.239840546181361802e-02 8.909657487966805844e-02 8.564482138002252332e-02 8.209274776192987400e-02 7.848494582733685221e-02 7.486075539702444215e-02 7.125426850395077949e-02
2.655134625281161884e-02 2.741830798208935716e-02 2.819199711038672396e-02 2.885843124988193495e-02 2.940526503995591345e-02 2.982302253067655590e-02 3.010671773864515011e-02 3.025793175718818895e-02 3.028738526942987078e-02 3.021795919553041040e-02 3.008792184295293673e-02 2.995374944657658994e-02 2.989133721580109274e-02 2.999371251074382794e-02 3.036309182738887100e-02 3.109621138984344779e-02 3.226491187059823962e-02 3.389765839670396547e-02 3.596868475557304240e-02 3.839791541594617108e-02 4.105953778866547332e-02 4.379450598873482758e-02 4.642332198604483956e-02 4.875784627685074424e-02 5.061251918663919186e-02 5.181575250799181492e-02 5.222180173963943128e-02 5.172263030170760889e-02 5.025848643324583309e-02 4.782562269780690767e-02 4.448096166112873451e-02 4.034945131670770319e-02 3.565732383269848427e-02 3.085808292587527424e-02 2.698731189503113248e-02 2.616997129797345167e-02 3.081438921738921186e-02 4.121027293270203284e-02 5.597358574637018719e-02 7.356711139800527210e-02 9.236039969339920885e-02 1.103674169242333525e-01 1.252004516523051447e-01 1.342730847051878951e-01 1.352438464507377258e-01 1.267030909094497837e-01 1.091465638268232785e-01 8.647370989416205966e-02 6.829820041905891592e-02 6.688314840775262671e-02 7.791358366935280388e-02 8.494639697824371560e-02 7.893754162939650709e-02 6.355933357541668216e-02 6.180760787013103025e-02 8.633422586804632981e-02 1.093678889452694980e-01 1.063481093623822871e-01 6.588365216912717148e-02 1.369508905708015367e-02 1.021842956949125941e-01 1.788246213467178380e-01 2.073642509839546955e-01 1.652362675105522594e-01 5.596855748829197841e-02 1.087526128182774443e-01 2.560276928308917732e-01 3.458904119221339890e-01 3.449431386941480548e-01 2.574472038712317112e-01 1.346938668011946616e-01 1.172248557382297024e-01 1.928762255630876443e-01 2.372597446686019462e-01 2.544878242038438598e-01 2.659212724736489397e-01 2.670337912894570342e-01 2.460476465982107397e-01 2.141975406506504420e-01 2.013387741654354690e-01 2.178904308754404384e-01 2.434583045468895479e-01 2.588404881215108366e-01 2.559049441812265013e-01 2.359213261829938291e-01 2.096764330160485190e-01 1.901866751530111865e-01 1.777802097992862429e-01 1.609836950990783389e-01 1.346726007003161696e-01 1.097562316234668850e-01 1.055072969908822378e-01 1.214125500836297084e-01 1.390219536397676592e-01 1.473039912074539937e-01 1.434916376875767230e-01 1.283308174838143911e-01 1.051334649042803548e-01 8.264931001469744132e-02 7.785833035915872002e-02 9.735163439057750723e-02 1.252702289789023316e-01 1.480923722804392273e-01 1.598810536768129897e-01 1.592712396238974704e-01 1.477487480961348632e-01 1.284685222850685538e-01 1.052342912904392774e-01 8.166848909473466145e-02 6.067500102323071520e-02 4.431429571234141163e-02 3.417068117989880555e-02 3.151888030735957441e-02 3.582124471120021886e-02 4.454382910811942320e-02 5.534401552803653451e-02 6.661224644114517590e-02 7.717668283898188042e-02 8.617891483243686479e-02 9.306189224207613020e-02 9.756633663987415717e-02 9.970818554807021894e-02 9.973857799702690041e-02 9.809332607871822096e-02 9.533654189503451559e-02 9.209867715151461021e-02 8.900579977803535492e-02 8.659869850495226229e-02 8.525144189467474820e-02 8.511506870656612711e-02 8.611496702890909793e-02 8.800654433634826079e-02 9.046106976047800508e-02 9.314408953739022889e-02 9.576552757396110394e-02 9.810111889068334756e-02 9.999451428586034196e-02 1.013495843070671559e-01 1.021192427541569997e-01 1.022941044209449563e-01 1.018923957355511861e-01 1.009515513199452236e-01 9.952148360613187472e-02 9.765934062457978793e-02 9.542552055608762018e-02 9.288071742180883938e-02 9.008379697474755421e-02 8.709033115654042645e-02 8.395164773495183974e-02 8.071427699073507878e-02 7.741969914420288035e-02
2.794137612265426909e-02 2.846144869368919667e-02 2.887416825384637314e-02 2.917581954277275250e-02 2.936792309717617400e-02 2.945919896879956035e-02 2.946784871154306887e-02 2.942398319703584328e-02 2.937178311678487544e-02 2.937060676678637447e-02 2.949381968488503855e-02 2.982387815993496616e-02 3.044266671263344895e-02 3.141772037598192235e-02 3.278736106907688408e-02 3.454926875145328952e-02 3.665592340781824443e-02 3.901720448719506878e-02 4.150773655319384831e-02 4.397607182380063734e-02 4.625400144186035678e-02 4.816572215349163022e-02 4.953738002078745400e-02 5.020759346296044950e-02 5.003914877504232750e-02 4.893132546544230049e-02 4.683127452999004403e-02 4.374150736957484881e-02 3.971893397260053971e-02 3.485959801469058761e-02 2.926432411720369248e-02 2.298983507161296916e-02 1.603017529525070650e-02 8.673287432261613666e-03 6.738617470672327199e-03 1.685696953556750644e-02 3.130841090923834613e-02 4.879424700812060728e-02 6.872406716288850803e-02 8.999224951119130789e-02 1.108206338763273735e-01 1.288060231800503275e-01 1.411376183648606064e-01 1.450047040305726120e-01 1.382143655499791790e-01 1.200606323765402716e-01 9.271318485591642511e-02 6.469697404746201086e-02 5.755610348011594435e-02 7.837311121920545465e-02 1.014617018767259848e-01 1.105537014012941827e-01 1.005962280348699223e-01 7.769047917677143755e-02 6.709346373548277787e-02 8.808908862493103342e-02 1.102870032135633005e-01 1.064300481257490771e-01 7.128692064040326182e-02 6.097334630787352994e-02 1.329288330622944436e-01 2.004104755839072882e-01 2.172021653574683353e-01 1.606409650262733690e-01 3.643023924958267712e-02 1.353529492388229338e-01 2.888182067959004229e-01 3.768813974905577124e-01 3.669607643614377079e-01 2.636828126331244304e-01 1.120653966571281274e-01 7.444672762161426427e-02 1.613040964059463123e-01 1.876303301153539604e-01 1.745262930001312551e-01 1.752072629853134167e-01 1.945124386505880376e-01 1.968073752366613638e-01 1.759074285363744494e-01 1.606831916563219165e-01 1.790748395989747999e-01 2.181569755056646243e-01 2.514654250636100818e-01 2.627173234549639025e-01 2.471291362514214940e-01 2.133767248643272385e-01 1.808226108839843527e-01 1.637051104712674288e-01 1.559778291711400311e-01 1.466782467242420673e-01 1.386105656804386965e-01 1.409422387865394699e-01 1.518493439696919078e-01 1.611162367295387587e-01 1.629876153260920169e-01 1.579526130002771311e-01 1.480215521363901221e-01 1.336766808461472833e-01 1.156842124873233985e-01 9.964809856716565217e-02 9.700773431315821982e-02 1.124861199002145928e-01 1.358447705559054086e-01 1.552200825762606873e-01 1.639647383153585991e-01 1.599053452611863546e-01 1.439605891878788513e-01 1.189830138745886917e-01 8.876711656735387923e-02 5.733714992756325929e-02 2.917542033671240154e-02 1.666297724919403589e-02 2.993262507457576313e-02 4.497841063193284278e-02 5.636411264386275571e-02 6.421460061086399496e-02 6.939617562675295948e-02 7.278846997181961931e-02 7.502224679725776058e-02 7.641131696405262241e-02 7.702083629486983218e-02 7.680211275015334793e-02 7.572357471174848143e-02 7.385837962856582617e-02 7.142201845614233602e-02 6.876809206995884716e-02 6.634871386284361960e-02 6.463974595535303125e-02 6.403579888212582172e-02 6.474476615663682377e-02 6.673559891682098733e-02 6.977212797829653035e-02 7.350622220612215707e-02 7.757259557838273867e-02 8.164960243678379137e-02 8.548422834272559334e-02 8.889436808110857957e-02 9.176067747090300986e-02 9.401523879485695900e-02 9.563036038827212038e-02 9.660872277427301480e-02 9.697514718690805613e-02 9.676990499589761818e-02 9.604337682869912296e-02 9.485185499794238084e-02 9.325429903760167061e-02 9.130987799634679436e-02 8.907615668620598448e-02 8.660780421002491070e-02 8.395572157226396937e-02 8.116650129034687355e-02
2.848662140999927775e-02 2.871265799600635979e-02 2.886160160965288435e-02 2.895096401831519228e-02 2.900826595066216193e-02 2.907267369258846948e-02 2.919576073056089072e-02 2.944050142188823355e-02 2.987747288217222977e-02 3.057758468329821108e-02 3.160172554566385850e-02 3.298926717438325357e-02 3.474842989098022444e-02 3.685106389967470614e-02 3.923253935992210978e-02 4.179553141501455432e-02 4.441577637237311554e-02 4.694839669352889738e-02 4.923436278177180381e-02 5.110740939687669071e-02 5.240205354918581887e-02 5.296335554479834201e-02 5.265885260490080211e-02 5.139273287666369650e-02 4.912177818770870064e-02 4.587176546914195630e-02 4.175161984066575599e-02 3.696016898700733855e-02 3.177619962564372236e-02 2.651716720577721245e-02 2.145365103769717244e-02 1.671066484948557224e-02 1.237672886682178626e-02 9.692039113455324512e-03 1.287934663430391133e-02 2.272773910210951209e-02 3.717597390928007589e-02 5.514530102917786225e-02 7.550010196395144646e-02 9.656365392532947900e-02 1.160534337630384077e-01 1.312097660316980940e-01 1.390901758320521597e-01 1.370301447291772390e-01 1.232653864177801206e-01 9.775098903731399558e-02 6.372088657131963485e-02 3.608257348940400316e-02 5.275876392713163554e-02 8.735801919197479226e-02 1.123719759840796223e-01 1.188018864123338847e-01 1.041152496845498543e-01 7.358260525415649678e-02 4.882012146943982833e-02 6.188604997414802467e-02 8.246645079897234332e-02 8.111320528706331134e-02 6.108492807901980126e-02 7.800900753954380373e-02 1.396198337172308568e-01 1.889634038767307733e-01 1.901361683490457311e-01 1.265819010088582164e-01 3.998108980266475848e-02 1.684622419227198575e-01 3.061887901162259618e-01 3.806447310534893935e-01 3.632443845357821166e-01 2.598595535125882150e-01 1.096151878283994907e-01 3.189889815025878650e-02 1.146773563690547670e-01 1.227082182521723325e-01 9.113958882794045979e-02 1.167731325306052281e-01 1.777173700039798854e-01 2.076264518351216282e-01 1.976416294985743893e-01 1.725829746065840886e-01 1.701993342318987579e-01 1.991713306279015716e-01 2.327680940394537823e-01 2.469685321431472624e-01 2.319554548534190908e-01 1.934695193172925320e-01 1.530777310262138591e-01 1.369462493211514587e-01 1.442154502091187729e-01 1.535498348178471473e-01 1.581791833221843080e-01 1.633249930130969696e-01 1.707302346678895855e-01 1.753723053344633243e-01 1.734319680616824011e-01 1.666347381614416423e-01 1.590132535305292805e-01 1.515538385928702214e-01 1.416942955896221545e-01 1.282424778138757659e-01 1.159229559179865421e-01 1.141861225570613564e-01 1.267923746404429897e-01 1.459370060763579002e-01 1.613064277857306494e-01 1.664880076255100261e-01 1.592268326121210609e-01 1.403084916689809891e-01 1.124381190911989264e-01 7.926208358267126941e-02 4.462995072233684468e-02 1.309487998181400881e-02 1.999077750655644040e-02 4.281278934444561479e-02 6.006988425354554267e-02 7.142181306916031702e-02 7.749929725359681887e-02 7.931166238763953658e-02 7.800150948525130801e-02 7.466548688899650454e-02 7.022904137772296995e-02 6.537960078452442758e-02 6.056190845786654786e-02 5.603074266057211927e-02 5.194170794826276361e-02 4.844787840544212409e-02 4.576571362901402790e-02 4.417735520109827146e-02 4.395304513697168014e-02 4.522558437879392601e-02 4.790721790403189295e-02 5.171685926014452095e-02 5.628188345538018278e-02 6.123283806516284511e-02 6.625382875689278528e-02 7.109697326768540937e-02 7.557922098187104532e-02 7.957327772872699323e-02 8.299773124186859974e-02 8.580805151297296596e-02 8.798881910987568777e-02 8.954712872481190855e-02 9.050703022224831917e-02 9.090487448837000772e-02 9.078545154760092606e-02 9.019882476501704660e-02 8.919777565893743931e-02 8.783578093233440631e-02 8.616544882252967497e-02 8.423734701870924657e-02 8.209915977407425403e-02
2.854071072333408399e-02 2.865864113816586969e-02 2.879643204443283616e-02 2.900090407191211264e-02 2.932883308163429167e-02 2.984396264258339787e-02 3.061129960149170520e-02 3.168893651995035449e-02 3.311875379974377892e-02 3.491817371531995978e-02 3.707495520837978537e-02 3.954579801122076743e-02 4.225809811446170489e-02 4.511347788026058570e-02 4.799190384794876224e-02 5.075586401549605359e-02 5.325470347702488533e-02 5.532959033042868929e-02 5.681971796309883554e-02 5.757033950280320000e-02 5.744315342703470995e-02 5.632945884394775782e-02 5.416639653795259773e-02 5.095650076146682889e-02 4.679068342168878764e-02 4.187439484065521439e-02 3.655466762017419574e-02 3.133648591049560672e-02 2.684518705878084430e-02 2.363296373282004759e-02 2.178776680679330238e-02 2.071972841392542841e-02 1.962951218756673472e-02 1.851532604246249047e-02 1.938294341989918110e-02 2.555605929695305145e-02 3.772046663032654901e-02 5.420349929169575309e-02 7.298826579175277107e-02 9.187434755259168973e-02 1.083679832966773088e-01 1.197772822282835020e-01 1.234839556680016187e-01 1.173443139380676986e-01 1.001696626043982880e-01 7.223539120792399348e-02 3.599576626930694329e-02 1.381429586572974211e-02 5.137283775876984315e-02 8.624724524900168054e-02 1.086110902012053930e-01 1.136638830481143669e-01 9.995354610047489652e-02 7.045271255915287745e-02 3.347287656118204391e-02 1.538138652161273948e-02 3.249909778243074282e-02 3.507309947332647171e-02 3.395183178671810909e-02 6.792986263007605441e-02 1.158006345749436894e-01 1.464163053487697874e-01 1.368393298824146231e-01 7.795033675219402436e-02 5.469469711778302684e-02 1.757814572222274330e-01 2.885374100666765473e-01 3.479662938833307795e-01 3.321738894840146061e-01 2.469043384761879789e-01 1.253036528350820467e-01 2.638374123404631233e-02 5.771790550924995461e-02 5.159819416417161381e-02 3.950298313115571669e-02 1.217112720116344665e-01 1.990905659554039753e-01 2.375081882414370182e-01 2.325558038909100178e-01 2.027039580909769378e-01 1.792469192205466688e-01 1.823473828969318922e-01 1.993335305121529677e-01 2.061560067115519035e-01 1.898215638385259973e-01 1.523870349625959797e-01 1.128830654558748564e-01 1.029640214531130915e-01 1.230015619937642884e-01 1.438098591888287148e-01 1.555247903346214655e-01 1.628022721942354589e-01 1.699335504444997869e-01 1.749000955049475337e-01 1.742709910723454769e-01 1.688427604773177770e-01 1.629040554378220762e-01 1.589663850938722589e-01 1.547069155488622894e-01 1.462616157817179519e-01 1.335396653476904061e-01 1.225646728509562217e-01 1.221581383566878870e-01 1.343034041724278371e-01 1.512673106469195616e-01 1.638911966672993437e-01 1.666235530789291763e-01 1.576641654090227829e-01 1.379822857578376638e-01 1.103605379332499442e-01 7.871571264962241854e-02 4.832579996909617398e-02 3.021170968769662166e-02 3.832860520891740591e-02 5.606837596437723448e-02 7.109840750537027576e-02 8.096838393094869801e-02 8.559546892182519351e-02 8.566873687220236122e-02 8.218834954881958088e-02 7.623982899117641432e-02 6.885732095551323761e-02 6.094288324426464648e-02 5.323010277808952473e-02 4.628440830178649767e-02 4.053025742673365545e-02 3.628602466857075437e-02 3.377387512665128155e-02 3.308010977689049281e-02 3.410181234739172174e-02 3.656156800919818650e-02 4.009835163314421497e-02 4.435729914973871035e-02 4.903205306305689209e-02 5.387153861508722774e-02 5.867401088617137106e-02 6.327977372695907377e-02 6.756536946260470466e-02 7.143904747469366490e-02 7.483688694212950465e-02 7.771917543311340770e-02 8.006689296134590628e-02 8.187829727050903450e-02 8.316566724924219500e-02 8.395227284848826022e-02 8.426962780839583611e-02 8.415506121406123030e-02 8.364962324377878122e-02 8.279632293266930843e-02 8.163868247925697152e-02 8.021958353208719084e-02
2.865039520562626812e-02 2.897160323131428572e-02 2.946729991716106126e-02 3.019942028717154461e-02 3.122630855668698593e-02 3.259485719461086700e-02 3.433299369268361101e-02 3.644427122299628841e-02 3.890552233524597475e-02 4.166734391946032290e-02 4.465636812054477739e-02 4.777819562776296214e-02 5.092030858102365026e-02 5.395482570680370377e-02 5.674135256796621757e-02 5.913036847033752846e-02 6.096763890262574259e-02 6.210011926808929605e-02 6.238376833945954991e-02 6.169364415774248461e-02 5.993663486686123115e-02 5.706722844406456052e-02 5.310695011179604463e-02 4.816868828818905018e-02 4.248830751578180215e-02 3.646703674934399092e-02 3.072200118930297832e-02 2.609429197367624589e-02 2.341197176001321573e-02 2.281971163864477889e-02 2.337724405613492498e-02 2.370812069465256383e-02 2.283108102141339496e-02 2.070481209703579906e-02 1.916330072828604028e-02 2.242101696545707040e-02 3.241750575980070770e-02 4.691855118253294293e-02 6.333019986014049030e-02 7.938290187044970414e-02 9.284919250147848080e-02 1.015357835003990461e-01 1.034627637982478837e-01 9.713240935578940083e-02 8.182794548954391844e-02 5.789690392436044192e-02 2.708336365507351198e-02 1.091926181315020471e-02 4.559454676556898289e-02 7.751659483161782438e-02 1.010745858130462083e-01 1.125950517752958846e-01 1.103193739545581115e-01 9.520504906556279123e-02 7.136036940075710100e-02 4.579028410370537122e-02 2.704579582226050369e-02 2.063284945965949274e-02 2.681003271117233730e-02 4.694719737122757253e-02 7.237015537748425764e-02 8.758270865767185664e-02 7.713350567463408969e-02 3.302956979755133221e-02 5.212914086924691492e-02 1.477032485107557247e-01 2.355723365308932671e-01 2.872589747008517103e-01 2.852543563000232707e-01 2.310862021836522506e-01 1.465984416691504255e-01 6.611390090367574857e-02 1.999772726875793591e-02 1.644348971651516875e-02 7.186867766456492279e-02 1.483588830644588796e-01 2.155871640788985522e-01 2.506265348326146558e-01 2.470423828581327641e-01 2.157729663130195930e-01 1.785836332930023362e-01 1.555837314763940937e-01 1.491013390173732411e-01 1.443839960697907154e-01 1.284747706445812099e-01 9.975689310397178877e-02 7.128586089874286436e-02 7.006266304013489266e-02 9.296335112142753432e-02 1.143636175733959842e-01 1.274134878004653526e-01 1.365773208088410795e-01 1.465241736155246943e-01 1.562502870126066257e-01 1.620343924098486266e-01 1.627953334412556852e-01 1.609670797127950026e-01 1.591294432739877585e-01 1.566482664032008421e-01 1.504311832520688064e-01 1.387757126726642809e-01 1.245793306025777120e-01 1.157704752822596994e-01 1.198827786366361836e-01 1.351168932279473989e-01 1.524888218352221103e-01 1.640947870379567963e-01 1.657582964070127840e-01 1.565078650642128810e-01 1.376901644077779263e-01 1.122500644733892966e-01 8.436331192758701747e-02 5.992147462135465757e-02 4.777608286188695513e-02 5.268527124045618848e-02 6.552001685916235274e-02 7.763569276487422566e-02 8.586473607340976144e-02 8.953650906269509935e-02 8.899527469386256384e-02 8.503624472608974083e-02 7.863719748699295187e-02 7.080620481496015250e-02 6.249173725744683328e-02 5.453196378383036447e-02 4.762357833885682429e-02 4.228601698116971758e-02 3.880371347705839635e-02 3.717340912776955636e-02 3.713373334607571880e-02 3.830026097441808358e-02 4.031134708680660095e-02 4.289541387396125782e-02 4.586542935421925732e-02 4.908720415935232534e-02 5.245193228752484393e-02 5.586128442662906257e-02 5.922274785160110827e-02 6.245057200507320161e-02 6.546863656525564457e-02 6.821314160854631548e-02 7.063425427776263976e-02 7.269656990415439279e-02 7.437857819864740483e-02 7.567142693592054936e-02 7.657726517958682311e-02 7.710739509683026127e-02 7.728040039713117426e-02 7.712036490515949971e-02 7.665525118976443397e-02 7.591547654906538600e-02
2.939286212719462860e-02 3.024721252935947541e-02 3.142093339118914863e-02 3.295297798821893165e-02 3.486272454296787671e-02 3.714650543920317016e-02 3.977689325821287536e-02 4.270407693860209936e-02 4.585824727233842740e-02 4.915210125790889228e-02 5.248304736544381205e-02 5.573512681344748587e-02 5.878092509084946460e-02 6.148384815585882651e-02 6.370114311710241284e-02 6.528800681513506621e-02 6.610307582838371998e-02 6.601553927273076661e-02 6.491406811353843398e-02 6.271772733048754100e-02 5.938907430217694322e-02 5.494985924522547555e-02 4.950039519210568117e-02 4.324534802318559523e-02 3.653249269079552469e-02 2.991674226437917097e-02 2.425024109444209180e-02 2.065064676240990077e-02 1.982370468755263737e-02 2.102235798719651744e-02 2.256823818352296507e-02 2.306905500588672317e-02 2.176499665389219212e-02 1.863803877297606423e-02 1.518245720009836139e-02 1.606798585671363050e-02 2.432463068380740986e-02 3.693030961031523035e-02 5.111976219352372397e-02 6.502464914921114725e-02 7.697830996456202224e-02 8.535626881071284311e-02 8.861286515509575468e-02 8.539124390052234281e-02 7.468298812143922549e-02 5.604259999950676752e-02 2.991918554184202009e-02 6.498864891675843435e-03 4.017286918758017356e-02 7.654790639085262693e-02 1.085830100812087556e-01 1.315210278100514552e-01 1.416706840717337768e-01 1.376894825796884936e-01 1.218243849064958306e-01 1.004655817636998516e-01 8.235156699193263430e-02 7.155425476746048175e-02 6.188177371148338712e-02 4.613099852913393056e-02 2.916320110507670399e-02 3.038716492714145859e-02 3.619257587165699425e-02 2.131909470671410414e-02 2.525335923688722811e-02 9.118376943037583005e-02 1.626140942499977593e-01 2.166152833646651510e-01 2.352544807637392266e-01 2.135409218232572348e-01 1.626975615928960561e-01 1.063534603597409145e-01 7.117100875872817145e-02 7.306084753384943509e-02 1.085325437963791662e-01 1.632987433692794643e-01 2.156654543256059375e-01 2.455991052244411166e-01 2.436970651851524117e-01 2.136935872182507412e-01 1.687762231649417299e-01 1.246266922937279281e-01 9.227217029568299256e-02 7.276804196567206173e-02 5.891789641822987866e-02 4.517009677941871693e-02 3.521648768267213181e-02 3.944517046216507172e-02 5.324293306052468172e-02 6.607599269235298056e-02 7.609500519389571227e-02 8.717926706489341482e-02 1.024387171445827471e-01 1.199856158093906833e-01 1.355303029871988141e-01 1.463481709509620865e-01 1.522335543274062064e-01 1.540671411909669553e-01 1.519882172025855127e-01 1.450283558921764415e-01 1.325917936598157987e-01 1.166998107745186170e-01 1.037289917673655387e-01 1.026382051097375903e-01 1.159211887412519987e-01 1.360843134001315236e-01 1.542442826872011952e-01 1.648243955667573202e-01 1.654208366669803754e-01 1.560011411935376680e-01 1.382632522036649492e-01 1.151638335204352714e-01 9.070537793703477292e-02 7.013586461383279624e-02 5.965245396934518857e-02 6.163060786280753767e-02 7.058501811925468883e-02 8.009326205641184582e-02 8.693302361078877882e-02 9.007836293106857850e-02 8.959120539708748110e-02 8.606828487938553152e-02 8.035937649707346198e-02 7.340538889988182381e-02 6.613514559415965832e-02 5.938778214193518590e-02 5.383439089194318877e-02 4.988716939647849791e-02 4.762816843942013767e-02 4.682991220077629274e-02 4.709128979601389514e-02 4.800597246317097472e-02 4.926721991229671138e-02 5.069077996887762921e-02 5.219015785243232008e-02 5.373847824428795716e-02 5.533470968397120882e-02 5.698024788061803458e-02 5.866622820184429210e-02 6.036954579241258362e-02 6.205468825611144129e-02 6.367851951432619562e-02 6.519576539346116917e-02 6.656379454376094851e-02 6.774606062525413697e-02 6.871411408902949880e-02 6.944838702550529264e-02 6.993806304296529275e-02 7.018034248286621202e-02 7.017936164582908032e-02 6.994495986455150083e-02
3.108796819329695538e-02 3.265251843541643745e-02 3.459482921163632707e-02 3.690852970915670800e-02 3.956593534677781826e-02 4.251989669296950269e-02 4.570626974015013638e-02 4.904624554626810240e-02 5.244823678106851766e-02 5.580938576882077395e-02 5.901695332240144976e-02 6.194990628720462023e-02 6.448100669342553271e-02 6.647966134643276681e-02 6.781573837398793825e-02 6.836450199328593380e-02 6.801275751294529048e-02 6.666623487755242439e-02 6.425817730243831016e-02 6.075906463543014752e-02 5.618744953948994619e-02 5.062217032240335507e-02 4.421711802488069443e-02 3.722232386601947995e-02 3.002216646733875741e-02 2.321816442607063311e-02 1.779088554111669246e-02 1.509387127402629820e-02 1.559567520781925121e-02 1.772668424050014360e-02 1.961492211969249888e-02 2.015739637219167088e-02 1.883188583219139872e-02 1.558591553813620800e-02 1.132035462173263535e-02 1.033896640213133843e-02 1.729156153858560363e-02 2.861783095392244486e-02 4.166806964750354586e-02 5.502298518488318857e-02 6.731630452714942869e-02 7.697858831787048051e-02 8.222554118728675476e-02 8.118135215305107011e-02 7.213510382881668792e-02 5.393915026810732621e-02 2.673119047977182486e-02 1.349548260330478769e-02 5.325778450364671707e-02 9.609544968196408188e-02 1.348769354093133921e-01 1.638211108740194322e-01 1.784765308720206167e-01 1.772388748474633957e-01 1.626677537917545213e-01 1.416668473642277160e-01 1.226795631909622653e-01 1.087310843047416264e-01 9.361639778613976837e-02 6.947735865319562554e-02 3.637551964411278593e-02 1.727842668980937926e-02 3.669439071359986010e-02 4.094080389082434268e-02 2.176568643201026373e-02 4.168442247049595345e-02 1.006983064510568182e-01 1.547193242619390730e-01 1.863674089450317595e-01 1.891094600009126658e-01 1.689742884894291086e-01 1.408983151407278422e-01 1.194240098141658435e-01 1.123573101264971341e-01 1.261003014841315384e-01 1.611600706614587097e-01 2.027180753929765655e-01 2.315486628121489754e-01 2.350548505172999070e-01 2.111342332747542794e-01 1.673659448606850120e-01 1.168867058762545763e-01 7.285612509942633597e-02 4.333609598428073140e-02 2.735554813260525353e-02 1.732053224448118142e-02 1.004305144039368408e-02 9.535928025132197478e-03 1.197820288537927193e-02 1.111858905849413305e-02 1.030657633290539381e-02 2.279818981112500739e-02 4.495873985433987419e-02 7.112566717987708897e-02 9.709691502821619913e-02 1.192653167131839526e-01 1.350642399363613522e-01 1.431216606170068184e-01 1.430531078246563004e-01 1.352446586005325857e-01 1.210241395860210262e-01 1.034898773612783762e-01 8.896763504790312915e-02 8.656942807732909140e-02 9.976131725001621819e-02 1.214996695424649942e-01 1.431475726140138960e-01 1.591642297672369033e-01 1.667074968839683813e-01 1.649083681422597314e-01 1.544185775218176460e-01 1.370682313841170563e-01 1.155982190245002095e-01 9.353632697851312072e-02 7.522754376735760196e-02 6.523719370355679503e-02 6.519872711562438305e-02 7.145277372464708954e-02 7.900113619923909702e-02 8.482730070727914629e-02 8.774590702499474038e-02 8.762323179634337600e-02 8.488699442728175892e-02 8.025492865921719787e-02 7.457158733095894942e-02 6.869438954145722087e-02 6.339419276615518295e-02 5.925102319361534586e-02 5.655622857965991040e-02 5.527369662638795256e-02 5.510840140284035266e-02 5.565370378019510178e-02 5.653042203397252996e-02 5.746137299810490789e-02 5.828496091844283938e-02 5.893594285846320835e-02 5.941597602282425866e-02 5.976524759294563754e-02 6.003932169489947096e-02 6.029221206288642304e-02 6.056555892816314207e-02 6.088330853855915964e-02 6.125093146614616485e-02 6.165791306853631720e-02 6.208211739516513589e-02 6.249473979829941322e-02 6.286488317555569139e-02 6.316319650996483903e-02 6.336437907211836529e-02 6.344860927547039953e-02 6.340209325106682670e-02
3.359488588524980196e-02 3.581246368044981726e-02 3.836862655739774891e-02 4.122036055463818710e-02 4.430990331540243798e-02 4.756710447571706885e-02 5.091126123051990110e-02 5.425249409185455007e-02 5.749289951304126234e-02 6.052775850630218862e-02 6.324705604601847664e-02 6.553751771699085904e-02 6.728531705265104745e-02 6.837955364220117682e-02 6.871654606243793317e-02 6.820492134739736256e-02 6.677141208693296304e-02 6.436719546969253691e-02 6.097453517676115070e-02 5.661344059462312950e-02 5.134809221478724151e-02 4.529302585688557009e-02 3.861986160045249861e-02 3.156772709866936810e-02 2.446791083441984122e-02 1.781786591354688962e-02 1.250635855479349454e-02 1.010154125546156197e-02 1.122776940422398964e-02 1.379327028117082778e-02 1.593015778911425345e-02 1.678841457629257072e-02 1.597176669791874545e-02 1.336366221536973431e-02 9.481910041034888673e-03 7.993149868923573459e-03 1.446967078738749246e-02 2.550497886669285050e-02 3.853878159294599898e-02 5.215742407450633250e-02 6.480365864877871140e-02 7.458684260899207941e-02 7.937035447090594331e-02 7.702724362757928933e-02 6.588377881141728454e-02 4.562507380255145101e-02 2.287927589745001808e-02 3.907020512895514885e-02 8.135056492436137932e-02 1.261993396693867897e-01 1.658453014700500272e-01 1.942247756310663542e-01 2.071288279147344702e-01 2.035078038300221215e-01 1.865142624481224698e-01 1.633660757121494778e-01 1.425078032596850675e-01 1.273892624067231583e-01 1.129541028908982725e-01 9.180244743853646638e-02 6.275416708911152330e-02 3.749279422863868033e-02 4.304642836896884622e-02 6.370412931946282942e-02 7.796145549139853193e-02 8.591700154940801193e-02 9.542077706814229565e-02 1.122120084377988963e-01 1.342377731324297108e-01 1.547888517546280873e-01 1.667996048801159703e-01 1.654550977835982928e-01 1.508426687840433988e-01 1.309361555252487319e-01 1.233982655343944107e-01 1.428055375477662314e-01 1.791621996855780052e-01 2.115657167173919107e-01 2.245027617249756857e-01 2.117878224445888802e-01 1.783912120785223765e-01 1.394638890305311962e-01 1.124391289604935174e-01 9.954492879938159344e-02 8.577260520037889580e-02 6.125679950931759571e-02 2.973755896945716112e-02 2.090960774879275022e-02 4.395365022999089127e-02 5.884128702713751352e-02 5.953827236266383965e-02 4.653267381142329323e-02 2.442859467123466299e-02 2.188870720455927260e-02 5.265165103357456050e-02 8.443790051285146592e-02 1.097525743356377037e-01 1.251721312179505941e-01 1.294204013125834496e-01 1.232021624313734687e-01 1.090905502451679915e-01 9.176348370714326741e-02 7.881887286425796890e-02 7.914247545095985659e-02 9.396795180343477105e-02 1.157817543530065968e-01 1.374233362021542171e-01 1.545635383229219673e-01 1.648245798309987131e-01 1.671746806314358402e-01 1.616627533264976269e-01 1.492515721194523637e-01 1.316648410444974937e-01 1.112603417318917681e-01 9.098251406165593080e-02 7.436017817031982668e-02 6.493393416529645579e-02 6.394074962398005324e-02 6.862421835391989411e-02 7.490807539222718581e-02 8.007800502107731422e-02 8.293885873132103570e-02 8.325215861219295577e-02 8.132049836322090275e-02 7.774282733269727297e-02 7.326104827174134693e-02 6.864558011171324747e-02 6.458856170554465315e-02 6.159345001305666090e-02 5.988363082407632126e-02 5.938195133265780634e-02 5.978897337011377516e-02 6.071763176906413290e-02 6.181038783998946823e-02 6.280076197441211705e-02 6.352621024643258230e-02 6.391470774048307879e-02 6.396232254361139402e-02 6.371056703158774204e-02 6.322683281015584189e-02 6.258870249340865721e-02 6.187205165237039811e-02 6.114265702525768093e-02 6.045102370361238320e-02 5.983012019689663147e-02 5.929560509822205672e-02 5.884797522793837332e-02 5.847594071314436703e-02 5.816030765900730148e-02 5.787774571893779946e-02 5.760400326732963844e-02
3.639262810125310638e-02 3.903574976876090369e-02 4.191913956328613411e-02 4.498078013195436209e-02 4.814997179799981181e-02 5.134875991977881637e-02 5.449303968117631680e-02 5.749359222151123605e-02 6.025727970992797444e-02 6.268857598501624551e-02 6.469155509096874423e-02 6.617240800395061961e-02 6.704250639553936686e-02 6.722197788219355652e-02 6.664369716509298269e-02 6.525753136061156201e-02 6.303460863487884980e-02 5.997131469768104961e-02 5.609267628130332889e-02 5.145478931699645764e-02 4.614603505413103490e-02 4.028708123763030668e-02 3.403027385795523441e-02 2.756052991064661742e-02 2.110423387977151261e-02 1.496885298279843068e-02 9.708635761702954364e-03 6.704719988037492577e-03 7.528810852230463646e-03 1.017264721333414196e-02 1.248579255807643305e-02 1.363001262395670786e-02 1.319025804525168419e-02 1.101714243849426580e-02 7.845274785708360524e-03 8.362964615729185161e-03 1.613106648540636387e-02 2.751842934324429113e-02 4.051415796445891060e-02 5.359502575601172297e-02 6.499695627376980700e-02 7.268956138246177034e-02 7.456826504614756657e-02 6.883141063654063529e-02 5.473630204283796291e-02 3.544350227896984895e-02 3.354327105275613230e-02 6.619223592951367641e-02 1.098146047705279432e-01 1.533365075454445337e-01 1.899284883544734570e-01 2.140402284583267090e-01 2.220826613152047657e-01 2.135555112391294974e-01 1.919359311739755325e-01 1.647703838889981454e-01 1.416674349917622922e-01 1.280994506208750772e-01 1.191365630954676208e-01 1.039214418189954442e-01 7.529225001086901903e-02 3.706708086382671380e-02 4.248580394061397120e-02 9.125202331057860605e-02 1.306004103090497581e-01 1.445215081550647318e-01 1.271573792286163629e-01 8.832190471508341578e-02 7.471331466436088864e-02 1.175896536165130790e-01 1.610215141027378505e-01 1.766792653268090263e-01 1.617037461982091251e-01 1.288058652867189458e-01 1.028397797685801363e-01 1.099901668904132851e-01 1.442733748645111114e-01 1.817037673941460929e-01 2.050778839475450865e-01 2.055507804990134857e-01 1.863156533309960894e-01 1.635855422184707975e-01 1.537442491208891315e-01 1.514642809182516758e-01 1.378179405700561133e-01 1.040381250461744067e-01 5.868565030554243056e-02 4.361211380481192640e-02 7.796598304385961298e-02 1.070051653143818532e-01 1.163049196086397841e-01 1.051808027230406728e-01 7.769810944943807141e-02 4.055396991003661772e-02 1.536636636262060651e-02 4.742508571696795600e-02 7.949645305133667961e-02 1.012810529892958639e-01 1.108086448398550167e-01 1.087665092388531846e-01 9.831483653509612286e-02 8.529996071101145216e-02 7.818139767416219799e-02 8.375504261749068535e-02 1.001231406965555626e-01 1.204878791944093974e-01 1.396253148341357053e-01 1.545714742828961097e-01 1.637714003885277214e-01 1.665511359409112824e-01 1.628865880139969136e-01 1.533052178459852477e-01 1.388308190660229868e-01 1.209389607267370575e-01 1.015327422337317376e-01 8.297084101424737068e-02 6.809540507157701983e-02 5.972719167288110392e-02 5.875081871395915201e-02 6.279584810184619947e-02 6.839274055763752691e-02 7.316923326813094819e-02 7.603138605179327048e-02 7.671740674793432746e-02 7.545221621033895709e-02 7.274009453683522031e-02 6.923151152979943601e-02 6.561846902770572532e-02 6.253070712784103424e-02 6.042578295406296485e-02 5.949972415885597388e-02 5.966893849685381279e-02 6.064468496581817969e-02 6.205648589779743513e-02 6.355792998539466776e-02 6.488306956889451638e-02 6.586026568130128045e-02 6.640272312801660803e-02 6.649051560858711130e-02 6.615176928057098227e-02 6.544600850158997785e-02 6.445043359695515339e-02 6.324904021867043535e-02 6.192425199402216279e-02 6.055074283111385597e-02 5.919120108255485763e-02 5.789385597906814007e-02 5.669160949818942419e-02 5.560258310031984674e-02 5.463181317200935250e-02 5.377374682231516462e-02
3.883268344798983945e-02 4.161211313271644813e-02 4.451386564854462047e-02 4.747042048286995164e-02 5.040980186437218208e-02 5.325657825109833543e-02 5.593289261769987530e-02 5.835968619081787628e-02 6.045822180764312548e-02 6.215196019197002236e-02 6.336879279132602572e-02 6.404358537303207755e-02 6.412093478271575775e-02 6.355798658506410515e-02 6.232710620865936080e-02 6.041814720493349222e-02 5.784002901809520009e-02 5.462134134351992465e-02 5.080975774431070041e-02 4.647019837885286997e-02 4.168196243668724488e-02 3.653548205548674821e-02 3.112995784904014698e-02 2.557402760694923657e-02 1.999341080724268555e-02 1.455552351441642168e-02 9.550987174767199342e-03 5.740902631084687097e-03 5.058803491047509683e-03 7.113583870556565783e-03 9.162979736472157480e-03 1.006155839774022440e-02 9.345710435679489142e-03 7.064703667400493679e-03 5.654296747540719925e-03 1.077331925045475584e-02 2.025101442510077177e-02 3.175475218979901398e-02 4.394142578100297680e-02 5.532226003720835950e-02 6.415161335028848888e-02 6.855269070950453791e-02 6.679853386503956103e-02 5.786147845732012018e-02 4.300095097899381963e-02 3.320068332173116421e-02 5.166440063480198797e-02 8.906996604133851636e-02 1.313949503294714882e-01 1.713028245867373456e-01 2.028731953357798823e-01 2.212211257340782611e-01 2.232829125234440659e-01 2.088053163249740662e-01 1.813066716247559163e-01 1.489214547129707467e-01 1.239191923552698249e-01 1.150349414639109391e-01 1.144569247002535928e-01 1.046356625244578148e-01 7.379225323327766317e-02 2.097436919860884083e-02 5.044329478633903519e-02 1.190450888343430325e-01 1.685051102748485463e-01 1.817875131896370400e-01 1.509276366014737636e-01 8.121619226511810063e-02 1.314537945888949282e-02 9.699985870600906501e-02 1.554635015397825559e-01 1.732432420454547428e-01 1.526881424495585837e-01 1.098057311790224394e-01 6.991099915053092251e-02 6.641526963145273632e-02 9.898481915229910555e-02 1.393372939630981855e-01 1.708280121385762351e-01 1.832566143989282359e-01 1.780125120996156052e-01 1.705701094487855340e-01 1.751097183483040221e-01 1.829202675829193214e-01 1.739865499474231303e-01 1.390816778721274127e-01 8.682605157625208903e-02 5.760037658966814939e-02 9.193007691201246501e-02 1.312839320223655182e-01 1.495550496596660950e-01 1.435008256990030207e-01 1.172282131217325940e-01 7.798016723783250670e-02 3.423599148751038657e-02 1.668971827955023635e-02 4.961632838656053479e-02 7.527964143587194401e-02 8.945442656891781918e-02 9.284230309583517415e-02 8.890184129421356551e-02 8.378428137613724846e-02 8.477793819456977409e-02 9.529675184141918332e-02 1.123223395436144523e-01 1.307511788825210519e-01 1.468276268703662124e-01 1.584706409111782122e-01 1.647755661462480814e-01 1.655724312654015262e-01 1.611354721029891746e-01 1.520190541011501584e-01 1.389862098824030945e-01 1.229961271534203426e-01 1.052264093627093139e-01 8.712727186331026275e-02 7.052304826315751451e-02 5.769667890539514205e-02 5.092970242549589577e-02 5.072605654122818580e-02 5.478775865334057499e-02 6.007700371805983069e-02 6.459712345513264620e-02 6.743534989331582963e-02 6.836855805159791633e-02 6.758334887337910657e-02 6.551302227773526943e-02 6.273228506910001612e-02 5.986966294307370651e-02 5.751231430273276435e-02 5.609694867845185090e-02 5.581542859287033642e-02 5.658971857840745107e-02 5.814033418183907342e-02 6.010470329038804238e-02 6.213898855661052073e-02 6.397264338215383206e-02 6.542281781025732768e-02 6.638699623818321294e-02 6.682762620470072967e-02 6.675574920733505502e-02 6.621636860909795030e-02 6.527627454073921254e-02 6.401426278636594691e-02 6.251344500998738674e-02 6.085531907032488974e-02 5.911531315971042116e-02 5.735958309337310657e-02 5.564290600553577909e-02 5.400756271297097594e-02 5.248312487537216270e-02
4.035060720414154756e-02 4.299465627765883258e-02 4.564996223359270300e-02 4.825286168228733880e-02 5.073866806421197667e-02 5.304271919098180188e-02 5.510160052410510712e-02 5.685458995976477165e-02 5.824531926337350729e-02 5.922359923591188902e-02 5.974730782158697850e-02 5.978419224602784382e-02 5.931339068227111516e-02 5.832644306370215331e-02 5.682754732659556218e-02 5.483284578944692261e-02 5.236862108238121011e-02 4.946846655830908213e-02 4.616978477695323629e-02 4.251033978792560092e-02 3.852597183887627313e-02 3.425084700284023592e-02 2.972161409443172322e-02 2.498653519599127945e-02 2.012035206832655382e-02 1.524670672569341037e-02 1.057810663887364180e-02 6.528787256115900495e-03 4.112852620246380472e-03 4.401367917834761098e-03 5.453407406658794705e-03 5.480782043864214359e-03 3.942588324737028409e-03 2.568369380042072932e-03 7.449836692023757354e-03 1.552920800725532055e-02 2.540671733751736008e-02 3.621685607273174984e-02 4.684169068379272910e-02 5.589120269459818546e-02 6.179953641332495279e-02 6.302377741495850116e-02 5.841943594767453479e-02 4.813822363587656750e-02 3.688087567716692716e-02 4.111166865443864615e-02 6.797951796445672601e-02 1.051136787247136523e-01 1.441421791943184594e-01 1.791700297437861245e-01 2.049839475929446375e-01 2.172417023121352153e-01 2.131954383386898411e-01 1.926070220286014434e-01 1.588930692554139934e-01 1.209263201311332470e-01 9.502377972011104290e-02 9.394385433633636873e-02 1.021537921240025654e-01 9.588944688602070443e-02 6.427787559152318975e-02 1.792546146691654727e-02 7.057915129019221023e-02 1.388625032493114031e-01 1.850180109183897359e-01 1.931582968464061467e-01 1.588367225189819265e-01 9.432535687593494866e-02 5.577804742308225400e-02 1.058962405968229964e-01 1.495438322791730335e-01 1.563016573559739830e-01 1.283348389681292778e-01 8.140830658262551700e-02 3.509458706168657599e-02 1.906926228964225811e-02 5.038348617289341302e-02 8.901956410381389739e-02 1.241787718320762346e-01 1.455836636489858948e-01 1.528448881686254313e-01 1.591798277013840301e-01 1.758659668897019079e-01 1.933050955897012702e-01 1.923910374147071445e-01 1.631208819116991005e-01 1.109908691341957160e-01 6.517292458267701094e-02 8.335425901276240224e-02 1.270302692571154135e-01 1.536664015884224299e-01 1.554165634314733091e-01 1.350044796768578304e-01 9.953906108408733244e-02 5.745729366730143589e-02 1.871762087305620104e-02 2.655830235772100797e-02 5.258709984501321738e-02 6.992308863750687498e-02 7.871338337755165449e-02 8.229383710375667849e-02 8.584188826415566076e-02 9.400054713169128662e-02 1.078065657421832663e-01 1.247184210453796682e-01 1.412312435525613363e-01 1.546067831158308703e-01 1.632569842259919413e-01 1.665923343041403604e-01 1.647449227670457761e-01 1.582917947762659261e-01 1.480267382131427722e-01 1.348058284461967904e-01 1.194744529210417378e-01 1.028674329246147962e-01 8.586694229841083936e-02 6.951214080772476211e-02 5.517059202942674323e-02 4.469833201766247599e-02 3.997644315307431750e-02 4.105109194317464044e-02 4.548628337430381252e-02 5.062542148156062155e-02 5.489725310395582314e-02 5.762340989367863153e-02 5.865664730873275390e-02 5.816924087646462016e-02 5.653906613395839886e-02 5.427679852773285157e-02 5.196000463995134599e-02 5.014957303424099483e-02 4.927944624971694609e-02 4.954957938338436924e-02 5.088788617251283758e-02 5.301536093982926051e-02 5.556735946023239059e-02 5.819679337732001911e-02 6.062744685594660676e-02 6.266714336384360262e-02 6.420046972932458296e-02 6.517456126634146862e-02 6.558430731344862263e-02 6.545925173832642385e-02 6.485269875940123663e-02 6.383290962833135240e-02 6.247610701071294043e-02 6.086099224452618667e-02 5.906451431987264772e-02 5.715867240763942286e-02 5.520817669746345968e-02 5.326883319655571769e-02
4.057871403939175559e-02 4.288021617151423909e-02 4.510648401436100768e-02 4.720502640595065219e-02 4.912553558702351109e-02 5.082104029371913717e-02 5.224916872823921754e-02 5.337346416695144813e-02 5.416464881395847281e-02 5.460168657017157312e-02 5.467245623534253141e-02 5.437382198382148535e-02 5.371089265383285904e-02 5.269531628498039938e-02 5.134258445443272423e-02 4.966853785733407745e-02 4.768556180006377349e-02 4.539928655460735013e-02 4.280686100294806701e-02 3.989791759086862288e-02 3.665908925550280528e-02 3.308236967122822614e-02 2.917685400107871210e-02 2.498268395025217067e-02 2.058560327795572881e-02 1.613068621857379273e-02 1.183499596512790041e-02 8.001705043377559806e-03 5.033188126291124331e-03 3.306936058861101660e-03 2.461578488334890177e-03 1.453547457953282846e-03 2.471250102671633270e-03 6.916171537078514078e-03 1.340714427031047817e-02 2.156030346925583499e-02 3.083230808285428518e-02 4.041555574086595076e-02 4.924655424234761214e-02 5.606768261791847396e-02 5.955956813011242801e-02 5.859217656351937281e-02 5.274850269044722983e-02 4.374294502376324667e-02 3.937909964039870009e-02 5.215010154922802843e-02 8.008534378205797721e-02 1.144000048560788740e-01 1.488633721389828746e-01 1.783414453257586296e-01 1.981653112187276577e-01 2.044225306970610667e-01 1.946171871988865709e-01 1.685547898082650764e-01 1.295295538680310277e-01 8.666296445782308011e-02 6.112490114908204764e-02 7.040888226535907402e-02 8.516723565200931545e-02 8.144152197210750843e-02 5.671456331623064839e-02 4.464539039337130089e-02 9.040597272892701708e-02 1.445076184822836618e-01 1.792416443397145676e-01 1.832422645367786096e-01 1.579836002499501735e-01 1.214920254351167100e-01 1.079612970766770236e-01 1.254765465261224733e-01 1.394342326043260805e-01 1.290801410421986151e-01 9.561052119768999324e-02 5.404286289669037874e-02 2.795551513011969302e-02 2.666344514697852053e-02 2.849429461163737604e-02 4.679370270531311993e-02 7.753647247152872790e-02 1.036788787107706111e-01 1.211487388619066907e-01 1.386555588435085529e-01 1.634725891601675474e-01 1.872795920263470582e-01 1.941086405158859995e-01 1.738644823857331267e-01 1.279973251973268722e-01 7.243051522742809112e-02 5.762839378712900779e-02 9.715507673893497564e-02 1.303063262871247685e-01 1.412332805456991969e-01 1.300967534892966404e-01 1.027038205085164663e-01 6.696198746852076444e-02 3.136774646148571266e-02 1.729174554976623673e-02 3.788304257538754188e-02 5.652083214370991898e-02 6.970147162653628214e-02 7.980554326332681137e-02 9.017441220143555813e-02 1.030936613798264512e-01 1.185780110117963110e-01 1.348229019417528929e-01 1.494696608707262453e-01 1.605290265508400593e-01 1.667584494148119378e-01 1.677036438048229439e-01 1.635768996597277980e-01 1.550647725808968758e-01 1.431190903879774046e-01 1.287688046874173875e-01 1.129800537316010961e-01 9.658160759676583107e-02 8.026194835170703812e-02 6.463692141611696029e-02 5.039277651711613487e-02 3.853073441346240718e-02 3.064280613014827570e-02 2.833442622713361683e-02 3.096739924988865453e-02 3.582753861574925619e-02 4.074638699991078861e-02 4.465159243133641487e-02 4.712433502751592340e-02 4.810336340454091086e-02 4.775255053906049540e-02 4.639866628972944690e-02 4.449298304695514100e-02 4.257001635613474888e-02 4.117753770103908806e-02 4.076102049888185447e-02 4.153338665566809473e-02 4.341868418945788594e-02 4.612227485315226888e-02 4.926655330425797757e-02 5.249902833083380793e-02 5.554164235350987633e-02 5.819903859044919109e-02 6.034900739201264769e-02 6.192830030581369244e-02 6.291899143050709575e-02 6.333681740305849295e-02 6.322159485843228954e-02 6.262945753121648695e-02 6.162661647441693841e-02 6.028438656693239917e-02 5.867526821857063646e-02 5.686990949863569844e-02 5.493480161022640251e-02
3.939638526537688618e-02 4.124179990398211398e-02 4.296316868669088074e-02 4.452518727145868965e-02 4.589752835808939141e-02 4.705578511556934157e-02 4.798226899045818922e-02 4.866650990583427233e-02 4.910527335043179953e-02 4.930189652480878454e-02 4.926477182969497826e-02 4.900489161032197533e-02 4.853253038526704477e-02 4.785337918386983053e-02 4.696472623218229947e-02 4.585252199124038169e-02 4.449027068901870163e-02 4.284056872337894256e-02 4.085974734781009504e-02 3.850555215215042265e-02 3.574724649313860969e-02 3.257709371771333462e-02 2.902192182386784461e-02 2.515339647924213010e-02 2.109566077756706154e-02 1.702899920883398088e-02 1.318766435067694753e-02 9.847132431301126518e-03 7.286526204905093528e-03 5.709589724447167343e-03 5.232478409147900064e-03 6.156189042294502381e-03 8.927370744141363557e-03 1.364188757379055685e-02 2.008696599791470402e-02 2.786607850536580028e-02 3.638494735504443217e-02 4.483537810948586694e-02 5.222021593290016028e-02 5.743614637104919179e-02 5.944210688058753495e-02 5.757993457970552592e-02 5.224670632567039730e-02 4.644901899810603002e-02 4.775176766815403956e-02 6.268264382809386748e-02 8.816632707390006929e-02 1.179824964207428772e-01 1.469052230219164146e-01 1.703178301628082980e-01 1.840122720182397198e-01 1.845255042255066757e-01 1.698031104684425419e-01 1.400304534124445222e-01 9.848842079890274270e-02 5.296041002058553965e-02 2.780686446669572778e-02 4.858843643981936716e-02 6.588811166717974122e-02 6.672483566334212746e-02 5.982068804367494941e-02 6.945125214643790845e-02 1.006955137154257329e-01 1.340071508041535409e-01 1.561013587531397684e-01 1.630255491957085523e-01 1.582590185265823068e-01 1.495275986797734713e-01 1.426463428440773451e-01 1.358130944918078120e-01 1.217980760019089365e-01 9.585229416121110457e-02 6.186875146651121815e-02 3.906701437440656538e-02 4.792522098111256373e-02 5.876411646571962771e-02 5.577708063336156430e-02 4.875744456005458999e-02 5.784326655155646452e-02 7.911057495159344588e-02 1.003927972905638150e-01 1.222177966028148155e-01 1.477258613456201852e-01 1.716196855294974122e-01 1.824078728600691257e-01 1.708954601046863975e-01 1.353234935014668294e-01 8.247220795518908631e-02 3.210309449978400453e-02 5.055836941648274296e-02 8.810011485954971633e-02 1.077056670736548788e-01 1.070351876502925043e-01 8.998572104545526917e-02 6.316921409872808257e-02 3.423343201969655109e-02 1.732619424372576836e-02 3.100773194232248758e-02 4.936419386664695624e-02 6.523453096141378083e-02 7.965982944863596316e-02 9.431910889436176393e-02 1.100251406715469643e-01 1.263293974382960760e-01 1.418673657723457660e-01 1.549743360542196746e-01 1.641959849323542109e-01 1.685800451599072658e-01 1.677757890599533563e-01 1.619992961478521620e-01 1.519176931623663629e-01 1.384944612384589324e-01 1.228272218349562434e-01 1.060008574899009293e-01 8.897286922042964286e-02 7.250406967228859023e-02 5.714557893964797297e-02 4.329487556636600620e-02 3.135205275238855949e-02 2.207258663003323559e-02 1.710769773369525890e-02 1.777744752457919783e-02 2.196095438282997733e-02 2.688120825049966980e-02 3.123195947358031396e-02 3.450274524279233618e-02 3.651383966636984751e-02 3.726808767346789092e-02 3.690693304363527188e-02 3.569770209188093124e-02 3.402890464306419782e-02 3.239624600911213820e-02 3.134822613641357475e-02 3.135613415503748364e-02 3.264026776269561558e-02 3.509208441233673675e-02 3.837345127073512469e-02 4.208462153666517325e-02 4.587392831187969700e-02 4.947340064119806063e-02 5.269617417091713996e-02 5.542261803853978930e-02 5.758594396252180586e-02 5.916002893251368078e-02 6.014956670346580103e-02 6.058211009182522949e-02 6.050158757108284324e-02 5.996299427709524815e-02 5.902805145102028167e-02 5.776168653796485974e-02 5.622921856618201542e-02
3.695445093969133843e-02 3.834413431648587417e-02 3.960842493480062898e-02 4.073329267217261351e-02 4.171116280272630511e-02 4.254094614051733697e-02 4.322749751239980676e-02 4.378032609571617245e-02 4.421143660190034186e-02 4.453230328214689143e-02 4.475017287306824049e-02 4.486413247483691386e-02 4.486160162435662291e-02 4.471602801151698670e-02 4.438651051920078361e-02 4.381982722083122006e-02 4.295497209140834716e-02 4.172991290763197747e-02 4.008997460910111027e-02 3.799707341146293937e-02 3.543896557423716759e-02 3.243768991608864810e-02 2.905643535354871312e-02 2.540412596617049393e-02 2.163704931811917531e-02 1.795674652884279160e-02 1.460281307582445703e-02 1.183774664778760796e-02 9.920336289139596031e-03 9.077066188932855426e-03 9.510558362161075988e-03 1.142983926244134883e-02 1.498969219702871343e-02 2.018708266034379903e-02 2.682356091559781261e-02 3.450005587739859297e-02 4.261588826098131055e-02 5.038695064626115550e-02 5.690358042041643999e-02 6.124767426409615662e-02 6.269623605129626132e-02 6.106863681336314326e-02 5.734446402202739851e-02 5.462570429056771981e-02 5.818100939654496928e-02 7.140136245710863860e-02 9.226828928894771631e-02 1.162547422663720714e-01 1.388262534771308454e-01 1.557772461107876649e-01 1.633667811488552501e-01 1.587955263315153631e-01 1.409267772957759901e-01 1.109774717958782048e-01 7.280475516153604720e-02 3.242406075831871098e-02 4.164992879113400305e-03 3.035325961698257663e-02 4.703023838009464525e-02 5.856555440763348830e-02 7.102530766267017848e-02 8.507010654079781575e-02 9.780126267329473932e-02 1.099214604968805770e-01 1.261065898756657255e-01 1.467925322194693349e-01 1.642260592482969184e-01 1.689479387501813257e-01 1.567122493070264022e-01 1.301852619681104217e-01 9.604527362588045902e-02 6.079718427342677839e-02 3.286931758940702525e-02 3.652988119707410719e-02 5.909030338193036608e-02 7.435443114583933921e-02 7.714299044860707666e-02 7.343714332499190478e-02 7.532417150304640541e-02 8.691788526570862206e-02 1.020851604813603208e-01 1.178293285854822708e-01 1.352657366033719610e-01 1.522752836488621142e-01 1.616597256234944824e-01 1.559238118880696411e-01 1.318283570193501675e-01 9.187378805670098902e-02 4.342292465095778931e-02 1.016388280495217171e-02 4.564728721573933085e-02 6.939368995587079370e-02 7.641709982059909090e-02 6.858574857443665296e-02 5.056966078705268930e-02 2.854132223755668357e-02 1.429747831537702893e-02 2.639088296116366000e-02 4.419054944470448415e-02 6.117205904313591930e-02 7.783869738514367920e-02 9.492531846976393073e-02 1.124105275591095049e-01 1.294972627455715508e-01 1.449322053234622931e-01 1.573696667969482210e-01 1.656655591856124599e-01 1.690715072820451192e-01 1.673248920213585567e-01 1.606449849959725173e-01 1.496581599186752876e-01 1.352814676429048568e-01 1.185918552718388946e-01 1.007011585033119050e-01 8.264911866224067261e-02 6.532102263678797593e-02 4.939420659035413663e-02 3.531937154687845443e-02 2.335437961918028840e-02 1.373426581111068107e-02 7.509616654697628783e-03 7.807824378319805705e-03 1.200133612199507684e-02 1.635932293730395920e-02 2.012142368947892820e-02 2.310933154260844460e-02 2.523411258193120413e-02 2.644450241374526195e-02 2.674242528731551882e-02 2.620785246569206500e-02 2.502411710292411912e-02 2.350419985812793669e-02 2.210925624230042005e-02 2.141277056626254144e-02 2.192706670582703771e-02 2.383706446050835176e-02 2.692550699820525292e-02 3.077383088708908476e-02 3.497176752343551104e-02 3.919676105521362197e-02 4.321580261705069287e-02 4.686776511722443722e-02 5.004669539674303641e-02 5.268926832116262865e-02 5.476549876325318561e-02 5.627155548690782744e-02 5.722392352845018931e-02 5.765450093882130284e-02 5.760641651389449003e-02 5.713045812357517989e-02 5.628204813578980420e-02
3.369366042116344467e-02 3.475595006556535943e-02 3.574343724614573864e-02 3.666295379473653859e-02 3.752603097310810293e-02 3.834702490910789352e-02 3.914041064647644230e-02 3.991736993600016048e-02 4.068200664045180243e-02 4.142772261267338441e-02 4.213440005097395663e-02 4.276700202722546335e-02 4.327601337498528100e-02 4.359985756568386661e-02 4.366913556018739428e-02 4.341231840104362028e-02 4.276241537311006868e-02 4.166411560138395115e-02 4.008092436306506801e-02 3.800185355354249866e-02 3.544726299883056708e-02 3.247348310142405409e-02 2.917587931323524508e-02 2.569003554939603903e-02 2.219070840026909908e-02 1.888808386142306478e-02 1.602060173766881729e-02 1.384336173754122622e-02 1.261191860887491550e-02 1.256435503923392441e-02 1.390411614033806517e-02 1.677466193005038714e-02 2.121925075347332740e-02 2.714040259329585439e-02 3.427223792141718267e-02 4.216931547146759995e-02 5.021789093813085886e-02 5.767847119047333354e-02 6.376766275645617821e-02 6.778592879504663493e-02 6.930084195520953838e-02 6.840760559958633524e-02 6.609678101788740712e-02 6.463971546241385757e-02 6.732037358287024098e-02 7.645829887284683046e-02 9.130036113649377116e-02 1.086355799000072869e-01 1.244726782790294556e-01 1.349600062702986658e-01 1.369922656149168139e-01 1.289330929883005239e-01 1.113428367947187497e-01 8.731778504278901731e-02 6.188624518357057486e-02 3.979173334254466204e-02 2.233886721320364754e-02 1.505972737211117018e-02 3.417392833995486906e-02 6.082062408826636318e-02 8.193543648550968839e-02 8.909156548381495788e-02 8.222007935337102835e-02 7.954469104680722547e-02 1.050232525026657954e-01 1.446516869448047082e-01 1.727768880649564465e-01 1.755201335910807070e-01 1.515497788781700605e-01 1.098706405403125363e-01 6.450892291172433124e-02 2.732749965432884273e-02 1.246951145296711604e-02 3.243540460894110689e-02 5.474129997108323487e-02 7.174709572121693024e-02 8.114230826343409031e-02 8.716570501691528472e-02 9.594792949454540587e-02 1.071466485795238566e-01 1.160822101684341606e-01 1.214962271288311524e-01 1.263805887666208938e-01 1.323818124300826793e-01 1.361447123178551322e-01 1.323402536028149556e-01 1.181719310739422907e-01 9.518218141617729167e-02 6.936940640811328773e-02 5.133386089018356774e-02 4.997449324884495336e-02 5.668381587289367946e-02 5.900143473471641115e-02 5.277635675012433414e-02 3.895675731588979507e-02 2.076774922701760812e-02 5.857044405616221652e-03 2.005081635177616978e-02 3.730297254892822600e-02 5.408368058091479746e-02 7.130469359153254749e-02 8.946109357417633690e-02 1.081507170424854114e-01 1.262910502530240064e-01 1.425215386456879785e-01 1.555253955088487516e-01 1.642372825325429386e-01 1.679697565453072139e-01 1.664759609875075819e-01 1.599506537224127944e-01 1.489744751699008662e-01 1.344168679817829559e-01 1.173197650892908034e-01 9.878316165972599039e-02 7.986718124008680697e-02 6.151751969695670036e-02 4.451572184196632420e-02 2.945528851486166680e-02 1.675947253285823071e-02 6.929819036730922380e-03 4.172319960145752689e-03 8.780863936634511133e-03 1.257610668259933479e-02 1.508321826652753335e-02 1.660871687746741029e-02 1.747775424142272715e-02 1.792033311213765343e-02 1.804017905561047103e-02 1.783678610915911955e-02 1.726246220022116529e-02 1.629004023603728216e-02 1.497881526495055057e-02 1.354530992263196752e-02 1.244033873504956852e-02 1.232631682769719933e-02 1.370863531383661148e-02 1.650912782545540039e-02 2.026927940841612499e-02 2.454039857877926903e-02 2.899375797555804601e-02 3.339696025405097107e-02 3.758245497201263136e-02 4.142862741352336398e-02 4.484932963270715084e-02 4.778749838543184386e-02 5.021056790336980019e-02 5.210665333580030700e-02 5.348109670556550066e-02 5.435324426663123987e-02 5.475343980702134655e-02 5.472025905167733628e-02
3.035778707620188574e-02 3.134687129558459684e-02 3.235314060103805511e-02 3.339354030819606522e-02 3.448270679707068909e-02 3.562946677451765687e-02 3.683338175508781703e-02 3.808187767064057094e-02 3.934845990785190706e-02 4.059234771976726747e-02 4.175962917067218422e-02 4.278582100253070647e-02 4.359957596733136931e-02 4.412722559997724059e-02 4.429785456064571497e-02 4.404863789198126822e-02 4.333020856890269085e-02 4.211184909926854458e-02 4.038631849227415638e-02 3.817413847070458277e-02 3.552716994960479491e-02 3.253130377680555491e-02 2.930805100607150604e-02 2.601472445166387246e-02 2.284273222942692638e-02 2.001324344120326490e-02 1.776917634030899043e-02 1.636235790310057794e-02 1.603548576372876636e-02 1.700021965748659339e-02 1.941251094048006276e-02 2.334394205017907564e-02 2.875085162855280096e-02 3.544914053221928651e-02 4.310302815421030581e-02 5.123332277834816151e-02 5.924833798083443265e-02 6.649744488750544691e-02 7.234381700810964266e-02 7.625223801806974011e-02 7.789418011901942662e-02 7.728797905654669065e-02 7.500647879632280079e-02 7.244120110401841561e-02 7.185442089987259529e-02 7.550506891478976634e-02 8.379607294976718079e-02 9.447779728917786446e-02 1.038813461654101294e-01 1.085725687618342705e-01 1.065951395205858021e-01 9.838794502131870123e-02 8.702023359306566841e-02 7.650822663030794335e-02 6.756262402838286718e-02 5.536375771368071130e-02 3.398822926671449252e-02 1.976142672510048694e-03 3.578812804545652981e-02 6.935848262031532596e-02 8.727283923042555847e-02 8.178725144408888204e-02 5.757178689308128927e-02 5.777894921051143079e-02 1.059175677493195827e-01 1.541560472307411944e-01 1.780573611387757382e-01 1.692797915307183709e-01 1.321235562650158180e-01 8.066965209997613295e-02 3.289685339873778258e-02 8.073233551823530418e-03 1.381886207368109541e-02 2.005136057197245275e-02 3.588021494544983703e-02 5.320839711032369218e-02 6.823672679911879646e-02 8.500722093355815578e-02 1.046831967314307554e-01 1.210399098186780986e-01 1.277211967358305167e-01 1.245544778115464379e-01 1.174008859653044579e-01 1.122571113927527953e-01 1.091794810914733238e-01 1.044127122958236065e-01 9.678296001294547923e-02 8.927774665908165541e-02 8.538195284042050803e-02 8.485808713521293678e-02 8.428387935264694542e-02 8.048387271615542460e-02 7.202421510627578238e-02 5.896146761440636958e-02 4.238777373091670575e-02 2.410717699158042293e-02 6.977183965294484619e-03 1.284305250241797244e-02 2.807368835367757970e-02 4.323232644627410942e-02 5.942688981419116945e-02 7.731884254067232509e-02 9.647966031273767784e-02 1.156641615904498571e-01 1.333221513253922130e-01 1.479824516238419096e-01 1.584656736849399394e-01 1.639883131586868659e-01 1.642060132450386956e-01 1.592122237332290191e-01 1.494943013861767811e-01 1.358516637108325431e-01 1.192891838381859859e-01 1.009046341807690178e-01 8.178850969912883351e-02 6.295012452070095077e-02 4.528181993985258558e-02 2.959124436782670925e-02 1.686882129203642888e-02 9.726820447173809003e-03 1.153307903432550761e-02 1.617785706073998978e-02 1.970609356502973919e-02 2.156451138728493824e-02 2.189839260995897485e-02 2.103070559750645080e-02 1.933182052711118065e-02 1.715911400672265330e-02 1.481511172592314858e-02 1.251596327681817056e-02 1.037697625243466648e-02 8.434152329171787366e-03 6.732073710593811100e-03 5.521110082636847965e-03 5.450785321661384686e-03 6.972908790321447059e-03 9.702256561508465840e-03 1.314677832181112595e-02 1.701216369788501395e-02 2.110592851400299244e-02 2.527681945429477786e-02 2.939584340821565014e-02 3.335193458769075692e-02 3.705173810548852836e-02 4.042006428383720928e-02 4.339995367269843668e-02 4.595210895474038243e-02 4.805373603936871629e-02 4.969693066848907687e-02 5.088676615819445054e-02 5.163922696769304710e-02
2.793682980432274365e-02 2.917093023366060939e-02 3.051132770819785928e-02 3.196205147403063246e-02 3.351671706131335166e-02 3.515675802444995918e-02 3.685076066257207683e-02 3.855494401081097089e-02 4.021467146352675215e-02 4.176679733848083498e-02 4.314263837263716123e-02 4.427138841714235717e-02 4.508383421906682342e-02 4.551626257384514679e-02 4.551446922286378483e-02 4.503779096844379853e-02 4.406308984739357171e-02 4.258862395681049795e-02 4.063773925556611599e-02 3.826229720148679320e-02 3.554569015620361039e-02 3.260514990348801351e-02 2.959275848297903203e-02 2.669403074290680605e-02 2.412212931943282304e-02 2.210523209514424214e-02 2.086643594876183214e-02 2.060256483827687182e-02 2.147459799593407284e-02 2.361039408114102428e-02 2.709700386626769097e-02 3.194818599173808449e-02 3.806610799068777667e-02 4.522234098195813262e-02 5.306396711539435040e-02 6.113754410973255837e-02 6.892134736394210648e-02 7.585733916003870037e-02 8.137839960228346325e-02 8.493708067591167199e-02 8.605984204317601582e-02 8.446879274887765521e-02 8.031745475524451616e-02 7.454839498622088667e-02 6.919779190225781862e-02 6.695667714633674050e-02 6.917466392307328182e-02 7.406072376937036794e-02 7.803056990248341540e-02 7.853569867197497667e-02 7.596857442253743264e-02 7.393536567417471894e-02 7.597236240235757943e-02 7.991729940447409031e-02 7.839883722719372117e-02 6.470193683228096793e-02 3.727807860859464612e-02 1.510352740609400939e-02 4.828537317816838925e-02 7.759532819101414014e-02 8.521842423373629516e-02 6.542314150056952049e-02 3.133904611805878038e-02 6.322143471395035019e-02 1.227221810566886395e-01 1.652598228694273086e-01 1.762439765316700380e-01 1.533080299284190207e-01 1.059340259612888691e-01 5.267461836637298694e-02 2.350723968930449811e-02 3.190505604933100564e-02 2.930200186188757633e-02 1.235109668977260773e-02 8.283273293914377930e-03 2.485670624021667913e-02 4.260758646343327377e-02 6.955836687272273777e-02 1.006033355601645141e-01 1.238842086486756089e-01 1.311614097710946392e-01 1.223949227438204251e-01 1.055502733156915979e-01 9.113044508611510552e-02 8.283809058174443352e-02 7.653654322325723069e-02 7.151814949114940201e-02 7.435096042004465944e-02 8.693987854868344411e-02 1.011898265909685762e-01 1.090116255674124374e-01 1.070918719221196913e-01 9.607271863926887534e-02 7.872071026850259445e-02 5.836712607027265409e-02 3.803584089536910656e-02 2.052259041338625606e-02 1.171073249766414054e-02 1.838682192513409891e-02 2.994167939964668956e-02 4.356416073012704671e-02 5.980705943000710900e-02 7.839796015929526019e-02 9.807968412966069915e-02 1.171553872805867341e-01 1.339486056399071257e-01 1.470631717522469795e-01 1.555048667175090715e-01 1.587266973519482205e-01 1.566298622110301464e-01 1.495305296402795747e-01 1.380948351617033998e-01 1.232476683583626220e-01 1.060679235584647828e-01 8.768831915998061277e-02 6.922065312285839711e-02 5.173354516816204562e-02 3.633978284704793282e-02 2.454072091428191604e-02 1.869217090207894380e-02 1.955666242980206790e-02 2.334192392868387686e-02 2.683628739682945852e-02 2.894234325221204177e-02 2.946279743423228098e-02 2.853141175756419845e-02 2.641831740748450119e-02 2.344935450237432134e-02 1.996389118523610520e-02 1.629134764481579914e-02 1.274494004136540216e-02 9.642880142686192230e-03 7.371089081912867921e-03 6.393231646738112804e-03 6.855923202676747659e-03 8.310299214808882645e-03 1.030143011885515172e-02 1.263951411115943162e-02 1.526804366221653012e-02 1.815536788180957886e-02 2.125459592421843208e-02 2.449774961323426814e-02 2.780248768432318218e-02 3.108131775764243210e-02 3.424946390376271826e-02 3.723044684900782275e-02 3.995952445082279203e-02 4.238543091588867218e-02 4.447085607266696577e-02 4.619203269503493331e-02 4.753772153008993528e-02
2.735167290618505456e-02 2.904402057660110045e-02 3.086518270222993882e-02 3.279188672364750229e-02 3.479015773584986926e-02 3.681618153605734078e-02 3.881773666020289087e-02 4.073605746145420731e-02 4.250802564654860422e-02 4.406862337580821215e-02 4.535360619123909171e-02 4.630236779106770145e-02 4.686097540813561474e-02 4.698535951255175536e-02 4.664464777922120581e-02 4.582463952179573891e-02 4.453141589576285753e-02 4.279505766412169954e-02 4.067336827264214638e-02 3.825532632140482558e-02 3.566363377599462287e-02 3.305506127771268288e-02 3.061625570334532143e-02 2.855171566869815769e-02 2.706170910372873023e-02 2.631443529046214105e-02 2.642775144686858313e-02 2.747692662001567296e-02 2.952233534518650809e-02 3.262572760306527847e-02 3.683222746733606084e-02 4.212945477610866712e-02 4.841347132121669866e-02 5.547860877815759262e-02 6.302601039715198528e-02 7.067471474706658874e-02 7.796173128242467332e-02 8.432919274464867332e-02 8.911378244192909304e-02 9.157070120872828900e-02 9.097231032949541774e-02 8.681297815510377602e-02 7.912754985234188299e-02 6.889402649446786653e-02 5.838693975274245052e-02 5.087825488379160710e-02 4.835744319640593314e-02 4.890300687549870018e-02 4.913390574668586447e-02 4.905704506529331987e-02 5.337700789982518373e-02 6.528309177273000641e-02 7.996678404616766600e-02 8.884194643740296604e-02 8.482391122362088753e-02 6.510782961521052736e-02 3.497369561375667651e-02 3.102072503294153738e-02 6.190978791378842772e-02 8.162973587417841903e-02 7.618818724056834746e-02 4.368444349675965066e-02 2.632855002308490816e-02 8.558546556631438373e-02 1.404862164802838098e-01 1.703556596559152592e-01 1.666737809265703696e-01 1.324940575365706752e-01 8.241780636595644194e-02 4.385089138007813164e-02 4.617815372079202979e-02 5.405910026357862996e-02 4.730533414482569060e-02 3.552934059459070260e-02 2.962161134496662379e-02 2.024293669052126474e-02 1.032752439786749528e-02 4.647676059317375902e-02 8.733845958993519121e-02 1.171151684665002052e-01 1.265717623664557590e-01 1.150680684565633244e-01 9.110182704461571024e-02 6.897764552092032486e-02 5.824760704694757762e-02 5.290915497424440034e-02 4.761655788236837661e-02 5.340162148845437051e-02 7.532644971864800587e-02 1.002442504283081598e-01 1.171931241945305541e-01 1.215694881111121367e-01 1.135832529837474264e-01 9.648984546964078923e-02 7.475751253796622531e-02 5.259570539939460027e-02 3.320085575203365891e-02 1.892145394769328623e-02 1.284115411311736489e-02 1.665489064191320867e-02 2.606127886650816058e-02 3.949043744924519983e-02 5.643635391987096572e-02 7.566678489233844007e-02 9.546782309575935210e-02 1.140540165628444041e-01 1.298407488407761490e-01 1.415973272434736807e-01 1.485191239722256917e-01 1.502472226219663809e-01 1.468519342847355580e-01 1.387871432547770900e-01 1.268195080385639273e-01 1.119398440776891018e-01 9.527026501620096399e-02 7.798710594675568875e-02 6.128709588567796823e-02 4.643575356048858238e-02 3.492113937338112845e-02 2.841095147224928855e-02 2.739244344848310031e-02 2.975974690201678083e-02 3.284908984536360349e-02 3.517505600001428340e-02 3.618110041799255105e-02 3.577319874079178119e-02 3.408101704748030952e-02 3.134901175643716592e-02 2.788333957393289431e-02 2.402554989270340793e-02 2.014431642432764485e-02 1.664230398629716959e-02 1.395977756459476984e-02 1.249584672814601019e-02 1.236603822867419350e-02 1.326210368604429160e-02 1.472097090383617767e-02 1.641727471695279827e-02 1.820599589092569692e-02 2.005690468616795619e-02 2.199034282935808521e-02 2.403432593780430518e-02 2.620065708097048945e-02 2.847600432528810468e-02 3.082340667250379335e-02 3.318933785430325939e-02 3.551226103543686508e-02 3.773018860151892279e-02 3.978624800256489596e-02 4.163219208595668464e-02 4.323020531236125563e-02
2.886622723192311737e-02 3.097844372889010239e-02 3.316724373778814211e-02 3.539131096766894025e-02 3.760295203066658931e-02 3.974942789218668948e-02 4.177449476534170897e-02 4.362014669747094758e-02 4.522856032639524515e-02 4.654424592617391332e-02 4.751641212565611838e-02 4.810155735221537110e-02 4.826630943196908580e-02 4.799054262771278168e-02 4.727080041031527652e-02 4.612402642626148297e-02 4.459152676843942953e-02 4.274290354019534555e-02 4.067932950634757516e-02 3.853486450657787193e-02 3.647350113778784902e-02 3.467864790633477107e-02 3.333230453839481494e-02 3.258590619259167653e-02 3.253411863011154703e-02 3.320879147696664119e-02 3.460078981251085706e-02 3.669629833938362756e-02 3.950301079587476699e-02 4.305103437149810502e-02 4.737171540760665156e-02 5.246907458404340835e-02 5.829632276802387825e-02 6.473791137062454015e-02 7.158692488218180994e-02 7.850842915308046954e-02 8.499331661999075249e-02 9.032665979430733183e-02 9.360741866986865833e-02 9.385331492631593386e-02 9.020504250538774471e-02 8.221451808923163629e-02 7.017258793498751257e-02 5.541354329870337020e-02 4.052095084292262062e-02 2.911624775380183827e-02 2.357925828651931052e-02 2.157421558539683940e-02 2.218454850391633759e-02 3.197449264146068337e-02 5.141921071486727640e-02 7.334277586046554498e-02 8.994880349427283872e-02 9.451500224009780349e-02 8.318300096575879932e-02 5.751952460782050469e-02 3.246400016119213583e-02 4.623149161354225822e-02 7.203047384234365080e-02 8.013172506000225404e-02 6.202135439571783426e-02 2.230473623347212914e-02 4.737538293582228832e-02 1.066111943708239612e-01 1.507759652621398216e-01 1.666824462537038198e-01 1.510950221616978451e-01 1.123559103458023900e-01 7.131820203199269737e-02 5.877283098852657123e-02 6.896768125258621873e-02 7.173251409006679846e-02 6.584433494718383573e-02 6.330584552070760151e-02 6.354236934356070898e-02 5.260146665936457633e-02 2.396850895155159394e-02 2.515500386507770608e-02 7.018006004676072274e-02 1.043314844899057431e-01 1.165867471190942389e-01 1.050015759748489930e-01 7.682156213165365621e-02 4.743253115442959411e-02 3.619729632610400177e-02 3.766314806409867821e-02 3.305281323073046285e-02 3.240682564761244999e-02 5.496156434458097234e-02 8.545389901919701880e-02 1.097059944703108053e-01 1.213901660237110547e-01 1.192930523069667126e-01 1.058989255952026837e-01 8.570909030674968287e-02 6.353851765925565276e-02 4.324858964185636367e-02 2.710205510151337399e-02 1.561325167170687055e-02 8.370034505824189980e-03 9.345390646799603754e-03 1.952568824010356488e-02 3.430326167007231863e-02 5.207258786386696758e-02 7.138348768038579872e-02 9.062264412434176131e-02 1.082020382770219197e-01 1.227445001876417002e-01 1.332085575227297813e-01 1.389528847410579915e-01 1.397530917182490118e-01 1.357828473223057220e-01 1.275673883178393975e-01 1.159161018613918404e-01 1.018435493230439304e-01 8.649354124557115386e-02 7.108645210373899792e-02 5.691117659341252827e-02 4.535250022316796720e-02 3.777604781314709836e-02 3.481893695347149098e-02 3.547739443131911474e-02 3.774488470018621394e-02 4.000342065136239245e-02 4.139356502307332125e-02 4.158391863008959605e-02 4.054104352549380008e-02 3.839759494455301236e-02 3.538366765935796465e-02 3.179154856491191866e-02 2.795916655129480552e-02 2.426418304524480263e-02 2.111566363590415205e-02 1.890877687398247187e-02 1.789698231162782302e-02 1.803807097528242059e-02 1.901329071385875202e-02 2.043332491773499834e-02 2.200337904228166774e-02 2.355919263745330852e-02 2.503894068581080309e-02 2.644520817464678791e-02 2.781317893173565481e-02 2.918665689025562102e-02 3.060136580051112110e-02 3.207526551888011113e-02 3.360538855827933241e-02 3.516986949697270548e-02 3.673314449254571484e-02 3.825224153136116967e-02 3.968260752230286237e-02
3.189687264262310723e-02 3.421454760033195569e-02 3.652745209066182719e-02 3.878926811667540026e-02 4.095074033045518341e-02 4.296094398463229380e-02 4.476874816297606030e-02 4.632448929711709823e-02 4.758187461461425155e-02 4.850014302706039115e-02 4.904652095583538624e-02 4.919901874926778385e-02 4.894961127598040918e-02 4.830781842827219785e-02 4.730462013756624173e-02 4.599645921624138240e-02 4.446873070546109724e-02 4.283754081921722218e-02 4.124762794606336158e-02 3.986350042773222080e-02 3.885117623866208431e-02 3.835127117422790222e-02 3.845108369460566861e-02 3.916917865205788579e-02 4.046268170381568663e-02 4.225451121512852765e-02 4.446667994951223474e-02 4.704615065755408942e-02 4.997802233652452741e-02 5.328807277674638826e-02 5.703787949132750612e-02 6.131077042619971496e-02 6.617962193219757705e-02 7.164599140493582707e-02 7.755195701798607566e-02 8.348892746309630186e-02 8.874570234546198810e-02 9.233618575394232642e-02 9.312713175327437531e-02 9.006065448123615202e-02 8.244211058088965483e-02 7.024098016310469095e-02 5.433107825423134918e-02 3.658282127994671312e-02 1.972606526070155158e-02 7.014105249488496348e-03 3.536497462882932930e-03 8.804072501247919499e-03 2.192721541599116850e-02 4.255431967989518199e-02 6.613318654041970557e-02 8.639983142075610689e-02 9.687929661383563873e-02 9.280336380880208069e-02 7.331750797686620302e-02 4.499636565629960838e-02 3.553402183326628133e-02 5.890766717673341646e-02 7.693727757133377032e-02 7.342901947432824150e-02 4.547734650885614655e-02 1.816831815106254369e-02 6.820409713494297865e-02 1.195875841126459310e-01 1.512239541558509648e-01 1.549147759976645111e-01 1.325633986818177401e-01 9.764832370698679764e-02 7.475406870945452975e-02 7.768733514410329499e-02 8.531296565318546854e-02 8.437098674409061749e-02 8.232872519878889350e-02 8.785862758743684386e-02 9.249326680353024688e-02 8.235617617893904729e-02 5.359037316312949967e-02 2.576617630321302241e-02 5.467673756458630435e-02 8.937580568582992324e-02 1.042442657736639966e-01 9.490699713249227398e-02 6.626532443954158413e-02 3.053925271267768707e-02 1.807426182910536194e-02 3.311299158086978417e-02 3.462320891851296267e-02 2.486372130746433706e-02 3.345783211683899666e-02 6.281793445491011540e-02 9.090719208734608647e-02 1.087379910191086790e-01 1.132858409957182427e-01 1.055857591819679836e-01 8.933598797714452366e-02 6.926933732088089157e-02 4.967612388478834240e-02 3.340018206710468340e-02 2.135445182888111998e-02 1.253573235299038947e-02 5.249180835732248154e-03 6.951727310016909273e-03 1.840151644492079089e-02 3.305303939404614227e-02 4.988601367136712844e-02 6.774273191874374822e-02 8.525919507530564656e-02 1.010626016313231901e-01 1.139520285400490857e-01 1.230240575381297413e-01 1.277405080996666387e-01 1.279481527242271044e-01 1.238622324432378796e-01 1.160235758381714111e-01 1.052381167061981204e-01 9.250928282221052013e-02 7.897675571944784423e-02 6.587456145375374106e-02 5.450122679288940675e-02 4.611301214498543521e-02 4.152473332893585889e-02 4.047882229186166442e-02 4.165577531399820149e-02 4.355064126467610847e-02 4.511329880036692858e-02 4.579682117603533359e-02 4.540097010477035788e-02 4.393621651708931597e-02 4.154040034878344473e-02 3.843250430679513024e-02 3.488844867238511532e-02 3.122912440066415857e-02 2.781154550836349021e-02 2.500689543845326795e-02 2.313854586370385491e-02 2.237129328283906163e-02 2.262432579586090217e-02 2.361604912499769976e-02 2.501010065546052305e-02 2.653119526807030948e-02 2.800192951318358422e-02 2.933267273143115583e-02 3.049828726553695940e-02 3.151557014855538991e-02 3.242444097080488669e-02 3.327283088391509713e-02 3.410504607471281924e-02 3.495371699808912103e-02 3.583550502224579215e-02 3.675039856328807253e-02 3.768390244155596369e-02
[truncated: 173,651 more chars]
