# Supplementary material for: Intelligent wireless power transfer via a 2-bit compact reconfigurable transmissive-metasurface-based router
Source: Nat Commun. 2024 Apr 1;15:2807. doi: 10.1038/s41467-024-46984-4 (PMC10984985; doi:10.1038/s41467-024-46984-4)
Supplement: Supplementary file 12 — Source Data [file 41467_2024_46984_MOESM12_ESM.zip › source_data/figure_s20c_d2000_2.txt]

# x = -3900.00:3900.00:151
# y = -3900.00:3900.00:151
2.259012302315703893e-02 2.246940603416776663e-02 2.199216235646947112e-02 2.121965978169847167e-02 2.023213739396590230e-02 1.912227136385556345e-02 1.798850587307234544e-02 1.692901465856447643e-02 1.603690217494629575e-02 1.539633982942683298e-02 1.507786480360849037e-02 1.513059336811326504e-02 1.557170999565754901e-02 1.637817508069812356e-02 1.748664264937147689e-02 1.880275615642131026e-02 2.021584083365497719e-02 2.161437768091149444e-02 2.289973612920216325e-02 2.399718870957173733e-02 2.486356055926564751e-02 2.549076681725030366e-02 2.590460768420072002e-02 2.615872445577982486e-02 2.632446800960727001e-02 2.647824920367848611e-02 2.668821410031195843e-02 2.700148819652579621e-02 2.743219450983026136e-02 2.795019903125797039e-02 2.847192385323038186e-02 2.885667084752970707e-02 2.891254788198686920e-02 2.841420216048088851e-02 2.713128008673923452e-02 2.486379702244188514e-02 2.147955050249078512e-02 1.695030435275354797e-02 1.139553481473618707e-02 5.288473324410234919e-03 3.865385101300727183e-03 1.034534236647564193e-02 1.719579571901484749e-02 2.339110321731398615e-02 2.846266670634174656e-02 3.209243592956630836e-02 3.411139719914090679e-02 3.450651821197772695e-02 3.340548601564954923e-02 3.103359002730036315e-02 2.764726050347722508e-02 2.346040770261877129e-02 1.859206254215644769e-02 1.307146219480417870e-02 6.977301385859985446e-03 2.764814463281627024e-03 8.871321576375084533e-03 1.683703238471482080e-02 2.486798429010778771e-02 3.229235343655282447e-02 3.845950455298152715e-02 4.277190687376929146e-02 4.476553622783156772e-02 4.418320517895912153e-02 4.102514630545326529e-02 3.556966329142856320e-02 2.836420648971158323e-02 2.020346123755725060e-02 1.218575499027296435e-02 6.492462730003817004e-03 7.280443991006156634e-03 1.080430946260207796e-02 1.326173134552618288e-02 1.445966481513171961e-02 1.553279614599066376e-02 1.816688176608343211e-02 2.312379375243867052e-02 2.970051362483954946e-02 3.667091329840903302e-02 4.291111121581503429e-02 4.754248281351303174e-02 4.996241952769757411e-02 4.985942666000674900e-02 4.721402194480196074e-02 4.228100078585828037e-02 3.555662946832946480e-02 2.774684528584507592e-02 1.978554985132332383e-02 1.306939400038548138e-02 9.999938239145092500e-03 1.152350233720843969e-02 1.435897064235215799e-02 1.624825575023864169e-02 1.658022142783611638e-02 1.548081620430718022e-02 1.366891959292146699e-02 1.262300465513079527e-02 1.402877810255304288e-02 1.788682587830552409e-02 2.283713941908110251e-02 2.769251311152994693e-02 3.167062031430617486e-02 3.426312323954847083e-02 3.516647783122759524e-02 3.425636837594420864e-02 3.157371609211206964e-02 2.730993796632610882e-02 2.179052649739555980e-02 1.547044161255247720e-02 9.032622068940709611e-03 4.566206477510016508e-03 7.102485906501394310e-03 1.191325752467786193e-02 1.595975053131815091e-02 1.865941597785116327e-02 1.981479201878410049e-02 1.940043038097648623e-02 1.752712234361229748e-02 1.443565985246445665e-02 1.053601673327350143e-02 6.700584691289100496e-03 5.570609038110638581e-03 8.783712618543902673e-03 1.332053740587589401e-02 1.776663538586755603e-02 2.168945469412220453e-02 2.491626793786987787e-02 2.739696615858714865e-02 2.916210549284778755e-02 3.029572372665746346e-02 3.090967127460709021e-02 3.111919070388903877e-02 3.102308229714951723e-02 3.069228908188335186e-02 3.016899966320507956e-02 2.947522211447064361e-02 2.862685305612524753e-02 2.764803895465725581e-02 2.658132449557637847e-02 2.549077679737025981e-02 2.445699369142566304e-02 2.356452460473163271e-02 2.288437820338818512e-02 2.245711881860886980e-02 2.228373502754328606e-02 2.232902785529816345e-02 2.253585871099076515e-02 2.284316215724355170e-02 2.320038029636083479e-02 2.357465160692111955e-02 2.395086901290800763e-02
2.355733421555280052e-02 2.391156176526668467e-02 2.385096018142010207e-02 2.341365906316443188e-02 2.266401955313501748e-02 2.168627553502291277e-02 2.057746610148615887e-02 1.944020802715733243e-02 1.837613702737799296e-02 1.748067089978879579e-02 1.683881660909435085e-02 1.652031862219346947e-02 1.657203302928042521e-02 1.700788045257585479e-02 1.780098543367296740e-02 1.888372779729401846e-02 2.015717128610811787e-02 2.150636011325538985e-02 2.281686737933481465e-02 2.398965334068881017e-02 2.495282759639034023e-02 2.566942559432418627e-02 2.614038863742661895e-02 2.640218871862706762e-02 2.651918243148795526e-02 2.657169381276669115e-02 2.664161743418715436e-02 2.679746761117318340e-02 2.708007886729342159e-02 2.748928698587413400e-02 2.797219663268659534e-02 2.841544322522315813e-02 2.864557601688380237e-02 2.844120866782704621e-02 2.755772236709452816e-02 2.576188511708265780e-02 2.287157367757827395e-02 1.879581268105058600e-02 1.357586698203047670e-02 7.479312837237296965e-03 2.743661918537052945e-03 8.079966749293489292e-03 1.521405885909293820e-02 2.190902439411682515e-02 2.759304634526683550e-02 3.187280432043840261e-02 3.450824492073750055e-02 3.542856825907549773e-02 3.472849372920001204e-02 3.263333066867607490e-02 2.943281413853478592e-02 2.539590256891790729e-02 2.069512646698079203e-02 1.538452862466788834e-02 9.502194070254797037e-03 3.990791437305993110e-03 6.864927631469255193e-03 1.462619765781108215e-02 2.291518366742696308e-02 3.084617046407192240e-02 3.769057344146459904e-02 4.276982969180652405e-02 4.553064774473109672e-02 4.562819077837700771e-02 4.298815893893839779e-02 3.783632491264405512e-02 3.069245451759095716e-02 2.233761760590980902e-02 1.380703004944350103e-02 6.806192752179827943e-03 5.911840849462450705e-03 9.459439010661548075e-03 1.205940241767792555e-02 1.323186210896849617e-02 1.419073713123401165e-02 1.688169922663628961e-02 2.215528798440039027e-02 2.915275725631519960e-02 3.652218096365965339e-02 4.307529243986080170e-02 4.789518434722208479e-02 5.035872361609126241e-02 5.015363803180404589e-02 4.728187854642001281e-02 4.204343588260217590e-02 3.500692277778689326e-02 2.699232337445245031e-02 1.914406472376588633e-02 1.328982507121979212e-02 1.188860535119465323e-02 1.424873719496299283e-02 1.702484163757274002e-02 1.850986133567033079e-02 1.827333466146049273e-02 1.655600514990708538e-02 1.426950365385079925e-02 1.324098150883822739e-02 1.527571968526657969e-02 1.989027279847282309e-02 2.540866923345361239e-02 3.058609001984143386e-02 3.463768594360316921e-02 3.706833246887852179e-02 3.760281480638354157e-02 3.616008574519004315e-02 3.283648539159673974e-02 2.788638488435346216e-02 2.170036118788714122e-02 1.479713795816808841e-02 7.952012203762083217e-03 4.088528749317094611e-03 7.963688032544553874e-03 1.287822942004026097e-02 1.666147164863834504e-02 1.890008846989174943e-02 1.947190686885135608e-02 1.841943094751737758e-02 1.592552628043112511e-02 1.231887059510918155e-02 8.188522532627726808e-03 5.209912190937627391e-03 6.866031561702679899e-03 1.127847545250690829e-02 1.595074693014668019e-02 2.019542395834497683e-02 2.376223893843127516e-02 2.656015285158129166e-02 2.859514573069515606e-02 2.993908450776181993e-02 3.070225531035810848e-02 3.100669779864619058e-02 3.096329261646339065e-02 3.065686852047699515e-02 3.014229140744187005e-02 2.945131798501810297e-02 2.860653871482118221e-02 2.763681027039935692e-02 2.658883288547657722e-02 2.553118273710874506e-02 2.454908513657416344e-02 2.373031325889661883e-02 2.314548872774544949e-02 2.282967389181026971e-02 2.277381971632921887e-02 2.293084700295173334e-02 2.323315278546298976e-02 2.361278618906114193e-02 2.401646465310778439e-02 2.441224437186249874e-02 2.478857921614794485e-02 2.514822644294629345e-02
2.397064251388122957e-02 2.485883799828677784e-02 2.530258990727317706e-02 2.530821597581101381e-02 2.491563952187075132e-02 2.419245260818199059e-02 2.322706345742531209e-02 2.212104924836786821e-02 2.098132558755713695e-02 1.991303329684317169e-02 1.901384516409090897e-02 1.836943969031294005e-02 1.804849608384956686e-02 1.809521174505232533e-02 1.851970866768624241e-02 1.929067777232890829e-02 2.033574796713837063e-02 2.155124141026946993e-02 2.281817267518839940e-02 2.401987446279631178e-02 2.505793187498705013e-02 2.586460478416630071e-02 2.641059838290224851e-02 2.670730489241038286e-02 2.680304267584984745e-02 2.677357864105434429e-02 2.670819317532220974e-02 2.669329308588290484e-02 2.679558450732642469e-02 2.704607045772598403e-02 2.742558257908324013e-02 2.785338543824890378e-02 2.818230421141560901e-02 2.820471199969065354e-02 2.767197651143510004e-02 2.632644899671851210e-02 2.394191864116785098e-02 2.036713145849277859e-02 1.556915758073976024e-02 9.694015730483701576e-03 3.558729656313814119e-03 5.803969835284865549e-03 1.307341774186436545e-02 2.020966209337402703e-02 2.648441784335939936e-02 3.142397529384437227e-02 3.470928738655606333e-02 3.619918208722824188e-02 3.594030189851195323e-02 3.414437959248571575e-02 3.112768546659838015e-02 2.721913084094830862e-02 2.266195085488280705e-02 1.755765922742118235e-02 1.192913612541937791e-02 6.231368518829984333e-03 5.596940199215633474e-03 1.250508566906972235e-02 2.086520875432414449e-02 2.920861224780267260e-02 3.668991720390322314e-02 4.253985362120674130e-02 4.610755791908942997e-02 4.695007180913077227e-02 4.490668507465121057e-02 4.013937234379059277e-02 3.313241421946066384e-02 2.465462284580977395e-02 1.571202122097827350e-02 7.688814970059421224e-03 4.556736473777897589e-03 7.946536670809099812e-03 1.070427948101924237e-02 1.183564580889714599e-02 1.263982064861823851e-02 1.539923574580932646e-02 2.105094236874816005e-02 2.852099098887744474e-02 3.632602874881156463e-02 4.322035730842811035e-02 4.825190898303861192e-02 5.077825612184479892e-02 5.048827278612987718e-02 4.740975005384726743e-02 4.189671042112268207e-02 3.460728637040860062e-02 2.651094449619847970e-02 1.903232225571083180e-02 1.440237039006933908e-02 1.447254947262137728e-02 1.726756777281336294e-02 1.982153244224172522e-02 2.080300467057456457e-02 1.991725882202396644e-02 1.753017485488998425e-02 1.479622085439766428e-02 1.396240444582888887e-02 1.681555043726526422e-02 2.224509496527724700e-02 2.831947270902515981e-02 3.377226952544522959e-02 3.782785506364306355e-02 4.001262266022524716e-02 4.008849681044419216e-02 3.802693989361444205e-02 3.398850214097391687e-02 2.829773755526292581e-02 2.141457063065260388e-02 1.392037079027986721e-02 6.680622554436115718e-03 3.927501007556215111e-03 8.906381604772514726e-03 1.377084726441845514e-02 1.718814310900666775e-02 1.888326128966795470e-02 1.881273100243674445e-02 1.709386185684748719e-02 1.398965185248246014e-02 9.941196567312203525e-03 5.906368248629236505e-03 5.181597148443548712e-03 9.069267091649837673e-03 1.389944948356583963e-02 1.845431514820250474e-02 2.237119433858295731e-02 2.550843888948707561e-02 2.784140953564328766e-02 2.942499847729863893e-02 3.036428226414671430e-02 3.078580193092384301e-02 3.081165103353413620e-02 3.054094818834504621e-02 3.004251978711141094e-02 2.935953680507185498e-02 2.852292519736715146e-02 2.756767301949184304e-02 2.654581504712117193e-02 2.553137307080188476e-02 2.461475262648716439e-02 2.388680267287234329e-02 2.341662677188008357e-02 2.323179274306706732e-02 2.331100430503493803e-02 2.359363261324096822e-02 2.400082720878419368e-02 2.445772443023348439e-02 2.490874117032517918e-02 2.532349501105261164e-02 2.569474929694518656e-02 2.603114073556630353e-02 2.634754259064613427e-02
2.376833188193181942e-02 2.521283608101045071e-02 2.622329405541126007e-02 2.676461888985897514e-02 2.684303945185827905e-02 2.650032644812221061e-02 2.580744283996808108e-02 2.485715317947476133e-02 2.375574557406426313e-02 2.261454939292655703e-02 2.154223075041860821e-02 2.063862398100798842e-02 1.998987006917297277e-02 1.966326248288798387e-02 1.969990534130584489e-02 2.010558055234267644e-02 2.084397486922690002e-02 2.183753991902733296e-02 2.297776338014140621e-02 2.414197991390070255e-02 2.521208640078200641e-02 2.609149568042531259e-02 2.671810835277002583e-02 2.707191135323839398e-02 2.717626407221839305e-02 2.709249948723484527e-02 2.690834674167926280e-02 2.672170043720115129e-02 2.662195470866026564e-02 2.667104542581813162e-02 2.688570956540406454e-02 2.722236941544108751e-02 2.756730325937305909e-02 2.773632791686794774e-02 2.748788636284443809e-02 2.655056383436280032e-02 2.466233846672135493e-02 2.161634055517573302e-02 1.730795900610984997e-02 1.178689921596600895e-02 5.433939968066647287e-03 3.704493915137657169e-03 1.081553119313760636e-02 1.831514381759288476e-02 2.514296479370134799e-02 3.073997812817914899e-02 3.470226619586135042e-02 3.680646563172888797e-02 3.703480664818583484e-02 3.556830753249081573e-02 3.273762315901573156e-02 2.893133233300201196e-02 2.447916695516635238e-02 1.955769401712435449e-02 1.420446489017969383e-02 8.655816329119851368e-03 5.686706301108814671e-03 1.069245256143114449e-02 1.881482744613578381e-02 2.742641562235129810e-02 3.547311774872319301e-02 4.207647648986500427e-02 4.647774971158273594e-02 4.812435238635052320e-02 4.675598964468961199e-02 4.245778023466660611e-02 3.566834911929081531e-02 2.714178190442581920e-02 1.787730688496721662e-02 9.099671452394403337e-03 3.502357507703491440e-03 6.257864516295894193e-03 9.199219595879697814e-03 1.027052742060205123e-02 1.086469928512770119e-02 1.372140989408618221e-02 1.983818270154573404e-02 2.783979260969492164e-02 3.611886337767886840e-02 4.338523424495422526e-02 4.865590401609572180e-02 5.127048562234891999e-02 5.092121648411605112e-02 4.766715490527621835e-02 4.192756856365281032e-02 3.447199129400634748e-02 2.646093476582373621e-02 1.964408634872797516e-02 1.641869905556600853e-02 1.758386395370769781e-02 2.052020572001640036e-02 2.271679358947459662e-02 2.309608535333928722e-02 2.147973601109252201e-02 1.837938527528785657e-02 1.526137071406302725e-02 1.485702620341981979e-02 1.870694551620516455e-02 2.498167005735025398e-02 3.158166635425951885e-02 3.724838520250429302e-02 4.122530599914357025e-02 4.306916449751670845e-02 4.258887315165586079e-02 3.981860201752759898e-02 3.499250824818488093e-02 2.851261970739984650e-02 2.091168692035397236e-02 1.282943731636396710e-02 5.206836889421162864e-03 4.230476188981195651e-03 9.900940427301939059e-03 1.456427953134039818e-02 1.751127210341305376e-02 1.858425772175484672e-02 1.782245180619387512e-02 1.542378941098717163e-02 1.174001854829047516e-02 7.379606834017821311e-03 4.283440296652636821e-03 6.745695811564499968e-03 1.160986386607247220e-02 1.645153365109193813e-02 2.072219617826162597e-02 2.421735211861654122e-02 2.687527349226345036e-02 2.872858981382167207e-02 2.987291590215922568e-02 3.043636746698973397e-02 3.055082857864779497e-02 3.032971831963276674e-02 2.985692377531497591e-02 2.918871558828031385e-02 2.836616295417199174e-02 2.743204723058717195e-02 2.644516920814978314e-02 2.548613462356526596e-02 2.465114946607046414e-02 2.403383773202681650e-02 2.370028422356876621e-02 2.366815057239774617e-02 2.390144236970473401e-02 2.432432377575335231e-02 2.484606842541460872e-02 2.538503045050094498e-02 2.588385332770965289e-02 2.631441726365733869e-02 2.667458414882952281e-02 2.697971489506214085e-02 2.725184041559653228e-02 2.750915801410211414e-02
2.293748279174741278e-02 2.490767233574446224e-02 2.650820980755689074e-02 2.765106314442795227e-02 2.829858474167122953e-02 2.845684013808567892e-02 2.816949881105909603e-02 2.751103673441231134e-02 2.657875853461101265e-02 2.548383225505753205e-02 2.434210220085972903e-02 2.326575397330038833e-02 2.235665209078143215e-02 2.170114437591819448e-02 2.136477035810060640e-02 2.138507139218602179e-02 2.176294264201419915e-02 2.245652835744096215e-02 2.338274123025116391e-02 2.442823571143480643e-02 2.546714603772822633e-02 2.638090648924130630e-02 2.707615576945725244e-02 2.749811863461538303e-02 2.763782702447835013e-02 2.753218938686726597e-02 2.725665587313717483e-02 2.691122356861563869e-02 2.660157952499177594e-02 2.641783256651209291e-02 2.641322376851238524e-02 2.658485092520265769e-02 2.685883592315414098e-02 2.708371123391164689e-02 2.703647683950865729e-02 2.644405759269679787e-02 2.501927344991879132e-02 2.250700403851768963e-02 1.873469859940804505e-02 1.366465210792042369e-02 7.486035261359737930e-03 2.418638405140489164e-03 8.493073783225096179e-03 1.625639470706861586e-02 2.358236227897112999e-02 2.981976772357240735e-02 3.447688778567985224e-02 3.723817976838660060e-02 3.800491888757471376e-02 3.690738998200681492e-02 3.427280023283166971e-02 3.054204396818905459e-02 2.614273687866629919e-02 2.135724609961699161e-02 1.627632089033889673e-02 1.102283691107655735e-02 7.068783774175481024e-03 9.517867613669614424e-03 1.691272943649413038e-02 2.557528291826707822e-02 3.407351236880557660e-02 4.138468054954259900e-02 4.662792364138220597e-02 4.912795846047302017e-02 4.851024568276406101e-02 4.476805999107034972e-02 3.828170158490759589e-02 2.978435317515880712e-02 2.028074058643767469e-02 1.094971684486287233e-02 3.402471109850529508e-03 4.388151044214374207e-03 7.562032995041203728e-03 8.548976782077862338e-03 8.850428422869142941e-03 1.186906234337217758e-02 1.857109034910054551e-02 2.716480914927868820e-02 3.595433201299862852e-02 4.362454045388398927e-02 4.916591910221600192e-02 5.190104268590296083e-02 5.152779982116819507e-02 4.814289840201913667e-02 4.224427402012282534e-02 3.473782351968664889e-02 2.701169256093870208e-02 2.111168024319168973e-02 1.923283034389830851e-02 2.110430216450184804e-02 2.396169144000089013e-02 2.567722832266317382e-02 2.535406745788102226e-02 2.292618852618110922e-02 1.908262754259946320e-02 1.569508726837501311e-02 1.600955404016483202e-02 2.100280719548851607e-02 2.812355483701647896e-02 3.520048577124431505e-02 4.100418102479250204e-02 4.480612197443231692e-02 4.620317279880600814e-02 4.506233095316362208e-02 4.149170546184462183e-02 3.580904532750309177e-02 2.850115881054029326e-02 2.017639462348291834e-02 1.152543170859258656e-02 3.521663416367318625e-03 5.011657574254313463e-03 1.092188969083171708e-02 1.523497245361483607e-02 1.760825267598099472e-02 1.798781690963026370e-02 1.649899122896833492e-02 1.342398085170315274e-02 9.213686544051958444e-03 4.810146815243496361e-03 4.464568890962415312e-03 9.085254961307012364e-03 1.417580015993222600e-02 1.879634857241000573e-02 2.266294915667185772e-02 2.567030687377305775e-02 2.782319577384057344e-02 2.920293781170986425e-02 2.993562181301230585e-02 3.016086480907563538e-02 3.000590788313458115e-02 2.957052638545901863e-02 2.892573298455942271e-02 2.812468965209289837e-02 2.721988534731830181e-02 2.627860297126470221e-02 2.538939819810711804e-02 2.465495081116867229e-02 2.417113384871647300e-02 2.399904858280777972e-02 2.414358152946761288e-02 2.455139753400976607e-02 2.512989063426187067e-02 2.577603537619224672e-02 2.640170005341436685e-02 2.694837170424426928e-02 2.739093675003027861e-02 2.773317530945123427e-02 2.799805829197382981e-02 2.821569374742342179e-02 2.841163207379784547e-02 2.859803647509906108e-02
2.153956715085431420e-02 2.392935329522282578e-02 2.608704650046958853e-02 2.785580791204268769e-02 2.914188407642816225e-02 2.990482419002896824e-02 3.015044520978170037e-02 2.992436425096861585e-02 2.930471429940562783e-02 2.839352477783720421e-02 2.730700712056518403e-02 2.616560525150958896e-02 2.508498915719925559e-02 2.416888135894979320e-02 2.350353303296991853e-02 2.315231514818767364e-02 2.314870564247367354e-02 2.348816708472423534e-02 2.412280589902668360e-02 2.496371896241704469e-02 2.589285340834518792e-02 2.678178919656168736e-02 2.751267671623071343e-02 2.799700377346630784e-02 2.818921076222133740e-02 2.809327991773836672e-02 2.776127120719152144e-02 2.728369454923593868e-02 2.677271828067280535e-02 2.634030160271559964e-02 2.607400345024758759e-02 2.601331849058242593e-02 2.612946051600958594e-02 2.631226028336044673e-02 2.636874728971923612e-02 2.603731304920909109e-02 2.501840843375422244e-02 2.301892470112695127e-02 1.980467992233428398e-02 1.525565847474455623e-02 9.433786711115567034e-03 3.050922637000727088e-03 6.171676575098172281e-03 1.407287766118145260e-02 2.182462129527160816e-02 2.866846716139772808e-02 3.402587476611219908e-02 3.748212438612687908e-02 3.884204172822983137e-02 3.816339087387402712e-02 3.574677706981550102e-02 3.206956695990598877e-02 2.766059773239459493e-02 2.293842944404783299e-02 1.809589354397540817e-02 1.321394464143117384e-02 9.083803190382534060e-03 9.321001632082187571e-03 1.537233704533878115e-02 2.377006281677535374e-02 3.254882185048393883e-02 4.048433747643108427e-02 4.655289289235389066e-02 4.994102069017763990e-02 5.014347732387521711e-02 4.704458599242302558e-02 4.095099261187199607e-02 3.256515675196611920e-02 2.290129717215460756e-02 1.315700103623955453e-02 4.593860224433549827e-03 2.341633487528002860e-03 5.850816003414908116e-03 6.717516662079988689e-03 6.583029471108723003e-03 9.907115479931836652e-03 1.734622379533368175e-02 2.657947368561852305e-02 3.590699635598524481e-02 4.401110331782804447e-02 4.985812919813373267e-02 5.275314940578317707e-02 5.240156667108593347e-02 4.894461239258752344e-02 4.297334023536692610e-02 3.555328464958764506e-02 2.831304678760936805e-02 2.346908431526829875e-02 2.270604699170008373e-02 2.495238811715437544e-02 2.755179733536344128e-02 2.866612404659959340e-02 2.753796345797622155e-02 2.422021891821041217e-02 1.962475143360200777e-02 1.615194101262681578e-02 1.751224379014676771e-02 2.374683427679586539e-02 3.168629968930416346e-02 3.917293388737383419e-02 4.502040188160402745e-02 4.853707740643116442e-02 4.937111920464051090e-02 4.746014017053735989e-02 4.299850401432912111e-02 3.639810999332453861e-02 2.823796493243987960e-02 1.920489285199481269e-02 1.003377074693782151e-02 1.620497724626577315e-03 6.173215317735499495e-03 1.194878884902809447e-02 1.576549618454646182e-02 1.746647413159152853e-02 1.709299568576369902e-02 1.485806838620543947e-02 1.112768190787681230e-02 6.467199740722402550e-03 2.880889595226063075e-03 6.338627375926146439e-03 1.162084019048515056e-02 1.657884083442371162e-02 2.082346511038939141e-02 2.420042149816269486e-02 2.668107131041365723e-02 2.832709386473774085e-02 2.925823199028129012e-02 2.961905556370596562e-02 2.954955333030632667e-02 2.916583925149105957e-02 2.855518808300127470e-02 2.778490848727162982e-02 2.691936935705274356e-02 2.603636824566305658e-02 2.523402711634522774e-02 2.462219465352602846e-02 2.429814085731707776e-02 2.431544655970134527e-02 2.466288019893443997e-02 2.526701578803590073e-02 2.601710469958600294e-02 2.679764692001261953e-02 2.751448201568383600e-02 2.810862638790465398e-02 2.855874074067078078e-02 2.887536373651367408e-02 2.908999997927464581e-02 2.924181561078766783e-02 2.936467383473168047e-02 2.947720584239485117e-02 2.957798788966270118e-02
1.974884744648898460e-02 2.234321375716334657e-02 2.494473754592510528e-02 2.730391226718628314e-02 2.925388694656222768e-02 3.069473278140423186e-02 3.158293097002981553e-02 3.192395341439484280e-02 3.176541114016480372e-02 3.118923985093130860e-02 3.030237863652765484e-02 2.922623833144631644e-02 2.808592770896859575e-02 2.700053331818715735e-02 2.607541999890634551e-02 2.539639052724771556e-02 2.502418935836424677e-02 2.498770629191201034e-02 2.527643770962031966e-02 2.583601780579155086e-02 2.657156332457076553e-02 2.736060306946439327e-02 2.807302055612905314e-02 2.859311091851531039e-02 2.883909426375239407e-02 2.877674013297338781e-02 2.842500691205282481e-02 2.785265388268295950e-02 2.716588387338758626e-02 2.648829972517610307e-02 2.593560500229242366e-02 2.558825911430933145e-02 2.546572649240221031e-02 2.550647598418585502e-02 2.555857760546420554e-02 2.538556893361333666e-02 2.469009840849775012e-02 2.315420549799616576e-02 2.049165942089197293e-02 1.650611679904747872e-02 1.115373147757406543e-02 4.705026071495236988e-03 3.940620413980637678e-03 1.181127353376364673e-02 1.990046901468262366e-02 2.729848969693865826e-02 3.334615152050882103e-02 3.752677647896603130e-02 3.953571173792117671e-02 3.933615494501604970e-02 3.717475350733964734e-02 3.354050745126231636e-02 2.905504844856989302e-02 2.429745343690149773e-02 1.962092163412644530e-02 1.513915743309579391e-02 1.125269706891205736e-02 1.016931478901711081e-02 1.445576561417750289e-02 2.217388694659110440e-02 3.098911918530789997e-02 3.941581852132283736e-02 4.625936074464648967e-02 5.054927600075800193e-02 5.163091878783086092e-02 4.926017951474744722e-02 4.365185448586052230e-02 3.546419522418257225e-02 2.571811163153799734e-02 1.566123410227814386e-02 6.596586613249405019e-03 4.520250050162523295e-04 4.254995124013773340e-03 4.930781847779515392e-03 4.050995572020895871e-03 8.011986633438357777e-03 1.632291066949496938e-02 2.620059585134714222e-02 3.607465041333617062e-02 4.463716195036937506e-02 5.082663212560403765e-02 5.392732516903393086e-02 5.365274055603319603e-02 5.019493208283623553e-02 4.425097294318485613e-02 3.705988225552246662e-02 3.046315051832024223e-02 2.666474953848192025e-02 2.671558984268142950e-02 2.906614659584419794e-02 3.124962088630063931e-02 3.164217678227169983e-02 2.960468792844304919e-02 2.532462305155092075e-02 2.000089837826882558e-02 1.671687750289098731e-02 1.945417377923119515e-02 2.697141425898907235e-02 3.567615954886230178e-02 4.348618495128576955e-02 4.926723947796734365e-02 5.237443279640564830e-02 5.252013703757515972e-02 4.972669409269287605e-02 4.428814875465735684e-02 3.672171643805460101e-02 2.770659286654326980e-02 1.801372585344855268e-02 8.433742236506593104e-03 5.212934062193706796e-04 7.609696294106143080e-03 1.296767712416759845e-02 1.614849246061192400e-02 1.708888072235401415e-02 1.591996240246144889e-02 1.294077749933867164e-02 8.592745487055132927e-03 3.586123739343208706e-03 3.410610412590141423e-03 8.788782372536290202e-03 1.406292956358988488e-02 1.868231090305324041e-02 2.244192889106709846e-02 2.527470992954492998e-02 2.721685787617621546e-02 2.837665551502730615e-02 2.890000863494383149e-02 2.893785498239959120e-02 2.862259515215812705e-02 2.805906458818988036e-02 2.733082395770631071e-02 2.651655079616036664e-02 2.570693685291765632e-02 2.501155262435717300e-02 2.454807436927091552e-02 2.441385237155061991e-02 2.465172044743774160e-02 2.523053068201902213e-02 2.605403262442081841e-02 2.699225649495634941e-02 2.791732729314969769e-02 2.872965383162087022e-02 2.937050850308264502e-02 2.982309951778452234e-02 3.010557583236342372e-02 3.025893542671553513e-02 3.033244807286345629e-02 3.036933705578437337e-02 3.039562383036635909e-02 3.041452913340746134e-02 3.040734254178524901e-02
1.790741419274895219e-02 2.033589405231942329e-02 2.315087034841488769e-02 2.597925383084075807e-02 2.855475738255428345e-02 3.069975802376646856e-02 3.230766068979960132e-02 3.333159077670749121e-02 3.377656729208254605e-02 3.369223899981772796e-02 3.316449168756790966e-02 3.230535829882034971e-02 3.124159560678829370e-02 3.010301990481202908e-02 2.901203040459113605e-02 2.807537298443387591e-02 2.737800303481128378e-02 2.697754306267157939e-02 2.689775764521382118e-02 2.712167401804384953e-02 2.758810763172659872e-02 2.819618159447776287e-02 2.881950822938546611e-02 2.932740106128409532e-02 2.960803418447367774e-02 2.958854558696207698e-02 2.924838210927412085e-02 2.862358446965726153e-02 2.780098123897467924e-02 2.690255433732950327e-02 2.606160176211539878e-02 2.539360613276961387e-02 2.496576995398554211e-02 2.477005089674818791e-02 2.470524059157319652e-02 2.457359121820231612e-02 2.409580044484265285e-02 2.294488030342731882e-02 2.079578230275921230e-02 1.738487897908334509e-02 1.257350177302377255e-02 6.435507866365088210e-03 1.999466696511400295e-03 9.522938815664429985e-03 1.784916537192557731e-02 2.573039775922831077e-02 3.244006406134196385e-02 3.736217289297975863e-02 4.007350005974649049e-02 4.042216104702506946e-02 3.857113456512963751e-02 3.498802625018229695e-02 3.036427156315446921e-02 2.544997006732575839e-02 2.082110095043371994e-02 1.671833348388430604e-02 1.331410327132310188e-02 1.176970122434808398e-02 1.438713182608686650e-02 2.099657984249465176e-02 2.952463443423011813e-02 3.824672182401801096e-02 4.577070876477611072e-02 5.094722156027911564e-02 5.295089699372194231e-02 5.138703162668750712e-02 4.635725665859233291e-02 3.845835285175298879e-02 2.870933569138819572e-02 1.841906749912891952e-02 9.037774164400396229e-03 2.462528240900706353e-03 3.390238905402702743e-03 3.720268406236562284e-03 1.262330418415910302e-03 6.636111094327268312e-03 1.573672519444499485e-02 2.617861844661115503e-02 3.657735045984893130e-02 4.561300563832768745e-02 5.218150966914931327e-02 5.553842442405727831e-02 5.540346301007915281e-02 5.202352185349057301e-02 4.620936014843186890e-02 3.937025744393666399e-02 3.349295841618019770e-02 3.060307138773495431e-02 3.116308808937229280e-02 3.339131388099039754e-02 3.501052071538852950e-02 3.455876208464803839e-02 3.150727282088637560e-02 2.620307695960131730e-02 2.022299386549405997e-02 1.750690163905816929e-02 2.191058043351877191e-02 3.069640724782813843e-02 4.008852603521022295e-02 4.811574314834558830e-02 5.370269281927302768e-02 5.626284141623672658e-02 5.558775942571637235e-02 5.180031920165403814e-02 4.530879746880470127e-02 3.674768045183628845e-02 2.690617544652341292e-02 1.665471756985450330e-02 6.932727032561126178e-03 2.850809614011746550e-03 9.248914456398407355e-03 1.397323568992346783e-02 1.639176199101388329e-02 1.650134677665163543e-02 1.451989847602705268e-02 1.082732037268593385e-02 5.919068670461520923e-03 8.900506935794893918e-04 5.702150568092040003e-03 1.125971123544321217e-02 1.623419194973354726e-02 2.037741577617503685e-02 2.357930179529641596e-02 2.584393504648366258e-02 2.726197544123546909e-02 2.797600644661143998e-02 2.814521154768375236e-02 2.791756320017862655e-02 2.741640802156582873e-02 2.674364306589841964e-02 2.599492945085296602e-02 2.527660805399106758e-02 2.471184793705590715e-02 2.442667477885493432e-02 2.451654978243618041e-02 2.500952528453870630e-02 2.585035486846780708e-02 2.691741110385674485e-02 2.806081861398674465e-02 2.914070757323223779e-02 3.005275978118202018e-02 3.073923774023273187e-02 3.118865607862953554e-02 3.142762950729273419e-02 3.150764470097361380e-02 3.148918953551162192e-02 3.142599032282533678e-02 3.135248841175122120e-02 3.127732311710240687e-02 3.118404661795365351e-02 3.103806726542233940e-02
1.656925630459048226e-02 1.827793331255499198e-02 2.090565830271662318e-02 2.395611241674906744e-02 2.702735448926187056e-02 2.983492583197774883e-02 3.218960817348017617e-02 3.397761130140045799e-02 3.514839377070436838e-02 3.570640276073877573e-02 3.570336664695333839e-02 3.522927049932868260e-02 3.440142384178866697e-02 3.335206436296730276e-02 3.221573285750917170e-02 3.111799820070622682e-02 3.016667944649528699e-02 2.944544174588380539e-02 2.900826262488930343e-02 2.887325000318800503e-02 2.901651710993428945e-02 2.936984091270850722e-02 2.982654072392781908e-02 3.025709304225508364e-02 3.053171081790445260e-02 3.054455935047518944e-02 3.023423669340181627e-02 2.959646069059329934e-02 2.868647098045024046e-02 2.761015682132819324e-02 2.650443987022756825e-02 2.550902112402693087e-02 2.473318111174377387e-02 2.422281079056875716e-02 2.393401742534632254e-02 2.371985903988288805e-02 2.333528516607670522e-02 2.246234660079821435e-02 2.075421725871202938e-02 1.789335832652688002e-02 1.365689144068017377e-02 7.986479413896390572e-03 1.425493302269736483e-03 7.261036516493596382e-03 1.571800911533148548e-02 2.399342710683034091e-02 3.131651583205611461e-02 3.698098716592722324e-02 4.044124566763670353e-02 4.141323140084162552e-02 3.994657754668283489e-02 3.644853682428781522e-02 3.164211990403015262e-02 2.643669433557165396e-02 2.168576938176513397e-02 1.787905375006429778e-02 1.509850678313002029e-02 1.372648697357663379e-02 1.521738680465116976e-02 2.046398044773273250e-02 2.832885921148273894e-02 3.707892482518122118e-02 4.513277751514081781e-02 5.114213481546782403e-02 5.408735355446646353e-02 5.339805984497704439e-02 4.903799756470703097e-02 4.152123650067379712e-02 3.185109063915853717e-02 2.139668063545991858e-02 1.177221944056085386e-02 5.092810486757537621e-03 4.172688053599196180e-03 4.168290910169782267e-03 1.907091458732568722e-03 6.614294085234851892e-03 1.587476958186464018e-02 2.668651890896933665e-02 3.755097395203906702e-02 4.706182425820547993e-02 5.404358965338915827e-02 5.770937430046954586e-02 5.777949567076488130e-02 5.455543716663894399e-02 4.896060626053099635e-02 4.255168655558600604e-02 3.737390921112868775e-02 3.517849991875682952e-02 3.596728628552642304e-02 3.787418909142658413e-02 3.878429489431988592e-02 3.736362283751957364e-02 3.319549116444427822e-02 2.682275037439564927e-02 2.032881924298763493e-02 1.866347626857911557e-02 2.493566844475856789e-02 3.492814201413842190e-02 4.490599327218622316e-02 5.302339775725681270e-02 5.827093976390584906e-02 6.013450860498558564e-02 5.850216770639211222e-02 5.361486275884566610e-02 4.601081607552177932e-02 3.645504380594480343e-02 2.586125972707759013e-02 1.524012333008155189e-02 6.013690295045808452e-03 5.401401042450451259e-03 1.104726146312070417e-02 1.497143706946364033e-02 1.652419360690681946e-02 1.576202577418485407e-02 1.299005046762428429e-02 8.667488064609112433e-03 3.344139789457775940e-03 2.509384792769472818e-03 8.230538082840287498e-03 1.349972143323736884e-02 1.800369191615829034e-02 2.157746136275541862e-02 2.418314754549231657e-02 2.588561378877342681e-02 2.681792796224105602e-02 2.714359459032505278e-02 2.702454560429922228e-02 2.660306876002463752e-02 2.600136172107064825e-02 2.533497040119792737e-02 2.472904049181566880e-02 2.432273473184152351e-02 2.425064613250823772e-02 2.460347189602686210e-02 2.538953708157066017e-02 2.652507438757922137e-02 2.786090890960161645e-02 2.922705260556935497e-02 3.047228040421045767e-02 3.148830758742357516e-02 3.221909176930790042e-02 3.265918012396351600e-02 3.284450649087930496e-02 3.283807860929475325e-02 3.271279157264213311e-02 3.253412252089231405e-02 3.234608196571039235e-02 3.216361328659819718e-02 3.197305459718068760e-02 3.173974700913253372e-02 3.141974127436242270e-02
1.639540041621403987e-02 1.677881966774079012e-02 1.861141523000226644e-02 2.144961936654918647e-02 2.475114508915667033e-02 2.808213787424584593e-02 3.113842406110013325e-02 3.371830040747565704e-02 3.570021452565719927e-02 3.702962433975790640e-02 3.771027604161916041e-02 3.779601850969586951e-02 3.738108762360722870e-02 3.658825011999718851e-02 3.555534595409209214e-02 3.442162873802609435e-02 3.331565259409700885e-02 3.234595611571262214e-02 3.159443432445640382e-02 3.111088474174335608e-02 3.090725947097079304e-02 3.095241055212928638e-02 3.117103828231956517e-02 3.145112341752989704e-02 3.166115485393292822e-02 3.167415689715010613e-02 3.139287358178095844e-02 3.077033351155609650e-02 2.982137153263225357e-02 2.862243258840639973e-02 2.729874904100354147e-02 2.599981387992701676e-02 2.486607028001853320e-02 2.399188491166917916e-02 2.339178590004688252e-02 2.297764343008325619e-02 2.255304196050313820e-02 2.182807808345099687e-02 2.045472829034095802e-02 1.808012111842217592e-02 1.441188869805692940e-02 9.286953037880039952e-03 2.750001316919345115e-03 5.083841640839936206e-03 1.356285032955567918e-02 2.212585536581543680e-02 2.999193768928366463e-02 3.637971716823557022e-02 4.062365182949727316e-02 4.229560349479401238e-02 4.130484228235242056e-02 3.795684811064755498e-02 3.295514017055234390e-02 2.732811695786137654e-02 2.223444753069298355e-02 1.856073508103305014e-02 1.647082959654523615e-02 1.571962174782803173e-02 1.678109964124759393e-02 2.074678412066461794e-02 2.760780556649370873e-02 3.605361921081216142e-02 4.442022964632345861e-02 5.115898694008239045e-02 5.503311233194115720e-02 5.526880301561434145e-02 5.166354842105536777e-02 4.462322739451157760e-02 3.511663092581771700e-02 2.456416467930130215e-02 1.473746060756538946e-02 7.927075577902011408e-03 6.255461003908685362e-03 6.246031366858864446e-03 5.290541134481307334e-03 8.392154971966081164e-03 1.698443631046843427e-02 2.789398880532669225e-02 3.913427456883667582e-02 4.911030337785794037e-02 5.653575453959396035e-02 6.056182258770810567e-02 6.089924666155639016e-02 5.789802531444633582e-02 5.258310181430950886e-02 4.662130853734043623e-02 4.203838339200583613e-02 4.029023558603588712e-02 4.105489081205074275e-02 4.245731540003835902e-02 4.251411618757455768e-02 3.999895054153058960e-02 3.461697858658283750e-02 2.715822901213563872e-02 2.039357236988911456e-02 2.033284838989223714e-02 2.855989522166232572e-02 3.965807191608334420e-02 5.009605544372898456e-02 5.815506191440987516e-02 6.290085864458817844e-02 6.390878535523072945e-02 6.118316336853726889e-02 5.510230136408741930e-02 4.635138620747907695e-02 3.584169509605789755e-02 2.463620591394216630e-02 1.398044727027639676e-02 6.386044635583293036e-03 8.152555108857614460e-03 1.297969201492080865e-02 1.598204418466596041e-02 1.660144224124168386e-02 1.497168019969892690e-02 1.149562897660843727e-02 6.754442604309319857e-03 2.057543172637401989e-03 5.244538370256320373e-03 1.056774555823555492e-02 1.535006311010870921e-02 1.926891945943282752e-02 2.221808300605595393e-02 2.422271378264541711e-02 2.539721277127327675e-02 2.590356468293942074e-02 2.591473906221927748e-02 2.559161052012070767e-02 2.507837759410712353e-02 2.451356605841075592e-02 2.404470397965671052e-02 2.382952078671190729e-02 2.401081619348589130e-02 2.467040576833303203e-02 2.579096678853226229e-02 2.725578455732955568e-02 2.888657411748414908e-02 3.049355773168075864e-02 3.191500392814769493e-02 3.303941847126514592e-02 3.381309215265121404e-02 3.423728130049820406e-02 3.435808642409769742e-02 3.425110891360352849e-02 3.400292191090151239e-02 3.369211635644819847e-02 3.337355433994221299e-02 3.306949541203779014e-02 3.276968202194075613e-02 3.243962104053809553e-02 3.203371282716132445e-02 3.150900070896093391e-02
1.774886730108965471e-02 1.657161626071821520e-02 1.694139910074244498e-02 1.889775476117555933e-02 2.195769169765641321e-02 2.552660150820276058e-02 2.913514174278693941e-02 3.245770765997307850e-02 3.527915312836066297e-02 3.746955951276714075e-02 3.897002906653930510e-02 3.978346930818758148e-02 3.996589116482348464e-02 3.961593613971293310e-02 3.886200633124856085e-02 3.784764977490991805e-02 3.671678997165193914e-02 3.560073934348231828e-02 3.460836014737097427e-02 3.381927215976332501e-02 3.327856944207613354e-02 3.299161970769629026e-02 3.291982006708474295e-02 3.298101355834306275e-02 3.305868165683947812e-02 3.302096190319572105e-02 3.274617941902437102e-02 3.214885159115667135e-02 3.119992964626445986e-02 2.993645382081105977e-02 2.845775249032513748e-02 2.690741881834627855e-02 2.544266759722334237e-02 2.419551936387528621e-02 2.323328413510213422e-02 2.252750995800314321e-02 2.193899298203804207e-02 2.122235819019789235e-02 2.005069243559673073e-02 1.805972786318173900e-02 1.490911911228176567e-02 1.035411330943073090e-02 4.319465804022211419e-03 3.107525653051169436e-03 1.145382058448852873e-02 2.017602359736711190e-02 2.849116519601593150e-02 3.555990201494329400e-02 4.060522855748962406e-02 4.304954279227708736e-02 4.263988348259520333e-02 3.954014859924664949e-02 3.437598903957674729e-02 2.822604599622888233e-02 2.253054344209508286e-02 1.872376540866083072e-02 1.731072176342593819e-02 1.751219490952680632e-02 1.879621573291189937e-02 2.188134183821740034e-02 2.756478408956806667e-02 3.534942184414888861e-02 4.374224480954281430e-02 5.104605432487414884e-02 5.579394983305887429e-02 5.697995789304924341e-02 5.420334704962205541e-02 4.773182387742904570e-02 3.847577725870619109e-02 2.789185373024677395e-02 1.789652374955782999e-02 1.094540005634134228e-02 8.949066201219988900e-03 9.121477961594537734e-03 8.985209704385608079e-03 1.149729711109042166e-02 1.916824704486114889e-02 2.993364333996500343e-02 4.145138504883260494e-02 5.187606966804132747e-02 5.977185140345318143e-02 6.420507524015009460e-02 6.486221569661157482e-02 6.212962432292994108e-02 5.711439105145441758e-02 5.155228511018742493e-02 4.739857906061165083e-02 4.584361427527564037e-02 4.635335366930144751e-02 4.707683440772080646e-02 4.613603211821492439e-02 4.240189463501436301e-02 3.571898406649477720e-02 2.719730869495146433e-02 2.054174130002194704e-02 2.263921651533361973e-02 3.279014185040195206e-02 4.486081555475125021e-02 5.560850776242314691e-02 6.343863134521737779e-02 6.750488623011940970e-02 6.749241969357064330e-02 6.354411075823393484e-02 5.619664814200556885e-02 4.630089717399203664e-02 3.493487088209815128e-02 2.335510604230433759e-02 1.321732299234597632e-02 8.226795707848675795e-03 1.108916751307820713e-02 1.503370897139519498e-02 1.703985904520840394e-02 1.670876507845346984e-02 1.428025857931965181e-02 1.029081951572567710e-02 5.640605991622835852e-03 3.710471675073837884e-03 7.745122908731074882e-03 1.252631897087211690e-02 1.669221012173222052e-02 1.995272234386745447e-02 2.225889428751385776e-02 2.368985385204057728e-02 2.439652434170121870e-02 2.455781482071997535e-02 2.435157620542362927e-02 2.394521138597870483e-02 2.350346218638885501e-02 2.320025201061979778e-02 2.321447732129127209e-02 2.369575191166157016e-02 2.471120297831130158e-02 2.621098165114500722e-02 2.804134314255106453e-02 2.999417051694059852e-02 3.186075857036966413e-02 3.346984909536900032e-02 3.470742369372258745e-02 3.552263995792583062e-02 3.592407560577362546e-02 3.596883755348782158e-02 3.574623833052112398e-02 3.535789003077677295e-02 3.489698699380325286e-02 3.443067326660370631e-02 3.398968026401864156e-02 3.356788390047137083e-02 3.313125295187309416e-02 3.263254234920009988e-02 3.202685947239059666e-02 3.128420548526922307e-02
2.037598351528684126e-02 1.803753213552610271e-02 1.671202758695506524e-02 1.704768251547525773e-02 1.912522781299944366e-02 2.241801151018590552e-02 2.627132444609971834e-02 3.017612005705931633e-02 3.378345065792665719e-02 3.686370112996616849e-02 3.927794841730370551e-02 4.096256573135103468e-02 4.191947852998809121e-02 4.220690451168360169e-02 4.192805048368493381e-02 4.121712955303852982e-02 4.022348650691976585e-02 3.909563869663238572e-02 3.796738812600185253e-02 3.694749007948382180e-02 3.611277750455390428e-02 3.550316351220400568e-02 3.511712739793283050e-02 3.490864827901848932e-02 3.478929319578545620e-02 3.463939178034559224e-02 3.432901739636657484e-02 3.374504454416828864e-02 3.281773869305412011e-02 3.154009302217549576e-02 2.997461044866431279e-02 2.824442479355021574e-02 2.650828353130065332e-02 2.492234654318431844e-02 2.359620218261436822e-02 2.255435746940919958e-02 2.171378286797787452e-02 2.088151587545582569e-02 1.977031411820295501e-02 1.803123055250736503e-02 1.530524578510958876e-02 1.129547948095995825e-02 5.879045880340711197e-03 1.938567123330807787e-03 9.497767471809285059e-03 1.820616960743087070e-02 2.684867414723113299e-02 3.452936591391641413e-02 4.037152901948232175e-02 4.364960891904848261e-02 4.393365502436341608e-02 4.121166295614753228e-02 3.597316877969271298e-02 2.925861169754989666e-02 2.269699176280289346e-02 1.836582772476789624e-02 1.750750565855702101e-02 1.891814790838274724e-02 2.097609880816326058e-02 2.374975562297224063e-02 2.834242120031083001e-02 3.516635142624347649e-02 4.324483902218857062e-02 5.088056370766233516e-02 5.639339882379972718e-02 5.852063647746687941e-02 5.662864616075732882e-02 5.081236920411610902e-02 4.189467350011877311e-02 3.134803740732626520e-02 2.121910221229330457e-02 1.413181979145677718e-02 1.198876129205277315e-02 1.243400120860804932e-02 1.297918855316718655e-02 1.542821126728601000e-02 2.237385680663701512e-02 3.287629228751769855e-02 4.459502977612828795e-02 5.545478038510270880e-02 6.384540503824795432e-02 6.872556282548764051e-02 6.973941091477851850e-02 6.729269822279557167e-02 6.255125904282948790e-02 5.728468975118808371e-02 5.335718882500482124e-02 5.174609939307583950e-02 5.178582577527686415e-02 5.166092030508965399e-02 4.957898341756365734e-02 4.450557022582680294e-02 3.645093174083429560e-02 2.694944664918893021e-02 2.095253522952440772e-02 2.566280253066341790e-02 3.761040824575906383e-02 5.049155645845319895e-02 6.137268825771610009e-02 6.878205429859961251e-02 7.197844835005004493e-02 7.078072857518565020e-02 6.549512629296926070e-02 5.683946864858991505e-02 4.585156028631161285e-02 3.380513984394983157e-02 2.222455251137913507e-02 1.337426362490727258e-02 1.107748776390522945e-02 1.419402458953397672e-02 1.720629992538173086e-02 1.819327917396496713e-02 1.695652174680200089e-02 1.387719045682710844e-02 9.693318432691871295e-03 5.894294107407809652e-03 6.066900967112844739e-03 9.862721107657635919e-03 1.397800811278666726e-02 1.743711619107531086e-02 2.000432814158985273e-02 2.168458377276447080e-02 2.259946424059094613e-02 2.292444587345657953e-02 2.285049936473467977e-02 2.256850098273664729e-02 2.227268891419688368e-02 2.216782496011054232e-02 2.245628338255663964e-02 2.329130294553438674e-02 2.471724035222954211e-02 2.664404557146009267e-02 2.887768164603164711e-02 3.118053383728482467e-02 3.332632689430383571e-02 3.513528256926550658e-02 3.649139892414736408e-02 3.734709287101589670e-02 3.771879783666083619e-02 3.767545819537013868e-02 3.732126574020993431e-02 3.677433189590836871e-02 3.614408315896433521e-02 3.551154007973410937e-02 3.491722415385459244e-02 3.436000258922065204e-02 3.380667827136688008e-02 3.320839635974014159e-02 3.251826287932107346e-02 3.170555215825508061e-02 3.076420333038725960e-02
2.365003693176259345e-02 2.085143416074369468e-02 1.831945303690100946e-02 1.681292405159036385e-02 1.708741166985261115e-02 1.928030670342905512e-02 2.281670740435938136e-02 2.697213444760687695e-02 3.119280729058058338e-02 3.510430183710120527e-02 3.846144281529298437e-02 4.111563606393464632e-02 4.299813891165142621e-02 4.410974998873219699e-02 4.451094534068434500e-02 4.430966400779072500e-02 4.364610373313686925e-02 4.267547646659252542e-02 4.155078351356920885e-02 4.040800946738339755e-02 3.935535024544632027e-02 3.846636213193690979e-02 3.777539463468485709e-02 3.727393371426594021e-02 3.690891329884327110e-02 3.658670823574754899e-02 3.618653139019166465e-02 3.558354544556140836e-02 3.467741531777834840e-02 3.341911138092505673e-02 3.182847676397254633e-02 2.999662239864080149e-02 2.806975381106343453e-02 2.621467681597542537e-02 2.457182377863358427e-02 2.320860034103182368e-02 2.208890849834607706e-02 2.106715123362501094e-02 1.990173001976537973e-02 1.828005219591305464e-02 1.585743258378595130e-02 1.232324714760006656e-02 7.545146218894151040e-03 2.955944376353047964e-03 7.902309201007940917e-03 1.630372229014094565e-02 2.511137516349149987e-02 3.330370793622482173e-02 3.991063920728726150e-02 4.406560436083295507e-02 4.515501517599351117e-02 4.296509305069595719e-02 3.779835162200778642e-02 3.056544411666188218e-02 2.292817246934891404e-02 1.755106984336181342e-02 1.696176358892292207e-02 1.978111278696934039e-02 2.307457609931509029e-02 2.613355927433190853e-02 2.997003644484074955e-02 3.569069828578744219e-02 4.310531472319641816e-02 5.077287200575841819e-02 5.687794950006685307e-02 5.989235309245442840e-02 5.891501349960303474e-02 5.382927134270470287e-02 4.533593880077001204e-02 3.489762620554950207e-02 2.467457420285781161e-02 1.746664131758708660e-02 1.527601940457656328e-02 1.605992046245572832e-02 1.726449703433116309e-02 1.994045836931184618e-02 2.647250007337225569e-02 3.672817290996547440e-02 4.861623283485298763e-02 5.991017166417078599e-02 6.882059221209921307e-02 7.417895081194703089e-02 7.556747639001114292e-02 7.339197439402801726e-02 6.885442776330831516e-02 6.373506668051294455e-02 5.981059792772746436e-02 5.790224318956187222e-02 5.726780660409441087e-02 5.612903504691284240e-02 5.276537222463990179e-02 4.624065952119901790e-02 3.676804393461522574e-02 2.645779914543497022e-02 2.184657537414276193e-02 2.943183257798178201e-02 4.298147143538074560e-02 5.648294422109533669e-02 6.729476327751691966e-02 7.407186393325426721e-02 7.620024848343696922e-02 7.365998472395664243e-02 6.694780930125765472e-02 5.698734063287830970e-02 4.502867671878003214e-02 3.258353567366132492e-02 2.154440962193581235e-02 1.474716474781284301e-02 1.454026845911342118e-02 1.744880602345381601e-02 1.950190251526492946e-02 1.949891939012533826e-02 1.746358351795743516e-02 1.394781361398876943e-02 9.933500295164201729e-03 7.282032924915460108e-03 8.256452208434307202e-03 1.148585998577902716e-02 1.482801707629723999e-02 1.752488056622073312e-02 1.940035499990411250e-02 2.050506531397323223e-02 2.099190063565040468e-02 2.105650632368909897e-02 2.091161650492681656e-02 2.078407949432525825e-02 2.091430840221372364e-02 2.152950036184203553e-02 2.278019657884100893e-02 2.467686800027482988e-02 2.708120366170645166e-02 2.975705223271738267e-02 3.243886050985970992e-02 3.488453173231437915e-02 3.690667570895501959e-02 3.838762627447615816e-02 3.928327442846010070e-02 3.961835212580640253e-02 3.947446267060714803e-02 3.897190194589827961e-02 3.824685061069413999e-02 3.742674867323292354e-02 3.660826951519786238e-02 3.584322663025348715e-02 3.513648580955359979e-02 3.445614768578916104e-02 3.375182244598426418e-02 3.297456448746120816e-02 3.209297329852404956e-02 3.110265703334233467e-02 3.002868242634041882e-02
2.693615965092531483e-02 2.430180099239283298e-02 2.134855416760511951e-02 1.859841926296389170e-02 1.687164994529158704e-02 1.704950785984803846e-02 1.934747491667059005e-02 2.313765875929136087e-02 2.761359045717161689e-02 3.217067742933058666e-02 3.640663575761423493e-02 4.005958169028421556e-02 4.297056410553894146e-02 4.506533161960635941e-02 4.634341615820161686e-02 4.686761567286703428e-02 4.675077898051897829e-02 4.613926116620191420e-02 4.519419304071072702e-02 4.407291695585527358e-02 4.291326213499185166e-02 4.182241146963412010e-02 4.087021727429323431e-02 4.008524538272973531e-02 3.945218358315686485e-02 3.891176965026122564e-02 3.836695797545527920e-02 3.769879975732834398e-02 3.679183605676498298e-02 3.556402174842858421e-02 3.399313015971967139e-02 3.213118500415278189e-02 3.010008681167314348e-02 2.806483423139582642e-02 2.618661198949368690e-02 2.456764908668948588e-02 2.320898274813864778e-02 2.199907251869469976e-02 2.073133010598575063e-02 1.913293080546392064e-02 1.689715815910645957e-02 1.373814851881091127e-02 9.540574623054369832e-03 5.237675645180347311e-03 7.087551662616676032e-03 1.460789261800451988e-02 2.334543074464364223e-02 3.190870591898512659e-02 3.921498362830410506e-02 4.426416608468815295e-02 4.625994736987967815e-02 4.477091081267563916e-02 3.987392109010462482e-02 3.227272817766282248e-02 2.348429182837186852e-02 1.646228183533737788e-02 1.559172924120395820e-02 1.996702870705795857e-02 2.488914201053414252e-02 2.878405989322215322e-02 3.235278171832217664e-02 3.704730393462781629e-02 4.351376242294317104e-02 5.086649586797162281e-02 5.732183056660734161e-02 6.111359890168090864e-02 6.104554722469870270e-02 5.674782846185932178e-02 4.875931070886829755e-02 3.850155577587804218e-02 2.822910524990536810e-02 2.092507665082651847e-02 1.875832454388704634e-02 1.994110116152039355e-02 2.182802286598004363e-02 2.491871970537377218e-02 3.132895035213059676e-02 4.144618122157286283e-02 5.352278961786023637e-02 6.526904759665032307e-02 7.472694643985985929e-02 8.058583848198118404e-02 8.234662604682085885e-02 8.039606641341376370e-02 7.595420515131634520e-02 7.080192876140777025e-02 6.664770755687170201e-02 6.420928372291630215e-02 6.270509647064267944e-02 6.039193306569737990e-02 5.561225593957838664e-02 4.753772089585351496e-02 3.663637404232079203e-02 2.581536280167810726e-02 2.344397462059517184e-02 3.392647716422665660e-02 4.883906600251400332e-02 6.274174737488345810e-02 7.325533018200092172e-02 7.917248649770915192e-02 8.003374152519171503e-02 7.601133095203559120e-02 6.782181507610650362e-02 5.662159045435489341e-02 4.390471557028373384e-02 3.147812853757426393e-02 2.167087779698032707e-02 1.731982893713603436e-02 1.840254466471606329e-02 2.083539399388053756e-02 2.193012211120982588e-02 2.101225897091783465e-02 1.832912150522825190e-02 1.460022110353331737e-02 1.096766498805786492e-02 9.113774043017606671e-03 1.007060223163463303e-02 1.253032734617637138e-02 1.501416423508470342e-02 1.692573957555879027e-02 1.814418111581597715e-02 1.875663402139379071e-02 1.894453179807415247e-02 1.893670269108137585e-02 1.899504831361492271e-02 1.940059372236536961e-02 2.040421066442808448e-02 2.214182126737108264e-02 2.457492543533455059e-02 2.750935458662985555e-02 3.066722985681354097e-02 3.375793143317230849e-02 3.652551072099416429e-02 3.877562909294882815e-02 4.038897292811333140e-02 4.132490527186225698e-02 4.161679215659491726e-02 4.135970529504420790e-02 4.069133160986319192e-02 3.976761051101019434e-02 3.873594346655795384e-02 3.771063374615853808e-02 3.675649615249296925e-02 3.588557598638085488e-02 3.506784524667429931e-02 3.425150356378690170e-02 3.338552345139902261e-02 3.243790059658102631e-02 3.140617108669798568e-02 3.031966234312288844e-02 2.923445300232674349e-02
2.971666187013680474e-02 2.770306241597722888e-02 2.499278200698068497e-02 2.187558770734990624e-02 1.888086488789945602e-02 1.688743078844119963e-02 1.692235033662541077e-02 1.930905188828827695e-02 2.336224801209093108e-02 2.817775278523094659e-02 3.309270935071625952e-02 3.767431089467003502e-02 4.164277505927974771e-02 4.482810334923468393e-02 4.715014780923715287e-02 4.860704741817159502e-02 4.926400447299401214e-02 4.923897021492616016e-02 4.868463061318310803e-02 4.776806866801103224e-02 4.665079481627353725e-02 4.547212637668274909e-02 4.433780863312812570e-02 4.331368212148659080e-02 4.242256305921848769e-02 4.164296971190867974e-02 4.091095093822826739e-02 4.012873511585617753e-02 3.918336911626728314e-02 3.797449379132025737e-02 3.644532554123774970e-02 3.460758184314755015e-02 3.255048150685783265e-02 3.042579777768746746e-02 2.840596992219159012e-02 2.662295288720849251e-02 2.511085648110359184e-02 2.378193595491171278e-02 2.244623360678014296e-02 2.085393139409298310e-02 1.873570290483886347e-02 1.584988743794464930e-02 1.210903218936970442e-02 8.140810968765453334e-03 7.615802960780817393e-03 1.335683613941978688e-02 2.165116550559021899e-02 3.038506419972612088e-02 3.828376419058273500e-02 4.421095028191863313e-02 4.719310220663962274e-02 4.657517826646377646e-02 4.218381231563041178e-02 3.446381588369661769e-02 2.464916689075197925e-02 1.548263034425736463e-02 1.334731705180491022e-02 1.936728877851331965e-02 2.625649290146223058e-02 3.146552518029956808e-02 3.530572313349056301e-02 3.926083530982455577e-02 4.464006298985153526e-02 5.133024818840001974e-02 5.782980874034629459e-02 6.222458006902609889e-02 6.301478676562784209e-02 5.953676511843841029e-02 5.212289846216571626e-02 4.211687602423205834e-02 3.184452153764597004e-02 2.447691177177668126e-02 2.239565626698742512e-02 2.403728966289814598e-02 2.664996731650202608e-02 3.029474092932624152e-02 3.682623031886259057e-02 4.695702558938702476e-02 5.928407308492752298e-02 7.152085193471746649e-02 8.155761862604535284e-02 8.793050056909983148e-02 9.004106480259406464e-02 8.824023175891144988e-02 8.375452775845786124e-02 7.836733042149558737e-02 7.374698298145412889e-02 7.055385332140101662e-02 6.799285385788704505e-02 6.435245088740267072e-02 5.803326839746670435e-02 4.833033367048157614e-02 3.603973965816843761e-02 2.518338999598046871e-02 2.590473813940316616e-02 3.908638723991494923e-02 5.509086662144023483e-02 6.914559229672286034e-02 7.910768724639817562e-02 8.392669669177706127e-02 8.333014655894170619e-02 7.771653190435170999e-02 6.805355406112389982e-02 5.576054528391533038e-02 4.261528482364518311e-02 3.077822555766622156e-02 2.290255249648082483e-02 2.085591706434795217e-02 2.254374615742389329e-02 2.433698598056566187e-02 2.450264481997221216e-02 2.277637892298440755e-02 1.960405067288614051e-02 1.581600156674236451e-02 1.252762688182795445e-02 1.094465602634625556e-02 1.141513801689820334e-02 1.294902133657288221e-02 1.450999328865234042e-02 1.563869266018903109e-02 1.626428931520853063e-02 1.651157009834330544e-02 1.661026972235594978e-02 1.685802258122818045e-02 1.758092587649095345e-02 1.904610681993478341e-02 2.135246339610307950e-02 2.439246756172022690e-02 2.791058012286726925e-02 3.159069824656253467e-02 3.512127586994276407e-02 3.823445664530261690e-02 4.072920229516509283e-02 4.248417534515882416e-02 4.346194635877344281e-02 4.370472281387832031e-02 4.332183645802104716e-02 4.246971784067524874e-02 4.132588351372057378e-02 4.005982490366251370e-02 3.880567295276487333e-02 3.764318690995062389e-02 3.659297450210480251e-02 3.562758540141396091e-02 3.469399597290000886e-02 3.373909259407837508e-02 3.273035785257345093e-02 3.166751985737325387e-02 3.058441338753312838e-02 2.954217776492095576e-02 2.861559157546093510e-02
3.159261547340177362e-02 3.051296736198773341e-02 2.851522383632370400e-02 2.573263797441049244e-02 2.244355837285142916e-02 1.917679776295857022e-02 1.686258618130923037e-02 1.669430836034258361e-02 1.914504490800399486e-02 2.346911646644002716e-02 2.864396398589607109e-02 3.393917675110254967e-02 3.888845396793023934e-02 4.319290965803220667e-02 4.667082495125981362e-02 4.923578793238861384e-02 5.088444382533597460e-02 5.168450952544713373e-02 5.175925208437087005e-02 5.126786503166758102e-02 5.038339963678447470e-02 4.927133694928152730e-02 4.807212614428817837e-02 4.688972220448125311e-02 4.578584261875095346e-02 4.477796231503275437e-02 4.383966271883370930e-02 4.290469489399102027e-02 4.187845569701057619e-02 4.065964796712088353e-02 3.917039859400950341e-02 3.738756405821026113e-02 3.536415771183149676e-02 3.322897457940735683e-02 3.115538853517565293e-02 2.929996717109443344e-02 2.773069814077046627e-02 2.638282084711052883e-02 2.507070252226679952e-02 2.354321863373462151e-02 2.154419450928633448e-02 1.886453189207136158e-02 1.543727422800224638e-02 1.167789256619660918e-02 9.678798976053623951e-03 1.292642022511348437e-02 2.019041725957966896e-02 2.879799353492958069e-02 3.712681899346709224e-02 4.387345782050521698e-02 4.789049937823890851e-02 4.830099640505239322e-02 4.466976691326627474e-02 3.715585573676611492e-02 2.664939369884310530e-02 1.525371472082249526e-02 1.024951432986711403e-02 1.791339622446080915e-02 2.705450879833624575e-02 3.397224528804283772e-02 3.860212249364335102e-02 4.224743928131336618e-02 4.659374996766352250e-02 5.233911299647465987e-02 5.853555328410021963e-02 6.329123534909396331e-02 6.483313449927660677e-02 6.217154515650704510e-02 5.538518067446919491e-02 4.569757868029721004e-02 3.547825728659045191e-02 2.808674062203435004e-02 2.615016291565567391e-02 2.831170573596615905e-02 3.170300050453256357e-02 3.601405809407359077e-02 4.286366819356205587e-02 5.317029589266922263e-02 6.583764514044439242e-02 7.861975644453630951e-02 8.926976574280182097e-02 9.616119752619271821e-02 9.858011544529886316e-02 9.682838646615947453e-02 9.213453533753764024e-02 8.629584174711217581e-02 8.097328235249047490e-02 7.680990981976465459e-02 7.301572270984230117e-02 6.790717974250588818e-02 5.994138222970449292e-02 4.855921660502648951e-02 3.498923090313057344e-02 2.480329304278173705e-02 2.928579008916354712e-02 4.481560447782872991e-02 6.161285579287422570e-02 7.554020733100599849e-02 8.467719916074135933e-02 8.815763605667735481e-02 8.593335347783093159e-02 7.866584198362262803e-02 6.760724248834253103e-02 5.447417604577203115e-02 4.137310414173388240e-02 3.082347903894082017e-02 2.534838350758194733e-02 2.508783777168549500e-02 2.688219335066933252e-02 2.793873638187959266e-02 2.722951613718211858e-02 2.481269949294521646e-02 2.127920610925881223e-02 1.747449057731287683e-02 1.432680649573317248e-02 1.257173705407110993e-02 1.226382528440158465e-02 1.274446283635491395e-02 1.332623119916661811e-02 1.368603149983469748e-02 1.381736249645669490e-02 1.391889262640714706e-02 1.432261459278795328e-02 1.540249542108511338e-02 1.741768194955267690e-02 2.038651471509526913e-02 2.410694378750689176e-02 2.826163978034853738e-02 3.250386280419786944e-02 3.650628679081169975e-02 3.999071645673277220e-02 4.274904076511989309e-02 4.465701948251926678e-02 4.567984519081152300e-02 4.586861610800097716e-02 4.534768609743190793e-02 4.429364757805406838e-02 4.290754875443768962e-02 4.138329302680286703e-02 3.987727796817248926e-02 3.848641347909109028e-02 3.724148805667897022e-02 3.611849625149186893e-02 3.506345849045026941e-02 3.402120430059273060e-02 3.295881245233591578e-02 3.187845278293783419e-02 3.081858343322517110e-02 2.984484240959062173e-02 2.903306383550158590e-02 2.844812298111443552e-02
3.227331050480436447e-02 3.232288509339555777e-02 3.135094510247542210e-02 2.938209226144640474e-02 2.653341058514448528e-02 2.306684770657856792e-02 1.950090903645219920e-02 1.680427001903405868e-02 1.635469778936121665e-02 1.883305591768325016e-02 2.343393823772130929e-02 2.898867166748102242e-02 3.468749016312298872e-02 4.002729896232570805e-02 4.468893337976680841e-02 4.847833073863897640e-02 5.130248955042211734e-02 5.315650132853111387e-02 5.411074672346823100e-02 5.429404926334163023e-02 5.387229223611888357e-02 5.302449557466160091e-02 5.191989734735719814e-02 5.069974931914647542e-02 4.946599321665047511e-02 4.827640932286306197e-02 4.714406574580159992e-02 4.603965155105090717e-02 4.489815511601288195e-02 4.363352281722429615e-02 4.216350494978768348e-02 4.044171635724792824e-02 3.848763843482409103e-02 3.640079117537488307e-02 3.434465873162274169e-02 3.249258083650462953e-02 3.094723886475611932e-02 2.967330352352651537e-02 2.848946715155052656e-02 2.712645038243840026e-02 2.530956140889361120e-02 2.282847662694005228e-02 1.961377572641594125e-02 1.593704103911876627e-02 1.303607127988743938e-02 1.375076574127060379e-02 1.922308153831072883e-02 2.725500260299248620e-02 3.577141318730116260e-02 4.322480468897067774e-02 4.828316954414353657e-02 4.985217980100650065e-02 4.723325650095849121e-02 4.029092196958553029e-02 2.957531195419886225e-02 1.649833941517230701e-02 6.578821266755300462e-03 1.561487075257828386e-02 2.721531297405048455e-02 3.613553056196099761e-02 4.200992355834177322e-02 4.583709544718053697e-02 4.939260665809888651e-02 5.404397928095774906e-02 5.959255868523136851e-02 6.440700836862738032e-02 6.653131607679549364e-02 6.463843429763597992e-02 5.850787686572485324e-02 4.919628839996882663e-02 3.908423545833247109e-02 3.171481778444638910e-02 2.998292926870002248e-02 3.272616105641124040e-02 3.695173741291086361e-02 4.202201957972664936e-02 4.934756207874800571e-02 5.998361482051062926e-02 7.309420697087648522e-02 8.648696889558454837e-02 9.778535854881705014e-02 1.051905399396479979e-01 1.078586840277701991e-01 1.060335207642973537e-01 1.009480103848915400e-01 9.443231725989094383e-02 8.817530527798436712e-02 8.283796418925840066e-02 7.764910919060839800e-02 7.094915495805670380e-02 6.125262546033438671e-02 4.817746332352534910e-02 3.353611928359232636e-02 2.498084956092586073e-02 3.353778591709444951e-02 5.098337430876426907e-02 6.824576010632418810e-02 8.173768591371437242e-02 8.976225755561749453e-02 9.167282802019488530e-02 8.768704187120135440e-02 7.876819894597386629e-02 6.648837549102891431e-02 5.289993621428880355e-02 4.046992917947477703e-02 3.191979055035345375e-02 2.890321061145333104e-02 2.979670716689985371e-02 3.135472370205605319e-02 3.162782826465838221e-02 3.011564321085571927e-02 2.711764918028881227e-02 2.329764009929538929e-02 1.942338875219916730e-02 1.617255352908755772e-02 1.393566402287574682e-02 1.266569610598377096e-02 1.198273853655082780e-02 1.150870264781092035e-02 1.110431231110444242e-02 1.091973333443523909e-02 1.134341772071311739e-02 1.280561762284045980e-02 1.548217147201285358e-02 1.921970361374135058e-02 2.369324961318888811e-02 2.853379895479211947e-02 3.337635742613087597e-02 3.788331083581891051e-02 4.176680720220247306e-02 4.481039642433424369e-02 4.688541086305807182e-02 4.795867877331250195e-02 4.809003657445117680e-02 4.741957232058780641e-02 4.614551874303265272e-02 4.449454997554879582e-02 4.268750746762741549e-02 4.090575533172677997e-02 3.926585519829147580e-02 3.781066963728200309e-02 3.652070171147425021e-02 3.534138597324167769e-02 3.421556767407255006e-02 3.311004573200410084e-02 3.202963483517529825e-02 3.101731331701050240e-02 3.014213229106537176e-02 2.947831978052108115e-02 2.908106120158614888e-02 2.896666884119643987e-02
3.157746606115734156e-02 3.284353692583139028e-02 3.308394983890777796e-02 3.223906967421839159e-02 3.031506556457952764e-02 2.740983846895951939e-02 2.376376079351968582e-02 1.987380908500639004e-02 1.672689010506683838e-02 1.589545795364084857e-02 1.834828965800300304e-02 2.322923401054073286e-02 2.918532994772895378e-02 3.531213220698029703e-02 4.106612257318776465e-02 4.610678514827293989e-02 5.022718571677269039e-02 5.332747788137848916e-02 5.540119978318491095e-02 5.652159691294496996e-02 5.682332393134305326e-02 5.647914303014640175e-02 5.567402858090406137e-02 5.458075694913239184e-02 5.334111556196140247e-02 5.205501442307969989e-02 5.077690531141223346e-02 4.951709235065684250e-02 4.824646300233542684e-02 4.690618366881474377e-02 4.542582921656257433e-02 4.375128149771599639e-02 4.187752864142324505e-02 3.987404714352288382e-02 3.788534543860402892e-02 3.609098645388458121e-02 3.462542371634955846e-02 3.349082550743989056e-02 3.252051797481840534e-02 3.142446219964707688e-02 2.988606414252880164e-02 2.765602112101368804e-02 2.463013843483538232e-02 2.097345359384248167e-02 1.745871554234915135e-02 1.608418730138852851e-02 1.912111443158847138e-02 2.593402284414730863e-02 3.427437280681751297e-02 4.224920699499617321e-02 4.830160923342294993e-02 5.111849526475433642e-02 4.974173502301998395e-02 4.374213948224774801e-02 3.335747602323001909e-02 1.954454766609466099e-02 4.356121309841851953e-03 1.266974651792829136e-02 2.675341899369139756e-02 3.783174380834251199e-02 4.531245672538680019e-02 4.980834175856215656e-02 5.295365982668513022e-02 5.653678941353085241e-02 6.115536344548559017e-02 6.569017597040502365e-02 6.816396412668870863e-02 6.693910433327909804e-02 6.145977890698858803e-02 5.256698271766836045e-02 4.261476795966206987e-02 3.531870959299438645e-02 3.385363927133756140e-02 3.723966376303178283e-02 4.235256975132884599e-02 4.825719408808909483e-02 5.618218582732341371e-02 6.728225894326816947e-02 8.093961534610615016e-02 9.501179639848317260e-02 1.069912010501369443e-01 1.148949497141087406e-01 1.177364614074745824e-01 1.156965472236510528e-01 1.100215253560692386e-01 1.025995567362248118e-01 9.518416104576730985e-02 8.848574256058945597e-02 8.176176411056472471e-02 7.337171105583767394e-02 6.189084936495239248e-02 4.715703661848328482e-02 3.178874263005302542e-02 2.601742487095474315e-02 3.852879749644323032e-02 5.742215329361917420e-02 7.479229847825530353e-02 8.751638331900976620e-02 9.413738544453778556e-02 9.427059788249279870e-02 8.844424441026749184e-02 7.796383038811133259e-02 6.475930108741081992e-02 5.125597441248611746e-02 4.024873770741915768e-02 3.422998332127883542e-02 3.333848793775079367e-02 3.481447139055862672e-02 3.590957608975758886e-02 3.539315390874742812e-02 3.315882090154394224e-02 2.966704285379802991e-02 2.558245391363588028e-02 2.153891138761674512e-02 1.798147537728058548e-02 1.508167133989150865e-02 1.275747425715833064e-02 1.081147918782330783e-02 9.135531716135108365e-03 7.939342806491386101e-03 7.913405685728630221e-03 9.725575651139095959e-03 1.321510104211972951e-02 1.783661455740983420e-02 2.312638876762386844e-02 2.869325924753776333e-02 3.417055210647326757e-02 3.921475631912942073e-02 4.352736558651263549e-02 4.688104686705312635e-02 4.914033434231915992e-02 5.027219175728777495e-02 5.034477547359730160e-02 4.951453694844381442e-02 4.800287450248996723e-02 4.606432022969252083e-02 4.394938982415609596e-02 4.186739203508885176e-02 3.995736971655251824e-02 3.827647440830880821e-02 3.681102303262589331e-02 3.550636770029871186e-02 3.430349820556296420e-02 3.316906375947557828e-02 3.211062917439162084e-02 3.117524324572346420e-02 3.043355636855429175e-02 2.995449994469896043e-02 2.977849055181087945e-02 2.989906514555448758e-02 3.026027266701867419e-02
2.944423546098922512e-02 3.190614006056481655e-02 3.342924279245353125e-02 3.388307440022325645e-02 3.318738680440768557e-02 3.132763891696880437e-02 2.837959742166428975e-02 2.455699763538675071e-02 2.032325394998475698e-02 1.665530635877638180e-02 1.531406925352245610e-02 1.766374482087975165e-02 2.282425661931304292e-02 2.920443582351204756e-02 3.578474717076332579e-02 4.197733637933197953e-02 4.741948247980502795e-02 5.189101267150116048e-02 5.528508760210175399e-02 5.759377608578770957e-02 5.889345551536111223e-02 5.932492557308505915e-02 5.906802181973205140e-02 5.831364280600426914e-02 5.723789172504144956e-02 5.598293093581895030e-02 5.464691636918712209e-02 5.328215128785381699e-02 5.189872890347114326e-02 5.047210278448006904e-02 4.895615260180687794e-02 4.730483023911573326e-02 4.550228966707673545e-02 4.359369253123054899e-02 4.170006615887138224e-02 3.999637513580960035e-02 3.864142599017236779e-02 3.767982884539052696e-02 3.697478335670564137e-02 3.622647919154126789e-02 3.506855575936623781e-02 3.318408366418549443e-02 3.040014737355611549e-02 2.678242564298165956e-02 2.282817224712716669e-02 1.989209032717794215e-02 2.029174730784544245e-02 2.511498699230715545e-02 3.274250776631519588e-02 4.095065270209520547e-02 4.788119262827428280e-02 5.198182131146912577e-02 5.203730767169089527e-02 4.732865657728851927e-02 3.780152343644002655e-02 2.416045013885075726e-02 7.929752294467590917e-03 9.844002133287737752e-03 2.581536696776348325e-02 3.899626718487681637e-02 4.832058457101522791e-02 5.391857386732413354e-02 5.710680580001888107e-02 5.982271093301664427e-02 6.335176052461023721e-02 6.727424919168692452e-02 6.981082981256474251e-02 6.909526083095150761e-02 6.422151606562405413e-02 5.576890588227373380e-02 4.602366346730538821e-02 3.885597509440535946e-02 3.772194951042917577e-02 4.180878762008854305e-02 4.785397010734884771e-02 5.464799455728457100e-02 6.326287314757768343e-02 7.493605933613135817e-02 8.923429083728734446e-02 1.040510432423325249e-01 1.167377097863865343e-01 1.251129513432252538e-01 1.280359356246308644e-01 1.256241340503941595e-01 1.191522348871517367e-01 1.105966880743244618e-01 1.018134531973766410e-01 9.359050399753185423e-02 8.521987466328422023e-02 7.507364664227562934e-02 6.179360933476651940e-02 4.549664996387956656e-02 2.993205057094213556e-02 2.809926988492441463e-02 4.406890407850592994e-02 6.392477936761176149e-02 8.101607347670460035e-02 9.262315663702934410e-02 9.755904316253256880e-02 9.574921860798606132e-02 8.807943965470824144e-02 7.623915170637249328e-02 6.255559812356983884e-02 4.984273114663389376e-02 4.103106667580823375e-02 3.771784564812747514e-02 3.840002914287746205e-02 4.000999540394130360e-02 4.050428136048761507e-02 3.922509693583221130e-02 3.635050768830757478e-02 3.242692851698325551e-02 2.806582129469546022e-02 2.375500179985330293e-02 1.976356885606433966e-02 1.613594657430912974e-02 1.276107021087633658e-02 9.489627242973818627e-03 6.338494977520576709e-03 4.305366377166771480e-03 6.102351914447395193e-03 1.064063384770371108e-02 1.624763839150766831e-02 2.238707820856905562e-02 2.870263020630777276e-02 3.484143375989998126e-02 4.045429502529668958e-02 4.522806709202834008e-02 4.892013098385787628e-02 5.138471293045455274e-02 5.258673575074512135e-02 5.260189959632215195e-02 5.160351590422568302e-02 4.983769644544049776e-02 4.758919079424787923e-02 4.514113392283494730e-02 4.273404723897106933e-02 4.053264619311813116e-02 3.861096233025480828e-02 3.696273173983072313e-02 3.553390295320860148e-02 3.426381294851393172e-02 3.311908148603271568e-02 3.210995090170717242e-02 3.128656397539333889e-02 3.071837528878941515e-02 3.046412930721959650e-02 3.054359873611869891e-02 3.092284968102356271e-02 3.151867405931788740e-02 3.221779821331086091e-02
2.595266958025043563e-02 2.947471807888319209e-02 3.223419281939787079e-02 3.403670105252911554e-02 3.472879123089752523e-02 3.420754193620415690e-02 3.243545560432015834e-02 2.946340538545036067e-02 2.547391602355704443e-02 2.088511135203719241e-02 1.662869577188717113e-02 1.461862876216099734e-02 1.675074255425989395e-02 2.218499633102153160e-02 2.901378797966039716e-02 3.607447573211623043e-02 4.273082212309756156e-02 4.859744972141687852e-02 5.344083047036266021e-02 5.714713751250033447e-02 5.970716441047444617e-02 6.120076638541806224e-02 6.177524187345837664e-02 6.161769113036940498e-02 6.092488302397658373e-02 5.987605425710406520e-02 5.861373769393051630e-02 5.723501376747720110e-02 5.579194933569137788e-02 5.429808465585920368e-02 5.273924830073190712e-02 5.109014540247016484e-02 4.933899490687101291e-02 4.751776340611648525e-02 4.572588648735663452e-02 4.412599330699940731e-02 4.289120441266488365e-02 4.210809365024066608e-02 4.168431268474923068e-02 4.133045609272580773e-02 4.063873350794507122e-02 3.921116364808748672e-02 3.677778337493258637e-02 3.329237589065734554e-02 2.905818444802441003e-02 2.499579176233739791e-02 2.300360114596379860e-02 2.518375005793070318e-02 3.136250218320670718e-02 3.936710784790960899e-02 4.696915626837807473e-02 5.232281150388825436e-02 5.394623680384853792e-02 5.083266787571003031e-02 4.263968590643113510e-02 2.987752388964725128e-02 1.437421734538582921e-02 9.323750374339072333e-03 2.475467876535242945e-02 3.964486485382233416e-02 5.088336290004377011e-02 5.792498292091927126e-02 6.161985871708456491e-02 6.380894611101868563e-02 6.625133002686764416e-02 6.928976233540483365e-02 7.157356010928202228e-02 7.115230702141654706e-02 6.679100140566270050e-02 5.877177339503487224e-02 4.927075520916237433e-02 4.228811579412514177e-02 4.155025308415265933e-02 4.638928774630603213e-02 5.339741088393991364e-02 6.111106945262636397e-02 7.047116387146425132e-02 8.279552908909650066e-02 9.781100158989049220e-02 1.134270662790690942e-01 1.268366292262294859e-01 1.356425708066568148e-01 1.385397301900489486e-01 1.355863107248985178e-01 1.281062090598781567e-01 1.181989670795989267e-01 1.078612921482194204e-01 9.798331017774219998e-02 8.789289048475591726e-02 7.596581518474221362e-02 6.091916037886868640e-02 4.323111792902473854e-02 2.824184563408052573e-02 3.121770613523663571e-02 4.992389367385161730e-02 7.024264742025775055e-02 8.664306256301962383e-02 9.677872881419091744e-02 9.977463790871951566e-02 9.591893405063044165e-02 8.650304160570083944e-02 7.364345139646132077e-02 6.009970297366877545e-02 4.901731830623598518e-02 4.301508747295262891e-02 4.218617399292446529e-02 4.385647273302349658e-02 4.527908320176052270e-02 4.510547835736853500e-02 4.311608279832478130e-02 3.967979618035488015e-02 3.536721784520412831e-02 3.070895731602111059e-02 2.606594753155759905e-02 2.159189177114240188e-02 1.726300176795098756e-02 1.294009080510392581e-02 8.433001321572371894e-03 3.568118798668245585e-03 2.018550754324522582e-03 7.966774358321587063e-03 1.452729027651269988e-02 2.147273716400411800e-02 2.852417780504040365e-02 3.533713994963560284e-02 4.154628327513782554e-02 4.681457904382902574e-02 5.087693787220960023e-02 5.357218914465144977e-02 5.486012703004002067e-02 5.482273007218613908e-02 5.365046126921502179e-02 5.161567759618822249e-02 4.903581144287414567e-02 4.622975849927779546e-02 4.347281251427811966e-02 4.095894470775034157e-02 3.878209641452293882e-02 3.694540350883750851e-02 3.539632381068784361e-02 3.407284213125733735e-02 3.294163045372950488e-02 3.201523461599473097e-02 3.134513781453857062e-02 3.099552576845078511e-02 3.100875732726646183e-02 3.137755098059951536e-02 3.203642499204058941e-02 3.287437147061059856e-02 3.375962584643809467e-02 3.456450085244442555e-02
2.136047215715404166e-02 2.566863983192659363e-02 2.949243781986521373e-02 3.256758959995482983e-02 3.467323642575098619e-02 3.563082948616225210e-02 3.531269304982674606e-02 3.365620904214296216e-02 3.068491706847914849e-02 2.654644639196595060e-02 2.160369182119894690e-02 1.670445628494645479e-02 1.383664059973279889e-02 1.558011330557846665e-02 2.127438010348004296e-02 2.857910791863491062e-02 3.614867081887186001e-02 4.329463313892625842e-02 4.960920092652074814e-02 5.484574474997629123e-02 5.888366343670804748e-02 6.171280552282712439e-02 6.341693614932293610e-02 6.415023641213615790e-02 6.410723778979583731e-02 6.349048212368828270e-02 6.248216855170019707e-02 6.122540317718109387e-02 5.981737869773953720e-02 5.831272055666020943e-02 5.673331571206868817e-02 5.508261083153246501e-02 5.336540507890197987e-02 5.161387935901332047e-02 4.991378984877144209e-02 4.841337907467318374e-02 4.729076245457772276e-02 4.666898531376439951e-02 4.650991640097295460e-02 4.655814336241281826e-02 4.638606149029683018e-02 4.551828197308685486e-02 4.357091014245099980e-02 4.036586988200189380e-02 3.603641749413803025e-02 3.119941057023545641e-02 2.727775490395744490e-02 2.655421437057947989e-02 3.043231644645042963e-02 3.759322620252415065e-02 4.553447756686763298e-02 5.202800062221479838e-02 5.528838010486195748e-02 5.401486108399551622e-02 4.756857160849096294e-02 3.623427667277706599e-02 2.184880076307436567e-02 1.300846014753403133e-02 2.420185354502423641e-02 3.990086452258532340e-02 5.290088728360138604e-02 6.159904595728044052e-02 6.622360704292198919e-02 6.831122800061963096e-02 6.983900847073698515e-02 7.183818844373095203e-02 7.356579631401304054e-02 7.318045331195432990e-02 6.918891349197907326e-02 6.156217719282926909e-02 5.232798923706662164e-02 4.558596900188720963e-02 4.530773441405621521e-02 5.093878894537018365e-02 5.891903872114134105e-02 6.755101690525493197e-02 7.767179126624026986e-02 9.068838971027337603e-02 1.064720984296793904e-01 1.229251953816279802e-01 1.370582602440683917e-01 1.462384699668795585e-01 1.489880368224395513e-01 1.453147382980601032e-01 1.366181785373636604e-01 1.251596720029972687e-01 1.131147133039893393e-01 1.014955998382115476e-01 8.966130234465241600e-02 7.597920031323962542e-02 5.925447718903550237e-02 4.044210746877188040e-02 2.707052613202658858e-02 3.517860827778167970e-02 5.582032294191489885e-02 7.608658419253669369e-02 9.136681933619884843e-02 9.968698453311464203e-02 1.005350937654900245e-01 9.461674264998609640e-02 8.367785734985624946e-02 7.030607541215369571e-02 5.770372696218368375e-02 4.912545859820269950e-02 4.620333937609073793e-02 4.736083819933188666e-02 4.951227984204446819e-02 5.053979414864093883e-02 4.968956311047056235e-02 4.706234594798404391e-02 4.313952700096706366e-02 3.847285498748411608e-02 3.350717419926929619e-02 2.850639494692216308e-02 2.355372905874341533e-02 1.859476978927868118e-02 1.350329056008497085e-02 8.201764663366084562e-03 3.504093270023149465e-03 6.121692143263716621e-03 1.289849542348185836e-02 2.041822849586127225e-02 2.812610185579018929e-02 3.560060170192726192e-02 4.242560326461489867e-02 4.822165297532658712e-02 5.268971289451784140e-02 5.564587246314646463e-02 5.704045594300058419e-02 5.695978018287341238e-02 5.561144424458468183e-02 5.329550870901854365e-02 5.036462323637264094e-02 4.717675365712074159e-02 4.404580256014786060e-02 4.119899215191720476e-02 3.875371141819004134e-02 3.672494951768810745e-02 3.506290289965945800e-02 3.370463625426305121e-02 3.261686669821679818e-02 3.181357849738836174e-02 3.134472420677908433e-02 3.126354944421699811e-02 3.158853844974381792e-02 3.227886084319425003e-02 3.323455993312306178e-02 3.431779093510872042e-02 3.538156468574474300e-02 3.629397036672945415e-02 3.695304122358872290e-02
1.621551465929226346e-02 2.081110762073241569e-02 2.537020317422948590e-02 2.950423943576291341e-02 3.291321785372482850e-02 3.534705775108438336e-02 3.659990807507213645e-02 3.651726017204304231e-02 3.500933701219357402e-02 3.207032738098684888e-02 2.781051619587729049e-02 2.253100401189840271e-02 1.696060197485947316e-02 1.302979384067246872e-02 1.412479284250097410e-02 2.005278842865982139e-02 2.786525615296998881e-02 3.597420102952245125e-02 4.363623653283783127e-02 5.042253132472489241e-02 5.607413184824291269e-02 6.046414016522152352e-02 6.358194503408141907e-02 6.551573327561124871e-02 6.642695329749960520e-02 6.651766461463179403e-02 6.599599958946593403e-02 6.504695981244530689e-02 6.381467633442831910e-02 6.239824485865689413e-02 6.085862951000830384e-02 5.923220612444175803e-02 5.754839611655025722e-02 5.585147838311259327e-02 5.422476173418488976e-02 5.280623463457291555e-02 5.177363403308150869e-02 5.127856173074838569e-02 5.134034874098394180e-02 5.175903153590940414e-02 5.211711158360748941e-02 5.188161093180512079e-02 5.055328022025031010e-02 4.780537655726717350e-02 4.359730975263421265e-02 3.830318063603376649e-02 3.294517537996310280e-02 2.950695258519934680e-02 3.036321514747274825e-02 3.581324120712112147e-02 4.358292771410821054e-02 5.099774942156694302e-02 5.588623876011381691e-02 5.662770007596309302e-02 5.227047555812663893e-02 4.281588684544817419e-02 2.985713610792800968e-02 1.952689638636978878e-02 2.499275672418923774e-02 4.002011946987243940e-02 5.433988932978046221e-02 6.473885300001200327e-02 7.063206070695192407e-02 7.307140120587420073e-02 7.400122383381431412e-02 7.496226976211924076e-02 7.589511164353635042e-02 7.527110571624674729e-02 7.146296546542968420e-02 6.415071886497211717e-02 5.518698019399019550e-02 4.873651970019280549e-02 4.897554339136274415e-02 5.542039680213302344e-02 6.435220709686209628e-02 7.386138613462969738e-02 8.471147675417137202e-02 9.841727405855109356e-02 1.149872009640283826e-01 1.322913985379592094e-01 1.471290195510678300e-01 1.566096738315856107e-01 1.590770835833794916e-01 1.545026288761736921e-01 1.443936053491118310e-01 1.312148340611622443e-01 1.173570609361608147e-01 1.039684537238199091e-01 9.042654958669843479e-02 7.507443697893048662e-02 5.682407778034451878e-02 3.726974900806798163e-02 2.676671378597170539e-02 3.966894501874779211e-02 6.144827576043766781e-02 8.113217618957262178e-02 9.485866736565537471e-02 1.010489718063277836e-01 9.961108034664181710e-02 9.172344588447794989e-02 7.963669285284187549e-02 6.645110884736492307e-02 5.574689895408835305e-02 5.039871800145211828e-02 5.041085766273284419e-02 5.295913553418431924e-02 5.520818419301280755e-02 5.573096243312358755e-02 5.424374085586800009e-02 5.106652318575591321e-02 4.673152809585999490e-02 4.174642942896044512e-02 3.647625702521675034e-02 3.111095063913734207e-02 2.568857535495677399e-02 2.015840328822793986e-02 1.451228075835919902e-02 9.226338421698716472e-03 7.253447153967262223e-03 1.187995162091437171e-02 1.933313098754190981e-02 2.749397880804987579e-02 3.557304699182113616e-02 4.301824113378820147e-02 4.937251972903913128e-02 5.428458193056610870e-02 5.753712411519314174e-02 5.906490345890291066e-02 5.895569983784264972e-02 5.743378502609573777e-02 5.482822798678069209e-02 5.152944379156336463e-02 4.793789567294260562e-02 4.441016769501807820e-02 4.121114049035991267e-02 3.848576812735159808e-02 3.626394498889855267e-02 3.450026882165656283e-02 3.313149322212678022e-02 3.212419700416727086e-02 3.149215673679728322e-02 3.127935687432872869e-02 3.152053819261996931e-02 3.220176249803659990e-02 3.324272628136255153e-02 3.450774221917946721e-02 3.583467461526302494e-02 3.706543727925675630e-02 3.806793601927598025e-02 3.874752445910988746e-02 3.905025058515503716e-02
1.174263133385288448e-02 1.557696530266288772e-02 2.026721126816637131e-02 2.506689143808383397e-02 2.951780446906036512e-02 3.327860313568693079e-02 3.606692977818509727e-02 3.764734749490303983e-02 3.783646002969467959e-02 3.651544740243376636e-02 3.364760895497397736e-02 2.930487488526508852e-02 2.372458303088150269e-02 1.749407648192254430e-02 1.231635168273686153e-02 1.236584690266705373e-02 1.847912059718408509e-02 2.683845192017897396e-02 3.551966073950835884e-02 4.372454287337573103e-02 5.100642096754404858e-02 5.709549172430074260e-02 6.185934554061214147e-02 6.528754898404011409e-02 6.747326734655383074e-02 6.858553754198409846e-02 6.883389130189736249e-02 6.843170763350291119e-02 6.756660403240852264e-02 6.638445605259199467e-02 6.498870913545773398e-02 6.345143160047353459e-02 6.183064117381203983e-02 6.019042887637324202e-02 5.862228690307590140e-02 5.726218753551668567e-02 5.628757676401144328e-02 5.587171899726305069e-02 5.608911120146636842e-02 5.681063706546386760e-02 5.766119528639003511e-02 5.808298249906118649e-02 5.747727052347766097e-02 5.536306179171909814e-02 5.151333210033320203e-02 4.607667429323982627e-02 3.974668301187131436e-02 3.406888960294554569e-02 3.159890913278584623e-02 3.433764949313255349e-02 4.118067801530058553e-02 4.915601829005043083e-02 5.557365991348469508e-02 5.842732977069045597e-02 5.642637838990906957e-02 4.923459428525092663e-02 3.804878540382965191e-02 2.741962810036194936e-02 2.778665338263138634e-02 4.039221027449273888e-02 5.524971424332582315e-02 6.718188976723034334e-02 7.455856484689674102e-02 7.777827663957123661e-02 7.852666466439209292e-02 7.861973989233986271e-02 7.863742098765480470e-02 7.752619747266628614e-02 7.368894080425243687e-02 6.657872997217635647e-02 5.786743521559906123e-02 5.175066790881900636e-02 5.255260299915105043e-02 5.980691113830736289e-02 6.963087510016534309e-02 7.992710845934825059e-02 9.141973914657372524e-02 1.057592889354834059e-01 1.230922985163443173e-01 1.412311846733667609e-01 1.567303340914394383e-01 1.664189483032074424e-01 1.684597569789272609e-01 1.628074384295294663e-01 1.511141100325230913e-01 1.360916595536513229e-01 1.203789818072937556e-01 1.052649368121855722e-01 9.012313882247796615e-02 7.325258455677619018e-02 5.369925187036945352e-02 3.392315217857977405e-02 2.752445052248386412e-02 4.431837969283056872e-02 6.646742775022866645e-02 8.503160315426359916e-02 9.678437874330819701e-02 1.005822909594136089e-01 9.681261187700299087e-02 8.718197908122514439e-02 7.449973931749631628e-02 6.240294125237671324e-02 5.461051128752458794e-02 5.286636346394953112e-02 5.533715580508576093e-02 5.872583109119777073e-02 6.081974441403691783e-02 6.081202614643120563e-02 5.876689554205062616e-02 5.513919701871834722e-02 5.046614661962194048e-02 4.519663970339815595e-02 3.961989737686778812e-02 3.386233360589589736e-02 2.793580843524710172e-02 2.185064729090756275e-02 1.589445995295335479e-02 1.151768019509339692e-02 1.232503280815138054e-02 1.846046737379408373e-02 2.665088295941934679e-02 3.520062117025937048e-02 4.324309901422886127e-02 5.017883283532578037e-02 5.557474486949304238e-02 5.916448736262344688e-02 6.085864994879695844e-02 6.074229915185041379e-02 5.905527755401770301e-02 5.615670602948898138e-02 5.247724975199687114e-02 4.846333667105971049e-02 4.451846225365529292e-02 4.094994834789767585e-02 3.793507373116089543e-02 3.552244686977422405e-02 3.367332834122134522e-02 3.232500667120700999e-02 3.144340848870142563e-02 3.103923438054181569e-02 3.114393401894823346e-02 3.176411191675146406e-02 3.284435005521701978e-02 3.426035010180349116e-02 3.584153078762675193e-02 3.740550386070912864e-02 3.878781838493453038e-02 3.986031352193991628e-02 4.053890516569910729e-02 4.078404891846548752e-02 4.059680510524268926e-02
1.047890993360791126e-02 1.148072135552869778e-02 1.500981780466494921e-02 1.974386378018340091e-02 2.476888344882195378e-02 2.954118153589663232e-02 3.367142961164201753e-02 3.684164157941850759e-02 3.878445488240889888e-02 3.928557567864256889e-02 3.819542073627559681e-02 3.544532938716658810e-02 3.106928432415883429e-02 2.524385587225085742e-02 1.841246120266809561e-02 1.189527675443208948e-02 1.030832529473660504e-02 1.651291699735341414e-02 2.547026108231368810e-02 3.475899069790006762e-02 4.353306929178506895e-02 5.133391095864129477e-02 5.788317617294048284e-02 6.304402842699481646e-02 6.680695039377983202e-02 6.927060107003327194e-02 7.061174233650861776e-02 7.104702921679355299e-02 7.079445612966181467e-02 7.004396779895095959e-02 6.894415299823232479e-02 6.760589226485703984e-02 6.611795119684271693e-02 6.456760818130399815e-02 6.306137625499470822e-02 6.174172811008903083e-02 6.079022993739015279e-02 6.039842875938932626e-02 6.069099844488536066e-02 6.161765216170890513e-02 6.287476118352909593e-02 6.392022336953981365e-02 6.408825757924853372e-02 6.275456268149938455e-02 5.949772840188844586e-02 5.423688643244026220e-02 4.737450496430645197e-02 4.003392986894367678e-02 3.444234522106137675e-02 3.361389731863993757e-02 3.849022250803978834e-02 4.646380903497460135e-02 5.420445457768315739e-02 5.918504706999652698e-02 5.972753165154050942e-02 5.511616987685707264e-02 4.606806767173655254e-02 3.594101779407068986e-02 3.264258399260601406e-02 4.148075441225661242e-02 5.577246271616148610e-02 6.881864936930713605e-02 7.773025985222754841e-02 8.208749505374374200e-02 8.311831690224021074e-02 8.266703286781071358e-02 8.180757866380507226e-02 8.003893107275762697e-02 7.596575951853196118e-02 6.892244078949885666e-02 6.042493378724183434e-02 5.467068798967850835e-02 5.606097792071325359e-02 6.408496945852418247e-02 7.469370092240563974e-02 8.562856248284382576e-02 9.761214754053808285e-02 1.124682110155108272e-01 1.304913033800134403e-01 1.494108893379736125e-01 1.655000880081792525e-01 1.752851262894664364e-01 1.767497328565139081e-01 1.698576701282009938e-01 1.564474716450816316e-01 1.395216496030779740e-01 1.219937487460090453e-01 1.052858567592051126e-01 8.873287720808839540e-02 7.056670964797986945e-02 5.000706371482851326e-02 3.068413275400273463e-02 2.926058178808959784e-02 4.873680666974316428e-02 7.052109107443282898e-02 8.743462615633272594e-02 9.682916656273615752e-02 9.804646021720705984e-02 9.201122447384604830e-02 8.101547123437101428e-02 6.848946364043939639e-02 5.856975310375634597e-02 5.456980438181723014e-02 5.634103173347889543e-02 6.064665229764089338e-02 6.444790815817726115e-02 6.625637901735549617e-02 6.576263934144944978e-02 6.326882661557084453e-02 5.929578744779599730e-02 5.435073114904006436e-02 4.881036543150812923e-02 4.288527513526133039e-02 3.664660951433934555e-02 3.011827942661412724e-02 2.347990812152597057e-02 1.756375002185689774e-02 1.489783328982795772e-02 1.823575687045511651e-02 2.569115220369619715e-02 3.444625096607346892e-02 4.301583293995856622e-02 5.054152313304822314e-02 5.646015517962552771e-02 6.043291913537031379e-02 6.233399960141462054e-02 6.223975542480190970e-02 6.040360490966267121e-02 5.721536509821471134e-02 5.314827328696489911e-02 4.869811990028758558e-02 4.431956710152489681e-02 4.036743541969275983e-02 3.705676005708453957e-02 3.445962026849090643e-02 3.254703127365926596e-02 3.125797151456830708e-02 3.055659677988642464e-02 3.044577933373239856e-02 3.093509844323301047e-02 3.199144809384625587e-02 3.350933319939209537e-02 3.531826411113651865e-02 3.721591272016409879e-02 3.900490526741573483e-02 4.051947052443601038e-02 4.163942790905724584e-02 4.229438362221972503e-02 4.246167297354126041e-02 4.216066089698163738e-02 4.144505109866976345e-02
1.352391577869391064e-02 1.119235429418430350e-02 1.142476278733127980e-02 1.453799619597811316e-02 1.925594677991111087e-02 2.448615176301231419e-02 2.958206335437654072e-02 3.409882743980139491e-02 3.767923457841453050e-02 4.002164318487073241e-02 4.087891961429074295e-02 4.006914959348280986e-02 3.749102643709816690e-02 3.314213693430501095e-02 2.714547887957665523e-02 1.981927758616709029e-02 1.204308862453592338e-02 8.031436099519723495e-03 1.411892281995253198e-02 2.374488970497231483e-02 3.367731909731800505e-02 4.304471119819476554e-02 5.138626604516388641e-02 5.841820809927009833e-02 6.400051627300198942e-02 6.812527769405039846e-02 7.089694269946258953e-02 7.249974115577240141e-02 7.315658936806385126e-02 7.308899133153728966e-02 7.248871037587004129e-02 7.150820381500509748e-02 7.026940465356518173e-02 6.888385013140853330e-02 6.747530315542971113e-02 6.619788259325548596e-02 6.524260255890583504e-02 6.481948730766128042e-02 6.509868885304337383e-02 6.611050042168135910e-02 6.764476694276658209e-02 6.921716269126521048e-02 7.014035955391957622e-02 6.967650623177791547e-02 6.721582234613926454e-02 6.244036075607278108e-02 5.547070691349597488e-02 4.705147676870587159e-02 3.890598698395889010e-02 3.414839422572413241e-02 3.581827427668692054e-02 4.293948328291358196e-02 5.166135686856797304e-02 5.869904015766119754e-02 6.188919085383311203e-02 6.010156902734133111e-02 5.353760120442366960e-02 4.456511822327731409e-02 3.907264543369173143e-02 4.367836326879587228e-02 5.613592860915250088e-02 6.960519326186730138e-02 7.990274268207937791e-02 8.563995016340386623e-02 8.741166473705908047e-02 8.685607343061030328e-02 8.533242728937440180e-02 8.286658865391691164e-02 7.840171219729981378e-02 7.129128091999892280e-02 6.295517607902126334e-02 5.757488645927281296e-02 5.954887035595777395e-02 6.825791628040289716e-02 7.948836499391126464e-02 9.084745065238895856e-02 1.030966447712674261e-01 1.182802974187635581e-01 1.368612901661925840e-01 1.564627307489827313e-01 1.730381355766345552e-01 1.827900080742320965e-01 1.835308005467383152e-01 1.752654287414359968e-01 1.600636744600911210e-01 1.412596094015879100e-01 1.220576934478393993e-01 1.039891382544818471e-01 8.630078210612958378e-02 6.713342194960095211e-02 4.593821044316957064e-02 2.789090143264197699e-02 3.164101205387533783e-02 5.254188761729648716e-02 7.326323921501107228e-02 8.802251363587138000e-02 9.473356000816779421e-02 9.327495971457111512e-02 8.516338204881776508e-02 7.334288205468210420e-02 6.193887770866360332e-02 5.538552880692253905e-02 5.568478371498326862e-02 6.048366351688078124e-02 6.602441388606715422e-02 6.995977754138782423e-02 7.146013333729460404e-02 7.058034897593080947e-02 6.776508661247697407e-02 6.354424518061048410e-02 5.836398373884717217e-02 5.251290294753239996e-02 4.612194085290018120e-02 3.923520992012415748e-02 3.197111387993933906e-02 2.485456736719717646e-02 1.954462910586877294e-02 1.924938018956376742e-02 2.483113791360172865e-02 3.331032986728298811e-02 4.225601423259155165e-02 5.035310094633454331e-02 5.682798742481706689e-02 6.123353826136265776e-02 6.338989159014159214e-02 6.335614725955225623e-02 6.139607498550760101e-02 5.793026493738843985e-02 5.347657045508508872e-02 4.858333334120053942e-02 4.376046376155790646e-02 3.941540878357568251e-02 3.580701233554493129e-02 3.303673355076502949e-02 3.108957424857652224e-02 2.990773135586714468e-02 2.945137382026529263e-02 2.970795047979227915e-02 3.065249653053065543e-02 3.219938345585219436e-02 3.418634619204358877e-02 3.639767625064564693e-02 3.860467129009961806e-02 4.060104631090612204e-02 4.222476540508993820e-02 4.336748960420746396e-02 4.397551450356864539e-02 4.404548394456782312e-02 4.361705116452372494e-02 4.276383723705490941e-02 4.158352747353841888e-02
1.828555722336094522e-02 1.483165065657846352e-02 1.207699819037716740e-02 1.157663216082813543e-02 1.418007563790298943e-02 1.881628316068332044e-02 2.422724545258483214e-02 2.964678579724431412e-02 3.456640603959298952e-02 3.858596846960100912e-02 4.136726056456035971e-02 4.262846593074991891e-02 4.215389764305364773e-02 3.980915668383669392e-02 3.555764780760870686e-02 2.947845528167136395e-02 2.179783437080271696e-02 1.303689135077438013e-02 5.881660131455871722e-03 1.127895875667283762e-02 2.167309863070170789e-02 3.228033107254069806e-02 4.225874357945039878e-02 5.115875642041824156e-02 5.869435995556881308e-02 6.472329849449375005e-02 6.923956478048759466e-02 7.235315977699591228e-02 7.425479865279460689e-02 7.517196755977252620e-02 7.532785388042961827e-02 7.491516685257484931e-02 7.409148532588610836e-02 7.299376330130655233e-02 7.176236791919705926e-02 7.056334487879842299e-02 6.959949736777783225e-02 6.910049285625066706e-02 6.927875936009346425e-02 7.024317546184843941e-02 7.189065718556884865e-02 7.383245548531769398e-02 7.541255599954381494e-02 7.582703909915777807e-02 7.430340967000664820e-02 7.028865303085612970e-02 6.361833144502387904e-02 5.468481162865322653e-02 4.470809668086692112e-02 3.630348262385748453e-02 3.365497636151416200e-02 3.869161438206588505e-02 4.786591605420796591e-02 5.680697233845303368e-02 6.266812761273093946e-02 6.386154724019882378e-02 6.007150811330241869e-02 5.280787069160079727e-02 4.637443448169504406e-02 4.712601146719165579e-02 5.661406637825060206e-02 6.957034735915187951e-02 8.087527478524031421e-02 8.808014133380086264e-02 9.099564752114304433e-02 9.084318860099306614e-02 8.903281542171315177e-02 8.599929548141158064e-02 8.109022680483550516e-02 7.381620714033852726e-02 6.559024280584407895e-02 6.057549923337673947e-02 6.308833140409481066e-02 7.234554515998020685e-02 8.397523503361241370e-02 9.547453433835685621e-02 1.076837427179650197e-01 1.229249937455815234e-01 1.418629831411171160e-01 1.619953935872822104e-01 1.789178172781136500e-01 1.884919219692534620e-01 1.883735250364930447e-01 1.786467888263477133e-01 1.616588260834113666e-01 1.411099711924330702e-01 1.204965379260193731e-01 1.014126695698753383e-01 8.295155218910779671e-02 6.314277852074644259e-02 4.175247318347174302e-02 2.588208279948871204e-02 3.422733171304276345e-02 5.539615637170635515e-02 7.440552391987498293e-02 8.656100669264756020e-02 9.034460907557917420e-02 8.621557765091539260e-02 7.633334603875763236e-02 6.438954836789370639e-02 5.528498316206592600e-02 5.319796784012278956e-02 5.776081477441277756e-02 6.489788107773901416e-02 7.120591912620327646e-02 7.514419751434650574e-02 7.640238553943606847e-02 7.527388346125322982e-02 7.226365671899363796e-02 6.786029831632016396e-02 6.241879938293327240e-02 5.612867693375556827e-02 4.906137416136396173e-02 4.130320620884379845e-02 3.320604060396416951e-02 2.588403263842447080e-02 2.200519807025633559e-02 2.446402199696410401e-02 3.186583169498648921e-02 4.089982864530924966e-02 4.950221392267066534e-02 5.655430349537766271e-02 6.144417603558722379e-02 6.391202568503850934e-02 6.398750605164636729e-02 6.193984516413550412e-02 5.821972590533810304e-02 5.339127106867543743e-02 4.805820353422828733e-02 4.278931862922415175e-02 3.804952756244020518e-02 3.414792776634421878e-02 3.122256524769689845e-02 2.927816520524429214e-02 2.826203051151976106e-02 2.812615072967605476e-02 2.883084753730923502e-02 3.030050400981003367e-02 3.238460457435825973e-02 3.486115347919312851e-02 3.747386127095848202e-02 3.997477838591315807e-02 4.215504048054940361e-02 4.386112436459718017e-02 4.500012116966528586e-02 4.553788254983187622e-02 4.549275684641151951e-02 4.492665410756729177e-02 4.393456288935411458e-02 4.263325823611965187e-02 4.114970063416373974e-02
2.279812910197846071e-02 1.961599383630333732e-02 1.612516359077493036e-02 1.306426547631469107e-02 1.191266001045720134e-02 1.394445655731108707e-02 1.843321699683674389e-02 2.399772664875664263e-02 2.973906283132086992e-02 3.507704307696386109e-02 3.956503024851042855e-02 4.282613140620405989e-02 4.454215245662523220e-02 4.446228845206338237e-02 4.241866440514993619e-02 3.834279708923159224e-02 3.227983313340195004e-02 2.440070514049054104e-02 1.503048573624222659e-02 5.078697503541344110e-03 8.034794983918546948e-03 1.932025754149579652e-02 3.060920577353693633e-02 4.120076294547445062e-02 5.066829999749902780e-02 5.872448365089466549e-02 6.522438344393148568e-02 7.016314416491037376e-02 7.365499914593071074e-02 7.589495180917203709e-02 7.711212825057310594e-02 7.752858355701729154e-02 7.733661875134878461e-02 7.670022764989405106e-02 7.577552101585800781e-02 7.473722535763993591e-02 7.379714942089633800e-02 7.320290456686634473e-02 7.320596812105779894e-02 7.398985038377436929e-02 7.556453254331861602e-02 7.766629958369243580e-02 7.972384584438883814e-02 8.092808434281845154e-02 8.039091869577291716e-02 7.734526062154337134e-02 7.134198619681343667e-02 6.242957441624384651e-02 5.136792458950404511e-02 4.008419293073609002e-02 3.263110690415862297e-02 3.397422516759501798e-02 4.279011026422996355e-02 5.340028477049619388e-02 6.188525080978049542e-02 6.612239223493543427e-02 6.530358251162247940e-02 6.019416750490626938e-02 5.382872633987978439e-02 5.161632067644265909e-02 5.744506655145553004e-02 6.881065534666672145e-02 8.050518456928468236e-02 8.907582592729025583e-02 9.343557055249537835e-02 9.420724351009054920e-02 9.261875245121897748e-02 8.933143603644429220e-02 8.407659535787312399e-02 7.662465573387935991e-02 6.848159429180376845e-02 6.380492622703104466e-02 6.676415626697096428e-02 7.637829879752833229e-02 8.812896699556510560e-02 9.941900944880452395e-02 1.112015293327331400e-01 1.261422269860618117e-01 1.451585474483048921e-01 1.656124492693637762e-01 1.827060316253044103e-01 1.919486900388946982e-01 1.908620481907121746e-01 1.796526418587576501e-01 1.609892665048919258e-01 1.389621385905984718e-01 1.173382548265989034e-01 9.769963715048646247e-02 7.890411121439780406e-02 5.886367805771870743e-02 3.778011114038521551e-02 2.490274054411666452e-02 3.663515400623471030e-02 5.707162039722099567e-02 7.379575010610398000e-02 8.298337482297213352e-02 8.369175524185788750e-02 7.698416931214395464e-02 6.571404154578684709e-02 5.448975069634743457e-02 4.903128712473296680e-02 5.212983440942297458e-02 6.040914547612453306e-02 6.920721160746004519e-02 7.599010546041483349e-02 7.992956829331653024e-02 8.107609205174327871e-02 7.984884085487839456e-02 7.674034815951588651e-02 7.215156109682184515e-02 6.632363092978144081e-02 5.935849313303955682e-02 5.132833712872100773e-02 4.248051513225270526e-02 3.359577402396201479e-02 2.666245228183322658e-02 2.515679631221774334e-02 3.031425726998081618e-02 3.892225458641963148e-02 4.788173635812168621e-02 5.550746982884483677e-02 6.093109335837845753e-02 6.377389262331344122e-02 6.401862625444275368e-02 6.193284650518453976e-02 5.799570208687913203e-02 5.281878487919979687e-02 4.706356484790123751e-02 4.136061076925508923e-02 3.623627872397647276e-02 3.205617519747897687e-02 2.900330152791328123e-02 2.710959132718136072e-02 2.632937784560310246e-02 2.659880575218525819e-02 2.783401003152794970e-02 2.989047161699365240e-02 3.254393214479731761e-02 3.551524347472127807e-02 3.851561981241451160e-02 4.128583722152707330e-02 4.362040106512167503e-02 4.537853374153607428e-02 4.648600748895852924e-02 4.693096624466588235e-02 4.675583005147011112e-02 4.604669609037841116e-02 4.492122411378646901e-02 4.351569911823027076e-02 4.197178928135673198e-02 4.042353520139673612e-02
2.617735296602408113e-02 2.384752704390417574e-02 2.081784282989895471e-02 1.735119719347263251e-02 1.408457039545593301e-02 1.238619827586476610e-02 1.382486071764624930e-02 1.810786551118699628e-02 2.379836770566879506e-02 2.985853075266811998e-02 3.562948571575364626e-02 4.061503150279973523e-02 4.439784614803832935e-02 4.662188666579113183e-02 4.699996320229050256e-02 4.533023454961516985e-02 4.151415851099479054e-02 3.557135340203085999e-02 2.764795169150510712e-02 1.801574366420465034e-02 7.060261668262975306e-03 4.743781979452978657e-03 1.686522598086756183e-02 2.876385052708687121e-02 3.993607459155638917e-02 4.996283509120078015e-02 5.854765411800355590e-02 6.553875289119265313e-02 7.092941133553377908e-02 7.483485996693886588e-02 7.745032465263129717e-02 7.900194861577689021e-02 7.970664289618595300e-02 7.975447406994236321e-02 7.931726080475698382e-02 7.857451287114633476e-02 7.774000288483093324e-02 7.707207976492135015e-02 7.685462095655973269e-02 7.733935180114999419e-02 7.864902403816925736e-02 8.066426409836774392e-02 8.294602507967717420e-02 8.474758820390163039e-02 8.513164174831158726e-02 8.316215531105536352e-02 7.812218391414252339e-02 6.972021378268117298e-02 5.828911401764951677e-02 4.510170000707990762e-02 3.328362075492535127e-02 2.927703616424254598e-02 3.647089915205644489e-02 4.844230740684005165e-02 5.945602052662445763e-02 6.670305483699130733e-02 6.892888288321559476e-02 6.627673946156441287e-02 6.075529899228018782e-02 5.663991782544833958e-02 5.872065201224395403e-02 6.746467012834728161e-02 7.871841756876687968e-02 8.833940847863980261e-02 9.429885556969661020e-02 9.647473386154102604e-02 9.569862806635254238e-02 9.264306594054580457e-02 8.732131053952739419e-02 7.980204549960123739e-02 7.176614641560044583e-02 6.738639109324566501e-02 7.065098588440781036e-02 8.038344645001377353e-02 9.193615989993059179e-02 1.026188694477422614e-01 1.135164849878194382e-01 1.277085094938162635e-01 1.464394827715042313e-01 1.669417601733094447e-01 1.839953406936368774e-01 1.927537256729562054e-01 1.906348073949307165e-01 1.780135848422024214e-01 1.579188931944052465e-01 1.348368070659744788e-01 1.127523515108878049e-01 9.312332529010008964e-02 7.447904368740516923e-02 5.463978403528948341e-02 3.441714672490128746e-02 2.504888038856515828e-02 3.867441699299029728e-02 5.756167027890022464e-02 7.154703671448796320e-02 7.752461712219921308e-02 7.510896601575499376e-02 6.594829984753639018e-02 5.364737920575642083e-02 4.407897085439897722e-02 4.365461851159069262e-02 5.199739859793434116e-02 6.316288817239877618e-02 7.310151410776476177e-02 8.024219057317992509e-02 8.428206572799080976e-02 8.548067814744170212e-02 8.428289150267845309e-02 8.110337860377107855e-02 7.621875376996278817e-02 6.975747639056827099e-02 6.178612591994675496e-02 5.248502996814193022e-02 4.242594445327878966e-02 3.306487509428742561e-02 2.748810514953844986e-02 2.905884540195331767e-02 3.637586109311522625e-02 4.540257222639213636e-02 5.355407492874324910e-02 5.955230791417281261e-02 6.283906143232299846e-02 6.332492608672286860e-02 6.126565671742768837e-02 5.716615824445513139e-02 5.168632198592514049e-02 4.554734940520198394e-02 3.944353136181796143e-02 3.396504435395653748e-02 2.953883507797283245e-02 2.640133434129463691e-02 2.462030175582770666e-02 2.415776917189367198e-02 2.492077771089760974e-02 2.675913885281800200e-02 2.944343558084248219e-02 3.267467832031283048e-02 3.612551617607621252e-02 3.948483984885509807e-02 4.248962107580246672e-02 4.494260950567126323e-02 4.671922283219805822e-02 4.776678000881794811e-02 4.809832626100507547e-02 4.778268580968780821e-02 4.693198775233638903e-02 4.568760367876215783e-02 4.420519341050464790e-02 4.263946756154435302e-02 4.112948018952736901e-02 3.978580846948742700e-02
2.799359425881027541e-02 2.675706752991385134e-02 2.468640372720868822e-02 2.184700928426578162e-02 1.845761565035068316e-02 1.507024826873598275e-02 1.293438497369170381e-02 1.379753747484988892e-02 1.783148474719835688e-02 2.362332918859499920e-02 2.999925424284553138e-02 3.621688373485851264e-02 4.172839291381253563e-02 4.607488433475825235e-02 4.886132969033760848e-02 4.976297639215150614e-02 4.854329760788268083e-02 4.507466275206575834e-02 3.935684299902510869e-02 3.153100481761893920e-02 2.189446302449985296e-02 1.099549275014291734e-02 3.889525729654355179e-03 1.471666924372469314e-02 2.693608020150634053e-02 3.858587431434434833e-02 4.913131693460563720e-02 5.823581612830834586e-02 6.572842277058570104e-02 7.159328338637498124e-02 7.594028158344084956e-02 7.895815906915353011e-02 8.086337401425990057e-02 8.186248113506974788e-02 8.214128000503456706e-02 8.188126495561660889e-02 8.128989186936221023e-02 8.062390899465295135e-02 8.018663312769767904e-02 8.028641942397850284e-02 8.115213733044213118e-02 8.281752874572084755e-02 8.501275305576970476e-02 8.711974803622957175e-02 8.823179505937560341e-02 8.731374098201977185e-02 8.342318833326113625e-02 7.594402695100437028e-02 6.480189515455879457e-02 5.069992483531492872e-02 3.569393532867362606e-02 2.543229257733762433e-02 2.903087125905077018e-02 4.199609796693075381e-02 5.543533388783843802e-02 6.556678348964481429e-02 7.076077795458128594e-02 7.068444845165378077e-02 6.653882367499551476e-02 6.151406160507756626e-02 6.029329341531759756e-02 6.566073948519619841e-02 7.551173027938766491e-02 8.565030038671693491e-02 9.318498005890753222e-02 9.715141805441836198e-02 9.780148863485803312e-02 9.559669620096927778e-02 9.066892942409962575e-02 8.334549967597433551e-02 7.551708001998477804e-02 7.138928805618985352e-02 7.477812977213761647e-02 8.436173532047490375e-02 9.538705745959785709e-02 1.050509938026248508e-01 1.145609622201644723e-01 1.274747778721788127e-01 1.454685654511366499e-01 1.656803478257226903e-01 1.824530476848217897e-01 1.905905247633367106e-01 1.874444638908831506e-01 1.736037599063263159e-01 1.524836103821327338e-01 1.289449276216144413e-01 1.070929555570493963e-01 8.810371143321424348e-02 7.008918917212128563e-02 5.086876157151078159e-02 3.211214077051599558e-02 2.636601760374605863e-02 4.050587404171131917e-02 5.726047154307317005e-02 6.824342901614345591e-02 7.094190150569627817e-02 6.545095655314736582e-02 5.389262917852304102e-02 4.065916873153308658e-02 3.367632922452026140e-02 3.944407472902284467e-02 5.235865338259610563e-02 6.558395673644007440e-02 7.635824708574452668e-02 8.388814871901047188e-02 8.819017825421503198e-02 8.959691908819254758e-02 8.849038288374523609e-02 8.515394097916220706e-02 7.972832693845953445e-02 7.227280691252266354e-02 6.291890902730908064e-02 5.210123266854662510e-02 4.091282152119472826e-02 3.176912266198889806e-02 2.874400847853369328e-02 3.345819391968752471e-02 4.201734069517947673e-02 5.056841971108659572e-02 5.716304239166652978e-02 6.096512400020544231e-02 6.177568916314335468e-02 5.982459651561077008e-02 5.563873764506899883e-02 4.992719614652314092e-02 4.347309335611474618e-02 3.703580536885872632e-02 3.126949252836486171e-02 2.666354382964496172e-02 2.351264531292840063e-02 2.192597488733001587e-02 2.186872444543091001e-02 2.319913405673328793e-02 2.568005338511867089e-02 2.899299055112214418e-02 3.277501140080320979e-02 3.666409120290562568e-02 4.033621021508850685e-02 4.352978277334521029e-02 4.605890187224473409e-02 4.781763814760632558e-02 4.877730283924548021e-02 4.897832699632985454e-02 4.851821599654405209e-02 4.753680333604808073e-02 4.619975451519891391e-02 4.468107571067772565e-02 4.314545862861313141e-02 4.173181063458018120e-02 4.054016712871255645e-02 3.962472042145211149e-02
2.809236783332681037e-02 2.798998316203899980e-02 2.706445534624928734e-02 2.527530915291352834e-02 2.265877963737233242e-02 1.939254305446985738e-02 1.595586409452412133e-02 1.348531987201356981e-02 1.382107805551523183e-02 1.758353085743839805e-02 2.345865856516439474e-02 3.014844206080462968e-02 3.682545427735957333e-02 4.288978497153106417e-02 4.784071695591254891e-02 5.124358483110106471e-02 5.273503533176195079e-02 5.204285876746939793e-02 4.901026465519173203e-02 4.361978535220152609e-02 3.601685028819121004e-02 2.655006669433017732e-02 1.596814492682576900e-02 7.688084192226936169e-03 1.364912387205969788e-02 2.544524801850075665e-02 3.734207693736888573e-02 4.831116820397209077e-02 5.789712806292729441e-02 6.588243931677399690e-02 7.222775339079981483e-02 7.702667520114175881e-02 8.045137312157724097e-02 8.269970181564126332e-02 8.396180351659597585e-02 8.441759891199838994e-02 8.426118988159037038e-02 8.373335820980654098e-02 8.313755602690379998e-02 8.281917981020682495e-02 8.309809669567706780e-02 8.415872134799279314e-02 8.592368476482056816e-02 8.796113166193665622e-02 8.947967656250468971e-02 8.943541624968760761e-02 8.673235428046151274e-02 8.047003416696041356e-02 7.018874310465246513e-02 5.609027984268450534e-02 3.934929795480356790e-02 2.353321378624780025e-02 2.071978972166610075e-02 3.428146953650441919e-02 5.009292024228451795e-02 6.289428358640070105e-02 7.080762020118945566e-02 7.319730858132877938e-02 7.067807376706651545e-02 6.551817809016241556e-02 6.175677130526412151e-02 6.344355390779117532e-02 7.094160531908852430e-02 8.087647881060651411e-02 8.976075503043097481e-02 9.576182950341119438e-02 9.841158660351839726e-02 9.775181070381547266e-02 9.383151853919818874e-02 8.712087184799512107e-02 7.968867316002149759e-02 7.577606874192314990e-02 7.908588097955260299e-02 8.825543032696615831e-02 9.846002128233123651e-02 1.067390181862988285e-01 1.143675408550007683e-01 1.254196404692583811e-01 1.421415518029007508e-01 1.616613801567907127e-01 1.778945587872924616e-01 1.853132512653341002e-01 1.812446296688920433e-01 1.665303238010873155e-01 1.449771903994885036e-01 1.217582314334744453e-01 1.009357704951935053e-01 8.319916007065804309e-02 6.619868361745703811e-02 4.795881993255054349e-02 3.134192536881507535e-02 2.907496164952342449e-02 4.281347336292207206e-02 5.719318449853004471e-02 6.521454016461182557e-02 6.483540073124481606e-02 5.646946264011286354e-02 4.241247115825903802e-02 2.759399043057157025e-02 2.386871500483169622e-02 3.633163909091274152e-02 5.266354854814778857e-02 6.733082528115080789e-02 7.884591107287246270e-02 8.690000937992607699e-02 9.163930689566018861e-02 9.335135599169880338e-02 9.228198456695796414e-02 8.855632340809163616e-02 8.221218624158319055e-02 7.333452212721204566e-02 6.225876374806370295e-02 4.983957688355970805e-02 3.791440354140412916e-02 3.012164681700738034e-02 3.061958622398753757e-02 3.776292760547289573e-02 4.644733648131890019e-02 5.362384464443005483e-02 5.800970927362274904e-02 5.923902725795102825e-02 5.749631815529741147e-02 5.332602243922178464e-02 4.748854216824848623e-02 4.083306877699834081e-02 3.418679585047151859e-02 2.826649350995743409e-02 2.361755470341482879e-02 2.058271372544008895e-02 1.929887435657389599e-02 1.971561888028278836e-02 2.162707029312910950e-02 2.471321089512953581e-02 2.858755253460456072e-02 3.284419204986446100e-02 3.709826152851589121e-02 4.101716106464672190e-02 4.434185159545561000e-02 4.689843188433194532e-02 4.860091753770606759e-02 4.944661833665948969e-02 4.950571424500684048e-02 4.890656839033337422e-02 4.781806218344874376e-02 4.642994460324897932e-02 4.493210071755499024e-02 4.349405445588686719e-02 4.224701762461265109e-02 4.127185522949435720e-02 4.059623270363166975e-02 4.020197834236621109e-02
2.658061621616809519e-02 2.748276004006665330e-02 2.768297471882703517e-02 2.706982426447072931e-02 2.557642760592299808e-02 2.320861702217608125e-02 2.010415767232879777e-02 1.667766204966120505e-02 1.396326573681555550e-02 1.383871126774295808e-02 1.733099861860502855e-02 2.328156135366814608e-02 3.028573263991822528e-02 3.743358085110132238e-02 4.407488783895808365e-02 4.966811942423651760e-02 5.373899166370062208e-02 5.588474784859854411e-02 5.579625463470670732e-02 5.328646904405096030e-02 4.832050424508700648e-02 4.104919288893448676e-02 3.186956572119420406e-02 2.165275933674852896e-02 1.314074393084908865e-02 1.457842903352527669e-02 2.473931240919848354e-02 3.646908882504565352e-02 4.768659050304924901e-02 5.767118431463810757e-02 6.610887619956747063e-02 7.291225542341431276e-02 7.814170446106415147e-02 8.193891612199649677e-02 8.447233155007889682e-02 8.590960627534287297e-02 8.642459275547330344e-02 8.622894049715647269e-02 8.560378790137891658e-02 8.490374284408054584e-02 8.451347994005008191e-02 8.475232463530960048e-02 8.574242510583607313e-02 8.728062775173071886e-02 8.877087501921084034e-02 8.926318826160510589e-02 8.760773031537580358e-02 8.269323282171321676e-02 7.371687379733515844e-02 6.043097156546289872e-02 4.335133758626762840e-02 2.422715495659811397e-02 1.208806367554869296e-02 2.583783917852020690e-02 4.405337650244268294e-02 5.918824882906511403e-02 6.937358795438636205e-02 7.385181350526855149e-02 7.287640065616807217e-02 6.802351145284661615e-02 6.252358744172824279e-02 6.070556697546424657e-02 6.509759096284453705e-02 7.399343559329724096e-02 8.380221141376238692e-02 9.189948747192036582e-02 9.701625876988459463e-02 9.859766535338332361e-02 9.639274056151833636e-02 9.083540745883365852e-02 8.406956189552289294e-02 8.035279615454976598e-02 8.338140515085169790e-02 9.191232271301352785e-02 1.010996944554458515e-01 1.077566272868967778e-01 1.131086473416858529e-01 1.217217930320488167e-01 1.365767293369997692e-01 1.549533022840488272e-01 1.703920105030467258e-01 1.770646449139418321e-01 1.723137550130927342e-01 1.572560767097012646e-01 1.360593807463904015e-01 1.140791205056034124e-01 9.508155988784501578e-02 7.904469312665632352e-02 6.323821664551002031e-02 4.626907700427114467e-02 3.257410990587131239e-02 3.370353543359821263e-02 4.684483291350143019e-02 5.910942527773042215e-02 6.465968250629500202e-02 6.182614139353317245e-02 5.115719203706954599e-02 3.468194112079420882e-02 1.639892287776531163e-02 1.535723489203985777e-02 3.386095866500061363e-02 5.241104960563962301e-02 6.818832475931060899e-02 8.051309599061065581e-02 8.927043656453088893e-02 9.457586220779010122e-02 9.657490924336978311e-02 9.533219343761203945e-02 9.083450249505917173e-02 8.310593924803083565e-02 7.239495646028036580e-02 5.939433747120335949e-02 4.554263855310716758e-02 3.367329097266555382e-02 2.867802476784847218e-02 3.284306195572175152e-02 4.113396339059521845e-02 4.881193878631075178e-02 5.383892103031882176e-02 5.558885867040254392e-02 5.417409032617871711e-02 5.015267377353420375e-02 4.434235425182388168e-02 3.766873228853735711e-02 3.103652279763137803e-02 2.522621110904260319e-02 2.081783417764442728e-02 1.814458402568713824e-02 1.729253668078489445e-02 1.815780712230715896e-02 2.051093090929890714e-02 2.402299989558291660e-02 2.829050942946826838e-02 3.288244955611811793e-02 3.739061990348364894e-02 4.146814566986292694e-02 4.485369718329826338e-02 4.738305315196385259e-02 4.899017921083571175e-02 4.969995723980569213e-02 4.961456260767421744e-02 4.889520077888371424e-02 4.774052441733772634e-02 4.636277752619246545e-02 4.496293377262629981e-02 4.370713697054161295e-02 4.270833814682613999e-02 4.201779249248172726e-02 4.162927358804931893e-02 4.149446322391469461e-02 4.154372073289336331e-02
2.388349306323711216e-02 2.547736995853503231e-02 2.659378938993384178e-02 2.706458673609380555e-02 2.675063126632196836e-02 2.555588544214810673e-02 2.345362616629936836e-02 2.054119071470313432e-02 1.717314747609072906e-02 1.429160466563670316e-02 1.378215400001007833e-02 1.702951184406181762e-02 2.306101574714579730e-02 3.038355632448497615e-02 3.801179219615816174e-02 4.524986938869883513e-02 5.151805510707534175e-02 5.630334617377897449e-02 5.916314942286281242e-02 5.975003215911520171e-02 5.784476196770963613e-02 5.339268548857686175e-02 4.654606179217459644e-02 3.773636502345328186e-02 2.789132788353860387e-02 1.933038982532769845e-02 1.773847184311834468e-02 2.528592631426038531e-02 3.627117722944680350e-02 4.746758605754812510e-02 5.770977117136521367e-02 6.651444681979493123e-02 7.370990935110340037e-02 7.929977574774564608e-02 8.337783590258641964e-02 8.607137803947347010e-02 8.752077668527140364e-02 8.789634218461486737e-02 8.743533881844335609e-02 8.646894402244360844e-02 8.540918894328476674e-02 8.467871620457960435e-02 8.458688315822528170e-02 8.518114760841895283e-02 8.612633813924241988e-02 8.667016707727860647e-02 8.572952127595759308e-02 8.209136966952650105e-02 7.468713388974522471e-02 6.287818776231829387e-02 4.668351681395793012e-02 2.690592911510923321e-02 5.798405591366856057e-03 1.813502292991179404e-02 3.854124786250327089e-02 5.540421231110163186e-02 6.717779727816564073e-02 7.307805260051482288e-02 7.318460386290638608e-02 6.864832567672883579e-02 6.198947902942297111e-02 5.717217990517592385e-02 5.806756399766307974e-02 6.510183251361802148e-02 7.524685034332363742e-02 8.529317052718374259e-02 9.317115765884412260e-02 9.760552486262211169e-02 9.783506300170986825e-02 9.403442383364502000e-02 8.825714642732139514e-02 8.473550745886752888e-02 8.730437443019742338e-02 9.505430600328831914e-02 1.031938739858841853e-01 1.082245153242428759e-01 1.111354635113712963e-01 1.168519241299172395e-01 1.292416263702489410e-01 1.460048344183146884e-01 1.604331676953965058e-01 1.664452621791557563e-01 1.614260910131600779e-01 1.467557041967370024e-01 1.268681475098409617e-01 1.070652435682996617e-01 9.047029944750820118e-02 7.620923053337677611e-02 6.148930975511723851e-02 4.606524624731569983e-02 3.621501534306313663e-02 4.092904135613298355e-02 5.402614177738283147e-02 6.498126945162963075e-02 6.897721730628419978e-02 6.466990290549852471e-02 5.269214564322311639e-02 3.483384091524083931e-02 1.340066119473850084e-02 9.352368849457544028e-03 3.136886143120307113e-02 5.125035009017634563e-02 6.806885457080512347e-02 8.136390678834432011e-02 9.097631746538667463e-02 9.686479062965842879e-02 9.896773004234786508e-02 9.717266556880664596e-02 9.140995028216222784e-02 8.182966536527333523e-02 6.899841751581779759e-02 5.410128743453392064e-02 3.930575139094152209e-02 2.872617823824909905e-02 2.779890234591064074e-02 3.466040118623354288e-02 4.263642456545433529e-02 4.833837604971359669e-02 5.071406196367082841e-02 4.976582005582665807e-02 4.606470076747327252e-02 4.050129858707888358e-02 3.410288099977221155e-02 2.787900870345503754e-02 2.267962780851865909e-02 1.905054073546392016e-02 1.713523159130845436e-02 1.678615754947514541e-02 1.785021010544925874e-02 2.024925829837908448e-02 2.380966410587390114e-02 2.817595630945469304e-02 3.289015904650700178e-02 3.749939703049302159e-02 4.162344283139782219e-02 4.498674010438547671e-02 4.742910117993695551e-02 4.890312880955918068e-02 4.946247207604775875e-02 4.924343391522797986e-02 4.844165781298576112e-02 4.728510493169039985e-02 4.600449929036459079e-02 4.480338366917450965e-02 4.383200408753582661e-02 4.317114461687379667e-02 4.283116971706806692e-02 4.276658054777360274e-02 4.290006633939666414e-02 4.314709181373778402e-02 4.343413479082637585e-02
2.087549066768981318e-02 2.261525802730463344e-02 2.421813380506526031e-02 2.546156422295814750e-02 2.614473338893382945e-02 2.609628903578329814e-02 2.518717681866251487e-02 2.335487294917858517e-02 2.065420408499607854e-02 1.738126505674746428e-02 1.439440830415036204e-02 1.357607121796595463e-02 1.662661272839735180e-02 2.276050262754157616e-02 3.040930841801127438e-02 3.852428784937540068e-02 4.637219412640639776e-02 5.333969660934510110e-02 5.887706834768740433e-02 6.250197570347974796e-02 6.382733783866997856e-02 6.259921916980569490e-02 5.873939416171376771e-02 5.239487241478995444e-02 4.401539842687390153e-02 3.454371480932238309e-02 2.600477356775124371e-02 2.256602064224967272e-02 2.733980797346050734e-02 3.700698058537735258e-02 4.784053203812985849e-02 5.813819366175537046e-02 6.716923831113996712e-02 7.463308553153392977e-02 8.044783151109068109e-02 8.463985668037585230e-02 8.728431913706181933e-02 8.849250135312632104e-02 8.843791147540111530e-02 8.739587257521920505e-02 8.576102213066329194e-02 8.401194514703487493e-02 8.261056440179821714e-02 8.185079275814823030e-02 8.169998749404309979e-02 8.169537647721865359e-02 8.094997310947509017e-02 7.828909422452187683e-02 7.249948108925269308e-02 6.264248935989351341e-02 4.836450666550713012e-02 3.016092634748943069e-02 1.024152273474531090e-02 1.528891367692347507e-02 3.557648883128702172e-02 5.301114385528599843e-02 6.543533014954532046e-02 7.184309401790262006e-02 7.220005465518083976e-02 6.748461938914651626e-02 5.978765718801484080e-02 5.250551112449090146e-02 4.992799333269180156e-02 5.445896159592488600e-02 6.427134930941774682e-02 7.590270985674803239e-02 8.659233995239633275e-02 9.430470696993221991e-02 9.759128151250973104e-02 9.612477191185257730e-02 9.165898926640535238e-02 8.833974944239984806e-02 9.031186677890180869e-02 9.726265988925522632e-02 1.045601652169342588e-01 1.083021229307807309e-01 1.090013404590059742e-01 1.116687329656165378e-01 1.211168227557369026e-01 1.358455987082804739e-01 1.491412782073001653e-01 1.547382516293686339e-01 1.500585242888094195e-01 1.366662528904287188e-01 1.190556315231950241e-01 1.021015824499336838e-01 8.794146330021918034e-02 7.499105896225015389e-02 6.099721800633141344e-02 4.752913174723399220e-02 4.254266415044613558e-02 5.122101518872634179e-02 6.520269324881526607e-02 7.585291598308198380e-02 7.917726483623752087e-02 7.410013366249396105e-02 6.135103106180589405e-02 4.277396678121185569e-02 2.099237617274631734e-02 8.237828043286085644e-03 2.825056762625672430e-02 4.902027038070630449e-02 6.699166241479442840e-02 8.142069593861446519e-02 9.193498734372029801e-02 9.825179215781744413e-02 1.000890803762515546e-01 9.722944518826054372e-02 8.968907043876797602e-02 7.790850280450370424e-02 6.290536677490990436e-02 4.643584778122112483e-02 3.151620182561783862e-02 2.381973376129420047e-02 2.724456648829709504e-02 3.505859783988067579e-02 4.142666801792830450e-02 4.452971638787186354e-02 4.420353764757155302e-02 4.104113307610584432e-02 3.604196155309934840e-02 3.038909990000957309e-02 2.524359904456804568e-02 2.147797095891836733e-02 1.935897527989672087e-02 1.853065815882518064e-02 1.854319892086248034e-02 1.934364137503696499e-02 2.120024331903778980e-02 2.426616462948260819e-02 2.831752418694628848e-02 3.286590318119452653e-02 3.737909054440291534e-02 4.141277336730519315e-02 4.465836092187636802e-02 4.695079768863064801e-02 4.825882481268946311e-02 4.866580980779362797e-02 4.834416743089117036e-02 4.752473068415807855e-02 4.646197556017684499e-02 4.539678248424372509e-02 4.452091605601465191e-02 4.395071646693298612e-02 4.371826820500392813e-02 4.378330231839124703e-02 4.406025867178525735e-02 4.444912645685111102e-02 4.485998297237252241e-02 4.522683272569419377e-02 4.551144826240351854e-02
1.900519192658342571e-02 2.009797319907155946e-02 2.148487383871548403e-02 2.292296279569794315e-02 2.416066959180444493e-02 2.496107674634505391e-02 2.511534631130636630e-02 2.445625971798709095e-02 2.288088897466918417e-02 2.039780671789229172e-02 1.724341221132508553e-02 1.419765223851468527e-02 1.314290367083166891e-02 1.606806987055282160e-02 2.234406360633014316e-02 3.033046534395163543e-02 3.893304359219451616e-02 4.739372653860204898e-02 5.507249560129161975e-02 6.138617905985994244e-02 6.581348721625522591e-02 6.792655583941586972e-02 6.743395479230232525e-02 6.422926573436944786e-02 5.844649647890923228e-02 5.053882569404927194e-02 4.143984218756072840e-02 3.296115424597305388e-02 2.837611879346409877e-02 3.077593880521684033e-02 3.876960651425054305e-02 4.889331987679661207e-02 5.899918533739401810e-02 6.805943577658891963e-02 7.560135393511763224e-02 8.142767752941419690e-02 8.547863965803267905e-02 8.776948170645164360e-02 8.838565171347427529e-02 8.751654627656110796e-02 8.549378312314732942e-02 8.279370173484308648e-02 7.997416852147785915e-02 7.754093270068680710e-02 7.577220842395578082e-02 7.456007287268338890e-02 7.333556947551304883e-02 7.112254430449373166e-02 6.672992093503141153e-02 5.906447461607476634e-02 4.754028945171649007e-02 3.268481397585236425e-02 1.844637926821391175e-02 2.068573456861640819e-02 3.722885943776012979e-02 5.367374063573151360e-02 6.572050342365390319e-02 7.168053698146478747e-02 7.126939929951980890e-02 6.543193911530648110e-02 5.619547535831109775e-02 4.662413041015852494e-02 4.086018375389156160e-02 4.259448102552777088e-02 5.145589408813473070e-02 6.408653085003854222e-02 7.729898006618508843e-02 8.839373055682281377e-02 9.512389021152804769e-02 9.642528564130849189e-02 9.352143510841991192e-02 9.039616085330673401e-02 9.169121987471651192e-02 9.799611456353629624e-02 1.049614566798399429e-01 1.081816989619554525e-01 1.074418073571530990e-01 1.074577393196852471e-01 1.138439312960555783e-01 1.263051260660687514e-01 1.385152652453663369e-01 1.441255310651304855e-01 1.405259522585722842e-01 1.292667857627444183e-01 1.145460145972019422e-01 1.003861242440036161e-01 8.787059071272804167e-02 7.526137985502046046e-02 6.158840888062239866e-02 5.080761335126505324e-02 5.162623272305065514e-02 6.457769187310323511e-02 8.019218057087502960e-02 9.119100992835764419e-02 9.416673231635276642e-02 8.825931521059321438e-02 7.432129581526276951e-02 5.432454779695070762e-02 3.104140869336609668e-02 1.140704196863919287e-02 2.413859761394763354e-02 4.574330882509401036e-02 6.504467259504419230e-02 8.067827048960075909e-02 9.196378791652182194e-02 9.834962811485910283e-02 9.939367431403289821e-02 9.491748259851405523e-02 8.520232340922043179e-02 7.112798786028913522e-02 5.422904725933633957e-02 3.681019254458674922e-02 2.283661052446449291e-02 1.959777302771758406e-02 2.612336566626041051e-02 3.307053254577203144e-02 3.699004127752934107e-02 3.745355082886797637e-02 3.510889925486131852e-02 3.114091889233100083e-02 2.697619138891120538e-02 2.390370188250641112e-02 2.248999395371847551e-02 2.228982267929031924e-02 2.245398281893368903e-02 2.252236571178754115e-02 2.266694038669324687e-02 2.348369983170480943e-02 2.550815706257615265e-02 2.876936682395240044e-02 3.280304349726669011e-02 3.698157264189306376e-02 4.076424199425416478e-02 4.378628098208495190e-02 4.586635655064567191e-02 4.698608334495418815e-02 4.725949780342247192e-02 4.689675726920360804e-02 4.616268012177363045e-02 4.533077199226778764e-02 4.463618976123505389e-02 4.423613372226196244e-02 4.418952496509019612e-02 4.446362252104557600e-02 4.496348895861601580e-02 4.557014787412000389e-02 4.617300053243919566e-02 4.668930553842186304e-02 4.707084026310733027e-02 4.730138775755367286e-02 4.738907648412977319e-02
1.977463074229924775e-02 1.958806049735612939e-02 1.993814724009807665e-02 2.073413044410453085e-02 2.177990418282989976e-02 2.282176639808009694e-02 2.359354377043319795e-02 2.384636355913126102e-02 2.336928259280940390e-02 2.201296387215815817e-02 1.973413408097970945e-02 1.670551286089107246e-02 1.363095885794042735e-02 1.240901355767700873e-02 1.530929049116011922e-02 2.178783736096943230e-02 3.012447741989724564e-02 3.920613832445820485e-02 4.826766810228143301e-02 5.665177817530311216e-02 6.374651483414001119e-02 6.899322698893944894e-02 7.192252422281761315e-02 7.220269927880380856e-02 6.969422155441569455e-02 6.451022053378988041e-02 5.709472595804918060e-02 4.835841111321233232e-02 3.995442026179019807e-02 3.460918521324032882e-02 3.515270931296717027e-02 4.139918456153649645e-02 5.053896866924151993e-02 6.019269010421262472e-02 6.903831307572366738e-02 7.640117359905458649e-02 8.194384018742917331e-02 8.550642685498718865e-02 8.704275485221635300e-02 8.662331767325964771e-02 8.447417841195126176e-02 8.100891164373141828e-02 7.680944652635904313e-02 7.252906527463116870e-02 6.872473762873995695e-02 6.566630707874047956e-02 6.319535660782003850e-02 6.069622577225877724e-02 5.721022761384622624e-02 5.171207560369840694e-02 4.359953628503894507e-02 3.364135319151328324e-02 2.633326003644232555e-02 3.027642122364061078e-02 4.370936683216090218e-02 5.835548915996979780e-02 6.938737432785964387e-02 7.433946750252713731e-02 7.244825793548854975e-02 6.453529770430482815e-02 5.279375825864020266e-02 4.046893830215179955e-02 3.172217524265608102e-02 3.082962727334234362e-02 3.829155554728493061e-02 5.098699763781832511e-02 6.587315269370790094e-02 7.991391764136226983e-02 9.004266449089542990e-02 9.424710219598850247e-02 9.298608134950735182e-02 8.999578562615473398e-02 9.061348093162635564e-02 9.666666240778513941e-02 1.041802174811550796e-01 1.081022324165575588e-01 1.072763833789479038e-01 1.057713342659658551e-01 1.096484439621512180e-01 1.200319021763566196e-01 1.314512589047923119e-01 1.376072327645659898e-01 1.356991580788622920e-01 1.269315602952240107e-01 1.148010342523270583e-01 1.023061311136920226e-01 8.990832611368311522e-02 7.648820222225823084e-02 6.300049675177142594e-02 5.601519622804852772e-02 6.323732001234930178e-02 8.045793066682400962e-02 9.793005637603652280e-02 1.093210203988482232e-01 1.116685801272652434e-01 1.043747437415752516e-01 8.853476816769739743e-02 6.634674407553960152e-02 4.063859724599961504e-02 1.585681524071866702e-02 1.895279401266416336e-02 4.159036335383303751e-02 6.233540396596777555e-02 7.906050865677630157e-02 9.076292790821127721e-02 9.667341112024341321e-02 9.633364841168992609e-02 8.980052007450699258e-02 7.779616252116061670e-02 6.172728920991187029e-02 4.359882114276376897e-02 2.606652703786404776e-02 1.410859238580980043e-02 1.604731540068166443e-02 2.330049598110546516e-02 2.810290746894699918e-02 2.952573775430249181e-02 2.836479266354847636e-02 2.613415344333039694e-02 2.453477972774768812e-02 2.457575485980971475e-02 2.590178906131916300e-02 2.739754741563956222e-02 2.819794839928647587e-02 2.806930794695835715e-02 2.737901690784293532e-02 2.691490350355618677e-02 2.751371964133045647e-02 2.954216183461646356e-02 3.268473582963594276e-02 3.625813402052766726e-02 3.960956261709820680e-02 4.229633686619704847e-02 4.410879407742348407e-02 4.503828558753485145e-02 4.523076252893581256e-02 4.493455466780890001e-02 4.444253752573487648e-02 4.403031987346335552e-02 4.389901343377775045e-02 4.413845640116778601e-02 4.472481185095905643e-02 4.555142535384169161e-02 4.647552870268072817e-02 4.736037148433054622e-02 4.810167945375046217e-02 4.863780700322754141e-02 4.894808016095608671e-02 4.904438234964281912e-02 4.895982820740234914e-02 4.873710165923821058e-02
2.328959817081531491e-02 2.203454545865570977e-02 2.111232122347993928e-02 2.063964457797498250e-02 2.064838113201512143e-02 2.105101264840627748e-02 2.165041132359511733e-02 2.218426313486758852e-02 2.237433163519866181e-02 2.196461354010244976e-02 2.075338110759476426e-02 1.863826690734348909e-02 1.572156001459549049e-02 1.263080903547307045e-02 1.131527665561948663e-02 1.433702912095181740e-02 2.110096044423720105e-02 2.979638828834858810e-02 3.933288653269696039e-02 4.896176922295627371e-02 5.802024484887730038e-02 6.587352537979611344e-02 7.192802884824145426e-02 7.567262179937751798e-02 7.673278933227634102e-02 7.493105355495982556e-02 7.035216278134533152e-02 6.342053845359825470e-02 5.501586615260489060e-02 4.667086269991783942e-02 4.076427829093899613e-02 3.986970799178047448e-02 4.447882893149621847e-02 5.247094341293217362e-02 6.143214282858799891e-02 6.979056999051568011e-02 7.665963742464276809e-02 8.154757151738883936e-02 8.418949977927260575e-02 8.448620239701604140e-02 8.251489269158832074e-02 7.856990758503504257e-02 7.318168125820227743e-02 6.706712351954519091e-02 6.099166502828773373e-02 5.557101133189379372e-02 5.109013049233255416e-02 4.742446415537213827e-02 4.409923472762321273e-02 4.050716229816802433e-02 3.640339292709341562e-02 3.289152571321950908e-02 3.335253242171021260e-02 4.078345345737085376e-02 5.333792630931431800e-02 6.665560277810436696e-02 7.679772176108633219e-02 8.094473770263994894e-02 7.776735279741081586e-02 6.771616204133495964e-02 5.303256032082333954e-02 3.747542110691408357e-02 2.602199775290508360e-02 2.339270269219466750e-02 2.889948666400410371e-02 3.957676734550157061e-02 5.401679808172304281e-02 6.955195652592968680e-02 8.228631671753601495e-02 8.901569356353004892e-02 8.918231418909680630e-02 8.617828553337683606e-02 8.625782079328303542e-02 9.282379541921555177e-02 1.021988435617764146e-01 1.084102796672324204e-01 1.092258403242129250e-01 1.079269766304536832e-01 1.106568403059167427e-01 1.197892513325553576e-01 1.309693504966268907e-01 1.380509490580496545e-01 1.378436878217231820e-01 1.309021317231516823e-01 1.198818947187312439e-01 1.070830224474139669e-01 9.306277263805176614e-02 7.794253217731393624e-02 6.503555488655267391e-02 6.312333620137333678e-02 7.676373824302118454e-02 9.779522310816519959e-02 1.167610925572330344e-01 1.280594921292497190e-01 1.291833780447536328e-01 1.199365771999565539e-01 1.018029356875753549e-01 7.727356978391784759e-02 4.921367043088427373e-02 2.080460249405768555e-02 1.286035261191279672e-02 3.683205572687474338e-02 5.894447257337968871e-02 7.640062794539023705e-02 8.795036714162354774e-02 9.275106779330555273e-02 9.054224256500920109e-02 8.182559749752653377e-02 6.789181921522197127e-02 5.066865797372383656e-02 3.245181444292098011e-02 1.575164891686423388e-02 6.158255244047353139e-03 1.222900016766627004e-02 1.795189162588611484e-02 2.047975209888273918e-02 2.102502339243397106e-02 2.161067698343436747e-02 2.376780201953509336e-02 2.734302877981476670e-02 3.107487193452156821e-02 3.380501702546984122e-02 3.494151033956557906e-02 3.447648320678190631e-02 3.290705193925368838e-02 3.111397778894925414e-02 3.011083232343337440e-02 3.058112046873311118e-02 3.247810938861030172e-02 3.516355879764333781e-02 3.789349722050916469e-02 4.013647331762175419e-02 4.164542415776489870e-02 4.241999482144939715e-02 4.263947424046779511e-02 4.258662210248519847e-02 4.256502543641780406e-02 4.281756090943638488e-02 4.346599126627331833e-02 4.449425788421083883e-02 4.577929115345467925e-02 4.714773536259320164e-02 4.842979752607582539e-02 4.949389885049433613e-02 5.026077548780250037e-02 5.070279904677149618e-02 5.083485321836135606e-02 5.070136302438259940e-02 5.036240578953273678e-02 4.988080890459915817e-02 4.931158951918691163e-02
2.830790276306949932e-02 2.667527299307582977e-02 2.504672712157576461e-02 2.355051470869254371e-02 2.232386641039155531e-02 2.147613876786045803e-02 2.103948784190935381e-02 2.093187749963707628e-02 2.095892752816294960e-02 2.085398048898384066e-02 2.033185848332798307e-02 1.913890475535215407e-02 1.710711454738759324e-02 1.425962694215422884e-02 1.114706178073660188e-02 9.841446508688636574e-03 1.321328671640853783e-02 2.036204960245843743e-02 2.940842068872920323e-02 3.934954559759371723e-02 4.948150368830522144e-02 5.914908330104767797e-02 6.770140567164904810e-02 7.451307096044994249e-02 7.903155753393359406e-02 8.083744308260447375e-02 7.971081997449545875e-02 7.570115273155282598e-02 6.920446846943514863e-02 6.106423191477420437e-02 5.271937042729128026e-02 4.632207384499250485e-02 4.425566922936655101e-02 4.739029526502788747e-02 5.416539534161151498e-02 6.223319720809178390e-02 6.982338156601881896e-02 7.584353116863938593e-02 7.964673168178461327e-02 8.087114778994379527e-02 7.938672713732564112e-02 7.531388296605692756e-02 6.906142002300089122e-02 6.132299499491417755e-02 5.298294852318682219e-02 4.492526625021541625e-02 3.782099734580136874e-02 3.205728037515938322e-02 2.793385907086175235e-02 2.598048226371349467e-02 2.696963135456139846e-02 3.149190487546041362e-02 3.965455106224542031e-02 5.099808976633675439e-02 6.425696010402071057e-02 7.724092928349285403e-02 8.715666834153987241e-02 9.131201972911839881e-02 8.796968369160879098e-02 7.708767081185119441e-02 6.074656861760376753e-02 4.325175436620483371e-02 3.087440932535890498e-02 2.808003771185024755e-02 3.094408629359298932e-02 3.612279671353491733e-02 4.560473377795291189e-02 5.920002923281084128e-02 7.243020078888834368e-02 8.046924303681023127e-02 8.138434374829513207e-02 7.810590785728574459e-02 7.809777165419028166e-02 8.656847296399218517e-02 9.955569949883934233e-02 1.096915347153226833e-01 1.137213059129644488e-01 1.143383442468793865e-01 1.176558267985855083e-01 1.268421242050263298e-01 1.384326468991035897e-01 1.463866532725646152e-01 1.470311148833609305e-01 1.402660474931390067e-01 1.282024248211303119e-01 1.130511461166846809e-01 9.606122466427154116e-02 7.895418251162569789e-02 6.762261024833464418e-02 7.177864249936451169e-02 9.114204626126820585e-02 1.150206145324978169e-01 1.346159199580369836e-01 1.450343555715781774e-01 1.443525522207296241e-01 1.329281443371197191e-01 1.126919866531362197e-01 8.635100244535472147e-02 5.667622411603600446e-02 2.614784577554876352e-02 6.189468868662701719e-03 3.180389677456575692e-02 5.490775099729972714e-02 7.247915548573975741e-02 8.318415435004547498e-02 8.633642293124779710e-02 8.212006240829357318e-02 7.165795197250884874e-02 5.686008551390109300e-02 4.009206280058554700e-02 2.375194543313513887e-02 9.855942537062184136e-03 1.002724421884483921e-03 6.850450915553693738e-03 1.042833385621046681e-02 1.363018207792886065e-02 1.848038259122729288e-02 2.489263560130255612e-02 3.152854139330560357e-02 3.707910264078836948e-02 4.067938616450755829e-02 4.197869189919953975e-02 4.112218393778349634e-02 3.869382583144641286e-02 3.562291015343465456e-02 3.300668588077556448e-02 3.175390342904998303e-02 3.212986290835574688e-02 3.366479154320629191e-02 3.559165353740250531e-02 3.730297623674014296e-02 3.851439032993680261e-02 3.923611293416738588e-02 3.967975299298506786e-02 4.014536214291480887e-02 4.090431599785029210e-02 4.210415910008725310e-02 4.373001495730363675e-02 4.563352071212915112e-02 4.760128243723216884e-02 4.942218397445127809e-02 5.093080184873085420e-02 5.202538648940822213e-02 5.266805961759339627e-02 5.287503601238156131e-02 5.270216995839163698e-02 5.222899616672494610e-02 5.154324020536736606e-02 5.072724885071083767e-02 4.984755429997143883e-02 4.894851173318064824e-02
3.360945824459976583e-02 3.213352984836790466e-02 3.045276244351404968e-02 2.862955474721936774e-02 2.675541998548844336e-02 2.494628661451278595e-02 2.332643433103384623e-02 2.199650356272534260e-02 2.098907834845046075e-02 2.023065038999002224e-02 1.953564670752672844e-02 1.864079178976218304e-02 1.726407531622728073e-02 1.517554349364541588e-02 1.231329091401077609e-02 9.158835405981892788e-03 8.076714712846570429e-03 1.216267226562870937e-02 1.977686820402985157e-02 2.912537674357151135e-02 3.937986105301550382e-02 4.990803142350847682e-02 6.007398911432792338e-02 6.921722865520686663e-02 7.668393425042550893e-02 8.188105923570211664e-02 8.434271641691748478e-02 8.380261925987257665e-02 8.026871867433142682e-02 7.410102183113519148e-02 6.610261404965668552e-02 5.763714389101492336e-02 5.070898433698861618e-02 4.758605205669061422e-02 4.937522123378897815e-02 5.491884856353120015e-02 6.193836221880719139e-02 6.849155653152130818e-02 7.329199323892734985e-02 7.554981875109052780e-02 7.483005830667990854e-02 7.101217324519931706e-02 6.431658868337862545e-02 5.533435377007849681e-02 4.498756677384976865e-02 3.436231013670867224e-02 2.441648408425446323e-02 1.577352820391508814e-02 9.672795655594770836e-03 1.129099283829882415e-02 2.029307955810497055e-02 3.229723355430157844e-02 4.592653014653697019e-02 6.046871497939521056e-02 7.512964232682785293e-02 8.863672136296442405e-02 9.906921207514217398e-02 1.041577275252510565e-01 1.020472938725469902e-01 9.225517889461824772e-02 7.649908020815295029e-02 5.917123455029024010e-02 4.679313211797309774e-02 4.327081560989960024e-02 4.425689282049483086e-02 4.475830658576672449e-02 4.626074023494070042e-02 5.265884617664324391e-02 6.223894724177077287e-02 6.903746621318358756e-02 6.933061956827923922e-02 6.548160859624670149e-02 6.666285858417396459e-02 7.947059383570173607e-02 9.792251261861142919e-02 1.129565458631600905e-01 1.208512558092416506e-01 1.242617289630739141e-01 1.294365536108051939e-01 1.398502636971655222e-01 1.523121416220425683e-01 1.606523883299330047e-01 1.607891731528467705e-01 1.522830277753682016e-01 1.372215675470066787e-01 1.182741980645467123e-01 9.772801443379680597e-02 7.909603872017470505e-02 7.072731602877180279e-02 8.115727721431473252e-02 1.048306030907440040e-01 1.301108116180835494e-01 1.491357392422303085e-01 1.578506606731157891e-01 1.550870422928304071e-01 1.418214199516217577e-01 1.203108052183640697e-01 9.321213238321708616e-02 6.296491141820798054e-02 3.161745378587224597e-02 1.019378225561853521e-03 2.694257062415176401e-02 5.027333459149614658e-02 6.716913379278807716e-02 7.641702133417446752e-02 7.776338786012079729e-02 7.206297134353391309e-02 6.115687847067481642e-02 4.751796404762056308e-02 3.374821988552553081e-02 2.198477437619593064e-02 1.318201586781489638e-02 6.488516057185313504e-03 9.532367710343428099e-04 8.355003870328463547e-03 1.765568867142708678e-02 2.732062247865592319e-02 3.612683601431165153e-02 4.300517388582434514e-02 4.725590012882120716e-02 4.864391290585620697e-02 4.740373492402578937e-02 4.418332134227713481e-02 3.994670481044767379e-02 3.582516180714070270e-02 3.285336109711693015e-02 3.156826019812688372e-02 3.176008324979593539e-02 3.274595009457376138e-02 3.389236183840414751e-02 3.489587342913116202e-02 3.578304684533878399e-02 3.678192395916842633e-02 3.815593281618099436e-02 4.005688549760300088e-02 4.245367871990450570e-02 4.515710771097228987e-02 4.790133048217266876e-02 5.042482370750434734e-02 5.252152055131803499e-02 5.406175239959814388e-02 5.499303523918566000e-02 5.532980971542136167e-02 5.513787368089473340e-02 5.451675238492864617e-02 5.358193795188172237e-02 5.244840596578503183e-02 5.121670361276785960e-02 4.996287587633864435e-02 4.873325522373997409e-02 4.754450110728815349e-02
3.846487810328138440e-02 3.741645396436953097e-02 3.608264793642978335e-02 3.446795089671180617e-02 3.259953952439129110e-02 3.053056821820852862e-02 2.834075151903816051e-02 2.613156507580450746e-02 2.401218569632557545e-02 2.207259789040295905e-02 2.034539947260926782e-02 1.876926646546134281e-02 1.717665012751893108e-02 1.532185725659628711e-02 1.294984842896846657e-02 9.928989265274908854e-03 6.728498495826446164e-03 6.453134661943905198e-03 1.170141860464576564e-02 1.974392096262234109e-02 2.927102776532810105e-02 3.969096707849910366e-02 5.045470876037474323e-02 6.095198899861999087e-02 7.051748436584130697e-02 7.847220430982197736e-02 8.418389158505211467e-02 8.713930254825144606e-02 8.702251702806124145e-02 8.379441097910352021e-02 7.777194630111640417e-02 6.971332456085009566e-02 6.091868744069307839e-02 5.329930077045801073e-02 4.908426737274346890e-02 4.958000465637291826e-02 5.390346898422934685e-02 5.977443140030953145e-02 6.506172522905384614e-02 6.829143210830296296e-02 6.855409578744345311e-02 6.538339811507386246e-02 5.873146361162435297e-02 4.900547186292188856e-02 3.709407073530221477e-02 2.431664681997933522e-02 1.233100877359379760e-02 4.779992853339524311e-03 9.701083936127273891e-03 1.736338138695490280e-02 2.664575286183346395e-02 3.865508135959605518e-02 5.319622995865504883e-02 6.913873085828103893e-02 8.509178614702871124e-02 9.962391014234424358e-02 1.111446799356192588e-01 1.178402401156227325e-01 1.180127023351074667e-01 1.108737621906110693e-01 9.751570147955360146e-02 8.159508086614719602e-02 6.880718529754457913e-02 6.315540781875080001e-02 6.220288652247366740e-02 6.060980799498472821e-02 5.695853515771479025e-02 5.441347399787393319e-02 5.538082275773938135e-02 5.671485829145194585e-02 5.412000474648145931e-02 4.995434267768960462e-02 5.583339541125406646e-02 7.619587614800979458e-02 1.006350276147254114e-01 1.197594885870763015e-01 1.305278690279078335e-01 1.362291747467511693e-01 1.434822455113532735e-01 1.556202829791839826e-01 1.689997042499102042e-01 1.770060246499305656e-01 1.753112909080592197e-01 1.635637220009789339e-01 1.443135420117769296e-01 1.210437233743622137e-01 9.723477180176103019e-02 7.825220196542917450e-02 7.413741006078872209e-02 8.992569100436124951e-02 1.158496747026476481e-01 1.407019244296321969e-01 1.578423800260700949e-01 1.642756905084823138e-01 1.597029701945381353e-01 1.455937563547535507e-01 1.241717782832176403e-01 9.762638928213629441e-02 6.785072391792418278e-02 3.671016658367214774e-02 7.726568326543671941e-03 2.299826512535421350e-02 4.531038612959268491e-02 6.076128313461134911e-02 6.834738950526370038e-02 6.849075040486797550e-02 6.282546173942042678e-02 5.376930469646163530e-02 4.383291760244981128e-02 3.475620646764483734e-02 2.685003123326607996e-02 1.933985671765482001e-02 1.223933405285679461e-02 1.090490583845283266e-02 1.914833002271179238e-02 3.000664431540074964e-02 4.012022703309809507e-02 4.797399885359741878e-02 5.275721358299754332e-02 5.423144490177440880e-02 5.267285237635582762e-02 4.878051153300862891e-02 4.355273000989744875e-02 3.813604086446501645e-02 3.361803690869950845e-02 3.072147777843973332e-02 2.952178747415264148e-02 2.953856817177839822e-02 3.020774498192770052e-02 3.124991423482103778e-02 3.270188332812633270e-02 3.473930870184505082e-02 3.746605845141164765e-02 4.079804160584359768e-02 4.448063856816903555e-02 4.818106629015556086e-02 5.157870199801445343e-02 5.442013186925578894e-02 5.654135776538851688e-02 5.786907617393741848e-02 5.841048618008452820e-02 5.823725894663082242e-02 5.746682840784422125e-02 5.624288778275014777e-02 5.471642426225706290e-02 5.302850650890261058e-02 5.129615888862373851e-02 4.960275911304642960e-02 4.799415418406132589e-02 4.648087671234097523e-02 4.504559189824806908e-02
4.256274045884068935e-02 4.200856612058314482e-02 4.118195763932399472e-02 4.004807994761953871e-02 3.858520228264021579e-02 3.678931671135683701e-02 3.467813428887270982e-02 3.229364057625424417e-02 2.970190574883219137e-02 2.698817030205048415e-02 2.424460048300193862e-02 2.154841710218818873e-02 1.893121986323407016e-02 1.634794854857822902e-02 1.366383617016766854e-02 1.068509406819097111e-02 7.296136938010175550e-03 4.290482194196925878e-03 6.235933486742900253e-03 1.261692604884115387e-02 2.085239480711381307e-02 3.036142313019123823e-02 4.074875366684909545e-02 5.153653395903870504e-02 6.214015000190600824e-02 7.189285813278124826e-02 8.009403041837298565e-02 8.607446484049643964e-02 8.927382192131015637e-02 8.932437112845093008e-02 8.613509240354635943e-02 7.997280868485358296e-02 7.154409757962887362e-02 6.208909907746412021e-02 5.346342834062085131e-02 4.794326252615353778e-02 4.709451326497866852e-02 5.023634038202775404e-02 5.494839226997934312e-02 5.883108402877437054e-02 6.021444086938017304e-02 5.810204039841253276e-02 5.205616325874391076e-02 4.218900291863810631e-02 2.923272876408970419e-02 1.479634521379969217e-02 6.671493320514992713e-03 1.739305207333427528e-02 2.822399775430722499e-02 3.634307131024855364e-02 4.296169327741899274e-02 5.085760388440441204e-02 6.230365812342812670e-02 7.720868028649166548e-02 9.365319049883047420e-02 1.093516377946625456e-01 1.223382446876081359e-01 1.309713703144206043e-01 1.338564034760646448e-01 1.301387404137587800e-01 1.202301495759691002e-01 1.065627203454871802e-01 9.349580492741556281e-02 8.508868584997472673e-02 8.134270085337150236e-02 7.826970347344336387e-02 7.262099123288294489e-02 6.462825759812482196e-02 5.646932568807368907e-02 4.886638629026472669e-02 4.148977516245719310e-02 4.063330463018097194e-02 5.694425612387540164e-02 8.461783910656364704e-02 1.120742541893049310e-01 1.320126317351457135e-01 1.427854673407530639e-01 1.487709571828038368e-01 1.571231306908043857e-01 1.706068788002280678e-01 1.844462748219891368e-01 1.912991239754008865e-01 1.867772099009619158e-01 1.709987522269710292e-01 1.473086394666177912e-01 1.201582687261625315e-01 9.423074043215763640e-02 7.656474899429352443e-02 7.725204944475061453e-02 9.632251466290672748e-02 1.219172409741208496e-01 1.442998139025367943e-01 1.583969578398080336e-01 1.624952270228346984e-01 1.571007997919377785e-01 1.437570131505838400e-01 1.240613534059316347e-01 9.931947121793201216e-02 7.088949717301579190e-02 4.087017512922042767e-02 1.456620668728846914e-02 2.142215459677497200e-02 4.096777236035120673e-02 5.455090317717884579e-02 6.108952754567335136e-02 6.167894978515128107e-02 5.837196338515830696e-02 5.322032672850866841e-02 4.736851570048540572e-02 4.079119142239399920e-02 3.301927092519543055e-02 2.450821701536101335e-02 1.877223317598213440e-02 2.205315509051055181e-02 3.193781160181313056e-02 4.255314401091558896e-02 5.109600016632605962e-02 5.634956778669517746e-02 5.796178463297435579e-02 5.620964196444096228e-02 5.183411601210893144e-02 4.587268096626011954e-02 3.948691393761971646e-02 3.377890310851199701e-02 2.957196734352271830e-02 2.718959014557861820e-02 2.644351303125566655e-02 2.696240085389888658e-02 2.853445197543931847e-02 3.113004111443181884e-02 3.470704405730388326e-02 3.906438405801307412e-02 4.384880069364120725e-02 4.864603871538838303e-02 5.306827516903402792e-02 5.680665561860269441e-02 5.965337976153517463e-02 6.150427309957219590e-02 6.234984339507752132e-02 6.225970525311721321e-02 6.136340274592311933e-02 5.982963537691025208e-02 5.784531053689057761e-02 5.559557134918382409e-02 5.324596528122337025e-02 5.092816321685511571e-02 4.873086715616544579e-02 4.669733448334929121e-02 4.482995977833809792e-02 4.310074770521848259e-02 4.146502919692403311e-02
4.590921358763949689e-02 4.577089103840997764e-02 4.543293012983741497e-02 4.483991982198292509e-02 4.393954266375466045e-02 4.268733665503472025e-02 4.105155922573548027e-02 3.901773756427225071e-02 3.659233719678686020e-02 3.380475685574223232e-02 3.070656495387578955e-02 2.736659216424382896e-02 2.386040610569880455e-02 2.025339730274814190e-02 1.657943462733596496e-02 1.282439934948198697e-02 8.947041376285625250e-03 5.131270037467247462e-03 4.013453852075001861e-03 8.620134369418275266e-03 1.547919436395332922e-02 2.369742208630430669e-02 3.304047573302139329e-02 4.322161575124362776e-02 5.381920013041673057e-02 6.427679725910395714e-02 7.393301832247103911e-02 8.207251107175152216e-02 8.799456776833562699e-02 9.109488860997461135e-02 9.095415420894341352e-02 8.742611085471964361e-02 8.071982163223700990e-02 7.147822432914781310e-02 6.086921185338167034e-02 5.070225906765370161e-02 4.339847397810704666e-02 4.100183074124993249e-02 4.308256411514042872e-02 4.682545378141053649e-02 4.936753112796204296e-02 4.880970836372704874e-02 4.411303751504679072e-02 3.493996938055442952e-02 2.163727322279176621e-02 5.429741109005251087e-03 1.294149180188135413e-02 3.013004287567522255e-02 4.466154947594052488e-02 5.511253738087783932e-02 6.160887956137590243e-02 6.640611600380930124e-02 7.330112198099603127e-02 8.496141592573060175e-02 1.006576687657294994e-01 1.173920953323281530e-01 1.321355504222194444e-01 1.427982097235426240e-01 1.481731672647436104e-01 1.476634902395891902e-01 1.413585922882054091e-01 1.305302553377503116e-01 1.179765261420655520e-01 1.072035682652041216e-01 1.000392500446359439e-01 9.488561447240642654e-02 8.843216273895468382e-02 7.872978710814507175e-02 6.622383366293543849e-02 5.339739659049960036e-02 4.644528301581701824e-02 5.553594726613040461e-02 8.003952236110514762e-02 1.096007279371712523e-01 1.351972571160134640e-01 1.513736108710053430e-01 1.580177400483741834e-01 1.610313929646216280e-01 1.683686962161267675e-01 1.819297391255511598e-01 1.952535601211423388e-01 2.000717869588496400e-01 1.921204714512068645e-01 1.722625621916472616e-01 1.447836020417420655e-01 1.150763365284867418e-01 8.888971479226491501e-02 7.427884677572527128e-02 7.904435918120897298e-02 9.837085192260815181e-02 1.207072466607598676e-01 1.386000000568620993e-01 1.489507185674886769e-01 1.514342520142017146e-01 1.469586454460175551e-01 1.363517929639981585e-01 1.198986715734610409e-01 9.788563274846319440e-02 7.152659916071398005e-02 4.371228344110711372e-02 2.150124979246767487e-02 2.401568130229664658e-02 3.942854096957112281e-02 5.145202899495754378e-02 5.844268753058014937e-02 6.142009122399889887e-02 6.159296030160770624e-02 5.943072761167084161e-02 5.467803294469492786e-02 4.708277479967800522e-02 3.733176025963903105e-02 2.822021443178309580e-02 2.572189028910110836e-02 3.242669096494952413e-02 4.257376987205784002e-02 5.147998153576386487e-02 5.715288422898797543e-02 5.899463788384516627e-02 5.723835508425172830e-02 5.265803374834037570e-02 4.633839030815297549e-02 3.946845907120617031e-02 3.315936927016056163e-02 2.828415152678254510e-02 2.534875895419978070e-02 2.446747367593947106e-02 2.551018985227588784e-02 2.827197672288378830e-02 3.248390970844976938e-02 3.776051971806640428e-02 4.361822566561149306e-02 4.954720489176824699e-02 5.508031846730308823e-02 5.983824741496046595e-02 6.355217918121897069e-02 6.606970308555489002e-02 6.734878735768082270e-02 6.744363137582709555e-02 6.648541696880164165e-02 6.466035810925498117e-02 6.218687688411747572e-02 5.929324875299531866e-02 5.619676779788801424e-02 5.308549578148014786e-02 5.010398541185723253e-02 4.734476031064885349e-02 4.484724825441334384e-02 4.260477432428984301e-02 4.057822796103506546e-02 3.871310331014287537e-02 3.695594875962635029e-02
4.874285401557607728e-02 4.885532400817403642e-02 4.886548541450520117e-02 4.871683968550745425e-02 4.834624743348533982e-02 4.768794557429219261e-02 4.667829936100047206e-02 4.526095818974917168e-02 4.339202429890411106e-02 4.104476394165606362e-02 3.821328323857398762e-02 3.491447190052601041e-02 3.118745143328663719e-02 2.708992866778293929e-02 2.269175537152269204e-02 1.806931491857031655e-02 1.331772024143266370e-02 8.672580291615564207e-03 5.395778224760885630e-03 7.278431201923888337e-03 1.300640064098583515e-02 2.026017301807589432e-02 2.860560286434429139e-02 3.788247205887937397e-02 4.786183427157811310e-02 5.817406151287499161e-02 6.830110178290578482e-02 7.760126498910198400e-02 8.535882299820214680e-02 9.085408174258263747e-02 9.344853147323115006e-02 9.267747468990104875e-02 8.834088786510639613e-02 8.058423677021421538e-02 6.996801298819166348e-02 5.754490001756812356e-02 4.500578165170497635e-02 3.494228334218629078e-02 3.044979317899746893e-02 3.188729118683979874e-02 3.541838680525050131e-02 3.720768312250700288e-02 3.511614602180217204e-02 2.824420740187086679e-02 1.682576115648863960e-02 7.024358463948100068e-03 2.128250459108859544e-02 4.036092916075457310e-02 5.780078382714631119e-02 7.104090568317757148e-02 7.889644667001613487e-02 8.239037846696324607e-02 8.527970624545863632e-02 9.254420388214076865e-02 1.062703736715652075e-01 1.238127862842712534e-01 1.406836456137129654e-01 1.534652901541839753e-01 1.606166116021214285e-01 1.620210761022655710e-01 1.582246154392802084e-01 1.500825162536247037e-01 1.390120178330584433e-01 1.272249591043827233e-01 1.169827599919191496e-01 1.089205764142022886e-01 1.013399085252690707e-01 9.188503213140987447e-02 8.024363724696383093e-02 7.063301114819692250e-02 7.253816389913633755e-02 9.134280070315109468e-02 1.202198863388769107e-01 1.490250474979979423e-01 1.698095059591002154e-01 1.785265541272126333e-01 1.769721758710959270e-01 1.731914056168357141e-01 1.765081222097458769e-01 1.880519684132371250e-01 1.993854539433503048e-01 2.012194211577474912e-01 1.895719437713757616e-01 1.661933470857150097e-01 1.362823923426081940e-01 1.060119918302653563e-01 8.188718711215438317e-02 7.157913005113637761e-02 7.831585052750987541e-02 9.426472421494598575e-02 1.102543581132470613e-01 1.219064428395700145e-01 1.285716050433981239e-01 1.311313547345835384e-01 1.299124462194014007e-01 1.238888635073203265e-01 1.116282142804127936e-01 9.284489862604095034e-02 6.931453949532878633e-02 4.519408680735471917e-02 2.879788302959115573e-02 3.114509781723288559e-02 4.341390273628989438e-02 5.496090189816091320e-02 6.355052246902542779e-02 6.890336339067323901e-02 7.063870251877205075e-02 6.817021427603822681e-02 6.126740717220783422e-02 5.067751681155874266e-02 3.874926971695627498e-02 3.042163026577403631e-02 3.147489909210419295e-02 3.959257315343524264e-02 4.832578704796401670e-02 5.431524114987184432e-02 5.649866398869681644e-02 5.500047210724497149e-02 5.061760539120613994e-02 4.449562228309653783e-02 3.787541798221254197e-02 3.189529676350327109e-02 2.745287808573059624e-02 2.512840674553873041e-02 2.516417443767488341e-02 2.749040945144434062e-02 3.178495696132414838e-02 3.755073608331033902e-02 4.419661846670237121e-02 5.111219557811045450e-02 5.773011940458781799e-02 6.357227992231655189e-02 6.827870150062757826e-02 7.162018271211925691e-02 7.349711524550199548e-02 7.392763610936670116e-02 7.302842349083898954e-02 7.099119115255536627e-02 6.805741907868709251e-02 6.449322427502807153e-02 6.056567299658581482e-02 5.652142556310562477e-02 5.256854733910889393e-02 4.886268171721024761e-02 4.549935063153243142e-02 4.251429931281058144e-02 3.989277139365404040e-02 3.758629211509308121e-02 3.553308293639434456e-02 3.367724890466362170e-02 3.198293026651381765e-02
5.142631572952513497e-02 5.160764392973594267e-02 5.177060725410208980e-02 5.187578046333674031e-02 5.186975241548340970e-02 5.168701587012877047e-02 5.125327740134458243e-02 5.048995051464600509e-02 4.931949329459824061e-02 4.767119515706888522e-02 4.548698403207811214e-02 4.272680486660564853e-02 3.937313857894425562e-02 3.543439507306676839e-02 3.094754731470067757e-02 2.598251783112025259e-02 2.065852737140499301e-02 1.521541858490751270e-02 1.035002062146270739e-02 8.443632486667239020e-03 1.197487949755463715e-02 1.862202011125489026e-02 2.664705177897763386e-02 3.557418453801888814e-02 4.519502721256454802e-02 5.527823425365979010e-02 6.547905692103908604e-02 7.531291934840876612e-02 8.416667487910220458e-02 9.134037404077492706e-02 9.611451681992824736e-02 9.783603111300571975e-02 9.601343334961055798e-02 9.040907066351944188e-02 8.111548114762506811e-02 6.860607416480332676e-02 5.376317241742233771e-02 3.793300567766152986e-02 2.328605942890930869e-02 1.474582579766519318e-02 1.764949758667444524e-02 2.379186309043153369e-02 2.695255669506766219e-02 2.575585112175083138e-02 2.151952161608800332e-02 2.083439318479046037e-02 3.141290728698909601e-02 4.893875342975045895e-02 6.741494497886520165e-02 8.284117300323992628e-02 9.263484374283614819e-02 9.634041249825496533e-02 9.674652955585984204e-02 9.986078227349232117e-02 1.109901533909937038e-01 1.292615462574646379e-01 1.488558232915327406e-01 1.641310879810549961e-01 1.722508151965562173e-01 1.733417051812465026e-01 1.693131187147084160e-01 1.621691432141144640e-01 1.529731706787892942e-01 1.421895723912106613e-01 1.306302528346779124e-01 1.195289436160547475e-01 1.095433077411452488e-01 1.004646343318045115e-01 9.338161336824728209e-02 9.375979549792250178e-02 1.086647229371903584e-01 1.371793962486524410e-01 1.704111156086372536e-01 1.983384338482174769e-01 2.134239452078131316e-01 2.128420514432520505e-01 2.004169005708124895e-01 1.866132646638087866e-01 1.826687129509026730e-01 1.895474507657630425e-01 1.970229188250232077e-01 1.948307659056278673e-01 1.793655714484465868e-01 1.532754237428411714e-01 1.225524242780382383e-01 9.398584050329049366e-02 7.431867027684417593e-02 6.862534557391443413e-02 7.432582839349451131e-02 8.306649936499058140e-02 8.955703765898852253e-02 9.360822647724426071e-02 9.775763705349527211e-02 1.032461692173518436e-01 1.077544746241274470e-01 1.072853768641673783e-01 9.924050763004413356e-02 8.386158741994564902e-02 6.416911269340749846e-02 4.567521749902617167e-02 3.664710977635938366e-02 4.161948807219369856e-02 5.340057492607889339e-02 6.547065110166558344e-02 7.508143534477351722e-02 8.059190060940008005e-02 8.079356302392728950e-02 7.520347054982544355e-02 6.444674784310931714e-02 5.051605033525601030e-02 3.719542063069448956e-02 3.054283886816793955e-02 3.377774102803113992e-02 4.118185505139269897e-02 4.719891451515356023e-02 4.982347615159130744e-02 4.894299401158035134e-02 4.536363020985140909e-02 4.031531706498237694e-02 3.511231087260954786e-02 3.088505891739785555e-02 2.838989111709003949e-02 2.797202851483817504e-02 2.970163769294211636e-02 3.349119235081320783e-02 3.906617868755365985e-02 4.593596063521569045e-02 5.346510145169560552e-02 6.098530911754899975e-02 6.788690873488525956e-02 7.367658418888664573e-02 7.800674670133997401e-02 8.068343371284221466e-02 8.165841355107629485e-02 8.101032442041752879e-02 7.891907111357830684e-02 7.563704595430220667e-02 7.145996900922271799e-02 6.669932095992193999e-02 6.165758525951014341e-02 5.660696968312592392e-02 5.177210616091598022e-02 4.731754562270815145e-02 4.334154008609675951e-02 3.987803088812236912e-02 3.690798883984807571e-02 3.437884540005807510e-02 3.222775199328536261e-02 3.040282073862444687e-02 2.887736138570733829e-02 2.765449444349776451e-02
5.430432119137124092e-02 5.442963287709525616e-02 5.457540584227072583e-02 5.473007113102480031e-02 5.486630661454898472e-02 5.493953795041732480e-02 5.488810118799486437e-02 5.463522829850660928e-02 5.409276626687056777e-02 5.316634351608595654e-02 5.176158793266233404e-02 4.979097715869578583e-02 4.718095632939763723e-02 4.387912719318286942e-02 3.986176647751776825e-02 3.514322795393848980e-02 2.979279217376797073e-02 2.397840207827856007e-02 1.811123250815912730e-02 1.336502718884045003e-02 1.258723057733553662e-02 1.727587664622378533e-02 2.507853249517109917e-02 3.433221163193390241e-02 4.441100717664471509e-02 5.498690644766293656e-02 6.575718540200528595e-02 7.634466214622184776e-02 8.625956695541739383e-02 9.489884256119419936e-02 1.015778798878839151e-01 1.055914209549037863e-01 1.062974222037860184e-01 1.032136229745996003e-01 9.611290828809986031e-02 8.510153478320429954e-02 7.066536007734397495e-02 5.367574441164697091e-02 3.536889668444160445e-02 1.746525950451262299e-02 6.578567733859791954e-03 1.662208095033608848e-02 2.665369830612293600e-02 3.290040615285879516e-02 3.604289661974525300e-02 3.898126871462563592e-02 4.597820755791345165e-02 5.884513286428019047e-02 7.517452020670545298e-02 9.080905189929733279e-02 1.019858461896690355e-01 1.067257118183083109e-01 1.063822513531606645e-01 1.067961926775954778e-01 1.157378279968268864e-01 1.350222429540238744e-01 1.581490973914704834e-01 1.767430545025232003e-01 1.855326842071038373e-01 1.838661929586905275e-01 1.752403939431397828e-01 1.649312143204432757e-01 1.562809141485827780e-01 1.485702196870704594e-01 1.390025028285042930e-01 1.263116874472115236e-01 1.123834632762639452e-01 1.019294853766725129e-01 1.016432580539183561e-01 1.172464092821416531e-01 1.482172252761944642e-01 1.876272554993408115e-01 2.257946432629867051e-01 2.530849308956253374e-01 2.625149872808322238e-01 2.524527198882750567e-01 2.285750507990428615e-01 2.034361236413721741e-01 1.900731056373308192e-01 1.899362995878252358e-01 1.917233372842298833e-01 1.844266520238367069e-01 1.648097065741384593e-01 1.363409707045758201e-01 1.058178252160018318e-01 8.081690286792721223e-02 6.761035760608967438e-02 6.602385855705429629e-02 6.799127501129069440e-02 6.625318319370462894e-02 5.976054349499715368e-02 5.463902727931035236e-02 5.945184368401298936e-02 7.229578959803105442e-02 8.386792758588822172e-02 8.796041697572153095e-02 8.303226733056461029e-02 7.109713441059734018e-02 5.659761251178516833e-02 4.579453996041749769e-02 4.493431090568385244e-02 5.386996971807304219e-02 6.695761879316348975e-02 7.953447146678352397e-02 8.849214420871345799e-02 9.171318104803453941e-02 8.818899555048362315e-02 7.824239845189012721e-02 6.355208234441762916e-02 4.706867950426457670e-02 3.321897409424566516e-02 2.766409825708550721e-02 3.078065951338118666e-02 3.590479791131861304e-02 3.897250559029969558e-02 3.926080978800982474e-02 3.753021481906826384e-02 3.507400172651041481e-02 3.310771277083646852e-02 3.232973622071768499e-02 3.287472106627719465e-02 3.469963361635614724e-02 3.792083708910543027e-02 4.273227325080723726e-02 4.910207546220779484e-02 5.663127668857257518e-02 6.465930452326246192e-02 7.245110956024644611e-02 7.934045883569107449e-02 8.480865706773800528e-02 8.851622476317493049e-02 9.030478697942379007e-02 9.018040812185094957e-02 8.828583281681816330e-02 8.486708386018727845e-02 8.023854497143712017e-02 7.474953446169320392e-02 6.875434631432034149e-02 6.258683928446381883e-02 5.653999441202629123e-02 5.085057125725354898e-02 4.568919037530377869e-02 4.115679467756215570e-02 3.728899985328241323e-02 3.406936049748419265e-02 3.145030348337721909e-02 2.937708621755887040e-02 2.780780509524462957e-02 2.672306160159738930e-02 2.612237170045184076e-02 2.600952024674104204e-02
5.756379607852436797e-02 5.761601178163211490e-02 5.767144765604032691e-02 5.774399332079740293e-02 5.783686905770892006e-02 5.793824703244798008e-02 5.801764385795296630e-02 5.802379433139349257e-02 5.788454164570867172e-02 5.750898054619515282e-02 5.679177052580969970e-02 5.561930060733231290e-02 5.387729820393123009e-02 5.145955852764914906e-02 4.827778409925135433e-02 4.427330090299665816e-02 3.943346423540225465e-02 3.382160609480117097e-02 2.764934407802586980e-02 2.149067746282920868e-02 1.691292751950191145e-02 1.700349494336131709e-02 2.284417640767544277e-02 3.209815817376400482e-02 4.302795156992905712e-02 5.483719154204126645e-02 6.704904480108475617e-02 7.924268015506934215e-02 9.095274981308185125e-02 1.016302898973416441e-01 1.106394979533767836e-01 1.172858636956558148e-01 1.208742879591686858e-01 1.207931393249872393e-01 1.166159429751929683e-01 1.082092365320053845e-01 9.583643670864615272e-02 8.026058044065581543e-02 6.289511144806225751e-02 4.619555381694401275e-02 3.462413205162978569e-02 3.355559346626332123e-02 4.084977322612124567e-02 4.968342579501710404e-02 5.674674957638851241e-02 6.189142399876813166e-02 6.697688424475398139e-02 7.452856897933320124e-02 8.550446729585478578e-02 9.803106123646758430e-02 1.085333624557676263e-01 1.139651646336739127e-01 1.141531113259680874e-01 1.139186599392256333e-01 1.220742912175647732e-01 1.429542403939368378e-01 1.702998754987177510e-01 1.932851581963027643e-01 2.034498732765893658e-01 1.977760994964366803e-01 1.798800119257322194e-01 1.592812173318375601e-01 1.463318996043700138e-01 1.427091228436334902e-01 1.397863662238966465e-01 1.291515114353235238e-01 1.105311996390200419e-01 9.491180319231597162e-02 1.022660550117576173e-01 1.376229370745794822e-01 1.872394845250419382e-01 2.386429564024065975e-01 2.820238522268389003e-01 3.087462989476053576e-01 3.129748623862650958e-01 2.944783997495875050e-01 2.605952488480676732e-01 2.254343803026457316e-01 2.031305190295847329e-01 1.955826984585050110e-01 1.910426911837348196e-01 1.779868171533906251e-01 1.533464796851145562e-01 1.213072776363147420e-01 8.999357122477714965e-02 6.900656001372013071e-02 6.349985188759990629e-02 6.565722329573914218e-02 6.378082881986384123e-02 5.216198070225566696e-02 3.086765677680235534e-02 7.861699417060982742e-03 2.759696238334025109e-02 5.038644718851197774e-02 6.444503855242902923e-02 6.848419513435345662e-02 6.428544530501974219e-02 5.572198388181681672e-02 4.787391323835168966e-02 4.612567891539832987e-02 5.305547444739823482e-02 6.608260310975030971e-02 8.067975741294146352e-02 9.281442882822857343e-02 9.945431869881353470e-02 9.890814947771650600e-02 9.105541190393283413e-02 7.727143658199930876e-02 6.007769607628046099e-02 4.272538643869984443e-02 2.902613232244190614e-02 2.283656603205738711e-02 2.371568085160337749e-02 2.662122059257563886e-02 2.902929345941027833e-02 3.104347973800891322e-02 3.332785109087947617e-02 3.608640833380460933e-02 3.905541596027842927e-02 4.200562850547671229e-02 4.511470278159215169e-02 4.894732001140343625e-02 5.409631513670178082e-02 6.075704680074710956e-02 6.857481511983631872e-02 7.681742847124492513e-02 8.464732083762793735e-02 9.131941787840196223e-02 9.627941587658725431e-02 9.919439525325245144e-02 9.994511751920520659e-02 9.859760765774462643e-02 9.536432966530553057e-02 9.056159981459532826e-02 8.456780777200494092e-02 7.778552664956062124e-02 7.060936992801708501e-02 6.340045339046665451e-02 5.646759370962459862e-02 5.005500162754775856e-02 4.433627089544184968e-02 3.941485891669303104e-02 3.533159853964330799e-02 3.207924175999929406e-02 2.962188028802428472e-02 2.791391376352062373e-02 2.691160601280232628e-02 2.657297291391772995e-02 2.684843513915151011e-02 2.767051695297636713e-02 2.895046711981289281e-02
6.115944703396235249e-02 6.123003718368411064e-02 6.124661662541629886e-02 6.123463582398574329e-02 6.121754332788718195e-02 6.121211060939216186e-02 6.122302263604902095e-02 6.123740609016276731e-02 6.122018858054911056e-02 6.111121405637316706e-02 6.082483819847239043e-02 6.025235557615517962e-02 5.926721610366770393e-02 5.773273425388233959e-02 5.551200322566208351e-02 5.248011640035898928e-02 4.853987374332891652e-02 4.364493672782244343e-02 3.784237916542015218e-02 3.137205300703376637e-02 2.494325039109102776e-02 2.045414341473147934e-02 2.127231778577040253e-02 2.837872240526287046e-02 3.938095424261581906e-02 5.240700314521812286e-02 6.649406866208606992e-02 8.101176687977867941e-02 9.539854224518765080e-02 1.090626520871762484e-01 1.213482170283134431e-01 1.315379149254130298e-01 1.388866660481473669e-01 1.426855859790085723e-01 1.423540670448266710e-01 1.375546989808253961e-01 1.283243775780041618e-01 1.152199638324130637e-01 9.949406788492684561e-02 8.333892191923183979e-02 7.013301671885700805e-02 6.384263899994140068e-02 6.599959570469661474e-02 7.359550157562172457e-02 8.231968940591552486e-02 8.957812010969735950e-02 9.486745064803002447e-02 9.927587734464464464e-02 1.044560828467365060e-01 1.110563146120533418e-01 1.177213562608460939e-01 1.219738903622563653e-01 1.227744052772257038e-01 1.235199970180497070e-01 1.324384873121588480e-01 1.551959691135619823e-01 1.866581815271833311e-01 2.147071600461077090e-01 2.278003764948864085e-01 2.193316025403698188e-01 1.903103144476667175e-01 1.514520183696903555e-01 1.233853754150376208e-01 1.215254430631013544e-01 1.308418050885740702e-01 1.281345616072245008e-01 1.061545476052361131e-01 7.967805480632061954e-02 9.397908067642701813e-02 1.528980355512223055e-01 2.225305896429476959e-01 2.862019033913482113e-01 3.344934161303279030e-01 3.604818375809070163e-01 3.602573297548160025e-01 3.352790126065643972e-01 2.943192815379785388e-01 2.525991002208007319e-01 2.247824399315919430e-01 2.126313574373747128e-01 2.036841712954580719e-01 1.855366471463991696e-01 1.547470167228762183e-01 1.160978752383746704e-01 8.008699430484067516e-02 6.131549265133880156e-02 6.394273644151431124e-02 7.071495271709467290e-02 6.941297564681667143e-02 5.899019075169448928e-02 4.604118082614836599e-02 4.218768312343031818e-02 4.952359320616166183e-02 5.722578086275902087e-02 5.888542490671590246e-02 5.440811436594576028e-02 4.701125960543113547e-02 4.096659384776112078e-02 4.014576613332057620e-02 4.672883047508603199e-02 5.981075515406510806e-02 7.602039923816207578e-02 9.122133097930812395e-02 1.017417264327916127e-01 1.052099688255068582e-01 1.009825631440794957e-01 9.010000690544084367e-02 7.485033622678931298e-02 5.813089544387592400e-02 4.284189730571630328e-02 3.150323064976355558e-02 2.590635643156008819e-02 2.605699372649247433e-02 2.999007315223923067e-02 3.571834264570524636e-02 4.190189447221424196e-02 4.757505805044919683e-02 5.216102219834842235e-02 5.563021106326791754e-02 5.855009605239586135e-02 6.189475103010727564e-02 6.658702428983169497e-02 7.299024446025292878e-02 8.073188526263234965e-02 8.894471284215166307e-02 9.663750811719061529e-02 1.029545672060737799e-01 1.072915854307965461e-01 1.093196826618911405e-01 1.089627358122255557e-01 1.063531713778520654e-01 1.017794278780200096e-01 9.563267579828854670e-02 8.835752706336937046e-02 8.040964289680205268e-02 7.222177368831760036e-02 6.417870115412162291e-02 5.660079612759947448e-02 4.973546398328679286e-02 4.375559202844178652e-02 3.876409759070453820e-02 3.480348269563397767e-02 3.186854565109818044e-02 2.991918430521607608e-02 2.888980081412151346e-02 2.869380894177090552e-02 2.922545540673510134e-02 3.036296604934295498e-02 3.197491627387933494e-02 3.392843273219008776e-02 3.609672833051051632e-02
6.483869566709211940e-02 6.508085033162044897e-02 6.520354861157695581e-02 6.522766091460049931e-02 6.517904198820696771e-02 6.508589482205789922e-02 6.497465422513294675e-02 6.486444332796394152e-02 6.476050898051503857e-02 6.464744407629245682e-02 6.448332030428081951e-02 6.419593413940129223e-02 6.368214277939579504e-02 6.281081712340901013e-02 6.142948175994100701e-02 5.937450914892538484e-02 5.648504895421776334e-02 5.262212448954870642e-02 4.769773709770681880e-02 4.172852402378273567e-02 3.495899036111491109e-02 2.819541211635536934e-02 2.363140067531166108e-02 2.504986152694106336e-02 3.353647652136854118e-02 4.655443861397776800e-02 6.205178513029605686e-02 7.890713884156448643e-02 9.634154730461405580e-02 1.136433156716549070e-01 1.300692513387729232e-01 1.448181170439335474e-01 1.570443043708128761e-01 1.659044060430979739e-01 1.706356577849439671e-01 1.706649385275642583e-01 1.657449088810551419e-01 1.561131839243100616e-01 1.426732343245240286e-01 1.271947739343771977e-01 1.124736211245563611e-01 1.021073887355237464e-01 9.908425104159730712e-02 1.034631853312436706e-01 1.121733035633754733e-01 1.214686619007210450e-01 1.288273285322520112e-01 1.334007404385823548e-01 1.357430052229004758e-01 1.370605971426883118e-01 1.381277136709021247e-01 1.386956016309408291e-01 1.385471678162356335e-01 1.401354726657025873e-01 1.499653863945873689e-01 1.736082110258199418e-01 2.076299935835256572e-01 2.402214428573630767e-01 2.577147394753763199e-01 2.497973104670329347e-01 2.131544809529302420e-01 1.544511867216474821e-01 9.575598684631028701e-02 8.344229293022917271e-02 1.113534957502838180e-01 1.237357102111221741e-01 1.025937511272593666e-01 5.934909569509346644e-02 7.789941651446997961e-02 1.626214989013136936e-01 2.514135317770391786e-01 3.262257030426966020e-01 3.783542290658217233e-01 4.032292124051938265e-01 3.996081927180829552e-01 3.707750324495344696e-01 3.264353679028379474e-01 2.824287068671458845e-01 2.538065957017529573e-01 2.417744550745758725e-01 2.321758201256641785e-01 2.106917028465304376e-01 1.729221418174063940e-01 1.244304342952187309e-01 7.906917898329594852e-02 5.968056018123844148e-02 7.035331095850144711e-02 8.315826341995787019e-02 8.738501397351729205e-02 8.647620982052031668e-02 8.661384160513367625e-02 8.885693939974698141e-02 8.876823359963964544e-02 8.239281155375750842e-02 6.973170118140893659e-02 5.429284587890291502e-02 4.100967388628058707e-02 3.413213105611086901e-02 3.613136323874045763e-02 4.690566867456006511e-02 6.340195649756186214e-02 8.111683608007863588e-02 9.572120811268471086e-02 1.041439198631633894e-01 1.051471677101656899e-01 9.933863382283826537e-02 8.870370080856149198e-02 7.587495779831845977e-02 6.341802745234056959e-02 5.339930890281130438e-02 4.731145276441418857e-02 4.596066059383356606e-02 4.895775788951966384e-02 5.467628682522903544e-02 6.112256711596625314e-02 6.671825083313803750e-02 7.062708326713507123e-02 7.285001202850770186e-02 7.417161398975234687e-02 7.588485588061227860e-02 7.922912455405807519e-02 8.474215236879786839e-02 9.200482418684911845e-02 9.995102891159075853e-02 1.073711036994687701e-01 1.132548319752363641e-01 1.169265930883130605e-01 1.180559674526108077e-01 1.166128369155908090e-01 1.128020955244029150e-01 1.069941435767438886e-01 9.965921487738979567e-02 9.130994743850373574e-02 8.245453458840720784e-02 7.356132887194687109e-02 6.503466922810248463e-02 5.720090358253478169e-02 5.030304168576672091e-02 4.450214015921350602e-02 3.988336181621824489e-02 3.646473739624105787e-02 3.420716647019064749e-02 3.302510616853393532e-02 3.279808937270888014e-02 3.338291359543339026e-02 3.462539218814109782e-02 3.637024894933992697e-02 3.846845465000021252e-02 4.078219210070233025e-02 4.318800933229764022e-02 4.557865843894575580e-02
6.823745243125825533e-02 6.880226227579896991e-02 6.920276144732501189e-02 6.944518059973341095e-02 6.954334679226829852e-02 6.951847375955992614e-02 6.939777139598063416e-02 6.921149574407348126e-02 6.898817857597699943e-02 6.874805210533092847e-02 6.849512373725319403e-02 6.820887820920581990e-02 6.783701716224521672e-02 6.729078878148352094e-02 6.644421574936562602e-02 6.513801466210927815e-02 6.318853978520252990e-02 6.040212875355369798e-02 5.659640540596896224e-02 5.163383980825599073e-02 4.548383006288316682e-02 3.836428529326400827e-02 3.112516440779430557e-02 2.621514152635708028e-02 2.801164997369173446e-02 3.791955788062927046e-02 5.315364861496185006e-02 7.142177788541996530e-02 9.144658800925176134e-02 1.123072513798744204e-01 1.331372816803391423e-01 1.530226427142558354e-01 1.709827751615284608e-01 1.859980327302429293e-01 1.970744837704418440e-01 2.033443712207409770e-01 2.042008851288643345e-01 1.994642118834852040e-01 1.895743770973999653e-01 1.758028435661990740e-01 1.604477034048713280e-01 1.468513615540150696e-01 1.387696856940999757e-01 1.386083976298279896e-01 1.456237508025337024e-01 1.564061896438736221e-01 1.670785450047424237e-01 1.748707763926757308e-01 1.785966652224189044e-01 1.785222801580763075e-01 1.758605896052707340e-01 1.721111108834252057e-01 1.689008854909171686e-01 1.690087994228953727e-01 1.774906082468031276e-01 1.991917663503947611e-01 2.325313486038156907e-01 2.674404750681041998e-01 2.895971495909323568e-01 2.858575115112424458e-01 2.487671086451703484e-01 1.798424322345920368e-01 9.143027568975641006e-02 2.971173156078375441e-02 8.466490907647590547e-02 1.174448537594682540e-01 1.028905172892289610e-01 4.391538747010511473e-02 5.999404249325856336e-02 1.680000938804879496e-01 2.718535006792332509e-01 3.548332166226351725e-01 4.088278401485581637e-01 4.320542251670351219e-01 4.264516713175625640e-01 3.968788800830555519e-01 3.529636811967759580e-01 3.103872327830844990e-01 2.847236454151039209e-01 2.767004589275188220e-01 2.695744941363182878e-01 2.461439933683370329e-01 2.009212560301738004e-01 1.409803765996655855e-01 8.454296117742080008e-02 6.405378207937177659e-02 8.227146896807388532e-02 1.009073728035433937e-01 1.108461399859718005e-01 1.169707183460746563e-01 1.225636370299507671e-01 1.249597494714518309e-01 1.198998991708277034e-01 1.063953389404918154e-01 8.753271842555575277e-02 6.828987531313114590e-02 5.239769013800238406e-02 4.123260245258081325e-02 3.746765729274221385e-02 4.537466839601337482e-02 6.158672861883540683e-02 7.891729619618802205e-02 9.247344888004108143e-02 9.999879562623301132e-02 1.013810108245369185e-01 9.797231148591098449e-02 9.176460269685900173e-02 8.470810702716673191e-02 7.844322859752947408e-02 7.437002911291695773e-02 7.355222323075287505e-02 7.615577943675888584e-02 8.108121519568700641e-02 8.647347831089603754e-02 9.062036790151911658e-02 9.256153742092330938e-02 9.232147760319027452e-02 9.087728830732685892e-02 8.985856774243834721e-02 9.090014030187903993e-02 9.480871271791882493e-02 1.011466039782456111e-01 1.085960635855251211e-01 1.156517174015270349e-01 1.210914856360352371e-01 1.241393624834566112e-01 1.244544897761688113e-01 1.220544126179040345e-01 1.172219218545156177e-01 1.104146360001553306e-01 1.021849843208365305e-01 9.311388598482590873e-02 8.375925173351356223e-02 7.461897499537434308e-02 6.610699972605578456e-02 5.854035317941589517e-02 5.213483435832483304e-02 4.700751292459135616e-02 4.318523594841985891e-02 4.061913547435888616e-02 3.920429167331520443e-02 3.880117109724228602e-02 3.925389678561226614e-02 4.040229479521593309e-02 4.208840783998282764e-02 4.416020597075851623e-02 4.647463909617649547e-02 4.890067467443042631e-02 5.132203878851032686e-02 5.363922692283328714e-02 5.577056080000009769e-02
7.098793518263243896e-02 7.197393889451833560e-02 7.278630631803655049e-02 7.341480652438225896e-02 7.385558251258182716e-02 7.411246631500467696e-02 7.419777743183351981e-02 7.413220627211301872e-02 7.394330942876144175e-02 7.366213883599366519e-02 7.331765854530446214e-02 7.292893443178931345e-02 7.249562709085372036e-02 7.198798321751483098e-02 7.133808965358545695e-02 7.043437180077756488e-02 6.912106860131483899e-02 6.720388569758231623e-02 6.446273627543519513e-02 6.067328236833090943e-02 5.564257384656914190e-02 4.927542216894440635e-02 4.172523401319810227e-02 3.380945897804723405e-02 2.813946197222200185e-02 2.987733625112824060e-02 4.108868945046342119e-02 5.862138804578355400e-02 7.984102452570927821e-02 1.033033816233630275e-01 1.279494732348326891e-01 1.527536906965105967e-01 1.766131282984746143e-01 1.983351282429089979e-01 2.166802464150048568e-01 2.304499766779046221e-01 2.386170273724715907e-01 2.404966882906197367e-01 2.359562535780415915e-01 2.256566660128804802e-01 2.113085329612523766e-01 1.958657782060201080e-01 1.833837241533536888e-01 1.779615687469217056e-01 1.815961127744437353e-01 1.926792823709636282e-01 2.070504426878929938e-01 2.202938319981138371e-01 2.292316511509021881e-01 2.324271068159885212e-01 2.301681108295609568e-01 2.241675757573082239e-01 2.171856398706145386e-01 2.129482351315664379e-01 2.162856334068468389e-01 2.318248284364592404e-01 2.598788047593703632e-01 2.931382998496752657e-01 3.182877138022838781e-01 3.207980557466165727e-01 2.901135681717916803e-01 2.240739647089249331e-01 1.316932517049803353e-01 3.847754250528620523e-02 6.689099542730690684e-02 1.125822480314195018e-01 1.076061877575692077e-01 5.032581306568489204e-02 5.517900579343522349e-02 1.713328900399951338e-01 2.824425111434037960e-01 3.686016724674936462e-01 4.215921511507840780e-01 4.425853235634624183e-01 4.368485912723804043e-01 4.100108186144518219e-01 3.699841959047155404e-01 3.311586399394038649e-01 3.099666182189221297e-01 3.074467601530239125e-01 3.041243086509921589e-01 2.795377170142648859e-01 2.273361659849604255e-01 1.568220795600036022e-01 9.152365091091115012e-02 7.274786375589002707e-02 9.689592151204381998e-02 1.185208454064234779e-01 1.302305032613101377e-01 1.376555345134972130e-01 1.431040066970073188e-01 1.434936438050231633e-01 1.358897720032309075e-01 1.212996795511745302e-01 1.037784860280985405e-01 8.694691678694316250e-02 7.139842279204550168e-02 5.614596540382513906e-02 4.327985987073967172e-02 4.091553510379240810e-02 5.203838383168684495e-02 6.792849536379472197e-02 8.212083407057464701e-02 9.241749561755785436e-02 9.867217773693043315e-02 1.015335125030440433e-01 1.019261638323318842e-01 1.010325791144895125e-01 1.003484085146202492e-01 1.013171195318210149e-01 1.045258302007006784e-01 1.092012778728669170e-01 1.136253173219084062e-01 1.160712355784972033e-01 1.155536189681635878e-01 1.121704642745985359e-01 1.071188417389527525e-01 1.024150824565567136e-01 1.002115826388607356e-01 1.017596494462671697e-01 1.067090770950634010e-01 1.134622708322456097e-01 1.201287699935044834e-01 1.252023272147747279e-01 1.277702995386519880e-01 1.274707368077099279e-01 1.243706432512727694e-01 1.188362024017080437e-01 1.114166733119755226e-01 1.027476450706723415e-01 9.347452231589417626e-02 8.419520726321710891e-02 7.541983808310516457e-02 6.754498910169597081e-02 6.084028961251614770e-02 5.544707111318490644e-02 5.139028352725003024e-02 4.860393418705048069e-02 4.696525931230505907e-02 4.632734864643652667e-02 4.654044847532078089e-02 4.745950655834416804e-02 4.894310356134490975e-02 5.085093123616287597e-02 5.304402920427855883e-02 5.538815213988408648e-02 5.775860960041796777e-02 6.004480685956818664e-02 6.215345988157330859e-02 6.401020719971453610e-02 6.555978996167105555e-02
7.279657455939071709e-02 7.422528921894286369e-02 7.550695492588760382e-02 7.661927255519968005e-02 7.754301938288388207e-02 7.826383805955382245e-02 7.877404500570091284e-02 7.907420953519637974e-02 7.917414199364268546e-02 7.909280949780174430e-02 7.885660402638650091e-02 7.849537869899426978e-02 7.803582710172035641e-02 7.749218797854193208e-02 7.685493232926879359e-02 7.607891724085689977e-02 7.507320411592344200e-02 7.369503358358746314e-02 7.175022228540856029e-02 6.900182940076855787e-02 6.518923373235331609e-02 6.006261884049584471e-02 5.344826724339361151e-02 4.539598110152469335e-02 3.659240117596508635e-02 2.961381380199583357e-02 3.049874005222284398e-02 4.260714903715951546e-02 6.233415611759395708e-02 8.651362213590661765e-02 1.134956429291853197e-01 1.420790459169641307e-01 1.710726316827409499e-01 1.991665064226667559e-01 2.249240187265595936e-01 2.468418015886029437e-01 2.634657009969335051e-01 2.735605951805532565e-01 2.763334109551568996e-01 2.717073815165061967e-01 2.606410870387782519e-01 2.454606579154068324e-01 2.300620674053044101e-01 2.195285996889131119e-01 2.184236116785342741e-01 2.280830102491490929e-01 2.455302208507762485e-01 2.653729188483202051e-01 2.823789272823640784e-01 2.929156331593198437e-01 2.954496516742329826e-01 2.906111069864116270e-01 2.810063375593006008e-01 2.708660474262608586e-01 2.655542666321528134e-01 2.704074157303688608e-01 2.879054939762232812e-01 3.142073675736009042e-01 3.385985198843320942e-01 3.468809544458644201e-01 3.266296067900226752e-01 2.726119096960050170e-01 1.915921369188080536e-01 1.090261706568458749e-01 8.525148362913677336e-02 1.137325487000335339e-01 1.143547816921851729e-01 7.226133918058973149e-02 7.215841916659766764e-02 1.742524660394030311e-01 2.820251490360344282e-01 3.646576672746508763e-01 4.130659090812318635e-01 4.313689797353820188e-01 4.278961401665149489e-01 4.076173445488582292e-01 3.745143069801643576e-01 3.402303025413609960e-01 3.224581257203003037e-01 3.242120838607470135e-01 3.243262791783320664e-01 2.994020118965976529e-01 2.424830170317010813e-01 1.653040863162049956e-01 9.690101519100213778e-02 8.337124327917488920e-02 1.096847096974187113e-01 1.292116377289938833e-01 1.367411804145435839e-01 1.393741441851596430e-01 1.407639767416108689e-01 1.392121742303846221e-01 1.330816939723494519e-01 1.237669223902062854e-01 1.136658132446932562e-01 1.030375039717556507e-01 8.989207532124512956e-02 7.260749623967877042e-02 5.214934829158941049e-02 3.416014572837943603e-02 3.289717635017532643e-02 4.955673982613714723e-02 6.985880270680971948e-02 8.792939584769103589e-02 1.018398279381120680e-01 1.111924238351453403e-01 1.168067738660942961e-01 1.204669509710944719e-01 1.241491259131345254e-01 1.288943458964070810e-01 1.341632613767553273e-01 1.382649090913087853e-01 1.394030534735453131e-01 1.365531540607217431e-01 1.298831221258853474e-01 1.208050328789813666e-01 1.117379406586409690e-01 1.054607934767520516e-01 1.039085792359725341e-01 1.070296945127118260e-01 1.129604799964999268e-01 1.193189279141289721e-01 1.242226531132290118e-01 1.265806905870267007e-01 1.260017842473172833e-01 1.226079427269074623e-01 1.168563090064609206e-01 1.093914102566992397e-01 1.009283572810010798e-01 9.216341378406779639e-02 8.370789100525215243e-02 7.604211758640845586e-02 6.948853595524209781e-02 6.420620859125375501e-02 6.020998028114227241e-02 5.741218250560053971e-02 5.567449582538316205e-02 5.485157876565422558e-02 5.481354293116474929e-02 5.544709603634877942e-02 5.664499483686984138e-02 5.829508216973472434e-02 6.027563509457825597e-02 6.245790288859363187e-02 6.471308523523132405e-02 6.692030511689255057e-02 6.897319257492361133e-02 7.078409781291086778e-02 7.228594215935858769e-02 7.343218056089441392e-02 7.419545611566247256e-02
7.347912064268118104e-02 7.529526561449291500e-02 7.701665902209016423e-02 7.861664548846242218e-02 8.006787956003401374e-02 8.134382395298675461e-02 8.242057901554046551e-02 8.327894082282602528e-02 8.390649836048263976e-02 8.429946658780190782e-02 8.446381532002152082e-02 8.441511103152973816e-02 8.417638090122865624e-02 8.377330910168040434e-02 8.322628576758810126e-02 8.253934381253857921e-02 8.168685189985083750e-02 8.059983350606474140e-02 7.915463054108241858e-02 7.716699412847322082e-02 7.439454303612667851e-02 7.055051158744998774e-02 6.533353163749773540e-02 5.848638215047731459e-02 4.992700855467421817e-02 4.011537513644420488e-02 3.128233920460223028e-02 3.005291378026567900e-02 4.214000685498972554e-02 6.366946520965954814e-02 9.058222701382376285e-02 1.209233348703750294e-01 1.533292527313929177e-01 1.864322179943736502e-01 2.186971889978703842e-01 2.484144318712680211e-01 2.737783271309726651e-01 2.930382339393113322e-01 3.047208421781696375e-01 3.079260933133007860e-01 3.026985114018402312e-01 2.904682806958212016e-01 2.745039736344095926e-01 2.600977665803960726e-01 2.536845222300321834e-01 2.600204590138073257e-01 2.789145180528275758e-01 3.052183481237980001e-01 3.319122591502124964e-01 3.528529327507153868e-01 3.640457914049765598e-01 3.641018998665865314e-01 3.543438305791632992e-01 3.386168707865400140e-01 3.227215101647982198e-01 3.132294431541147173e-01 3.151615525919390093e-01 3.286453328058858148e-01 3.468591174119545761e-01 3.576483982440178400e-01 3.481122341885594107e-01 3.102270248680820686e-01 2.462901015964444051e-01 1.737239720014212285e-01 1.268932627665700641e-01 1.227773980475027199e-01 1.196697768595692685e-01 9.323977400661236092e-02 9.622586773221257495e-02 1.754615643524587432e-01 2.689978017311335790e-01 3.405320233570296451e-01 3.804972193695496108e-01 3.960681123377967627e-01 3.980325940126896445e-01 3.886592968244890201e-01 3.654456178075147776e-01 3.356008643192313068e-01 3.180428695445488008e-01 3.201353645498293821e-01 3.216979819079617831e-01 2.975511172558161221e-01 2.402613143032527043e-01 1.634790700725312629e-01 1.002794257809756645e-01 9.285289973694646481e-02 1.151893729351373408e-01 1.263928669153516759e-01 1.236351775337007491e-01 1.162862267073210554e-01 1.114854306217051699e-01 1.100714405160090892e-01 1.106700184379186686e-01 1.126664213899909589e-01 1.146226082561018350e-01 1.133079170286451637e-01 1.053302727220224860e-01 8.887499739223331252e-02 6.415738335214850319e-02 3.307967356588149832e-02 3.617045465598325675e-03 3.643002750704153747e-02 6.758921737896908533e-02 9.286827628721257277e-02 1.111524490820555572e-01 1.231534447980064534e-01 1.311037383241074050e-01 1.376730115252041697e-01 1.444553995706207017e-01 1.510936096390586847e-01 1.557631257296533400e-01 1.564344008857471990e-01 1.519258723905674568e-01 1.423938403558520638e-01 1.293941951269028945e-01 1.156867781290982222e-01 1.047128598929799453e-01 9.936825793888832969e-02 1.002700683206834975e-01 1.053760825232546022e-01 1.116653348468575196e-01 1.167502574307269780e-01 1.193170457623645431e-01 1.189485118915465101e-01 1.158386384050750506e-01 1.105490332302693640e-01 1.038214513074352946e-01 9.643546007613038040e-02 8.910100003832602256e-02 8.238055559451622212e-02 7.664212364901117069e-02 7.204950456219325061e-02 6.859414640165645283e-02 6.615939076905855143e-02 6.459261401712339257e-02 6.375855640284402992e-02 6.356061019010872393e-02 6.393399165372080917e-02 6.482454955238206584e-02 6.616759936701234468e-02 6.787599078168291000e-02 6.983972106682713454e-02 7.193412504744191305e-02 7.403164325634126186e-02 7.601293465763717117e-02 7.777504158136328005e-02 7.923605680343576152e-02 8.033675335885902269e-02 8.103999865714782425e-02 8.132876058344844228e-02 8.120335155317882914e-02
7.295760939475848250e-02 7.504766309032018246e-02 7.710469287049358245e-02 7.910624615198005860e-02 8.102615510286875766e-02 8.283525223157910122e-02 8.450254680860849743e-02 8.599686947421356087e-02 8.728893512064885007e-02 8.835369347714357169e-02 8.917272795737476998e-02 8.973632415508725479e-02 9.004466611592430725e-02 9.010745503009003066e-02 8.994113469259235050e-02 8.956294224407930493e-02 8.898130075051997878e-02 8.818273249514915757e-02 8.711649060546332313e-02 8.567927976674673263e-02 8.370339261491631377e-02 8.095202069527546174e-02 7.712558975198395561e-02 7.188394528084954271e-02 6.489467007392023257e-02 5.593981308418944504e-02 4.520439238849552344e-02 3.428344069020888146e-02 2.940920581725622526e-02 3.967036415517532361e-02 6.214437215182417457e-02 9.125242752874092311e-02 1.244940668915273524e-01 1.602877699298603520e-01 1.970691939165476192e-01 2.330603952836638737e-01 2.662557483511837075e-01 2.945211922593445331e-01 3.157887383239471601e-01 3.283487272854830330e-01 3.312481680580859900e-01 3.248055553273515028e-01 3.112370149977962130e-01 2.952691976991443368e-01 2.841494657892705833e-01 2.856534036917429131e-01 3.035996364842739603e-01 3.348185415380541818e-01 3.713206140023826429e-01 4.044331447792963163e-01 4.272910828631791280e-01 4.358356948270015740e-01 4.292425482541797899e-01 4.100486511270042822e-01 3.838537291303086851e-01 3.583276999606819224e-01 3.411299854858068081e-01 3.365802346532009159e-01 3.425117802173658355e-01 3.501466648339995325e-01 3.475948816551669984e-01 3.249720041742898413e-01 2.795360145871241819e-01 2.196824346191674771e-01 1.652621947431717475e-01 1.350795328647213245e-01 1.207723197029832440e-01 1.053218124988284238e-01 1.132664643838362517e-01 1.699812970796917289e-01 2.406924961978415822e-01 2.939396519149625187e-01 3.219975375342820079e-01 3.357825678479631204e-01 3.476605751490311480e-01 3.543747934423164270e-01 3.445477067971417506e-01 3.194754217260764584e-01 2.980176025885601376e-01 2.939149645519076870e-01 2.927969339395073978e-01 2.703152158834106200e-01 2.186797213858082678e-01 1.520435627085586494e-01 1.026301355025899253e-01 9.744435300188748761e-02 1.080682352571330773e-01 1.054344291634732311e-01 8.887533567657270039e-02 6.890401351804159580e-02 5.689054232920914139e-02 5.833426267080706745e-02 7.081734717133501833e-02 8.902681539524726073e-02 1.068877745733537027e-01 1.182250388693784349e-01 1.183528843221351018e-01 1.053485451171582710e-01 8.074760153966172027e-02 5.088432280323878371e-02 3.585919219999179203e-02 5.592019693841134703e-02 8.406501967134244468e-02 1.067606408832430520e-01 1.220656519479924318e-01 1.319452939316717033e-01 1.397283166952566213e-01 1.477411123405645565e-01 1.558178630376186313e-01 1.617660683833216373e-01 1.630130327399136880e-01 1.579630935280554871e-01 1.465696680056841061e-01 1.303627083056924929e-01 1.122512811964228446e-01 9.619863418923765841e-02 8.630762228244764911e-02 8.454564011873906548e-02 8.897107650519621436e-02 9.564925764979494149e-02 1.014559538825711288e-01 1.048104680410051476e-01 1.053062141776596738e-01 1.032539238673017418e-01 9.934501206512155735e-02 9.441185289160262950e-02 8.925052224368386355e-02 8.449158090706336555e-02 8.052338101122410996e-02 7.748108693729911789e-02 7.530270688083012809e-02 7.382596490793255639e-02 7.288277137020880703e-02 7.235821038608954148e-02 7.220584779632867323e-02 7.243011696667177313e-02 7.305313372865122890e-02 7.408186421393515853e-02 7.548655905059627191e-02 7.719478322656757319e-02 7.909903119611751132e-02 8.107203596310985638e-02 8.298345248700950139e-02 8.471360061043278766e-02 8.616252136056648525e-02 8.725446760863880824e-02 8.793883311270002390e-02 8.818869839187661042e-02 8.799800198833068743e-02 8.737807864495318599e-02 8.635405896349263033e-02
7.123076453797394514e-02 7.345257951574971078e-02 7.569428985998362391e-02 7.794495297071178663e-02 8.018859114373573516e-02 8.240383956062839743e-02 8.456402230289740418e-02 8.663775697945073906e-02 8.859015260086586241e-02 9.038460963611895382e-02 9.198515253467716424e-02 9.335911908698485417e-02 9.447989369745984911e-02 9.532920277383320762e-02 9.589830119219359961e-02 9.618720322811684376e-02 9.620101935820836447e-02 9.594256326067754359e-02 9.540082441335294428e-02 9.453575259270197151e-02 9.326102041960761257e-02 9.142775442623546356e-02 8.881326027187078087e-02 8.511932415210961278e-02 7.998534217690288217e-02 7.302475422657428439e-02 6.390718660747658764e-02 5.256722401011066498e-02 3.989950891929832516e-02 3.051667238800381474e-02 3.597564993603753758e-02 5.768503690944347395e-02 8.801629945589907467e-02 1.233461135027350830e-01 1.617331352476119866e-01 2.013753605505454181e-01 2.402336204202638326e-01 2.759940468419354587e-01 3.061881136226216049e-01 3.284414535747502972e-01 3.408586079833223481e-01 3.425637581106211749e-01 3.344233299411727423e-01 3.199352349498151282e-01 3.059759073986424993e-01 3.021257020144911265e-01 3.164888588785937928e-01 3.497428497065774855e-01 3.944396888549096536e-01 4.398418656597453125e-01 4.761182688963776499e-01 4.961857994253647819e-01 4.965016144968367184e-01 4.775299196735476315e-01 4.438517914974329792e-01 4.035809848575372949e-01 3.665938338869550450e-01 3.411425126204974956e-01 3.297037408426023997e-01 3.272922764869760637e-01 3.241843993768189769e-01 3.105145539516963038e-01 2.803472057477069956e-01 2.348981610475334159e-01 1.838213165101989510e-01 1.415251589087597739e-01 1.161021192377178352e-01 1.053591541851159330e-01 1.152006171086000091e-01 1.508390011649373141e-01 1.935314921269269128e-01 2.230129315504849052e-01 2.373431786182410297e-01 2.531069111962598317e-01 2.820516369952176250e-01 3.106286642032657919e-01 3.179015964773248548e-01 2.995797685889403650e-01 2.716603521155260825e-01 2.530389961498450413e-01 2.414478912903116337e-01 2.194472428133338593e-01 1.800222307309643222e-01 1.348381668488606300e-01 1.044784541130444749e-01 9.364890676710131701e-02 8.442922601210448019e-02 6.719714373148635844e-02 4.897387666586591054e-02 3.936003705702796618e-02 3.147373497571349238e-02 1.257322064690669268e-02 1.978433999177076422e-02 5.920796725317334364e-02 9.635102455358626750e-02 1.222244705990118280e-01 1.312767354577086265e-01 1.231273969676765917e-01 1.034751772458063213e-01 8.476288814964452745e-02 8.216713306901111957e-02 9.588266533770022082e-02 1.125229542317612713e-01 1.240746722179405792e-01 1.300783320696286549e-01 1.340408653042163278e-01 1.395366897747205293e-01 1.470728422441112682e-01 1.539310081645499650e-01 1.564722240972589440e-01 1.521901251097629859e-01 1.404661839836704451e-01 1.224922941788142566e-01 1.009360053173152666e-01 7.972149652004101306e-02 6.394825160966687017e-02 5.829351062220398255e-02 6.216531649806817522e-02 6.999186522591101245e-02 7.726963252633937962e-02 8.212093946415599532e-02 8.428649777576309454e-02 8.430504692038696957e-02 8.303607398736535805e-02 8.134798045024976831e-02 7.990172809807008503e-02 7.903600831706907026e-02 7.877513156611376521e-02 7.893947524392208592e-02 7.929059258322258830e-02 7.964373582070019553e-02 7.992025666382462923e-02 8.014742624048283581e-02 8.042575512193043952e-02 8.088266519472009364e-02 8.162722823091804469e-02 8.271696298671694925e-02 8.414314455897341227e-02 8.583498013139154170e-02 8.767723165133210761e-02 8.953316193242855103e-02 9.126575794875121939e-02 9.275333852663782130e-02 9.389869495525850207e-02 9.463273660004295484e-02 9.491424352166262512e-02 9.472724744478761005e-02 9.407721067314367414e-02 9.298679761590981918e-02 9.149173061859587619e-02 8.963700603051036331e-02
6.833262209285875799e-02 7.054844484042344099e-02 7.281209908550712040e-02 7.512823687130923411e-02 7.749762211686608837e-02 7.991568963135191328e-02 8.237129251878801128e-02 8.484582739845603072e-02 8.731292096578498196e-02 8.973882847250660988e-02 9.208363437877879754e-02 9.430325870804764921e-02 9.635215968596838598e-02 9.818648231666507464e-02 9.976723150452306010e-02 1.010628501046676037e-01 1.020503749827827572e-01 1.027141748884859707e-01 1.030412315235066240e-01 1.030121395615573587e-01 1.025876102704658122e-01 1.016913326450811922e-01 1.001914675435215119e-01 9.788450919973776254e-02 9.448639222171319185e-02 8.963662473909944639e-02 8.292327162107913929e-02 7.394488984852286284e-02 6.245975165086626452e-02 4.882927474269126850e-02 3.575917094302864113e-02 3.349738565276300789e-02 5.115464510119295538e-02 8.102657088606836366e-02 1.171943594431211211e-01 1.569907905188029917e-01 1.982794552046252268e-01 2.387338857137299430e-01 2.757328791310983962e-01 3.064958203115631941e-01 3.283970141005914667e-01 3.394706614075651552e-01 3.391460245460009570e-01 3.292611201230828399e-01 3.152803937588274930e-01 3.069098933740485591e-01 3.155500416551998977e-01 3.470118784093771946e-01 3.964902736111449721e-01 4.523081256838126785e-01 5.020090823415767067e-01 5.354977795418877085e-01 5.462974240790586800e-01 5.323291768329507789e-01 4.964357332181640325e-01 4.463022815073207084e-01 3.931359179508926438e-01 3.482858436083679510e-01 3.179805096057074509e-01 2.999491417512307190e-01 2.863299153660092133e-01 2.694699136490766866e-01 2.447803137205901702e-01 2.111935156787955181e-01 1.716880094240932630e-01 1.334481348934343226e-01 1.055340161564523316e-01 9.382991844582494467e-02 9.799341016833233720e-02 1.119075612981463713e-01 1.246323391516278162e-01 1.287099746856400773e-01 1.347283181972464550e-01 1.673560773063080820e-01 2.236586616590235110e-01 2.748550995357048610e-01 2.984111389837144634e-01 2.888709210748580114e-01 2.564210056776232149e-01 2.174294926337503042e-01 1.822617195781112143e-01 1.526825133712669536e-01 1.304792162520928001e-01 1.175153417279552887e-01 1.052063876918359481e-01 8.042374310763400480e-02 4.331494730549811240e-02 4.166732928216340670e-02 8.325621272352430602e-02 1.117244054042199619e-01 1.123506421353811374e-01 8.496925738697638786e-02 4.484974858035081086e-02 5.179499893024575030e-02 9.715018363510490029e-02 1.317828418500756882e-01 1.462617560516928927e-01 1.431461276536803995e-01 1.326184862642700857e-01 1.272446254993116477e-01 1.318871741238234474e-01 1.401870568343033252e-01 1.441799145039480146e-01 1.413854070247647920e-01 1.349159294025403522e-01 1.304130381536609817e-01 1.313059355101909853e-01 1.357702715359484780e-01 1.388498856141609783e-01 1.363075306495473982e-01 1.262872953953096122e-01 1.091803274061521611e-01 8.693053498298157489e-02 6.237285624155340658e-02 3.903735798489687409e-02 2.292500449176215760e-02 2.382712447725371385e-02 3.423063884964688830e-02 4.383991947921442311e-02 5.076887275511620529e-02 5.547643232978131250e-02 5.898965536775213625e-02 6.228212265096930850e-02 6.592646144345448711e-02 6.999676740632285177e-02 7.420843059002453501e-02 7.815405364445329739e-02 8.149150467361204742e-02 8.403610776987140152e-02 8.577641271564043213e-02 8.684576815571892761e-02 8.747249307179108535e-02 8.792209859576739783e-02 8.844102342756031410e-02 8.921089263222689580e-02 9.032160602532501859e-02 9.176757904111834674e-02 9.346455710401795069e-02 9.527841515963278440e-02 9.705577488164414401e-02 9.864906592138289465e-02 9.993302160931556710e-02 1.008129858297564518e-01 1.012270085989194074e-01 1.011439544380017957e-01 1.005594489697113625e-01 9.949093868054514900e-02 9.797266093979342672e-02 9.605097415211612255e-02 9.378026860986742042e-02 9.121953618187610136e-02
6.429634735644434995e-02 6.640132508311702431e-02 6.854690122570951394e-02 7.075248753210272579e-02 7.303752952805059317e-02 7.541942413284438707e-02 7.791111953311756488e-02 8.051861854697275889e-02 8.323867839361399901e-02 8.605703301005064587e-02 8.894744487618422291e-02 9.187181978859092213e-02 9.478149959030131300e-02 9.761969903463550702e-02 1.003248852576373029e-01 1.028347156346370445e-01 1.050899506601661176e-01 1.070375459640293681e-01 1.086319245794812316e-01 1.098332968547741789e-01 1.106019381769443727e-01 1.108876986861713765e-01 1.106148381063864483e-01 1.096635849266344997e-01 1.078514548597798023e-01 1.049190061503985638e-01 1.005261518031573542e-01 9.426698337846187159e-02 8.571630550050081399e-02 7.454105723913895254e-02 6.079347699236312824e-02 4.589982119837900804e-02 3.632701652422170441e-02 4.528504756815215915e-02 7.169482892196983592e-02 1.068151132328233749e-01 1.463976986210136777e-01 1.877273745732559729e-01 2.281314552461598255e-01 2.646920398283215681e-01 2.943722822400368089e-01 3.144030252687950444e-01 3.229383531031066457e-01 3.200480527247055451e-01 3.091143186215692396e-01 2.983330240191927607e-01 3.003318613943907756e-01 3.259704515387232826e-01 3.752762390497256795e-01 4.374896606797369913e-01 4.984149161392031901e-01 5.453972337551752370e-01 5.692427718940006320e-01 5.652694405941878220e-01 5.341618401488212875e-01 4.823593670228080166e-01 4.212481051682162025e-01 3.639723873828355494e-01 3.191796640053807810e-01 2.854234073901181223e-01 2.539915836001311322e-01 2.185308248907043005e-01 1.807094795152273670e-01 1.477690169706945000e-01 1.245802220298325158e-01 1.080275388990756397e-01 9.221788384876797307e-02 7.607660341948219163e-02 6.220682434062395350e-02 5.048413677115790033e-02 4.061883534147344571e-02 5.376786010437790975e-02 1.027329679056140921e-01 1.688388716269139944e-01 2.343304031263303833e-01 2.838000347642888332e-01 3.070537033280119621e-01 3.011472330832521416e-01 2.685956788416654084e-01 2.142860001783435664e-01 1.463274371248621808e-01 8.581583719169175173e-02 7.933396666350127358e-02 1.048347778738304148e-01 1.044149490031119343e-01 6.416543448417430517e-02 1.215259763487538253e-02 9.173049648593838146e-02 1.607598610014932539e-01 1.969657468913929566e-01 1.924650851670551277e-01 1.539351881057525184e-01 1.048415376178009339e-01 9.024045616025348771e-02 1.199279061635453447e-01 1.499308174452877174e-01 1.637307818988672781e-01 1.655892934181473486e-01 1.664737132860338309e-01 1.727068821393318576e-01 1.806915841025018288e-01 1.829513096235733938e-01 1.755035144450802498e-01 1.599534901667379883e-01 1.421821187617916815e-01 1.291001714485763008e-01 1.238666947067412621e-01 1.234694772251222344e-01 1.222810763898908165e-01 1.164633424375313836e-01 1.050711961604758188e-01 8.928391610576877357e-02 7.135109861457220037e-02 5.371670458434012890e-02 3.836236549732535001e-02 2.633406375960958140e-02 1.760159425058966526e-02 1.207989574727780409e-02 1.226043243761465278e-02 1.913378368189254733e-02 2.935156550121547497e-02 4.081628706710305893e-02 5.233342627377188944e-02 6.304631672625245209e-02 7.235526662494509709e-02 7.991257405383329904e-02 8.560987364958450030e-02 8.954811015399941065e-02 9.199321802205298604e-02 9.332176404904370115e-02 9.396029398464791904e-02 9.432275114529244109e-02 9.475284672976946876e-02 9.548116968093445234e-02 9.660657932590571706e-02 9.810545178227630947e-02 9.986295445857684694e-02 1.017138838943332790e-01 1.034806768339818495e-01 1.050012922090450829e-01 1.061453817800656341e-01 1.068207192652366327e-01 1.069730035140724761e-01 1.065818676228567768e-01 1.056551531355410523e-01 1.042227550798127123e-01 1.023307780381930987e-01 1.000363699613664586e-01 9.740337234401168220e-02 9.449879417734902143e-02 9.139004631960294389e-02
5.914037461101241677e-02 6.107974584408237817e-02 6.301612328449518463e-02 6.497713591525092203e-02 6.699650593985172209e-02 6.911244495316473668e-02 7.136506305555471996e-02 7.379282454421014215e-02 7.642828061112845461e-02 7.929351987667783430e-02 8.239593720346599648e-02 8.572496693968877091e-02 8.925032909878058418e-02 9.292211837405318919e-02 9.667278830019011837e-02 1.004208122202635139e-01 1.040755752191717259e-01 1.075428638448588797e-01 1.107301478815470586e-01 1.135506728247436398e-01 1.159252212411757965e-01 1.177803289452538371e-01 1.190418887596332576e-01 1.196236053922260373e-01 1.194108153858154941e-01 1.182417683253811219e-01 1.158904047161238154e-01 1.120567016547849848e-01 1.063728979685829024e-01 9.843800135648832217e-02 8.790555182038067850e-02 7.469618701791920501e-02 5.959677311641624342e-02 4.623904818223525948e-02 4.497951427417565956e-02 6.344405678552043903e-02 9.462056076557659456e-02 1.318003457057044525e-01 1.711639969648901527e-01 2.095449463460286044e-01 2.437318819871235331e-01 2.705177456766979516e-01 2.871494367990719554e-01 2.921589948579332296e-01 2.866777360683939180e-01 2.762734575539900761e-01 2.723411609891039364e-01 2.889296148355608440e-01 3.322589648148835950e-01 3.949198397102452462e-01 4.624542288382210709e-01 5.205607702870543863e-01 5.580135687093573660e-01 5.679477614904868688e-01 5.488881756642600696e-01 5.054140359530648885e-01 4.477359994991529368e-01 3.888947605159355225e-01 3.384325454793889465e-01 2.954447175417017069e-01 2.496095711251054561e-01 1.915100917619339815e-01 1.218903038789128090e-01 5.771290113040564163e-02 5.253598636725453908e-02 8.140833911018195701e-02 8.789213812214623223e-02 6.752326164290060884e-02 2.953221223984284563e-02 3.326830527677387961e-02 9.289684739063927554e-02 1.632865104319685956e-01 2.372257873563939634e-01 3.027412153359287372e-01 3.474345083294968495e-01 3.660091332574770817e-01 3.625383611403045769e-01 3.436364119385076354e-01 3.083942585651677781e-01 2.487407358013661585e-01 1.616098008049972889e-01 5.917072944698718168e-02 3.993876717659646663e-02 9.770244447219630923e-02 1.040729672778953202e-01 6.602513454675766613e-02 7.450121415767428645e-02 1.590346334795071370e-01 2.323283029272974753e-01 2.653852530837712553e-01 2.526726990626692593e-01 2.075159640397460648e-01 1.593787930256815033e-01 1.423142342636413149e-01 1.562777085746964723e-01 1.731633950731201188e-01 1.822570989647222528e-01 1.895081514751555674e-01 2.015669233024910412e-01 2.159599962303280496e-01 2.245490639008946576e-01 2.214223040487594829e-01 2.062095274000188827e-01 1.834768476035524010e-01 1.604680252874278179e-01 1.438369089815103863e-01 1.359677544889453804e-01 1.340442495605715101e-01 1.334923011463019504e-01 1.313287123534269130e-01 1.266473500408232811e-01 1.196538989758115096e-01 1.107165783536569748e-01 9.992668128137648098e-02 8.714934492549640532e-02 7.232546796293144731e-02 5.580476583837248178e-02 3.876980397160480901e-02 2.476313438718343723e-02 2.329559944379490724e-02 3.520648973485621808e-02 5.019019293236372942e-02 6.417852371505540499e-02 7.593682603825803457e-02 8.507228232897662279e-02 9.160059958032037986e-02 9.580035457800414878e-02 9.812486886690476029e-02 9.912576571517923985e-02 9.937792753225022091e-02 9.940599884262131536e-02 9.961951020489166753e-02 1.002690253531116904e-01 1.014350043946084523e-01 1.030515570546647608e-01 1.049541597262702852e-01 1.069334042181783462e-01 1.087798322237835125e-01 1.103132356554144961e-01 1.113970035656755425e-01 1.119414922166815929e-01 1.119007651619631921e-01 1.112660730058673830e-01 1.100582554725504369e-01 1.083203074210557643e-01 1.061107257150876726e-01 1.034978789933362203e-01 1.005554331395500794e-01 9.735875657368894820e-02 9.398217898399272019e-02 9.049695933978951778e-02
5.289153720543991050e-02 5.466321239214359112e-02 5.636065305250911178e-02 5.800832196103605093e-02 5.964301522952321355e-02 6.131435994453345723e-02 6.308399823432665754e-02 6.502294608187571268e-02 6.720677612393451128e-02 6.970866066792789917e-02 7.259088959058064561e-02 7.589607067829154396e-02 7.963955248324686154e-02 8.380447102246646462e-02 8.834023486444318729e-02 9.316449422619110798e-02 9.816801174966829913e-02 1.032215341046543722e-01 1.081837088793891760e-01 1.129091387812284908e-01 1.172556703140501672e-01 1.210899230514586450e-01 1.242899254720129520e-01 1.267436641116904406e-01 1.283425631543469725e-01 1.289696004529487516e-01 1.284830932125741454e-01 1.266991730915302816e-01 1.233784701049845112e-01 1.182254415116344159e-01 1.109128605883848429e-01 1.011530083166113231e-01 8.886485502427567129e-02 7.458140362833971804e-02 6.054343707395278690e-02 5.309815086758021274e-02 6.131420868736949664e-02 8.489768541251052625e-02 1.168231257326914629e-01 1.517862325719632477e-01 1.858900998870725019e-01 2.156092097842962907e-01 2.376711675688203684e-01 2.495333680819992739e-01 2.503940522781589184e-01 2.428669791817272272e-01 2.351718538677846360e-01 2.413180291660946275e-01 2.731500121242685930e-01 3.290913616510867667e-01 3.964644534596425962e-01 4.606180481200833343e-01 5.093873434179982951e-01 5.346147422229271529e-01 5.331149675272277566e-01 5.072552179388934990e-01 4.645369866596152919e-01 4.152355453457450829e-01 3.674807836975673148e-01 3.218771191278943511e-01 2.714119290776830229e-01 2.088392408610208473e-01 1.359211096993663548e-01 7.408881660703044159e-02 7.483132029866185198e-02 1.043050696107624964e-01 1.098607288686630351e-01 8.943835179532631796e-02 7.953215276638285480e-02 1.296051661226654272e-01 2.157925228837916654e-01 3.145470201222813067e-01 4.101868981937641934e-01 4.832786068008949609e-01 5.163703667143384468e-01 5.053093220015595355e-01 4.642672049676772050e-01 4.151900326398690333e-01 3.650504005737220115e-01 2.992729641186288037e-01 2.048747935403336939e-01 9.167938340697696920e-02 3.376337518251869285e-02 9.361293782446840350e-02 1.083636131344588027e-01 9.566618752306373097e-02 1.331567794753835132e-01 2.133744147768269761e-01 2.782409951873559550e-01 3.013499569362704245e-01 2.820208896654547437e-01 2.393879630217555510e-01 2.025220260123363758e-01 1.895475591877727461e-01 1.917334523215011022e-01 1.949555902145549968e-01 1.996093255348753148e-01 2.127643767987302259e-01 2.335370991456783840e-01 2.523641762894710538e-01 2.602246543861275740e-01 2.539114021640029861e-01 2.360940043478964578e-01 2.132782974655106356e-01 1.930620096149299192e-01 1.809727040834851197e-01 1.779661209116100706e-01 1.808914545298847543e-01 1.854371374331148514e-01 1.882644520161997626e-01 1.873633635360960614e-01 1.817130628600787390e-01 1.709984292255321281e-01 1.555052041157574949e-01 1.361068540008200656e-01 1.142828806328432811e-01 9.220313190385952262e-02 7.297982109186440525e-02 6.081586053122928909e-02 5.899915921776904826e-02 6.571170072464813106e-02 7.587985202297184428e-02 8.582282106779902386e-02 9.384469709047649211e-02 9.942531390946295067e-02 1.026736809915414078e-01 1.040394792695528703e-01 1.041398510267681765e-01 1.036324020949441344e-01 1.031094955978864997e-01 1.030129497225731050e-01 1.035821060187037679e-01 1.048487288667674516e-01 1.066776682205898968e-01 1.088339459415389870e-01 1.110504702172625119e-01 1.130786976524949666e-01 1.147174162880131437e-01 1.158234234600418883e-01 1.163105239117544765e-01 1.161424359450847210e-01 1.153233607508683395e-01 1.138883631263315627e-01 1.118946273413106152e-01 1.094140124394560598e-01 1.065269865154897244e-01 1.033178483876080883e-01 9.987106983653679104e-02 9.626856722882273787e-02 9.258771333105819679e-02 8.889991565258720252e-02
4.565946039287658437e-02 4.730374284656144873e-02 4.879202209977396426e-02 5.013207648750860751e-02 5.134741876518989639e-02 5.248109651163977013e-02 5.359902370646295322e-02 5.479181138026983922e-02 5.617362514694110298e-02 5.787642660887514640e-02 6.003850726169383117e-02 6.278783639561280605e-02 6.622307717505741820e-02 7.039687029623441228e-02 7.530567644300778518e-02 8.088800749396331258e-02 8.702990010855737868e-02 9.357482570326192128e-02 1.003353311619269994e-01 1.071047326993329052e-01 1.136681520139411483e-01 1.198126275460361240e-01 1.253359753621388906e-01 1.300537319458081875e-01 1.338031249528122968e-01 1.364428166234903650e-01 1.378473864082164491e-01 1.378964120582579500e-01 1.364597741799253305e-01 1.333835193812382414e-01 1.284842210993631384e-01 1.215644942379183191e-01 1.124699652918432075e-01 1.012254348171539586e-01 8.833476532476039478e-02 7.543620895570192497e-02 6.648095789332546246e-02 6.773908482860045710e-02 8.222629757501734304e-02 1.061617723865597718e-01 1.340862325514670383e-01 1.615043267484798095e-01 1.846360470485222116e-01 2.002855599193540392e-01 2.063265774818447695e-01 2.028623855903597673e-01 1.942171978963290191e-01 1.910671863572843687e-01 2.076788401654993954e-01 2.497107345129259692e-01 3.088308292509591158e-01 3.715939271977853342e-01 4.262105227513460770e-01 4.644658704132732518e-01 4.823172133305763110e-01 4.798945939238625780e-01 4.605914278719827615e-01 4.291801146635400022e-01 3.895750238438376312e-01 3.435967680487929665e-01 2.921092502122373258e-01 2.386601794954068545e-01 1.935572248125040917e-01 1.710241186982074391e-01 1.703821170056880885e-01 1.706400865924925514e-01 1.566470930563970965e-01 1.388737953824333293e-01 1.573391366365093358e-01 2.307515779632058062e-01 3.382697944511905974e-01 4.609276684974802363e-01 5.787715429140343204e-01 6.655227658583651174e-01 6.974643261071120648e-01 6.678845956983179288e-01 5.945000218730687180e-01 5.094483370756339724e-01 4.316344849638601988e-01 3.498919763856638832e-01 2.460858613327422673e-01 1.260268657322810015e-01 4.475624122677962502e-02 9.032043171586393027e-02 1.192976199610574217e-01 1.331635326055873314e-01 1.770981644819427381e-01 2.411843864324330899e-01 2.875529159132113599e-01 2.979464897150835845e-01 2.780113022888646146e-01 2.489060990007837537e-01 2.300565034500315631e-01 2.224950573210067728e-01 2.162711632034451659e-01 2.101352317499216582e-01 2.137393481574993426e-01 2.325483882518589174e-01 2.583597264014479977e-01 2.784384312616361989e-01 2.852670196999061991e-01 2.783894899332812756e-01 2.626484701044004000e-01 2.455396071645153389e-01 2.341528089485975794e-01 2.320532930848462072e-01 2.379233045607005714e-01 2.472976411266933627e-01 2.553764548619213426e-01 2.585976151741096185e-01 2.549566840943624513e-01 2.438453646364358851e-01 2.258069760009384364e-01 2.023032964686883040e-01 1.755076600371635043e-01 1.481418594123754262e-01 1.233519579634241858e-01 1.044448576703398551e-01 9.393556971226985075e-02 9.181643135947217815e-02 9.522105605466608946e-02 1.005791301010048044e-01 1.054210981662354468e-01 1.085946279773356976e-01 1.098715292319048381e-01 1.095709887670653498e-01 1.082937412125702242e-01 1.067293838109457521e-01 1.055040219420885356e-01 1.050625801991489222e-01 1.056020469158076569e-01 1.070727050915279144e-01 1.092407068147719235e-01 1.117791260712648477e-01 1.143507356952044168e-01 1.166626655413830482e-01 1.184919385843014594e-01 1.196902310469844799e-01 1.201771000728383137e-01 1.199283477373057905e-01 1.189633927639235089e-01 1.173335546239525906e-01 1.151120102874475665e-01 1.123855905612575756e-01 1.092483040436679209e-01 1.057963623015454740e-01 1.021244469024384371e-01 9.832296467577607280e-02 9.447606119567872329e-02 9.066019450888183895e-02 8.694310786953590720e-02
3.779425649039429985e-02 3.937535627942376215e-02 4.073184213849019575e-02 4.184307359699458717e-02 4.270183551948453921e-02 4.332061030920643374e-02 4.373954177034476004e-02 4.403580868941654042e-02 4.433308787816140489e-02 4.480781925034008073e-02 4.568633302646373656e-02 4.722556821826238982e-02 4.967427701738084955e-02 5.322336694554200692e-02 5.796551852136147542e-02 6.388135865617834697e-02 7.085224942635943990e-02 7.868585853774205663e-02 8.714099775483115373e-02 9.594621560451858933e-02 1.048128711594701473e-01 1.134454160258136501e-01 1.215511157149139904e-01 1.288502406466915384e-01 1.350866257353570687e-01 1.400376124400485311e-01 1.435217791303778634e-01 1.454026288494834618e-01 1.455867549537162020e-01 1.440162646219794729e-01 1.406577458991275231e-01 1.354940459391428542e-01 1.285306768066203087e-01 1.198360985936644113e-01 1.096459481081774878e-01 9.857764831184268051e-02 8.800836708445999856e-02 8.052750417625445523e-02 7.967092330956263013e-02 8.763498326073183853e-02 1.030169824170016485e-01 1.220499475091941094e-01 1.407029685820941622e-01 1.554192900872105598e-01 1.633857080715823695e-01 1.631165188314675218e-01 1.556901587746245819e-01 1.468299221957248824e-01 1.481829482685083355e-01 1.708080658309419075e-01 2.135525776807476461e-01 2.661617068657169960e-01 3.185152341469610904e-01 3.636723460743538361e-01 3.978280085387725373e-01 4.192081493327106112e-01 4.263557565762868817e-01 4.169613060593299614e-01 3.887102196089908257e-01 3.425062971099133713e-01 2.869021530877578496e-01 2.408341323829465142e-01 2.247345887096142136e-01 2.346533452566202382e-01 2.441819075688479446e-01 2.354742667892816832e-01 2.128938706482251808e-01 2.043849343819871822e-01 2.417522426403290181e-01 3.255973961449666887e-01 4.423913016696581768e-01 5.798849105034893370e-01 7.162295059182084422e-01 8.185626430555684729e-01 8.568132036240851956e-01 8.208545393406813107e-01 7.283008976941781620e-01 6.143689362350416294e-01 5.050603329563876365e-01 3.976236809783256776e-01 2.769386970345298904e-01 1.459166626840369685e-01 4.634715006933406295e-02 8.796137497704252517e-02 1.336065580106223505e-01 1.627663779748979023e-01 1.986403990671371800e-01 2.374955088067596809e-01 2.601790597848543385e-01 2.601396918439393136e-01 2.484625460246770168e-01 2.408451412181029649e-01 2.398781369990311274e-01 2.361587154827011481e-01 2.254193604542140683e-01 2.166147315681675178e-01 2.232868897592485136e-01 2.464253233280202793e-01 2.734982727091097021e-01 2.922863981879442186e-01 2.978115797740797932e-01 2.919618752280170315e-01 2.811121372830198695e-01 2.731018196358959149e-01 2.735763570973213654e-01 2.831200995662799258e-01 2.976482708594370141e-01 3.114049661891077903e-01 3.195331706101176561e-01 3.190793531021420271e-01 3.090307271778159892e-01 2.900032683728395733e-01 2.638446862756501643e-01 2.332432131536153475e-01 2.013772947703927341e-01 1.715970096783569765e-01 1.470332655342498351e-01 1.299208149522703415e-01 1.206595674699872667e-01 1.174823153531663056e-01 1.175097497886739562e-01 1.182297989488742956e-01 1.181722978228993970e-01 1.168429910943472316e-01 1.144215925407757739e-01 1.114697018122220717e-01 1.086902323408450305e-01 1.067266409184525061e-01 1.060050220059356590e-01 1.066484070441653248e-01 1.084890800940281064e-01 1.111627772964034339e-01 1.142302633938302725e-01 1.172753603439698894e-01 1.199600141091959477e-01 1.220426870825801341e-01 1.233745631631823908e-01 1.238856581919429711e-01 1.235681191862964545e-01 1.224602824208838592e-01 1.206329011674474871e-01 1.181778785968543993e-01 1.151993668953238958e-01 1.118069151274518058e-01 1.081103048367260538e-01 1.042157265099989266e-01 1.002229871666849292e-01 9.622348520690313101e-02 9.229873845764388629e-02 8.851930430130977578e-02 8.494398695884367023e-02
3.022837174183732808e-02 3.180352705678042569e-02 3.313237554190669870e-02 3.416014503429627702e-02 3.483740944902905673e-02 3.512498603543322967e-02 3.500169281393868126e-02 3.447652745269026014e-02 3.360760738455363661e-02 3.253057858650210826e-02 3.149657366931728902e-02 3.090703063504637166e-02 3.130199028096921493e-02 3.323799722330037648e-02 3.707695950436521587e-02 4.286156539024746359e-02 5.038196172233068426e-02 5.931488252977135112e-02 6.931033666060816556e-02 8.001766030482054814e-02 9.108496691902251419e-02 1.021544115843799755e-01 1.128615458152762430e-01 1.228405951967187770e-01 1.317353257317034343e-01 1.392144169070745063e-01 1.449897927665865227e-01 1.488358734365590741e-01 1.506072299258213731e-01 1.502518633400509174e-01 1.478176504638678002e-01 1.434509162497936974e-01 1.373891871957340916e-01 1.299552775598321053e-01 1.215663102274079643e-01 1.127758519797690540e-01 1.043605478214029714e-01 9.742134405695326849e-02 9.336147139974955433e-02 9.349182099913851129e-02 9.824821257542332154e-02 1.066556792619830357e-01 1.165928658900793197e-01 1.254719290686407696e-01 1.308219490700580356e-01 1.307876231349576202e-01 1.247881556434999317e-01 1.146071386404663855e-01 1.059852938926769961e-01 1.085285320048199748e-01 1.284176561612163092e-01 1.621381617888364157e-01 2.029138459296513097e-01 2.462168932055020243e-01 2.893924884243643803e-01 3.291480119639020319e-01 3.593309627740587375e-01 3.709969338466537758e-01 3.556026362669888474e-01 3.106180937342908899e-01 2.468355018395584077e-01 1.970333388656449747e-01 2.011544454949513450e-01 2.407503242712361879e-01 2.695969984177954970e-01 2.722568148317542902e-01 2.649123192559722506e-01 2.787356539761377539e-01 3.275920968466945471e-01 4.057670431904845110e-01 5.139945957377205499e-01 6.523690933818309112e-01 7.993938611836219899e-01 9.155141011016749708e-01 9.646948318652328602e-01 9.337455370768816820e-01 8.382211141429781742e-01 7.107419933747310958e-01 5.772509238005588683e-01 4.418076995795987560e-01 2.981013031379755041e-01 1.513400361113849957e-01 3.365624901508523781e-02 8.944201963934525490e-02 1.469090615139964640e-01 1.781392991081519883e-01 1.971350105925795682e-01 2.079156553967566046e-01 2.087452536295590355e-01 2.055363630342757209e-01 2.099289438242975259e-01 2.230012783075205895e-01 2.329098932339183081e-01 2.306438655020593975e-01 2.199730990876686554e-01 2.152336334294991937e-01 2.278133923027860497e-01 2.533121599666634527e-01 2.784657011686166306e-01 2.937001361376929132e-01 2.968349578809056366e-01 2.919553664699444107e-01 2.868559039596910720e-01 2.891426450697923145e-01 3.017871044187145912e-01 3.216101211585719044e-01 3.420755111889236533e-01 3.569283199573925480e-01 3.620432991668781075e-01 3.557457527210236559e-01 3.384751536468110222e-01 3.122524566338981677e-01 2.801261684438778321e-01 2.456620744170523729e-01 2.124823097960027718e-01 1.837941526961336669e-01 1.618110300451039707e-01 1.471286977692116693e-01 1.385328883409306377e-01 1.336942575242167086e-01 1.303146215000097474e-01 1.268735630896930533e-01 1.227624592180572988e-01 1.180909600981536883e-01 1.134135722004882690e-01 1.094627119944529131e-01 1.069013161401557860e-01 1.061184185864812862e-01 1.071249514153110594e-01 1.095908775348493625e-01 1.129879729803775767e-01 1.167491487610924916e-01 1.203784129841750233e-01 1.234994932803158973e-01 1.258617699043990679e-01 1.273251760314712822e-01 1.278382072899814925e-01 1.274160234197824759e-01 1.261213576214683663e-01 1.240489000889054561e-01 1.213129793829158948e-01 1.180380799173308959e-01 1.143516798164492809e-01 1.103789259547174051e-01 1.062387233540102865e-01 1.020408831212337997e-01 9.788404118508213514e-02 9.385412957367125775e-02 9.002325433822161438e-02 8.644890890405665385e-02 8.317352352109180780e-02
2.513047906335789256e-02 2.666700383404223620e-02 2.803799146399463260e-02 2.915827135300939552e-02 2.994096140069606518e-02 3.029804552851303803e-02 3.014196776378141526e-02 2.938882092362742407e-02 2.796433777937196857e-02 2.581561826211653185e-02 2.293665842947586325e-02 1.943273579905925585e-02 1.570802017185530045e-02 1.299644081192344314e-02 1.376241135928371086e-02 1.902745519938376165e-02 2.731896810675202292e-02 3.745277112233279249e-02 4.884600660990611604e-02 6.112747135342196103e-02 7.396934629316950782e-02 8.702967115931502240e-02 9.993458908766550408e-02 1.122778893453134919e-01 1.236309054600882862e-01 1.335605110796204975e-01 1.416542577656372814e-01 1.475517743892034439e-01 1.509810630174175661e-01 1.517975136345669496e-01 1.500224000638865907e-01 1.458762730249612005e-01 1.398007853855151583e-01 1.324595070256442686e-01 1.247036802688479273e-01 1.174843225999597091e-01 1.116969500664802412e-01 1.079780765527121045e-01 1.065338683690449095e-01 1.071049845065796674e-01 1.090836554955681437e-01 1.116779797176219446e-01 1.140178815580798477e-01 1.152003689897444366e-01 1.143473426078104593e-01 1.107448169272519517e-01 1.040830842381286064e-01 9.477000213374917048e-02 8.426836804035704731e-02 7.539397091531048478e-02 7.232091764056729211e-02 7.950435334893921069e-02 9.964369119041736889e-02 1.329614496061546636e-01 1.770578602564092663e-01 2.258886211374999675e-01 2.693878116602955730e-01 2.949420328693978521e-01 2.908092787224475506e-01 2.509764625173793728e-01 1.811867644039269198e-01 1.122042352696190487e-01 1.195291207212416107e-01 1.820596784863383888e-01 2.333161973779008802e-01 2.672563149290775875e-01 3.035356059090454917e-01 3.542321896577888540e-01 4.103359877364841091e-01 4.675410851665743328e-01 5.464068852610495242e-01 6.677270884041207610e-01 8.140027803970504294e-01 9.385715366125032544e-01 1.000000000000000000e+00 9.829129550476333188e-01 8.995324088398659601e-01 7.756724382040417476e-01 6.316306757622792700e-01 4.745193504946216279e-01 3.079357947541804807e-01 1.439093012635018765e-01 5.586300946372774190e-03 1.009892160337819561e-01 1.598711334356042457e-01 1.823943091282612949e-01 1.812220370861800933e-01 1.682646552746842050e-01 1.564000091084001842e-01 1.599040122092764693e-01 1.803078002717352357e-01 2.027912361822689913e-01 2.137964312716885418e-01 2.112758723409793593e-01 2.048333230301393193e-01 2.086166935799607658e-01 2.276871077564083523e-01 2.534765737618765447e-01 2.743343783123270985e-01 2.839550791155572851e-01 2.830320638722627624e-01 2.780846849659151521e-01 2.783197959322293857e-01 2.901371877701260926e-01 3.126461611099417004e-01 3.390511036309008519e-01 3.614924685738317156e-01 3.742415523129175581e-01 3.745246108895469161e-01 3.622189369365909628e-01 3.392049847659542872e-01 3.086640086874392619e-01 2.744205426582591034e-01 2.403523502195923645e-01 2.098361897193806724e-01 1.851848511933820163e-01 1.671566532018362028e-01 1.548657369615120960e-01 1.463694850615165077e-01 1.396321275871318934e-01 1.332390912063370902e-01 1.266147170671155231e-01 1.199053030453202107e-01 1.137320295071620607e-01 1.089042893904374337e-01 1.061193105053295643e-01 1.057024936990795527e-01 1.074952129773393134e-01 1.109479430188773375e-01 1.153369980445953513e-01 1.199639975558151050e-01 1.242662280274579867e-01 1.278474954785461803e-01 1.304655137705020840e-01 1.320034884055529267e-01 1.324399335255999899e-01 1.318220792928808116e-01 1.302441757289915791e-01 1.278304541865931676e-01 1.247220473628853493e-01 1.210671131972637787e-01 1.170134804502443032e-01 1.127032346790421413e-01 1.082687627570259187e-01 1.038298673392496069e-01 9.949165317331462588e-02 9.534297936685652564e-02 9.145536710736676400e-02 8.788234604220854229e-02 8.465930152008960263e-02 8.180392966410651723e-02
2.564778522497648816e-02 2.695990523943036024e-02 2.830487682702507307e-02 2.958998943787151739e-02 3.071670391070705289e-02 3.158190375543122597e-02 3.207878424845096721e-02 3.209790912616380248e-02 3.152892654010620854e-02 3.026353946608935017e-02 2.820080406762028383e-02 2.525744519274054217e-02 2.139179267005639901e-02 1.667638977406988438e-02 1.160780892474540422e-02 8.658344902532040532e-03 1.255177368281737080e-02 2.120990872006841416e-02 3.198091775096623818e-02 4.407806807249471659e-02 5.711429141619944749e-02 7.074716416624139692e-02 8.460022166438932456e-02 9.824387315424309985e-02 1.111967008829336384e-01 1.229389366071277911e-01 1.329367012202747611e-01 1.406773070203829745e-01 1.457162512672225685e-01 1.477363773147160886e-01 1.466192633261829970e-01 1.425278977349080101e-01 1.359963000687503809e-01 1.280098071222534328e-01 1.200246379442611033e-01 1.138043569204547772e-01 1.109129044711220369e-01 1.119459990402880412e-01 1.160930802894409308e-01 1.215147213309345914e-01 1.261526325983853836e-01 1.283507580043746765e-01 1.271431175223859400e-01 1.223384218123413081e-01 1.145017735333909437e-01 1.048382850932247923e-01 9.488887684968509706e-02 8.589235400105710294e-02 7.787276878795953983e-02 6.910035831427116526e-02 5.675321442093284041e-02 3.929420402042842903e-02 2.719960857589750342e-02 5.170133063037316012e-02 9.617015374159748609e-02 1.439754294671418688e-01 1.847077723046364195e-01 2.082240632176340089e-01 2.063132697043227604e-01 1.757349559283091223e-01 1.207871039292525428e-01 5.406518928245032662e-02 2.418794841836149900e-02 7.732346939030561306e-02 1.389271181846424286e-01 2.228910776000044835e-01 3.255714949226695132e-01 4.211792764265107625e-01 4.836954652112787634e-01 5.117342507317617084e-01 5.437560562160582700e-01 6.288641000554967553e-01 7.608813763308445166e-01 8.859353802650897780e-01 9.575490741534166128e-01 9.590644441396133368e-01 8.982922349169314424e-01 7.914141335339658356e-01 6.503484382651143481e-01 4.830258583227379221e-01 3.017997195710984126e-01 1.281197426395593586e-01 3.860484049812944879e-02 1.284288647058892119e-01 1.790870195443869661e-01 1.875845176721947782e-01 1.679670101128183102e-01 1.401571529219867163e-01 1.281049547515908937e-01 1.426341491683623397e-01 1.678366821125107655e-01 1.858472983190530836e-01 1.906019988733301251e-01 1.869290433454210143e-01 1.866936512639883750e-01 1.995190334146814404e-01 2.231681422904279455e-01 2.471057067559959131e-01 2.621652258373680655e-01 2.651321955938867880e-01 2.594672307458528171e-01 2.540415214751132189e-01 2.587666623611660777e-01 2.775121783482726867e-01 3.053113982626784462e-01 3.331519868397336270e-01 3.533407105719593710e-01 3.614787210110488869e-01 3.563811657096103702e-01 3.393632327367140933e-01 3.134120711946873361e-01 2.823945147880717044e-01 2.503387439383766289e-01 2.207769994340336439e-01 1.961372470156124981e-01 1.772888680256307081e-01 1.635222887490536126e-01 1.531372745657241796e-01 1.443379713264872632e-01 1.359045654564966787e-01 1.274255307914532731e-01 1.192120871929086695e-01 1.120604252730858647e-01 1.069303144346716167e-01 1.045669460757097796e-01 1.051752596153159580e-01 1.083359866512540876e-01 1.132142566778809867e-01 1.188758337041284363e-01 1.245115888592265019e-01 1.295244705482710146e-01 1.335288121245924720e-01 1.363149601987803661e-01 1.378077271242461876e-01 1.380293435118110923e-01 1.370694147887348002e-01 1.350615126839543600e-01 1.321653008121481121e-01 1.285530698338781808e-01 1.243997136099957435e-01 1.198753489090347013e-01 1.151399297606551797e-01 1.103393344080512289e-01 1.056025183525541034e-01 1.010394414377039779e-01 9.673959598144939165e-02 9.277108389226711160e-02 8.918029917523453975e-02 8.599234311064866965e-02 8.321230504287152607e-02 8.082746776161278679e-02
3.208725593079282679e-02 3.315277921212247958e-02 3.441672385984089616e-02 3.581989640093566352e-02 3.728833864117254288e-02 3.873658871402967802e-02 4.007082353649569356e-02 4.119195315153671016e-02 4.199908717650972095e-02 4.239408954840304111e-02 4.228830531177927426e-02 4.161318974217721040e-02 4.033782922554848827e-02 3.849871563979967437e-02 3.625086126073041870e-02 3.395114436056961144e-02 3.226421792466343391e-02 3.218203451786610242e-02 3.471003495758889085e-02 4.028228314278722161e-02 4.859839783749097392e-02 5.900151150031515690e-02 7.079387635013426050e-02 8.331198468102871124e-02 9.590534631060339266e-02 1.079114312198360959e-01 1.186503953091496699e-01 1.274419889885949619e-01 1.336444523804377615e-01 1.367167107105348722e-01 1.363076520962073490e-01 1.323798721361340303e-01 1.253797564783314111e-01 1.164625933029207194e-01 1.077246063475123805e-01 1.021530539853511138e-01 1.026173038855838077e-01 1.098939246679732085e-01 1.218558722807053796e-01 1.348831823784207296e-01 1.454802757983038042e-01 1.510018879355963239e-01 1.499209827782545801e-01 1.420353006211358682e-01 1.287000890059784575e-01 1.129908231629020848e-01 9.932360565519987583e-02 9.134690323145382151e-02 8.823400086327619352e-02 8.415649642512126882e-02 7.235465050792180830e-02 4.859663401433202135e-02 1.402740132381568791e-02 3.665352697146143091e-02 8.507443495243897924e-02 1.267804785259592504e-01 1.511590045418891304e-01 1.510058608302560779e-01 1.277835483600476274e-01 1.014961167318367274e-01 1.096980900738539766e-01 1.406678165141664605e-01 1.469010708854256997e-01 9.912316682707951465e-02 1.026769245665241047e-02 1.658658461840856746e-01 3.332895812427469351e-01 4.689928901846956988e-01 5.389977373953770412e-01 5.406176765534711492e-01 5.202708817019461307e-01 5.542714053011436048e-01 6.589900758539181114e-01 7.758460649745472226e-01 8.532680764328985923e-01 8.736660728719937152e-01 8.393088314327992183e-01 7.556880081015723283e-01 6.270417925922535662e-01 4.626321074877826622e-01 2.827697311799360902e-01 1.237456603607624411e-01 9.616007426810421754e-02 1.696892027086605859e-01 2.092398966229963020e-01 2.061633360924859104e-01 1.754457887773265279e-01 1.434905560730859730e-01 1.374549036903197630e-01 1.550651567387184016e-01 1.727611826486655233e-01 1.782003145986471582e-01 1.728842689514165920e-01 1.667262123556029763e-01 1.711302179119579547e-01 1.890979762926442709e-01 2.129504648517350496e-01 2.324859785268703072e-01 2.413176419802365302e-01 2.388973191111007088e-01 2.307752829396598482e-01 2.268747719227744430e-01 2.357696588524575143e-01 2.576900448253853781e-01 2.850191157249132856e-01 3.087771554269780339e-01 3.227792636342063926e-01 3.243952723478534250e-01 3.139738847210630790e-01 2.939655182219551022e-01 2.680298089643624593e-01 2.401942845527245962e-01 2.140657191691014150e-01 1.921106677537917085e-01 1.751629269560915358e-01 1.624667455339317557e-01 1.523614570266440815e-01 1.432062867470567935e-01 1.340177843989440454e-01 1.246656202688245368e-01 1.157696676186572154e-01 1.084364237558287092e-01 1.038597291079923907e-01 1.028148074029782144e-01 1.052718442731110926e-01 1.104323610836445840e-01 1.171344042050103951e-01 1.242621519680322389e-01 1.309496827241646566e-01 1.366148703596964387e-01 1.409191561598515385e-01 1.437110079561999543e-01 1.449745927720447192e-01 1.447884939587180675e-01 1.432938765977104789e-01 1.406703433070844167e-01 1.371178002331698842e-01 1.328429667044367102e-01 1.280494482243202115e-01 1.229305122504977255e-01 1.176638757566725313e-01 1.124079564580640345e-01 1.072991755468346714e-01 1.024500417062284147e-01 9.794789660145886145e-02 9.385434856759658495e-02 9.020553449461819751e-02 8.701339063808474772e-02 8.426805117147755098e-02 8.194133257179647689e-02 7.999105259126311485e-02
4.151912128563371024e-02 4.253349678697852104e-02 4.381170334320250853e-02 4.533584839793738247e-02 4.707062464679696162e-02 4.896410882147449184e-02 5.094953230132732297e-02 5.294769456049377293e-02 5.486984691624413601e-02 5.662110356616288642e-02 5.810467522751189273e-02 5.922745018849258358e-02 5.990768903438636189e-02 6.008588715372303185e-02 5.974019837342839367e-02 5.890807039099485443e-02 5.771534309891019482e-02 5.641128543274167434e-02 5.539915051602450208e-02 5.523306820143419199e-02 5.653375391513556364e-02 5.980281891202968159e-02 6.521863725420376512e-02 7.255812733934774439e-02 8.127526020245647020e-02 9.063247039831635876e-02 9.979874340767874719e-02 1.079070510307680031e-01 1.140981817870297815e-01 1.175760942306853657e-01 1.176932760829406122e-01 1.140863130966528333e-01 1.068976545278198242e-01 9.715429021601752757e-02 8.738058164810559580e-02 8.209635064342882260e-02 8.623087053929040513e-02 1.006271532818902442e-01 1.212263276168744908e-01 1.427714666505917607e-01 1.607997769316818204e-01 1.719072753876104143e-01 1.738835653921691482e-01 1.660936899522587884e-01 1.501031187389306187e-01 1.304819529220937468e-01 1.150363630225797601e-01 1.110849225585690825e-01 1.168709114169034502e-01 1.215254200336392809e-01 1.140923686357447342e-01 8.833718922286769304e-02 4.498380620529347784e-02 2.982512248560748383e-02 8.837700323296374116e-02 1.411660072758268714e-01 1.674553580296392619e-01 1.541056846799752633e-01 9.832286583651388134e-02 4.211713777250616214e-02 1.262262786976670603e-01 2.173321116118727414e-01 2.581193869306605548e-01 2.232980702224002523e-01 1.242811584785399603e-01 1.479403542284799811e-01 3.293624904940250508e-01 4.880976408945646994e-01 5.664728852168804396e-01 5.536127298196972246e-01 4.929068563996242824e-01 4.739836405436597677e-01 5.428192665331051936e-01 6.446706988604665733e-01 7.232153101768230563e-01 7.591583320213011188e-01 7.483013032179198776e-01 6.870344442800783158e-01 5.759723946902427505e-01 4.282951310816491830e-01 2.723705857850723389e-01 1.593672632521641319e-01 1.607308552179164407e-01 2.150769815189696732e-01 2.448058117612036677e-01 2.382067319934021987e-01 2.100707570845813665e-01 1.875331624174530754e-01 1.875064312003310307e-01 1.977124121125496403e-01 1.990674472246733995e-01 1.865037562237373825e-01 1.678418480042575267e-01 1.563281656716040413e-01 1.602837638250589891e-01 1.760496037904438482e-01 1.939209841338817852e-01 2.062173982694986418e-01 2.097019907125654004e-01 2.060195193927925328e-01 2.014369380730725856e-01 2.040911077387067563e-01 2.180171767844150954e-01 2.396197822293077984e-01 2.612004778496797019e-01 2.760063760370645158e-01 2.803472422271067743e-01 2.736367398123633610e-01 2.577099041037190230e-01 2.359485230573189485e-01 2.123598907586516926e-01 1.906251646722920690e-01 1.731615166771873771e-01 1.604894460766026210e-01 1.513897429487496560e-01 1.438744477606664629e-01 1.362748729406180748e-01 1.278374942944780213e-01 1.188140591056556644e-01 1.102796547471578958e-01 1.037874500065048555e-01 1.008138205721263586e-01 1.020667856551831509e-01 1.071161259444998598e-01 1.147061298618382713e-01 1.233910093902261251e-01 1.319616019455127354e-01 1.395698455322696985e-01 1.456970877939234021e-01 1.500809602488440142e-01 1.526456808862275694e-01 1.534460666862079437e-01 1.526247044167708955e-01 1.503796321491754351e-01 1.469400938129384326e-01 1.425484827598916260e-01 1.374470428175816605e-01 1.318682101975860166e-01 1.260277002880298425e-01 1.201196138845006256e-01 1.143129905301259741e-01 1.087493947245516818e-01 1.035412951494254358e-01 9.877118294860987024e-02 9.449154540606978514e-02 9.072591764335349862e-02 8.747122459464186373e-02 8.470147499808655667e-02 8.237261494530524752e-02 8.042808639197898679e-02 7.880447661302290852e-02
5.145667787890578770e-02 5.259667721541222418e-02 5.400678155164830019e-02 5.569646900391106437e-02 5.766127337206463505e-02 5.988105086315453213e-02 6.231919510167235193e-02 6.492275832513588751e-02 6.762334751286508405e-02 7.033866897249800576e-02 7.297467750792598074e-02 7.542841174404098237e-02 7.759173419560654039e-02 7.935632653752572319e-02 8.062041340123363153e-02 8.129780055786747783e-02 8.132989792281475339e-02 8.070138239781669831e-02 7.945982920060520871e-02 7.773848141348439766e-02 7.577825841913589378e-02 7.393856372021280488e-02 7.267634214736602705e-02 7.246675906257070421e-02 7.365752911411846404e-02 7.630426989380978409e-02 8.007868124020818545e-02 8.430103583206104145e-02 8.805911177009549673e-02 9.034650005307967580e-02 9.019400164005067499e-02 8.681605222082484918e-02 7.983454856464443361e-02 6.972975657673259609e-02 5.891050110931611572e-02 5.365850767696743462e-02 6.201384447547050177e-02 8.343839111992917834e-02 1.111568822765327952e-01 1.394143953024378213e-01 1.637925046498285298e-01 1.806340316649198974e-01 1.871665354401464976e-01 1.821126616816184096e-01 1.667235498455177378e-01 1.463310481554271070e-01 1.316334987007185264e-01 1.339073301319708698e-01 1.512452996127716109e-01 1.687826083463840887e-01 1.716957438100141786e-01 1.505853590566176015e-01 1.027455307840549337e-01 3.533445121285157947e-02 5.580546624948715811e-02 1.288707709948834212e-01 1.753737817168593283e-01 1.756818415757727958e-01 1.203719196882389181e-01 1.724217449712622807e-02 1.191721721351786667e-01 2.424152633105662591e-01 3.147109779449461242e-01 3.058135339402768271e-01 2.204769759574589372e-01 1.727629409727310938e-01 3.102144873664320346e-01 4.715819639335081526e-01 5.578109871632226380e-01 5.453783271380261422e-01 4.690765048112263136e-01 4.155581450413548539e-01 4.512792533705115572e-01 5.360327061620848710e-01 6.117653534160912843e-01 6.563717227681684641e-01 6.603863282513963151e-01 6.162556329468110716e-01 5.263344690883128285e-01 4.089249454069313061e-01 2.953877021003350478e-01 2.255194629851608179e-01 2.227124713773082354e-01 2.526161835544109002e-01 2.730268093767712068e-01 2.730432841497741348e-01 2.648421894514704777e-01 2.642095062930625016e-01 2.697539325278346389e-01 2.665370703052092893e-01 2.453928005142463065e-01 2.106321182613913878e-01 1.760815150977418919e-01 1.556890941272201234e-01 1.523780405042773067e-01 1.578974690789116120e-01 1.640382125577075911e-01 1.674094700777747635e-01 1.683767272856717123e-01 1.701042399415991779e-01 1.770496020291895123e-01 1.914694751090165459e-01 2.108484448717946047e-01 2.294673646149661406e-01 2.417381605425574786e-01 2.442497411818660424e-01 2.363064321740515616e-01 2.196483751681486407e-01 1.977982653494839427e-01 1.752011229977006590e-01 1.561064030750057285e-01 1.431376798428388442e-01 1.361689563875129461e-01 1.327464530510861218e-01 1.298962109936650788e-01 1.256264893502027635e-01 1.193815814904412020e-01 1.118822500460225772e-01 1.047775630647995448e-01 1.001422529263054917e-01 9.967917128485512257e-02 1.038580339438859024e-01 1.117481275211756747e-01 1.217068624266148674e-01 1.321423866898976396e-01 1.418558968074753734e-01 1.500712167675695707e-01 1.563562999309625057e-01 1.605338312101063092e-01 1.626070062847788655e-01 1.627024440230252778e-01 1.610270311438161128e-01 1.578354359874620527e-01 1.534057970393441495e-01 1.480217370599477000e-01 1.419592824358938410e-01 1.354775474314225125e-01 1.288122425707194096e-01 1.221712325618850709e-01 1.157315336619280377e-01 1.096373241318171488e-01 1.039987523613063874e-01 9.889155154955298066e-02 9.435766360805661335e-02 9.040716915156141176e-02 8.702175083716849613e-02 8.415967334849543124e-02 8.176192191884501526e-02 7.975884550998976752e-02 7.807653270495377995e-02 7.664225115124898013e-02
6.038769642893079825e-02 6.175907920385549643e-02 6.338008320990125288e-02 6.527342475147279721e-02 6.745276625298125828e-02 6.992004407337283622e-02 7.266319101769616595e-02 7.565441462101020476e-02 7.884910358044594503e-02 8.218536178311233731e-02 8.558413712645809857e-02 8.894992766818915486e-02 9.217210146890349176e-02 9.512694204895187633e-02 9.768061251338758244e-02 9.969330674495979761e-02 1.010249189821051802e-01 1.015426088160356899e-01 1.011306595433846822e-01 9.970300535675868936e-02 9.721869014170815559e-02 9.370020101516443600e-02 8.925381175946076051e-02 8.408914039219937686e-02 7.853084607199924128e-02 7.300724000690618498e-02 6.798978414019199445e-02 6.385692384600770433e-02 6.069496435889418229e-02 5.813192879007229863e-02 5.533449168184931266e-02 5.119585563297072983e-02 4.463384358820218084e-02 3.501980675351606259e-02 2.352618511214869465e-02 2.016915728804685726e-02 3.702366282350588039e-02 6.343219174000340466e-02 9.317598782665341417e-02 1.229177778498440898e-01 1.493993499259016478e-01 1.692675497001038809e-01 1.795042956433773040e-01 1.782400009295002363e-01 1.660780360681965162e-01 1.482654331008929627e-01 1.370673146652061913e-01 1.466158612127254901e-01 1.754884276196822801e-01 2.070583555034364032e-01 2.243206120673216508e-01 2.152233702513591529e-01 1.739887267870836862e-01 1.025307109246446774e-01 1.160493809044278561e-02 8.123421049360746160e-02 1.517663605937392413e-01 1.778960794046630656e-01 1.451652591015162308e-01 5.445807945646820997e-02 7.777280467143576903e-02 2.111607680769542195e-01 3.043906994440035430e-01 3.215523182812714542e-01 2.566956806663578394e-01 1.821587406897992589e-01 2.658874654699978635e-01 4.163908921407799002e-01 5.087842062463667769e-01 5.083046806427508058e-01 4.408100583542667872e-01 3.834978453024821543e-01 4.049207315347873037e-01 4.771118880344229485e-01 5.451746433769355527e-01 5.866188088007694423e-01 5.930313010284760100e-01 5.602872790505220024e-01 4.945674976577420501e-01 4.142301857637186724e-01 3.415755069107214159e-01 2.929262658676766717e-01 2.726889064827604514e-01 2.726094919116850424e-01 2.820657105205830462e-01 2.991585276771621116e-01 3.247806980956249867e-01 3.498445026401516000e-01 3.580777404425722898e-01 3.390611430662640036e-01 2.952713019179735721e-01 2.402293332692179428e-01 1.912243535077771117e-01 1.594792571378789992e-01 1.434278939578081113e-01 1.347740717403335953e-01 1.291920230768318079e-01 1.278532416066998079e-01 1.337867598064346464e-01 1.485069884090780279e-01 1.701934282778391760e-01 1.941093113093566302e-01 2.144922190670706663e-01 2.264129145194571646e-01 2.269619177869614535e-01 2.157350550959076796e-01 1.947668763422896743e-01 1.681291783545931229e-01 1.413661878982507003e-01 1.205459972274539326e-01 1.099556981831624480e-01 1.089217352243783410e-01 1.124388734210254176e-01 1.155400189715182213e-01 1.156459452939772176e-01 1.124324231651216699e-01 1.071602032045641389e-01 1.020832525085037662e-01 9.974392739292896326e-02 1.019332082253697619e-01 1.088026133142207114e-01 1.190268138710225271e-01 1.307614289689303100e-01 1.423907734065048003e-01 1.527699216126994219e-01 1.611971045033901151e-01 1.673162327987602616e-01 1.710228997693883091e-01 1.723889579852572462e-01 1.716046022157327877e-01 1.689343518290806201e-01 1.646838191594625633e-01 1.591749156540508414e-01 1.527276983332702398e-01 1.456474136822874521e-01 1.382155352421844119e-01 1.306837753377434741e-01 1.232702195905002601e-01 1.161569122642093083e-01 1.094884303132813430e-01 1.033712303777824526e-01 9.787381596076534518e-02 9.302799396438721224e-02 8.883158248271884327e-02 8.525281810715835962e-02 8.223638955648718274e-02 7.971060785204006627e-02 7.759489807132140260e-02 7.580671571144502463e-02 7.426717556018497257e-02 7.290502752689793919e-02
6.730374049696521976e-02 6.894894046254922138e-02 7.081294054000189520e-02 7.292154392341849978e-02 7.529549644049658708e-02 7.794799705423262337e-02 8.088216075840365393e-02 8.408859202299952262e-02 8.754320608796703485e-02 9.120539822906724436e-02 9.501662303985175528e-02 9.889942181239545771e-02 1.027569354088816861e-01 1.064729637667177348e-01 1.099126759359128208e-01 1.129241273583539568e-01 1.153407942570344041e-01 1.169853793562180416e-01 1.176751699472826790e-01 1.172292291402149966e-01 1.154776625942361135e-01 1.122731114542694364e-01 1.075044586447592432e-01 1.011124755710349349e-01 9.310674756662461193e-02 8.358265479660524633e-02 7.273638310003732732e-02 6.087478054707325115e-02 4.841515259784207742e-02 3.586750222271654909e-02 2.378864874931465798e-02 1.270559802145942128e-02 3.412362500507602325e-03 7.056966368802985133e-03 1.602743467573522138e-02 2.675854434729554865e-02 4.049324000207339680e-02 5.774868628040220192e-02 7.798384869590196944e-02 9.966321745006297139e-02 1.204365667269197970e-01 1.374181383067815398e-01 1.476549507950764561e-01 1.489250907363650622e-01 1.411349689395708651e-01 1.288356133918611424e-01 1.242496674608411233e-01 1.416644629697019764e-01 1.794108797106077902e-01 2.218278595081317472e-01 2.526180420475688804e-01 2.589085327196303243e-01 2.328043252309255906e-01 1.737071306344952770e-01 9.250101182618290785e-02 5.166761049502867353e-02 1.170574368184205127e-01 1.654088501333051964e-01 1.623120528895729830e-01 1.011607685535819284e-01 2.684262495917855845e-02 1.392023907621521284e-01 2.395735383059578449e-01 2.777778616564782754e-01 2.365555803221884579e-01 1.529830136987843370e-01 1.886695512400802244e-01 3.243856410120550260e-01 4.210332462443260870e-01 4.376659002229492113e-01 3.935203153509888030e-01 3.578660540479220442e-01 3.891000114906280616e-01 4.567136337283703718e-01 5.103373272080674594e-01 5.340151220076024829e-01 5.302990654592538711e-01 5.043373051061070811e-01 4.630797954749024115e-01 4.175086260970714558e-01 3.770421639075439701e-01 3.415015482830927041e-01 3.047471230272541520e-01 2.710860897681465209e-01 2.660013701592270907e-01 3.073071802560534138e-01 3.693773552346181765e-01 4.142422900077420422e-01 4.208353979573827286e-01 3.879375610541789254e-01 3.287362789311409905e-01 2.621253512362768934e-01 2.036023428951796443e-01 1.597764628306972134e-01 1.302898396976329420e-01 1.145324101263721084e-01 1.134272564356213625e-01 1.252001455635801119e-01 1.453692488295844076e-01 1.697385006742776481e-01 1.943041075394042749e-01 2.144864678642879885e-01 2.257739115927154816e-01 2.250194320224631062e-01 2.113679355911216862e-01 1.865089280567343022e-01 1.544597862966758661e-01 1.213098501063764600e-01 9.516253728128364064e-02 8.411619808201611925e-02 8.824603035761008352e-02 9.846888707786007056e-02 1.070873728615423237e-01 1.110821020567467343e-01 1.104793612525501872e-01 1.070501407378810360e-01 1.035371652255106939e-01 1.028135206468059892e-01 1.067118782468777782e-01 1.151959367644600774e-01 1.267483322400086987e-01 1.394392712713618532e-01 1.516441821990121841e-01 1.622421728188522816e-01 1.705692856782690114e-01 1.763145837504393187e-01 1.794229198240175349e-01 1.800167297927517118e-01 1.783355385292990647e-01 1.746897926295292169e-01 1.694260582410342386e-01 1.629012610867529298e-01 1.554641116147416069e-01 1.474421713157009206e-01 1.391332426972747838e-01 1.307999528055861227e-01 1.226665793482132200e-01 1.149173626978548107e-01 1.076957754444863719e-01 1.011044920722667800e-01 9.520609640092064785e-02 9.002482208987221124e-02 8.554974079244666296e-02 8.173969851829850086e-02 7.852994295411705461e-02 7.583990945435126196e-02 7.358126158707954667e-02 7.166519528782921977e-02 7.000823989742330222e-02 6.853619444525362037e-02 6.718624077300530684e-02
7.148766800025617429e-02 7.339348629719838479e-02 7.548538618547041834e-02 7.778584011872449744e-02 8.031471703580767008e-02 8.308742182556083655e-02 8.611281017797906001e-02 8.939096151240615018e-02 9.291090558853745685e-02 9.664840048259487615e-02 1.005638536429953739e-01 1.046004696258501371e-01 1.086827048915865734e-01 1.127151176305019181e-01 1.165817221572138379e-01 1.201459929702285850e-01 1.232517104738388714e-01 1.257248943390910645e-01 1.273771266653214995e-01 1.280106209593074307e-01 1.274254415993188727e-01 1.254293235967126607e-01 1.218505975976707650e-01 1.165548333323426083e-01 1.094660936392161527e-01 1.005944476738144938e-01 9.007342697105945317e-02 7.821651891373397614e-02 6.561574370226344599e-02 5.333569462975117775e-02 4.326324104020395911e-02 3.821649431330331748e-02 4.001475332570017529e-02 4.685075304925508805e-02 5.544392142194708856e-02 6.361552264054588790e-02 7.043476771427545358e-02 7.588405284134693007e-02 8.058439689388514904e-02 8.537415348444871155e-02 9.065655703468722404e-02 9.582383704730144947e-02 9.925337582399637593e-02 9.908519710033419914e-02 9.482318914360515771e-02 9.011043291536147137e-02 9.528499135826973276e-02 1.201907536188178000e-01 1.614818671682954898e-01 2.075902659280239315e-01 2.461239572190397351e-01 2.658138700770721896e-01 2.583037230934750461e-01 2.211033352538937791e-01 1.623611305697366392e-01 1.127106205324660548e-01 1.235093330961089114e-01 1.649122017520966987e-01 1.792289648078396747e-01 1.440148525668070167e-01 6.146356912358950236e-02 5.537758297560408521e-02 1.579292942588206849e-01 2.167919654726750966e-01 2.048127427345493856e-01 1.252821242325802831e-01 8.618514825546171043e-02 2.036983929958247341e-01 3.029085952408665516e-01 3.362461277676236926e-01 3.193344815228500444e-01 3.178006890387188310e-01 3.731049683044764254e-01 4.406826572293272015e-01 4.741482999854572111e-01 4.692552787104848910e-01 4.466885758981448129e-01 4.237165173334961898e-01 4.039717594216670205e-01 3.892287095227604521e-01 3.800859084727285508e-01 3.627599127451883176e-01 3.178349931293570352e-01 2.516713083514143245e-01 2.259244036143279455e-01 2.899802877941031753e-01 3.788982614416028238e-01 4.333143052011964036e-01 4.363174202697599480e-01 3.967053821619597742e-01 3.343421553106766253e-01 2.671829321803005919e-01 2.043655247102760808e-01 1.498719933905875712e-01 1.136456835229937984e-01 1.125268161715032855e-01 1.399851180417598095e-01 1.738570377338085615e-01 2.034030823938117183e-01 2.258284390075361026e-01 2.401884538198120755e-01 2.450554478481220544e-01 2.387473684638345695e-01 2.205490406385816893e-01 1.916688572404310897e-01 1.555554809911599279e-01 1.179665904141995458e-01 8.753780400105282133e-02 7.499434867627553791e-02 8.173891386259427017e-02 9.556314596964585184e-02 1.069627750324302073e-01 1.127470214242924373e-01 1.131373681259148917e-01 1.101559601268673749e-01 1.068038438443549981e-01 1.061851703228019195e-01 1.102764723984004241e-01 1.190579906084778955e-01 1.309383750592393314e-01 1.438957434359852405e-01 1.562376238702962994e-01 1.668078868178077823e-01 1.749346136537838770e-01 1.803181765966647421e-01 1.829268059750407682e-01 1.829126403880882712e-01 1.805469094766449789e-01 1.761706838573437739e-01 1.701580308536036479e-01 1.628890595911240413e-01 1.547308195677225551e-01 1.460243496346580738e-01 1.370764226489830651e-01 1.281547390725525370e-01 1.194855178938675350e-01 1.112526364484603403e-01 1.035977017167152570e-01 9.662070839354418295e-02 9.038124610103880074e-02 8.490051011942233161e-02 8.016454845488156511e-02 7.612912983617890761e-02 7.272629623007786925e-02 6.987216797827423831e-02 6.747512780862416348e-02 6.544334694344554337e-02 6.369080301210483519e-02 6.214135725464617344e-02 6.073090335589467065e-02 5.940791520595636865e-02
7.246074385364421888e-02 7.456527841228953457e-02 7.682558791745253135e-02 7.925739189453674671e-02 8.187481936514029446e-02 8.468919111585260229e-02 8.770759323234970928e-02 9.093126962574865635e-02 9.435387591450712652e-02 9.795964988389591066e-02 1.017215646729425632e-01 1.055995409053307188e-01 1.095388053854997878e-01 1.134684996154400882e-01 1.173006642325335747e-01 1.209297580637460623e-01 1.242329146666724532e-01 1.270711962059749012e-01 1.292921754087414388e-01 1.307342631167725255e-01 1.312333060022714826e-01 1.306321156783997739e-01 1.287937745848106441e-01 1.256198251327057813e-01 1.210748213051353467e-01 1.152191932281512454e-01 1.082526548426363810e-01 1.005690993925454912e-01 9.281634430262913904e-02 8.592829152807626714e-02 8.104022369914294643e-02 7.915773798723294008e-02 8.061880450185050784e-02 8.477127210519579126e-02 9.021352438592915302e-02 9.532250879629908247e-02 9.865457895737536620e-02 9.915271375057894965e-02 9.626266568444741267e-02 9.001975121137610614e-02 8.109943182886976409e-02 7.077772860062753191e-02 6.073054164058745708e-02 5.272192908361336000e-02 4.870192631538245581e-02 5.185128918595830610e-02 6.614584900273627610e-02 9.268910666299785828e-02 1.287510124547489587e-01 1.691063822955457818e-01 2.067056787910429017e-01 2.335723654947961525e-01 2.426388758454325056e-01 2.306556684085609987e-01 2.022593910286331065e-01 1.744313526981250972e-01 1.706206784227921325e-01 1.888154601546934153e-01 1.978565117312456323e-01 1.713114021635421813e-01 1.014244827291233553e-01 2.635273621996498186e-02 1.207131525476263650e-01 2.019287731995820789e-01 2.244789060571437678e-01 1.758198193359111483e-01 7.395239547451339102e-02 7.412432865765586354e-02 1.709012100455879202e-01 2.168888356314613297e-01 2.235107117545642730e-01 2.563042811395413456e-01 3.352724983620789523e-01 4.019046917675227482e-01 4.149604775851981064e-01 3.808641948440277258e-01 3.378476945774983031e-01 3.154715043058375357e-01 3.124650567540250279e-01 3.253306589039337560e-01 3.498857738687961572e-01 3.572041624951995953e-01 3.147449713376770375e-01 2.251719237403569662e-01 1.690121462659152363e-01 2.429102094457758210e-01 3.435863016344876675e-01 3.997358162800537795e-01 4.020169464895492206e-01 3.660321281239097280e-01 3.122288965235905933e-01 2.523037293944095372e-01 1.887151795702826373e-01 1.274843342213438369e-01 9.884369808883165798e-02 1.316259806414517286e-01 1.861772358235794511e-01 2.334801997466890711e-01 2.655636537051414559e-01 2.814459284706986031e-01 2.822562406907830335e-01 2.694888981871384481e-01 2.448351534181502642e-01 2.107394221033624671e-01 1.709975129694888130e-01 1.312416753950704229e-01 9.955839406441284456e-02 8.531006119917745878e-02 8.960942258341680899e-02 1.016043164594318121e-01 1.118467452466758993e-01 1.166996539216580003e-01 1.160831264366556648e-01 1.118730908388726047e-01 1.070669157952796741e-01 1.049421769291303819e-01 1.077756722529742833e-01 1.157472127616143570e-01 1.272268325203052275e-01 1.400311510661901016e-01 1.523217585078083802e-01 1.628524436892292704e-01 1.709069928617330258e-01 1.761701637057433434e-01 1.786106689886945709e-01 1.783892756695958370e-01 1.757891000856551256e-01 1.711633715465761263e-01 1.648968186323351570e-01 1.573777654023273131e-01 1.489786590613526862e-01 1.400431668133975127e-01 1.308782764402126320e-01 1.217500722889190840e-01 1.128820678054602289e-01 1.044551780313570377e-01 9.660862951432784562e-02 8.944134928981875565e-02 8.301365722917557199e-02 7.734938537480287590e-02 7.243879307290802816e-02 6.824272554333842000e-02 6.469828166921129387e-02 6.172583119580663663e-02 5.923672671058331785e-02 5.714074423410530484e-02 5.535231973234132352e-02 5.379498897182457412e-02 5.240389505551917848e-02 5.112660498336238368e-02 4.992267601828689894e-02
6.998157137267205230e-02 7.218383927602389782e-02 7.451600112125982001e-02 7.698591329342258094e-02 7.959981044826343333e-02 8.236154940281568970e-02 8.527174035155427045e-02 8.832677915084261033e-02 9.151780360116880397e-02 9.482960703731177499e-02 9.823955431915715186e-02 1.017165589687038102e-01 1.052201964444960530e-01 1.087000482851880889e-01 1.120953960206783201e-01 1.153354130893375906e-01 1.183400377858458280e-01 1.210217498798405733e-01 1.232885157993171832e-01 1.250482071286328212e-01 1.262148242492766026e-01 1.267168505559867764e-01 1.265079821283386641e-01 1.255802446848788556e-01 1.239789798818272393e-01 1.218181152970735093e-01 1.192922017679477059e-01 1.166787081802727333e-01 1.143206351197611076e-01 1.125784303241706835e-01 1.117470148340139330e-01 1.119525782711120604e-01 1.130668710353930767e-01 1.146819247855067614e-01 1.161629412670529687e-01 1.167618188643377575e-01 1.157587860527797829e-01 1.126078839103204637e-01 1.070745078835162040e-01 9.935491245266885041e-02 9.015299430270766468e-02 8.065328026133541939e-02 7.227748533750157078e-02 6.615714485972212788e-02 6.266462644527218129e-02 6.185511954064223245e-02 6.492748377639336044e-02 7.473433986347072233e-02 9.329239386152758662e-02 1.191581633966833781e-01 1.480274470678873133e-01 1.745497303617700446e-01 1.939913261492638430e-01 2.040930530333261717e-01 2.068877233296034512e-01 2.086117060220129549e-01 2.145481933258567564e-01 2.208269882056412836e-01 2.137190990393162404e-01 1.786299468481196973e-01 1.122248666688376723e-01 6.455052696436140713e-02 1.436233328771713835e-01 2.337905119215435978e-01 2.784919820253997091e-01 2.584994504870677945e-01 1.812199271835260028e-01 8.664879694038102320e-02 7.267396258169793455e-02 1.070364695843321751e-01 1.238849184215913557e-01 1.792704867436697991e-01 2.684572092051492054e-01 3.298397049846596429e-01 3.294273613331924477e-01 2.783577233011487739e-01 2.233857242931896470e-01 2.028333316115943918e-01 2.107327790890926311e-01 2.445442014873768222e-01 2.982024087711827032e-01 3.299090431501769949e-01 3.001929447324971911e-01 2.061283051631657426e-01 1.106596566073970167e-01 1.684793518192058415e-01 2.690682728265318957e-01 3.256839440571719924e-01 3.338841145887866402e-01 3.102014775688776149e-01 2.706125506915008083e-01 2.199907382088321650e-01 1.577262227696952235e-01 9.552283860783443437e-02 9.120238767991104001e-02 1.545880982512412571e-01 2.226265024974765083e-01 2.742155749984165891e-01 3.038156347793258827e-01 3.114837332862698815e-01 3.000368724834126533e-01 2.736199498972061162e-01 2.370724317727298525e-01 1.958307326771803192e-01 1.561157743529481834e-01 1.249968414174118525e-01 1.086415874934199832e-01 1.070141400953244781e-01 1.126727762881051254e-01 1.179768992858402088e-01 1.191084217103192122e-01 1.154394145135804461e-01 1.083715916752482494e-01 1.006173875024789777e-01 9.552446165405789613e-02 9.582699417213377813e-02 1.021113458269443108e-01 1.127072402428114378e-01 1.251469055146589293e-01 1.373548834738732016e-01 1.479557743315539076e-01 1.561736574324356919e-01 1.616663355064753282e-01 1.643886911690694563e-01 1.644920592870480203e-01 1.622510066699550113e-01 1.580098326444490109e-01 1.521436245432052081e-01 1.450304059805729850e-01 1.370318854260036689e-01 1.284808700942499660e-01 1.196737652846305289e-01 1.108668384245082850e-01 1.022751390761725554e-01 9.407315440336500023e-02 8.639645990278102539e-02 7.934381427409263610e-02 7.297936256150602818e-02 6.733486117110577818e-02 6.241210083450986212e-02 5.818591019740920051e-02 5.460816652874727478e-02 5.161303775003656807e-02 4.912326355520575671e-02 4.705683547837673925e-02 4.533319551761089833e-02 4.387816713026471138e-02 4.262718871958699057e-02 4.152684085944684939e-02 4.053496948610489647e-02 3.961984176888617287e-02
6.405519682598323494e-02 6.622853636111798725e-02 6.851118536664076164e-02 7.090374742064023406e-02 7.340460062472109470e-02 7.600938416037653078e-02 7.871046581118976149e-02 8.149641477591447469e-02 8.435151312312270944e-02 8.725535020749906889e-02 9.018255758035016723e-02 9.310275757818660403e-02 9.598081677568921777e-02 9.877751516915377061e-02 1.014507615403483776e-01 1.039575012231931800e-01 1.062564674344810833e-01 1.083119089904769489e-01 1.100983647406617999e-01 1.116064155633603172e-01 1.128490813334069309e-01 1.138680868179276773e-01 1.147385565886762659e-01 1.155698549806635916e-01 1.164995028960668505e-01 1.176769502054599431e-01 1.192353280450825503e-01 1.212528114573743349e-01 1.237103473974909690e-01 1.264568903377500941e-01 1.291939924451780408e-01 1.314878616384135557e-01 1.328115024326485261e-01 1.326160403156355916e-01 1.304303011255988076e-01 1.259896754413546704e-01 1.193955186646951383e-01 1.112959149917561313e-01 1.030306542749090809e-01 9.654397484757336334e-02 9.369272826066399329e-02 9.493410698760246236e-02 9.855765237713143279e-02 1.014713792567558392e-01 1.006724772131918355e-01 9.440301458594441142e-02 8.311373160030111062e-02 7.076360562432877643e-02 6.566934985019011461e-02 7.433349131098415663e-02 9.246901066117384216e-02 1.129208540929852178e-01 1.334918787810177310e-01 1.564390053234807343e-01 1.841218508954959032e-01 2.139533582539499823e-01 2.373420755146548600e-01 2.429317562267284680e-01 2.210516243622058785e-01 1.680599046303633826e-01 9.448807572730319460e-02 8.078726114603353159e-02 1.698116790616195082e-01 2.576371736806424284e-01 3.090656939227497402e-01 3.101817190087818310e-01 2.644829772880297192e-01 1.936550702516297850e-01 1.281062864993547101e-01 8.125436508479524922e-02 5.413175766734124039e-02 1.027397627131475116e-01 1.814963723094649706e-01 2.316484721799424440e-01 2.279270287465519351e-01 1.798085852957062580e-01 1.303551003476502157e-01 1.183526782667977534e-01 1.306237609144965672e-01 1.706721148727491366e-01 2.377500567244702767e-01 2.874455088916303414e-01 2.796450114551005672e-01 2.052585687081949217e-01 9.117519228182081881e-02 7.786967106077415102e-02 1.739826426716387375e-01 2.357975764742728797e-01 2.566555220774060508e-01 2.483852555292451192e-01 2.215681319352670320e-01 1.783458632077453698e-01 1.186213764079090405e-01 5.988799125459948886e-02 8.802273427783448290e-02 1.655972118097573387e-01 2.353675561293420149e-01 2.841239438465781308e-01 3.078574836367823919e-01 3.077197725069802936e-01 2.882661231772457588e-01 2.559577499149680579e-01 2.180089193024346561e-01 1.815787425467725036e-01 1.528962358499628693e-01 1.355313192939242295e-01 1.283526744937065200e-01 1.263715730797393966e-01 1.244387368198967003e-01 1.195557764797315209e-01 1.109632470369436158e-01 9.957879329663929524e-02 8.759355568652277269e-02 7.819816489990520647e-02 7.472312316671790577e-02 7.854397285605871359e-02 8.794020281453759913e-02 9.989392567835897463e-02 1.119579576270857968e-01 1.226233985107294949e-01 1.310860461405200517e-01 1.370002185977528819e-01 1.403134525040030389e-01 1.411598684962097061e-01 1.397884807653942962e-01 1.365129396851534893e-01 1.316756028699121728e-01 1.256219755552003547e-01 1.186830311504083468e-01 1.111636328597136736e-01 1.033356596625480128e-01 9.543468380624177405e-02 8.765923027678443336e-02 8.017180148292506192e-02 7.310098419661345548e-02 6.654407819523289191e-02 6.056980801902661637e-02 5.522081791007776158e-02 5.051582453207984630e-02 4.645151862259318948e-02 4.300453285660687380e-02 4.013393983031427609e-02 3.778469211423301360e-02 3.589210812170396531e-02 3.438704498621023703e-02 3.320102689933367157e-02 3.227053163257825874e-02 3.153989803354945859e-02 3.096272724528809778e-02 3.050199751017709446e-02 3.012928626853703801e-02
5.493868077383998877e-02 5.694705455313537473e-02 5.905006188180293714e-02 6.124288049907498921e-02 6.351772391909678295e-02 6.586340050145002289e-02 6.826490483645383800e-02 7.070307806829972952e-02 7.315438680605607091e-02 7.559088708885361441e-02 7.798046124726233652e-02 8.028744205027729675e-02 8.247377034150880915e-02 8.450086827414843293e-02 8.633244628687605782e-02 8.793848840421142343e-02 8.930065634225668736e-02 9.041927672417403306e-02 9.132185176168780560e-02 9.207253922303980376e-02 9.278112133128216255e-02 9.360851166041497806e-02 9.476402605836956039e-02 9.648841304052555023e-02 9.901795187738675341e-02 1.025307217669564341e-01 1.070854363092355738e-01 1.125701233819441233e-01 1.186758206116730607e-01 1.249002720177200126e-01 1.305771075923642111e-01 1.349240445028477564e-01 1.371082869976774921e-01 1.363338804112359526e-01 1.319621401702762986e-01 1.236850116240197639e-01 1.117902648261706600e-01 9.759657644903710350e-02 8.413593841684026409e-02 7.653741621754689417e-02 7.937153219001606697e-02 9.117303308511437443e-02 1.055623347580784827e-01 1.163061079545139459e-01 1.190283911527278138e-01 1.114397643067581573e-01 9.382304701122140544e-02 7.023272545128854405e-02 5.143993669684510800e-02 5.249516848165225458e-02 6.642612296532787730e-02 7.750822475588954596e-02 8.579543959344448911e-02 1.058660234777040882e-01 1.466685201333552402e-01 1.963544165992626989e-01 2.346376691542937654e-01 2.431568297176005533e-01 2.110207987107177441e-01 1.393675251450580965e-01 5.121778773245694305e-02 9.008334007579833769e-02 1.821145762783874522e-01 2.510471019475222776e-01 2.917783557484909251e-01 3.081312974649790815e-01 3.010973181038911761e-01 2.669909253867473464e-01 2.060590250660966627e-01 1.296156178021863892e-01 6.315426177589189560e-02 6.504117909495238381e-02 1.070873388598029968e-01 1.332140365172313490e-01 1.297031347015032698e-01 1.007303563607519215e-01 7.573402622022745723e-02 8.156422775301720718e-02 9.420600329598746714e-02 1.196177977100139900e-01 1.776841713366363318e-01 2.375592652842070107e-01 2.587144009172805958e-01 2.221996081897343045e-01 1.356429995645667130e-01 2.829505247786690339e-02 8.112891561879785607e-02 1.552432516565575293e-01 1.937123092984235906e-01 2.004093178849389034e-01 1.823173797026978460e-01 1.432116999608184504e-01 8.528979727581768866e-02 2.609795313715620665e-02 8.126335468303978737e-02 1.583514149149500005e-01 2.221552569255621778e-01 2.643960250671327783e-01 2.826190721871018607e-01 2.792472701899979537e-01 2.601756168771092170e-01 2.329727244178869949e-01 2.050212735926448537e-01 1.817238078332668316e-01 1.650955865418740343e-01 1.536990970126210221e-01 1.443477747686745249e-01 1.341781532021672496e-01 1.216469711576666918e-01 1.065334190546869120e-01 8.963055743342608628e-02 7.257380066868235335e-02 5.800716281454732642e-02 4.975054096507994239e-02 5.071547468136408665e-02 5.907730587387494819e-02 7.054720157611182874e-02 8.214991607356053605e-02 9.239681367722632488e-02 1.006141462915113999e-01 1.065522719572960381e-01 1.101998163129731534e-01 1.116877397667149080e-01 1.112325162070209594e-01 1.090984475466987291e-01 1.055710222728715036e-01 1.009377299142451695e-01 9.547447871151958088e-02 8.943644907060087357e-02 8.305250262520398608e-02 7.652240885000982651e-02 7.001624500994282907e-02 6.367540420016383484e-02 5.761471729852777474e-02 5.192525379514496137e-02 4.667740571263961219e-02 4.192387150271095070e-02 3.770214598765215391e-02 3.403611696660135966e-02 3.093644457939316583e-02 2.839967801798633576e-02 2.640663212312562708e-02 2.492125556097651157e-02 2.389154771450796577e-02 2.325343953892869409e-02 2.293706893623841808e-02 2.287360585102478361e-02 2.300068801427435430e-02 2.326548245839801798e-02 2.362549199659153346e-02 2.404782735258980189e-02
4.314614826121023622e-02 4.486084408474721313e-02 4.666257176612793878e-02 4.854371958078733396e-02 5.049318882119621654e-02 5.249594387926639211e-02 5.453259824063776129e-02 5.657907209871288617e-02 5.860637238875646832e-02 6.058056685477498232e-02 6.246305213344073570e-02 6.421125415074023512e-02 6.577995034241257422e-02 6.712347060924003794e-02 6.819911991035321197e-02 6.897226786234089690e-02 6.942365328387378742e-02 6.955950021356289981e-02 6.942489373281857112e-02 6.912019478467429368e-02 6.881847132484864016e-02 6.877818908782459828e-02 6.933973100514079224e-02 7.089013756493969809e-02 7.378680918592755988e-02 7.825479255262637879e-02 8.429902208010318920e-02 9.166948961491364067e-02 9.988070364834709947e-02 1.082576652205134993e-01 1.159838458024702867e-01 1.221455863936791314e-01 1.257806910736157802e-01 1.259430312987601108e-01 1.217950766253173833e-01 1.127426629058459473e-01 9.864203295643196590e-02 8.018021118909650358e-02 5.984821955366861207e-02 4.493016896823904399e-02 4.828388229096075568e-02 6.748926925741717542e-02 8.930231665917413852e-02 1.059964524018490034e-01 1.132943555034839761e-01 1.090905697286770337e-01 9.395589134103454754e-02 7.267417448037966077e-02 5.698933786550096359e-02 5.948988719024672633e-02 7.021683106270186492e-02 7.178645697408067572e-02 6.025426358553445660e-02 6.004244865318801583e-02 1.020692135483182855e-01 1.597379859456796725e-01 2.034266227894072632e-01 2.121227628427333756e-01 1.745223726153102561e-01 9.374209583788763178e-02 1.990563192297775674e-02 1.174507372449662135e-01 1.885016574792557631e-01 2.188621534726127305e-01 2.299746892389263331e-01 2.568436586787506415e-01 2.927031396278963471e-01 2.964764116565380969e-01 2.454062268162805205e-01 1.553567847762957477e-01 8.527429767412207651e-02 9.497824640170475508e-02 1.054414467673852468e-01 8.493897380138527853e-02 5.728183148383351325e-02 4.398825701357315238e-02 5.009241957353834096e-02 7.505411450561902398e-02 9.350208903553873518e-02 9.693308696337356312e-02 1.240927423538238927e-01 1.880972120074072829e-01 2.419207843401128266e-01 2.479861005542178809e-01 1.962989683896436688e-01 1.022150263476478138e-01 1.732504457058531983e-02 1.021152147100022889e-01 1.619253868138151309e-01 1.838678210526006884e-01 1.718555881491153903e-01 1.332571947423165371e-01 7.542549656022239091e-02 6.103085296494568761e-03 6.744597428494350511e-02 1.349338049970424114e-01 1.890670784439260621e-01 2.253103617982258888e-01 2.432927990704617516e-01 2.463195396356284705e-01 2.397508582857250381e-01 2.288551019015845345e-01 2.169831283587999593e-01 2.049411387852497490e-01 1.917794157974046232e-01 1.761835665876677059e-01 1.574627627456632040e-01 1.358244098178730819e-01 1.121921886185341249e-01 8.791262156658477545e-02 6.460479803639100627e-02 4.445151459301383695e-02 3.149315499429292814e-02 3.103844942944600227e-02 3.992526652483760485e-02 5.101284516704754357e-02 6.125106308759467599e-02 6.972700424160761801e-02 7.621446793168132339e-02 8.073476701953262447e-02 8.341438370497779309e-02 8.442994294811090317e-02 8.398274348570224090e-02 8.228455637543904966e-02 7.954822827615426473e-02 7.598073060896172459e-02 7.177784276821407017e-02 6.712022854397731164e-02 6.217083635695150323e-02 5.707356856668294870e-02 5.195313284774106394e-02 4.691595768407728212e-02 4.205204085313963419e-02 3.743760138557337275e-02 3.313840019199625064e-02 2.921352977898931599e-02 2.571923966463888350e-02 2.271177723391962222e-02 2.024714181226539705e-02 1.837455135780738380e-02 1.712151521055153836e-02 1.647487191191789394e-02 1.637104655360180350e-02 1.670673672266202031e-02 1.736444105003007859e-02 1.823613133717917612e-02 1.923515968682687483e-02 2.029772952233065489e-02 2.137926865162724510e-02 2.244964451207649009e-02 2.348896328506906370e-02
2.949898918072487580e-02 3.080958633152194870e-02 3.220978333042396474e-02 3.369238016795043922e-02 3.524661430233044790e-02 3.685773233912275487e-02 3.850656972711653803e-02 4.016915590507849632e-02 4.181637453984276415e-02 4.341372580477358828e-02 4.492126180206436337e-02 4.629380009230488896e-02 4.748156853603699434e-02 4.843150490880034076e-02 4.908953943615274040e-02 4.940434728652860763e-02 4.933330067491746573e-02 4.885171254013832842e-02 4.796695785361215075e-02 4.673954394649208754e-02 4.531295879579095437e-02 4.395077481697590854e-02 4.306758331303704029e-02 4.321535919875403586e-02 4.496987323033261458e-02 4.872119854408155093e-02 5.450403787432272357e-02 6.199851340745558825e-02 7.064754132201166159e-02 7.976239996161775536e-02 8.857294668415732763e-02 9.624598085209659648e-02 1.019013208031543244e-01 1.046427833408796054e-01 1.036120745738399046e-01 9.806867096665355943e-02 8.749552327920098738e-02 7.172874487956200362e-02 5.112058284602238184e-02 2.691269192518129516e-02 9.284371795485536413e-03 3.165405467051568555e-02 5.709838098619921670e-02 7.810574199198716538e-02 9.195455068646628261e-02 9.717889095370445263e-02 9.425214942528165052e-02 8.637467161300131646e-02 7.917414275678112678e-02 7.669148002042751322e-02 7.547269819678412150e-02 6.656735357507920225e-02 4.300542045984594164e-02 1.387649686493033080e-02 5.541800771528247044e-02 1.070369171456679869e-01 1.430482657839469429e-01 1.492098066591884264e-01 1.225333547155158381e-01 9.004105459380813692e-02 1.163327970388186861e-01 1.714041089611130497e-01 1.950900384295246592e-01 1.708699848666435928e-01 1.400019270148534778e-01 1.867842218540523291e-01 2.631478798670361385e-01 2.901576775504892125e-01 2.429912948957606567e-01 1.467489944449673345e-01 9.395164529862631841e-02 1.358544681387756914e-01 1.515914560782095077e-01 1.195567392818048802e-01 7.010214073262535650e-02 3.172043924770329842e-02 1.936339013979043039e-02 5.989452043783380364e-02 8.952495763243183136e-02 8.117975903977410479e-02 7.198510839689940821e-02 1.458027352977308011e-01 2.316835727139777978e-01 2.718024406133109916e-01 2.451905692937151326e-01 1.610589268945414321e-01 5.703776594404489503e-02 8.260445114486257567e-02 1.567922146321182597e-01 1.909231706265069883e-01 1.830546822718542854e-01 1.431459673047416059e-01 8.494674229770590723e-02 2.616500096266726264e-02 5.079374367369239585e-02 1.033479998566994573e-01 1.465466192282782187e-01 1.795155152904666096e-01 2.041886310541723981e-01 2.227977758260626384e-01 2.363805146968375459e-01 2.444121452117330728e-01 2.455234152751359367e-01 2.385604754847941711e-01 2.233018192216042197e-01 2.006368528549452024e-01 1.723501660404111180e-01 1.407384616931712518e-01 1.082491345399709398e-01 7.729596918488361446e-02 5.052421369108799076e-02 3.238810962769938379e-02 2.993020313744848906e-02 3.912600416308440604e-02 4.997159550691686325e-02 5.898041714246973766e-02 6.551193998543308750e-02 6.968225968796469549e-02 7.181585271306578644e-02 7.227524091698495079e-02 7.139927100158552364e-02 6.948195327521017317e-02 6.676904603883145051e-02 6.346243324618749959e-02 5.972724817865683600e-02 5.569916046904336421e-02 5.149068332408576754e-02 4.719620741476671794e-02 4.289592565467011814e-02 3.865901727925022402e-02 3.454652106470686851e-02 3.061432809919587342e-02 2.691670726624822291e-02 2.351071558384179583e-02 2.046155367447214171e-02 1.784784652689700227e-02 1.576288992956305715e-02 1.430292779660693840e-02 1.353330553979940724e-02 1.344372741214100962e-02 1.393384864647826370e-02 1.485075996912205501e-02 1.604254602169738475e-02 1.738836167809116456e-02 1.880282236890627387e-02 2.022906860830072165e-02 2.163030568203290135e-02 2.298311894096947278e-02 2.427287146600496520e-02 2.549069237876010890e-02 2.663153491586396637e-02
1.562576902931706729e-02 1.640770031182479938e-02 1.730276861366760593e-02 1.830877612365666707e-02 1.942001972696355550e-02 2.062714674710030768e-02 2.191699245222594045e-02 2.327236235185768318e-02 2.467174352640776405e-02 2.608895076948808053e-02 2.749273328077237247e-02 2.884638699623711527e-02 3.010743928525740423e-02 3.122750107238822168e-02 3.215242291071251229e-02 3.282295677212153373e-02 3.317623403193261516e-02 3.314856192369151910e-02 3.268039943540192172e-02 3.172508173383659091e-02 3.026431627183195569e-02 2.833646513511690543e-02 2.608915412859216798e-02 2.387293921420084036e-02 2.236705527049998726e-02 2.257082276009865496e-02 2.531904325286010032e-02 3.066056735001684505e-02 3.801404598550613134e-02 4.666475081482902160e-02 5.594080364231276969e-02 6.518696053304062765e-02 7.371750875227291167e-02 8.079526364165853791e-02 8.563922421741776425e-02 8.745856400553120302e-02 8.551164336493981277e-02 7.918863359334261942e-02 6.811503522758453888e-02 5.227493323718915980e-02 3.219322224004319416e-02 1.030114101707842005e-02 1.978314862880183392e-02 4.513855808744692694e-02 6.889365129548834232e-02 8.825250772568327129e-02 1.010622743534941720e-01 1.058669503623993341e-01 1.021959387194819879e-01 9.074930085632301746e-02 7.346227054350043528e-02 5.373501012583018627e-02 3.779456486793782155e-02 3.518677975005481823e-02 4.418881100574844484e-02 5.372897245028888935e-02 6.269832001160623169e-02 8.273843221529757208e-02 1.234481795100958040e-01 1.761074950850826104e-01 2.204556955792941475e-01 2.335056736900041618e-01 1.978287737892552300e-01 1.125036513945191774e-01 5.497898165499725404e-02 1.635142953139480659e-01 2.514021559932032024e-01 2.699038117581873952e-01 2.131906213787169713e-01 1.184099765417385014e-01 1.054089744302655618e-01 1.722065591713315968e-01 2.048305957433881885e-01 1.957225677497063110e-01 1.650174827905274422e-01 1.214060359166613118e-01 6.230527014461186008e-02 2.020839974126340671e-02 5.323294334601526984e-02 4.298680716572868959e-02 2.552305034311330018e-02 1.303358784068918697e-01 2.300631650344666657e-01 2.842338045554091974e-01 2.716349394732517353e-01 1.986084019521895117e-01 1.006447871917309500e-01 8.290256559414345416e-02 1.492804428656029636e-01 1.881266472127838540e-01 1.844033421616789459e-01 1.466506923573866472e-01 9.124198785270236367e-02 3.907661365871877707e-02 3.961682993949603576e-02 7.392560282965286722e-02 1.048904738783996843e-01 1.351104278589646823e-01 1.681294171270683868e-01 2.024511245914070723e-01 2.331502476377799726e-01 2.550978773936768418e-01 2.648761306675640470e-01 2.613257763473297857e-01 2.453225564452081453e-01 2.192111517755355177e-01 1.861584661975244637e-01 1.495905645422417607e-01 1.128264754862023517e-01 7.904725894238937012e-02 5.198334313692794251e-02 3.768555550996336573e-02 3.997348507167919340e-02 5.010018894051663368e-02 6.013024395392652793e-02 6.766307775084423604e-02 7.235839788165999986e-02 7.449479855106677650e-02 7.452862936080999201e-02 7.293613648431040986e-02 7.015027793540808132e-02 6.653708289889416483e-02 6.239116412371183140e-02 5.794088696612052780e-02 5.335801006747314945e-02 4.876878216687470513e-02 4.426479048394008076e-02 3.991272352363262055e-02 3.576279241172799356e-02 3.185592552636532654e-02 2.823004852949722102e-02 2.492577132048026667e-02 2.199149964625277814e-02 1.948705510058358972e-02 1.748292680927592338e-02 1.604989753098388580e-02 1.523520667748539704e-02 1.503318111939734927e-02 1.537314854242494491e-02 1.613882681424461119e-02 1.720357908461540505e-02 1.845666511481776004e-02 1.981266359253246873e-02 2.121004784300260099e-02 2.260603733203503385e-02 2.397142579425800071e-02 2.528652456413374439e-02 2.653826634062402337e-02 2.771821259054301975e-02 2.882119640685532405e-02 2.984439439360065185e-02
9.963379871502874713e-03 9.879611195507497293e-03 9.877370318691921711e-03 9.989212200686820378e-03 1.024914073785049805e-02 1.068842336666997982e-02 1.133109031722855271e-02 1.219066959046772453e-02 1.326914268921095680e-02 1.455786529526943707e-02 1.603933151848111263e-02 1.768868901905540358e-02 1.947446501706731614e-02 2.135848051151579413e-02 2.329519149538399753e-02 2.523076351567177245e-02 2.710218331636463779e-02 2.883672142158578977e-02 3.035212511505647540e-02 3.155807589716294603e-02 3.235974715438282717e-02 3.266487416104438962e-02 3.239688206601663845e-02 3.151890278442910642e-02 3.007798119238588516e-02 2.828571032904604945e-02 2.665037800594482684e-02 2.610515610229742489e-02 2.784120494071127758e-02 3.259921206821017603e-02 4.018924605298822283e-02 4.985414672173146822e-02 6.070053508913443585e-02 7.179885901587897135e-02 8.214953127488276718e-02 9.065541207387249611e-02 9.613499177002085561e-02 9.738165286436684109e-02 9.327050461124579417e-02 8.291290098514267348e-02 6.585780997612609988e-02 4.236445753640449841e-02 1.449415562559956509e-02 2.203298740107973580e-02 5.483788127316555072e-02 8.507613291436703917e-02 1.078997650259669455e-01 1.191320681582720975e-01 1.158678615427424924e-01 9.778180051619110580e-02 6.938356626882863365e-02 4.693576497215188464e-02 5.650132295923756404e-02 7.701353093943398564e-02 7.991624474840552939e-02 5.327961902261720700e-02 1.846778796273811085e-02 9.646367764321327198e-02 1.892594518635758172e-01 2.657520682800463274e-01 3.003081805570607110e-01 2.750529782092443476e-01 1.874963993130238094e-01 5.603466499915049637e-02 9.621007126930995745e-02 2.145857133964305385e-01 2.729963535297396104e-01 2.570141901930639849e-01 1.804129554388477219e-01 9.799696977926762587e-02 1.305338244223841482e-01 2.132687655079147926e-01 2.733559888667881910e-01 3.005934701855544899e-01 2.914932843968121023e-01 2.445149087327003756e-01 1.697480788996385825e-01 9.645260313199338631e-02 7.028129713598715855e-02 8.573545009663709193e-02 1.173107460795260043e-01 1.755458720560001129e-01 2.405591203076189732e-01 2.793390093047851130e-01 2.719244518710437486e-01 2.191265111919263597e-01 1.439368292349098577e-01 9.935745573078652582e-02 1.244363983885367758e-01 1.557685003319769779e-01 1.576919157031582142e-01 1.298316661917309489e-01 8.524128308745572424e-02 4.464311915991495128e-02 3.851322194148842915e-02 5.470085938329424802e-02 7.052520618523058782e-02 9.370469112671354905e-02 1.297811091031509101e-01 1.727031259408938757e-01 2.130753210359901950e-01 2.435080331050621105e-01 2.597828788038959447e-01 2.606969984866678303e-01 2.474414717847072398e-01 2.228029788361634289e-01 1.903799967068323939e-01 1.539482444825707452e-01 1.170656949440398026e-01 8.302145568486722638e-02 5.541963561456513671e-02 3.969416249620850989e-02 3.993606750720398585e-02 4.893901176519048490e-02 5.853668331225710120e-02 6.591834808643791399e-02 7.058141542348668473e-02 7.274089562782416751e-02 7.282517321688870837e-02 7.129782076670954094e-02 6.858717678230584480e-02 6.505945443835119135e-02 6.101227118856102777e-02 5.667834034589023379e-02 5.223399303807507027e-02 4.780952949228118448e-02 4.349970442732538356e-02 3.937345811818030589e-02 3.548251323729363638e-02 3.186875074111689132e-02 2.857037707670454299e-02 2.562676704742238368e-02 2.308143544187488821e-02 2.098183979556872067e-02 1.937404787436840942e-02 1.829107214188211220e-02 1.773761427147729428e-02 1.767957288751061465e-02 1.804680632367001644e-02 1.874855104892736088e-02 1.969190733522953665e-02 2.079465511123645277e-02 2.199038583328884883e-02 2.322837984946493975e-02 2.447118132275521996e-02 2.569171266226000228e-02 2.687072060335938053e-02 2.799476143941460535e-02 2.905469159567338269e-02 3.004456080418354755e-02 3.096080459418888708e-02
2.098733795590667500e-02 2.096088462128310390e-02 2.088856377630926575e-02 2.077862112286012197e-02 2.064511102110333160e-02 2.050953272636937830e-02 2.040244514457921488e-02 2.036462411911226303e-02 2.044702883860874398e-02 2.070862186451766229e-02 2.121125415245696949e-02 2.201171516556346686e-02 2.315253116329267502e-02 2.465420772232626220e-02 2.651120181944530488e-02 2.869205594962657285e-02 3.114233264492879266e-02 3.378852444318454495e-02 3.654185975916774548e-02 3.930200114058336747e-02 4.196145332949018786e-02 4.441201119337583741e-02 4.655496490651379188e-02 4.831717785623922123e-02 4.967546101886693294e-02 5.069122027050656371e-02 5.155417109476528176e-02 5.262384820271302083e-02 5.443686049421790629e-02 5.762767249572640915e-02 6.273683490644020588e-02 6.998126678182436944e-02 7.912629431272526215e-02 8.950580756540287009e-02 1.001138073293841163e-01 1.096936463040634746e-01 1.168161411527338239e-01 1.199721891264775298e-01 1.177074740586360191e-01 1.088214598618309631e-01 9.266158167856863859e-02 6.963999177910050464e-02 4.293150188881107721e-02 2.943329537617613359e-02 5.204652807157088279e-02 8.384390758032211899e-02 1.100786875589253866e-01 1.241932031723414626e-01 1.221845257441050298e-01 1.034771956183025005e-01 7.401194759647812538e-02 5.544545668338950184e-02 7.243323149479671819e-02 9.659714014874758170e-02 1.003585090225993237e-01 7.726837315745095636e-02 6.910303532114280001e-02 1.408103517579316066e-01 2.358845903143668155e-01 3.086322396799500156e-01 3.285150968606834754e-01 2.801647952549317644e-01 1.733835585872010032e-01 8.713094307320111420e-02 1.772902391688125634e-01 2.707389945891320315e-01 2.963102630148122807e-01 2.502653837378808754e-01 1.612982185551284642e-01 1.026934975735436101e-01 1.646111026401560207e-01 2.651938589078132180e-01 3.548181786250964587e-01 4.096517235610832031e-01 4.126779013993851497e-01 3.640659302873486269e-01 2.846479399074500205e-01 2.104709407854117309e-01 1.823732876449309093e-01 2.055844797241503097e-01 2.406786434101864658e-01 2.605028550026615153e-01 2.621185317526579794e-01 2.557020025608641167e-01 2.468050367043638227e-01 2.279517222038803803e-01 1.917129598059062745e-01 1.457503801207358507e-01 1.138776662663482792e-01 1.100853098092759164e-01 1.120033250491018900e-01 9.937883812271661177e-02 7.366471220333635495e-02 5.085392631491061216e-02 4.660305379968487927e-02 4.891323407280710051e-02 4.612435372162145691e-02 5.395849958182141054e-02 8.727809801944003132e-02 1.328117039687772283e-01 1.770327772911606257e-01 2.116999385047909632e-01 2.323820507200359542e-01 2.377637778218520681e-01 2.289396689522588124e-01 2.085946344776997141e-01 1.802047948057026172e-01 1.473849178908299418e-01 1.134568715649420106e-01 8.128990026894801491e-02 5.355647241709776685e-02 3.397815621387376833e-02 2.855434052982148280e-02 3.525277090976800670e-02 4.438300198981603994e-02 5.189800642728612662e-02 5.702916057610764311e-02 5.990521850155414857e-02 6.089354926772772708e-02 6.040129074961167466e-02 5.880480986515685543e-02 5.642482442459054864e-02 5.352116500173296348e-02 5.029670900570482051e-02 4.690540925273015832e-02 4.346169523482049796e-02 4.004976848367144265e-02 3.673204665157039917e-02 3.355645580675382933e-02 3.056252089638982969e-02 2.778629861374064952e-02 2.526413714929584553e-02 2.303501271781862800e-02 2.114078964744408803e-02 1.962335945871174561e-02 1.851781405561133548e-02 1.784246867271662221e-02 1.758958646932953784e-02 1.772239156193813198e-02 1.818108384103188715e-02 1.889472009343389283e-02 1.979291041924600286e-02 2.081336362754254016e-02 2.190489012904952779e-02 2.302737256381908598e-02 2.415032384605926216e-02 2.525107303710094619e-02 2.631307298853056281e-02 2.732449565558692575e-02 2.827712764794229616e-02 2.916552282660016954e-02
3.410902028211953291e-02 3.436711101580817995e-02 3.453278276517995904e-02 3.460116379299295331e-02 3.457027855335873673e-02 3.444233543207140397e-02 3.422536108908921793e-02 3.393520904308305886e-02 3.359790515536183880e-02 3.325215206642283261e-02 3.295155632614483326e-02 3.276574598522417892e-02 3.277909543196845521e-02 3.308557733346013940e-02 3.377887799020477116e-02 3.493875745721559956e-02 3.661711967375613774e-02 3.882849963875394106e-02 4.154812945020756876e-02 4.471736803058052462e-02 4.825381303978501513e-02 5.206334841812515490e-02 5.605285286176366066e-02 6.014369839470900397e-02 6.428661077327067763e-02 6.847775738868008832e-02 7.277406845857259388e-02 7.730285139735590394e-02 8.225739939736106954e-02 8.786866444573709911e-02 9.434670884986429140e-02 1.017965720298798088e-01 1.101270217812842789e-01 1.189773054132055585e-01 1.276809928920378534e-01 1.352740477371043026e-01 1.405474485734066470e-01 1.421464845334682314e-01 1.387254513593587368e-01 1.291760828676567219e-01 1.129734271426419967e-01 9.079424377749879815e-02 6.612091616067319877e-02 5.032668542066698336e-02 6.053413120267777531e-02 8.728259072681157638e-02 1.133418599051292108e-01 1.296938216658889420e-01 1.314649418443076812e-01 1.174747233288813419e-01 9.210047645561092455e-02 6.945623972845385574e-02 7.001356420834049799e-02 8.443983791746320633e-02 8.672694186672205707e-02 6.995733747347959719e-02 7.367778060700487519e-02 1.398881048397249971e-01 2.241066282844076107e-01 2.884433489103234716e-01 3.078551617398312956e-01 2.746255417764486562e-01 2.119317613762818631e-01 1.882358029108704145e-01 2.365643510744382394e-01 2.846872174531044353e-01 2.838250815996131715e-01 2.302230309576753786e-01 1.496695006866451128e-01 1.142849459779182036e-01 1.962206042271630591e-01 3.173115170702053289e-01 4.242549674595289533e-01 4.852308582273658910e-01 4.861892925433985990e-01 4.367577113083113138e-01 3.634288916134507108e-01 2.994391068132770117e-01 2.800034072066872604e-01 3.100722202446574149e-01 3.436416817482332298e-01 3.362053725635748558e-01 2.803706961175959633e-01 2.142608383392256011e-01 2.011460241232713997e-01 2.302424952275633763e-01 2.393561041875794659e-01 2.085362226748126158e-01 1.529860717908427536e-01 1.026964809532166650e-01 8.085579960274627553e-02 7.587605605312527923e-02 6.873818402898415614e-02 6.205467447761362637e-02 6.088249911311460760e-02 5.697964335630527344e-02 4.081324273197414060e-02 1.752292596267203059e-02 4.400484846956553148e-02 9.122270072491060755e-02 1.363971256652437569e-01 1.723415634611445424e-01 1.951295758325603535e-01 2.035684031320616483e-01 1.986715309978871469e-01 1.829260097818904141e-01 1.595382170561016055e-01 1.318025277449161314e-01 1.026633604002447492e-01 7.448395355526829520e-02 4.901766050652256457e-02 2.768725401348204329e-02 1.340099441357554648e-02 1.448012596225924271e-02 2.291230826955953717e-02 3.014676283753157243e-02 3.525385695999597863e-02 3.844970060124424521e-02 4.011322806232386906e-02 4.061501753542964138e-02 4.027227464698163867e-02 3.933832216866325893e-02 3.800546733662688720e-02 3.641361326755583605e-02 3.466089865601487685e-02 3.281431820745397965e-02 3.091922230843157163e-02 2.900721064156277715e-02 2.710234081170157655e-02 2.522581828979969520e-02 2.339944871852398314e-02 2.164813981947400975e-02 2.000164545948514630e-02 1.849553671219152789e-02 1.717104783441772767e-02 1.607303639607785689e-02 1.524511816606979701e-02 1.472174508699946802e-02 1.451907570385280524e-02 1.462882888348917762e-02 1.501900305630584319e-02 1.564134363322360749e-02 1.644140550321336602e-02 1.736680884455086768e-02 1.837188085016890765e-02 1.941918731624339700e-02 2.047922845508155440e-02 2.152935620662940752e-02 2.255252387759453664e-02 2.353614070181657414e-02 2.447111706128623707e-02
4.564096803552414316e-02 4.607892375750459457e-02 4.638422602492168340e-02 4.654226536719928420e-02 4.653935617118377943e-02 4.636365465248590279e-02 4.600642126943034482e-02 4.546374356115723964e-02 4.473887007968115059e-02 4.384534011339446397e-02 4.281110592788028163e-02 4.168377876194467868e-02 4.053686345523627860e-02 3.947615336449885465e-02 3.864405727140630964e-02 3.821756537311357671e-02 3.839416845801208594e-02 3.936271445735570890e-02 4.126556747109737938e-02 4.416900006380002075e-02 4.805736137220468357e-02 5.285097454744520223e-02 5.843424086392034339e-02 6.468084572087308415e-02 7.147101588418784679e-02 7.870158894017750817e-02 8.629084429129835199e-02 9.417875316793294926e-02 1.023216051027742296e-01 1.106788840836766818e-01 1.191903118827039587e-01 1.277424680732682782e-01 1.361273288885804233e-01 1.439988685565144200e-01 1.508374838070792590e-01 1.559344548482924364e-01 1.584097065363567203e-01 1.572765766851416669e-01 1.515691001090732626e-01 1.405552901140474098e-01 1.240897886795813976e-01 1.032674117707385597e-01 8.187780626805708784e-02 6.911300911234248556e-02 7.590525266114885039e-02 9.802435070736431610e-02 1.225447423648767936e-01 1.402719499599402453e-01 1.456271793057425101e-01 1.359997018489555176e-01 1.122808262121975098e-01 7.994652391765182109e-02 5.120722236266472133e-02 4.302775880289617244e-02 4.544793403580857372e-02 3.514163107225947574e-02 3.125938544619705911e-02 8.520147449131136586e-02 1.604829716076884849e-01 2.347259786577184648e-01 2.917794950426451095e-01 3.215992559952657315e-01 3.229119820633143956e-01 3.027063112969713421e-01 2.726777432782145349e-01 2.439506316180423684e-01 2.194990167869474151e-01 1.885569475234190606e-01 1.397173438878811236e-01 1.183798336251986744e-01 2.130693193244944106e-01 3.477296951906807543e-01 4.530311449564781712e-01 4.979114670265344378e-01 4.836181988492838091e-01 4.345779142544095586e-01 3.761389972310739682e-01 3.267445536509022697e-01 3.145417159032622978e-01 3.500285270015273675e-01 3.843862943269695243e-01 3.627318946099245545e-01 2.714428621033426192e-01 1.543276422516689228e-01 1.491215252849227846e-01 2.337763110919966192e-01 2.776107734836583130e-01 2.598572091603132406e-01 1.992313794128456050e-01 1.287606946459592117e-01 8.174571302418520702e-02 6.978529667234656397e-02 6.951234755838187063e-02 6.980248254500898142e-02 7.260775853600973107e-02 7.257977234467535843e-02 6.136429484822501085e-02 3.673795042912867542e-02 1.885880114389750992e-02 5.428726209174660616e-02 9.646176400302593212e-02 1.321170177655439371e-01 1.566470679934051091e-01 1.683666009671341002e-01 1.678097418396770901e-01 1.570308877407347314e-01 1.388791369957064203e-01 1.163736093914718578e-01 9.225413087974385085e-02 6.872291764054991314e-02 4.735588388131264925e-02 2.915779439169919815e-02 1.483576530580543555e-02 6.541430134017995474e-03 9.124307785770056564e-03 1.387612762196329015e-02 1.713110925849982424e-02 1.891080623110187250e-02 1.959364948128853104e-02 1.956923415652707388e-02 1.917089744776416180e-02 1.865320333983180173e-02 1.818350598672266102e-02 1.784400406684038751e-02 1.764551943759402886e-02 1.755079375395306868e-02 1.750015636218239107e-02 1.743214292818378100e-02 1.729585673674359156e-02 1.705608312187730652e-02 1.669385435280456784e-02 1.620488744516815002e-02 1.559743269716402404e-02 1.489031951661924993e-02 1.411151810816738128e-02 1.329725420635537864e-02 1.249147027897320322e-02 1.174508037849246629e-02 1.111395751535895239e-02 1.065417188485884292e-02 1.041354292657653037e-02 1.042111961930469038e-02 1.067966826308838421e-02 1.116627228586311062e-02 1.184080628171458975e-02 1.265687411454276268e-02 1.357011910770771976e-02 1.454240952903168918e-02 1.554292371306597274e-02 1.654763624784631043e-02 1.753824194948670409e-02
5.459831114985762984e-02 5.506930384212335716e-02 5.536638666983387247e-02 5.546678978732227927e-02 5.534712589950385730e-02 5.498397986061460962e-02 5.435477558067006859e-02 5.343903940575698425e-02 5.222024168840171815e-02 5.068849995699112321e-02 4.884459284661900325e-02 4.670599872958660498e-02 4.431606699158129742e-02 4.175789939519400362e-02 3.917463126904181109e-02 3.679589607867871093e-02 3.496198094579885951e-02 3.411732725317028619e-02 3.472723143037702298e-02 3.711603540147979940e-02 4.134302431913562670e-02 4.723277820503684471e-02 5.450212948656685957e-02 6.285997140946464334e-02 7.204490002625857370e-02 8.182640031739236985e-02 9.199453779583430246e-02 1.023487322417995921e-01 1.126878231769682798e-01 1.228006138655563656e-01 1.324554463159415829e-01 1.413877222490374508e-01 1.492852809686334437e-01 1.557731669811643349e-01 1.604015743944014749e-01 1.626435338734817382e-01 1.619120514938557354e-01 1.576100606380502478e-01 1.492321287061243174e-01 1.365497154236864075e-01 1.199485355482827337e-01 1.010882595407097129e-01 8.419489100214194721e-02 7.715737175966290440e-02 8.613540455890743297e-02 1.065274519456701763e-01 1.288605995712521213e-01 1.455688532411139047e-01 1.513095303794767810e-01 1.427007614771568789e-01 1.186877826520523899e-01 8.116419801327971750e-02 3.580016680572764565e-02 1.653440733446397137e-02 4.987539791972600556e-02 6.440200563431858205e-02 5.139025237892495823e-02 4.347173508838691330e-02 1.183940282760291562e-01 2.281239659224488514e-01 3.390098029510740241e-01 4.210749709785484574e-01 4.472330948377210569e-01 4.027394906169214917e-01 2.952197562537871578e-01 1.650416441590554784e-01 1.138194381080983447e-01 1.536974657465044747e-01 1.514402246477629388e-01 1.272991789505117932e-01 2.103102263308103126e-01 3.403789837720391787e-01 4.261366332073473484e-01 4.409926243469201035e-01 4.076356365950105642e-01 3.680291062563664783e-01 3.344947549411053100e-01 2.952092728611972472e-01 2.734982232947557046e-01 3.034786201325171406e-01 3.397960332070883438e-01 3.168523224703232444e-01 2.154810782342674036e-01 7.335072730511126016e-02 1.298422125131929727e-01 2.488605006336518100e-01 3.023836353493955520e-01 2.857255654614607732e-01 2.210388921536988183e-01 1.436774258333956555e-01 9.035029274934734678e-02 7.568870266976569783e-02 7.247822962168028182e-02 6.782904899310458757e-02 7.171333592362739984e-02 8.303077863142031834e-02 8.861479300313493401e-02 8.108115669698165440e-02 6.270280878361524091e-02 4.805570617578042159e-02 5.953091787765529830e-02 8.730409761310155281e-02 1.135942169073126951e-01 1.314800170515212641e-01 1.389990386403870126e-01 1.366472108538878127e-01 1.262836720713612915e-01 1.103934123317883154e-01 9.156056395886973120e-02 7.214078618653120556e-02 5.412776382768609562e-02 3.920065094803806133e-02 2.884736428868810501e-02 2.395106445903910988e-02 2.336682855951014576e-02 2.440660832410870146e-02 2.517816858184338674e-02 2.497712656276223839e-02 2.371464645957398198e-02 2.154308535820140605e-02 1.869133082475372271e-02 1.539671013303048862e-02 1.187974515412285742e-02 8.344514871918961435e-03 5.026455193849841546e-03 2.568034257660704259e-03 3.074390542198337638e-03 5.313676259656359598e-03 7.547368735663207914e-03 9.488828268437062008e-03 1.107871032817981174e-02 1.230718514724061380e-02 1.318416418887124325e-02 1.373052411742502719e-02 1.397419849380866427e-02 1.394793871511300701e-02 1.368789938250311068e-02 1.323278846985540338e-02 1.262350735151364194e-02 1.190327249372287975e-02 1.111821388556940779e-02 1.031835283182243150e-02 9.558564384413903783e-03 8.898468464177149498e-03 8.399227899707576231e-03 8.115019959807337133e-03 8.079893196541588010e-03 8.296941199747824569e-03 8.738662053529116375e-03 9.358791675224195986e-03 1.010673666997198225e-02
6.047763491210168124e-02 6.082608339966102950e-02 6.095952575143968877e-02 6.084900242858884423e-02 6.046386766804195262e-02 5.977210637188505593e-02 5.874083058367567112e-02 5.733703342708027645e-02 5.552872448820979356e-02 5.328665508037416093e-02 5.058700451313839774e-02 4.741572801479355254e-02 4.377596837318385031e-02 3.970149529349377426e-02 3.528271402581418387e-02 3.071973420478366426e-02 2.643041510578616679e-02 2.322946625912564525e-02 2.237564415742539572e-02 2.486419806169814020e-02 3.049196070457147259e-02 3.835970008352989485e-02 4.770073626408796036e-02 5.801494653942791679e-02 6.895768843336810838e-02 8.025121096463570802e-02 9.163791182096399368e-02 1.028574502474805114e-01 1.136358469008057759e-01 1.236807675654986172e-01 1.326802458229199844e-01 1.403035661713807059e-01 1.462038887100226559e-01 1.500229754681849936e-01 1.513993958679704099e-01 1.499831085565200006e-01 1.454617013487305155e-01 1.376076570648137598e-01 1.263642492967173014e-01 1.120074886874321829e-01 9.547359630541166209e-02 7.905514071394117992e-02 6.756760203499256878e-02 6.760847792552884816e-02 8.039300291057764614e-02 9.959561396284098700e-02 1.182615838694261179e-01 1.311082617953892027e-01 1.340855577223944162e-01 1.244087105033825913e-01 1.014080209361022666e-01 6.910085744017413489e-02 4.772089869932825967e-02 7.022466866550111653e-02 1.064492177033058706e-01 1.281921733436765798e-01 1.268995288952807221e-01 1.226493197214926778e-01 1.750029916224380977e-01 2.879452948638178134e-01 4.135709260844893098e-01 5.060804029815821892e-01 5.278986606624295197e-01 4.592295290675296737e-01 3.082451477263152273e-01 1.143880927191504998e-01 7.408760699407129779e-02 1.823318936194879281e-01 1.967123905311479737e-01 1.585892688019105157e-01 2.007452399317251335e-01 3.012961006781479378e-01 3.546981182044867675e-01 3.402597679196374125e-01 3.056636727050461855e-01 3.039373234360986387e-01 3.067123180206356992e-01 2.662996343497550100e-01 2.016539496233890338e-01 1.893973439953661742e-01 2.172308616964784556e-01 1.990792198377902555e-01 1.083223163572656356e-01 3.182538327410890794e-02 1.752439448040815084e-01 2.791712541921261836e-01 3.192002688853903258e-01 2.962279166402050357e-01 2.327033991656941025e-01 1.635489706068446181e-01 1.218524013007598189e-01 1.084886996079215543e-01 9.454016537024696742e-02 7.009754638357809653e-02 5.702928636224490616e-02 7.772802639627557353e-02 1.054805753593165141e-01 1.200991516755836735e-01 1.166771474862394603e-01 9.804122140625542992e-02 7.282584530876055895e-02 5.712168418680589610e-02 6.562689250220654635e-02 8.656819166889194450e-02 1.052042412122447534e-01 1.161803453842085027e-01 1.185754811798999386e-01 1.134301482002155054e-01 1.027027471670826919e-01 8.869003169232439476e-02 7.368778371482888334e-02 5.981398545636239933e-02 4.887786651163993079e-02 4.204113351346916438e-02 3.918752374824931856e-02 3.886521068523302730e-02 3.932716250693514548e-02 3.939625762337148340e-02 3.853581856449955767e-02 3.662228313845610622e-02 3.374976241154121342e-02 3.011246050723263498e-02 2.594101875697091622e-02 2.147146271538942497e-02 1.693687356446378287e-02 1.258573210651784367e-02 8.763838732086130789e-03 6.172641040615863516e-03 5.918245076232843752e-03 7.660017174895006331e-03 9.992695535124924630e-03 1.224881539924750108e-02 1.421169872305223618e-02 1.581205755355277395e-02 1.703506766635497216e-02 1.789045819703116019e-02 1.840071094582470396e-02 1.859539359996584262e-02 1.850798650610754534e-02 1.817392309635370087e-02 1.762933153358904603e-02 1.691024889992818331e-02 1.605219860972570758e-02 1.509007997805497658e-02 1.405835183089478198e-02 1.299150951389639944e-02 1.192484929253011250e-02 1.089545549264589637e-02 9.943166397698346287e-03 9.110874788778458924e-03 8.442887231087041477e-03
6.305543084985652802e-02 6.313632168879310114e-02 6.296504066746382022e-02 6.250932695949217022e-02 6.173487542141493922e-02 6.060552435052185549e-02 5.908354338468882472e-02 5.713004689665594771e-02 5.470556568923098939e-02 5.177082257748132771e-02 4.828778255563352662e-02 4.422110443894929077e-02 3.954026327346228664e-02 3.422302467706089119e-02 2.826235062003742277e-02 2.168471533109202209e-02 1.462223342969644693e-02 7.818463320784341253e-03 6.791135068984051337e-03 1.425976380669877024e-02 2.378275291227902391e-02 3.407384252357842369e-02 4.482458624399451169e-02 5.583438313320169405e-02 6.690475151341943039e-02 7.781681813183058405e-02 8.832570633929839876e-02 9.816080923132025626e-02 1.070295028471510701e-01 1.146237087719647746e-01 1.206291537087176152e-01 1.247372152273250601e-01 1.266591564495523070e-01 1.261424566425781713e-01 1.229889565289450648e-01 1.170748553527571623e-01 1.083736616595156188e-01 9.698619622075303759e-02 8.319045554091381023e-02 6.755262304701784015e-02 5.124742230936684545e-02 3.712982425159967736e-02 3.193176911986751743e-02 4.031825077505758748e-02 5.562406841175523975e-02 7.139343686387233934e-02 8.407588760456256860e-02 9.099665302023757230e-02 8.983161399488746868e-02 7.910737192638828130e-02 6.031501503572996026e-02 4.647404241902141492e-02 6.530514921726682243e-02 1.055002971618769492e-01 1.440145551731068230e-01 1.677742876211596179e-01 1.737299708039758972e-01 1.816474741725770670e-01 2.335958529698417829e-01 3.358262605101144382e-01 4.488865299643166606e-01 5.266201551487875721e-01 5.325388723985526873e-01 4.518617412791933741e-01 3.042191949974896170e-01 1.683602585175865141e-01 1.902777595805092425e-01 2.555698904858954013e-01 2.498623860858644463e-01 2.003977878622847653e-01 2.079032947804184406e-01 2.661056596238957628e-01 2.867616326895174872e-01 2.665845513210172713e-01 2.748259103777472845e-01 3.269022390034007630e-01 3.504096220052024813e-01 3.036599850928198840e-01 2.029260445296956206e-01 1.028587386631581863e-01 6.099654299708259092e-02 3.402083251742265418e-02 4.123157466219328632e-02 1.455832357275425037e-01 2.470840445570162691e-01 3.149100639223894049e-01 3.353668338312338904e-01 3.132027993550164924e-01 2.668982158105938640e-01 2.200817370760884684e-01 1.882531310129087476e-01 1.667802663339222613e-01 1.396014352963649008e-01 9.820863154295021713e-02 5.177522758588974650e-02 5.476746422747159199e-02 1.019468304182384183e-01 1.412028370905459296e-01 1.603356554234931231e-01 1.571861956056089527e-01 1.347895744002574892e-01 9.984547461008011493e-02 6.290445797782256987e-02 4.520982909255156362e-02 6.218545968615398628e-02 8.741664040331090235e-02 1.065754111475438748e-01 1.168025158300075861e-01 1.184913895801984612e-01 1.133165759168848763e-01 1.034763644464383459e-01 9.126276109927589086e-02 7.878713523962334320e-02 6.777520622772389980e-02 5.934863954837252958e-02 5.379763458160088940e-02 5.056014666536757379e-02 4.859757434682938915e-02 4.691587318746549135e-02 4.485227451765072537e-02 4.209249559164417176e-02 3.857592719452419827e-02 3.439622718888193237e-02 2.973004945261706333e-02 2.479581147485283507e-02 1.984075509575540519e-02 1.516511418755916475e-02 1.121926119003983750e-02 8.792832202641537656e-03 8.723270267645149081e-03 1.056714069826698334e-02 1.314214136309859934e-02 1.576082134775974239e-02 1.814278033001049534e-02 2.017838264359979317e-02 2.182959511782493062e-02 2.309230947446927473e-02 2.398034165748559945e-02 2.451759450474793461e-02 2.473369162918157005e-02 2.466129309142650952e-02 2.433433562683595675e-02 2.378684192802435482e-02 2.305211425048049947e-02 2.216220681466316358e-02 2.114761179695123436e-02 2.003711650911432079e-02 1.885780385648223520e-02 1.763517836625087126e-02 1.639340743188411054e-02 1.515567144367139553e-02
6.234484821822829786e-02 6.204042408168143619e-02 6.145625500308373595e-02 6.056110487995255975e-02 5.932255237624153160e-02 5.770743382112325515e-02 5.568247069660829662e-02 5.321515221514348110e-02 5.027498932363357736e-02 4.683535146457041415e-02 4.287631161177225814e-02 3.838945387656613611e-02 3.338704552478795329e-02 2.792245240181519261e-02 2.214463747172578517e-02 1.647443444518033318e-02 1.221609168794941802e-02 1.228723543855793875e-02 1.739161608365840175e-02 2.501600692688474986e-02 3.370971448233271717e-02 4.288816936178064393e-02 5.221777573377583970e-02 6.142696712684348609e-02 7.025041748781379880e-02 7.841214113997894974e-02 8.562302288430363728e-02 9.158581853703716413e-02 9.600549425068262421e-02 9.860419860962561789e-02 9.914048998554578218e-02 9.743232892633965636e-02 9.338302432019679467e-02 8.700894454741479878e-02 7.846760671124290709e-02 6.808530189718343950e-02 5.638629222361315335e-02 4.413575798850332549e-02 3.244071517407273036e-02 2.301505265461449568e-02 1.831989236595968351e-02 1.906996189467909456e-02 2.208875916228702357e-02 2.479506478099690117e-02 2.676614194250458503e-02 2.858642514005028598e-02 3.044758766454630158e-02 3.106287321307309168e-02 2.777256723706628821e-02 1.772220035865168519e-02 7.684028013855761889e-03 3.471727972482557822e-02 7.254991078160082096e-02 1.127945816340508306e-01 1.469984179981526085e-01 1.673578735532038897e-01 1.739657794371931854e-01 1.865964375670271791e-01 2.377879466878479175e-01 3.268247487549508223e-01 4.178910109715252008e-01 4.710533877298417327e-01 4.586890531671232729e-01 3.793335301363799927e-01 2.755175754991142090e-01 2.428133004942199524e-01 2.933826743943742654e-01 3.203166887741691893e-01 2.832647999068095279e-01 2.264476152990788915e-01 2.313623865052731599e-01 2.726885159843645545e-01 2.873023023166759726e-01 2.951903454997060749e-01 3.432839226852713588e-01 4.029802256192328569e-01 4.158276333724969520e-01 3.635712087795141545e-01 2.707740085240024075e-01 1.813027763549889815e-01 1.326585679917796079e-01 1.411189988389770222e-01 1.927987716462147838e-01 2.574291155897713290e-01 3.102029503793365950e-01 3.400519568615727461e-01 3.481221979589596005e-01 3.399571448088658521e-01 3.196369022018132333e-01 2.903967001471913778e-01 2.567163129292993062e-01 2.219207314732553060e-01 1.840402944467996182e-01 1.373883010686429984e-01 7.991903409948997172e-02 3.303397695671216050e-02 7.682758988020754742e-02 1.355713855417191305e-01 1.776447707661805708e-01 1.958142222952817257e-01 1.889519821794192478e-01 1.604495978646632848e-01 1.168162935254705853e-01 6.670772464489192755e-02 2.817435613679431655e-02 4.955584082809002394e-02 8.549776332618139185e-02 1.129115260589807074e-01 1.295606536554747279e-01 1.360523361040357759e-01 1.341162563502989735e-01 1.259765882185587549e-01 1.139491791020528777e-01 1.001702795059906531e-01 8.642354870312007886e-02 7.403034023028146060e-02 6.377204594471787280e-02 5.584794189672650372e-02 4.992875727446937500e-02 4.535808534910511919e-02 4.143150872832671028e-02 3.760410230917878016e-02 3.355921963703793753e-02 2.918099369342447985e-02 2.449636954139168196e-02 1.962699562910796836e-02 1.477411436224100941e-02 1.028399012382884455e-02 6.979023054686919920e-03 6.574451547317316721e-03 9.040765960406847018e-03 1.242671523653091081e-02 1.582956767913013679e-02 1.896562865959403738e-02 2.173256864288854173e-02 2.409243542903962559e-02 2.603692029202521810e-02 2.757414149371462120e-02 2.872229687151755043e-02 2.950599206449069922e-02 2.995382656441685984e-02 3.009668167374903933e-02 2.996645949317104651e-02 2.959514273248245453e-02 2.901409803000604831e-02 2.825357119763925381e-02 2.734233682498521736e-02 2.630747328720351927e-02 2.517424014514521927e-02 2.396603945301183439e-02 2.270444618750784224e-02
5.856737314094073721e-02 5.780304139471220681e-02 5.674946266892019059e-02 5.538339808417452881e-02 5.368367490969407768e-02 5.163291176219638595e-02 4.922009182604396293e-02 4.644450822668836493e-02 4.332202495169711065e-02 3.989539200070989222e-02 3.625180601625646593e-02 3.255313448526410414e-02 2.908525259659336393e-02 2.632052412322906376e-02 2.492548366670638282e-02 2.554738685151775393e-02 2.839918022567863853e-02 3.314523048780895070e-02 3.922166507301026034e-02 4.610597624644829223e-02 5.337192934411326417e-02 6.065779042450376857e-02 6.763039968754694375e-02 7.396288669098452506e-02 7.932472341677317129e-02 8.338095545614658544e-02 8.579867452823050633e-02 8.625988484524395317e-02 8.448056587242339099e-02 8.023619826012182155e-02 7.339485915672767924e-02 6.396187916208986857e-02 5.215180496666994153e-02 3.856010650857747551e-02 2.486113437210190485e-02 1.741029893131644177e-02 2.532098146722728052e-02 3.991324997610941339e-02 5.439490521691794228e-02 6.631342700518783051e-02 7.416496418916908306e-02 7.688485619821885941e-02 7.391234300333081320e-02 6.542534231701005454e-02 5.276754834339497657e-02 3.941499762129004047e-02 3.254067335199940791e-02 3.716337420856390822e-02 4.590745627515642469e-02 5.093934394962255918e-02 5.079186457900229656e-02 5.231592464584544633e-02 6.705410853880261479e-02 9.352025272238578824e-02 1.193030931365290093e-01 1.333559431964257969e-01 1.339137206148244830e-01 1.406885909059492346e-01 1.858538366898200012e-01 2.621037938004734391e-01 3.320412141486024371e-01 3.610048449609185583e-01 3.313997246516570128e-01 2.606080674268841935e-01 2.265639061894317297e-01 2.864109727485852908e-01 3.523951101017456233e-01 3.526135153869361383e-01 2.853288194639686526e-01 2.197603697461841532e-01 2.438642562253377499e-01 3.043285796496990048e-01 3.421173667052039291e-01 3.745530879284059700e-01 4.208690206528337141e-01 4.541254842631081146e-01 4.416354179338604635e-01 3.843352568308903705e-01 3.132565551528753711e-01 2.651491471369774588e-01 2.591172017636892977e-01 2.877876633915062987e-01 3.258004982669656657e-01 3.485648973332989842e-01 3.493283278099835742e-01 3.427083385688491912e-01 3.467032230120699610e-01 3.582666537747729585e-01 3.586328080326724455e-01 3.363766779617671787e-01 2.955837126080497756e-01 2.489783293988628576e-01 2.055325452495886662e-01 1.628454188265632541e-01 1.127933563056830318e-01 5.477744395921414072e-02 4.315509340687005008e-02 1.042458626539325417e-01 1.606573031189803824e-01 1.971742063751548979e-01 2.085452464221285440e-01 1.947536921784884800e-01 1.598093602037557182e-01 1.102942578020568859e-01 5.401688628629124772e-02 1.222483534877799247e-02 5.687395845987176790e-02 9.831276947886516404e-02 1.285490246582162155e-01 1.469808002454335849e-01 1.544799293650279404e-01 1.527920994134118748e-01 1.440967817881594337e-01 1.306607097839438680e-01 1.145905177214565640e-01 9.767971545183760929e-02 8.133358478309879458e-02 6.654893476584650136e-02 5.392395881842152600e-02 4.367858671001555171e-02 3.568325924976380875e-02 2.952171715910429164e-02 2.461759569403206352e-02 2.040111724378076974e-02 1.643799098118865765e-02 1.247164840783190030e-02 8.398137413356664832e-03 4.219299660393662638e-03 3.659876086810919839e-04 4.271669444379545821e-03 8.372641937790137323e-03 1.229209452517426859e-02 1.596109750497506918e-02 1.932830761265670258e-02 2.235744078032864471e-02 2.502578840461123361e-02 2.732246970266349884e-02 2.924655544649547648e-02 3.080522161412658014e-02 3.201203146316980441e-02 3.288539647077304978e-02 3.344723536163553973e-02 3.372183161277585162e-02 3.373487913945742711e-02 3.351270032065731957e-02 3.308161813216811686e-02 3.246746365617086960e-02 3.169520083520892956e-02 3.078865154689130676e-02 2.977030559365455992e-02 2.866120184902051782e-02
5.212629976131916143e-02 5.088978501153583467e-02 4.938737639499293786e-02 4.761672024535704845e-02 4.558614893263367857e-02 4.332029610467511005e-02 4.086849358641007207e-02 3.831716121213032955e-02 3.580712309734646742e-02 3.355427238198971374e-02 3.186359964751971086e-02 3.111013087575206087e-02 3.165327266790593508e-02 3.370077510937288801e-02 3.722556705423333417e-02 4.200849533630911931e-02 4.774277434768772060e-02 5.410794872296557229e-02 6.079446902362383581e-02 6.750126846039183892e-02 7.392600866513146518e-02 7.975674778801265796e-02 8.466772182713394601e-02 8.831983001585813620e-02 9.036597139291803471e-02 9.046142571941086230e-02 8.827960648954322198e-02 8.353369784941774845e-02 7.600521163882267839e-02 6.558264553089181159e-02 5.232338745683992598e-02 3.661073388571757514e-02 2.003879596500287089e-02 1.434545318642489742e-02 3.107745970949861436e-02 5.247037325897324633e-02 7.375466109404958670e-02 9.312880274325588403e-02 1.091126686940082219e-01 1.203909917413448216e-01 1.259338562644570503e-01 1.252164630276124679e-01 1.185323332595894785e-01 1.074328023772841145e-01 9.526315619819582248e-02 8.714682295091193132e-02 8.726785482041082842e-02 9.401569789559635626e-02 1.005974350104480164e-01 1.000890758380641316e-01 8.849532569858126196e-02 6.712059573549644664e-02 4.946238142194483295e-02 6.114259197843072841e-02 8.802572717912740541e-02 1.036098552529756828e-01 9.719336944124759570e-02 8.089997043427837875e-02 1.049211180764108714e-01 1.697259659268393062e-01 2.259387655116527061e-01 2.385515953787634980e-01 1.935094917009488324e-01 1.265721351916383186e-01 1.747754841203901510e-01 2.917992437386309756e-01 3.634234480479047180e-01 3.496474138945611099e-01 2.614351871887765633e-01 1.798511327073869515e-01 2.250981605586137857e-01 3.185004328449686506e-01 3.865956289585949501e-01 4.312182438890911906e-01 4.582189395535488097e-01 4.554759351067853568e-01 4.154190455012818362e-01 3.545290584821652047e-01 3.058486203725757080e-01 2.971890133958243196e-01 3.318688731534075176e-01 3.842987204537635648e-01 4.170981738146147810e-01 4.062257525927631119e-01 3.596138610670177593e-01 3.196431836311429131e-01 3.251297799596695737e-01 3.554395973241175621e-01 3.671294162566826058e-01 3.435356547227136348e-01 2.940003606716551920e-01 2.392381077763669206e-01 1.955642724545414157e-01 1.628208392469359111e-01 1.287341309714160886e-01 8.535818041211833129e-02 4.443653355267009747e-02 6.428072361032287352e-02 1.161480808783076357e-01 1.596852463623140983e-01 1.844760629189027834e-01 1.869774409448555219e-01 1.678969526017984881e-01 1.310987437080202711e-01 8.240055774496282681e-02 2.841187255366243308e-02 2.553003758790558381e-02 7.311285843391500394e-02 1.117258129593318300e-01 1.394462109903152613e-01 1.559167477735196594e-01 1.619302719510325173e-01 1.590491452569108288e-01 1.492436909958791136e-01 1.345890102520468368e-01 1.170399550706082564e-01 9.828647143104506101e-02 7.967992205648542769e-02 6.221514907439805453e-02 4.655170845862131174e-02 3.305967059770875682e-02 2.188060564290009516e-02 1.300947675699153441e-02 6.491625134149222112e-03 3.511357712196245227e-03 5.242331011600645171e-03 7.750807543399018673e-03 9.949309155381036093e-03 1.193261865877074009e-02 1.387474298317768057e-02 1.588500198198720612e-02 1.799425516635492356e-02 2.017611396686513556e-02 2.237458441969777251e-02 2.452546614087776009e-02 2.656896051226652344e-02 2.845549950451548363e-02 3.014748650655647497e-02 3.161892888709232768e-02 3.285413779335522033e-02 3.384611812892908411e-02 3.459495294921319936e-02 3.510631761485721175e-02 3.539017392489943875e-02 3.545965335383612083e-02 3.533011980788982459e-02 3.501839474080181702e-02 3.454212529334060866e-02 3.391927645570518013e-02 3.316772966248120180e-02 3.230497201704014831e-02
4.359585516412039369e-02 4.197193890364450675e-02 4.017015798504508517e-02 3.823697985546576500e-02 3.625038490493803778e-02 3.433276166243604682e-02 3.266465312047226593e-02 3.149141548103327054e-02 3.110601674535540262e-02 3.179077272190340003e-02 3.373021456269610641e-02 3.695178633698401049e-02 4.133893241122699874e-02 4.669130371292430637e-02 5.277864946686131042e-02 5.936637268000496265e-02 6.621979051343156175e-02 7.309928289863205919e-02 7.975381291757120683e-02 8.591606743564492166e-02 9.130044736113554493e-02 9.560448962011093565e-02 9.851426070854142625e-02 9.971448370919049065e-02 9.890461068871481132e-02 9.582298473593858779e-02 9.028349082508768664e-02 8.223522515303238745e-02 7.187393300698513565e-02 5.989161205871077615e-02 4.811916400118304571e-02 4.088529469912857012e-02 4.422329120928619739e-02 5.815455082840257500e-02 7.751517225494451713e-02 9.838990389460625097e-02 1.183448189293783981e-01 1.355832822757339073e-01 1.486528725159632081e-01 1.564450073796467278e-01 1.583295609487715416e-01 1.543781593376330197e-01 1.456659861443510284e-01 1.346004843201362988e-01 1.249619262512104423e-01 1.207310871475265612e-01 1.231230754433160213e-01 1.285298738463429569e-01 1.303065538205311069e-01 1.219456827472441413e-01 9.920672185794646158e-02 6.186989965590332374e-02 2.309218486492306197e-02 5.408150057915386139e-02 1.002758352870688208e-01 1.279107849742355252e-01 1.257653372878048126e-01 9.308356580561182037e-02 5.790355211374188793e-02 9.121207730744788911e-02 1.413947710578107031e-01 1.525341377000957455e-01 1.036590921883369931e-01 7.733068885587945050e-03 1.409400435059967038e-01 2.664497676286655681e-01 3.355876670445839260e-01 3.216481869797080950e-01 2.308382215378744773e-01 1.258847116035294034e-01 1.748688425503077126e-01 2.976696470627007707e-01 3.931071906031727847e-01 4.455727433173908292e-01 4.525995602483106617e-01 4.171647606129361141e-01 3.551063196329126148e-01 2.949412910589616632e-01 2.655494524770851128e-01 2.866404804227353775e-01 3.536677733627331399e-01 4.272191223019402018e-01 4.595018551131283546e-01 4.256113110576800196e-01 3.424259032512656509e-01 2.757256613383467503e-01 2.891505952701423632e-01 3.370756886464982283e-01 3.536314301638679436e-01 3.240097890942950087e-01 2.653914416581706903e-01 2.057577464454662108e-01 1.656713006119965303e-01 1.438891235304425587e-01 1.252028207804990190e-01 1.008018837577474847e-01 7.373087102263552184e-02 5.944948754603483071e-02 7.357184001833458331e-02 1.014181746629648495e-01 1.258444285494407511e-01 1.387478201213244444e-01 1.366171990568171568e-01 1.190966907310195277e-01 8.838327849357666133e-02 4.853484666866939023e-02 7.352156818083133670e-03 4.092767659669885316e-02 8.024411653647839371e-02 1.122503032692476477e-01 1.351270093318751031e-01 1.483782342453347780e-01 1.525204882526983718e-01 1.487800943887546967e-01 1.387925221250718155e-01 1.243396647759642953e-01 1.071469179796484539e-01 8.874695640427582299e-02 7.040698910133982857e-02 5.311269068373496854e-02 3.760903105062723961e-02 2.453733667676386010e-02 1.488095413022499057e-02 1.096417721133488045e-02 1.324859884949462427e-02 1.731379700685057796e-02 2.092702172250603468e-02 2.368359349485147161e-02 2.564460689729277168e-02 2.698468608969449567e-02 2.789499307366217346e-02 2.854785278059127074e-02 2.908121627641636897e-02 2.959251656555550100e-02 3.013895126880510034e-02 3.074269119226089378e-02 3.139923572617164121e-02 3.208679520760299858e-02 3.277484176860118170e-02 3.343072994704349848e-02 3.402410704776887701e-02 3.452938706573297628e-02 3.492678910794191210e-02 3.520244093237055033e-02 3.534794495871518283e-02 3.535968199153743247e-02 3.523802535521955437e-02 3.498656468382293355e-02 3.461139086282712801e-02 3.412046469461608306e-02 3.352307537215218347e-02
3.377363843636811691e-02 3.203559579265261026e-02 3.035442894269897371e-02 2.888718871089141632e-02 2.785062063099707011e-02 2.750901970747027594e-02 2.812540515682413270e-02 2.988372585550627333e-02 3.283180477006595460e-02 3.688898118467642817e-02 4.189932785955401834e-02 4.768138529704491618e-02 5.405239831075600576e-02 6.083262248992819810e-02 6.784075795398999964e-02 7.488739505157795961e-02 8.176941320226641108e-02 8.826636547828500823e-02 9.413925362845870781e-02 9.913202888661945544e-02 1.029762988460604795e-01 1.053999736929863706e-01 1.061409759297343020e-01 1.049678302119862183e-01 1.017103576448583901e-01 9.630681055400967805e-02 8.888090116128292972e-02 7.987793121982388056e-02 7.031635822886463105e-02 6.219696234206211621e-02 5.870796336990435210e-02 6.278773866995961128e-02 7.437094897333687560e-02 9.079239996899994558e-02 1.091845771287669742e-01 1.273043315067516335e-01 1.434203898041506997e-01 1.561719622824004061e-01 1.645473773198693201e-01 1.679485714992237921e-01 1.663110014796736480e-01 1.602642010195985123e-01 1.513050785092351913e-01 1.418601952015906831e-01 1.348704722500294051e-01 1.324031920590577061e-01 1.337375433322191554e-01 1.348368671229501770e-01 1.298959666280792014e-01 1.134425739123901683e-01 8.205822970044635012e-02 3.642201952780366875e-02 2.852883282233399306e-02 8.815503081988890210e-02 1.414004092092494835e-01 1.737967012728892924e-01 1.753825734963230798e-01 1.442377886236780038e-01 9.385698400904710081e-02 7.343455935394699319e-02 1.082670214221326671e-01 1.311715464839203482e-01 1.135832185758970242e-01 8.086616159086326694e-02 1.307146935491582118e-01 2.227021111514365381e-01 2.848296439488405829e-01 2.848767525539973589e-01 2.160334325491838625e-01 1.021047768689169327e-01 1.098673006733356383e-01 2.504361064170003148e-01 3.665766927581038392e-01 4.249707408910953221e-01 4.166311892905886771e-01 3.565230995327108854e-01 2.810234953562080196e-01 2.283086812615328920e-01 2.153892883949248827e-01 2.538949667091937590e-01 3.397053167353561998e-01 4.250675458934896622e-01 4.561564787577267466e-01 4.081263034558946234e-01 3.022340746100070641e-01 2.209046281503857512e-01 2.523500638396126150e-01 3.173611019975280390e-01 3.369466503950610536e-01 3.029318130491593375e-01 2.401168148353742815e-01 1.825885267650864119e-01 1.503709305681923125e-01 1.341280295935648736e-01 1.179984287230624040e-01 1.017108319003485334e-01 9.222553017100930395e-02 8.858420105028214087e-02 8.339357439417079132e-02 7.445441359723647956e-02 6.755627148379367286e-02 6.903730895118413702e-02 7.551018480751248152e-02 7.827295086438088023e-02 7.184389338527642777e-02 5.523577460400383443e-02 3.141777281616018463e-02 1.746234615634265422e-02 4.127142334358363529e-02 7.029977682086292756e-02 9.517950810824649110e-02 1.134148282182610157e-01 1.240987891316285979e-01 1.273444843343559119e-01 1.239797797600042939e-01 1.152762036261632816e-01 1.027142672264342721e-01 8.780278106631660140e-02 7.196441590211430372e-02 5.649865036121318879e-02 4.264448617909932099e-02 3.177120292091684811e-02 2.548512285263980146e-02 2.453081709323242862e-02 2.716655456342420907e-02 3.091137839357970679e-02 3.438424450168332119e-02 3.708351765150136314e-02 3.891322191080531095e-02 3.994628405138891947e-02 4.032144932642765106e-02 4.019611283601548513e-02 3.972318231091685053e-02 3.903923361471338394e-02 3.825850348897111980e-02 3.747024176598317408e-02 3.673829517914145582e-02 3.610241748952548041e-02 3.558101121750806978e-02 3.517496777291086868e-02 3.487213861014579197e-02 3.465188434413349339e-02 3.448919218862370878e-02 3.435801369262168892e-02 3.423368243549376744e-02 3.409444982040213401e-02 3.392228673859584015e-02 3.370313900985213995e-02 3.342681607332007726e-02 3.308665976567010114e-02 3.267910126938305959e-02
2.397561704045965414e-02 2.287294155681366195e-02 2.238668561328744158e-02 2.278588488217917971e-02 2.426710631529673673e-02 2.688587558989166335e-02 3.056501489671395108e-02 3.515781172335902260e-02 4.050338635798660103e-02 4.645012616933293786e-02 5.285732124716321229e-02 5.958863655771698409e-02 6.650448574542916491e-02 7.345570897693443069e-02 8.027907960430208378e-02 8.679467315540560779e-02 9.280513593458665500e-02 9.809703372534758770e-02 1.024446362255123089e-01 1.056166875216267148e-01 1.073869593238971354e-01 1.075497605583406874e-01 1.059422496175900924e-01 1.024767059661153695e-01 9.718853486538887865e-02 9.031075792382731171e-02 8.239320486002790767e-02 7.448413255840531655e-02 6.832234343468869542e-02 6.619713261856062514e-02 6.987418215360527429e-02 7.922154184283897171e-02 9.244595631354846077e-02 1.073773845289656692e-01 1.221544645261316980e-01 1.353184738141398613e-01 1.457729480929155219e-01 1.527692786779094869e-01 1.559260520303442366e-01 1.552632366388324026e-01 1.512373739087617963e-01 1.447667757912233510e-01 1.372142429717158330e-01 1.302252925143621842e-01 1.252375640688631886e-01 1.226041473126072423e-01 1.207975786860019524e-01 1.164512440878211069e-01 1.053512106817488386e-01 8.393645961803308797e-02 5.177621439209514898e-02 2.904033942206751123e-02 6.852403054332674437e-02 1.234874641436869841e-01 1.708780424091027594e-01 1.986572759637542651e-01 1.987404888873911535e-01 1.700336072489254391e-01 1.233259931610004023e-01 9.164102167646612229e-02 1.099247304561428995e-01 1.410231871529993575e-01 1.493434587652417989e-01 1.341754343312218656e-01 1.301153689403898306e-01 1.719284256571604330e-01 2.279991369095190623e-01 2.534377844119176104e-01 2.217540751861342696e-01 1.294632500084908489e-01 6.276942632557319657e-02 1.974476809256773824e-01 3.221705643762193816e-01 3.803896172054791469e-01 3.593199644519482483e-01 2.818740009986981376e-01 1.996675734843181838e-01 1.599380123154625633e-01 1.618166100537752339e-01 2.088415410732938349e-01 3.009438326678763320e-01 3.868250818901248778e-01 4.131004108748537740e-01 3.578865196842195284e-01 2.446370463005136386e-01 1.672767644013631871e-01 2.252926570807236295e-01 3.015788638679821609e-01 3.240932867749878321e-01 2.934656270699124159e-01 2.394263201976249422e-01 1.968737256423152282e-01 1.762405011931703069e-01 1.585538568346554211e-01 1.305935696733486195e-01 1.021481116495801533e-01 9.544651148222248194e-02 1.084584033388836938e-01 1.171340096730161262e-01 1.089842264472430933e-01 8.393631850159839758e-02 4.832899043657658267e-02 1.240416411206358809e-02 2.502016389752177369e-02 4.660823493202308904e-02 5.557352239230339830e-02 5.202729998865725236e-02 3.904820977978176039e-02 2.396715336102140867e-02 2.585647966572173634e-02 4.456486929592580470e-02 6.404256165307271875e-02 7.933930280037798655e-02 8.889979553371575582e-02 9.246773391951472465e-02 9.056395719509464926e-02 8.419442665177216678e-02 7.463626546547198759e-02 6.329462272814673218e-02 5.164733758043333484e-02 4.129228437248259193e-02 3.399742738848283291e-02 3.119428828056964448e-02 3.261801761419121093e-02 3.636016336918205388e-02 4.062867193672122651e-02 4.444077785156281407e-02 4.738964990333095761e-02 4.937159596599686312e-02 5.043230017706631929e-02 5.068762181237891629e-02 5.028163556782332122e-02 4.936360620048352993e-02 4.807527107981200004e-02 4.654407693574332677e-02 4.487995754579128527e-02 4.317421040999068482e-02 4.149958592042979344e-02 3.991106354744498180e-02 3.844704091235159188e-02 3.713082968897692127e-02 3.597244117322181273e-02 3.497065798763083350e-02 3.411534448393962332e-02 3.338988093286294340e-02 3.277355465190991829e-02 3.224373159890890628e-02 3.177766802434748433e-02 3.135388638836139608e-02 3.095310826785800315e-02 3.055879022490765040e-02
1.719570947021999141e-02 1.840205942832600847e-02 2.072205501756867879e-02 2.405202287464248620e-02 2.822763362823690544e-02 3.309130963499608280e-02 3.851103976368384224e-02 4.437514674177804597e-02 5.058178951974847543e-02 5.702976749203782919e-02 6.361172513118715233e-02 7.020942638165569849e-02 7.669066966903144433e-02 8.290760780999670287e-02 8.869644122288011800e-02 9.387861934369860772e-02 9.826382229838108440e-02 1.016551217348496683e-01 1.038568605849106430e-01 1.046859843361727244e-01 1.039878717342183900e-01 1.016582889384679278e-01 9.767418984980980046e-02 9.213813401784420876e-02 8.534442602350951479e-02 7.787787591424125133e-02 7.074471118662674363e-02 6.545773855932647545e-02 6.378798337618871162e-02 6.687788243258470378e-02 7.437621112890790975e-02 8.474375477591511441e-02 9.618569715667184272e-02 1.071721662870413622e-01 1.165474510758542914e-01 1.235238455331954394e-01 1.276762805285938662e-01 1.289424573327427048e-01 1.276055341878650218e-01 1.242379571348766198e-01 1.195978273319617952e-01 1.144887099364571420e-01 1.096094129834431080e-01 1.054121150649288130e-01 1.019541166004251515e-01 9.872835685765905811e-02 9.456045436077242794e-02 8.781262136554277009e-02 7.724861501121391139e-02 6.429617822364162849e-02 5.805668092659648644e-02 7.297008292017068132e-02 1.058356555940327820e-01 1.431244367110993121e-01 1.739624930651279822e-01 1.900941374825047270e-01 1.863595119777258224e-01 1.624823498698570456e-01 1.264436497381848934e-01 1.018399749871443105e-01 1.168422140656441011e-01 1.517564268150534967e-01 1.719331936132796890e-01 1.609007003806441627e-01 1.264340008548672234e-01 1.217858126067671992e-01 1.784001854102176821e-01 2.314709269799735403e-01 2.310670286847156252e-01 1.621409416153994643e-01 7.107026230462024086e-02 1.561940424425654617e-01 2.693260363690939130e-01 3.159756294872410609e-01 2.821785420371479280e-01 1.942264525047195656e-01 1.101345573705812403e-01 8.811323777905105681e-02 1.010707722510834489e-01 1.500822502345290632e-01 2.397281602311616411e-01 3.172020081278748571e-01 3.360638707002845949e-01 2.807794024483188378e-01 1.769029576761593781e-01 1.278412206536001516e-01 2.073051214825180899e-01 2.821349193294765967e-01 3.059891927597506722e-01 2.865984570514092944e-01 2.530027554272329948e-01 2.313072313112199963e-01 2.200991210270741294e-01 1.999041837726505677e-01 1.613060229418427916e-01 1.148794483379884102e-01 9.180416272346186846e-02 1.091720849994841369e-01 1.334738376896756340e-01 1.413163468513326526e-01 1.285228676758465305e-01 9.995841889683672321e-02 6.556690055891678526e-02 4.181582914335175288e-02 4.602171140922875492e-02 6.027572987982929287e-02 6.737778702036396894e-02 6.403251085828949585e-02 5.153753905435559668e-02 3.284201938192746889e-02 1.154098386611036864e-02 1.093374288489898372e-02 2.930299498624621898e-02 4.363037043726408770e-02 5.288079797278365940e-02 5.696817974839694931e-02 5.640825023810747824e-02 5.214427942215429240e-02 4.542757061040505334e-02 3.779498398405720105e-02 3.117124771051581200e-02 2.778856434626346059e-02 2.888063211479473952e-02 3.327727935738744591e-02 3.891688439404934752e-02 4.442463580501684883e-02 4.913287412491210149e-02 5.277644169901112708e-02 5.530249096604862580e-02 5.677121154867800779e-02 5.730137117103747263e-02 5.703815984537208977e-02 5.613341791467602038e-02 5.473353491595027431e-02 5.297244467661362671e-02 5.096809044489293561e-02 4.882121756513860267e-02 4.661564725118602648e-02 4.441939974944907055e-02 4.228620925237475126e-02 4.025712126832467486e-02 3.836199040247637720e-02 3.662080261572090573e-02 3.504482824885806619e-02 3.363766612886476270e-02 3.239626108638551938e-02 3.131196703889729122e-02 3.037169193592173522e-02 2.955911292691633038e-02 2.885590713191394166e-02 2.824291935284205593e-02
1.839703920483707483e-02 2.222604898488853703e-02 2.663995921087812524e-02 3.152680272581630944e-02 3.680181721810656809e-02 4.239228832953260279e-02 4.822746062069339923e-02 5.423205778728252408e-02 6.032203189961997392e-02 6.640172753559415997e-02 7.236206703168396315e-02 7.807962316394553848e-02 8.341660680154421026e-02 8.822190499257277774e-02 9.233338612855872263e-02 9.558175919185808722e-02 9.779634640319821715e-02 9.881321989347996437e-02 9.848629491905029620e-02 9.670222899147984386e-02 9.340047917775610997e-02 8.860087343209611943e-02 8.244298535043642628e-02 7.524483576446347466e-02 6.759122122656852083e-02 6.045016363961003975e-02 5.523417765778086685e-02 5.350671536191390493e-02 5.607685539431138400e-02 6.229127954163576897e-02 7.054298998168320733e-02 7.917599774025070591e-02 8.688065320474495923e-02 9.273920606690964907e-02 9.620718996030666603e-02 9.711249839995453326e-02 9.566238666298584881e-02 9.242614858886601115e-02 8.825410825790869218e-02 8.409710962549760138e-02 8.073283542048496908e-02 7.850789226496784901e-02 7.728153748522235966e-02 7.664269365952995627e-02 7.624031122240478020e-02 7.601911634809938034e-02 7.632055342380063279e-02 7.793166811846891084e-02 8.204072241474669180e-02 8.980869046172391956e-02 1.014961651966456435e-01 1.158648532647926915e-01 1.305090513740259084e-01 1.427763351724641583e-01 1.505168450465780017e-01 1.521449738228209114e-01 1.461623615650012309e-01 1.315246260667474743e-01 1.114749049089226035e-01 1.020951071612797301e-01 1.233532575087683686e-01 1.607742950583979091e-01 1.831811954607082960e-01 1.688322782771300434e-01 1.152843238743830462e-01 7.646869121702264127e-02 1.426682414385227471e-01 2.124653637979947718e-01 2.267466715613006556e-01 1.742727619582024878e-01 9.659576154727808617e-02 1.318532690520526351e-01 2.111571989118107284e-01 2.342235690770945178e-01 1.878713329664636056e-01 9.812927902425486182e-02 2.270282502434503233e-02 5.020758370628976980e-02 5.169888937960422093e-02 8.060338802383484880e-02 1.591487747091039351e-01 2.226730283139887745e-01 2.347617629583497456e-01 1.882545585512025998e-01 1.132041704641801039e-01 1.130845592637411551e-01 1.909829188820080792e-01 2.515042438251550716e-01 2.745757988605928568e-01 2.708591423377605945e-01 2.615983681337759603e-01 2.583536923805395125e-01 2.531195414376304909e-01 2.317241892319404362e-01 1.891104893105378382e-01 1.338308137370497197e-01 9.126742143649181627e-02 9.562225834426076043e-02 1.255997227828156704e-01 1.463307323583807884e-01 1.480150582984405827e-01 1.324202798852227025e-01 1.067814839347797640e-01 8.166165527250558720e-02 6.855508126998069440e-02 7.021448934977674028e-02 7.659211839414382939e-02 7.891640299225993749e-02 7.444703361069288094e-02 6.399595978332282831e-02 5.013212032540894508e-02 3.651475419500179592e-02 2.787878006469319755e-02 2.741368493662086833e-02 3.144893812947717471e-02 3.485292828672623133e-02 3.546061696120315909e-02 3.291760425492475106e-02 2.771871315580727926e-02 2.093686582336824406e-02 1.467592103239693559e-02 1.338578482957397849e-02 1.881952656687909536e-02 2.674562032194044078e-02 3.471040527410295534e-02 4.184996158813836242e-02 4.782297442536099369e-02 5.251167271424503347e-02 5.592260978263445537e-02 5.813841513020452656e-02 5.928705498408184255e-02 5.951983196570088952e-02 5.899531531131696482e-02 5.786795847586106295e-02 5.628057364035974480e-02 5.435993910338526858e-02 5.221485682081117297e-02 4.993602165239115903e-02 4.759712642491170653e-02 4.525670667165386518e-02 4.296032012274369344e-02 4.074275193843530235e-02 3.863003076129058189e-02 3.664112730437088516e-02 3.478928224164393873e-02 3.308297114221780272e-02 3.152655998887812783e-02 3.012073503840706490e-02 2.886280507818233393e-02 2.774697222535269653e-02 2.676464994697898281e-02
2.605295859179456233e-02 3.075439778461390092e-02 3.572645768027348651e-02 4.092284487184739278e-02 4.629275823374270904e-02 5.177776500881858812e-02 5.730966362327539337e-02 6.280898137573534545e-02 6.818398751327003904e-02 7.333022553234692931e-02 7.813064228823618507e-02 8.245644167052339213e-02 8.616882871729121540e-02 8.912184145073459574e-02 9.116649587086331219e-02 9.215649925626459571e-02 9.195582879651863217e-02 9.044855135401272395e-02 8.755143238918779158e-02 8.323027538381076729e-02 7.752183330281545159e-02 7.056516628697448446e-02 6.265071220515057437e-02 5.430338256529242819e-02 4.642066221743788162e-02 4.042324154154615379e-02 3.804031259237236617e-02 4.011727007834003239e-02 4.562453115260275971e-02 5.262367570337725398e-02 5.945510180893678193e-02 6.497836997934436365e-02 6.847163466943317900e-02 6.955642128633597598e-02 6.817993774796593520e-02 6.462514441682730426e-02 5.952306828668515321e-02 5.384236045334529069e-02 4.880577129333111414e-02 4.563361404448500885e-02 4.508493523851286183e-02 4.715697447426710209e-02 5.139345403359019127e-02 5.746301327821397298e-02 6.539142419607940626e-02 7.540153085681186584e-02 8.760086877046889542e-02 1.016617016861463274e-01 1.165346355060033756e-01 1.302748866769919134e-01 1.401621871766228211e-01 1.433129313786454251e-01 1.378688044312346705e-01 1.246227486115887573e-01 1.084319447841184253e-01 9.702483785677910866e-02 9.358951013157387755e-02 9.192870200315980678e-02 8.832150231274686625e-02 9.558663332986160055e-02 1.265871599165132866e-01 1.647342787382041207e-01 1.826453500706809452e-01 1.608066874323165751e-01 9.621000053052361500e-02 3.926910121693186900e-02 1.192912536158255710e-01 1.876447461327961364e-01 2.022992470925741582e-01 1.628886698001236200e-01 1.113791527421293809e-01 1.234861538046175961e-01 1.586469049256025443e-01 1.505595393995159959e-01 9.170225738102387447e-02 8.296780932616513657e-03 6.558295226752065832e-02 9.593317255186273318e-02 7.618080027914937713e-02 3.878617859091895714e-02 7.811345668446090240e-02 1.246666188815977044e-01 1.351449149583142662e-01 1.108260045602473959e-01 8.863120003167994365e-02 1.193366868035854872e-01 1.720700227511905434e-01 2.125407610940067971e-01 2.355110220517481756e-01 2.487941113188355258e-01 2.601484620312466411e-01 2.682545707810389257e-01 2.647085705145399426e-01 2.422505748615582100e-01 2.001079176862198827e-01 1.452953231987879901e-01 9.419752380929818925e-02 7.736632582732586028e-02 9.965640517442311830e-02 1.247710096232335503e-01 1.364127045852215336e-01 1.328161227019432067e-01 1.179499412604119168e-01 9.869303510347297859e-02 8.305921404300055377e-02 7.674191720664678973e-02 7.843359936104915553e-02 8.212322582394064596e-02 8.338193748341252154e-02 8.091889188356370111e-02 7.551590353065280870e-02 6.888659682345235624e-02 6.275047982857584472e-02 5.806220382843678418e-02 5.464272918796494322e-02 5.150259156202874333e-02 4.754776084145265896e-02 4.207018170540094415e-02 3.486083037699851811e-02 2.612169330732752592e-02 1.636945189447159069e-02 6.849581039583517439e-03 7.276030935259434305e-03 1.660285199456775634e-02 2.587643798618143726e-02 3.419407902373600844e-02 4.128683797808928302e-02 4.704893680234243508e-02 5.147401920313889045e-02 5.462634747269268926e-02 5.661880917330363444e-02 5.759422837396876299e-02 5.770972717297277732e-02 5.712424612476353636e-02 5.598920330968600728e-02 5.444209441491022067e-02 5.260270054734975109e-02 5.057148658765712318e-02 4.842973235856647823e-02 4.624093203837578714e-02 4.405301749339083500e-02 4.190100457590754252e-02 3.980972435974384355e-02 3.779637842233157102e-02 3.587274085907513760e-02 3.404691065402654787e-02 3.232458813098697953e-02 3.070990315456989181e-02 2.920585898482223192e-02 2.781447591995204333e-02 2.653672663494049261e-02
3.522408873385531741e-02 3.997665316488412113e-02 4.485559857254792920e-02 4.981294323930284679e-02 5.479150133450508969e-02 5.972406645326438362e-02 6.453286564448190710e-02 6.912934180761662328e-02 7.341434906970863150e-02 7.727886591812985206e-02 8.060534610840731917e-02 8.326983750917150984e-02 8.514500304087306570e-02 8.610417451461176153e-02 8.602655912196567611e-02 8.480370193548904256e-02 8.234729527516754244e-02 7.859844287103409655e-02 7.353859963947538547e-02 6.720278833264062279e-02 5.969680963109320199e-02 5.122337605355221923e-02 4.213166983921170367e-02 3.303399385783217790e-02 2.510607145637311702e-02 2.058428694198949360e-02 2.164144083661106999e-02 2.690534308420087020e-02 3.342350916949065470e-02 3.941977532008293650e-02 4.401414901835252330e-02 4.677096674470622439e-02 4.753674142967381777e-02 4.638884339581080679e-02 4.360647081714413148e-02 3.963169503684835226e-02 3.501919960779717456e-02 3.041470258810644034e-02 2.666345221516198960e-02 2.510092923493898245e-02 2.746013010641458474e-02 3.462282128840769857e-02 4.607637637788361551e-02 6.085753628054706849e-02 7.805399836227991384e-02 9.677280916083698392e-02 1.159889854773283463e-01 1.343246255081048945e-01 1.498028704558614643e-01 1.597485037792372720e-01 1.610632050642391566e-01 1.510149240127101333e-01 1.284928719225001403e-01 9.555384929230957558e-02 5.959411997376341807e-02 3.893683502612459157e-02 4.687156489322013425e-02 5.682102779231795742e-02 6.230554287571828109e-02 8.223984506247067339e-02 1.208262662551527894e-01 1.565567888689085863e-01 1.667431430639236822e-01 1.379392503696784400e-01 7.117098048048141334e-02 2.018910453057307444e-02 1.023154723379153391e-01 1.541126695698642746e-01 1.606673509981872972e-01 1.334726261671513314e-01 1.151060891105598338e-01 1.315575863041215932e-01 1.412911771128478600e-01 1.142171563733212908e-01 6.284158740554664224e-02 6.717028346181103116e-02 1.148846271453644596e-01 1.338431989287415247e-01 1.155668259434877304e-01 8.086437089291660663e-02 7.321009881727510993e-02 9.569357766904797169e-02 1.120160607468587977e-01 1.159027443287702769e-01 1.189208575940193940e-01 1.313273953430352248e-01 1.524573407300441330e-01 1.780121197935557176e-01 2.057049469484221738e-01 2.327561878046600918e-01 2.539217114751450843e-01 2.630598068699070979e-01 2.557493262243351051e-01 2.308933977502440338e-01 1.910639465780593627e-01 1.421767006836216762e-01 9.371635179161105778e-02 6.244521963500506562e-02 6.631981848890136644e-02 8.632310288998831793e-02 1.012422112986561679e-01 1.058937540418202483e-01 1.013190981260220641e-01 9.119093556044427507e-02 8.038250411913994142e-02 7.343657912417966838e-02 7.224759598895941215e-02 7.509609098569297592e-02 7.896352749959106854e-02 8.187682583068726927e-02 8.325607410745695935e-02 8.334096280336192319e-02 8.256983420709301802e-02 8.117426177310672897e-02 7.905470204223626063e-02 7.588763916263689679e-02 7.132724778444927971e-02 6.517324125311911576e-02 5.745357746460037773e-02 4.843804408414907614e-02 3.863252733169815489e-02 2.884080546414250282e-02 2.050732978802293979e-02 1.649153044723580125e-02 1.897244880565484432e-02 2.510662174614480477e-02 3.186144866269367826e-02 3.802534408072721916e-02 4.317143980354585381e-02 4.717122224395895597e-02 5.003481466226195745e-02 5.184683227093121044e-02 5.273283360101465450e-02 5.283803150215719141e-02 5.231243346647839604e-02 5.130026087399373880e-02 4.993267479718544594e-02 4.832323546328035763e-02 4.656566003401709647e-02 4.473348406299129665e-02 4.288123236708991232e-02 4.104669081408243714e-02 3.925386144864920906e-02 3.751619715560653573e-02 3.583975966119190559e-02 3.422602530424524725e-02 3.267416398658860160e-02 3.118271898917240881e-02 2.975070130646803590e-02 2.837817138319647173e-02 2.706641191355071280e-02
4.375448283526060800e-02 4.821730956656037487e-02 5.268686299956425872e-02 5.710626299769857445e-02 6.141001122423235536e-02 6.552394327505701999e-02 6.936549773064670799e-02 7.284438279653372705e-02 7.586372734154056552e-02 7.832180505734478992e-02 8.011441631031644695e-02 8.113799976869010000e-02 8.129352244974256958e-02 8.049115962817320058e-02 7.865572233689145654e-02 7.573271776268794553e-02 7.169483579247024063e-02 6.654854513199300048e-02 6.034036233563649237e-02 5.316224767218875186e-02 4.515554207146252330e-02 3.651308620435980701e-02 2.748049961221219958e-02 1.836512688229197804e-02 9.627098289255278316e-03 3.640521218063243105e-03 8.450658617394902344e-03 1.504122145596799125e-02 2.080436119992201682e-02 2.554518234793148532e-02 2.934358504287881350e-02 3.240936640448646017e-02 3.498442815055590599e-02 3.721586217751540748e-02 3.904376351363553904e-02 4.017775173970909025e-02 4.020738578578724604e-02 3.885591475663773692e-02 3.641857897169462066e-02 3.447302999981696064e-02 3.632443665959824569e-02 4.491278087314679729e-02 5.989070912815593062e-02 7.907984231181011681e-02 1.003793488748260937e-01 1.219683995826329886e-01 1.420542334367009274e-01 1.586202994925124121e-01 1.692754303689851525e-01 1.713454267892942640e-01 1.623437107556783832e-01 1.408299232323484973e-01 1.074645957135033497e-01 6.590243197759534932e-02 2.351684334231637571e-02 1.710656094607718170e-02 3.688108514098450974e-02 3.916161905826066186e-02 3.692312706848970005e-02 6.296783459129524918e-02 1.040914844052045346e-01 1.343515653991519954e-01 1.368985074503781818e-01 1.049519333611393518e-01 4.465720087129274735e-02 3.006819588383128142e-02 8.944806101212125771e-02 1.183833400438352307e-01 1.117306379274932010e-01 9.372102580915456227e-02 1.112217942222129274e-01 1.498075268160299900e-01 1.673074240462852913e-01 1.512059612311766055e-01 1.187117921666277637e-01 1.084354544601585646e-01 1.257660332451429608e-01 1.354967254825422962e-01 1.260589524690646779e-01 1.156637677415664200e-01 1.279190133754466163e-01 1.540028423717411943e-01 1.717741759216485919e-01 1.716329150539187276e-01 1.562712432892679193e-01 1.383771400459712364e-01 1.374142095212911308e-01 1.616163175372949679e-01 1.976259008249620919e-01 2.292472227325170198e-01 2.470530422072121646e-01 2.476422439181452384e-01 2.318315763928288364e-01 2.030310218658774590e-01 1.658710253715467153e-01 1.252617719531283758e-01 8.609588901012645012e-02 5.415632292107266238e-02 3.890081835242666791e-02 4.421928118867254898e-02 5.545891140928623647e-02 6.346446520424914306e-02 6.655286208517176283e-02 6.562606387133536334e-02 6.262910295554725837e-02 5.982978993771220777e-02 5.905957825138025835e-02 6.099059744445751302e-02 6.510081129979372605e-02 7.037225785815234835e-02 7.590529653210302541e-02 8.106811556412486797e-02 8.540023810148959782e-02 8.850728412998733197e-02 9.002869247162209598e-02 8.966655672052348258e-02 8.723634561944128285e-02 8.270761846331256550e-02 7.622058914273754926e-02 6.807955833584367067e-02 5.873389772237779666e-02 4.876457153540842554e-02 3.890586905571418591e-02 3.015302393697332980e-02 2.396121766546438145e-02 2.194787091695209191e-02 2.409177483133742928e-02 2.840864858380543617e-02 3.314211182118851490e-02 3.741432279952473100e-02 4.086879638867225994e-02 4.340122844121573759e-02 4.503378844248521334e-02 4.585490440369117265e-02 4.598644174333210710e-02 4.556345703407326669e-02 4.472067428077818735e-02 4.358319700923928702e-02 4.226030186701595914e-02 4.084172700125727334e-02 3.939611398842282619e-02 3.797133768744288818e-02 3.659642426737730325e-02 3.528466216884136586e-02 3.403741422325994720e-02 3.284810157142292047e-02 3.170588398834784521e-02 3.059869633143008638e-02 2.951547339298463135e-02 2.844755495993244940e-02 2.738937549958399276e-02
5.079717310292987398e-02 5.476675027772968246e-02 5.863476452328659355e-02 6.234044235720725274e-02 6.581681421162283163e-02 6.899140945824148996e-02 7.178734253115111319e-02 7.412485360253799616e-02 7.592336123317687535e-02 7.710407138386336789e-02 7.759316489102068004e-02 7.732555140236829772e-02 7.624912895060921569e-02 7.432942165082680186e-02 7.155438000720001912e-02 6.793901526566054061e-02 6.352939704536840482e-02 5.840536786724808554e-02 5.268111646617507082e-02 4.650250991972644521e-02 4.003985137459003391e-02 3.347464740279987305e-02 2.697946936981611768e-02 2.069229640481392435e-02 1.469468942036522910e-02 9.038283053258270444e-03 4.226385083711758049e-03 4.948313573816204812e-03 1.059358624370761691e-02 1.732785895854137628e-02 2.465148533307573442e-02 3.224154181333348940e-02 3.963582630467974571e-02 4.623552568733176743e-02 5.137378716782767252e-02 5.442935231531638440e-02 5.499642559398996294e-02 5.315078870036599179e-02 4.989554467430044882e-02 4.778141375297786236e-02 5.074383041014868256e-02 6.129733549314131391e-02 7.831997575536914225e-02 9.904031107386171429e-02 1.208349084677428076e-01 1.414000397245652185e-01 1.585159779484478226e-01 1.698797884555962590e-01 1.731301320403180188e-01 1.661590162647237079e-01 1.477589955001609168e-01 1.185717442633082014e-01 8.239784637832864300e-02 4.929986225826110680e-02 4.135446485810995165e-02 5.462544703262008777e-02 5.920398096477663685e-02 4.531921677218188338e-02 2.125939378423195511e-02 4.258570149112001629e-02 8.155256019551905544e-02 1.056284456505115626e-01 1.031617705109016264e-01 7.188146874792027130e-02 2.255968934012483884e-02 4.387617504849947170e-02 8.600257483320700169e-02 9.766276423740523349e-02 7.419292462933840815e-02 5.093371149215378257e-02 1.016473844450444391e-01 1.649663902406023064e-01 1.995740660526388321e-01 1.938233232500020942e-01 1.567662423791150728e-01 1.158289142555028045e-01 9.984274157728867394e-02 1.010999909303074706e-01 1.031353375289689317e-01 1.208697931741196802e-01 1.612250340916557834e-01 2.016941778058301549e-01 2.207193869113069917e-01 2.100306541996376231e-01 1.753024568379954740e-01 1.375238435082590804e-01 1.314040767812259536e-01 1.640080043310152003e-01 2.042447777812597121e-01 2.309920975122586040e-01 2.376229732687648311e-01 2.253998977693398853e-01 1.995718291003890921e-01 1.666274639256101475e-01 1.323523758578110943e-01 1.007926303778385463e-01 7.406670488918365436e-02 5.280126977851640896e-02 3.698542964217228779e-02 2.707527082507090246e-02 2.416664507386042174e-02 2.703881573086570206e-02 3.202301688731596513e-02 3.658560865677682600e-02 3.974314341185011812e-02 4.149240138012559587e-02 4.253207203231382932e-02 4.401349885331684586e-02 4.706964573972594046e-02 5.221970145879563374e-02 5.914474295741035254e-02 6.699198590876442871e-02 7.478578417659055566e-02 8.165836214704774720e-02 8.693023516346563839e-02 9.012836064734559838e-02 9.098445680406559710e-02 8.942473526564048703e-02 8.555237353789432730e-02 7.962326430736194061e-02 7.201738030585742856e-02 6.321035160662713537e-02 5.375252932919330484e-02 4.426702454492748712e-02 3.548415793012493075e-02 2.831971781874467395e-02 2.386807215780253205e-02 2.282877410793966375e-02 2.457641062227998094e-02 2.764718733686136881e-02 3.089406264073305333e-02 3.371940706267111121e-02 3.587633677340694438e-02 3.730513100204985860e-02 3.804500017031126752e-02 3.818727980179233844e-02 3.784843821011030923e-02 3.715291571352326988e-02 3.622133760294506122e-02 3.516208292497417787e-02 3.406534643103886761e-02 3.299943846965446015e-02 3.200936007181801740e-02 3.111770344240647260e-02 3.032768738147431642e-02 2.962776601035229870e-02 2.899695375213856563e-02 2.840995767125695584e-02 2.784141892045455605e-02 2.726891605564258150e-02 2.667471627035059717e-02
5.599843235255118346e-02 5.935665901345665851e-02 6.252916403595044914e-02 6.545978181218402303e-02 6.808996533220551539e-02 7.036020963427590258e-02 7.221186909206309124e-02 7.358938310228145541e-02 7.444289686203109380e-02 7.473122169708708296e-02 7.442501803339179878e-02 7.350999779789740840e-02 7.198982560116251594e-02 6.988824515097850909e-02 6.724977243658600279e-02 6.413810476524765825e-02 6.063126440324711347e-02 5.681257539905965048e-02 5.275710624097419699e-02 4.851447348384207298e-02 4.409095155169723279e-02 3.943611827621874844e-02 3.444047792665199531e-02 2.894942741651483978e-02 2.279665761879483624e-02 1.586626206062315830e-02 8.303206873000124055e-03 4.156853110222914413e-03 1.204717693557258613e-02 2.210263180048055442e-02 3.244976140544553883e-02 4.239577684127807805e-02 5.125472065438629876e-02 5.833522602793443645e-02 6.302354625199454996e-02 6.491677698051930012e-02 6.402140936488673328e-02 6.106094139210023475e-02 5.791509188259446467e-02 5.782827200599586354e-02 6.408396435007158998e-02 7.734451276859900803e-02 9.553954276276681312e-02 1.158650053065490848e-01 1.357272273351730896e-01 1.527458394551670373e-01 1.646139397111093527e-01 1.690913867100132528e-01 1.642259688280261476e-01 1.488544287179239811e-01 1.234113191459288161e-01 9.122794597606921629e-02 6.155923717167646053e-02 5.343808465584126005e-02 6.800560323053966849e-02 8.050520022531282294e-02 7.763832547315178967e-02 5.664776725139765434e-02 2.384550287964813664e-02 3.025740054132997417e-02 6.542309895771242223e-02 8.575476004137240482e-02 8.152684807706674086e-02 5.126976879564873468e-02 1.058103529226943167e-02 5.636716149546965038e-02 9.701259128744239846e-02 1.060137730586587362e-01 7.382498167428458435e-02 1.367103316716939895e-02 8.729551116674438838e-02 1.667422760596264375e-01 2.114511413125652606e-01 2.075975480833662234e-01 1.609909186097740752e-01 9.597134398751222539e-02 4.930919486644676913e-02 4.357373560046860078e-02 5.579425483006089648e-02 9.889100226620062273e-02 1.608361367841520118e-01 2.118158709694054342e-01 2.315564722872397729e-01 2.145510196790225976e-01 1.715086323740911967e-01 1.317071611397491737e-01 1.348876022177763756e-01 1.732001786505537044e-01 2.095774168992337594e-01 2.267224108383908698e-01 2.217540172125648246e-01 1.990264002990924097e-01 1.662326506779594482e-01 1.314882668620339368e-01 1.011854143410335360e-01 7.884120992582986653e-02 6.496119026719394951e-02 5.775422343542160192e-02 5.441617486788322827e-02 5.237181030041954122e-02 4.996433173976264769e-02 4.661525560534316576e-02 4.262055055122396935e-02 3.869360829067989421e-02 3.541931335242190504e-02 3.293363471987807711e-02 3.111826139098631053e-02 3.015143490645955104e-02 3.082933422229154619e-02 3.410947398741560194e-02 4.017495923016071308e-02 4.825278587643592326e-02 5.720190951182172606e-02 6.595660617007141624e-02 7.366123359153993466e-02 7.968577157451632587e-02 8.361586480210052297e-02 8.523737852307269880e-02 8.451690473130363257e-02 8.157788279119553010e-02 7.667311689781670936e-02 7.015564647491200068e-02 6.245089305764116999e-02 5.403404215637388347e-02 4.541821735726182113e-02 3.716141334256014422e-02 2.989936497237468890e-02 2.437903032761472646e-02 2.132410370082917991e-02 2.089149030378676178e-02 2.230660005064884210e-02 2.447816599235756382e-02 2.663678469206167201e-02 2.839117987731896303e-02 2.959053763037353124e-02 3.021778448646002951e-02 3.032903816011115958e-02 3.001963839886500826e-02 2.940350747661024666e-02 2.859913298775553642e-02 2.771890443765765918e-02 2.686033828217773700e-02 2.609891917083888291e-02 2.548319159012746651e-02 2.503316562196471542e-02 2.474271986990081787e-02 2.458556522376996109e-02 2.452316676251577177e-02 2.451259614632872452e-02 2.451277498141574140e-02 2.448848870272419750e-02
5.930584204434811296e-02 6.202674714763741631e-02 6.451784061217126498e-02 6.673696009906775195e-02 6.864405720177672865e-02 7.020300454736332074e-02 7.138359513908548726e-02 7.216362194020065068e-02 7.253085344056396655e-02 7.248462820142428931e-02 7.203668260876100460e-02 7.121071776901181927e-02 7.004014116710645388e-02 6.856345334646714307e-02 6.681698384777440269e-02 6.482520563832464000e-02 6.258968929518710089e-02 6.007874036534424644e-02 5.722052792037386065e-02 5.390261928207349534e-02 4.998009971252145855e-02 4.529327098274631147e-02 3.969544501351682242e-02 3.309428297367567745e-02 2.552707135367748500e-02 1.738956246800956243e-02 1.068488550510112746e-02 1.225965152461731822e-02 2.130383152939894706e-02 3.208370539834579094e-02 4.276405214271793154e-02 5.241968051102915971e-02 6.032078770946042168e-02 6.587902616913850207e-02 6.872675593428999308e-02 6.886283849807159352e-02 6.687176054024469851e-02 6.421511480380219516e-02 6.339727296593522521e-02 6.729090973873967652e-02 7.730041759705894022e-02 9.242239709053068353e-02 1.103451487440940265e-01 1.285863647773117791e-01 1.447963728154665619e-01 1.567209742046634380e-01 1.621940019257989696e-01 1.592967296434633084e-01 1.467408938127592044e-01 1.245082568721954108e-01 9.489445988954167688e-02 6.496010922775220797e-02 5.208227881015452254e-02 6.620030535494239587e-02 8.523505505373918378e-02 9.306689535119942736e-02 8.404750997214252561e-02 5.872767881952015157e-02 2.600674338053738863e-02 3.368267521164505784e-02 6.635507298479861871e-02 8.465193046095662033e-02 7.848251857031461609e-02 4.556492692344187023e-02 1.242877660301579777e-02 7.052160577697967614e-02 1.169047106434490391e-01 1.295830272264792693e-01 9.750877703268359675e-02 2.583397927446918346e-02 6.944027930503329782e-02 1.522436261598708596e-01 1.969240964291351648e-01 1.891599298736800494e-01 1.358814324916872707e-01 6.302479532201918366e-02 1.459381182282007937e-02 2.562468434179853219e-02 1.213325013574945111e-03 6.063394703715079687e-02 1.314916956743681642e-01 1.855999988249784072e-01 2.051642526563296209e-01 1.883409818444320705e-01 1.513584766974809259e-01 1.281999539639736008e-01 1.446431634393739729e-01 1.790468779995836313e-01 2.044815892121650547e-01 2.110673561142717980e-01 1.989088466194807725e-01 1.731504603403170861e-01 1.412015096987470908e-01 1.105019182049688936e-01 8.654408471416601134e-02 7.167012424615384902e-02 6.550157245552462593e-02 6.631894760547898948e-02 7.142154291185683068e-02 7.734660129949542939e-02 8.099635109074238004e-02 8.056112039895510502e-02 7.570272441524086848e-02 6.725111840475843372e-02 5.670973904213396505e-02 4.576875227727972978e-02 3.595587513230680959e-02 2.850339036257297856e-02 2.439063835048151802e-02 2.418810660882441885e-02 2.756722548598673078e-02 3.349008563038086139e-02 4.088387776946575403e-02 4.884877332848945597e-02 5.662093139155503080e-02 6.355587800987472225e-02 6.914145411314294443e-02 7.301284675111868738e-02 7.495822216753410261e-02 7.491342847310854258e-02 7.294769711268739298e-02 6.924315655020375770e-02 6.407107986146247380e-02 5.776775713264969275e-02 5.071297723659620033e-02 4.331455182249468322e-02 3.600334701823756922e-02 2.924422799550700433e-02 2.356197806975337747e-02 1.953519801468218964e-02 1.759359368822582467e-02 1.758301394487414224e-02 1.873945744465578891e-02 2.025513853416799348e-02 2.161853407344477285e-02 2.258699903305411844e-02 2.308352119549101494e-02 2.312529070175644436e-02 2.278329870796610979e-02 2.215920334849629317e-02 2.137055424682412358e-02 2.053931798485371732e-02 1.978067626291341724e-02 1.919075022055790475e-02 1.883432920175494643e-02 1.873640290127600097e-02 1.888188056811786197e-02 1.922451695362294502e-02 1.970115318909228252e-02 2.024547566996432943e-02 2.079756304549596618e-02
6.091284222432273576e-02 6.307105627974657347e-02 6.500606013145417139e-02 6.669665759009139883e-02 6.812718362605992006e-02 6.928871473652044310e-02 7.017992153691351986e-02 7.080728341505981849e-02 7.118432965964134607e-02 7.132955611493342618e-02 7.126273153512927006e-02 7.099949791209332617e-02 7.054451084329434185e-02 6.988383492948710418e-02 6.897780188102330123e-02 6.775588392459999665e-02 6.611516365002512163e-02 6.392363498686955137e-02 6.102896894947363454e-02 5.727279793438352917e-02 5.251038551019442113e-02 4.663635466715527339e-02 3.962074264432541987e-02 3.157385678228551845e-02 2.292551846293173351e-02 1.518373649242053293e-02 1.335552168394946171e-02 2.027299433361160266e-02 3.049405311275088862e-02 4.105501243918011078e-02 5.076525559579388169e-02 5.887637561874676378e-02 6.485374503741141161e-02 6.839698286449787112e-02 6.954109797044986940e-02 6.881023039861997037e-02 6.739776400239584631e-02 6.722700079192781009e-02 7.050199286133690402e-02 7.856926962554956761e-02 9.109197386193809698e-02 1.064605731670323491e-01 1.226139747403354324e-01 1.374398590036979284e-01 1.488463194316343718e-01 1.547846007428267945e-01 1.533763055909427853e-01 1.432112963833660491e-01 1.238414719461259639e-01 9.653898850719171143e-02 6.591682909282528535e-02 4.548410032746420112e-02 5.440644897805344687e-02 7.630851097799164207e-02 9.123237039308769447e-02 9.170442517096871748e-02 7.590512291086741470e-02 4.662736019835461709e-02 2.002570569246179405e-02 4.512863734299341067e-02 7.657574514323126080e-02 9.095701458829623387e-02 7.972268082951716739e-02 4.141892120936815913e-02 2.372284348541336269e-02 8.690783689178027682e-02 1.360833903936443101e-01 1.494868611822448290e-01 1.171290615448544875e-01 4.642369367420162707e-02 5.015059848572463175e-02 1.258953128318670012e-01 1.628705672552331063e-01 1.482629032078361941e-01 9.281946597004195332e-02 3.917955549170783897e-02 6.261231759292650023e-02 7.757208567987602943e-02 5.048235185015764737e-02 2.313179650680011190e-02 8.498128490755044173e-02 1.356537675668728626e-01 1.551481696109866248e-01 1.463532864827297442e-01 1.306403489083430292e-01 1.342327796657569183e-01 1.565651217130820949e-01 1.781130449372349545e-01 1.879933396855644201e-01 1.851829117509823930e-01 1.727449281509692014e-01 1.544498351579194628e-01 1.337800725689960446e-01 1.137042617074868062e-01 9.629040054791089542e-02 8.282086415286105119e-02 7.497517560783990842e-02 7.494526008798969852e-02 8.237532653026548302e-02 9.304266827079965552e-02 1.019468044008500079e-01 1.057307750639790989e-01 1.031146746962447736e-01 9.454847432047690237e-02 8.165058058061466784e-02 6.663190601159633963e-02 5.183317569709920691e-02 3.943947958399825898e-02 3.123632525260493231e-02 2.792215254423385806e-02 2.840162501350297283e-02 3.090959234809194725e-02 3.444650717863428913e-02 3.869429881858211379e-02 4.347307651644764098e-02 4.848029528719929870e-02 5.329361761192587948e-02 5.746640567814586403e-02 6.061230230698740756e-02 6.245247300762550580e-02 6.283206434291788156e-02 6.171737188500990567e-02 5.918220041212502586e-02 5.538880936398678928e-02 5.056701180719627708e-02 4.499413597690836430e-02 3.897834156015733686e-02 3.284813935220354947e-02 2.695187293319622340e-02 2.167091090961131838e-02 1.743892394122352127e-02 1.470102496376951735e-02 1.366358411158998844e-02 1.398007768933468356e-02 1.495129625104727952e-02 1.599229512524471403e-02 1.677601306973095299e-02 1.716526881934807638e-02 1.713516583087279152e-02 1.672663301621123144e-02 1.602188355190529642e-02 1.513162064811902387e-02 1.418750683245444816e-02 1.333425514871778433e-02 1.271455932496097160e-02 1.244186456943142775e-02 1.256795891236555524e-02 1.306801092904496912e-02 1.385818441823998513e-02 1.483144561788098462e-02 1.588672906488006534e-02
6.121017842168349765e-02 6.297040877751879095e-02 6.456214008726675335e-02 6.598493838917189602e-02 6.724357457343932420e-02 6.834728415945783009e-02 6.930807859005727600e-02 7.013793397876862123e-02 7.084481123629876587e-02 7.142767252379117471e-02 7.187093313566454700e-02 7.213906823854779327e-02 7.217229579307303522e-02 7.188430085966740490e-02 7.116282030329414143e-02 6.987361060622911124e-02 6.786797290675676553e-02 6.499372269276303127e-02 6.110936989130019009e-02 5.610145270629431080e-02 4.990582402386399552e-02 4.253663874843851417e-02 3.413784813429600329e-02 2.512182754557101827e-02 1.673197801909130644e-02 1.316910639943054406e-02 1.862159469438386117e-02 2.822583988354221765e-02 3.840308313051222361e-02 4.785460332431446667e-02 5.588192766017857638e-02 6.204142055069050005e-02 6.612565974868399310e-02 6.823092614833738134e-02 6.885870903518433173e-02 6.900815711212515691e-02 7.014560402505294612e-02 7.385147880214315563e-02 8.112899543310106432e-02 9.188884877917488647e-02 1.050751981824902676e-01 1.191210270828271661e-01 1.322620475827681608e-01 1.426499143304766626e-01 1.484065855083478436e-01 1.477422753072538675e-01 1.392032228217041367e-01 1.220690735919848086e-01 9.690937163743169880e-02 6.653694622196654196e-02 3.959088512998968495e-02 3.920626892413964226e-02 6.073164369531705575e-02 7.887874897072928715e-02 8.488824608597743404e-02 7.619174716251263246e-02 5.357977844402284084e-02 2.110980103054388088e-02 2.107588920330255577e-02 5.674445159311602982e-02 8.282566921950136607e-02 9.005630381431965759e-02 7.240740313748575407e-02 3.183174025541584545e-02 4.121178450944527893e-02 1.030672194974660838e-01 1.485878541983003676e-01 1.578782429358259187e-01 1.233497030287275115e-01 5.373047603883000095e-02 3.331996596490717499e-02 9.869551627672820682e-02 1.248159517930170631e-01 1.023379241693282427e-01 4.548181061898626948e-02 4.352642579268943546e-02 9.386471196433680830e-02 1.090009035391683034e-01 8.212351306188685196e-02 2.711014249246264732e-02 3.656496949090838611e-02 8.248022969517473935e-02 1.054578577782162019e-01 1.146933644204556069e-01 1.284233877499662557e-01 1.501525964556050807e-01 1.673395250944315349e-01 1.710695527259841475e-01 1.634231158250654126e-01 1.534953723432398442e-01 1.484198446446503006e-01 1.469765951067655840e-01 1.433490235238280563e-01 1.339713885009712058e-01 1.192765768454652348e-01 1.023511088989172424e-01 8.791969032700447384e-02 8.164596159394593711e-02 8.642676690726658340e-02 9.852177697006161972e-02 1.112516594843568907e-01 1.195599402076201606e-01 1.209251165884935447e-01 1.149825839538280853e-01 1.029674036739885029e-01 8.712672477683697236e-02 7.018562483634541160e-02 5.493942676734277220e-02 4.385836211661420930e-02 3.821352467491988952e-02 3.698851577359969778e-02 3.776629535967795936e-02 3.879237163849838521e-02 3.951439891358835693e-02 4.010954826565422959e-02 4.096961123523711057e-02 4.235109386623182176e-02 4.422249775809570377e-02 4.630339117980980523e-02 4.820357627783376786e-02 4.955203203697572389e-02 5.006917107638860637e-02 4.959051386168169401e-02 4.806310947274276824e-02 4.552997186763828308e-02 4.211054472204538157e-02 3.798111926306795005e-02 3.335746489455781311e-02 2.848161526131596719e-02 2.361532803560704996e-02 1.904397910400023111e-02 1.509396794648070091e-02 1.214685086240967216e-02 1.054944450443289633e-02 1.030096355310742076e-02 1.090482868971286677e-02 1.175760435549969875e-02 1.246401311098157931e-02 1.283368585350545474e-02 1.280105864980627013e-02 1.237149882741521954e-02 1.159392691560183486e-02 1.054932063748451575e-02 9.350302997514145509e-03 8.151218033308343935e-03 7.164485701107340537e-03 6.649814440141228571e-03 6.801979460747549153e-03 7.594375058685808380e-03 8.821391658543627223e-03 1.026727102454908294e-02
6.070189293747065007e-02 6.227737704989478457e-02 6.376509697335788762e-02 6.517452634636256015e-02 6.651485340347185193e-02 6.779203858538108973e-02 6.900512553606061306e-02 7.014206939875781976e-02 7.117552100771204482e-02 7.205914058465512362e-02 7.272506629399252964e-02 7.308310985618608757e-02 7.302210598555354537e-02 7.241364661242737089e-02 7.111823607141345982e-02 6.899374987523416991e-02 6.590599038287563161e-02 6.174113250799930647e-02 5.642002704750977843e-02 4.991499303314422820e-02 4.227205156670937880e-02 3.365047631893253177e-02 2.443313038822917532e-02 1.571041701006935243e-02 1.154814097570382343e-02 1.680102596621167385e-02 2.616940693386071715e-02 3.598393718698653793e-02 4.509124513766840647e-02 5.292628561395904679e-02 5.916742677849573528e-02 6.371185742063459334e-02 6.672105989661904213e-02 6.867935230689115045e-02 7.041923167522724791e-02 7.303498989908156769e-02 7.760428841724642535e-02 8.477721854454411954e-02 9.449773597161864602e-02 1.060423262698813041e-01 1.182423996134630700e-01 1.296728715789859654e-01 1.387480167304931122e-01 1.437859497333132675e-01 1.431228970810547452e-01 1.353332737586528389e-01 1.195717375394327181e-01 9.601721662366069499e-02 6.645105336842886679e-02 3.591538153049258358e-02 2.471937855025929665e-02 4.468533103705297355e-02 6.346170563093629646e-02 7.124761615784416802e-02 6.599466333494603820e-02 4.893441803577684712e-02 2.420536864286117196e-02 1.446737995605415841e-02 4.097440162586700463e-02 6.550913029210132799e-02 7.975296944410321942e-02 7.751555488140308980e-02 5.510939330009834158e-02 2.501091005531854566e-02 6.117714609454902308e-02 1.163224262577428336e-01 1.528628136480793265e-01 1.541688640776192054e-01 1.154829180107916076e-01 4.682326738641873903e-02 2.943827411004424494e-02 8.621528467880285040e-02 1.032706127822656111e-01 7.550279014861961679e-02 1.601219677604417274e-02 5.257701635658885986e-02 1.011099796907902887e-01 1.140224420699120361e-01 9.032987808553183395e-02 4.473678531371107908e-02 2.456284640332098354e-02 5.986267574146098003e-02 8.979500756547423301e-02 1.175765107004753673e-01 1.468587528665994124e-01 1.694095666429949743e-01 1.746349876756624064e-01 1.599856548489685670e-01 1.352357579803264986e-01 1.207376816155645571e-01 1.291168456819587751e-01 1.473808112792454605e-01 1.585466878141102987e-01 1.562300187852407041e-01 1.419592536176351172e-01 1.210348743863992743e-01 1.000870612946511001e-01 8.621923486692141536e-02 8.492526331543630291e-02 9.497389852261917120e-02 1.094358407779901232e-01 1.218294649660173479e-01 1.282449870312067364e-01 1.271167653485849314e-01 1.187701066841947845e-01 1.049384953103111445e-01 8.824313894789036217e-02 7.170134411982991007e-02 5.824104144348946077e-02 4.990128900962797348e-02 4.662957404885780671e-02 4.628400653256732611e-02 4.651295035874771638e-02 4.603089322173298248e-02 4.455631142194476507e-02 4.238924453985590257e-02 4.007598339840832274e-02 3.816856434747642468e-02 3.703379767535682626e-02 3.673427758201976839e-02 3.704261311558997710e-02 3.757527983500554697e-02 3.794388504783573202e-02 3.784671501094517138e-02 3.709738032124981072e-02 3.561853141238035397e-02 3.342293229981480041e-02 3.059257316216580300e-02 2.725986322940605888e-02 2.359258850016723169e-02 1.978422101638795810e-02 1.605249088587311010e-02 1.265146452049512038e-02 9.899283997850664985e-03 8.173690456200626703e-03 7.691706327927446893e-03 8.162130152743125519e-03 9.001753908741957910e-03 9.775708305839866594e-03 1.026306591762886182e-02 1.037315754514505500e-02 1.008437877294345551e-02 9.413013318118413145e-03 8.397594708968692326e-03 7.091088102083306817e-03 5.559165875654715865e-03 3.891854065995363401e-03 2.289050020407559696e-03 1.645343521566143422e-03 2.881734236302588119e-03 4.695665431227542298e-03
5.987552591790919199e-02 6.145607775986103305e-02 6.301684697235061805e-02 6.455881450273996680e-02 6.607468868065113909e-02 6.754557580392690774e-02 6.893787156712033459e-02 7.020079172521227762e-02 7.126494890678587713e-02 7.204231214893379309e-02 7.242777618573376097e-02 7.230244613660939679e-02 7.153863294867168765e-02 7.000646678826476232e-02 6.758196985811684709e-02 6.415638615032485947e-02 5.964656064244136524e-02 5.400627098385311214e-02 4.723890657481800287e-02 3.941374713624228032e-02 3.069571240959811237e-02 2.143773755791450464e-02 1.267478600555005733e-02 9.209854139743001850e-03 1.573086748366099227e-02 2.519394211578316126e-02 3.468877623970100660e-02 4.342992732073995554e-02 5.103419433373002079e-02 5.730934429079044545e-02 6.224933585692920407e-02 6.606568472855890717e-02 6.921209859305230139e-02 7.236555179081273492e-02 7.632086635726109680e-02 8.178383877499616206e-02 8.913134713557269162e-02 9.826823306844176265e-02 1.086416773326663726e-01 1.193456914604012487e-01 1.292195757909817277e-01 1.369093638153570103e-01 1.409240278205884656e-01 1.397408991951596402e-01 1.320054937439708032e-01 1.168398669458085154e-01 9.423011833608915810e-02 6.543725795419640112e-02 3.359805798921578629e-02 1.248401741819134964e-02 3.272288501700456459e-02 5.124199039093458447e-02 5.821506445732115703e-02 5.252072975865371834e-02 3.725752804553952163e-02 2.381355210877208681e-02 3.257027329552402567e-02 5.032474006361270513e-02 6.360435493579003063e-02 6.982621526568502657e-02 6.819682899601699211e-02 5.644564155462149235e-02 3.455668640348152215e-02 3.555775597810143657e-02 8.006923250623401711e-02 1.256202945021896722e-01 1.505861409361281822e-01 1.417205313830781632e-01 9.697869413820171813e-02 2.781078721576287632e-02 4.415207468319896911e-02 9.458851023110811940e-02 1.071712755577429871e-01 8.067486969989300094e-02 3.581458001118774381e-02 4.962947427791022936e-02 8.579407569926172927e-02 9.476540741415852287e-02 7.612072609773140597e-02 4.894712241061671687e-02 5.089768696436355183e-02 7.851649594274498489e-02 1.094191336506624423e-01 1.414485625455258744e-01 1.700162649537303450e-01 1.847146096952973215e-01 1.769998686887864769e-01 1.468624466872338052e-01 1.073949615919811973e-01 9.045193748478519424e-02 1.145308345732058142e-01 1.482095795613100342e-01 1.688268453504455091e-01 1.709137281433794342e-01 1.571641221079477235e-01 1.340022664409591391e-01 1.088812805766556785e-01 8.898827167032889729e-02 8.052103583234594686e-02 8.536889972860582654e-02 9.869967492281352117e-02 1.136459260613388311e-01 1.250873642053243751e-01 1.300704770371665098e-01 1.275894418892379034e-01 1.183235540258743834e-01 1.042516796885409325e-01 8.817244006215221863e-02 7.318382258733487078e-02 6.200146694745611170e-02 5.587866500624800309e-02 5.380397624775528492e-02 5.343931793922445522e-02 5.283921726348900921e-02 5.108518436498531157e-02 4.805950635895372969e-02 4.409070359147003459e-02 3.970517395152630552e-02 3.547693966998463622e-02 3.192158133234225537e-02 2.938835759521113422e-02 2.795550375924424347e-02 2.740764468856866573e-02 2.734800090188235430e-02 2.736434865563306881e-02 2.713685618125908847e-02 2.646752839312349961e-02 2.526757585693512054e-02 2.353346305489605397e-02 2.132446959748117432e-02 1.874516326933505297e-02 1.593374140048436569e-02 1.305818634374956294e-02 1.032552389109104955e-02 8.012619466151140596e-03 6.496541074460984028e-03 6.095752542144995852e-03 6.642505873872064925e-03 7.593301424317471134e-03 8.524843322045418809e-03 9.222663220564700920e-03 9.594413496966913354e-03 9.610490519589233796e-03 9.276048027445749078e-03 8.617802450586886306e-03 7.677799808555072630e-03 6.512121715297748172e-03 5.197487052096406816e-03 3.861397787671205957e-03 2.794969993986695048e-03 2.623855678510665645e-03
5.905214191295100890e-02 6.072591923542733361e-02 6.239718410067752324e-02 6.404299720719101863e-02 6.562689521555831185e-02 6.709727498109452348e-02 6.838666683989214068e-02 6.941209455869581935e-02 7.007664436750488113e-02 7.027229188224212719e-02 6.988397211449670632e-02 6.879482448011062234e-02 6.689249663672008905e-02 6.407634277680995805e-02 6.026530492607816425e-02 5.540623850709710391e-02 4.948250048873108209e-02 4.252297453681230105e-02 3.461319888804995776e-02 2.591707004579281437e-02 1.675979312061839574e-02 8.284463474927051402e-03 7.878258841486454264e-03 1.634282756873318629e-02 2.580454237555002486e-02 3.490760214274226531e-02 4.323647618252465102e-02 5.057029948525768037e-02 5.682503605385714335e-02 6.206741912715532661e-02 6.653437360391872835e-02 7.063342760429683342e-02 7.490110452952006281e-02 7.990267382557021680e-02 8.608504684031788312e-02 9.363541256191609818e-02 1.024068715336359237e-01 1.119259245261182562e-01 1.214431300840976280e-01 1.299816606517395223e-01 1.363711101412909965e-01 1.392894079301890131e-01 1.373541404198765914e-01 1.293017051637254944e-01 1.142687406375171716e-01 9.214892592276632821e-02 6.394972931225005597e-02 3.204348822014072007e-02 2.663285079550137355e-03 2.781691745632378435e-02 4.619670605820667270e-02 5.186329015694329109e-02 4.353824610150925506e-02 2.428728243563776923e-02 1.859135939887772773e-02 4.472114434868248306e-02 6.859775254834783731e-02 8.118041661381153462e-02 8.047796782585034392e-02 6.933252071197085198e-02 5.292678157157693075e-02 3.517313146585401840e-02 2.764485038635325007e-02 5.442350433457946585e-02 9.593747643932147573e-02 1.315798069478587851e-01 1.450560616029908656e-01 1.260061219337384464e-01 7.503512905504414188e-02 1.057801865319422420e-02 6.599875703765799295e-02 1.114665623891865770e-01 1.209120267258493031e-01 9.535866569464981901e-02 5.207723662438929618e-02 3.468259271001581517e-02 5.391204303887123239e-02 5.803527233822079745e-02 4.548788288974027483e-02 4.370068401152182869e-02 6.765620464789377786e-02 9.794432208759054626e-02 1.291589196887608926e-01 1.604600104544214589e-01 1.848093587166272922e-01 1.916110297431746767e-01 1.739173074201134650e-01 1.331215487677654963e-01 8.274079233786292564e-02 6.487363134946697030e-02 1.025943037188485063e-01 1.443735824396097378e-01 1.693933469327763008e-01 1.742010101128157462e-01 1.618909290316858651e-01 1.388730342840935883e-01 1.125530700231308912e-01 8.967823305246999666e-02 7.569822260978989470e-02 7.392288131676452712e-02 8.307716724428762523e-02 9.790342804958267198e-02 1.128465919634270981e-01 1.237362767842278277e-01 1.280928554936193453e-01 1.251809458215507598e-01 1.158636716201300043e-01 1.022513960014643508e-01 8.722477840304662666e-02 7.385496921493944766e-02 6.455255109946629599e-02 5.993634241839951998e-02 5.851570182990892266e-02 5.801838063883182212e-02 5.680472285477645988e-02 5.419075569130447217e-02 5.017528803866964926e-02 4.511880460451180713e-02 3.952426025856084491e-02 3.391479803342380833e-02 2.877569361525702737e-02 2.452218972334047759e-02 2.144768904467157442e-02 1.962730921701624429e-02 1.884813585823800000e-02 1.869105338857935186e-02 1.871913327735607452e-02 1.860584939964151155e-02 1.815905090628867902e-02 1.729611064506741264e-02 1.601334751362371717e-02 1.436299663334929949e-02 1.243908115740863761e-02 1.037273747544505652e-02 8.341356215496205373e-03 6.599833359289427465e-03 5.510431255203070144e-03 5.380654246118411581e-03 6.068555708102471406e-03 7.116775321643408619e-03 8.175057128970838680e-03 9.060661118794582913e-03 9.688338428211562894e-03 1.002484375467920484e-02 1.006784858069583941e-02 9.836210688286679132e-03 9.365554573402969096e-03 8.707136134958170376e-03 7.929777922480847618e-03 7.125234543870114130e-03 6.415374962714976911e-03
5.828043972047116522e-02 5.999111072348090740e-02 6.165051163309448468e-02 6.320822049760339845e-02 6.460039251459220866e-02 6.575032651153843444e-02 6.656994607499894245e-02 6.696221741443807163e-02 6.682448887721835484e-02 6.605270350688940972e-02 6.454640075401366084e-02 6.221438156363327809e-02 5.898086087498360941e-02 5.479187724915769719e-02 4.962168647133267246e-02 4.347887999991589814e-02 3.641219222762451940e-02 2.851704770355921112e-02 1.994978719132167733e-02 1.100738553377518351e-02 3.702975356582045418e-03 9.579028010491440898e-03 1.879977162957063158e-02 2.790055003617834817e-02 3.648148101184087166e-02 4.433354108983436626e-02 5.134338424098493919e-02 5.750155741524030223e-02 6.291942830188201885e-02 6.783692042807586142e-02 7.260771625740587709e-02 7.764999169911801502e-02 8.336065962158813181e-02 9.001147495533770582e-02 9.766253436210357852e-02 1.061221403377238526e-01 1.149527656913572615e-01 1.234983156237402513e-01 1.309083702857063158e-01 1.361551420287803182e-01 1.380624434158192193e-01 1.353812452150009449e-01 1.269465849159480686e-01 1.119323075267921325e-01 9.018537261192688392e-02 6.258118555176632458e-02 3.134713872746621582e-02 5.043452531217946719e-03 2.895385632106613205e-02 4.765929428321556000e-02 5.365548683208578445e-02 4.471015957027387605e-02 2.154434492212006086e-02 1.180269901965692002e-02 4.840435729002846160e-02 7.996826595720733788e-02 9.905301698103459451e-02 1.015186957660678957e-01 8.823094079732034245e-02 6.511932365805310485e-02 4.132393229879689767e-02 2.875688006334058133e-02 4.135965952704369342e-02 7.237501703689569466e-02 1.084917953110792338e-01 1.354504991600451180e-01 1.393997929179029982e-01 1.131157145704063949e-01 6.239127446308034841e-02 3.817032720393433165e-02 8.817632067773457927e-02 1.251465707442592501e-01 1.291731839415137806e-01 1.021740866312997875e-01 5.837965329182967511e-02 1.862478101604856176e-02 1.374425015062180275e-02 1.285188761529279869e-02 1.484073115632629156e-02 4.337805278729910813e-02 7.388163838898927083e-02 1.027805353423304618e-01 1.331871479318539886e-01 1.641048191147678470e-01 1.863969153408762680e-01 1.889803054130686499e-01 1.659361010037420647e-01 1.196991350806217991e-01 6.290013172796625474e-02 4.555668991010463492e-02 9.213279044922470518e-02 1.351819972701139294e-01 1.603480546165364506e-01 1.662032319381416268e-01 1.558576629840084937e-01 1.349579164151995248e-01 1.101005694968411885e-01 8.736355266708119294e-02 7.127394033786509098e-02 6.458462707042547657e-02 6.808323206895268431e-02 7.970346840318399961e-02 9.516276423609038027e-02 1.098847944254347647e-01 1.202228001290679693e-01 1.240079221770595264e-01 1.207247352209004643e-01 1.113893687609318756e-01 9.821179277781229289e-02 8.413137474405947558e-02 7.219696786343265948e-02 6.457579456394099693e-02 6.139706777236361712e-02 6.081001551184015558e-02 6.055738642790978871e-02 5.918518197007954784e-02 5.617299186312941367e-02 5.162312865772408083e-02 4.595166161313175152e-02 3.967911464496499951e-02 3.331106565984387480e-02 2.728510493177141102e-02 2.196290665369320105e-02 1.764401897847143325e-02 1.456059576964143822e-02 1.279256315259697831e-02 1.213419218166747124e-02 1.213255789012026263e-02 1.232457443325733586e-02 1.239447307547547963e-02 1.217779253486113954e-02 1.161605794758761162e-02 1.072021689199511088e-02 9.550738157559553534e-03 8.211769391791719566e-03 6.859950750458386481e-03 5.728364988272687322e-03 5.124645012296424017e-03 5.261027723458125589e-03 6.013125981294675966e-03 7.063471676316289416e-03 8.158001990408038362e-03 9.147916732317564956e-03 9.953060385581724220e-03 1.053399775299021165e-02 1.087754935380497688e-02 1.098943124575451485e-02 1.089028263658816005e-02 1.061345791977705982e-02 1.020388061849467932e-02 9.717488089468116763e-03
5.733867444101665989e-02 5.890361298601166223e-02 6.031595468275154082e-02 6.150560643712097569e-02 6.239321272345845631e-02 6.289222228322814690e-02 6.291164835534929223e-02 6.235948825503268705e-02 6.114674194406130581e-02 5.919193535713956206e-02 5.642601118809053434e-02 5.279739861035633031e-02 4.827701805005888552e-02 4.286292625351820207e-02 3.658428000781110273e-02 2.950435530435938439e-02 2.172279874051509518e-02 1.338049311381810623e-02 4.728150243067529186e-03 4.695026589474968551e-03 1.360519101297236015e-02 2.244946196610511646e-02 3.094315560121958797e-02 3.891194820870438192e-02 4.623710758183543351e-02 5.286930643900360216e-02 5.884511764933211125e-02 6.429792570805729912e-02 6.945595174400152894e-02 7.461934145805242113e-02 8.011124520249682246e-02 8.620730602144276167e-02 9.306096199143516767e-02 1.006480098254365629e-01 1.087445264342840195e-01 1.169333556010075659e-01 1.246215802669889544e-01 1.310536808430129985e-01 1.353192686211274753e-01 1.363721203556966799e-01 1.330907230490898929e-01 1.244127289263341485e-01 1.095623455268010527e-01 8.836334927921292437e-02 6.161288965220956121e-02 3.167227171569296507e-02 1.103526506237828553e-02 3.204546444222634155e-02 5.156384265916515858e-02 5.952841211813317268e-02 5.307776184406065578e-02 3.288989490462227577e-02 1.579577643219574543e-02 4.621341065784163871e-02 8.193029651059852148e-02 1.078262015775484084e-01 1.174331012323249906e-01 1.091104625269855993e-01 8.673056601407135024e-02 5.916946548702188557e-02 3.917823499256579273e-02 3.948181747246695683e-02 5.813168254826332759e-02 8.738167179682948538e-02 1.182625455591115871e-01 1.379265059781393521e-01 1.352118865115014834e-01 1.076544967186527785e-01 7.060585185552925580e-02 7.128115968186042595e-02 1.075504881264854745e-01 1.314684228003839828e-01 1.274828081751982756e-01 9.886958669463279115e-02 5.993482353428034731e-02 3.122891841851863776e-02 2.805049265266472067e-02 3.344942474833695334e-02 4.337028463695543484e-02 5.913859078962357269e-02 7.526823221986161938e-02 9.349505294499123320e-02 1.202218030135883409e-01 1.520769533048102196e-01 1.757749736357180070e-01 1.785352345409431385e-01 1.546975078096844702e-01 1.074196607900536615e-01 4.841917917727588117e-02 3.370423523334353105e-02 8.355619474557755832e-02 1.231494853209675749e-01 1.450463451386082292e-01 1.498278887693669792e-01 1.409106256036032068e-01 1.230425129196939665e-01 1.014496299063159940e-01 8.118251569640229370e-02 6.626641143149071544e-02 5.877224804910958361e-02 5.889959525168984161e-02 6.600920301759591324e-02 7.845746121031092757e-02 9.316277095603683889e-02 1.064622839634615237e-01 1.152632803942561790e-01 1.177429026425515640e-01 1.135928016234776100e-01 1.039349185904666212e-01 9.103223348775195400e-02 7.787325456442710514e-02 6.752268848470487084e-02 6.192480226814188471e-02 6.065382724146606286e-02 6.141142132008175353e-02 6.189657650858634841e-02 6.080794754906684169e-02 5.777713081954221480e-02 5.301414797225077052e-02 4.700821662751939606e-02 4.032890353154929691e-02 3.350837410882839817e-02 2.698352650651633655e-02 2.108216655488767688e-02 1.604174407208939362e-02 1.205016213185062385e-02 9.280794969287279109e-03 7.827515261733692178e-03 7.482926633984855053e-03 7.731025432979362309e-03 8.094818274441435008e-03 8.307302918711342160e-03 8.259838334759725398e-03 7.933712674576817031e-03 7.365856210419988344e-03 6.638737850609435776e-03 5.884851248763701449e-03 5.294235266086159616e-03 5.084303029965049625e-03 5.378804340670639318e-03 6.105771278212938219e-03 7.080998608462668077e-03 8.134529601465946211e-03 9.148226172027255909e-03 1.004704862073415965e-02 1.078604319924246317e-02 1.134173631912225276e-02 1.170700561072971109e-02 1.188788161903570929e-02 1.190136408254465622e-02 1.177377713341813507e-02
5.584581559610025253e-02 5.702034687817138237e-02 5.791825666620312174e-02 5.846268471254939536e-02 5.857332430475099827e-02 5.816922312727589028e-02 5.717204512919527720e-02 5.550972341986316894e-02 5.312040001238808873e-02 4.995650738726838125e-02 4.598880183792890264e-02 4.121011347061060565e-02 3.563853863236678826e-02 2.931977772390459425e-02 2.232834329318547292e-02 1.476759427510277237e-02 6.771290412230957824e-03 1.618821506665564427e-03 9.980647844712054254e-03 1.835483738076118879e-02 2.651993809700491089e-02 3.432344115891797914e-02 4.164655135651505052e-02 4.841787224863734751e-02 5.462768158377938332e-02 6.033917774695172348e-02 6.569253717101583567e-02 7.089639078378412451e-02 7.620162144571294982e-02 8.185625964150494704e-02 8.804812851156985920e-02 9.484989188937968663e-02 1.021823212086041960e-01 1.098028313139008116e-01 1.173133635014120546e-01 1.241740282197538459e-01 1.297113617393011731e-01 1.331209757424605400e-01 1.334790126992346226e-01 1.297891922552138477e-01 1.210959246478827550e-01 1.066848503059216607e-01 8.637455587963502324e-02 6.091284102311388809e-02 3.286094213841928707e-02 1.584734625648549083e-02 3.458620388529622808e-02 5.479328937546296130e-02 6.516230706651740534e-02 6.235172509905863997e-02 4.665879935938078982e-02 2.817902978370356859e-02 4.234397849804029390e-02 7.666376477536404610e-02 1.067204630113468972e-01 1.231605215672543080e-01 1.220785121748055035e-01 1.048565528895770982e-01 7.818712762668873772e-02 5.327292199411949591e-02 4.341381731962287716e-02 5.208835221923870801e-02 7.253530287397286225e-02 9.985686432710731697e-02 1.255626103921760328e-01 1.386989152395114722e-01 1.323973157786892119e-01 1.103273708106782824e-01 9.226640300360186564e-02 1.009632459214452188e-01 1.222138326600222535e-01 1.306135040829581873e-01 1.176472103973940364e-01 8.947081143251019164e-02 6.267857346473272584e-02 5.553670326796168732e-02 6.356226912893583880e-02 7.295626218802132856e-02 8.028267675702462081e-02 8.268977837861955782e-02 7.792121642557291172e-02 7.552444193330007383e-02 9.446987328466764644e-02 1.291472147458057884e-01 1.575398055297790589e-01 1.639834074602492531e-01 1.427008292953556023e-01 9.730234394478165516e-02 3.908346145168345442e-02 2.878739701814340274e-02 7.759351268458179740e-02 1.118883147056606714e-01 1.284618313141505375e-01 1.298428547360916396e-01 1.205856388347314734e-01 1.052142368699378466e-01 8.750988277428947693e-02 7.097397498260295257e-02 5.922507385400930385e-02 5.466945219171329140e-02 5.644280550665903284e-02 6.211604174953351543e-02 7.052457520610207198e-02 8.116343177369213235e-02 9.260407796806083280e-02 1.024360307211983762e-01 1.082518353987909909e-01 1.085314120269077198e-01 1.030526108549125047e-01 9.291781494527028007e-02 8.036255120269401864e-02 6.842372441761006285e-02 6.022255335102615764e-02 5.736938637957936238e-02 5.862375091687588302e-02 6.115938402497842624e-02 6.270171336579345722e-02 6.215767489721096134e-02 5.933023996778433867e-02 5.454010725848813801e-02 4.835025812624482028e-02 4.138609377440765486e-02 3.422514634495620739e-02 2.733782299145066930e-02 2.106631866498784658e-02 1.563254328061631365e-02 1.116999554022112331e-02 7.779483937464692911e-03 5.594373467228140433e-03 4.705310080537470664e-03 4.795660014585298447e-03 5.252758652759083498e-03 5.680558621937983367e-03 5.929035538486821140e-03 5.965970335621825597e-03 5.815034992639740545e-03 5.538420196993216506e-03 5.235636752045108588e-03 5.039731263937639524e-03 5.087518083097547147e-03 5.456369657350688615e-03 6.122859287344068271e-03 6.994146616205933198e-03 7.964736000506832461e-03 8.946104479744938082e-03 9.872143042107203031e-03 1.069645795715008091e-02 1.138882486560337942e-02 1.193239731258801360e-02 1.232162665443513154e-02 1.256062336344415491e-02
5.341624679308592388e-02 5.396687938131201900e-02 5.412479673729682361e-02 5.381901666893992853e-02 5.298092003957916019e-02 5.154722981133181420e-02 4.946322050428774569e-02 4.668605108921116548e-02 4.318808489949328699e-02 3.896003892302166843e-02 3.401381195647873446e-02 2.838494169146135379e-02 2.213511748153890527e-02 1.535777696341545512e-02 8.213705087259645654e-03 2.060098062724145113e-03 7.670558266824686541e-03 1.534546147562725581e-02 2.300990187543360335e-02 3.045904754896089708e-02 3.756486895788499480e-02 4.424100538918172842e-02 5.044777992978011910e-02 5.620081453617290640e-02 6.157697961980680007e-02 6.671342816534479858e-02 7.179538915396048437e-02 7.702960025291939739e-02 8.260422710140695457e-02 8.864232359528782801e-02 9.516080165867216167e-02 1.020459699724911296e-01 1.090491362631682282e-01 1.157962420988003366e-01 1.218002674649196898e-01 1.264673045113261507e-01 1.290960674666312979e-01 1.288831938364319862e-01 1.249582871713129373e-01 1.164774921518384465e-01 1.027989138875758379e-01 8.375375361280987252e-02 6.006190981619167341e-02 3.443877104512277354e-02 1.992974451176202783e-02 3.606866708002601229e-02 5.625834920930571775e-02 6.857511192974649616e-02 6.924240718073942924e-02 5.785129438610965569e-02 4.042923753338628634e-02 4.045385196658905086e-02 6.757796090570677983e-02 9.817049548298083239e-02 1.192778098317561625e-01 1.250578191557767949e-01 1.146585874134990746e-01 9.218692364356588509e-02 6.617333025438196237e-02 4.850248068603751211e-02 4.861702842624880672e-02 6.297648206275749394e-02 8.535644208176096370e-02 1.103825145160302751e-01 1.299983586604980812e-01 1.369469125977214596e-01 1.301489361576071424e-01 1.181833427025511113e-01 1.153100238254135546e-01 1.241624500075339671e-01 1.311559525095701007e-01 1.246410503444969620e-01 1.041198606977939006e-01 7.994626624067133203e-02 6.876895132533104860e-02 7.593214186467746318e-02 8.984757292489346792e-02 1.025410165942140239e-01 1.094954130284985644e-01 1.047224138742632316e-01 8.426165948696656693e-02 5.667203887611078905e-02 6.208701169015738708e-02 1.028149892652093916e-01 1.381300950389712234e-01 1.498644766681931639e-01 1.326632883374448679e-01 9.047090610855501591e-02 3.443175751281135621e-02 2.724672739587499087e-02 7.384856350827004312e-02 1.038801117737555152e-01 1.152693036698417967e-01 1.117590949277484369e-01 9.965180480507565552e-02 8.467128418654849831e-02 7.006013214348126572e-02 5.744709675262284904e-02 4.948654938431427952e-02 4.954607240302066895e-02 5.653948819362869527e-02 6.565948944723638825e-02 7.378206727354712224e-02 8.048100981222719441e-02 8.654581605374475628e-02 9.228871886141952474e-02 9.680150457443750800e-02 9.847681438560376699e-02 9.600656658748661643e-02 8.907673724865948495e-02 7.861072761734397285e-02 6.674197823028338306e-02 5.660497211964095332e-02 5.141089111851054189e-02 5.208869487550288335e-02 5.622950848557276005e-02 6.062319602653035155e-02 6.324162318912107672e-02 6.328334570797675140e-02 6.073139625465992508e-02 5.600286555579360448e-02 4.971639367995523556e-02 4.253873214164212435e-02 3.508637219842141580e-02 2.786881415436250758e-02 2.126420131494603794e-02 1.552007703959328022e-02 1.077477002791932779e-02 7.101256049701535657e-03 4.585491437753040980e-03 3.381647763633672133e-03 3.342345796150069520e-03 3.780688805677435722e-03 4.222492230371727336e-03 4.529528040106711902e-03 4.690199377174581429e-03 4.732601791442529043e-03 4.704758696747098241e-03 4.673268447497743242e-03 4.719817889797989913e-03 4.923941460282237927e-03 5.334076963553720414e-03 5.949030357769224085e-03 6.726502764262788994e-03 7.605995204587829260e-03 8.526716934909644649e-03 9.435829875322047228e-03 1.029082610044845282e-02 1.105959014595918506e-02 1.171976982253531037e-02 1.225798052868538011e-02
[truncated: 173,651 more chars]
