# Supplementary material for: Intelligent wireless power transfer via a 2-bit compact reconfigurable transmissive-metasurface-based router
Source: Nat Commun. 2024 Apr 1;15:2807. doi: 10.1038/s41467-024-46984-4 (PMC10984985; doi:10.1038/s41467-024-46984-4)
Supplement: Supplementary file 12 — Source Data [file 41467_2024_46984_MOESM12_ESM.zip › source_data/figure_s20c_d2000_3.txt]

# x = -3900.00:3900.00:151
# y = -3900.00:3900.00:151
5.287309463887785409e-03 5.221166868863724199e-03 5.606803211234727240e-03 6.852717692040667316e-03 9.119839294480975439e-03 1.233555629847091391e-02 1.637411381469511262e-02 2.111505402261991751e-02 2.643274780664935097e-02 3.218086718651815004e-02 3.818413227951174965e-02 4.423677093918322589e-02 5.010627646130232787e-02 5.554149600092552624e-02 6.028428541982416150e-02 6.408397882505027787e-02 6.671393686110528576e-02 6.798964286799351331e-02 6.778842484173655536e-02 6.607220943651652412e-02 6.291728205072427693e-02 5.855955143385120631e-02 5.346994287341180763e-02 4.847235486902892049e-02 4.485442404766811636e-02 4.419750325149371384e-02 4.756392228499036617e-02 5.469727601620276436e-02 6.438200676983552029e-02 7.526310680956944943e-02 8.618846935607940574e-02 9.621744973188955941e-02 1.045750166869804376e-01 1.106328726342176161e-01 1.139170885864132232e-01 1.141283583814991925e-01 1.111634523050565732e-01 1.051318723235014907e-01 9.636931075433274874e-02 8.546155244429623488e-02 7.331329649855874986e-02 6.132701873030006051e-02 5.172541604334240234e-02 4.750987358666541177e-02 5.049560542995657625e-02 5.905479704639539362e-02 6.991624119208730836e-02 8.040187728569712922e-02 8.865112326278574983e-02 9.334778785557794334e-02 9.359697541481143412e-02 8.893156807009104659e-02 7.936620734492161322e-02 6.545011189398525220e-02 4.831498159467077086e-02 2.987037218851248260e-02 1.477575341889941773e-02 1.737741849803027538e-02 2.954124563031878745e-02 3.893911674402227713e-02 4.302179315995886127e-02 4.109372685582526885e-02 3.334254040924814616e-02 2.068019049273880222e-02 5.033017144602399372e-03 1.396603652149504618e-02 3.154485721720302199e-02 4.714153375211757591e-02 5.913414861720308474e-02 6.646611393442379556e-02 6.869105659835986200e-02 6.599214666746135161e-02 5.912602912908660607e-02 4.930156578041352405e-02 3.802884145751635192e-02 2.702584981168425909e-02 1.840930013554773620e-02 1.505248029212584090e-02 1.769559954868060725e-02 2.325505649685644799e-02 2.989035047385181151e-02 3.705293219813628885e-02 4.420740433182311635e-02 5.052413914453931371e-02 5.502031582109626756e-02 5.679256618509496979e-02 5.520766492731668529e-02 5.001964112538966056e-02 4.141615449964298340e-02 3.001795051256643532e-02 1.696099093259095456e-02 6.464810487591825076e-03 1.468817853784229639e-02 2.715762298945080880e-02 3.799541518076513663e-02 4.623508985112455283e-02 5.148552828924032182e-02 5.369433368059396000e-02 5.307474673866551668e-02 5.003689765786734772e-02 4.511800068187046125e-02 3.892169672434528382e-02 3.207653322204238877e-02 2.521963212010888342e-02 1.900503842820603848e-02 1.410724038739888560e-02 1.105648476253505083e-02 9.667427030329496865e-03 8.828825938839142060e-03 7.417421062377619993e-03 4.945313298285419594e-03 2.399611615873728163e-03 5.465846132053190330e-03 1.122799630889671947e-02 1.756674123962872341e-02 2.383843030201329011e-02 2.953427850289565282e-02 3.423758939616945718e-02 3.765125270929815804e-02 3.962191544091284157e-02 4.015038269561386347e-02 3.938616082973625532e-02 3.760630804476297606e-02 3.517891456373792303e-02 3.251040902339484562e-02 2.997615900788014320e-02 2.784229118153256147e-02 2.620743821507315330e-02 2.500674924407543173e-02 2.409129044668086028e-02 2.334020712380075260e-02 2.274592297117310549e-02 2.243909970582515234e-02 2.264246483054145262e-02 2.356066512769682680e-02 2.526073503119504252e-02 2.762965633108739952e-02 3.042895423706710664e-02 3.338082605206350167e-02 3.622860149162970833e-02 3.876366002181472897e-02 4.083213113913355258e-02 4.233269486475148280e-02 4.321105933211905753e-02 4.345334769704891492e-02 4.307926688417748617e-02 4.213546367781675905e-02 4.068931455765572441e-02 3.882332052249678339e-02 3.663021696932282356e-02 3.420884211110480910e-02
4.890771756688077135e-03 4.875450896902127143e-03 5.141517245766199021e-03 6.041462398887005938e-03 7.836716022733052067e-03 1.057136261421894041e-02 1.417766091732619582e-02 1.856584028536126946e-02 2.363551889890861540e-02 2.926434583994715066e-02 3.529836757617402232e-02 4.154796725683178316e-02 4.778910565414157263e-02 5.376930013868336244e-02 5.921782299650499987e-02 6.385952338877697032e-02 6.743155726176862375e-02 6.970229800483734861e-02 7.049198091885171269e-02 6.969546333168276375e-02 6.730927606340869618e-02 6.346858913966549331e-02 5.850555347746366763e-02 5.304649299519124950e-02 4.814959916677267332e-02 4.535903981123547840e-02 4.626373843935254609e-02 5.144743445666738468e-02 6.008491593135215775e-02 7.073115152970822772e-02 8.202816649189668963e-02 9.286557523718366736e-02 1.023386448272479293e-01 1.097075740612587919e-01 1.143911386058233948e-01 1.159829265051986330e-01 1.142753387061418990e-01 1.092812684245233756e-01 1.012503472012118017e-01 9.068734329968121399e-02 7.839907446676985803e-02 6.562956329250005383e-02 5.436831171611546110e-02 4.763655338271674533e-02 4.825787290571453142e-02 5.572907525919091470e-02 6.672335707352498868e-02 7.812890275003804563e-02 8.779965543513956749e-02 9.423500439542820128e-02 9.637357343618364880e-02 9.356759461484509544e-02 8.563653965374010135e-02 7.293212309709103114e-02 5.638735302630902557e-02 3.760452060758420756e-02 1.961124189202853585e-02 1.370340033227536447e-02 2.502511216493866555e-02 3.602504959995271594e-02 4.207732513572924604e-02 4.206453256227481174e-02 3.594158943081039725e-02 2.445212557907567794e-02 9.058244064965316131e-03 9.155918323282613222e-03 2.697226637556692300e-02 4.315571722486864770e-02 5.592942239335089993e-02 6.409921822172549855e-02 6.709795144702834779e-02 6.502053176405406254e-02 5.857419179673315629e-02 4.895162069414087797e-02 3.765865413749538981e-02 2.637587330359440763e-02 1.710394102616212206e-02 1.294277455174504786e-02 1.558782160051467094e-02 2.158104437177242943e-02 2.874178997837767077e-02 3.647583176527356696e-02 4.418191864405944524e-02 5.094707637988615812e-02 5.572062355399977351e-02 5.756217447113002456e-02 5.583708575508687655e-02 5.033409295232512543e-02 4.131273547862355372e-02 2.952167313862951240e-02 1.645140982008195737e-02 8.528056853983253041e-03 1.786278460581388131e-02 3.030775676385758302e-02 4.108081299582763690e-02 4.914792401480935768e-02 5.411078174358077003e-02 5.593458470432929874e-02 5.485999911633011872e-02 5.133027743259589021e-02 4.592352804555018680e-02 3.929819293259085439e-02 3.215952531460298386e-02 2.524929872911613193e-02 1.934171401770701584e-02 1.514551551225736155e-02 1.287806540757756475e-02 1.177423510370947078e-02 1.057185082998581167e-02 8.388006427837310652e-03 5.000765639173723395e-03 2.542981761484824129e-03 7.231933362286145812e-03 1.379539433729366944e-02 2.061672236846436024e-02 2.706628614275833136e-02 3.264274944788597699e-02 3.696495718387260432e-02 3.979885289712141450e-02 4.107438042488085334e-02 4.088581472898487890e-02 3.947492823298642123e-02 3.719779687627255277e-02 3.447548663287251097e-02 3.172804256698209119e-02 2.929529005175715226e-02 2.736421090754114632e-02 2.594378443008165183e-02 2.491879493329777692e-02 2.416006289839611396e-02 2.362701981583740021e-02 2.341169168849981802e-02 2.370531257776429743e-02 2.469658086985626957e-02 2.645479563344824842e-02 2.887966637388839075e-02 3.174330395131332722e-02 3.476986557179356091e-02 3.769713287989760742e-02 4.030723496371748510e-02 4.243655242288386920e-02 4.397542932536236543e-02 4.486355928835893819e-02 4.508365619626387294e-02 4.465454774206026323e-02 4.362426322854722621e-02 4.206346623253746225e-02 4.005947140076242946e-02 3.771100120331196542e-02 3.512375633559459975e-02 3.240677673405113063e-02
4.354459491744930993e-03 4.274912694183456881e-03 4.460965068672506813e-03 5.160267842435366757e-03 6.623984231463827567e-03 8.957357210185465379e-03 1.215227153671216351e-02 1.616286224738311753e-02 2.092520333540027339e-02 2.635005369629041250e-02 3.231330218324453968e-02 3.865025811321005922e-02 4.515460901652740972e-02 5.158205779318910528e-02 5.765852802350597550e-02 6.309265469191803477e-02 6.759203871907608352e-02 7.088254809860208838e-02 7.272994852224998197e-02 7.296355313802102560e-02 7.150272445224206685e-02 6.838950320179450204e-02 6.383526497507568953e-02 5.829655452320894188e-02 5.259841220841622589e-02 4.807749774456645392e-02 4.649526853466447868e-02 4.923438767605520239e-02 5.623739275923027303e-02 6.620467219625515709e-02 7.758335964292903397e-02 8.904995711231150635e-02 9.953885512366293653e-02 1.081832382696890082e-01 1.142869286518466976e-01 1.173302745873701369e-01 1.169933065538332206e-01 1.131818756946554594e-01 1.060488971222227905e-01 9.601228252570621902e-02 8.378748732397031662e-02 7.048372727598303800e-02 5.786093921594563649e-02 4.875971766653631329e-02 4.666705344278194306e-02 5.250992866273068715e-02 6.327078046918238607e-02 7.537383127289593032e-02 8.632495438467759075e-02 9.442508278198759319e-02 9.845311576258559960e-02 9.758787894779502592e-02 9.145259387730785006e-02 8.019132334323139655e-02 6.453023841113550430e-02 4.582892340059454422e-02 2.635768944570788044e-02 1.270907180714354878e-02 1.997868261545602056e-02 3.229690578952937319e-02 4.036295456122571124e-02 4.241109497353628272e-02 3.812015135943758182e-02 2.804628654271078617e-02 1.346575846127476273e-02 4.132225295875176577e-03 2.203781494311016220e-02 3.870869425281146109e-02 5.221159064773520792e-02 6.121281582115042225e-02 6.501673729790528877e-02 6.362094607335691543e-02 5.767546248076823451e-02 4.835191590278613977e-02 3.714984259063495997e-02 2.570566226471105234e-02 1.583201435240902399e-02 1.059938499745036004e-02 1.310699736075213867e-02 1.954514739049585323e-02 2.723456884834683442e-02 3.554855746622601065e-02 4.381876702130334256e-02 5.104403060023793987e-02 5.610358767858422691e-02 5.802084875807366621e-02 5.616352426363849237e-02 5.036252893552013721e-02 4.096428892333917743e-02 2.888711913191311514e-02 1.617038783616225536e-02 1.128231766828659798e-02 2.143330317347946420e-02 3.383840703175247655e-02 4.448897250883682847e-02 5.231393402513865448e-02 5.691131638015110156e-02 5.826589744705493179e-02 5.665098854293471042e-02 5.255360517526595082e-02 4.660991954021966727e-02 3.955658451379464452e-02 3.220242534951334862e-02 2.541265278083986931e-02 2.004699910646941252e-02 1.666811831592574997e-02 1.497733061191712685e-02 1.380600267903545758e-02 1.197478680272028202e-02 8.850967428024970884e-03 4.480283428940136717e-03 3.279130124371601451e-03 9.558404975685453817e-03 1.682264813919175789e-02 2.398783601110806088e-02 3.044887025039073880e-02 3.573338283490323786e-02 3.951777344901227784e-02 4.165032262800470730e-02 4.215843952968167246e-02 4.123716777531994532e-02 3.921975562304098883e-02 3.653149403583320909e-02 3.362703577447267306e-02 3.091251381764019077e-02 2.866439292722891552e-02 2.697904307073844057e-02 2.579513425473558760e-02 2.499072334086260491e-02 2.449807723924760788e-02 2.436922968617169158e-02 2.475961334921466042e-02 2.583699562161063251e-02 2.766826373185435339e-02 3.016267795321973463e-02 3.310187775380875330e-02 3.621227582490058050e-02 3.922664866603483430e-02 4.191812030312278697e-02 4.411322558237888020e-02 4.569367810151910014e-02 4.659281952405936594e-02 4.678968327019888268e-02 4.630207324978528882e-02 4.517940656316001696e-02 4.349578796095845967e-02 4.134363446483417526e-02 3.882806091004289278e-02 3.606213831286759347e-02 3.316302502032070221e-02 3.024881257785680747e-02
4.205550532281756605e-03 3.702298326307076545e-03 3.589226791015186126e-03 4.063519526122748478e-03 5.299351009028478374e-03 7.349281661964029641e-03 1.020843398662708672e-02 1.386581169420987233e-02 1.830002698842887743e-02 2.346372551333311685e-02 2.927166724945485729e-02 3.559343030192951146e-02 4.225035888868000633e-02 4.901682522119397978e-02 5.562605672436531784e-02 6.178064672054310591e-02 6.716756602828345690e-02 7.147715884082875282e-02 7.442537692942299832e-02 7.577855955463325133e-02 7.538066800382893506e-02 7.318447458637729330e-02 6.929154805369816539e-02 6.401203422128275144e-02 5.796348937265833473e-02 5.222168717321944154e-02 4.843092006846889952e-02 4.845104749302909380e-02 5.319729020842275946e-02 6.191839136640628349e-02 7.299194059942144819e-02 8.484749725434791168e-02 9.621288147281577274e-02 1.060679656733765214e-01 1.135892051377674627e-01 1.181367223524507903e-01 1.192710387306222808e-01 1.167812594504945428e-01 1.107119898481894460e-01 1.013847069868148154e-01 8.942329073940234740e-02 7.582048148564263235e-02 6.213404882055114514e-02 5.092683635890108557e-02 4.594324809099438467e-02 4.959086315331760753e-02 5.967836947157345584e-02 7.221393999066245961e-02 8.427082162985728708e-02 9.392444576349096019e-02 9.980057005053837027e-02 1.009172689533074652e-01 9.670693891633629080e-02 8.710018715894578267e-02 7.260473562664297720e-02 5.435467091522977467e-02 3.420932432361942221e-02 1.593216751080587731e-02 1.482221766153041069e-02 2.773302279957652605e-02 3.780645253136753758e-02 4.204206939584145125e-02 3.978091184045122464e-02 3.136531711360790453e-02 1.792317207309094759e-02 1.200061853536168706e-03 1.678763246314119925e-02 3.381640284530307988e-02 4.797217673898779289e-02 5.778028413772783728e-02 6.240941782403375965e-02 6.175120853561216067e-02 5.639124760646641032e-02 4.747669763678463023e-02 3.650280474072449544e-02 2.506714304884843231e-02 1.475349006270748435e-02 8.144662421957039183e-03 1.022465335896648696e-02 1.712442341148849578e-02 2.533508245595480698e-02 3.422933680020170261e-02 4.307120998295982384e-02 5.076565626075785903e-02 5.611945377176657396e-02 5.812085474562706661e-02 5.614435017942132761e-02 5.007219619329308230e-02 4.035780806529313397e-02 2.815003541947625962e-02 1.629503387770853476e-02 1.459024810208547213e-02 2.539488238591926933e-02 3.774396549801054684e-02 4.820935488821923021e-02 5.571116207001659826e-02 5.985098658028963764e-02 6.063903983807936160e-02 5.839104262300927328e-02 5.365342670317005402e-02 4.714224447452246974e-02 3.969854249993739342e-02 3.225828584811823302e-02 2.580482651330083879e-02 2.117820291333823504e-02 1.857385293516417013e-02 1.715377099261776103e-02 1.559300687067109031e-02 1.290649439258691709e-02 8.701463797430485786e-03 3.359109237590242499e-03 4.985574029560082242e-03 1.247206296397763113e-02 2.028354032813245791e-02 2.761726335680454378e-02 3.390100441696963784e-02 3.871347051556856683e-02 4.181038424106803958e-02 4.313980544014468788e-02 4.283735023445341822e-02 4.120138377318306733e-02 3.865009589563812159e-02 3.566185397539256563e-02 3.269973245236955373e-02 3.012661423251149564e-02 2.813553892509851675e-02 2.673909416512660828e-02 2.584227279264029661e-02 2.536047765386987771e-02 2.530668827076028651e-02 2.579660106330426000e-02 2.697163648905042191e-02 2.889102228835970995e-02 3.146979251525859611e-02 3.449748458650021832e-02 3.770266317533197548e-02 4.081345099037273633e-02 4.359414776465596331e-02 4.586132724007608436e-02 4.748776525941327681e-02 4.840009659739743370e-02 4.857338320155077382e-02 4.802424383679951281e-02 4.680347904518703667e-02 4.498878834730456883e-02 4.267798859302388004e-02 3.998300919390684882e-02 3.702482372054542031e-02 3.392935026764696410e-02 3.082417119632742050e-02 2.783561211231362631e-02
5.205540249563310809e-03 3.964387916757252349e-03 3.041887633597357803e-03 2.826340442445412441e-03 3.716839147536530729e-03 5.575184241448617566e-03 8.210187302808671234e-03 1.158674127459849781e-02 1.571678327195535213e-02 2.059871639459807252e-02 2.619360262317770027e-02 3.241414761642567172e-02 3.911930089299127389e-02 4.611304691430255509e-02 5.314756049619215328e-02 5.993116129660593094e-02 6.614128511410315159e-02 7.144230093960611538e-02 7.550761191507851522e-02 7.804524999182266276e-02 7.882633012450455945e-02 7.771661989522375691e-02 7.471370664407152307e-02 6.999682802284505623e-02 6.400444579748582052e-02 5.756216956367828791e-02 5.205331956450105074e-02 4.941717981760235245e-02 5.139248933497659461e-02 5.819126726285588774e-02 6.844451799409700943e-02 8.036346948804629076e-02 9.241422815345463893e-02 1.033811961002420871e-01 1.122919533729524050e-01 1.183761015721835202e-01 1.210674841454872919e-01 1.200297820827317397e-01 1.151878614453060584e-01 1.067548670504648717e-01 9.525699488998805309e-02 8.158056816595293803e-02 6.711350630280155105e-02 5.412471650783608201e-02 4.627543949551765623e-02 4.719899655212136252e-02 5.609134235731281365e-02 6.874526760622186317e-02 8.170131835753259575e-02 9.276157326590417362e-02 1.004014519363436581e-01 1.034957422161809221e-01 1.012990245643132087e-01 9.352916633570348970e-02 8.046499114683015874e-02 6.301142094362983948e-02 4.274205675421919454e-02 2.224612610919546318e-02 1.098129999339633733e-02 2.235155445969513877e-02 3.434304902631193229e-02 4.086681172329077044e-02 4.082196086020991460e-02 3.430616282637928560e-02 2.228766355933731180e-02 6.451449349257681529e-03 1.132893691432244714e-02 2.852086958752281590e-02 4.321871270621043676e-02 5.378469586928717044e-02 5.924287664680839838e-02 5.937050693304331966e-02 5.468248308282619430e-02 4.630037920100583265e-02 3.572281023052078369e-02 2.453043753244212727e-02 1.410742774270121007e-02 6.011351540010583840e-03 6.919233088465469653e-03 1.431215599736180948e-02 2.301522362419200843e-02 3.247706215199802626e-02 4.189104557605327628e-02 5.006013357453920759e-02 5.571561824528257351e-02 5.781174970358592125e-02 5.573500422500381885e-02 4.943045819432764776e-02 3.948595182097899142e-02 2.736842586221109250e-02 1.700848813987146033e-02 1.838103198109459699e-02 2.973902665950199989e-02 4.200881293522740201e-02 5.221837874533628854e-02 5.930325171742780593e-02 6.287937551191211116e-02 6.299277990951621109e-02 6.001645863767596234e-02 5.457697008202837957e-02 4.749594112528903594e-02 3.974519664883902764e-02 3.239973830648501529e-02 2.651105051755715467e-02 2.272314951153594359e-02 2.070382470365477595e-02 1.921525722047738929e-02 1.697666253210378465e-02 1.324001770866177312e-02 7.842498862800875714e-03 1.895201638499961457e-03 7.612363248254917086e-03 1.595715374599910794e-02 2.412375986200198871e-02 3.142166055830510757e-02 3.732522013778924452e-02 4.148721888728573032e-02 4.376331021411521138e-02 4.421573764912750670e-02 4.309448027290123384e-02 4.079808193849492060e-02 3.781680748336423842e-02 3.465979935357609704e-02 3.176966684292012455e-02 2.944026954247156228e-02 2.777585882728990721e-02 2.673116097670710095e-02 2.622029529045609778e-02 2.622166104975518636e-02 2.680836487748048877e-02 2.808981316074449924e-02 3.011170382153545433e-02 3.279038286718172907e-02 3.592100519459281993e-02 3.923370470821132411e-02 4.245203619461245664e-02 4.533153688258769604e-02 4.767865064729662899e-02 4.935687380020757631e-02 5.028574755594671791e-02 5.043604145429503999e-02 4.982300336513027089e-02 4.849879752760363760e-02 4.654486698932749911e-02 4.406473115918994876e-02 4.117756993056927856e-02 3.801281221290943313e-02 3.470580566841808406e-02 3.139443980983245425e-02 2.821622344313899633e-02 2.530464242011879958e-02
7.495505768926995389e-03 5.706370404277700398e-03 3.988724251020474287e-03 2.466762425909302565e-03 1.979940011433601373e-03 3.474441256975621325e-03 5.996461137732840563e-03 9.199756890674318927e-03 1.309148470056808837e-02 1.771115885294886894e-02 2.306916153379046097e-02 2.912772736138080978e-02 3.579205448364791708e-02 4.290619081452035771e-02 5.025314904792479304e-02 5.755975516366598072e-02 6.450678756940951553e-02 7.074464333707626562e-02 7.591431162212106121e-02 7.967301159499096119e-02 8.172365916369628280e-02 8.184764960415449875e-02 7.994175354492479013e-02 7.606305013513683932e-02 7.049208680567850549e-02 6.383438193579986375e-02 5.718224050777288153e-02 5.227630012411934451e-02 5.125779895376917500e-02 5.544044442633679765e-02 6.420871651463852525e-02 7.574489474132652111e-02 8.821715774909379137e-02 1.001538498806047589e-01 1.103972661603047356e-01 1.180289276948176119e-01 1.223467781784679798e-01 1.228809440956009080e-01 1.194259880346207614e-01 1.120739586607061022e-01 1.012429047741978394e-01 8.771422486196281398e-02 7.273228909095326433e-02 5.830058357002851355e-02 4.779086860961987565e-02 4.558756133222166551e-02 5.268461680114481377e-02 6.508237980082832996e-02 7.869998554296721294e-02 9.098817066134558262e-02 1.002652860813844082e-01 1.052833855601802426e-01 1.051404719154585832e-01 9.935096890336106434e-02 8.795917940563795223e-02 7.162931247534498613e-02 5.168566381486743022e-02 3.019391202451482750e-02 1.171654149651118679e-02 1.627427693181139265e-02 2.991939857835207786e-02 3.879841403442526454e-02 4.113875275499912637e-02 3.675917090179577768e-02 2.644322636947904481e-02 1.181134999654350620e-02 6.072264327207911767e-03 2.291601357702112776e-02 3.798548027071441818e-02 4.922499168225361738e-02 5.549260149967858574e-02 5.644146580880333303e-02 5.251066325861513534e-02 4.479833280960093811e-02 3.482140526727347390e-02 2.418369960421382775e-02 1.418305333153287683e-02 5.468862331245736251e-03 3.218274969460073551e-03 1.115011317263191019e-02 2.026113992700284347e-02 3.025473550854223745e-02 4.023055627587338035e-02 4.887450240945592078e-02 5.483759584127149977e-02 5.704107779005272022e-02 5.488955244744700424e-02 4.840563529421854083e-02 3.834959942706988451e-02 2.662867051634746490e-02 1.844903908364901868e-02 2.261452217445398052e-02 3.445079113234388729e-02 4.660620359823055420e-02 5.647832785930109734e-02 6.303872161918831762e-02 6.593199687207827731e-02 6.525542167470252397e-02 6.145949745453163637e-02 5.527633693114522573e-02 4.766124166056520672e-02 3.973873854112058152e-02 3.270953531808687420e-02 2.758029133509152381e-02 2.459496482858953767e-02 2.286945290064017894e-02 2.097573025384102952e-02 1.780365375075438489e-02 1.285582588391780828e-02 6.190118568547986998e-03 2.426429478175891590e-03 1.103680331444109423e-02 1.996458300305186187e-02 2.826383271551677345e-02 3.530104439475443417e-02 4.061712845000880340e-02 4.396213848607862656e-02 4.530986846897360615e-02 4.484682216550544415e-02 4.293782844567663876e-02 4.007206960791864087e-02 3.679262170115795566e-02 3.361221756578758324e-02 3.092435891895674305e-02 2.893829995215326661e-02 2.768242945728646015e-02 2.709068211812875118e-02 2.711633836817861978e-02 2.778924444048656503e-02 2.918128246890651367e-02 3.131814300585920169e-02 3.411224582597261606e-02 3.736133522247821886e-02 4.079595444783876146e-02 4.413482137278373907e-02 4.712458467575095233e-02 4.956128900904323981e-02 5.129874365869070696e-02 5.224895661749934250e-02 5.237803893360792190e-02 5.169964613645867263e-02 5.026726255464866733e-02 4.816621234178547484e-02 4.550602054666005175e-02 4.241356264745228810e-02 3.902729087662908797e-02 3.549267329014562516e-02 3.195875756407977331e-02 2.857533707509534240e-02 2.548933767113304577e-02 2.283767450757347162e-02
1.072715256982867578e-02 8.635102620795536907e-03 6.524891017726890813e-03 4.380511237998071031e-03 2.202081090390378172e-03 1.055665703441577242e-03 3.408173053058704150e-03 6.564643302908355731e-03 1.031249184153082941e-02 1.472374919431928240e-02 1.985585820367329751e-02 2.572226222124907036e-02 3.227971250567595457e-02 3.942070726543850379e-02 4.697001774817821662e-02 5.468580542212937712e-02 6.226611708071472934e-02 6.936137254614677117e-02 7.559304382581442938e-02 8.057821344742062408e-02 8.395926517059125460e-02 8.543784328752902779e-02 8.481279451062589958e-02 8.202372495394569252e-02 7.720620162569939715e-02 7.077308470490259462e-02 6.354746285067873479e-02 5.695695336176199997e-02 5.311683463882083817e-02 5.415966345046455133e-02 6.065760182835075454e-02 7.120340668016297836e-02 8.372674154594227092e-02 9.643043696646323715e-02 1.079140377319086630e-01 1.170804345386630280e-01 1.230769021582125283e-01 1.252908485509054426e-01 1.233767999602330134e-01 1.172932256364283693e-01 1.073370212509036359e-01 9.417889904543540192e-02 7.893543566588037685e-02 6.338711678013053685e-02 5.054126708756212505e-02 4.501440574255492766e-02 4.966845733212130881e-02 6.135876544187433140e-02 7.536790939396187383e-02 8.867893538947360654e-02 9.942824510239121893e-02 1.062653701207955659e-01 1.081610672481327778e-01 1.044460504791786676e-01 9.493261246825696054e-02 8.003249749600467589e-02 6.082047080693342433e-02 3.904767025950316162e-02 1.748154380271817881e-02 1.005751550678399275e-02 2.449874479999835514e-02 3.575761400734888545e-02 4.062698724822774027e-02 3.860877958691819045e-02 3.027327463611241554e-02 1.712662274498227138e-02 4.160399091711303003e-03 1.722471191091161022e-02 3.235552475882037121e-02 4.412669885608956621e-02 5.114859158270483597e-02 5.293320955957166174e-02 4.983924492719970373e-02 4.294791706112970758e-02 3.381791432259821650e-02 2.412777215204230108e-02 1.521408591743572854e-02 7.573540338612234739e-03 1.639140098451609146e-03 7.859258858464198208e-03 1.709516948396905961e-02 2.753640920336364317e-02 3.804607307144496769e-02 4.715699483942385750e-02 5.343064501270543276e-02 5.575546108156113900e-02 5.356144351247129481e-02 4.696807391698926137e-02 3.696128025024841834e-02 2.604975909174180385e-02 2.067166977024113839e-02 2.726035885481370782e-02 3.950625056132268942e-02 5.149692381138597924e-02 6.093643436314317291e-02 6.685071827339884865e-02 6.893118251798378837e-02 6.734711645663771229e-02 6.265208292021330616e-02 5.571306210627561400e-02 4.764690781637592049e-02 3.974030060715223744e-02 3.326319909562309302e-02 2.900187281990607158e-02 2.664437032152463039e-02 2.486833424747390137e-02 2.225259884641818398e-02 1.792720755782785738e-02 1.164886338281974007e-02 3.679815337171940884e-03 5.580615504300794408e-03 1.516442125162437669e-02 2.441761644429421910e-02 3.260329168671106947e-02 3.914428269770743596e-02 4.367223667080130656e-02 4.605648598609458910e-02 4.640331451182604788e-02 4.502796288305382227e-02 4.240406261849179875e-02 3.909524731578758322e-02 3.567253235861517213e-02 3.262296756000220010e-02 3.026809266195302703e-02 2.873223753894099675e-02 2.799497474469458611e-02 2.800031731447158445e-02 2.873794999397135883e-02 3.023766028861849323e-02 3.249820910301470800e-02 3.542200182749200704e-02 3.880547659502999597e-02 4.237772644497603963e-02 4.585189737315720909e-02 4.896534756639012859e-02 5.150328924424100313e-02 5.330932764382152050e-02 5.428741416989005947e-02 5.439856792173190098e-02 5.365457848087988590e-02 5.211017054501473206e-02 4.985466671522716803e-02 4.700389423277949452e-02 4.369287243476811800e-02 4.006965305457496629e-02 3.629052623341007949e-02 3.251656899675352264e-02 2.891101802488392492e-02 2.563587283244708401e-02 2.284423269390679218e-02 2.066313451158740405e-02
1.462070147262357553e-02 1.237133238968909400e-02 1.005300333218300465e-02 7.662474884696553711e-03 5.172840195203929139e-03 2.529919095035827997e-03 3.828772425527719758e-04 3.587253479885075137e-03 7.276560468422202561e-03 1.154477818912673197e-02 1.648609910625071714e-02 2.215862346131854468e-02 2.856960330286945071e-02 3.566391364984392021e-02 4.331616548286318369e-02 5.132725447322328272e-02 5.942629485517891830e-02 6.727883556604036253e-02 7.450196072490054833e-02 8.068639029261928663e-02 8.542514280952642758e-02 8.834789824685387871e-02 8.916021282620427424e-02 8.768769597772081703e-02 8.392805613772456874e-02 7.812009446391553202e-02 7.084980948874214368e-02 6.322253922907207502e-02 5.707132139450155073e-02 5.482853484239359754e-02 5.828412367598367894e-02 6.704883493582965148e-02 7.909830080016702625e-02 9.227579572405661401e-02 1.048578816197745789e-01 1.155179231357367081e-01 1.232268992002929914e-01 1.272162788533892364e-01 1.269905269552067673e-01 1.223627888439043770e-01 1.134949077343909429e-01 1.009359946959311333e-01 8.567966329257042934e-02 6.932104012023307393e-02 5.451454679619740368e-02 4.570596145027880364e-02 4.729313152878848042e-02 5.772906551163776989e-02 7.182085875599686364e-02 8.592949982660752495e-02 9.795438864867303530e-02 1.064564811132533012e-01 1.103152533553647258e-01 1.087092918322885571e-01 1.012327019938919354e-01 8.803841323956297649e-02 6.993761898883249506e-02 4.841993877736947699e-02 2.566207126716140915e-02 7.000070023460841506e-03 1.806922780769354073e-02 3.167792824000245644e-02 3.918670157579406954e-02 3.973547363682147782e-02 3.365422485951066744e-02 2.228950125974782370e-02 8.752162473784162039e-03 1.208273205085072521e-02 2.651233353699978743e-02 3.856245714113283596e-02 4.622542199102266242e-02 4.882610564109774592e-02 4.663556075540501583e-02 4.072978805391049700e-02 3.274082461196055338e-02 2.446345516798115183e-02 1.726539186889220270e-02 1.138762837375158904e-02 6.150555962063361526e-03 5.487538202466948727e-03 1.364023711930480685e-02 2.432241970094463010e-02 3.530474601368414900e-02 4.486114585304218361e-02 5.144247803350543435e-02 5.390228818992104376e-02 5.170451850456002363e-02 4.509149621413458681e-02 3.534975864565102766e-02 2.578096185039371185e-02 2.365038745711343232e-02 3.228701798625482206e-02 4.487010411156962947e-02 5.662783167477698776e-02 6.552418362310026556e-02 7.065730247669245456e-02 7.178770566523634544e-02 6.918296389093347987e-02 6.353013335196344702e-02 5.586272165639429021e-02 4.748224973507396418e-02 3.982207961750797859e-02 3.410559192540156548e-02 3.069406975673334356e-02 2.867818343195579350e-02 2.649161450806909388e-02 2.286762058930804156e-02 1.721319607861513876e-02 9.542446783236027685e-03 3.426136862097674696e-04 9.793152937643224629e-03 1.990495254292895186e-02 2.921602209818859389e-02 3.702619701588528295e-02 4.283622661298125411e-02 4.639414440005180940e-02 4.770757780066871290e-02 4.702425517365395324e-02 4.478593069613311106e-02 4.156199827463147312e-02 3.796816480244209063e-02 3.457486460513575083e-02 3.181636007671800881e-02 2.993039762960112912e-02 2.897048765894614381e-02 2.889443162485360803e-02 2.966066919872903732e-02 3.125462125061622548e-02 3.364120599378154358e-02 3.670587701134671310e-02 4.023887068862076061e-02 4.396511699247112465e-02 4.759084790203199633e-02 5.084333903294550872e-02 5.349628827996320141e-02 5.538240956847782087e-02 5.639694711360943025e-02 5.649529542971216262e-02 5.568702879994903016e-02 5.402797898528238080e-02 5.161155133490566427e-02 4.856015582590974405e-02 4.501739921834366220e-02 4.114150836722747090e-02 3.710029513673163831e-02 3.306773713441008705e-02 2.922170492040974260e-02 2.574104859922815222e-02 2.279764724247465915e-02 2.053613828259472779e-02 1.903721135538668022e-02
1.898792942817837878e-02 1.669798345513302806e-02 1.428229675131523907e-02 1.175374355769358108e-02 9.111126264241148701e-03 6.339097454595630371e-03 3.443947219744540426e-03 1.331399249287067588e-03 4.045456118208822296e-03 8.127504244907240993e-03 1.289491724774066012e-02 1.838230948644286808e-02 2.462796340427413078e-02 3.162348596940034451e-02 3.929545152159880789e-02 4.749519793845544124e-02 5.599481591415014087e-02 6.448981222818507553e-02 7.260922433464968295e-02 7.993369798552754646e-02 8.602151841300421931e-02 9.044200420581050004e-02 9.281529054697366943e-02 9.285775149753290603e-02 9.043383215318474833e-02 8.561912312234831735e-02 7.878811011220879235e-02 7.075366717360941082e-02 6.298287809142046056e-02 5.776391565214004237e-02 5.766204257141088058e-02 6.372615272487065774e-02 7.457018077286700630e-02 8.779040437368670902e-02 1.012547495504163148e-01 1.133286537370361002e-01 1.227629435306015621e-01 1.286110741822844294e-01 1.302145788132972881e-01 1.272296471113914529e-01 1.196693043554762081e-01 1.079472072765876450e-01 9.292978388755719632e-02 7.605168901909760415e-02 5.966305476919900319e-02 4.781989848196162296e-02 4.584630271179028493e-02 5.437467368702025849e-02 6.818625510214552932e-02 8.285226304098720906e-02 9.593480275121510359e-02 1.059045633092245836e-01 1.115887550023875324e-01 1.120577704791558132e-01 1.067157047414752508e-01 9.546064161961163863e-02 7.882440559398444513e-02 5.803132526177979394e-02 3.495915641249384281e-02 1.226480103771173703e-02 1.066977195697275428e-02 2.651304100727252394e-02 3.672816675712764489e-02 4.001908520071278952e-02 3.645455150055634114e-02 2.717930351712062598e-02 1.474452462204169610e-02 9.457891906956573599e-03 2.087627946814623811e-02 3.269570549293574629e-02 4.078101489474517810e-02 4.411964588543516863e-02 4.287347323991176629e-02 3.812955240993186334e-02 3.162862147956341935e-02 2.527227898791148744e-02 2.023893521241007520e-02 1.610362885076387085e-02 1.144666191956042987e-02 6.744429365930478329e-03 1.034001900909138974e-02 2.067676722115369126e-02 3.199824394488445106e-02 4.195329257208835899e-02 4.882787178790513188e-02 5.143236238140330013e-02 4.927434450679495093e-02 4.275470716066126498e-02 3.356604568611010198e-02 2.598652220421822021e-02 2.730897999466503148e-02 3.765541137373841496e-02 5.049337598546684014e-02 6.193042261829131978e-02 7.015694510008523010e-02 7.436236478653567017e-02 7.440321277648385967e-02 7.067691352469085420e-02 6.403838328701058624e-02 5.571903297124276150e-02 4.721591647505711531e-02 4.005224457508793634e-02 3.522729191353701078e-02 3.250713425261880785e-02 3.047544493561397949e-02 2.752865997043276586e-02 2.265183096773474777e-02 1.555209436747081141e-02 6.534544796059699699e-03 4.078634282881787691e-03 1.479984088176394298e-02 2.515540598390110169e-02 3.424074911935662269e-02 4.140834098779242606e-02 4.626652671671500905e-02 4.870398578752339197e-02 4.888072273853318744e-02 4.718804210627808998e-02 4.418454514153170865e-02 4.051551154577905794e-02 3.682154167264349576e-02 3.364346787904668595e-02 3.134236990287216085e-02 3.007269507547936579e-02 2.983568130995545298e-02 3.057544270918715473e-02 3.223519661138517928e-02 3.474010035289721438e-02 3.795106274236265120e-02 4.164611089056161064e-02 4.554225949285280878e-02 4.933669600612126255e-02 5.274528115423741947e-02 5.552915369004457480e-02 5.750919501905409764e-02 5.857110330545015758e-02 5.866397171616495598e-02 5.779470075712011407e-02 5.602001766494261320e-02 5.343744382127494502e-02 5.017622346918313575e-02 4.638897946210258916e-02 4.224467831010590702e-02 3.792333563268163871e-02 3.361267472334064643e-02 2.950638408032250568e-02 2.580205210617514747e-02 2.269334053573831417e-02 2.034629850516114433e-02 1.885274207699718860e-02 1.817971566873701969e-02
2.367049566703097879e-02 2.145490275042252065e-02 1.905006886558301138e-02 1.647598493527008962e-02 1.374630069984297646e-02 1.086601798562161249e-02 7.841568712889705750e-03 4.763754639049377036e-03 2.642084827314055643e-03 4.773842988464841591e-03 9.113617241093134244e-03 1.436301139039838221e-02 2.041721021091288252e-02 2.727315060821059248e-02 3.489697422431765894e-02 4.319023393765613478e-02 5.197523683242155634e-02 6.098991105285579695e-02 6.989118597671448163e-02 7.826727798256742641e-02 8.565921481588067987e-02 9.159141999788393551e-02 9.561059233966930082e-02 9.733182031232506803e-02 9.649141870916334851e-02 9.300832600387200222e-02 8.706177672359143027e-02 7.920473869904706699e-02 7.054706902173045469e-02 6.300729825643103243e-02 5.931577059071264230e-02 6.182719303899553154e-02 7.051020081904328662e-02 8.313930805562719240e-02 9.715206721760934194e-02 1.105005773393389068e-01 1.216443360370265958e-01 1.294209509829216120e-01 1.329890217836944832e-01 1.318341928492737791e-01 1.258069850343252749e-01 1.151705243915769061e-01 1.006535112257415376e-01 8.354115541428097647e-02 6.593111687241062779e-02 5.142892347542083603e-02 4.563347963606697449e-02 5.151373504421438015e-02 6.460155779049357727e-02 7.957019921358146619e-02 9.348389397307536874e-02 1.046920047243176249e-01 1.120047456898397159e-01 1.144394067736063808e-01 1.112552393522831251e-01 1.021146016609935092e-01 8.726056270113148605e-02 6.762876167126721794e-02 4.484305905597106567e-02 2.109745114241908318e-02 2.835331532116026551e-03 2.025070421321515865e-02 3.318103313733550275e-02 3.934382568058075735e-02 3.853626109112859993e-02 3.166069271143022446e-02 2.089769394022418861e-02 1.184195482837258756e-02 1.645685320892199127e-02 2.688228842731423332e-02 3.495540027126959465e-02 3.884689741552387748e-02 3.853723175208010471e-02 3.513983936581736855e-02 3.052931486452305568e-02 2.659675245294195606e-02 2.396925273799178566e-02 2.143842393986197803e-02 1.730935910213386025e-02 1.128546086906632648e-02 8.610258590664511200e-03 1.683064453819586859e-02 2.817289161571985209e-02 3.842704538921270369e-02 4.555685680636884644e-02 4.830421554199805512e-02 4.622998968100292677e-02 3.994379012258448408e-02 3.169085821416497278e-02 2.681435651628329489e-02 3.154986136712452371e-02 4.331450014154265143e-02 5.631124720253491422e-02 6.731959700294454230e-02 7.473408799366411392e-02 7.785730647243156721e-02 7.667355353144884866e-02 7.174644892090258075e-02 6.413542338232444684e-02 5.529654232996461527e-02 4.690959096079396623e-02 4.047326184719736430e-02 3.654849967686923246e-02 3.423598202556203673e-02 3.179931325437256040e-02 2.777268237978788856e-02 2.145526877894472079e-02 1.288573952264194036e-02 3.121752691503620631e-03 9.300813675259051588e-03 2.048702576422401986e-02 3.079524079494907335e-02 3.936038260664604521e-02 4.562640506172405824e-02 4.934008082765547337e-02 5.055087054635348798e-02 4.957841482330472421e-02 4.695177160894679902e-02 4.332908209082863421e-02 3.940573885037814555e-02 3.581757985543219253e-02 3.304989180925364811e-02 3.137905301596983360e-02 3.088303985631422194e-02 3.151801401546448084e-02 3.319453005069607221e-02 3.579492324271339038e-02 3.914792639176539052e-02 4.301223383695265690e-02 4.709195037624250291e-02 5.107207071651229807e-02 5.465496984374185185e-02 5.758766505772106720e-02 5.967789477437100698e-02 6.080069889475227946e-02 6.089798529467562588e-02 5.997336617021609140e-02 5.808413966205704798e-02 5.533190029846370844e-02 5.185293125559357896e-02 4.780927210688119128e-02 4.338117014357296963e-02 3.876149147577797466e-02 3.415249205965197737e-02 2.976480234345874401e-02 2.581668738218168002e-02 2.252701205244837107e-02 2.008801453897163247e-02 1.860596153959969898e-02 1.803451064349298125e-02 1.817146636278013302e-02
2.851540288382291288e-02 2.648941161131419808e-02 2.421144670466076135e-02 2.169957463134299103e-02 1.897238827174174691e-02 1.604509550999186698e-02 1.293039126216907926e-02 9.658014877002513501e-03 6.387152760965685537e-03 4.129889828256890459e-03 5.745381630075884621e-03 1.023328926108132454e-02 1.595084827054438562e-02 2.259662590818034208e-02 3.010426464359032203e-02 3.840395831325642967e-02 4.736497742024649987e-02 5.677431232713617271e-02 6.632985037521363370e-02 7.564452165690969954e-02 8.426112388847047108e-02 9.167787822678699627e-02 9.738432059928761597e-02 1.009065753989554226e-01 1.018609198962146939e-01 1.000155920967882167e-01 9.536436762469936712e-02 8.822388078905381292e-02 7.938221184743930736e-02 7.033549635353175677e-02 6.353714419511341527e-02 6.202174156656755505e-02 6.746224304492108581e-02 7.859922305689451272e-02 9.264266385777546187e-02 1.070295238339077082e-01 1.198215609987442060e-01 1.295776955397711927e-01 1.352401538455932639e-01 1.361046918018331275e-01 1.318441773068729506e-01 1.225555500802749942e-01 1.088154745270882573e-01 9.175920243338547833e-02 7.327081350252556691e-02 5.653581408227837529e-02 4.693680657306167209e-02 4.941379182832314476e-02 6.121665652918385769e-02 7.620947729225965861e-02 9.073224607520120888e-02 1.029341410047126953e-01 1.116286408877000952e-01 1.158420512172820827e-01 1.147525227882325582e-01 1.078258743964333188e-01 9.502050730878960905e-02 7.695754061238209431e-02 5.498094178078338778e-02 3.107024173697037206e-02 7.608364320427849457e-03 1.296008209407234144e-02 2.851102784949358093e-02 3.760593439339327687e-02 3.975820149273306264e-02 3.558447152591088375e-02 2.691948887091774600e-02 1.749958347097268357e-02 1.521615170973012084e-02 2.190415540639257738e-02 2.905849822224142523e-02 3.310446215753882343e-02 3.362762305448036004e-02 3.176291223153811238e-02 2.949750654731070690e-02 2.842841021458828235e-02 2.829286815541797243e-02 2.727562536814428368e-02 2.371870077501953347e-02 1.727713852996948588e-02 1.057307007036485148e-02 1.348371278790653702e-02 2.400230320062051934e-02 3.433329745421567769e-02 4.163019941143745323e-02 4.449159399198472642e-02 4.253646802207579347e-02 3.665504745989514590e-02 2.984259891289612818e-02 2.835736334940387043e-02 3.626782523860854618e-02 4.919786822940692278e-02 6.224111658344131520e-02 7.269283699146411593e-02 7.913978616700075019e-02 8.102365337479459917e-02 7.849309478858328137e-02 7.231796665144243907e-02 6.379847500605625998e-02 5.463056260595605673e-02 4.662494697723177511e-02 4.107765069607209607e-02 3.791535711796745894e-02 3.563593788017974801e-02 3.240665124834150174e-02 2.702937651471640570e-02 1.916519908678023312e-02 9.301084935378392191e-03 4.361438588809139934e-03 1.536586886866753328e-02 2.673874519628632873e-02 3.668856829981580192e-02 4.443999192635229856e-02 4.956915459080964148e-02 5.198888751066239183e-02 5.192289034410365461e-02 4.984922835673616381e-02 4.642027707885918592e-02 4.236925060391363157e-02 3.841169220132521767e-02 3.514928571322533529e-02 3.299112366144412584e-02 3.212330488751163893e-02 3.254905962900326438e-02 3.416641324626124021e-02 3.681776496865318132e-02 4.029344326775043811e-02 4.432487188127885031e-02 4.859684775277476471e-02 5.277773205905453985e-02 5.655334521986096763e-02 5.965429404592145768e-02 6.187333533389873658e-02 6.307334675668788138e-02 6.318787164292022362e-02 6.221639760521542606e-02 6.021630753422093502e-02 5.729311488328908686e-02 5.359027494980498491e-02 4.927959946088443510e-02 4.455312001893443202e-02 3.961714572104445969e-02 3.468915744916589716e-02 2.999772164910356406e-02 2.578367129386856249e-02 2.229488111194555949e-02 1.975574440750025793e-02 1.829158522267785789e-02 1.783979907809192175e-02 1.814932367716183201e-02 1.889565524255277032e-02
3.337190527607363649e-02 3.164437795545566035e-02 2.961247988752298277e-02 2.728363195867865645e-02 2.467229955650356715e-02 2.179548080394715787e-02 1.866993611129590461e-02 1.531595000392562377e-02 1.178431138228703927e-02 8.283355208023725907e-03 5.801980205124878005e-03 6.937908925334269720e-03 1.148781113105183833e-02 1.766184966051851171e-02 2.492740113291320309e-02 3.313228060638210432e-02 4.215923822385454073e-02 5.183722838736217614e-02 6.191096215638990097e-02 7.203179774448111028e-02 8.176275501203969509e-02 9.059634848702768917e-02 9.798488907700089734e-02 1.033825892099789895e-01 1.062983275226854207e-01 1.063580537375683754e-01 1.033776129430763607e-01 9.745213714980610620e-02 8.908017044479138447e-02 7.935971173122587097e-02 7.028115609720547718e-02 6.487219563738270967e-02 6.614793645560325397e-02 7.462194744762817855e-02 8.790781246039923447e-02 1.029379774918038892e-01 1.172398255761111230e-01 1.289947184551775983e-01 1.368729575951136146e-01 1.399495868562403711e-01 1.376999037626776556e-01 1.300375185336756778e-01 1.173705383014098519e-01 1.006755291965089200e-01 8.164495699780836835e-02 6.310566342151861796e-02 4.996626761964777230e-02 4.839887363808088178e-02 5.820357370151413995e-02 7.289292470452368722e-02 8.781598566688843255e-02 1.007733295819191188e-01 1.105701842120044714e-01 1.163022371699266450e-01 1.171481395591218444e-01 1.124411737849558696e-01 1.018798642951531108e-01 8.575340561196498346e-02 6.507981964387092588e-02 4.159704946331225367e-02 1.762354678502214486e-02 5.274404574188941083e-03 2.276024646753520286e-02 3.472608118460967369e-02 3.998140627462683228e-02 3.878969060036709104e-02 3.261265678669153512e-02 2.424684401235384368e-02 1.836855657176072326e-02 1.929492549772475821e-02 2.377264294657983196e-02 2.712345850529813279e-02 2.817346406787516952e-02 2.801405430777654734e-02 2.858760812379418717e-02 3.070763627819356884e-02 3.306534039098289052e-02 3.354017236483727848e-02 3.065512792524845154e-02 2.417817073758396842e-02 1.577648104551056599e-02 1.235902121099471951e-02 1.997221507141820618e-02 2.984731383237834018e-02 3.711100291813326790e-02 3.999763504840386091e-02 3.816837244248129368e-02 3.289925567662772138e-02 2.818243077322854159e-02 3.062692505003977023e-02 4.135200744727791228e-02 5.522086800352251496e-02 6.818104634131583186e-02 7.793003197582347441e-02 8.324475058638229619e-02 8.373678265633272000e-02 7.976007097948038804e-02 7.233263927303094920e-02 6.302711289186510579e-02 5.377264386176891509e-02 4.640363080529449208e-02 4.178794789973321738e-02 3.910794376389850613e-02 3.643777102835564496e-02 3.205789173814978243e-02 2.513088190502445543e-02 1.574924157465963301e-02 5.632261200637905980e-03 1.018287381766963713e-02 2.218148836942496205e-02 3.342089249766496545e-02 4.269113530406037221e-02 4.935257992272861632e-02 5.315049028993740210e-02 5.418479836380916265e-02 5.285792564394813098e-02 4.979543030901680684e-02 4.574988348795024085e-02 4.149908953913116622e-02 3.774671367818174805e-02 3.503320550224046925e-02 3.367521289854876615e-02 3.376199895652507582e-02 3.521165742255188968e-02 3.783978500365848402e-02 4.139631537350546564e-02 4.557765429733450641e-02 5.004153111307479973e-02 5.443365714300548580e-02 5.841890438751054515e-02 6.170817288785927085e-02 6.407665256570935219e-02 6.537299857680099746e-02 6.552079213783092160e-02 6.451424648003806217e-02 6.241011354911756709e-02 5.931751097703374248e-02 5.538709371402789072e-02 5.080073310069706943e-02 4.576269459984814991e-02 4.049324960494777442e-02 3.522566291316550635e-02 3.020721579003669138e-02 2.570300781890110658e-02 2.199401352057899633e-02 1.934417484911010038e-02 1.790429541559306406e-02 1.759216027739456817e-02 1.809640002455724025e-02 1.903436223196590393e-02 2.009598378414303999e-02
3.809860657563651776e-02 3.676128701290102413e-02 3.508802358770888447e-02 3.306716837167521239e-02 3.070015405582693716e-02 2.799716461545328702e-02 2.497305048225940613e-02 2.164560156334371238e-02 1.804176634098998699e-02 1.423008023193879194e-02 1.045385225704288136e-02 7.677582700841776610e-03 8.341486878898206336e-03 1.288163116870213142e-02 1.950111164831212426e-02 2.741750711102320520e-02 3.636920660621429519e-02 4.617863143720505464e-02 5.662538358376682790e-02 6.740410966861277997e-02 7.811245345434876530e-02 8.825709512342910790e-02 9.727517384985998050e-02 1.045701992043124723e-01 1.095614584734613678e-01 1.117456027401075164e-01 1.107696437689985186e-01 1.065175327975756842e-01 9.922048854059488388e-02 8.961798805459798845e-02 7.921568534193788869e-02 7.061528678239460677e-02 6.734801904256339233e-02 7.188984749628461735e-02 8.328417532869850093e-02 9.831214468052243416e-02 1.138529486396456375e-01 1.275672230430719978e-01 1.377642840482436182e-01 1.432482512368126737e-01 1.432669625644672207e-01 1.375292988145360162e-01 1.262559968415866984e-01 1.102507231248495423e-01 9.102132701206838705e-02 7.109318703257033745e-02 5.483340608276838363e-02 4.883513475442931295e-02 5.577594312108987568e-02 6.973789993455122016e-02 8.486372738904120194e-02 9.836763501984722990e-02 1.089810313415428833e-01 1.159122964321284283e-01 1.184348837673877552e-01 1.158420207162081939e-01 1.076258111421188046e-01 9.374409686443842260e-02 7.484265085641357562e-02 5.234148776262565611e-02 2.838353377292992044e-02 6.763788988591840946e-03 1.619070804352299928e-02 3.067249857867281049e-02 3.907726275914269465e-02 4.110720071224488459e-02 3.778604121075814642e-02 3.124223644738570102e-02 2.451022234241184011e-02 2.071920899720370787e-02 2.049002134639307804e-02 2.145570747611777809e-02 2.225874079275264386e-02 2.392630664185659700e-02 2.784218311493169909e-02 3.333180314361383623e-02 3.815381270001515918e-02 4.015974388062159423e-02 3.808528918198655216e-02 3.183383552257151167e-02 2.278709780025155868e-02 1.525719736086463690e-02 1.727793373387959130e-02 2.542483528197060985e-02 3.219442641190747856e-02 3.488476563427803795e-02 3.311607060823488352e-02 2.870864975207022135e-02 2.690826884082828108e-02 3.355211399866498551e-02 4.668247708148388908e-02 6.127826573479290551e-02 7.400880268963186404e-02 8.289422292228050548e-02 8.690914612554012653e-02 8.587093009456565895e-02 8.038295152884511463e-02 7.175236344084853779e-02 6.184477274062285396e-02 5.277985895382786286e-02 4.624284058039479506e-02 4.244726578635992648e-02 3.985543354528000431e-02 3.636159909404157453e-02 3.052952423388620440e-02 2.196163721782971520e-02 1.141187683203085355e-02 6.356109995466510849e-03 1.733425675573523062e-02 2.962432158585724326e-02 4.038436859178421573e-02 4.866122484741516874e-02 5.399296854981947696e-02 5.632378574832203749e-02 5.595218769965467492e-02 5.345286237896988008e-02 4.957745048980520541e-02 4.514743301539511644e-02 4.095034082186261443e-02 3.764587560513870529e-02 3.568907954805948524e-02 3.528933814937288554e-02 3.642763012515667226e-02 3.892044689303194444e-02 4.248428329542131010e-02 4.677535866619728089e-02 5.141582262546710858e-02 5.602097941387011726e-02 6.022865941341517398e-02 6.372538717101548789e-02 6.626515628392233570e-02 6.767955467056321894e-02 6.788001405773538832e-02 6.685388178868134634e-02 6.465623861683077178e-02 6.139926218290311238e-02 5.724068116314817711e-02 5.237261501717289935e-02 4.701193917509717546e-02 4.139331588453798449e-02 3.576618327433265382e-02 3.039700527648097478e-02 2.557645333870545157e-02 2.162275830233165511e-02 1.884845126597916448e-02 1.743881324592728987e-02 1.728822260672091896e-02 1.801070586680932409e-02 1.915674443186339213e-02 2.038528289899528209e-02 2.149398860967563843e-02
4.257600633375123456e-02 4.169070491955990942e-02 4.046938118171953397e-02 3.887360888728484676e-02 3.688310046185651336e-02 3.449227474258847320e-02 3.170611628447750352e-02 2.853649393061108777e-02 2.500136410164936762e-02 2.113303767262656591e-02 1.701457344345281772e-02 1.291495394357675304e-02 9.780035354803555750e-03 9.957426943079593709e-03 1.442245938358360791e-02 2.147554577520023253e-02 3.007623226573790873e-02 3.982827710228219881e-02 5.047910998178636865e-02 6.174870896470800036e-02 7.327290214752901765e-02 8.458765271920236362e-02 9.513633517304799503e-02 1.042954576194406874e-01 1.114172211877266505e-01 1.158875353964698984e-01 1.171980507082214518e-01 1.150319891690528701e-01 1.093682134273732814e-01 1.006197782220014936e-01 8.984563712797985491e-02 7.908328983870946405e-02 7.164293107609980005e-02 7.129309753527922344e-02 7.934835813565829787e-02 9.336494679841494948e-02 1.096540784329464585e-01 1.251815910070327997e-01 1.377598719683020834e-01 1.458418982683038767e-01 1.484010018746196591e-01 1.449109659501617298e-01 1.353819580722829263e-01 1.204261358171936774e-01 1.013623280608183241e-01 8.045416621188210271e-02 6.156322751490200806e-02 5.108222556858232205e-02 5.421603334442522126e-02 6.686349887608410147e-02 8.198393383922632227e-02 9.587391643890921800e-02 1.070457210949118942e-01 1.148237836388096983e-01 1.186707134029598987e-01 1.179610806404527978e-01 1.120713156700131469e-01 1.006570289616883496e-01 8.395721435315703363e-02 6.298960812743609194e-02 3.959031429001388241e-02 1.665111040613292612e-02 1.008646613894094261e-02 2.551477012100153083e-02 3.694039627299220557e-02 4.236504496295671884e-02 4.223883443755675066e-02 3.808009523230487803e-02 3.198894700146308334e-02 2.595029550106763699e-02 2.103467316424156158e-02 1.741186470427094277e-02 1.610923058610645026e-02 1.955828221510708467e-02 2.727585285624983466e-02 3.616500115210780075e-02 4.342506692984069577e-02 4.704954985779311732e-02 4.595636542875525948e-02 4.016688687494687077e-02 3.099505259642937674e-02 2.158305872334406739e-02 1.791525478905371671e-02 2.211957768760276083e-02 2.736784214344253202e-02 2.934558532869003741e-02 2.739875301289159543e-02 2.415056620425699851e-02 2.622506571852843693e-02 3.699846342860529241e-02 5.212546160371916981e-02 6.724248755652381671e-02 7.958175404947775977e-02 8.743356118573916702e-02 8.998694852391300736e-02 8.730560237815514213e-02 8.028768892797445711e-02 7.056513852782947405e-02 6.029652477361707036e-02 5.169709611360924495e-02 4.607233457073908744e-02 4.282292299102788413e-02 3.985399402173563782e-02 3.513098530395858399e-02 2.763247327903082043e-02 1.752394921687355084e-02 7.491646829941272200e-03 1.261756469905294525e-02 2.541076011184671343e-02 3.754523907140325245e-02 4.747503419907756622e-02 5.447390478047826889e-02 5.829347812103403276e-02 5.909632585649984143e-02 5.737874178620770704e-02 5.386871652963638041e-02 4.941187096239755411e-02 4.486030088868928067e-02 4.097417616013019487e-02 3.833914908805476085e-02 3.730398724375413172e-02 3.795685764901441522e-02 4.015850384910229359e-02 4.361399014949084163e-02 4.794139093543058061e-02 5.271990035704981342e-02 5.752519160542106380e-02 6.195993500182560287e-02 6.567979516786624783e-02 6.841250004184216971e-02 6.996862754094079762e-02 7.024444409904963271e-02 6.921821897283964020e-02 6.694186403112514783e-02 6.352974666872235332e-02 5.914632260511065720e-02 5.399400582022177014e-02 4.830255993951725751e-02 4.232136076445382894e-02 3.631621132292151000e-02 3.057281917649480249e-02 2.540808306354063947e-02 2.118132884700522911e-02 1.826448923762449134e-02 1.688997350947078063e-02 1.692465346311313595e-02 1.789002599330481030e-02 1.926026060905200801e-02 2.066419571669047411e-02 2.189760335984452036e-02 2.287202396942861551e-02
4.672164302581739703e-02 4.630702701540188176e-02 4.559750961042744605e-02 4.452181061704020559e-02 4.303003069605201847e-02 4.109193606021784712e-02 3.869370358302315349e-02 3.583397953714138884e-02 3.252058107952457422e-02 2.877053173612914572e-02 2.462005201772789545e-02 2.016392995828913959e-02 1.569096105932896515e-02 1.213552948902099290e-02 1.179563616267956423e-02 1.612134593664424007e-02 2.359412415517785078e-02 3.291446335239608945e-02 4.352421149696607955e-02 5.507897243610104798e-02 6.722735547037012038e-02 7.953649931517899063e-02 9.147186104379347038e-02 1.024060052492282158e-01 1.116494869661313338e-01 1.185013034345899913e-01 1.223170870870683991e-01 1.225935883573731067e-01 1.190702612419657080e-01 1.118560137284218964e-01 1.016064016550510818e-01 8.980425033552832947e-02 7.916756618841029602e-02 7.373101061273834578e-02 7.697673230621059071e-02 8.852945216744449730e-02 1.047315032880182378e-01 1.217400464590454728e-01 1.366795837456675766e-01 1.475276105633748780e-01 1.529092227561523742e-01 1.520171943502734158e-01 1.446193576672176739e-01 1.311122281200498285e-01 1.126124166436252849e-01 9.114258368954139544e-02 7.012729765331421339e-02 5.542404124021773487e-02 5.389620844928007942e-02 6.441214898746609741e-02 7.925760355989899808e-02 9.342692109463573980e-02 1.049641712318066383e-01 1.132442386376596305e-01 1.179899849179539967e-01 1.188008243799050928e-01 1.150735698632771031e-01 1.062322826578856183e-01 9.209802902032941663e-02 7.320687864845772108e-02 5.096314924174503991e-02 2.774554265468761813e-02 1.002258813501304656e-02 1.958916861101553386e-02 3.351123429169356599e-02 4.239635130690767861e-02 4.575885501444276748e-02 4.446035949086592221e-02 3.990819227520681078e-02 3.341236734103872341e-02 2.571103866145142344e-02 1.719968113654334052e-02 1.047871727966758273e-02 1.501125899674669167e-02 2.685762710866574157e-02 3.904493082229932438e-02 4.873553248588140263e-02 5.410433162543461239e-02 5.419146016232410934e-02 4.910698054728732109e-02 4.017000421143471917e-02 3.004026977059235173e-02 2.284293767130684757e-02 2.177689660217941095e-02 2.373210940901153421e-02 2.388714817208577659e-02 2.110072963871870849e-02 1.936007453933090774e-02 2.628530406747212750e-02 4.078986339042784542e-02 5.752898029891931331e-02 7.296267910148700186e-02 8.473793509728694273e-02 9.138478915185492546e-02 9.233196998709609915e-02 8.793343910543006958e-02 7.942554558394125663e-02 6.878891793584848702e-02 5.844150386019453941e-02 5.053385140221051952e-02 4.574022672112252469e-02 4.262108174691918439e-02 3.878525975265608577e-02 3.248914572083030222e-02 2.324614418226122331e-02 1.220336913128159881e-02 9.006872718964522434e-03 2.094068495365303609e-02 3.421572788019629219e-02 4.577979644737479453e-02 5.454814305633886445e-02 6.003778725150956536e-02 6.224003693664968001e-02 6.154168308780706698e-02 5.862127393376001527e-02 5.432756290071120292e-02 4.955796901373853841e-02 4.515229475630135048e-02 4.180773124855349798e-02 4.001136494256569281e-02 3.999059392138708952e-02 4.170277536924504175e-02 4.488315853401751016e-02 4.912809365233195696e-02 5.397184444931397984e-02 5.894116668677251702e-02 6.359342426988819075e-02 6.754466978278056422e-02 7.048935763639972707e-02 7.221159203324871434e-02 7.258830002933870651e-02 7.158559033990161136e-02 6.925006486852226806e-02 6.569694862300065608e-02 6.109676170972767884e-02 5.566205560466374463e-02 4.963562950539235352e-02 4.328177693606471282e-02 3.688264587042854731e-02 3.074276254189015414e-02 2.520496163862250699e-02 2.067257278325256367e-02 1.758940106701747941e-02 1.625279350298162659e-02 1.649810300421047926e-02 1.773173516564774052e-02 1.934154293513820969e-02 2.092853954384670326e-02 2.229081619718210547e-02 2.335160340198925294e-02 2.410630346691735801e-02
5.050484724141628134e-02 5.052513100357338555e-02 5.033973471574095665e-02 4.984159074075884127e-02 4.894517627591305625e-02 4.758759314164409671e-02 4.572716588467039267e-02 4.334039570458959878e-02 4.041823581779161595e-02 3.696316732219070977e-02 3.298999858714804501e-02 2.853735509949653637e-02 2.370943238948015203e-02 1.881125030022956501e-02 1.477271485276465159e-02 1.387242576195930541e-02 1.799277803073329185e-02 2.586822895346401266e-02 3.594506731208998301e-02 4.747354919835399673e-02 5.999805667397820758e-02 7.308236888085739569e-02 8.621379952884301867e-02 9.877754485980476395e-02 1.100673387877281750e-01 1.193225359771812460e-01 1.257879456083211833e-01 1.287940951523088573e-01 1.278566639044387276e-01 1.227977061158732897e-01 1.139024206852854715e-01 1.021498516597739575e-01 8.958403249702660831e-02 7.975996695689438476e-02 7.727205255068757273e-02 8.456836482725095527e-02 9.935882044423363646e-02 1.172084846547127440e-01 1.343365072717897790e-01 1.480596888059324823e-01 1.565415151269629601e-01 1.586237897243069905e-01 1.537856226790689507e-01 1.421747533687165166e-01 1.246839150824852332e-01 1.030991161963191460e-01 8.047064767769765425e-02 6.202139634403385643e-02 5.526821966231029032e-02 6.258775732533372604e-02 7.674276258516191107e-02 9.111869431827650245e-02 1.029252838609483189e-01 1.114235763384107264e-01 1.166097332167950612e-01 1.184534809092489399e-01 1.165569830750517871e-01 1.102411258110072845e-01 9.893611666433096974e-02 8.263114263388335323e-02 6.217669870554446560e-02 3.941639665817189137e-02 1.796370375581787457e-02 1.414891729613361286e-02 2.882349488784998609e-02 4.105096270918945356e-02 4.812593537842512620e-02 5.010231417127325448e-02 4.774183976572274335e-02 4.187981422488995520e-02 3.305541938798892132e-02 2.154876150600897391e-02 8.253018429975023454e-03 1.048334103194682038e-02 2.649642032932326627e-02 4.178638381066178409e-02 5.392435979438611054e-02 6.119319233720472984e-02 6.268513351416750423e-02 5.856742912133085233e-02 5.018529731949609995e-02 3.997712971419563333e-02 3.107633684441873587e-02 2.582698041219600241e-02 2.319216441347670896e-02 1.977526245989662604e-02 1.451360341365043674e-02 1.463520429156569234e-02 2.712105462092444588e-02 4.472310254474280711e-02 6.271958998326028489e-02 7.826487496693619594e-02 8.929861705326244681e-02 9.457853828194791312e-02 9.380571983059950159e-02 8.766944811348820199e-02 7.778098908048901305e-02 6.647270520401839244e-02 5.633902693621294783e-02 4.924049884040065245e-02 4.501309674198429589e-02 4.150830631462663206e-02 3.633520273599854383e-02 2.822044665227675664e-02 1.741517293975806263e-02 8.353819096311887460e-03 1.642542492993140715e-02 3.044235607829529414e-02 4.356057384081757355e-02 5.416307628052304673e-02 6.148609544490477724e-02 6.531276950687074645e-02 6.588626835950987803e-02 6.380645586373720479e-02 5.990186122480144204e-02 5.509587321649288272e-02 5.028807782696437245e-02 4.626389960434762472e-02 4.363021632105731906e-02 4.276190535282916455e-02 4.375841627464326089e-02 4.644340504436741263e-02 5.042989443495229235e-02 5.521824579032124508e-02 6.028069246220504190e-02 6.511807719830922658e-02 6.929558792695957037e-02 7.246490357579181418e-02 7.437612304016298637e-02 7.488105250933430046e-02 7.392934111268502362e-02 7.155923634751999718e-02 6.788483587713163570e-02 6.308161043610231722e-02 5.737180018880048277e-02 5.101120885949173706e-02 4.427912082869357724e-02 3.747380426297577949e-02 3.091765446902538378e-02 2.497790629939100268e-02 2.010298554281819000e-02 1.682209185598806250e-02 1.552252200102659414e-02 1.600507428548619132e-02 1.753252533961258131e-02 1.939609527081996229e-02 2.117293710693114381e-02 2.266837719875721899e-02 2.382048728542438334e-02 2.463987514500907972e-02 2.517631268947640583e-02
5.395710595444604823e-02 5.431592597300181208e-02 5.460780108595325588e-02 5.469225968576726937e-02 5.444570494987499565e-02 5.376670938306951641e-02 5.257767487722041222e-02 5.082379093082872029e-02 4.847023515466086091e-02 4.549869274094970467e-02 4.190481576853434531e-02 3.769975457884143510e-02 3.292301788573420013e-02 2.768630547369038339e-02 2.230878584324952341e-02 1.772241109655550706e-02 1.620898344465471902e-02 2.005479201047360299e-02 2.831210427882637284e-02 3.918338571553526412e-02 5.169507322760875240e-02 6.525799855457069254e-02 7.933568899770808425e-02 9.332308826133571544e-02 1.065143926711913797e-01 1.181160221200137639e-01 1.272911566221658075e-01 1.332307356236688833e-01 1.352480883423350655e-01 1.328964846163019076e-01 1.261152669192710518e-01 1.154271681368592706e-01 1.022434377281267182e-01 8.934511247633278308e-02 8.124137541322511147e-02 8.262648783731477153e-02 9.412314023132409280e-02 1.116978201891994787e-01 1.305771196335488438e-01 1.471636418240748478e-01 1.589880706451085313e-01 1.644359656629504340e-01 1.626290187269060217e-01 1.534185338773678409e-01 1.374408772254847866e-01 1.162351408069412645e-01 9.252012749135495040e-02 7.091444397416860057e-02 5.879670491684275274e-02 6.170392940203633936e-02 7.449720723144107049e-02 8.898536082464517105e-02 1.010743961675076297e-01 1.096266949948554725e-01 1.148258292613985321e-01 1.171198048302156680e-01 1.165409100156768740e-01 1.125108615108033339e-01 1.041555837860820982e-01 9.087818092517814528e-02 7.285648581941529811e-02 5.129993653541163601e-02 2.871603809038877561e-02 1.309975471541898785e-02 2.313232570432833049e-02 3.821364421698873054e-02 4.911877699560882743e-02 5.472024526986318804e-02 5.508393164936571662e-02 5.060353713323109681e-02 4.168015430421288803e-02 2.870608912004382618e-02 1.228407186191207874e-02 6.520261363523132889e-03 2.603393235110496376e-02 4.418324312267229992e-02 5.880973190280629898e-02 6.815619513424647780e-02 7.129908978926660645e-02 6.843349916997418236e-02 6.092949909270248959e-02 5.109751247880246067e-02 4.152862112852672566e-02 3.381028026076542126e-02 2.722371753992560914e-02 1.936728240358695854e-02 8.947646762720079874e-03 1.074519523441586077e-02 2.861295634798166967e-02 4.857408519718125345e-02 6.750059457022740406e-02 8.295363523128580774e-02 9.307273256722216337e-02 9.684669158480913032e-02 9.428715962461754752e-02 8.646137397190098439e-02 7.537892215321170819e-02 6.369363843186448548e-02 5.402942439293777210e-02 4.769225294191948433e-02 4.359188183110739023e-02 3.913693152230614952e-02 3.221404894399384350e-02 2.218833566082685158e-02 1.085543945112613616e-02 1.214163910344071180e-02 2.625572155913930700e-02 4.079287895706140005e-02 5.325351528432324677e-02 6.254839225278199799e-02 6.821790367936461652e-02 7.032610173708619961e-02 6.936163294042432814e-02 6.610625785904161722e-02 6.148874813039003490e-02 5.645021442100951747e-02 5.184245960432183609e-02 4.836533702925584211e-02 4.652460223669712541e-02 4.658224870945643775e-02 4.850950122953489457e-02 5.199799204621156218e-02 5.654813927567503562e-02 6.158326767615966008e-02 6.653856526135229488e-02 7.091515934751213557e-02 7.430952790086824133e-02 7.642751938198737161e-02 7.708783829260680565e-02 7.621768349810238707e-02 7.384263808355544245e-02 7.007276631216893814e-02 6.508673273207726817e-02 5.911559739835024752e-02 5.242788733173956578e-02 4.531780157278244431e-02 3.809932835633961928e-02 3.111128604304736270e-02 2.474230449907585325e-02 1.948402982602690306e-02 1.596411820259213341e-02 1.469464850372685302e-02 1.544168345743100745e-02 1.728802432900459693e-02 1.941792913426218167e-02 2.139057770325341820e-02 2.302403358628041241e-02 2.427437993575636693e-02 2.516922144219055010e-02 2.577309283018045308e-02 2.616789581632272474e-02
5.717285833556321611e-02 5.771656011976387946e-02 5.837410909904162948e-02 5.898198551687691693e-02 5.938198863360417967e-02 5.943230512059145126e-02 5.901378731270820466e-02 5.803225269061058206e-02 5.641785282409723934e-02 5.412256653749143720e-02 5.111700444700456591e-02 4.738828245959256918e-02 4.294229286406565926e-02 3.781789326268527457e-02 3.213273367773252648e-02 2.621911746864431444e-02 2.101723664612229620e-02 1.883027515035567978e-02 2.232907209613283969e-02 3.094340475155712977e-02 4.264785348870573506e-02 5.621033390306937744e-02 7.088253997494044223e-02 8.601013044628108561e-02 1.008815899181254305e-01 1.146883589525089647e-01 1.265406958792890946e-01 1.355211774220594911e-01 1.407690015140617701e-01 1.415917888971742755e-01 1.376053328516642638e-01 1.289119567857330007e-01 1.163536673903799723e-01 1.019201547516642020e-01 8.934123024997647766e-02 8.406127759907461305e-02 9.006229358224641934e-02 1.055907911076242878e-01 1.253522480217526547e-01 1.445693554392274427e-01 1.598885663375198551e-01 1.690822540998115076e-01 1.708140267974682103e-01 1.645695110017550977e-01 1.506805952842207308e-01 1.304139147335854898e-01 1.061765966387970966e-01 8.205622165847085980e-02 6.485430161919135406e-02 6.221893121778616226e-02 7.262344594994522839e-02 8.700958094982164104e-02 9.948172291990654836e-02 1.080916036418420600e-01 1.129920238566508722e-01 1.151214325227324503e-01 1.151714921618731541e-01 1.129572729991263069e-01 1.074776096164270639e-01 9.755537117275332737e-02 8.258421807416937988e-02 6.300710775227401361e-02 4.053021338807881457e-02 1.928637702830448414e-02 1.735572531694728332e-02 3.383688391971617637e-02 4.852538763373920316e-02 5.801843857063230386e-02 6.155506641173857929e-02 5.904347218000615544e-02 5.070874366726638854e-02 3.706217694451874323e-02 1.911979207291290492e-02 5.053612665343792075e-03 2.524607613421866320e-02 4.601223314961171845e-02 6.318914686718367368e-02 7.480295141284910854e-02 7.985836780951641178e-02 7.855420108947304414e-02 7.227270959820786267e-02 6.321700758691999045e-02 5.360874943057947206e-02 4.455251415352119021e-02 3.533037673904391995e-02 2.408305896550119035e-02 9.370020931779078979e-03 9.488564984798351920e-03 3.051670806881910669e-02 5.209910491073168476e-02 7.165202032470030513e-02 8.681554128406855642e-02 9.586347227042353591e-02 9.803195571648345985e-02 9.368424965590610443e-02 8.430075926370680928e-02 7.229035451115284339e-02 6.054945134524131883e-02 5.151438954809718640e-02 4.569013350038243076e-02 4.114226680277694587e-02 3.517365592929411894e-02 2.617794453771479443e-02 1.446283731298851627e-02 8.531350144436643246e-03 2.164450025258932847e-02 3.743643033602878784e-02 5.173969561821559204e-02 6.311287955817310169e-02 7.082854485750636475e-02 7.473765060866627286e-02 7.518263902688340772e-02 7.286826029603286903e-02 6.870541193116433409e-02 6.365876505097743665e-02 5.862810517617480371e-02 5.438031088975532612e-02 5.152069344787731792e-02 5.046162735579979436e-02 5.135804354797286059e-02 5.405272985988140294e-02 5.810937303461240211e-02 6.293065953078841313e-02 6.788617623391025868e-02 7.240038037342369504e-02 7.599939278416284472e-02 7.833124972461785740e-02 7.917064575796314840e-02 7.841401183323709612e-02 7.606819094382831492e-02 7.223501095030031294e-02 6.709365798501421008e-02 6.088253698739270331e-02 5.388225657388859974e-02 4.640166956629013240e-02 3.876995616114094906e-02 3.134053269276086684e-02 2.451890560402609012e-02 1.883381596480460454e-02 1.502097475120931641e-02 1.376484760259984869e-02 1.480326496161800745e-02 1.699229207128682279e-02 1.939915077943804925e-02 2.157299704886363537e-02 2.335053735629120941e-02 2.470892502453943262e-02 2.569433637078090762e-02 2.638674243183663018e-02 2.688013100809509559e-02 2.726976645465562996e-02
6.029530356641227967e-02 6.082983022859143885e-02 6.168161964111581325e-02 6.268461777721111294e-02 6.365822253471176140e-02 6.442492735974914009e-02 6.482289296521766275e-02 6.471327968434978373e-02 6.398324415127605580e-02 6.254577402426614308e-02 6.033753012601335286e-02 5.731599348832215612e-02 5.345780911430859234e-02 4.876184672007830706e-02 4.326475824226311273e-02 3.708888349910827859e-02 3.057946218781075823e-02 2.469106858762370321e-02 2.176413617457962843e-02 2.484099408374846815e-02 3.378382884631295907e-02 4.636075078963063090e-02 6.104428141776119948e-02 7.689788606318866127e-02 9.312933299134837362e-02 1.089048997834882182e-01 1.233005005437085855e-01 1.353211786461909205e-01 1.439653928800595784e-01 1.483251920418533210e-01 1.477186479100185690e-01 1.418571742319163220e-01 1.310664953333482707e-01 1.166179867839274437e-01 1.012753502398150707e-01 8.994001479236990448e-02 8.868464095655348434e-02 9.971627517752913727e-02 1.188327363980172524e-01 1.400720317675951399e-01 1.588589738226824088e-01 1.721190041609298449e-01 1.779114628707810231e-01 1.752570778405702356e-01 1.641130446547621469e-01 1.454291740737548300e-01 1.212970980653490377e-01 9.534130702277072988e-02 7.364300099982172554e-02 6.471542765738236280e-02 7.133373014520148769e-02 8.514558674036004637e-02 9.812252361079423779e-02 1.069784133140896931e-01 1.114751800970123774e-01 1.128971860466889549e-01 1.127546669489097597e-01 1.116262936973599074e-01 1.086935141164301760e-01 1.022832073257733954e-01 9.090970737253287193e-02 7.409638491090873857e-02 5.273640395384916746e-02 2.944792119114275630e-02 1.444734564605608222e-02 2.801604435598928355e-02 4.615826782962992314e-02 5.969469048145741030e-02 6.676908541172624223e-02 6.672080938021716923e-02 5.951959328051211612e-02 4.570681310117517826e-02 2.658171392629600158e-02 7.529467804755421781e-03 2.385187247936107133e-02 4.704328040246572723e-02 6.684566897275152908e-02 8.091430194159747458e-02 8.814870042506990633e-02 8.873554566124011722e-02 8.404914896873560970e-02 7.616668484813043927e-02 6.698370122993059506e-02 5.724383589118211407e-02 4.623400649717772370e-02 3.263036693950355921e-02 1.634339543391347127e-02 1.205348915141634704e-02 3.251801639558402068e-02 5.503464852679455094e-02 7.493270145627640988e-02 8.962494015742882014e-02 9.747727942118213085e-02 9.799961252937218481e-02 9.194695435011497608e-02 8.123404291262195653e-02 6.863570981685339356e-02 5.714773726210502225e-02 4.874687915214671874e-02 4.298737619699775220e-02 3.734062173117436850e-02 2.933490058097656950e-02 1.805398804840654611e-02 6.603241900506683255e-03 1.653764272695124396e-02 3.344417879285729173e-02 4.953594837378735849e-02 6.305079352836498452e-02 7.298812943164824374e-02 7.895705755854738606e-02 8.111770221044550810e-02 8.006373393347687717e-02 7.666093435193262196e-02 7.187771615818287774e-02 6.664562544543300993e-02 6.177779569401035259e-02 5.794626086844580082e-02 5.567788877379543921e-02 5.530812098244065889e-02 5.688638980220338953e-02 6.012405798790810413e-02 6.446475476125837489e-02 6.923385826577277413e-02 7.377356071565799311e-02 7.752365331618489563e-02 8.005734221003324436e-02 8.109071499087402990e-02 8.047798411928346052e-02 7.819873410052521900e-02 7.434053379968968978e-02 6.907911826523314980e-02 6.265788658271655154e-02 5.536835752075085215e-02 4.753352159422126466e-02 3.949714457751622027e-02 3.162524867223745484e-02 2.433444730022700161e-02 1.817915116818219837e-02 1.400410891793199206e-02 1.272883418727780748e-02 1.408377174857099352e-02 1.663719784948486380e-02 1.932953652405136266e-02 2.170993208147701733e-02 2.363979995843665596e-02 2.512015551452151385e-02 2.621696054797937811e-02 2.702579886447633792e-02 2.765194616771244132e-02 2.819730114170751825e-02 2.875125124855041833e-02
6.348423378380757542e-02 6.380728061325903477e-02 6.464169689356952242e-02 6.584914184415870120e-02 6.724973686873386702e-02 6.864447892071116886e-02 6.983489102102227730e-02 7.063718041371221112e-02 7.089068565297300395e-02 7.046162551097466531e-02 6.924345949793409005e-02 6.715514752048395986e-02 6.413871647869043291e-02 6.015815950033423509e-02 5.520338165778571060e-02 4.930724434055322458e-02 4.259577698261468592e-02 3.542766031586529890e-02 2.877826788865872967e-02 2.504037381658486688e-02 2.761956661373272254e-02 3.685981627812764949e-02 5.034909044852292626e-02 6.622601012875735382e-02 8.333310485006281687e-02 1.007176627843763411e-01 1.174062677465584487e-01 1.323455737560758627e-01 1.444263884738950787e-01 1.525609428336702489e-01 1.558020323301385623e-01 1.535004041205161041e-01 1.455068785773939721e-01 1.324509963548698155e-01 1.161831990146737215e-01 1.004971981807664255e-01 9.162649720318923052e-02 9.551439099135923538e-02 1.115867426329451850e-01 1.336337665228359006e-01 1.555435180000326045e-01 1.730512576749915488e-01 1.833982216547145050e-01 1.850001895344284830e-01 1.773398656776035143e-01 1.609813547437003167e-01 1.376711590394810447e-01 1.106123118393981669e-01 8.518605446403980375e-02 6.979248227342188526e-02 7.102041316938213777e-02 8.337011295525037502e-02 9.687961647380925745e-02 1.063223267009615336e-01 1.105858063422033993e-01 1.109688154011430478e-01 1.097817403310567541e-01 1.087461902060198327e-01 1.077099067102325336e-01 1.047260961494422132e-01 9.737000858823040284e-02 8.407608941546937387e-02 6.480496160268905959e-02 4.124406683824844572e-02 1.852985954114750103e-02 2.122573955242463423e-02 4.187767733691644817e-02 5.944940628045598113e-02 7.032327790751125018e-02 7.315601063885758537e-02 6.756864892103181530e-02 5.402682331826967610e-02 3.394605549879635420e-02 1.138532093766400632e-02 2.153187335410146341e-02 4.706546355733864234e-02 6.956436916455066566e-02 8.624927079644043038e-02 9.591616614213971381e-02 9.873502004485179562e-02 9.604533955033150994e-02 8.975178700711596014e-02 8.140114586203550662e-02 7.140068611894655193e-02 5.903109869032176910e-02 4.342341092518051116e-02 2.544735118603111759e-02 1.684022456232935755e-02 3.427876860505377210e-02 5.709805519796767176e-02 7.708486540051616431e-02 9.115226702032352968e-02 9.773529310797281211e-02 9.665114618351187958e-02 8.908106787224176482e-02 7.737285523505889329e-02 6.458564641234439130e-02 5.359775161003452887e-02 4.564634776430229884e-02 3.935199391166236543e-02 3.195053972378265883e-02 2.144896105697518748e-02 7.792782794472366201e-03 1.084354941063875484e-02 2.881736717520746657e-02 4.658437113679993191e-02 6.223649182677915698e-02 7.452098649857652468e-02 8.278340257050534334e-02 8.696518761428578825e-02 8.751097576546851275e-02 8.520910061610140196e-02 8.100780696557616234e-02 7.585340399945877943e-02 7.058882888149196899e-02 6.592633343493313480e-02 6.246490897495273614e-02 6.068243847752079201e-02 6.084732726890476617e-02 6.289593534816503850e-02 6.640592741148267086e-02 7.071535019865379801e-02 7.509773969288621731e-02 7.889537329755898221e-02 8.158747318197415166e-02 8.281278842407331642e-02 8.236782079638899079e-02 8.019305546960422970e-02 7.635324482215984088e-02 7.101485945317806414e-02 6.442267876777907354e-02 5.687717404413697442e-02 4.871457030577296815e-02 4.029255683328090282e-02 3.198788358121805453e-02 2.422191170466049537e-02 1.755782939317465652e-02 1.293420998913366246e-02 1.158212807876600990e-02 1.327492694606549443e-02 1.621171907236627560e-02 1.919617613889207375e-02 2.178935207975427404e-02 2.388330887051417356e-02 2.550526001697986031e-02 2.674159896347391707e-02 2.770293651838816665e-02 2.850406575118072036e-02 2.925068706624786574e-02 3.003049717735854773e-02 3.090810554384957470e-02
6.686928927128679701e-02 6.681339613092804330e-02 6.741433174281143137e-02 6.859578072380805025e-02 7.021185106225170947e-02 7.206791757699654299e-02 7.394519372724134287e-02 7.562248980716028413e-02 7.689202139601135355e-02 7.756901792432008280e-02 7.749627452134415229e-02 7.654510388128331344e-02 7.461409642877134263e-02 7.162720662736928035e-02 6.753332648347237788e-02 6.231126146021772477e-02 5.598846002576088332e-02 4.869389236543476135e-02 4.080086919767790532e-02 3.331260584162160782e-02 2.868975471760789112e-02 3.069722264239984483e-02 4.020327746733693558e-02 5.464563203277472692e-02 7.178960657848454385e-02 9.022055221680637394e-02 1.088000365514662088e-01 1.263956992012549574e-01 1.418103604441291743e-01 1.538119484359442568e-01 1.612264069333373961e-01 1.630795491384733897e-01 1.587848854977598478e-01 1.483905448013314587e-01 1.329379127964928353e-01 1.150616461522551842e-01 9.990313527173287633e-02 9.497076369108568838e-02 1.048172246139379704e-01 1.255463260672241843e-01 1.497026790542171637e-01 1.713767853870922786e-01 1.866723725329566264e-01 1.932020964807665553e-01 1.898360982934018948e-01 1.766526622980263417e-01 1.549932860677759872e-01 1.276461335273918474e-01 9.936533968028879449e-02 7.790439050927377984e-02 7.229364029284346405e-02 8.175816619844467059e-02 9.557417225803949146e-02 1.060080944165072148e-01 1.104961803561776978e-01 1.098617793087117295e-01 1.069278101148604249e-01 1.047883104053934367e-01 1.046108799046549243e-01 1.046354137823096164e-01 1.015173937575506030e-01 9.241838293802071003e-02 7.619112829183087576e-02 5.366213339711652791e-02 2.800284319708972597e-02 1.528476376979750855e-02 3.563398940740378912e-02 5.699986716950895121e-02 7.179997505543382619e-02 7.784497873654949718e-02 7.431195949634843145e-02 6.149076587329516813e-02 4.079176632750655673e-02 1.539159360839140005e-02 1.797779533837078753e-02 4.594827162387771224e-02 7.116733333804543815e-02 9.056122965586070606e-02 1.028710043463222923e-01 1.082578710667750632e-01 1.079908269170799379e-01 1.037293612272785076e-01 9.660760959196787456e-02 8.667257104012882074e-02 7.316977606817497148e-02 5.559184648655748212e-02 3.538821755080869685e-02 2.240951354702926807e-02 3.546459702927027419e-02 5.799039332811913028e-02 7.784161371505797511e-02 9.117513643834385118e-02 9.648699650521917748e-02 9.393903944404419226e-02 8.516182461263858972e-02 7.290259188673488266e-02 6.036110129582696743e-02 5.001754935628909687e-02 4.216204706310566763e-02 3.469523211674495344e-02 2.500651545850334292e-02 1.173098633555052020e-02 4.984074766462718610e-03 2.378919791790833765e-02 4.294006414554236289e-02 6.059559902916974300e-02 7.526057893775654761e-02 8.599361442605546468e-02 9.247874716767866266e-02 9.496886463372926357e-02 9.413625784467709312e-02 9.087892282169753033e-02 8.613686757291180718e-02 8.076695312499346247e-02 7.550183224963478990e-02 7.097653697322829636e-02 6.775855306856151672e-02 6.630070104938064202e-02 6.679928719258605707e-02 6.906512585121006575e-02 7.254622968489947421e-02 7.649690343833677464e-02 8.016722622107140539e-02 8.292585785451517255e-02 8.431209779852648356e-02 8.404447292354354226e-02 8.200815926340275508e-02 7.823305269520813843e-02 7.286795788017953746e-02 6.615360671575147566e-02 5.839629776678842421e-02 4.994397203510991812e-02 4.116747629948527831e-02 3.245280634116926022e-02 2.422016562281450666e-02 1.702073450770681326e-02 1.184672245449591710e-02 1.031981857199462151e-02 1.236511712470973919e-02 1.570127725106935587e-02 1.898334138916601965e-02 2.179784496826863566e-02 2.407299295708445128e-02 2.586383457604093591e-02 2.727697256337931545e-02 2.843633820228167602e-02 2.946317627592227525e-02 3.046294305359530108e-02 3.151734395532644617e-02 3.268107774941324956e-02 3.398264121347470412e-02
7.050065882414972840e-02 6.997537367272493869e-02 7.016861885361956597e-02 7.109320146247739836e-02 7.267406780479236661e-02 7.475735621716236845e-02 7.713270732050774015e-02 7.956011610972928139e-02 8.179387549300461135e-02 8.360007204812588966e-02 8.476738421102698873e-02 8.511248177724152486e-02 8.448164092067646236e-02 8.275010486171353874e-02 7.982081723331525824e-02 7.562482761336355996e-02 7.012749898666562065e-02 6.334920644642443033e-02 5.542137954087392182e-02 4.673388418504003522e-02 3.832582463229132486e-02 3.274278351185012925e-02 3.410941956985876627e-02 4.385231039091281452e-02 5.928999591980978201e-02 7.777507572005619430e-02 9.759628855291152538e-02 1.174016272165507996e-01 1.358788307839675358e-01 1.516716936068336630e-01 1.634174800377913572e-01 1.698586787150902500e-01 1.700121294046535447e-01 1.633943918720979771e-01 1.503276695807766183e-01 1.324120801126117963e-01 1.133483082715549123e-01 9.997298593777367848e-02 1.005470866481405490e-01 1.166815296050371792e-01 1.413558958697333778e-01 1.666623351887751570e-01 1.870900485812721503e-01 1.991595387843375087e-01 2.009394786368148000e-01 1.918838764896183269e-01 1.728333554565728292e-01 1.461273525206476520e-01 1.159536586471785341e-01 8.924695812660973782e-02 7.592502043211316054e-02 8.057629063852313200e-02 9.402444726496610172e-02 1.057790127677465525e-01 1.111731847133431150e-01 1.099817223959994872e-01 1.049889628723318646e-01 1.005223733679270065e-01 9.974435355996111308e-02 1.019105703752320735e-01 1.029587575961741636e-01 9.858351308007913538e-02 8.630893780867363030e-02 6.600022157385555810e-02 3.982977846585872284e-02 1.544920823436891563e-02 2.757591638050281568e-02 5.210081771389093314e-02 7.077552114008157924e-02 8.025352714791259001e-02 7.917660367508834451e-02 6.757467901238695118e-02 4.677959904001893765e-02 1.941494161201154367e-02 1.311165719184898687e-02 4.378469403197920301e-02 7.158360579396486068e-02 9.363036802688083637e-02 1.086987670675461370e-01 1.169565149375198926e-01 1.195509141936725445e-01 1.177932986434526430e-01 1.123083342835346360e-01 1.027330718003106325e-01 8.824769335921985036e-02 6.864531040651170035e-02 4.577746918839073476e-02 2.818475415215504140e-02 3.576445983851714305e-02 5.740234801182533125e-02 7.693764753955667501e-02 8.949215026710391485e-02 9.362537451212690764e-02 8.988146396298007934e-02 8.034575024964926704e-02 6.808845746215735906e-02 5.623767021524612997e-02 4.657788116112622501e-02 3.842062388459140804e-02 2.936782161982062073e-02 1.753791894951951813e-02 6.108829270261352008e-03 1.936399715154491288e-02 3.895417945278829841e-02 5.819988488281304523e-02 7.510612165592672751e-02 8.837627959866539706e-02 9.738509976739058438e-02 1.021428377405864257e-01 1.031590209273914177e-01 1.012430539956783310e-01 9.730039982046957692e-02 9.218203142011212325e-02 8.662351031478808527e-02 8.126897255300855050e-02 7.672679243024055351e-02 7.357303829150731167e-02 7.224124371468922112e-02 7.283844190329535895e-02 7.504062305443714997e-02 7.817943151018354186e-02 8.145262777951974009e-02 8.411518249075078391e-02 8.558525269704134186e-02 8.547857517264577376e-02 8.360344314636578011e-02 7.993820084135955240e-02 7.460199116184210166e-02 6.782348526341305806e-02 5.990996088853266233e-02 5.121857238715943339e-02 4.213227983870117266e-02 3.304541392761348173e-02 2.437278604037608487e-02 1.663282287751024352e-02 1.080098534435550324e-02 8.936732878145751610e-03 1.133811526311899812e-02 1.508737795498672415e-02 1.867288033385718776e-02 2.172167228163016800e-02 2.420283732762129603e-02 2.619986335521259230e-02 2.783804230960532783e-02 2.925135897369673943e-02 3.056287269912546720e-02 3.187258400216644999e-02 3.325150239812883768e-02 3.474115847422051123e-02 3.635709930449351757e-02 3.809433547529391534e-02
7.431427926109696047e-02 7.333205583533299043e-02 7.302913308779350465e-02 7.351524820104417268e-02 7.481415136332197902e-02 7.685219100322901453e-02 7.946701801340665117e-02 8.243148899708326038e-02 8.548291083141369706e-02 8.834921371925434641e-02 9.076813546248367615e-02 9.249921360438406737e-02 9.333006961722532802e-02 9.307876610691592778e-02 9.159388799413094306e-02 8.875408226255812605e-02 8.446949876963966153e-02 7.868949498012407784e-02 7.142568323875146674e-02 6.281178137431607522e-02 5.325698553149608300e-02 4.384576251729766644e-02 3.722820239636305539e-02 3.789401858719058241e-02 4.785184745860514982e-02 6.432982532631123518e-02 8.422929318687963351e-02 1.055004292039223024e-01 1.265473903159923530e-01 1.458555288817499629e-01 1.618941584088294527e-01 1.731636154166877883e-01 1.783297397986660926e-01 1.764258703403543405e-01 1.671251595212446817e-01 1.511262640634874477e-01 1.307906468356243024e-01 1.112680623653787282e-01 1.013560625658606329e-01 1.088188163713601081e-01 1.310122446928953244e-01 1.586671212023225697e-01 1.840319034563705769e-01 2.020928736578590790e-01 2.098533606049940992e-01 2.059576202027894321e-01 1.906077053444495406e-01 1.656149327850397479e-01 1.346183930016765506e-01 1.037483020463489253e-01 8.266159099659269038e-02 8.037017885939778949e-02 9.212877755641796229e-02 1.052817794577259741e-01 1.123555047795659900e-01 1.114805178330739166e-01 1.047244089329059519e-01 9.702117139586577399e-02 9.383744974976278297e-02 9.668938978513963445e-02 1.014110874841710058e-01 1.020559388223098995e-01 9.454082842547573140e-02 7.759108792575777902e-02 5.255543306693735012e-02 2.382949579947510332e-02 1.849996688067069919e-02 4.457611059877521209e-02 6.683536545140633667e-02 7.982322701054350711e-02 8.155727313239374832e-02 7.175150942855912373e-02 5.164761304933906949e-02 2.381010097926353902e-02 8.660216769599294109e-03 4.121762840344871115e-02 7.098452907763069808e-02 9.532531949299619112e-02 1.130843410482625377e-01 1.244353974889346875e-01 1.303220907196704081e-01 1.315633123098911839e-01 1.281442331434764492e-01 1.192257704327126661e-01 1.038980541095035209e-01 8.222705726767562395e-02 5.639874251644838576e-02 3.395094703090694582e-02 3.491910357714260449e-02 5.502356304730306874e-02 7.412350521333326003e-02 8.593900886405299311e-02 8.910222691458068167e-02 8.457481118094198336e-02 7.487854085832335027e-02 6.327839408745730698e-02 5.256329773841082048e-02 4.360796230853793837e-02 3.501339977586658686e-02 2.489960827837605847e-02 1.467697337495828952e-02 1.825313649640227659e-02 3.559641712457424501e-02 5.542816189140973432e-02 7.411969265490551961e-02 8.979325976074811755e-02 1.014213558642958063e-01 1.087040589164301185e-01 1.119298787970347542e-01 1.117705903006867008e-01 1.090587360331786160e-01 1.046113574468956475e-01 9.914588057504872265e-02 9.329327942965287557e-02 8.766533399600368037e-02 8.289897870973750305e-02 7.960097527568439635e-02 7.817276945883346040e-02 7.861188536738375476e-02 8.045915217909486994e-02 8.295128130421261514e-02 8.525851144622806355e-02 8.666639398969053221e-02 8.666140278542737441e-02 8.494773158616013287e-02 8.142958658176377429e-02 7.617957662038173094e-02 6.940266069023780238e-02 6.139973499691951664e-02 5.253311800066426396e-02 4.319619970987389340e-02 3.379124409459921541e-02 2.472608494897914413e-02 1.647150972120728363e-02 9.893948058231398501e-03 7.429520863283889907e-03 1.017198457649561016e-02 1.434814059049652028e-02 1.824571382925143856e-02 2.154904154569289854e-02 2.427172307817697036e-02 2.652476179934679795e-02 2.844874750049385462e-02 3.018244731449683596e-02 3.184445378852487907e-02 3.352332712680872878e-02 3.527497004970260586e-02 3.712558988132391713e-02 3.907775804404092085e-02 4.111702001268484341e-02 4.321732399556132975e-02
7.812450169720096260e-02 7.680031018812659427e-02 7.602338084858029088e-02 7.598407195301917771e-02 7.681114495451299429e-02 7.853997562292173995e-02 8.109830481395136070e-02 8.431466194572714845e-02 8.794401647901070596e-02 9.169950856754492674e-02 9.528084922248547528e-02 9.839514820927749983e-02 1.007700751176101583e-01 1.021610560315475424e-01 1.023544604915906653e-01 1.011685467661037480e-01 9.845400493848149859e-02 9.409668964287437598e-02 8.802716269184268638e-02 8.024657778803777342e-02 7.089115303117518585e-02 6.039321419232301924e-02 4.989397546954031648e-02 4.217116124287816070e-02 4.209043256338722283e-02 5.225416444206836680e-02 6.982190993424539083e-02 9.120689322445620084e-02 1.139773359369796735e-01 1.362613239696673639e-01 1.563181464150595890e-01 1.724274535994061164e-01 1.829487979804432507e-01 1.864835310974475580e-01 1.821166043322881289e-01 1.697486269197543973e-01 1.505925643057776375e-01 1.280550135305282278e-01 1.092355109795483670e-01 1.048167597317613137e-01 1.200336571956005516e-01 1.475430573620037378e-01 1.770107618958624840e-01 2.012043033055635755e-01 2.156700694375909555e-01 2.179944210201244792e-01 2.075555920465193549e-01 1.855072064591827830e-01 1.548999062425291118e-01 1.211184720326134029e-01 9.298541622335693146e-02 8.198850184759878812e-02 8.996961713007935180e-02 1.041381181615873563e-01 1.135871325767735529e-01 1.141735374539732673e-01 1.066190937854968601e-01 9.552253000211990974e-02 8.811998931800774093e-02 8.948898068663153904e-02 9.678259015078460870e-02 1.023958100384096820e-01 1.002670002914293895e-01 8.774241415364615604e-02 6.527823098661891810e-02 3.605384939949756590e-02 1.256380561812460266e-02 3.438301249557460665e-02 5.959502693738800982e-02 7.598715945694509144e-02 8.083428286620693293e-02 7.352665824788608140e-02 5.529933738856906283e-02 2.939356446528938738e-02 1.284742115716236768e-02 4.005472510381419965e-02 7.003022962904174864e-02 9.571655978429631506e-02 1.157587780852730869e-01 1.302653217553482734e-01 1.398318249920945389e-01 1.445774020986722863e-01 1.436771617426530478e-01 1.357357217796593685e-01 1.197356040342514305e-01 9.601480961463096375e-02 6.708546870746356916e-02 3.967455346868653532e-02 3.278355831250000935e-02 5.055557310227353635e-02 6.918359134379625797e-02 8.040605819869192650e-02 8.294136684419549377e-02 7.820099474156053110e-02 6.909585146980487536e-02 5.890197385949474257e-02 4.979612335102944626e-02 4.176119375239337878e-02 3.339420667133567722e-02 2.493260846034748776e-02 2.309410168226685989e-02 3.470067974396567195e-02 5.317302005624383043e-02 7.266724717610290041e-02 9.027651494305564961e-02 1.043995003617083500e-01 1.143285587286654165e-01 1.200563312525280424e-01 1.220543952574476843e-01 1.210310031044535828e-01 1.177290557090651529e-01 1.128174955203402746e-01 1.068892173469679907e-01 1.005295682143322461e-01 9.438608111376951826e-02 8.916433910756554893e-02 8.550135124759453142e-02 8.374298920309643235e-02 8.376218556865649978e-02 8.497416675986053936e-02 8.654663038439262823e-02 8.764977561858912358e-02 8.762129157357165243e-02 8.603043044999274247e-02 8.267804465735133224e-02 7.756701423929633632e-02 7.086192617767578250e-02 6.284633158862545921e-02 5.388129963285216012e-02 4.436772071952244101e-02 3.471548855591669730e-02 2.532676477386218081e-02 1.662109839187003030e-02 9.274456431818761670e-03 5.806712031350200545e-03 8.839283516281614544e-03 1.346102952220666962e-02 1.768555864700237235e-02 2.127455279776076236e-02 2.428821740840278465e-02 2.686189719200500134e-02 2.914555339463855560e-02 3.127520701174742179e-02 3.335741927055247552e-02 3.546339523632838220e-02 3.763072818801040109e-02 3.986984733886798221e-02 4.217186277805969746e-02 4.451529596278967077e-02 4.687057194407560218e-02 4.920237335590241234e-02
8.164573147729528579e-02 8.017186130891755524e-02 7.904980652805763952e-02 7.851643498458620030e-02 7.878547121503856610e-02 8.000581628924352540e-02 8.222497252795565870e-02 8.537186743581544335e-02 8.926514315425021495e-02 9.364074221642998408e-02 9.818618630733325081e-02 1.025711384496371115e-01 1.064697720014864124e-01 1.095750406217917972e-01 1.116068047273412328e-01 1.123159460737629400e-01 1.114863484535422999e-01 1.089366853724452466e-01 1.045247642623201023e-01 9.815933565058596044e-02 8.982943218105510219e-02 7.967447543049935299e-02 6.815498631206490243e-02 5.648279568123709682e-02 4.759103138878589129e-02 4.673855722076026425e-02 5.711917683443322458e-02 7.583314120643337708e-02 9.877094988137564979e-02 1.230755087886712396e-01 1.465653392163611124e-01 1.672493575155500900e-01 1.832034118431333514e-01 1.926459935254059008e-01 1.941332172536985312e-01 1.868491402770626475e-01 1.710155100713179332e-01 1.485478014532229940e-01 1.243004371417872622e-01 1.079126018731926678e-01 1.110941372923987258e-01 1.341699891405169487e-01 1.658429469486862318e-01 1.957734113216365313e-01 2.174218633715599980e-01 2.269689149184251908e-01 2.227275911512114626e-01 2.050106638613944099e-01 1.761763936503907280e-01 1.408874414459189706e-01 1.069734036706603136e-01 8.645142645236908452e-02 8.793269313601780046e-02 1.020326796997941821e-01 1.142936511838128499e-01 1.175535318970267751e-01 1.106758455658894830e-01 9.706759636431454286e-02 8.433863271413009899e-02 8.142577405164543036e-02 8.930125661985539864e-02 9.931277080156133974e-02 1.029134095434502960e-01 9.574203799334678189e-02 7.719968181033180776e-02 4.965182900572378405e-02 1.892142792507752955e-02 2.185723767426841005e-02 4.872742225647105907e-02 6.819803480517422356e-02 7.642392545636556012e-02 7.254184865862085829e-02 5.799764160020902393e-02 3.737769806672560507e-02 2.603340284473050145e-02 4.363099043883077177e-02 7.023865318923240564e-02 9.527612301387575200e-02 1.165870590003648538e-01 1.340144037121429321e-01 1.475456828238826124e-01 1.562889222510444043e-01 1.583810247074206590e-01 1.517738331810407071e-01 1.353312847041697464e-01 1.096836971046760978e-01 7.770015354632836546e-02 4.547307311220413761e-02 2.948277187176040828e-02 4.372807483825232738e-02 6.195891437773614480e-02 7.285602388289122433e-02 7.524621971652892261e-02 7.102528147118830626e-02 6.341270712664283382e-02 5.546140930224031929e-02 4.854503598856478586e-02 4.211432597502073188e-02 3.575996200727384056e-02 3.244622023863073107e-02 3.814872704385806335e-02 5.289587167836953124e-02 7.156151124922195683e-02 9.015428464740432579e-02 1.063022104788389766e-01 1.187631017049654569e-01 1.271403440753210712e-01 1.316276030078327997e-01 1.327422823113497685e-01 1.310973200867036059e-01 1.272683082387617015e-01 1.217749911999304324e-01 1.151455250586146950e-01 1.079987683813895538e-01 1.010755412475839027e-01 9.516623542742186359e-02 9.092024879257706860e-02 8.860291077212664734e-02 8.795623215279307905e-02 8.828644644977194644e-02 8.871861038403777711e-02 8.844684380205582175e-02 8.687832368388821724e-02 8.367589565430301468e-02 7.874205263423045276e-02 7.217772663722260562e-02 6.423311973780075623e-02 5.525813794689009989e-02 4.565609144002624742e-02 3.584347864706330378e-02 2.622016070043015068e-02 1.716374446403333767e-02 9.139012528523934864e-03 4.136376183791375984e-03 7.312410016664566519e-03 1.241088736907160553e-02 1.698710909551130743e-02 2.090745226576964932e-02 2.427833954375133510e-02 2.725299970494161200e-02 2.998175572283671292e-02 3.258836786203340996e-02 3.515952265641265201e-02 3.774444722567172478e-02 4.036130416946895338e-02 4.300628060362261806e-02 4.566192429188382224e-02 4.830287622660570795e-02 5.089875300231869876e-02 5.341495544243429067e-02 5.581253279162178699e-02
8.453400957606899135e-02 8.314086118969599148e-02 8.187931347464555421e-02 8.099381913169842462e-02 8.074448100751949187e-02 8.136973912710089574e-02 8.303959058864442133e-02 8.581391177710191720e-02 8.962236158076053449e-02 9.427278500938955641e-02 9.948094841253414533e-02 1.049073783941648907e-01 1.101899387600300539e-01 1.149675680009479978e-01 1.188955576968782624e-01 1.216546148144882766e-01 1.229560143590914534e-01 1.225448195272885316e-01 1.202032073436527654e-01 1.157568181781738065e-01 1.090893642446356115e-01 1.001761914409442650e-01 8.916127079308742986e-02 7.653997131170554857e-02 6.361178727288714640e-02 5.349886934540134392e-02 5.187753226373742477e-02 6.251444727884387931e-02 8.244111764510936302e-02 1.069932422106789072e-01 1.328469750374255964e-01 1.574775707884388809e-01 1.786194699397542773e-01 1.941326961537772899e-01 2.020995012915730582e-01 2.010592635365975600e-01 1.903584546075960671e-01 1.706640779451740197e-01 1.448557630354596892e-01 1.198094277540577013e-01 1.082205509875410060e-01 1.207059568300505731e-01 1.509336934051813128e-01 1.853059598761514770e-01 2.141674227438758460e-01 2.317538716208391858e-01 2.349939375509345618e-01 2.231196723225935818e-01 1.976264078386981149e-01 1.624057912557513583e-01 1.243116895223584650e-01 9.463220924305694448e-02 8.681194574040154710e-02 9.881406580204787904e-02 1.138755477473241406e-01 1.208900960753978571e-01 1.163743608974544402e-01 1.020348092548133689e-01 8.438015412298074946e-02 7.448930096560797687e-02 7.974013429628562522e-02 9.277813946096943876e-02 1.020230785079395686e-01 1.008962617671058937e-01 8.751874619784837106e-02 6.342128549934500370e-02 3.278185396764722592e-02 1.026777806652741376e-02 3.400073016077272137e-02 5.598122997732429829e-02 6.790684224933410396e-02 6.882953445954273497e-02 6.069904508707382046e-02 4.910645916670240696e-02 4.468823800849253819e-02 5.512740199662122947e-02 7.423237006710484143e-02 9.518998678729506668e-02 1.157288702339927394e-01 1.353090168142407346e-01 1.528868980918535736e-01 1.660707035451649549e-01 1.716390536887542895e-01 1.667698526002695525e-01 1.502017243068359542e-01 1.228946770180327636e-01 8.813756950229283127e-02 5.162009471610450040e-02 2.582029977211720839e-02 3.431779815980156439e-02 5.237902205176760140e-02 6.334104723661040937e-02 6.619685505764399958e-02 6.337958240420456246e-02 5.829630245027041247e-02 5.350271237616707753e-02 4.953874494619537466e-02 4.587982095878440775e-02 4.347367630365320257e-02 4.593560606095889454e-02 5.605416934265109591e-02 7.204067726499772950e-02 9.015638161515389382e-02 1.073987236079655960e-01 1.219198580416131356e-01 1.328443376143278454e-01 1.400019810584170743e-01 1.436389297523491815e-01 1.441647841089493676e-01 1.419979527285635257e-01 1.375329414695765085e-01 1.311996173642497598e-01 1.235507280330915419e-01 1.153129179690693673e-01 1.073543652431889067e-01 1.005441894155020000e-01 9.551743681263367980e-02 9.243816609438285092e-02 9.091885398188188916e-02 9.017624377966826366e-02 8.931698084705876062e-02 8.757939960776545130e-02 8.445429266370448051e-02 7.970609198273051477e-02 7.334070060063344054e-02 6.555219043541607449e-02 5.666439116213937283e-02 4.707455885023933279e-02 3.720283602097290004e-02 2.745039202458083444e-02 1.817096111899734606e-02 9.679625277743330800e-03 2.805102794712603740e-03 5.590404401360761673e-03 1.121105633792555956e-02 1.617308487811433201e-02 2.048629455334858088e-02 2.429750235795987909e-02 2.776661935739137971e-02 3.103217963115867048e-02 3.419530653047476304e-02 3.731628147243797045e-02 4.042024560358105367e-02 4.350734207859139474e-02 4.656286261860185377e-02 4.956463504977341034e-02 5.248684882558338899e-02 5.530093856995201701e-02 5.797480629477799741e-02 6.047170104855707079e-02 6.274973768430414101e-02
8.643595441708075422e-02 8.535147341590898495e-02 8.418924645106294624e-02 8.316916193080135800e-02 8.255516252874067762e-02 8.263193700489970817e-02 8.366391307211892836e-02 8.584290296708006751e-02 8.924106030101852660e-02 9.378800939443603102e-02 9.927973791142026549e-02 1.054107184926890983e-01 1.118132445541499959e-01 1.180917695971308023e-01 1.238477575628504496e-01 1.286958240556482780e-01 1.322737292620930483e-01 1.342486946868803599e-01 1.343221052650590552e-01 1.322347276245085801e-01 1.277755465443327909e-01 1.207998292957754988e-01 1.112678599840807026e-01 9.933035392308262046e-02 8.552618818721330340e-02 7.126359663892352370e-02 5.989458591157688361e-02 5.754441744007415815e-02 6.851483001234343062e-02 8.973416103615308725e-02 1.159538141259773836e-01 1.433458950893420070e-01 1.690099011828025133e-01 1.903830920858620157e-01 2.051012144187810693e-01 2.111221370104806316e-01 2.070088882064305968e-01 1.923537842302465717e-01 1.684345308846372791e-01 1.394668192565541032e-01 1.151496535863612419e-01 1.112309485114147262e-01 1.337866943009791143e-01 1.697722572068032787e-01 2.051251157106412926e-01 2.311996791085094982e-01 2.430813369048407946e-01 2.386158867941809980e-01 2.181994018718071970e-01 1.848188434469042463e-01 1.443743929662636150e-01 1.069127802022627333e-01 8.780690867377435871e-02 9.461554353283914420e-02 1.117993579047187047e-01 1.233628245519606675e-01 1.228175475639079334e-01 1.099301636858174558e-01 8.936953954924518884e-02 7.152034916618391081e-02 6.982562501195524463e-02 8.321604880323478504e-02 9.736305606644093946e-02 1.025977416942439324e-01 9.543334144115460382e-02 7.641959276512956534e-02 4.885549685811157311e-02 1.812672034272565236e-02 1.538575330276755783e-02 3.908711527000661295e-02 5.542442640882918464e-02 6.343940393033234426e-02 6.543854330125928320e-02 6.577014882810823526e-02 6.861987803152352905e-02 7.537355301245429740e-02 8.515852610614944862e-02 9.769288819217661346e-02 1.139202261798626381e-01 1.339506555875391580e-01 1.552776849446771690e-01 1.732304510872259840e-01 1.827493452432208121e-01 1.800734408138597031e-01 1.638085121548126799e-01 1.352952503924315375e-01 9.833437085077752216e-02 5.853722116754092597e-02 2.412881907221126054e-02 2.216912644727614401e-02 4.052633754352585882e-02 5.202206665608331143e-02 5.603000225767008902e-02 5.562745502912311291e-02 5.421837821439627614e-02 5.354618004888886396e-02 5.342874713642563334e-02 5.369400033120233506e-02 5.595763213727967395e-02 6.287441958255685082e-02 7.528972462167628221e-02 9.135533792360805982e-02 1.083275661944618634e-01 1.239855486323581668e-01 1.369845100926681547e-01 1.467327167363062235e-01 1.531245284265247697e-01 1.562785176152042543e-01 1.563706469054498283e-01 1.535951454253079440e-01 1.482234033389648875e-01 1.406952348306705625e-01 1.316792368347717568e-01 1.220622167391284679e-01 1.128483257215934926e-01 1.049638901835895227e-01 9.900062224203035055e-02 9.500583072329578382e-02 9.246812114601699051e-02 9.053409586869602677e-02 8.831377734637764487e-02 8.510767716896026902e-02 8.050228228598631242e-02 7.436882826426254034e-02 6.681399853873767891e-02 5.811381669046936094e-02 4.864602754732454820e-02 3.882798607543747754e-02 2.906364458314605881e-02 1.970179124270082793e-02 1.100694476613965286e-02 3.145786247316318708e-03 3.840730804334586881e-03 9.957340541062105130e-03 1.532815615584584394e-02 2.010336160067554070e-02 2.444729585698110150e-02 2.850796642859382973e-02 3.239741317186289882e-02 3.618467713660003526e-02 3.989994494804031955e-02 4.354522946074630002e-02 4.710629829697898785e-02 5.056205492274408464e-02 5.388979132109360942e-02 5.706655667869606902e-02 6.006792107694715332e-02 6.286571845756541710e-02 6.542614827536143152e-02 6.770913098823909404e-02 6.966925082851969930e-02
8.703498969492276527e-02 8.645157426349948937e-02 8.561730069008380295e-02 8.470771646528477139e-02 8.395661080133937082e-02 8.364859958936941842e-02 8.409434724504633030e-02 8.558540907613239324e-02 8.833578914509915281e-02 9.242936206936336330e-02 9.779457195800489444e-02 1.042143420459593212e-01 1.113608249375515197e-01 1.188370625723442764e-01 1.262127040299562408e-01 1.330496175788831448e-01 1.389187004667639669e-01 1.434107869762756560e-01 1.461442745989345871e-01 1.467715958617038796e-01 1.449867559111201465e-01 1.405372414141754234e-01 1.332463446499997650e-01 1.230582377498519314e-01 1.101336996756427239e-01 9.506632644522446107e-02 7.939925672439669679e-02 6.676394936879515019e-02 6.377291349594009506e-02 7.520168167349357280e-02 9.781044775901744093e-02 1.257394523354131155e-01 1.546260186523850666e-01 1.811644072293661922e-01 2.024750086871567045e-01 2.159663268040937778e-01 2.194931560276204840e-01 2.116976087172786070e-01 1.925268049817638327e-01 1.640921004139190842e-01 1.324868243190445716e-01 1.112725975976746329e-01 1.178869116443012205e-01 1.500282875127139648e-01 1.898765384064808881e-01 2.242578089668628705e-01 2.456463984100385745e-01 2.500969764507521842e-01 2.366049802555900972e-01 2.070344659893285366e-01 1.662746332270695626e-01 1.230499524784107596e-01 9.225772033794599203e-02 9.000309219351730616e-02 1.076822707741349749e-01 1.241822956742456435e-01 1.289558058169024413e-01 1.196136015369665961e-01 9.895032790186780725e-02 7.502773983904129085e-02 6.277544104982438200e-02 7.187442114147243877e-02 8.909826178500140914e-02 1.004317188453891230e-01 1.001931640565994208e-01 8.773972207371666387e-02 6.546784198773498986e-02 3.747076632059263140e-02 8.232524259283603013e-03 1.865747203047000632e-02 4.130751286880120915e-02 5.980442172596234229e-02 7.526104710278529175e-02 8.831594545556283038e-02 9.827057132467968692e-02 1.038535782913226346e-01 1.052224501667763518e-01 1.059959955253684666e-01 1.129008333091041094e-01 1.301391450090304269e-01 1.542203355386976837e-01 1.770446835049412360e-01 1.909424881757418313e-01 1.909648414829508978e-01 1.755659656787181278e-01 1.465273650287204632e-01 1.082775685029683521e-01 6.674275501357491980e-02 2.808322163956513198e-02 7.229796659411751036e-03 2.688198621322374082e-02 3.921545878875076774e-02 4.499503637580324483e-02 4.811529810736586005e-02 5.159149866688138297e-02 5.596828290949987933e-02 6.048836444289254488e-02 6.523896257467648452e-02 7.170959423520743836e-02 8.149711309021914762e-02 9.473178500687358394e-02 1.100182817141263925e-01 1.254915140587424816e-01 1.396357866630060229e-01 1.515097076764678752e-01 1.606220245021664217e-01 1.667165158454912421e-01 1.696235007198327593e-01 1.692350851352850960e-01 1.655772331212937987e-01 1.589100201451976724e-01 1.497930820206134495e-01 1.390824869553089760e-01 1.278498070929754982e-01 1.172229345593759492e-01 1.081549801181797138e-01 1.011655873742698941e-01 9.617288778588838072e-02 9.254854095739607767e-02 8.938777723376062356e-02 8.582509995863908669e-02 8.124051750494855340e-02 7.532639283743927661e-02 6.806165570072970905e-02 5.964415176204165142e-02 5.041181131227281259e-02 4.076755021902650489e-02 3.111513486190820021e-02 2.181095407484984552e-02 1.314197820681009717e-02 5.427566747057836587e-03 3.130913104092131107e-03 8.954222093484554695e-03 1.465961256251532840e-02 1.994015303416488485e-02 2.489519945573825943e-02 2.962779082924197477e-02 3.420615292077064384e-02 3.865975826637908092e-02 4.298804360728540608e-02 4.717317079605432700e-02 5.119132041189054794e-02 5.501975013732762071e-02 5.863914990822377549e-02 6.203231070624948273e-02 6.518080157009238651e-02 6.806139840454528134e-02 7.064363231835284196e-02 7.288922533037692220e-02 7.475354988746939211e-02 7.618874302394000597e-02
8.608911982700369336e-02 8.614185769966066497e-02 8.582006072575634748e-02 8.524757180479244911e-02 8.460819943657188480e-02 8.415061384005353973e-02 8.418144440560020036e-02 8.503875262947765967e-02 8.704215085694627652e-02 9.042772672574488080e-02 9.528991400501378439e-02 1.015543750189551869e-01 1.089896332907241555e-01 1.172446692077565994e-01 1.258925769739941414e-01 1.344671164573652267e-01 1.424886291405093042e-01 1.494812721603466232e-01 1.549848181384882173e-01 1.585637602555345915e-01 1.598158947305839128e-01 1.583826890176789626e-01 1.539649715327136570e-01 1.463504953059880653e-01 1.354667823027616291e-01 1.214894842192816987e-01 1.050813815783023103e-01 8.795310153598262515e-02 7.407565837364653294e-02 7.059231041980296162e-02 8.266156839906507736e-02 1.067759117112131867e-01 1.364406245888377667e-01 1.667365411342353609e-01 1.939283791050080696e-01 2.148051050220148861e-01 2.265529654677607696e-01 2.269573894214884646e-01 2.148137481715921004e-01 1.905652955099242651e-01 1.574625592276134856e-01 1.242817617260182778e-01 1.095256181290604897e-01 1.286448548678842951e-01 1.687040120420684464e-01 2.101625960237296087e-01 2.413931514042058357e-01 2.560439062098276430e-01 2.513321166998143674e-01 2.277031700172764406e-01 1.888711529892881935e-01 1.422662360999978060e-01 1.010989367752669760e-01 8.612330302670406779e-02 1.013793941348168776e-01 1.226815351211212185e-01 1.337812146206157071e-01 1.297171116499251375e-01 1.115885941981929058e-01 8.522940810798579347e-02 6.282173996520143411e-02 6.154164828100761042e-02 7.811340789540795193e-02 9.434617819075293010e-02 1.011976063018024674e-01 9.649773248932733138e-02 8.154105446610346308e-02 5.942188903846288422e-02 3.433577167502759736e-02 1.834168601471610621e-02 3.637822334574034033e-02 6.480775045371789389e-02 9.312995291027015288e-02 1.174962351483409134e-01 1.341529054963409850e-01 1.401362814470352436e-01 1.350384950639938741e-01 1.232634120993597870e-01 1.157996453539024972e-01 1.248892134466770554e-01 1.494557055677704915e-01 1.768246083721694006e-01 1.954176745852876651e-01 1.986782717555811428e-01 1.848578202729322661e-01 1.562399817032047722e-01 1.180055968596065014e-01 7.674980330285903485e-02 3.893044479319828638e-02 1.060867092080698335e-02 1.430052041186274589e-02 2.563465814548831351e-02 3.328153645386384279e-02 4.113851297372580346e-02 5.070863090638728921e-02 6.087409052280857297e-02 7.044809787722761119e-02 7.952031455755181888e-02 8.915806382365332183e-02 1.003632670467949906e-01 1.132816025075658734e-01 1.272278425631636067e-01 1.411963084129226609e-01 1.542594584846150862e-01 1.656616707535320809e-01 1.747458966189670282e-01 1.808951192431481891e-01 1.835725919999819933e-01 1.824394712326906365e-01 1.774800932472095083e-01 1.690750453748305626e-01 1.579968246429333811e-01 1.453307412647691921e-01 1.323321261652695702e-01 1.202254566583378648e-01 1.099545802231397112e-01 1.019375458647737848e-01 9.595137652984037091e-02 9.125862799181160001e-02 8.692364815108226395e-02 8.212826571432260692e-02 7.634903739329927663e-02 6.939047311174162402e-02 6.133234469895491175e-02 5.244380443922554147e-02 4.309465558762613085e-02 3.367924288898653529e-02 2.456425619853534054e-02 1.608600530958187794e-02 8.756319620837955953e-03 5.138633618291785915e-03 8.889860861127179409e-03 1.457422758396023296e-02 2.030343845970223118e-02 2.588907889305326268e-02 3.132570815119258695e-02 3.661400140661674740e-02 4.173636089707567082e-02 4.666174265218443751e-02 5.135604283567816314e-02 5.579030072262732703e-02 5.994422547504098947e-02 6.380515714964402063e-02 6.736389918028025392e-02 7.060935179770271020e-02 7.352377364639509083e-02 7.607999122663926250e-02 7.824116320378780853e-02 7.996300055937775875e-02 8.119781797940060775e-02 8.189953333151572812e-02
8.345794557771503419e-02 8.421451550214326121e-02 8.452479760887315896e-02 8.446305391508679428e-02 8.415695278955422076e-02 8.379943666088858489e-02 8.365529691837286785e-02 8.405472443182465669e-02 8.536461951805293658e-02 8.793325785246547399e-02 9.201802100393399741e-02 9.772194695201105730e-02 1.049657769825858011e-01 1.135022130414792413e-01 1.229564981837620030e-01 1.328715307030618742e-01 1.427445143771522429e-01 1.520526060661728240e-01 1.602702812152901335e-01 1.668819984410843948e-01 1.713929830758947892e-01 1.733403237587979595e-01 1.723067818660069250e-01 1.679411158460083764e-01 1.599920744572626563e-01 1.483707597993048077e-01 1.332744766431003258e-01 1.154538224185183426e-01 9.682759365219564818e-02 8.177887375251047253e-02 7.802690667048732542e-02 9.098439514131610728e-02 1.167405511663180129e-01 1.481463678221731639e-01 1.797158532266674158e-01 2.072675281534486769e-01 2.272521900144365559e-01 2.366498493255177749e-01 2.332261705647083183e-01 2.160268751439186341e-01 1.861738445808643616e-01 1.484855605209986495e-01 1.156244521141204934e-01 1.114104486309570596e-01 1.432504102991995487e-01 1.887091368219140086e-01 2.292434245845164087e-01 2.549344343803256474e-01 2.607091843713426060e-01 2.452266076017702856e-01 2.107571324952939584e-01 1.633916213854947064e-01 1.143840684545636144e-01 8.469798725365944303e-02 9.309466300738428179e-02 1.183807205147044961e-01 1.364586805193575003e-01 1.389723599579719415e-01 1.254165711191512766e-01 1.000405655815639061e-01 7.188369944911442155e-02 5.715872123761034374e-02 6.666086533013754201e-02 8.495095520505228925e-02 9.815464672887100339e-02 1.018998247456697481e-01 9.607557503450483982e-02 8.242148138015499559e-02 6.416133026562939601e-02 4.940914874865848933e-02 5.564522763777878661e-02 8.447243782853031124e-02 1.207168473848832801e-01 1.539080266877719538e-01 1.767062883971627918e-01 1.840489493983018532e-01 1.743244558036728120e-01 1.512736195638514913e-01 1.267676747429487549e-01 1.207116662650163375e-01 1.412805470182952605e-01 1.720410805185011438e-01 1.954085211744903128e-01 2.024431849139393114e-01 1.910642937723781021e-01 1.641044563529802380e-01 1.275959793656406827e-01 8.894209912292218301e-02 5.510938632897294243e-02 3.102819558612822728e-02 1.801725765074384950e-02 1.435767100812921672e-02 2.092389694923533008e-02 3.500143655863647424e-02 5.170951563262102257e-02 6.802092165252870970e-02 8.254039440228769231e-02 9.519801635748405266e-02 1.067325973053058624e-01 1.180673269499929595e-01 1.298533859722235118e-01 1.423039018686579615e-01 1.552085661988083509e-01 1.679793437084666496e-01 1.797059683223285187e-01 1.892793960242308560e-01 1.955991780077408204e-01 1.978091996352316917e-01 1.954858250036745348e-01 1.887311639414703257e-01 1.781646224997222305e-01 1.648323653324830218e-01 1.500602566283432970e-01 1.352658727638048619e-01 1.217318845189276910e-01 1.103510016908087199e-01 1.014073141565250413e-01 9.452522768152753219e-02 8.887001784796122461e-02 8.350085857342959272e-02 7.767229904605271740e-02 7.097164982451825699e-02 6.331339863536804280e-02 5.485943804693927534e-02 4.591926323223504552e-02 3.686111523711756849e-02 2.805496608697962205e-02 1.988250649807789955e-02 1.295006365342727360e-02 9.003248007265027275e-03 1.062473536431173156e-02 1.567544002489490093e-02 2.162437393930406043e-02 2.775054022053182606e-02 3.384249753150987694e-02 3.979770608881193911e-02 4.553952669557811278e-02 5.100423314491455556e-02 5.614313614495305277e-02 6.092504234165124766e-02 6.533504085566169128e-02 6.936951367852094152e-02 7.302888746420105326e-02 7.631016718381482267e-02 7.920111969900245352e-02 8.167734548731922506e-02 8.370263649485307211e-02 8.523222720452953982e-02 8.621800659470001127e-02 8.661455315132758626e-02 8.638494322732069575e-02
7.911878779496427094e-02 8.057945927361949423e-02 8.156866805393683806e-02 8.211897446003739442e-02 8.230578292575665977e-02 8.226150938847222316e-02 8.218944528452623577e-02 8.237210554263710294e-02 8.316507383605206694e-02 8.496553301794505797e-02 8.815053788496184095e-02 9.299701560458925598e-02 9.961361736358813335e-02 1.079134033723758435e-01 1.176318217950074879e-01 1.283702515092610130e-01 1.396417474871946840e-01 1.509068329501674355e-01 1.615981897049750815e-01 1.711378197983946248e-01 1.789505508405463408e-01 1.844767352849782938e-01 1.871863382032005196e-01 1.865969152697295741e-01 1.822995975926053058e-01 1.740009561540641070e-01 1.615970197717419288e-01 1.453161322696500390e-01 1.260206953043813694e-01 1.058885839286737990e-01 8.980181619713342722e-02 8.609621565499013529e-02 1.002608800477353818e-01 1.278127909406480134e-01 1.609366247628632451e-01 1.935826831449798946e-01 2.211170264590756329e-01 2.396566299197870065e-01 2.460060683512778901e-01 2.379807166833522170e-01 2.150011583106117286e-01 1.791032019493869754e-01 1.372941239945719705e-01 1.078522856496588189e-01 1.180026129094466081e-01 1.607502832235259138e-01 2.085798273629430322e-01 2.454088649065319927e-01 2.630135794130779581e-01 2.578084780182623992e-01 2.302627775655768094e-01 1.849484952203894195e-01 1.312527088548486320e-01 8.754559906515405054e-02 8.354863004586011999e-02 1.110337626641991343e-01 1.364071357272169660e-01 1.463937109550913773e-01 1.388019871468268440e-01 1.168091981057755441e-01 8.757392087509882628e-02 6.314113124707604330e-02 5.931554378596559651e-02 7.408989911254795779e-02 9.134603278943863314e-02 1.033689063884527942e-01 1.081101667889695639e-01 1.054022953956511438e-01 9.672592669675547650e-02 8.803876540440516707e-02 9.248886268930958665e-02 1.187441203311787874e-01 1.584352800944451856e-01 1.979757639882229192e-01 2.262109192752572162e-01 2.354705823422620914e-01 2.225717103677201103e-01 1.902315665405415746e-01 1.492845435711238067e-01 1.222295003972495436e-01 1.311878757878957857e-01 1.625688968022671321e-01 1.903004154016999239e-01 2.015522020619991417e-01 1.936020700385734650e-01 1.698310817748900359e-01 1.371357707448338514e-01 1.034771861981452767e-01 7.515558416562803656e-02 5.393807414047557119e-02 3.636112912083502152e-02 1.786351974706189977e-02 7.712454264179490447e-03 3.030979899313577045e-02 5.456819887861104335e-02 7.679900940670963960e-02 9.559502027844658800e-02 1.106941769654479768e-01 1.227850302658730491e-01 1.331968964554598178e-01 1.434702615219645983e-01 1.548110559387082807e-01 1.675804172140431536e-01 1.811012302825592002e-01 1.939031534664598377e-01 2.042285920169308877e-01 2.105301510469313186e-01 2.118052620423163945e-01 2.077415612934204736e-01 1.987086972518116723e-01 1.856476960215406313e-01 1.699030138703574166e-01 1.530260461047466825e-01 1.365585953019780585e-01 1.217923857325326764e-01 1.095196171979508776e-01 9.985533152547686198e-02 9.226420859891271142e-02 8.583513783388058149e-02 7.965474072727299348e-02 7.307505804280574335e-02 6.579953240432946659e-02 5.783683149541338914e-02 4.940008813863893539e-02 4.080691083945117009e-02 3.241559615620500517e-02 2.463666827876370702e-02 1.810720432055492116e-02 1.414304738509221046e-02 1.446455080255814631e-02 1.854026684175647324e-02 2.437399992176794705e-02 3.083430609854755436e-02 3.743959636644881434e-02 4.394553960661110037e-02 5.019958769313401237e-02 5.609929452145983458e-02 6.158035253592680780e-02 6.661044827753982711e-02 7.118183588934932915e-02 7.530157422484773377e-02 7.898073778839913295e-02 8.222465844753165665e-02 8.502606585925658045e-02 8.736223148313972120e-02 8.919622768543200575e-02 9.048152792257259380e-02 9.116863548722160815e-02 9.121230725329948497e-02 9.057815228776616712e-02 8.924777561359042988e-02
7.317345075679614064e-02 7.527855041199651986e-02 7.692371611224962935e-02 7.810995168228568319e-02 7.886992869646276827e-02 7.928128153023251967e-02 7.948249162494847031e-02 7.968889348156706076e-02 8.020284857447068649e-02 8.140756605616894515e-02 8.373192529342209089e-02 8.758112623708581845e-02 9.324853088546410096e-02 1.008440576009100587e-01 1.102696299788661072e-01 1.212421293564398400e-01 1.333395825456837602e-01 1.460463361997880738e-01 1.587867892940853232e-01 1.709483276772257310e-01 1.818979161207628370e-01 1.909964333010844284e-01 1.976135715136144722e-01 2.011454797092987468e-01 2.010377746985934633e-01 1.968184162843942264e-01 1.881491863023824485e-01 1.749139721699428662e-01 1.573849870929895645e-01 1.365673400951881999e-01 1.149618400192752438e-01 9.805234318268760130e-02 9.481636361523194945e-02 1.105793127673285192e-01 1.400916407834132127e-01 1.748716402162451278e-01 2.083242501759729470e-01 2.353701545236912551e-01 2.518118502632576416e-01 2.543284406750011550e-01 2.408786672219001834e-01 2.114144351234599761e-01 1.691897401958454283e-01 1.243328685897333724e-01 1.028768382355137179e-01 1.293365150898692639e-01 1.796292730383990399e-01 2.264966868145649459e-01 2.566362169082567202e-01 2.635588059763940838e-01 2.454963226909771534e-01 2.051911711075667943e-01 1.502109912238454581e-01 9.559148205928748310e-02 7.422868027842727257e-02 1.006649308767591094e-01 1.333474938671745380e-01 1.513734929963535536e-01 1.505728107481537070e-01 1.333750518386771777e-01 1.061208281750169180e-01 7.814202854748765470e-02 6.185303653554365816e-02 6.576040534464087928e-02 8.209758551822612938e-02 1.007438786601882741e-01 1.167971244033134820e-01 1.273065150064012219e-01 1.311335191104899267e-01 1.317981819122304443e-01 1.396370620470110679e-01 1.650996849261226196e-01 2.060794186967623565e-01 2.498914869985754128e-01 2.827078162583752663e-01 2.941442216028626322e-01 2.791924938454051208e-01 2.394892656554253318e-01 1.846057455918067303e-01 1.352623742123747752e-01 1.230104408493840895e-01 1.491904108770328863e-01 1.798467015686888715e-01 1.954724812198499750e-01 1.919818315699657052e-01 1.731858131115025512e-01 1.466768391130427729e-01 1.202503082136341661e-01 9.815409882002104625e-02 7.907476862158205333e-02 5.862066928196289772e-02 3.381335947463375707e-02 6.918154223816908727e-03 2.850659678538734754e-02 5.906542316773300688e-02 8.622959375751244882e-02 1.080896188467088265e-01 1.242120837891976526e-01 1.355918946210581122e-01 1.444211946684889891e-01 1.534173239610193140e-01 1.646828709709436678e-01 1.786637471488755069e-01 1.940129178588363423e-01 2.083711051299497186e-01 2.193413178424847565e-01 2.251396815921452299e-01 2.248647309391051119e-01 2.185063932390391150e-01 2.068111242142408046e-01 1.910806778078064649e-01 1.729491884578211736e-01 1.541565575714328451e-01 1.363155130746130095e-01 1.206656264454482458e-01 1.078417490662436778e-01 9.775671621287057578e-02 8.971998026772837198e-02 8.277752577330253769e-02 7.607952165543391265e-02 6.909194826798295552e-02 6.162458573928004252e-02 5.375177962193841003e-02 4.570902527539356247e-02 3.782198357329513705e-02 3.051014611661713449e-02 2.440960721797912764e-02 2.058378897139060207e-02 2.025505846388275799e-02 2.346129997629756506e-02 2.892953945905109639e-02 3.546724435631946198e-02 4.237232881415667340e-02 4.924638573795423607e-02 5.584821164167098895e-02 6.202997317251791876e-02 6.770951520345365460e-02 7.285363964362510936e-02 7.746301244023219568e-02 8.155662256171507252e-02 8.515681799256642759e-02 8.827696561178098589e-02 9.091357204216406196e-02 9.304376427675140060e-02 9.462784201641050164e-02 9.561562397974807115e-02 9.595479960538386144e-02 9.559950850904237740e-02 9.451775535577068565e-02 9.269681061663909150e-02 9.014626773533858384e-02
6.584918556329298622e-02 6.849042906280330967e-02 7.070903118819020505e-02 7.248388167162747586e-02 7.381608424712732264e-02 7.473964643866420898e-02 7.533591608970015285e-02 7.575129965496921192e-02 7.621556522564731928e-02 7.705382424646960160e-02 7.867973766365773947e-02 8.155520422822222504e-02 8.611176099373422932e-02 9.265412110282275626e-02 1.012873463876974856e-01 1.118980294958015209e-01 1.241835054142374356e-01 1.376998659927887725e-01 1.519048789645447983e-01 1.661882032650158769e-01 1.798916813163360662e-01 1.923249860008004464e-01 2.027808016276685943e-01 2.105522689719938612e-01 2.149548511880687851e-01 2.153554050993349289e-01 2.112134185834879663e-01 2.021442109307928225e-01 1.880246781618387930e-01 1.691882963096605630e-01 1.468227788866619810e-01 1.238321483381279176e-01 1.064218459938496286e-01 1.042031920055152688e-01 1.220216042055168731e-01 1.536565838578073107e-01 1.899782882987304800e-01 2.238813320218849545e-01 2.498646220864759737e-01 2.634550247313636184e-01 2.612802063329711655e-01 2.415644059585262127e-01 2.049832766752449631e-01 1.564061775472617988e-01 1.105292491567657215e-01 1.026899439037145811e-01 1.442538380129078646e-01 1.979350792623095490e-01 2.403033628021545853e-01 2.606575687612976977e-01 2.544403801115765473e-01 2.221500584891041019e-01 1.693960816163611049e-01 1.082120333131247475e-01 6.758410564738129289e-02 8.760471788352768019e-02 1.273220640802001646e-01 1.537280267924784616e-01 1.601019394664604800e-01 1.482984608596444875e-01 1.245819438787261757e-01 9.732215155941950635e-02 7.515194136603742248e-02 6.587430883385897440e-02 7.354397301979354040e-02 9.458940817006987467e-02 1.215373864124758563e-01 1.470931697510473313e-01 1.663178110896485484e-01 1.795866487110980569e-01 1.944970742142505815e-01 2.215506801823365624e-01 2.631380978513799263e-01 3.095327717107844712e-01 3.459172319448403088e-01 3.595384557173225137e-01 3.434232054747707319e-01 2.980596043398648365e-01 2.320747387178626608e-01 1.635639091243246412e-01 1.238728533259369491e-01 1.346479794200639568e-01 1.645946442893858330e-01 1.840365359484868180e-01 1.858929257878176311e-01 1.740086084570173774e-01 1.561877604520816865e-01 1.389190039727775106e-01 1.234361225225830833e-01 1.061893980099632290e-01 8.321709376953295711e-02 5.369840231745282022e-02 2.362849539191955520e-02 3.170278969748945713e-02 6.474023977481488390e-02 9.496984748585556024e-02 1.181859539324208175e-01 1.337846750543009444e-01 1.434539551885380682e-01 1.506660536154340035e-01 1.594322616055297015e-01 1.723105312457499649e-01 1.890336632660740979e-01 2.070174544233989167e-01 2.229537491781229397e-01 2.340694916633004607e-01 2.386684591409602707e-01 2.361983918805009575e-01 2.270938947704678745e-01 2.125332026681745479e-01 1.941757292028373771e-01 1.739081991739758470e-01 1.536021211029469369e-01 1.348717465780193969e-01 1.188309909825424615e-01 1.058977167647776468e-01 9.576061542403291327e-02 8.759672105793825381e-02 8.045278612052719769e-02 7.357295870607349908e-02 6.653790669741820041e-02 5.924173696584714155e-02 5.180261978165556780e-02 4.448852277835077529e-02 3.770705101835380990e-02 3.207591464708274553e-02 2.849636838531185989e-02 2.790232198279460341e-02 3.050021063750009420e-02 3.551641076190546753e-02 4.190665984446312331e-02 4.886887232472420656e-02 5.588050187880946179e-02 6.261472005526347306e-02 6.887710472514886606e-02 7.456746622962812099e-02 7.965291637799028213e-02 8.414432469615339139e-02 8.807410504850346489e-02 9.147641240647824690e-02 9.437192100348608392e-02 9.675900990164618132e-02 9.861196679284391087e-02 9.988536963213232034e-02 1.005226985750863888e-01 1.004667901954093140e-01 9.966995871466156898e-02 9.810222958480585564e-02 9.575686397332953959e-02 9.265298600192961587e-02 8.883556512136461802e-02
5.750079112628756622e-02 6.053138613405912444e-02 6.319420981916447355e-02 6.545222525649228851e-02 6.728434163073226948e-02 6.869284233201972123e-02 6.971458081286645292e-02 7.043661038597126556e-02 7.101589745349665139e-02 7.170010145078875574e-02 7.284122109013931035e-02 7.488711646197813987e-02 7.833380286802607562e-02 8.363543025408985698e-02 9.110004369485247278e-02 1.008193902564546302e-01 1.126598419897371500e-01 1.262988972384960773e-01 1.412733895688480512e-01 1.570178727412989139e-01 1.728896229095985559e-01 1.881853587341217882e-01 2.021555910566118219e-01 2.140207143720051219e-01 2.229914194023699947e-01 2.282955739990542854e-01 2.292145740667743126e-01 2.251347038806076062e-01 2.156246047288450929e-01 2.005624096957095981e-01 1.803663300299802597e-01 1.564583939671167767e-01 1.322469950302175568e-01 1.147943941829629583e-01 1.142777102659666283e-01 1.346587989834625299e-01 1.685554551513517851e-01 2.062336378025464989e-01 2.401306287651170934e-01 2.643670952866385981e-01 2.742576451888540934e-01 2.664817679055218047e-01 2.396834910774263139e-01 1.954932630924885451e-01 1.409244010343664866e-01 9.750339828832414735e-02 1.082366035257690678e-01 1.607183584981808910e-01 2.133643014310569186e-01 2.475771824559387102e-01 2.551124479394151212e-01 2.337200217417856885e-01 1.867288034842342348e-01 1.235697176293689692e-01 6.644449680689722137e-02 7.254457428888967663e-02 1.186784297262815091e-01 1.536892758212497212e-01 1.673396496533470501e-01 1.608936657074443721e-01 1.410824708662898330e-01 1.166541528584851550e-01 9.434209415389983866e-02 7.723950316441066666e-02 7.095494190972399806e-02 8.666139852071805261e-02 1.221639889987836403e-01 1.638378107214508439e-01 2.010911122582011712e-01 2.301846755216883644e-01 2.554850238489597136e-01 2.865297682061971329e-01 3.287903126658208164e-01 3.763737371138392573e-01 4.151585411307324724e-01 4.307414138598830156e-01 4.141880630418396936e-01 3.647061132139530759e-01 2.901939913737140442e-01 2.070062627153103629e-01 1.416213594144737908e-01 1.254049311919840370e-01 1.467733602803121540e-01 1.677964595977289863e-01 1.753369755560695575e-01 1.722408540947882039e-01 1.655250049299785975e-01 1.589725573413666992e-01 1.504435680561538591e-01 1.351008455235906403e-01 1.100240060554576182e-01 7.656309256146150155e-02 4.331138195309681971e-02 4.080192272411024140e-02 7.088361200277931706e-02 1.013577024958063899e-01 1.238048884698839114e-01 1.373920060695389966e-01 1.448864320409481987e-01 1.513684156945475368e-01 1.619067430956515341e-01 1.785353444453058325e-01 1.992990137913822901e-01 2.201423355987834340e-01 2.371429970556276912e-01 2.475974021367851052e-01 2.502289147874462993e-01 2.450198845358365352e-01 2.329217964398623275e-01 2.155451904189004397e-01 1.948673539854079151e-01 1.729653943367602531e-01 1.517656385980960809e-01 1.327979600898913370e-01 1.169688080643127570e-01 1.044270336972771968e-01 9.463725984950556447e-02 8.668633486438591385e-02 7.966662949352097678e-02 7.293318989782393569e-02 6.617192331991927912e-02 5.935117839177399268e-02 5.265471475020230829e-02 4.645626462211473184e-02 4.134090107543927917e-02 3.809252845664637399e-02 3.746065236373749552e-02 3.967998239916796510e-02 4.425888637664025793e-02 5.033990701933098444e-02 5.712207788358059785e-02 6.401324637796099171e-02 7.062238521843090810e-02 7.671721912286702527e-02 8.218467172963941914e-02 8.699647774192177663e-02 9.117742960817128151e-02 9.477595123127531551e-02 9.783889894357165884e-02 1.003932397305793700e-01 1.024365318492129057e-01 1.039364501897690474e-01 1.048377609900993934e-01 1.050739037974946777e-01 1.045800345322357300e-01 1.033049008811186276e-01 1.012198639677223122e-01 9.832434939397988183e-02 9.464776440562347459e-02 9.024838497452403185e-02 8.520993322765270384e-02
4.862717012871625721e-02 5.186262402928409898e-02 5.480225137822777870e-02 5.739346388283886324e-02 5.959749250625013400e-02 6.139351690796179123e-02 6.278602946986319711e-02 6.381652043030643096e-02 6.458041785391435696e-02 6.524906338399749650e-02 6.609321493192457653e-02 6.749797957210273980e-02 6.995066956181233975e-02 7.398195836975013373e-02 8.006157015870093985e-02 8.848834590078881457e-02 9.932922775241997959e-02 1.124250464605159733e-01 1.274344632062415772e-01 1.438794654210190371e-01 1.611762554835145522e-01 1.786531786661779697e-01 1.955629778877808200e-01 2.110955672269511918e-01 2.243951761902770736e-01 2.345842528087251633e-01 2.407963034678196612e-01 2.422209739449763255e-01 2.381676401550374134e-01 2.281602313984298358e-01 2.120906130527314970e-01 1.904933854976751939e-01 1.650923328703472748e-01 1.399279024605134258e-01 1.230638195474470092e-01 1.250746832599502201e-01 1.485465073005795833e-01 1.847910302093633828e-01 2.235466563018534414e-01 2.568654539384816471e-01 2.785570639855278752e-01 2.838170771516248525e-01 2.695141911055490280e-01 2.349007901402462295e-01 1.828317744204471518e-01 1.231917361090626023e-01 8.763684666276770618e-02 1.185496153679170550e-01 1.762022733810985342e-01 2.233592486817399525e-01 2.457885285658079899e-01 2.378135175380279021e-01 2.000258630702528850e-01 1.393231715584474228e-01 7.197005448749956014e-02 5.667089584815238057e-02 1.080031817316479265e-01 1.518079219961426252e-01 1.727651934747696794e-01 1.712549997040415106e-01 1.547427245649255489e-01 1.335445924331369327e-01 1.143294445208756088e-01 9.612439026704906742e-02 7.867061069618087876e-02 8.037507560695507369e-02 1.191596015431986150e-01 1.768746234362767455e-01 2.342427293556976486e-01 2.821588605996665500e-01 3.209923696663577464e-01 3.584069526638017367e-01 4.018044024096094069e-01 4.494026539430119871e-01 4.892800445513811880e-01 5.063814060800482242e-01 4.899856220959663555e-01 4.378500031531793457e-01 3.571315509493735441e-01 2.632578966212967830e-01 1.787206717801814171e-01 1.317371993638438710e-01 1.319806870412225386e-01 1.487337853601342907e-01 1.608617466199850077e-01 1.679817997031845533e-01 1.744535952833815018e-01 1.798347355751515331e-01 1.787218787762967220e-01 1.657477318935474397e-01 1.393038424728311464e-01 1.028217878126772428e-01 6.665793483858366286e-02 5.501594889672586225e-02 7.667016645551025245e-02 1.035486031597709911e-01 1.227709926770857440e-01 1.331560660772205806e-01 1.389128919675801099e-01 1.468215610456736764e-01 1.620344384967001561e-01 1.844705861942391445e-01 2.098277229809565048e-01 2.329939575065761714e-01 2.500852585669720574e-01 2.589314317506022922e-01 2.589186221011578470e-01 2.506537157184771103e-01 2.356051914673700509e-01 2.157687261189425998e-01 1.933681548804953021e-01 1.705849429769672465e-01 1.493034096147716205e-01 1.308697768471180356e-01 1.159031815751835892e-01 1.042535105232449411e-01 9.519062565470788606e-02 8.776709095097126601e-02 8.115967570574164625e-02 7.484517801187016983e-02 6.862138036018758380e-02 6.256406799535600693e-02 5.699050798853117633e-02 5.243748964627872183e-02 4.959034022376948569e-02 4.906316330292800898e-02 5.106549122023243403e-02 5.524876872678942397e-02 6.090689681651748066e-02 6.729062979616855233e-02 7.379055650759466789e-02 7.998386863946133074e-02 8.561923280945554771e-02 9.058300387149677280e-02 9.486080721909534441e-02 9.849847155383766040e-02 1.015651557274934724e-01 1.041223152035325589e-01 1.062021785273774693e-01 1.077979724617182250e-01 1.088656871194383369e-01 1.093347504710082269e-01 1.091235600819402685e-01 1.081557572935023942e-01 1.063741064303432016e-01 1.037502277875662626e-01 1.002896921393258700e-01 9.603285662296405512e-02 9.105228549390879944e-02 8.544775163863450873e-02 7.933977522456105158e-02
3.992696543238225676e-02 4.312265740992929364e-02 4.612637418639035924e-02 4.886110736647344965e-02 5.126673830817826683e-02 5.330088552330362883e-02 5.494244553433532546e-02 5.619881049371296816e-02 5.711810774256395606e-02 5.780774468034031999e-02 5.845918627482735164e-02 5.937461104568953624e-02 6.098227512288358770e-02 6.381680752402950352e-02 6.844263933936430011e-02 7.533186232859705178e-02 8.475438339034926938e-02 9.673710722648645732e-02 1.110903796179039255e-01 1.274573452505323445e-01 1.453519275091441076e-01 1.641785920388998399e-01 1.832413539748833919e-01 2.017508449522621150e-01 2.188353780053152731e-01 2.335594058670598383e-01 2.449515706923595382e-01 2.520446350756506693e-01 2.539310239722257778e-01 2.498411750850962065e-01 2.392594758105640040e-01 2.221099683247401702e-01 1.990864871993622831e-01 1.723033430062878568e-01 1.465941533503210548e-01 1.311622947187991439e-01 1.366551921272746717e-01 1.637210759543191729e-01 2.023075635599118349e-01 2.417395887766216889e-01 2.737764497550270737e-01 2.920117348048139605e-01 2.916504311557284734e-01 2.699257827552538624e-01 2.269204856966698658e-01 1.670175559106454599e-01 1.040257458324030521e-01 8.340995143733462291e-02 1.310986019988621687e-01 1.879551980646737841e-01 2.252778959135051662e-01 2.325813496836303396e-01 2.071454419140986714e-01 1.530771194597122520e-01 8.238591634449524137e-02 4.207033561664953736e-02 9.599057116606725393e-02 1.487316975917331863e-01 1.771807413289913091e-01 1.801954662252450157e-01 1.657281316308369112e-01 1.466274740277294097e-01 1.315564753197711323e-01 1.168857305289352916e-01 9.523305950741020598e-02 8.016263687460969956e-02 1.138507914364341733e-01 1.859552435084139421e-01 2.646742756248303685e-01 3.339185738656857971e-01 3.891529032848108360e-01 4.352332694211598074e-01 4.804495145958818103e-01 5.270613760420334026e-01 5.666114231620905661e-01 5.845794687351034691e-01 5.688148914142857615e-01 5.154573623080607181e-01 4.307319587777418968e-01 3.294791703326747090e-01 2.320041598063445343e-01 1.605510064218628741e-01 1.304208333627778771e-01 1.316172051380265773e-01 1.440095219132075943e-01 1.616158571037044633e-01 1.827474704501466096e-01 2.009934836099042110e-01 2.079576335250688801e-01 1.981952774355269231e-01 1.714577069500439754e-01 1.330059257750342561e-01 9.404592919486884361e-02 7.334377371415513880e-02 8.152980095857464971e-02 9.982262882825203298e-02 1.130394048263016760e-01 1.196204092333473384e-01 1.255331936310930541e-01 1.386215886039693090e-01 1.617622930399272019e-01 1.911182972499730071e-01 2.204819384344363087e-01 2.447197803000941141e-01 2.606754540120136965e-01 2.670346550988320078e-01 2.639508210123523435e-01 2.526466721788576120e-01 2.350450196743473774e-01 2.134398602333640593e-01 1.902021359701845105e-01 1.675086261417885192e-01 1.470874565001417666e-01 1.299979687845474741e-01 1.165108640243434357e-01 1.061838080380358429e-01 9.815169160390362080e-02 9.149707188941964831e-02 8.552083215304551178e-02 7.984984294365493618e-02 7.443659298265231650e-02 6.952128834792187240e-02 6.557541027499490249e-02 6.318941326832452909e-02 6.286241917678909996e-02 6.475293019402768302e-02 6.857260564872283415e-02 7.371683166066141102e-02 7.950049369283523903e-02 8.533342229257770417e-02 9.079465312435053281e-02 9.563924554664889055e-02 9.977230359692494666e-02 1.032085876520492385e-01 1.060267801893225031e-01 1.083248395918289947e-01 1.101826025647931889e-01 1.116369770883728768e-01 1.126725981037983854e-01 1.132271849861860163e-01 1.132075208297571439e-01 1.125103214219509706e-01 1.110426130537862377e-01 1.087379200013780522e-01 1.055665682917414777e-01 1.015400248624124951e-01 9.671016273318971956e-02 9.116474991382751691e-02 8.502049466983702120e-02 7.841482005565053592e-02 7.149730630305671519e-02
3.242167540307799856e-02 3.520991518285037508e-02 3.798104638509722936e-02 4.061229657255346209e-02 4.300656255011792162e-02 4.509036508376380176e-02 4.681376001485198363e-02 4.815321838094475254e-02 4.911874736879336817e-02 4.976700946835094924e-02 5.022226385232488738e-02 5.070524575135391954e-02 5.156399671918462935e-02 5.328773963571999811e-02 5.647115892222314554e-02 6.170749683264742380e-02 6.944551763123961441e-02 7.989475397986092742e-02 9.302302818454641353e-02 1.086077430293760082e-01 1.262839305274956470e-01 1.455673982292183255e-01 1.658594022379721589e-01 1.864452735035725395e-01 2.064959543407209608e-01 2.250774679938551959e-01 2.411711254083022948e-01 2.537065546296587426e-01 2.616100929996122981e-01 2.638728667698672092e-01 2.596469532306153738e-01 2.483870535593532269e-01 2.300762427591425130e-01 2.056260992241220054e-01 1.776597770345410554e-01 1.520061477649355675e-01 1.391045175542347245e-01 1.491237145135992925e-01 1.801975501613480579e-01 2.209788614304890597e-01 2.605309446623142455e-01 2.904343816328456840e-01 3.041937711436280001e-01 2.971917337183240249e-01 2.672409027184621810e-01 2.155037234667543933e-01 1.482171316242677506e-01 8.474457739599842998e-02 8.561372738609522581e-02 1.427541349350151534e-01 1.932313754465590228e-01 2.166861362279964287e-01 2.061962089852719671e-01 1.626058647473012653e-01 9.452801706549472660e-02 3.267163747092043102e-02 8.325012625181230086e-02 1.448693159503703920e-01 1.812999004180974316e-01 1.889415308322161813e-01 1.752597828186429341e-01 1.558612885185474417e-01 1.438178502587207086e-01 1.350125679248536659e-01 1.152290530678365121e-01 8.816254501990268555e-02 1.083886359760001666e-01 1.913825934752958757e-01 2.915577165980851038e-01 3.838365610847471188e-01 4.578384038708097070e-01 5.146589072490801442e-01 5.624592580606572190e-01 6.072247287763767876e-01 6.449551893960242532e-01 6.629459790842090472e-01 6.481519327264316788e-01 5.949675609804616627e-01 5.083928257186638433e-01 4.026723428598633636e-01 2.969148000632357842e-01 2.093163158930273771e-01 1.514112880836350206e-01 1.253130159674346045e-01 1.281578891760048189e-01 1.540817874098033002e-01 1.903892494224382614e-01 2.221436170573602153e-01 2.379990124906508908e-01 2.325544849042464890e-01 2.067770559814054165e-01 1.673268194336498815e-01 1.254262870436440858e-01 9.520910383743073913e-02 8.586802866605423856e-02 8.927037423155771700e-02 9.301698040227436570e-02 9.617428347511126907e-02 1.066209292959456045e-01 1.301100482984664242e-01 1.633235431494434731e-01 1.988782168776950798e-01 2.304857757025091936e-01 2.540994886415107179e-01 2.677180578744013939e-01 2.709864672266234509e-01 2.647895450992295285e-01 2.508731547277752161e-01 2.315017042696401739e-01 2.091477731536807994e-01 1.862044785212422227e-01 1.647147972877588407e-01 1.461277000277150240e-01 1.311262224453614011e-01 1.196118885340205495e-01 1.109048259615653537e-01 1.040936980700369885e-01 9.836681767198390824e-02 9.320472536726361057e-02 8.843559918130283748e-02 8.420846166335343996e-02 8.091386693680267805e-02 7.904330902530304348e-02 7.898610986630547059e-02 8.083221407813823145e-02 8.430169908194880268e-02 8.884689201182323359e-02 9.383952913353708902e-02 9.872855722018900049e-02 1.031232614904893097e-01 1.068127053453930553e-01 1.097452443469143640e-01 1.119859421520554565e-01 1.136637421002821280e-01 1.149180458137979421e-01 1.158538880427893991e-01 1.165134785720677024e-01 1.168681007709193864e-01 1.168289379237369835e-01 1.162706618703833045e-01 1.150596284526402141e-01 1.130795760318800275e-01 1.102505096609041196e-01 1.065393478494160856e-01 1.019629512970153529e-01 9.658517400989843904e-02 9.050983737069477619e-02 8.387136544932936866e-02 7.682448687141285593e-02 6.953404685010079744e-02 6.216564628872386922e-02
2.754831895589062232e-02 2.938065547731679231e-02 3.147740995300546407e-02 3.365591403920734775e-02 3.576001861220122480e-02 3.766421447486234531e-02 3.927355863139690012e-02 4.052372361217689706e-02 4.138369207618799311e-02 4.186328038850205963e-02 4.202818467511850592e-02 4.202553738346348489e-02 4.212061444507990415e-02 4.273518950502048358e-02 4.445550205972338687e-02 4.795911626736810984e-02 5.385059608467233916e-02 6.250203556634476021e-02 7.401265494934236577e-02 8.827139389560470506e-02 1.050277650669388663e-01 1.239229791440318862e-01 1.444886135868169719e-01 1.661329817522041175e-01 1.881289735035966137e-01 2.096103832319792248e-01 2.295802580643371282e-01 2.469335233950614716e-01 2.604960582446769757e-01 2.690832233816042307e-01 2.715829922448383393e-01 2.670736449064247120e-01 2.549969529722723727e-01 2.354340374081426990e-01 2.095953144739363949e-01 1.807729054170104099e-01 1.560391030781866917e-01 1.470506209664295683e-01 1.626490370695282406e-01 1.979700841348261686e-01 2.405991689629587149e-01 2.795216955486351518e-01 3.062765978700240921e-01 3.144428999593807394e-01 2.997919960993182809e-01 2.609679507526638798e-01 2.004764424141761148e-01 1.267339615759371374e-01 6.736536074424949450e-02 9.223075205104444563e-02 1.504949651569584823e-01 1.895959697413326928e-01 1.958020485292624735e-01 1.660419933326313102e-01 1.055541768885087939e-01 3.313243099815419562e-02 7.011994088506016964e-02 1.400526140902296768e-01 1.852147798302599679e-01 1.984977387124781389e-01 1.852828874917467616e-01 1.627598536912251981e-01 1.503757590901910746e-01 1.473015253667903923e-01 1.332977512764020878e-01 1.016092048997519065e-01 1.051083833279183311e-01 1.940457930365679651e-01 3.144866296342047618e-01 4.304104863194068709e-01 5.247620072857454021e-01 5.939726137670580108e-01 6.450681624800285174e-01 6.872400435228636084e-01 7.216355649364405433e-01 7.386367517420533435e-01 7.249898374705736614e-01 6.732871318988008502e-01 5.869752085720469914e-01 4.795113693780590491e-01 3.691299969217244348e-01 2.714918740908990324e-01 1.940035941205952852e-01 1.390704237755501227e-01 1.195127283496650039e-01 1.473537941742147639e-01 1.978593897134966195e-01 2.433055056208587308e-01 2.688012586655437741e-01 2.687856926656551626e-01 2.451350074695761438e-01 2.053982018855061153e-01 1.603071330781886128e-01 1.204837115520785845e-01 9.208188114977144956e-02 7.367505802620462341e-02 6.209054629580419010e-02 6.411009001649277395e-02 8.796183535745412396e-02 1.261775779782624840e-01 1.682739332049402736e-01 2.071930590205000589e-01 2.384956421485715794e-01 2.597408184164853862e-01 2.701254888638455198e-01 2.701487870787403489e-01 2.612771502128474199e-01 2.456233943277477405e-01 2.256424354296513723e-01 2.038382421840104208e-01 1.824795950343218176e-01 1.633345420304390117e-01 1.474590896056711120e-01 1.351116885403459700e-01 1.258669875100840163e-01 1.189150583976276293e-01 1.134131352924896141e-01 1.087438657536296538e-01 1.046287481018587096e-01 1.011231348784725897e-01 9.852654809133642999e-02 9.722511670596808986e-02 9.749557776023022593e-02 9.934374938835159596e-02 1.024621958804570188e-01 1.063238858478935539e-01 1.103423245349750004e-01 1.140132515298417498e-01 1.169971592916060898e-01 1.191431810550162423e-01 1.204699266901171489e-01 1.211186950376144655e-01 1.212918555480274330e-01 1.211885423602686862e-01 1.209502326320029547e-01 1.206274138798476281e-01 1.201733174385151981e-01 1.194626094921119319e-01 1.183258351846625395e-01 1.165878144222352447e-01 1.141004008846827483e-01 1.107645844431883880e-01 1.065411347789284036e-01 1.014515527981632165e-01 9.557206333949683219e-02 8.902334548337198505e-02 8.195821875408489110e-02 7.454892651274652726e-02 6.697513485545729395e-02 5.941334213733887037e-02 5.202807077188790347e-02
2.659457169240219895e-02 2.698265481725296844e-02 2.790254586128517594e-02 2.918746843251067424e-02 3.064673327755223359e-02 3.209780821786088062e-02 3.338374679247506360e-02 3.438032596410790787e-02 3.499913129346949453e-02 3.519153027145730667e-02 3.495776757727481893e-02 3.436625335194238434e-02 3.358958376889539799e-02 3.296133260792004360e-02 3.303714655170904291e-02 3.458826254780048015e-02 3.842266688802437047e-02 4.509414377433854787e-02 5.477863271120691352e-02 6.739244059512013163e-02 8.273932557771336571e-02 1.005639196815250047e-01 1.205381759945603898e-01 1.422271557669234632e-01 1.650571298608894122e-01 1.882942299720269386e-01 2.110368237032887451e-01 2.322236531765193290e-01 2.506598354276089458e-01 2.650633483580940308e-01 2.741357649454090328e-01 2.766635170258370802e-01 2.716617327781428171e-01 2.585863410327647882e-01 2.376736099526028378e-01 2.105475641966592371e-01 1.813892763767585847e-01 1.588011089378387475e-01 1.553854697740218449e-01 1.774851071495963106e-01 2.170135844813562975e-01 2.608764568943750528e-01 2.981845683730445784e-01 3.205968757285758697e-01 3.219702391227859950e-01 2.987191841762446010e-01 2.506005198368754239e-01 1.817171533291908614e-01 1.029564177146834320e-01 5.478810315020623406e-02 9.978949931494790482e-02 1.518553627849895671e-01 1.753846959139453709e-01 1.621063309684539766e-01 1.134669056245909274e-01 4.186868566761255128e-02 5.668857908373525073e-02 1.334005515545585718e-01 1.879947629213019611e-01 2.088529883182343172e-01 1.975594940822792966e-01 1.702813938265020088e-01 1.524886325472546156e-01 1.519716690398232595e-01 1.451910052266964513e-01 1.150122445832149065e-01 1.050364150033032962e-01 1.952529189742693294e-01 3.335703711427935314e-01 4.724378663349329543e-01 5.876517239472704990e-01 6.702406147436390516e-01 7.251356204690573293e-01 7.640459671735441161e-01 7.936220563170232056e-01 8.084830059095784449e-01 7.959549095451420309e-01 7.468645224382336467e-01 6.628011255009670366e-01 5.561803361179555871e-01 4.443495527615256568e-01 3.410160842393779590e-01 2.506273619998533042e-01 1.733625793560049089e-01 1.257512154816102512e-01 1.450013762079755408e-01 2.064329147463411229e-01 2.648520512242733549e-01 3.002522531878712986e-01 3.064007087592532375e-01 2.856763519765633808e-01 2.460839826189951673e-01 1.978063555518645711e-01 1.494318879104670206e-01 1.049249238177858562e-01 6.327105326325430101e-02 2.377845978544929767e-02 3.423748443571767580e-02 8.187677086256810177e-02 1.310764585576159602e-01 1.765034185891711516e-01 2.145500126230219240e-01 2.428484764952170416e-01 2.603328286547414439e-01 2.671256365428196777e-01 2.643224676474444923e-01 2.537417748213801061e-01 2.376626681707048883e-01 2.185505203849139877e-01 1.987714028014499756e-01 1.803094271242582092e-01 1.645223667642342347e-01 1.520005123083150167e-01 1.426049664606736933e-01 1.357031750219163946e-01 1.305074437153734834e-01 1.263697320983649397e-01 1.229431222287807463e-01 1.202031157957474672e-01 1.183580417797680945e-01 1.176844417827724448e-01 1.183401821773684554e-01 1.202312374308915771e-01 1.229942615052545679e-01 1.260928380892049616e-01 1.289649364940116949e-01 1.311532480227271258e-01 1.323834334953522263e-01 1.325870105296387824e-01 1.318795657019206924e-01 1.305072254029950307e-01 1.287738837733349850e-01 1.269628917442809091e-01 1.252693305987266637e-01 1.237589204719167502e-01 1.223632402680161491e-01 1.209089658012422602e-01 1.191676047558841711e-01 1.169082573655387675e-01 1.139399785563537382e-01 1.101378369524866202e-01 1.054530494987523381e-01 9.991079982153204531e-02 9.360006461508921238e-02 8.665919020645446169e-02 7.925999168230965508e-02 7.159223259926909833e-02 6.384962132361467202e-02 5.621793154531813663e-02 4.886548198017889172e-02 4.193595868651860820e-02
2.926411705608117364e-02 2.830190986551014976e-02 2.789898301954819165e-02 2.801783745314582325e-02 2.853923534387682245e-02 2.928989031564844039e-02 3.007778111993574671e-02 3.072013522365213758e-02 3.105986333379922790e-02 3.097390861951714383e-02 3.037925166092469639e-02 2.924299564541741475e-02 2.760585648654401494e-02 2.563622222730355463e-02 2.374231516311114606e-02 2.274119467946283252e-02 2.386802761171167436e-02 2.819236103230955345e-02 3.596080237938702878e-02 4.687717034480010092e-02 6.061803913700684193e-02 7.695349303262986884e-02 9.567868424506253966e-02 1.165308455709259811e-01 1.391265139081763191e-01 1.629181807902435053e-01 1.871678815403501617e-01 2.109377077385437005e-01 2.330989854356568525e-01 2.523628827671824393e-01 2.673360353384409138e-01 2.766060779208708298e-01 2.788648930114525637e-01 2.730844678278416815e-01 2.587777917722725030e-01 2.364212058350639578e-01 2.082189497341080664e-01 1.795451215123478050e-01 1.608070194696498423e-01 1.647970896325530177e-01 1.939815424633647978e-01 2.372809744474728422e-01 2.814238246824018463e-01 3.158527285196261469e-01 3.325349732697384653e-01 3.258509686224981272e-01 2.931522032631028174e-01 2.356038930552303012e-01 1.591157080027568727e-01 7.726806185902326818e-02 5.009047007467416768e-02 1.053272985898150438e-01 1.454004373245822435e-01 1.503581650515664336e-01 1.172019141548193005e-01 5.389403980269805855e-02 4.352924507534598753e-02 1.235599964026332237e-01 1.876862209886766275e-01 2.184694953416070895e-01 2.124201435834380536e-01 1.817339739988213243e-01 1.539506861714493302e-01 1.493605891324575607e-01 1.479876841252192043e-01 1.229262248087482218e-01 1.065372008296137929e-01 1.962918451783066121e-01 3.494039154970489669e-01 5.091591664993128097e-01 6.444624489076120621e-01 7.405287917833500710e-01 7.993634865908277876e-01 8.343826869052037853e-01 8.577380381315011793e-01 8.692023754522203438e-01 8.575059807905699438e-01 8.118561319909913809e-01 7.317581174838972968e-01 6.283507747419118106e-01 5.179575565864434905e-01 4.124426142317172972e-01 3.139313519219255610e-01 2.211780804982633741e-01 1.500130082406300192e-01 1.519904682607575164e-01 2.182681706882770023e-01 2.873628088503553113e-01 3.318778204354583816e-01 3.441351251706181169e-01 3.265944183567279779e-01 2.874734718982775994e-01 2.367305676808485748e-01 1.825175376095333757e-01 1.293008993646105054e-01 7.901925209347428203e-02 4.009334067001687346e-02 5.328202984886751953e-02 9.848011998810210499e-02 1.449461344903444360e-01 1.860359179433911658e-01 2.188366394912366342e-01 2.419035295354841353e-01 2.549103881567563734e-01 2.584554474546364999e-01 2.538793826797607900e-01 2.430722542573073575e-01 2.282484262636551298e-01 2.116816373554648023e-01 1.954162005006755687e-01 1.809954819779812651e-01 1.692742573561659969e-01 1.603921468362916880e-01 1.539422997889442202e-01 1.492719012039940563e-01 1.457816438626443056e-01 1.431149842161312524e-01 1.412013171552267132e-01 1.401718383217200881e-01 1.401954493422589987e-01 1.413045167835625948e-01 1.432886490120008349e-01 1.457030316704560902e-01 1.479752820970427762e-01 1.495501406708837910e-01 1.500131531794703654e-01 1.491636267320162190e-01 1.470332227401428826e-01 1.438586372619130305e-01 1.400193717726048170e-01 1.359518814512256646e-01 1.320539778908849382e-01 1.285986692926834873e-01 1.256799402466953486e-01 1.232069571530795271e-01 1.209461309066301171e-01 1.185919194025343987e-01 1.158399739076841628e-01 1.124428933883251658e-01 1.082413383523634365e-01 1.031729355525722036e-01 9.726551016522576310e-02 9.062129056762197044e-02 8.339719661198886913e-02 7.578459930536751710e-02 6.799056667698356871e-02 6.022165074075229441e-02 5.267063494177025296e-02 4.550625342597421769e-02 3.886565352106077093e-02 3.284929120790198304e-02
3.381561001548684386e-02 3.201231156678078366e-02 3.061624839226890701e-02 2.970254896512532564e-02 2.927380637652756898e-02 2.924953329554126277e-02 2.947928138837063727e-02 2.977215788185049936e-02 2.992789912523080575e-02 2.975938963116707761e-02 2.910506187013589541e-02 2.783463679248837641e-02 2.585351173547360479e-02 2.311425114574965078e-02 1.965715369156325124e-02 1.575806100902624532e-02 1.246650095522192428e-02 1.259427768198934441e-02 1.814824398104005268e-02 2.767115658572174772e-02 3.997975143843239543e-02 5.472489978969793251e-02 7.181533176816942698e-02 9.117297254093359449e-02 1.126272218259816299e-01 1.358527632866504409e-01 1.603270449305851664e-01 1.853033971984134887e-01 2.098014742405247823e-01 2.326185960977592004e-01 2.523663657024163287e-01 2.675376048597302159e-01 2.766099937980036616e-01 2.781962707556310255e-01 2.712599179338749389e-01 2.554387217034502222e-01 2.315782212885006408e-01 2.027106360783419436e-01 1.758127973549721279e-01 1.631933266659261472e-01 1.763088997504941302e-01 2.125637922580683459e-01 2.586831088138976109e-01 3.017386438735852328e-01 3.316992223219992209e-01 3.410585267341056936e-01 3.250087669326488515e-01 2.821628835072237385e-01 2.153826511458379334e-01 1.325056679023077499e-01 5.000986185926564048e-02 5.392124970389425981e-02 1.074467444382369713e-01 1.313894911487530348e-01 1.166715839722536063e-01 6.702215884055827411e-02 3.448876221259307429e-02 1.093940651644728368e-01 1.817860543001851015e-01 2.244079937034567929e-01 2.279766624460965452e-01 1.986819906552042270e-01 1.605037382188849726e-01 1.432227443375505838e-01 1.408389476595600653e-01 1.209744231133800529e-01 1.056439866849446657e-01 1.978308777900086857e-01 3.628546480050973133e-01 5.403059236407300459e-01 6.935788188544498301e-01 8.021784605302008098e-01 8.645961553252540233e-01 8.950894193115338515e-01 9.109486347826530883e-01 9.176819794602425473e-01 9.062092610210726873e-01 8.643834143185347152e-01 7.895196928784771195e-01 6.913180131223800595e-01 5.849381812663759783e-01 4.803763877892849865e-01 3.777568967276145329e-01 2.752764334251470713e-01 1.887367071372926530e-01 1.725391127572344085e-01 2.359653423135628092e-01 3.112704267959550686e-01 3.625016845107134622e-01 3.797042484740869028e-01 3.650659466713834789e-01 3.269698153100464855e-01 2.756241884168648681e-01 2.199552848958747642e-01 1.666825196379977392e-01 1.223598583678366519e-01 9.783464360085404599e-02 1.035577654311141405e-01 1.306649509769599316e-01 1.635062805888820858e-01 1.937621606439617061e-01 2.178642626384143244e-01 2.343925021470228132e-01 2.430949782778717150e-01 2.445232296061333743e-01 2.398575301909331159e-01 2.307454825234555862e-01 2.190826988177761447e-01 2.067345187740282364e-01 1.952453485778078701e-01 1.856109713967910857e-01 1.781947962188275003e-01 1.728297148886895895e-01 1.690626484861579015e-01 1.664279505547645310e-01 1.646371184949603217e-01 1.636296491633836003e-01 1.634919736367444754e-01 1.642973486755994472e-01 1.659483012011977454e-01 1.681005885289398871e-01 1.702022310540628747e-01 1.716189963345456371e-01 1.717841828979521923e-01 1.703195389802298898e-01 1.671025656003465309e-01 1.622784406028406623e-01 1.562249990937853161e-01 1.494807941974136689e-01 1.426456914815575350e-01 1.362660362744808618e-01 1.307246292519867736e-01 1.261651890124080022e-01 1.224792170604564190e-01 1.193612616994764314e-01 1.164077240802150193e-01 1.132190126819953291e-01 1.094744310940673759e-01 1.049700515947653984e-01 9.962537847604693853e-02 9.346998727940819540e-02 8.662019130051903937e-02 7.925262719408782131e-02 7.157878596429088913e-02 6.382252931783882755e-02 5.620140002493408116e-02 4.891180760807742334e-02 4.211776953971704124e-02 3.594274807990877757e-02 3.046428839918016718e-02 2.571174816997670587e-02
3.862550917280038743e-02 3.643721465592035524e-02 3.446240122693833979e-02 3.283271376746270398e-02 3.164398199975931164e-02 3.092696236615027558e-02 3.062888535008723850e-02 3.061702544493470624e-02 3.070300698048373730e-02 3.067497696099206334e-02 3.032460734099845859e-02 2.946344041180965281e-02 2.792941438885760200e-02 2.558641676367190074e-02 2.231921971624216058e-02 1.802532650973604975e-02 1.260529923910036487e-02 5.958440750913731113e-03 2.187069532042693141e-03 1.166990992110718967e-02 2.291145264643009924e-02 3.604204682875739724e-02 5.123222617785699179e-02 6.860724163136298903e-02 8.820159376539808693e-02 1.099108617974565993e-01 1.334445869827538544e-01 1.582856634431171194e-01 1.836619975037680208e-01 2.085363010364847391e-01 2.316199875168602484e-01 2.514173278508918252e-01 2.663065225814253978e-01 2.746658659175669204e-01 2.750576236911331796e-01 2.664945534913174541e-01 2.488468184494785074e-01 2.235299107976747579e-01 1.947754348932184965e-01 1.716512161717028417e-01 1.678733593166858995e-01 1.911894326412376666e-01 2.336532888446467560e-01 2.810299623742712471e-01 3.211529783990100251e-01 3.446953123148487896e-01 3.449299571059063485e-01 3.181891569689411781e-01 2.646881308523534315e-01 1.892399398397692778e-01 1.016011909208949932e-01 2.239574965866769282e-02 6.414709509165808510e-02 1.068486096268692065e-01 1.126702611570266632e-01 8.094662166088184563e-02 3.942490694547028107e-02 9.131060173565699878e-02 1.680958331463713595e-01 2.230544820687517527e-01 2.403859383262616778e-01 2.193701410631084259e-01 1.766644917391566039e-01 1.418129590326183409e-01 1.268837435645885359e-01 1.065876759180153233e-01 9.773493240705408147e-02 1.995487315693227071e-01 3.746707824209031812e-01 5.659882332715137077e-01 7.339403659392912393e-01 8.530803695446257384e-01 9.181630169747411196e-01 9.434562530925635349e-01 9.506939995809485788e-01 9.512969886192726987e-01 9.390557787726596661e-01 9.008602991331405851e-01 8.318765865050019581e-01 7.402975334993087131e-01 6.400463847242646720e-01 5.392964620244544705e-01 4.365028345681564725e-01 3.299697196333890581e-01 2.364895878721192390e-01 2.074509804950398495e-01 2.614964782484180406e-01 3.363928557526927321e-01 3.900071104147695977e-01 4.097587394092437885e-01 3.973801769841323051e-01 3.614642092567535991e-01 3.127299302305954765e-01 2.610534703928618083e-01 2.144167299603499943e-01 1.792020310443482312e-01 1.599819546930955905e-01 1.572572083527135345e-01 1.663884304008491077e-01 1.810400286706990991e-01 1.964663360478392795e-01 2.098708062668763197e-01 2.197200398491741258e-01 2.252901988712704695e-01 2.265288096861735878e-01 2.240036081865828255e-01 2.187735643331503999e-01 2.121459059543931436e-01 2.053741756659399065e-01 1.993917094075907670e-01 1.946714116877149292e-01 1.912574568043594325e-01 1.889381800925539479e-01 1.874647846931274120e-01 1.867102024281279693e-01 1.867042273285021980e-01 1.875433096273159406e-01 1.892313384359040340e-01 1.915416163566399932e-01 1.939776541576606061e-01 1.958521828640994444e-01 1.964412515267362214e-01 1.951467402838969190e-01 1.916177868731724354e-01 1.858117802188681833e-01 1.779970570139964015e-01 1.687078930274896471e-01 1.586623000946376094e-01 1.486503368303270789e-01 1.394009950853110080e-01 1.314448896614236195e-01 1.250073995891815837e-01 1.199763468918896708e-01 1.159662312980467430e-01 1.124521219279765311e-01 1.089129175404634775e-01 1.049341869379532555e-01 1.002555442121738360e-01 9.477366307402541878e-02 8.851953154151764869e-02 8.162504285663463310e-02 7.428810777131109044e-02 6.674088406512349025e-02 5.922293207133838555e-02 5.195959371918305869e-02 4.514514360688016287e-02 3.893002191295995285e-02 3.341172879278388186e-02 2.862985936760200842e-02 2.456719148787929463e-02 2.115985982919178429e-02
4.268133544051205819e-02 4.042018885896065533e-02 3.817559329286965286e-02 3.609916331610116963e-02 3.434147377562585951e-02 3.302454274852911764e-02 3.220825063045213571e-02 3.186418852504631360e-02 3.187213011412454167e-02 3.204239839938725215e-02 3.215185515394355237e-02 3.197743564682288542e-02 3.131892276823755594e-02 3.001127487179025208e-02 2.793099616468278090e-02 2.500338819088210318e-02 2.122567118998961930e-02 1.675966286931045157e-02 1.234054127607735890e-02 1.071457286773368038e-02 1.539298335942010203e-02 2.474103316281439299e-02 3.696344417468377247e-02 5.162120673122834458e-02 6.865793169099390636e-02 8.805015649039178716e-02 1.096720754835784628e-01 1.332149726945087154e-01 1.581298105255614928e-01 1.835898297647243216e-01 2.084771199355294480e-01 2.313993259742170017e-01 2.507436390285239236e-01 2.647761747269062882e-01 2.717970259960913459e-01 2.703675684278125657e-01 2.596443736663578972e-01 2.399018550844807252e-01 2.134402774131478886e-01 1.862225191459366269e-01 1.697486279016548472e-01 1.773812285031019509e-01 2.106686359014078025e-01 2.574974754585220849e-01 3.039087884616257784e-01 3.387391331956801643e-01 3.535411444404262804e-01 3.426620544067136565e-01 3.039356594613464857e-01 2.395164746396530320e-01 1.563671865932372285e-01 6.602262434519753920e-02 1.876061065240186912e-02 7.915136637208572412e-02 1.064041053320148034e-01 9.555244565761866760e-02 6.001772323510231461e-02 7.421470005880732856e-02 1.459946811748717432e-01 2.112217098899622225e-01 2.449486023157713688e-01 2.391178428321285299e-01 2.018593449814827800e-01 1.548713328197006134e-01 1.169530216287594654e-01 8.133297742186271218e-02 7.943546360232217607e-02 2.004456465866825410e-01 3.850369205159235308e-01 5.863905883411153486e-01 7.650107192534092437e-01 8.918618883522544394e-01 9.581840669148123935e-01 9.775556727913281563e-01 9.751932682923427631e-01 9.681895609592969798e-01 9.537527785870721919e-01 9.183384668852434540e-01 8.551486281665224842e-01 7.708684811559346484e-01 6.782025205303683357e-01 5.837559950723720803e-01 4.848734548334760475e-01 3.805505470844677274e-01 2.886428277611776672e-01 2.540873670240746951e-01 2.950574544371889485e-01 3.615909670019691324e-01 4.113721995055512615e-01 4.301247270641194720e-01 4.192670380603920055e-01 3.875607281140646676e-01 3.458312924026094581e-01 3.035802540153517692e-01 2.671809707111541532e-01 2.393381908993644225e-01 2.196704805794336968e-01 2.062796555085697203e-01 1.974932162501978061e-01 1.926483669073900395e-01 1.916242598549178777e-01 1.939025266377910062e-01 1.981843341102718370e-01 2.028269678299667034e-01 2.065319173686778198e-01 2.087197365029711815e-01 2.094866106053162036e-01 2.093169565814408661e-01 2.087583490024818578e-01 2.082006915773786104e-01 2.078179096343485688e-01 2.076486028707052733e-01 2.077331156128367218e-01 2.082095399034273597e-01 2.093024100719367009e-01 2.111997788463738368e-01 2.138819365290636210e-01 2.170018366152921541e-01 2.198917266449611774e-01 2.216963582782127684e-01 2.215693321708261943e-01 2.188573089384999726e-01 2.132251482598981340e-01 2.047093266204060846e-01 1.937079577604634006e-01 1.809224798221027719e-01 1.672640206302322408e-01 1.537316581830499851e-01 1.412656104411056102e-01 1.305842737037461454e-01 1.220375084960379219e-01 1.155372748758925899e-01 1.106178815654859510e-01 1.066094118669046603e-01 1.028383972966702004e-01 9.877229764652745159e-02 9.408092085237325375e-02 8.863383146340590713e-02 8.246428937013991489e-02 7.572237250419805443e-02 6.862936132735467099e-02 6.143828460161392807e-02 5.440174199568905550e-02 4.774642313570903740e-02 4.165325952755746103e-02 3.624262280973785527e-02 3.156545005031392848e-02 2.760321058052319157e-02 2.428054829684486715e-02 2.149195777846229019e-02 1.913815817398422520e-02
4.539898197930922891e-02 4.328949961663656337e-02 4.100160451731924699e-02 3.868114565035619262e-02 3.649918238191846021e-02 3.463645361398188377e-02 3.325338535045570254e-02 3.244825754566367515e-02 3.221917088456877076e-02 3.245243908494745144e-02 3.294663439524838505e-02 3.345789564398693461e-02 3.374394914130358220e-02 3.359500047269751294e-02 3.285262095944622290e-02 3.142400403910879797e-02 2.930208193428071595e-02 2.660954218391105297e-02 2.370423740328009288e-02 2.139900317234310137e-02 2.116377068939527539e-02 2.452778452385317651e-02 3.183128506801610053e-02 4.253895808376451787e-02 5.619302440867977172e-02 7.257775446927323959e-02 9.156240578115637518e-02 1.129514633072979252e-01 1.363763069092513713e-01 1.612188267534863662e-01 1.865638380080501812e-01 2.111833558852724280e-01 2.335590161005603738e-01 2.519507299140608669e-01 2.645213370132401542e-01 2.695304281787482270e-01 2.656200729468649602e-01 2.522421028104931406e-01 2.303467507114912438e-01 2.035945540646235119e-01 1.802997223649362712e-01 1.739012711519012655e-01 1.941305169603221026e-01 2.354743208409819655e-01 2.839004202366484653e-01 3.264889309821704111e-01 3.531715083743922068e-01 3.565857125311741038e-01 3.324959771254752949e-01 2.806173837971780993e-01 2.053478928155587635e-01 1.159355255130504470e-01 2.584501292872931968e-02 5.076689519103819853e-02 9.855764267439660886e-02 1.098863330755296963e-01 8.849374857432745767e-02 7.185443904011483418e-02 1.188288877454593828e-01 1.876094372074484373e-01 2.375643070986850625e-01 2.520885142037371796e-01 2.305011178762591262e-01 1.848480288863510734e-01 1.289152176957521212e-01 6.190464626829537270e-02 5.251666467782365594e-02 1.999437937196353599e-01 3.933082139868245286e-01 6.013304998409708668e-01 7.865365830635009381e-01 9.178854608665253378e-01 9.837203445338259522e-01 9.964320096691224871e-01 9.835990798365099597e-01 9.673926857752428443e-01 9.488825305410134581e-01 9.147791829284359633e-01 8.566089919892941884e-01 7.795226053779692466e-01 6.950758887476127246e-01 6.088634474450982381e-01 5.180575271137578541e-01 4.228891811501695464e-01 3.411652813418477592e-01 3.080104620555768058e-01 3.346705243627328685e-01 3.848242226639247421e-01 4.231185317299944737e-01 4.363724790165286471e-01 4.264066141102428320e-01 4.018169679011598383e-01 3.720217147436308824e-01 3.434346385145338187e-01 3.180678321240950623e-01 2.945642386673690827e-01 2.705854922217149072e-01 2.449636706887762250e-01 2.187384584233597884e-01 1.950363101126841303e-01 1.778807810689244373e-01 1.700357275634200582e-01 1.711187183989370808e-01 1.780726345795146104e-01 1.874228540669951870e-01 1.967865892704312447e-01 2.050097786330757899e-01 2.117302421338962959e-01 2.169582930223131201e-01 2.208515364937383152e-01 2.236632268680171232e-01 2.257715238932309076e-01 2.276845301703459279e-01 2.299483547777280423e-01 2.329558596782697610e-01 2.367360764722795941e-01 2.408435952616216624e-01 2.444206070997567426e-01 2.464043793735934684e-01 2.457851131492734542e-01 2.418237521800312151e-01 2.341846714498773407e-01 2.229796548235452869e-01 2.087405675196173649e-01 1.923427750444852702e-01 1.748971428417164520e-01 1.576197389293967355e-01 1.416785306146916001e-01 1.280138031257579412e-01 1.171504089694268558e-01 1.090705222549658432e-01 1.032434336518585488e-01 9.883424342244449823e-02 9.498221622296000588e-02 9.100825696043093882e-02 8.649810990368322905e-02 8.129142468351117923e-02 7.542673435942982840e-02 6.907647912057666983e-02 6.248765146177358981e-02 5.593261708139370125e-02 4.966982818531677502e-02 4.391279296282826067e-02 3.880646968043340028e-02 3.441271280528026416e-02 3.070922649964504328e-02 2.760655074508925819e-02 2.498224754880859141e-02 2.272336834100252903e-02 2.076461551433247607e-02 1.911271259033769584e-02
4.645880781955396416e-02 4.468075335702793166e-02 4.253864319177680375e-02 4.015135241128130889e-02 3.767840030731319650e-02 3.531911651135335312e-02 3.330000479336400754e-02 3.184103246447624047e-02 3.109832695744030664e-02 3.110307984091746983e-02 3.173642499878596979e-02 3.276176448448137740e-02 3.389109448669323094e-02 3.484636681739003428e-02 3.539867198402267545e-02 3.539020173940886360e-02 3.475071223398607662e-02 3.351980018529519822e-02 3.188688070575212974e-02 3.026050411080079272e-02 2.935422627464385689e-02 3.017558589088155038e-02 3.371415393161594776e-02 4.048584106111792480e-02 5.050537090798657563e-02 6.361236974113537723e-02 7.966175607477822551e-02 9.850742763871137009e-02 1.199074913986205582e-01 1.434248534304328193e-01 1.683479147765453710e-01 1.936413794161719604e-01 2.179350491484451369e-01 2.395592967357668412e-01 2.566373236529384538e-01 2.672465090337587945e-01 2.696664453046906385e-01 2.627462409836737178e-01 2.464645239229429075e-01 2.228508394121579139e-01 1.975389077187563458e-01 1.814559934588046708e-01 1.877179411091429995e-01 2.192671543448353189e-01 2.653256018072394640e-01 3.118913523876510330e-01 3.472843986205191302e-01 3.625896007551080436e-01 3.518009500458785244e-01 3.124862253702187509e-01 2.466051729186842234e-01 1.610182029749489263e-01 6.738904256705155471e-02 2.343970206893059710e-02 8.838471176137460694e-02 1.218772577318751049e-01 1.192264117962329034e-01 9.479471162933481021e-02 9.926402418097168834e-02 1.552382235508779074e-01 2.164564611206169220e-01 2.532468974496622782e-01 2.551990386227788177e-01 2.246355999420697747e-01 1.685843294807228832e-01 8.872500395996402167e-02 4.624672712944743330e-02 1.993955917862057226e-01 3.981265516064952381e-01 6.098461556582056575e-01 7.981200127124858934e-01 9.309802457229207073e-01 9.946380097955485056e-01 1.000000000000000000e+00 9.758592632254325938e-01 9.486688087345226394e-01 9.238058676579816719e-01 8.891302704431556236e-01 8.348073968140770074e-01 7.642296517779411102e-01 6.877940259301001946e-01 6.109649892692534667e-01 5.321765207946016485e-01 4.533832421447555050e-01 3.900393605205426106e-01 3.640028887237585775e-01 3.767138667109269368e-01 4.037439774286135097e-01 4.222553310425276041e-01 4.247304116264191687e-01 4.150868607390669762e-01 4.009842154463777453e-01 3.875455511224328853e-01 3.748127167239382329e-01 3.592993986995630662e-01 3.372186707539425177e-01 3.067719992809729845e-01 2.688871684191699307e-01 2.270307249596751897e-01 1.867719090133822812e-01 1.552696999645385434e-01 1.394269737719346092e-01 1.410152124122862616e-01 1.544984221030149818e-01 1.726058597245911375e-01 1.906439450994556750e-01 2.063998490525116303e-01 2.190633921875074219e-01 2.285574747244990268e-01 2.352576543636689110e-01 2.398871958848022012e-01 2.434146817196181922e-01 2.468511144389124168e-01 2.509440372243197381e-01 2.558804253392487071e-01 2.611595826006090637e-01 2.657172488778234976e-01 2.682344870118637536e-01 2.674847940125764101e-01 2.626023854111452227e-01 2.532277298145023114e-01 2.395397461780005011e-01 2.222051282945740336e-01 2.022766441288782746e-01 1.810653166824620908e-01 1.600003600027971873e-01 1.404762237545244541e-01 1.236722521727372653e-01 1.103369255104938995e-01 1.005884592448214321e-01 9.387199010058483450e-02 8.917927346193933735e-02 8.542542100128233673e-02 8.175256239444679551e-02 7.764836595544230557e-02 7.292288813540341585e-02 6.762623446874484190e-02 6.195888308499802877e-02 5.619414568310578811e-02 5.061578478863024144e-02 4.546867261375849706e-02 4.092129941484966282e-02 3.704303186437882256e-02 3.380267118139484300e-02 3.109262058850676552e-02 2.877312286175083209e-02 2.672125861389589366e-02 2.486923116981088963e-02 2.322442432405776372e-02 2.186995944853432558e-02 2.094370553073760660e-02
4.574781674629137262e-02 4.445248680936352004e-02 4.263051623384783717e-02 4.035729452799046574e-02 3.775246941469566353e-02 3.499012362710861995e-02 3.230716642684760415e-02 3.000014978543233402e-02 2.838986964665143886e-02 2.773348345145835656e-02 2.810844023134204117e-02 2.935813133781374137e-02 3.115547284670801276e-02 3.312224613921312816e-02 3.491856536943754863e-02 3.628448329876136219e-02 3.705617031797600602e-02 3.717782941276912001e-02 3.672096517108983799e-02 3.591729562355403665e-02 3.520465565188816287e-02 3.525993701657859081e-02 3.694072399131798773e-02 4.106192731533589435e-02 4.813638238309544265e-02 5.834065848110955854e-02 7.167477299732787077e-02 8.807912284962664262e-02 1.074274024432013280e-01 1.294477435049001257e-01 1.536287291867095284e-01 1.791417232388017311e-01 2.047966222951145276e-01 2.290432934430849943e-01 2.500303242674637438e-01 2.657338588083296149e-01 2.741723203583440460e-01 2.737310602884071575e-01 2.636438620565799695e-01 2.447349071576642443e-01 2.206178022416076523e-01 1.993733362511470875e-01 1.935671492914652903e-01 2.124738176869926110e-01 2.518614687383775030e-01 2.985595848390822371e-01 3.394282785223393661e-01 3.639713113556097279e-01 3.645728324230566586e-01 3.369384657613344602e-01 2.808375285110248920e-01 2.007486812008802413e-01 1.060047893520552897e-01 1.224144443684202672e-02 7.387989331265405746e-02 1.288513391122851348e-01 1.478787122526186715e-01 1.333000645447085797e-01 1.093681394948373825e-01 1.267152980051528266e-01 1.846821346088027282e-01 2.402550443914881484e-01 2.695493826759153833e-01 2.641637219141509951e-01 2.236794109213020298e-01 1.521557182734367408e-01 9.467730331327417481e-02 2.030283308415910815e-01 3.979312082212822510e-01 6.100423044630357561e-01 7.987506369782000348e-01 9.309225575475422731e-01 9.911121036885455204e-01 9.885470450538429432e-01 9.521946768347447909e-01 9.119969576947521972e-01 8.782404387494295861e-01 8.411014292961356276e-01 7.896467665201377661e-01 7.248696063160625647e-01 6.556594673007734020e-01 5.884301447783024663e-01 5.248720254285691444e-01 4.691040202194485254e-01 4.310092119046139425e-01 4.164661976821261158e-01 4.169100551425505286e-01 4.167414292340282378e-01 4.077486181178267000e-01 3.933725590596614530e-01 3.829788782174491368e-01 3.822764540470684480e-01 3.879285004578220120e-01 3.909344123192464715e-01 3.831425734453220988e-01 3.605826882774480491e-01 3.235462274436055052e-01 2.754166854001136588e-01 2.214872684377956757e-01 1.684450793187719786e-01 1.252307047379954408e-01 1.042240523277909309e-01 1.118026940732836511e-01 1.364662747199484050e-01 1.650077011419769646e-01 1.912216745287233510e-01 2.128120844046249016e-01 2.291849593914827565e-01 2.406805790123708877e-01 2.483093044791546411e-01 2.535507072064462353e-01 2.580265280487724633e-01 2.630293837899876919e-01 2.690656781810518705e-01 2.756576619951649487e-01 2.815258212269215465e-01 2.850347576560857132e-01 2.846703922872910186e-01 2.793837027086938929e-01 2.687569050884794919e-01 2.530211159756228789e-01 2.329749287092306720e-01 2.098489230573883646e-01 1.851499763669984255e-01 1.605062375583785339e-01 1.375169957447470725e-01 1.175890109506033954e-01 1.017229997414369203e-01 9.025155153831757038e-02 8.267451552343796362e-02 7.782877061262574725e-02 7.437203845254171386e-02 7.123296353066352338e-02 6.778941270113503226e-02 6.382754108560342865e-02 5.941913719256825682e-02 5.479705897091095845e-02 5.025219935921707709e-02 4.605262360272776440e-02 4.238353522686413161e-02 3.931291279960646284e-02 3.679143090747285377e-02 3.468786595757328284e-02 3.284551674164987861e-02 3.113661142806998378e-02 2.949839164686917162e-02 2.794730690323039141e-02 2.657447599746895137e-02 2.552424864889133935e-02 2.495480987873058970e-02 2.498497638428117187e-02
4.337631814710983524e-02 4.268608069465790883e-02 4.134807580492821238e-02 3.938462822093011934e-02 3.685560566942256561e-02 3.387151423919741028e-02 3.061301585550727997e-02 2.735874866700102603e-02 2.451419678117346818e-02 2.259853720861381907e-02 2.209179187667480518e-02 2.313886141165693786e-02 2.542008282390013571e-02 2.837220349634171288e-02 3.145395847477222562e-02 3.424892863004733862e-02 3.647164875930430927e-02 3.795799854007450569e-02 3.866689423683577348e-02 3.869751965862647941e-02 3.832169198251446363e-02 3.802467196149385970e-02 3.852336938578936748e-02 4.069000785816718341e-02 4.533525569843871450e-02 5.298496600420001673e-02 6.386053958458966229e-02 7.801588966619268928e-02 9.542921982398203107e-02 1.159802350787928205e-01 1.393592344274496020e-01 1.649639431611227836e-01 1.918189764236521433e-01 2.185386049005664244e-01 2.433478793454218747e-01 2.641762135774197717e-01 2.788389695305632521e-01 2.853269665348237560e-01 2.822359065460634531e-01 2.693986570234118694e-01 2.488426774225224458e-01 2.261835802885245605e-01 2.117182560001796832e-01 2.172629212682881950e-01 2.460547033943762119e-01 2.888655407431373057e-01 3.319995305128083940e-01 3.632827148303915399e-01 3.734218801608796268e-01 3.563973047572491781e-01 3.100489881817430349e-01 2.367030032615963786e-01 1.434686095680616502e-01 4.189525038587429973e-02 5.402995834561143129e-02 1.286913018321959035e-01 1.705550559845563918e-01 1.748627627336079016e-01 1.498385087828286721e-01 1.276957372511808853e-01 1.545757764373443532e-01 2.156341648806579525e-01 2.699388282590035049e-01 2.948205792647086709e-01 2.801072196263372782e-01 2.260634787055116612e-01 1.646690890767645576e-01 2.164903225306860912e-01 3.916451800599008992e-01 5.993620978617861805e-01 7.865500807106020620e-01 9.168411283296233893e-01 9.728621436979215664e-01 9.619071843976504388e-01 9.122950363254263006e-01 8.568474507128011064e-01 8.116264119230957030e-01 7.706490809232778849e-01 7.220950739486232672e-01 6.633292796525313006e-01 6.006785380387972273e-01 5.423945705539792161e-01 4.959103748632625597e-01 4.680457624357579616e-01 4.597140915433798880e-01 4.598203124484421256e-01 4.513156008000410724e-01 4.241002337629382613e-01 3.824473822675245049e-01 3.442272206144411650e-01 3.300644015326884007e-01 3.437701211750807118e-01 3.686059263484664505e-01 3.853085817251535872e-01 3.832110060158569476e-01 3.600063707082864495e-01 3.186245652003639739e-01 2.644962603061218887e-01 2.037765708638956674e-01 1.428425532494762840e-01 9.053790716800470817e-02 6.756398487969549060e-02 8.938578117428033765e-02 1.278972039300731722e-01 1.654031877597560984e-01 1.970049051897110326e-01 2.213113708125464540e-01 2.384091859521637047e-01 2.494413165041764469e-01 2.563674049343446226e-01 2.615381459935199882e-01 2.670199028024627941e-01 2.738749514819093234e-01 2.817877174202827462e-01 2.892741654601281298e-01 2.943091275764725956e-01 2.949957604372356323e-01 2.900233071230324255e-01 2.788656973363389247e-01 2.617812849303546296e-01 2.396915886404412388e-01 2.140016985878230860e-01 1.864066520806375304e-01 1.587124025373409242e-01 1.326836927342553707e-01 1.099068797294399102e-01 9.161807899070566197e-02 7.842942264148880516e-02 7.001965794789288822e-02 6.514385853819730510e-02 6.218757689569166802e-02 5.983255798662973080e-02 5.734039695972178302e-02 5.448579912547586029e-02 5.137187972444171025e-02 4.825378287724529924e-02 4.539998132538559245e-02 4.299404947159295859e-02 4.108415889666464094e-02 3.958813166223092844e-02 3.834486040662090506e-02 3.718297032410268488e-02 3.597694521372788584e-02 3.467756056273721410e-02 3.331877313416986564e-02 3.200776463687911300e-02 3.090192498156527079e-02 3.017316752360775511e-02 2.996230504733897806e-02 3.033607712271210385e-02 3.126710082792300005e-02
3.976093433286415763e-02 3.975536771662422503e-02 3.904476616862305460e-02 3.759772566534148874e-02 3.540857077528838243e-02 3.250603633065306253e-02 2.896719362949226259e-02 2.494360016414301148e-02 2.071778786652735127e-02 1.683018776828611521e-02 1.428059004589002021e-02 1.429779332095271020e-02 1.698993481756265467e-02 2.120377982921644103e-02 2.586695890878489001e-02 3.032561872788669052e-02 3.417824858785468989e-02 3.716818475617065382e-02 3.915099427882078043e-02 4.009898337810156171e-02 4.012689068134966258e-02 3.953535891001094121e-02 3.886813252142758135e-02 3.895175637452037709e-02 4.082369355715050052e-02 4.546023665629989746e-02 5.346901450642705528e-02 6.506715687331819653e-02 8.028397608227426374e-02 9.908635965055213879e-02 1.213410073133227296e-01 1.466924474442347359e-01 1.744347468729151307e-01 2.034202165810417851e-01 2.320288263872148093e-01 2.582151944879758632e-01 2.796492021371128067e-01 2.939683369532468671e-01 2.991656067198963931e-01 2.941518350884059219e-01 2.795629004068739820e-01 2.589017442127466428e-01 2.398154040525790343e-01 2.336377854917102148e-01 2.490919573128113351e-01 2.836924189272387320e-01 3.255353079476735467e-01 3.611200053785402209e-01 3.792683534088213682e-01 3.721360098600911548e-01 3.357497383399737911e-01 2.705585371627206581e-01 1.818500736847495636e-01 8.048511981047454245e-02 3.716229577785580551e-02 1.214925409067158096e-01 1.842636221476183223e-01 2.109843789619233190e-01 2.004705003594561552e-01 1.666958145942214475e-01 1.497866428302749020e-01 1.892515272493852929e-01 2.568808029053995523e-01 3.108182813317328930e-01 3.270727725446195833e-01 2.969383521695819761e-01 2.392264168923001477e-01 2.422815586598337512e-01 3.791861408598093952e-01 5.752764103784820948e-01 7.589732928037997706e-01 8.868750143132502206e-01 9.384595796539506596e-01 9.186796553254172881e-01 8.546762718889528987e-01 7.817461217584377176e-01 7.227415182243559499e-01 6.774653527508288642e-01 6.335786652424717502e-01 5.830723199682962266e-01 5.276220877417078237e-01 4.772468248361471654e-01 4.476732471848616224e-01 4.494485958540009318e-01 4.721838532370790653e-01 4.890998723817046590e-01 4.770149312238129991e-01 4.285212760424617628e-01 3.549041653086465464e-01 2.858239224349864438e-01 2.600660709700108875e-01 2.851501386019866802e-01 3.261799859931001078e-01 3.534806085695342270e-01 3.561466475553108357e-01 3.344034858334403726e-01 2.933936541236580320e-01 2.395284081722854896e-01 1.785977342366696918e-01 1.153770241866198393e-01 5.580856274647143928e-02 3.533451015460258027e-02 8.062400256986934632e-02 1.294523687532605216e-01 1.713725033596008307e-01 2.041886048437249190e-01 2.274719310309095410e-01 2.422010713622685663e-01 2.506365449767137821e-01 2.558862879863035844e-01 2.610343533962555251e-01 2.680397094640966094e-01 2.769978267137505612e-01 2.862779305548001640e-01 2.933799286971761067e-01 2.958954497333122768e-01 2.921428358981588702e-01 2.814162374258161736e-01 2.639624423879419202e-01 2.408081028835743764e-01 2.135240813827125050e-01 1.839827901397438903e-01 1.541439902524355532e-01 1.258889808431585544e-01 1.009040949969109841e-01 8.057637957076739521e-02 6.579586772289754137e-02 5.656871264478610661e-02 5.174037466638242710e-02 4.946780869419976912e-02 4.816483819777883646e-02 4.697691417615376674e-02 4.567831130916341631e-02 4.438797117093257888e-02 4.331931467563712723e-02 4.261307690608617804e-02 4.226418490922394244e-02 4.213735315639664109e-02 4.203674887926613785e-02 4.178171212061829176e-02 4.125780226942275114e-02 4.043791792468348634e-02 3.938126938551684414e-02 3.821846995295270083e-02 3.712676901745264740e-02 3.629628377062647099e-02 3.588939107776708409e-02 3.600192045136195451e-02 3.664089648802209415e-02 3.772947256879442823e-02 3.913490674229055249e-02
3.578860586789484738e-02 3.646643695145770220e-02 3.647417331630863763e-02 3.573398515249597701e-02 3.418522134359600062e-02 3.178838403332562984e-02 2.852977588972928011e-02 2.442705852872226191e-02 1.953728736186392811e-02 1.397589807300359671e-02 8.012224444554814917e-03 3.410780205615010236e-03 7.323038158295281860e-03 1.397009434930251114e-02 2.067965165922414431e-02 2.698500195978156130e-02 3.257886366944605372e-02 3.719958995822030684e-02 4.063238261446727034e-02 4.272928487245299806e-02 4.343732789641343434e-02 4.283584480721693011e-02 4.119055551473031762e-02 3.903818370828372047e-02 3.730261779741386036e-02 3.734297402157099599e-02 4.064440563962082309e-02 4.814644641349852261e-02 6.002484198783795966e-02 7.613612978270668796e-02 9.634295732508943444e-02 1.204731599829063360e-01 1.481295065716326520e-01 1.785069713661143198e-01 2.102761759193618463e-01 2.415561791602991448e-01 2.699923543229637568e-01 2.929558716688749342e-01 3.078843951508795640e-01 3.127897180414827560e-01 3.069716013990426151e-01 2.919918512524354304e-01 2.728755086720541789e-01 2.588133553697042344e-01 2.606362556137021835e-01 2.829824096282325674e-01 3.191573710164542499e-01 3.560150554394534983e-01 3.805838628562102088e-01 3.829422752043132316e-01 3.571821749299036730e-01 3.019815518100081309e-01 2.211122136160975638e-01 1.248547495405344654e-01 5.280599041918707798e-02 1.115027193634415270e-01 1.877595105858197444e-01 2.355581809798075188e-01 2.455017238921508582e-01 2.201569807268556611e-01 1.808302894765382030e-01 1.776342232972286383e-01 2.356094042238154329e-01 3.097377500983579668e-01 3.567573129603515136e-01 3.545489019052996404e-01 3.076888724058275959e-01 2.763187714198146461e-01 3.614637822673290035e-01 5.361933229810588175e-01 7.135476835712887267e-01 8.384254029407059994e-01 8.852336271009069169e-01 8.561625132925313464e-01 7.770107941381110273e-01 6.850845451692790800e-01 6.105534806273392734e-01 5.612706577104217276e-01 5.255059947386936381e-01 4.881893856142077159e-01 4.432978604462505245e-01 4.005634611240663223e-01 3.854010803224649506e-01 4.142037034691338770e-01 4.656243882523305455e-01 5.006152441050411017e-01 4.922121208138982018e-01 4.339162579120189878e-01 3.386145475116204562e-01 2.376086669445890698e-01 1.842493152009726798e-01 2.094169499483757579e-01 2.604853292701110878e-01 2.953570489623207895e-01 3.038395400229816357e-01 2.882600756458264524e-01 2.545699309812257671e-01 2.085135111384174011e-01 1.543190024428870988e-01 9.497276083907506272e-02 3.318647710808371454e-02 2.883640588436260990e-02 8.649302925323963664e-02 1.372048403237731418e-01 1.781227226578790401e-01 2.077639257504256542e-01 2.263739556326058722e-01 2.360732750880879249e-01 2.405430793143050749e-01 2.440612993794177843e-01 2.499485443447360955e-01 2.591611473138762944e-01 2.700924408600882676e-01 2.796800218017899131e-01 2.848271904253770193e-01 2.833287404605152604e-01 2.741993797657028553e-01 2.576181303829979119e-01 2.346873827609532448e-01 2.071270132221114391e-01 1.769715310498561622e-01 1.463101669250739811e-01 1.170934806180017190e-01 9.101725390858833586e-02 6.947332765754289652e-02 5.349322797139058339e-02 4.348014807280076166e-02 3.867422501322508727e-02 3.721096682603572403e-02 3.726329936753815936e-02 3.784952009980816628e-02 3.869969502917500193e-02 3.983405333322821706e-02 4.126313124967351947e-02 4.287490895708643418e-02 4.445870511583374651e-02 4.578327922104014069e-02 4.666616677912455158e-02 4.701162982869368234e-02 4.682065203883511995e-02 4.618293600094686840e-02 4.525816074678812306e-02 4.424965257554258624e-02 4.337136091443208330e-02 4.281013080021722761e-02 4.268986528359108162e-02 4.304880712411826571e-02 4.383935029913255815e-02 4.494967888721655702e-02 4.623609954316951209e-02 4.755303952083275720e-02
3.300079663056636192e-02 3.419746576758096041e-02 3.488454463834092523e-02 3.494590216194645715e-02 3.428292535095144727e-02 3.281868727153733345e-02 3.050438793925371039e-02 2.732965679945949244e-02 2.334186378616269486e-02 1.869297649560701380e-02 1.379173677006030607e-02 9.890952914139265750e-03 9.978600164215267049e-03 1.463995240490205928e-02 2.115861821869458037e-02 2.807443716901083727e-02 3.472361481099281444e-02 4.066188718451256567e-02 4.552672298565711706e-02 4.901558123861723265e-02 5.089643195462180414e-02 5.102958775561398236e-02 4.939542551787948210e-02 4.613095328706773995e-02 4.159295973403982077e-02 3.649982650918635191e-02 3.224503036918224125e-02 3.122636187743291908e-02 3.593108558337538422e-02 4.689333240783708640e-02 6.330358746151183713e-02 8.456725904246857606e-02 1.103865626476077944e-01 1.403412490176744465e-01 1.735609194078911455e-01 2.085504860273172389e-01 2.431589182709568142e-01 2.746921203714629556e-01 3.001821069021962107e-01 3.168309672671363320e-01 3.226526824516863234e-01 3.173402365355698085e-01 3.033596591336505388e-01 2.870257314881357047e-01 2.782724538017161686e-01 2.863008611369425860e-01 3.119117874008622282e-01 3.457028098921356429e-01 3.741531734244424867e-01 3.852281338917551423e-01 3.707914401589845754e-01 3.275680731817665614e-01 2.577665252888459158e-01 1.705101812555759599e-01 9.321685071064181316e-02 1.075349618648981376e-01 1.821536747724331884e-01 2.445874327019283700e-01 2.744915121074147368e-01 2.658313686288050204e-01 2.261887115768785039e-01 1.896367643269236403e-01 2.143520330899000848e-01 2.924285909806446093e-01 3.643436736436539425e-01 3.905034653919258192e-01 3.601595578559348976e-01 3.095281173515103679e-01 3.397138759665038199e-01 4.822901837006694503e-01 6.489865710025102263e-01 7.691511671223826285e-01 8.102507768297912971e-01 7.717496125692903108e-01 6.784966582621373421e-01 5.687880810005825349e-01 4.784242533710152956e-01 4.248433888027954852e-01 4.002352113355331920e-01 3.825329963229213148e-01 3.548894376819879959e-01 3.220946751021076526e-01 3.170647096785943475e-01 3.653554412269013341e-01 4.393208156995501712e-01 4.923904356894079903e-01 4.954722429973824616e-01 4.419478150571413688e-01 3.439413071061865335e-01 2.273735239648434769e-01 1.346293115911449678e-01 1.292369655735913780e-01 1.789347849060349271e-01 2.193679523772532058e-01 2.374564494042801788e-01 2.352145695521154489e-01 2.167541338518039207e-01 1.850955776431112976e-01 1.424399226537957641e-01 9.205972381768544321e-02 4.449367430367519305e-02 5.090184757820721828e-02 9.912018414236864472e-02 1.449768821834468702e-01 1.802356167044932012e-01 2.027970945202788033e-01 2.136863698554501145e-01 2.165405616647633757e-01 2.167100666491958427e-01 2.193933974707315548e-01 2.272128970191509001e-01 2.390400331877390039e-01 2.511995864722137428e-01 2.596538095108547051e-01 2.614543550628405932e-01 2.552006268910463338e-01 2.409288731413665452e-01 2.197752216199943542e-01 1.935813523654203450e-01 1.645208137567551743e-01 1.347860803623698311e-01 1.063582736861889422e-01 8.087095791876398876e-02 5.957267303093919525e-02 4.337481888037173633e-02 3.286788848050600786e-02 2.795659487323934322e-02 2.730398868711695834e-02 2.903565687782910451e-02 3.193461360612718375e-02 3.545885921513072109e-02 3.929772092134448114e-02 4.314859094819095686e-02 4.669981289910437455e-02 4.968094609233814074e-02 5.190698140798280513e-02 5.329873303084940728e-02 5.388305238735739688e-02 5.377973775876538493e-02 5.317983712463252022e-02 5.231752161579882043e-02 5.143652573288910734e-02 5.075325060566723140e-02 5.042211810488562984e-02 5.051234342527696070e-02 5.100443044095370054e-02 5.180735535255195229e-02 5.278836162140861099e-02 5.380373837204792398e-02 5.472231056336584326e-02 5.543914206525572125e-02
3.331198838238278587e-02 3.464635436266583907e-02 3.575646977986236125e-02 3.649701002478581563e-02 3.674106410238832388e-02 3.638740001974949401e-02 3.537083484145739365e-02 3.367865910191186057e-02 3.137817664001516654e-02 2.866433609363383886e-02 2.593825751526405293e-02 2.389885010452410044e-02 2.349117084226568647e-02 2.542916328407682919e-02 2.962691285504006136e-02 3.537269191910923788e-02 4.185262467505541234e-02 4.836721578012582318e-02 5.433269521979128269e-02 5.925203406193223221e-02 6.270534710094954889e-02 6.435846566951750058e-02 6.398105989482665013e-02 6.146628171093822257e-02 5.684492063716435617e-02 5.028960730153293757e-02 4.211607136230281767e-02 3.284029038013064339e-02 2.360627415844954863e-02 1.830175687231131929e-02 2.417309972992690709e-02 3.983527599951727782e-02 6.160257937364149727e-02 8.861761236565400546e-02 1.205216648810279040e-01 1.564841461858518246e-01 1.949013280498475831e-01 2.333613723012246399e-01 2.688025384853502953e-01 2.978639103853027437e-01 3.174439156416544172e-01 3.254815348350432180e-01 3.219610417557380311e-01 3.100573679777534064e-01 2.969311324488394521e-01 2.924977748996178128e-01 3.039360805948881916e-01 3.290925129646717906e-01 3.570803410664635802e-01 3.747075855029375346e-01 3.714540733431815345e-01 3.416815385761349244e-01 2.856191855981294880e-01 2.105243855826325894e-01 1.364359294324796190e-01 1.162756612752548213e-01 1.706165571286462068e-01 2.365285630353508306e-01 2.806132615438495792e-01 2.893686659012121853e-01 2.605461767896102843e-01 2.116009294810495545e-01 1.981908103567759372e-01 2.616883234079645515e-01 3.481004177409879330e-01 3.989911302377345259e-01 3.881503991962576561e-01 3.316343975896145491e-01 3.144428405530445558e-01 4.159891171984649305e-01 5.663372031870462786e-01 6.785765511783222736e-01 7.125778911663088744e-01 6.664304354051880930e-01 5.657645378580736795e-01 4.484958116464949351e-01 3.486657570128315342e-01 2.873307260884628844e-01 2.680258407793397191e-01 2.710950502877466084e-01 2.680470274673659170e-01 2.513683470597868896e-01 2.526669501506736970e-01 3.086589564614813375e-01 3.953719567732796314e-01 4.641059358235322674e-01 4.843337385055198618e-01 4.482547630278153061e-01 3.663429997392168014e-01 2.604590309076654231e-01 1.582942257645811035e-01 9.898672264571421742e-02 1.149378841865588002e-01 1.555949044742699350e-01 1.871819190399170441e-01 2.034341196005205465e-01 2.027743974679549754e-01 1.847359448131068171e-01 1.510335184974964662e-01 1.075852200246183443e-01 7.037075151698739262e-02 7.334633681469704403e-02 1.098287841429008288e-01 1.470001793972394166e-01 1.731070794877316854e-01 1.856498406186253558e-01 1.867911401332881804e-01 1.820500792792092426e-01 1.786167929352024675e-01 1.820575722939719032e-01 1.929253035858686238e-01 2.070882515232364551e-01 2.191716317800921909e-01 2.251377843970751857e-01 2.229862207026049314e-01 2.125216960058221860e-01 1.948645000208136524e-01 1.719406406017884859e-01 1.460268679147093129e-01 1.193811136474324797e-01 9.397307103965095443e-02 7.132063773323336908e-02 5.243630703235169915e-02 3.789810819191963970e-02 2.805938400240771957e-02 2.321884939711815754e-02 2.313597566306178216e-02 2.646687099564389717e-02 3.164537003024145423e-02 3.759425980181438365e-02 4.360527236197648399e-02 4.916835775774569539e-02 5.391895840282261154e-02 5.763113099796311062e-02 6.021444412876274938e-02 6.170323146350981114e-02 6.223746491443587353e-02 6.203674213371181828e-02 6.136866052213908046e-02 6.051265353871989466e-02 5.972151360586516050e-02 5.918567385531442460e-02 5.900828188786162720e-02 5.919873164716062119e-02 5.968658517533737690e-02 6.034973115497507118e-02 6.104615636623528241e-02 6.164036812785954333e-02 6.202049286507072684e-02 6.210640276278321659e-02 6.185124152714024937e-02
3.765392620788741290e-02 3.874103138240981431e-02 3.990353976654355955e-02 4.100241974908711701e-02 4.190176022500549657e-02 4.248132262420809685e-02 4.264963612284696642e-02 4.235965139903634380e-02 4.162914014554947029e-02 4.056738011341830263e-02 3.940627770986762646e-02 3.852326165147439141e-02 3.842111839944593182e-02 3.961532272826139012e-02 4.243495510651345420e-02 4.686735677330423205e-02 5.257314612450364466e-02 5.901967204009697654e-02 6.560557633904955110e-02 7.173103941263411776e-02 7.683384030112361263e-02 8.041628617207004226e-02 8.207455480826397753e-02 8.153178234944705172e-02 7.867034967737011886e-02 7.355438107087260147e-02 6.642857383134334603e-02 5.767389902114243572e-02 4.769784090470248483e-02 3.674873995102664881e-02 2.469489059913472853e-02 1.097029595587723470e-02 7.106735104137351829e-03 2.803294836216517483e-02 5.488060020211560364e-02 8.765964390873150214e-02 1.257523331090522611e-01 1.674860660895287345e-01 2.101627933849159746e-01 2.502856524497432678e-01 2.839996310856023887e-01 3.077675058312330236e-01 3.192847089801756910e-01 3.185958531464013754e-01 3.092350818153089542e-01 2.987002081743561077e-01 2.964474374040333426e-01 3.079419226682236777e-01 3.292182692717204873e-01 3.489288598877842706e-01 3.548760582099021454e-01 3.386977975812139330e-01 2.979818257408579085e-01 2.373936959988052764e-01 1.713239761428353991e-01 1.329147731901814122e-01 1.566386774402152293e-01 2.124036021635694882e-01 2.608386136352451312e-01 2.822004557786640389e-01 2.672098072016294013e-01 2.207955688630010294e-01 1.819804787980549565e-01 2.196171423386224231e-01 3.089100076626485891e-01 3.775824921326876860e-01 3.860085941573531687e-01 3.340999143858094933e-01 2.847624649012330256e-01 3.419167902486125454e-01 4.698364525037340700e-01 5.700703281958348079e-01 5.969255865582623333e-01 5.512546471016079863e-01 4.648493782325667234e-01 3.759884685256983383e-01 3.012738090872805752e-01 2.350473921627914964e-01 1.836640523266209191e-01 1.724404436463359280e-01 1.877604431150454722e-01 1.942030247699116086e-01 2.022673560816041771e-01 2.528958803383607457e-01 3.389345153522029253e-01 4.165884383665728885e-01 4.543480427277304945e-01 4.420902374453723471e-01 3.872595211291859907e-01 3.078627392290601561e-01 2.258364225864729069e-01 1.647860598866614790e-01 1.469894050291729870e-01 1.681902340678718688e-01 1.999265193330639900e-01 2.225833804699011431e-01 2.271548356919647071e-01 2.109278708917869394e-01 1.764470905790372635e-01 1.318932704041222148e-01 9.397569816675908905e-02 8.833926909232102387e-02 1.126205137592440064e-01 1.390779999301462178e-01 1.541650076883645248e-01 1.553578598728961868e-01 1.460578553038695271e-01 1.338321443210821748e-01 1.280490752057401593e-01 1.339925676442315639e-01 1.483685700678444297e-01 1.637515528963281730e-01 1.743189221695270741e-01 1.772010060102673645e-01 1.718926014701007143e-01 1.594632504940179385e-01 1.418834522981607671e-01 1.214752639057181116e-01 1.004792671479915467e-01 8.073620755319967091e-02 6.348709167984500912e-02 4.931703182059387486e-02 3.831009823918844065e-02 3.048387110017450330e-02 2.633314500651377094e-02 2.659574637836658456e-02 3.085089667071431313e-02 3.748434925282437269e-02 4.496840095409946475e-02 5.227111424781329119e-02 5.874232899426738014e-02 6.400175044472118657e-02 6.787908818327086091e-02 7.037546764959939916e-02 7.162908627522898697e-02 7.187925435801763296e-02 7.142730501259135500e-02 7.059454768555981086e-02 6.967912673722878591e-02 6.891637234061198658e-02 6.845005878396276389e-02 6.832211224895114177e-02 6.848358131980650243e-02 6.882201811028601512e-02 6.919508831748187594e-02 6.946056492853684705e-02 6.949727250520698618e-02 6.921624661723461969e-02 6.856409366559040874e-02 6.752124568043199604e-02 6.609741376032603200e-02
4.513301884017556498e-02 4.586206143393802004e-02 4.685171794357086833e-02 4.801282290999448615e-02 4.923726335298957146e-02 5.041081444069979434e-02 5.142736494795945718e-02 5.220431943414986092e-02 5.269964955757969194e-02 5.293099001098232337e-02 5.299582489012868991e-02 5.308832890323816195e-02 5.350214743550936458e-02 5.460170999235657713e-02 5.674764787159716078e-02 6.018754678599294583e-02 6.496032489760091011e-02 7.086530782953276431e-02 7.750056862329958440e-02 8.433374216312149174e-02 9.077165606734209635e-02 9.621919643969388536e-02 1.001326728424521695e-01 1.020747856454389396e-01 1.017742645237852822e-01 9.918743776564008241e-02 9.455094786994486245e-02 8.840110752382679404e-02 8.151258439092508301e-02 7.468792725566546220e-02 6.836802848451878356e-02 6.221781352608358323e-02 5.506722069376908391e-02 4.556243895724924192e-02 3.420384577979866669e-02 3.038041367878307336e-02 4.949171156082148720e-02 8.477132365027419125e-02 1.280816938641430869e-01 1.746696941461763075e-01 2.199835011312104016e-01 2.593300682823564962e-01 2.884514019453450206e-01 3.044981348045189828e-01 3.072143419979345147e-01 3.000523767981005396e-01 2.904263331654329816e-01 2.873372864013821748e-01 2.953943352222493934e-01 3.100636556311499592e-01 3.203928184151518810e-01 3.157124226278458790e-01 2.902945643305506196e-01 2.453812177663086402e-01 1.904315203620321473e-01 1.461397380535279233e-01 1.415455295600145658e-01 1.754331745601515613e-01 2.164948107481049488e-01 2.418195012964763357e-01 2.379308148678706269e-01 2.009962466870009734e-01 1.525093947461759192e-01 1.650915248406366609e-01 2.492682693466012900e-01 3.274917449304229344e-01 3.521145396637056502e-01 3.120519408238403569e-01 2.489214010721183257e-01 2.663987508571894480e-01 3.674181214834498221e-01 4.532960424346966777e-01 4.792587330832579484e-01 4.574678693968597387e-01 4.318769509763105696e-01 4.261648380935650349e-01 4.125557567857253138e-01 3.565155028379332625e-01 2.591512232273008309e-01 1.621849727266062302e-01 1.310110826177713905e-01 1.513876129333766307e-01 1.712618618015142868e-01 2.086921795710072192e-01 2.778910786270720745e-01 3.516299929512566869e-01 4.001075183194982565e-01 4.105786202958295883e-01 3.862659196128867545e-01 3.401868760644916057e-01 2.893018233358669034e-01 2.509695858809116720e-01 2.380257546272711022e-01 2.492672328460565911e-01 2.695659395589801166e-01 2.824792279226727709e-01 2.777088539689189228e-01 2.520248872512684812e-01 2.085624487784456804e-01 1.561981379958211069e-01 1.102784906862043640e-01 9.203703196566111189e-02 1.034591934783166134e-01 1.194652078274954510e-01 1.245957910213790487e-01 1.159305877659826817e-01 9.721767456777134775e-02 7.726997343908909022e-02 6.914353290680626263e-02 7.871147235253103669e-02 9.598934687483520745e-02 1.108949856202863654e-01 1.191282002813220248e-01 1.199040998794317220e-01 1.142980086027832465e-01 1.043030740188143624e-01 9.215627569729846480e-02 7.980052535216655696e-02 6.849114716016814486e-02 5.865149899500689268e-02 5.010200367591548243e-02 4.262361670657035390e-02 3.660726388115238122e-02 3.340002381352241700e-02 3.453207510533667229e-02 3.988874186613259459e-02 4.773053436464007315e-02 5.627442667416154842e-02 6.431255076347501543e-02 7.113502234376717359e-02 7.638835524006552802e-02 7.998107253280377360e-02 8.201785908174150097e-02 8.274444735246903881e-02 8.249529528633842146e-02 8.164140301845541903e-02 8.053879957361038955e-02 7.948147372406103028e-02 7.866576757298679445e-02 7.817417774603961644e-02 7.798263292977923589e-02 7.798760261645057423e-02 7.804281611710962852e-02 7.799429224230680635e-02 7.770636537539492295e-02 7.707669296473705633e-02 7.604184361138470460e-02 7.457638529500003333e-02 7.268822616652199919e-02 7.041223638400884166e-02 6.780343989107097402e-02
5.409023387675373357e-02 5.456805113982959171e-02 5.536401460258574131e-02 5.644987150155723887e-02 5.776856491806740129e-02 5.924012433344705286e-02 6.077148446353204669e-02 6.226921880729437142e-02 6.365440557100829344e-02 6.487916066578242047e-02 6.594427727854509924e-02 6.691643448090295321e-02 6.794118380009639413e-02 6.924445797778441825e-02 7.111234371956134948e-02 7.384083762801363360e-02 7.765939195320498145e-02 8.265113781111152469e-02 8.870208939373767920e-02 9.549797810470413151e-02 1.025625040075249100e-01 1.093182542885878100e-01 1.151565250948307917e-01 1.195127575487162086e-01 1.219503274601882042e-01 1.222550506625675187e-01 1.205360432277935712e-01 1.173117550804416154e-01 1.135245739966682932e-01 1.103757421624699947e-01 1.088723023804259449e-01 1.091793164287932633e-01 1.102082109852386416e-01 1.098222408052295512e-01 1.055305351794896679e-01 9.536720277329992224e-02 7.915519468374836165e-02 6.182413586130366956e-02 6.076256080244091945e-02 8.949026771408097325e-02 1.348016090230353681e-01 1.839928268607716189e-01 2.291236767193949864e-01 2.642349598907049457e-01 2.853344863126982545e-01 2.913621516061852268e-01 2.852236918595194570e-01 2.739819239758979896e-01 2.665466762982663940e-01 2.678693285317989559e-01 2.741198203637494890e-01 2.753684745225865593e-01 2.626525328838416606e-01 2.328456208017102014e-01 1.903962255749011567e-01 1.477181428734922475e-01 1.239936104872921829e-01 1.306164207558282164e-01 1.536790860723301344e-01 1.730523641376312816e-01 1.743308735416167210e-01 1.482294477897172502e-01 1.000304982932204018e-01 9.416231986193600301e-02 1.728769024963761614e-01 2.532825525594208371e-01 2.893684251449510358e-01 2.654928160059871201e-01 2.060954202491228904e-01 1.968557395763977647e-01 2.713932534211953018e-01 3.479593716113091872e-01 3.938477275806198108e-01 4.357407349846572076e-01 5.041012559068456245e-01 5.762678467615213185e-01 6.005751224182060977e-01 5.463304905140855539e-01 4.212675667598337337e-01 2.659146239827230862e-01 1.442044101574931902e-01 1.249490273695361836e-01 1.550847984578926642e-01 1.830776273759214534e-01 2.226429085526508977e-01 2.741949519544322200e-01 3.195854724608323538e-01 3.455473312704422373e-01 3.504810515926450321e-01 3.410342377945767556e-01 3.275668897697256443e-01 3.203357925200422951e-01 3.249438191226109440e-01 3.384834878894524279e-01 3.511085063058499434e-01 3.518790902722743197e-01 3.335348099687198697e-01 2.944464472215577722e-01 2.386185823821754537e-01 1.748071520805313250e-01 1.160924348293516234e-01 8.103681308730863175e-02 8.023040044492173173e-02 9.108418141305710258e-02 9.345940876040280398e-02 8.300852480420091439e-02 6.213831570666716181e-02 3.576057141035193093e-02 1.187287043784481140e-02 2.125756964457367268e-02 3.949251405548315913e-02 5.221604264331048545e-02 5.933856102242289488e-02 6.233885594609060721e-02 6.306264727639815382e-02 6.288655317345162588e-02 6.223392833831403737e-02 6.072044994833868115e-02 5.775817782237097769e-02 5.316477062436129886e-02 4.756884622864299139e-02 4.264738260832383332e-02 4.090641059146860048e-02 4.409755567685908623e-02 5.148794372419233240e-02 6.090270807125573033e-02 7.044852414214358705e-02 7.892785767514365336e-02 8.569840630702450779e-02 9.051334555554421679e-02 9.341021507713412331e-02 9.462787227587250716e-02 9.453532478908051317e-02 9.356521552590621460e-02 9.215014627129441971e-02 9.066428558437907015e-02 8.937687114037497216e-02 8.842650853987076009e-02 8.782248538810884242e-02 8.747130475497612301e-02 8.721803530534635862e-02 8.688885315262992459e-02 8.632456454480150199e-02 8.540118600383084235e-02 8.403866181656372003e-02 8.220103390404663590e-02 7.989151710023076336e-02 7.714514663159523222e-02 7.402074082724109660e-02 7.059318228123231953e-02 6.694651822828111276e-02
6.307485070362318924e-02 6.346585544546304303e-02 6.415053545069504537e-02 6.514797389521546911e-02 6.645179989102413531e-02 6.802843992707370557e-02 6.981943764794629192e-02 7.174791720061202138e-02 7.372870668136065342e-02 7.568141883502448042e-02 7.754577608702557801e-02 7.929833767018029667e-02 8.096915200448115413e-02 8.265540060979728598e-02 8.452680845079842131e-02 8.681531297822828175e-02 8.978159230753167408e-02 9.365693712386366498e-02 9.857129725487226435e-02 1.044903613762237504e-01 1.111851171036326719e-01 1.182441398440075842e-01 1.251234849205146438e-01 1.312234970792337807e-01 1.359860305702682015e-01 1.390115726602973445e-01 1.401963498357471638e-01 1.398781466148008856e-01 1.389451873766647527e-01 1.387949910621387173e-01 1.409719380167877567e-01 1.464352446486663351e-01 1.548151129285939565e-01 1.642264198762886096e-01 1.717420009880023801e-01 1.741359847971133967e-01 1.686170636620618890e-01 1.536095907938959670e-01 1.299686790223696098e-01 1.038243208230989478e-01 9.227658248760320370e-02 1.135875884712717054e-01 1.574662270443245582e-01 2.052150488596354294e-01 2.452053285750917799e-01 2.706935283763271527e-01 2.790112135347238009e-01 2.720424593150782555e-01 2.563238128421428397e-01 2.410728337206670124e-01 2.327439342947069389e-01 2.294175866558378352e-01 2.225272387873816760e-01 2.044278826698462392e-01 1.737497180216514281e-01 1.363633610203434654e-01 1.033947191634090601e-01 8.591793099425923397e-02 8.522654388126957303e-02 9.218972191949025008e-02 9.615596642825004203e-02 8.566344084819328686e-02 5.052254287513866654e-02 1.179993902392771805e-02 9.013893463667312089e-02 1.629870150619809333e-01 2.047566705405352294e-01 1.997882100423908069e-01 1.588382502507164340e-01 1.418584777854930146e-01 1.999717138990053655e-01 2.861240050066008456e-01 3.816178726764520301e-01 4.999926156983642844e-01 6.337100235578246865e-01 7.418554814502041905e-01 7.786470305149253424e-01 7.211134281112338007e-01 5.798251251580941457e-01 3.937845701302477019e-01 2.180598982120980078e-01 1.242999695994456699e-01 1.422224054154089812e-01 1.721942896181331006e-01 1.873093366305219887e-01 2.019697783509045164e-01 2.246215767429672883e-01 2.523193335109055746e-01 2.802659521269719733e-01 3.068876892028287728e-01 3.331199739744052368e-01 3.600499241010537421e-01 3.865642312016265847e-01 4.082196007905027346e-01 4.182444208692706056e-01 4.100753178284958778e-01 3.799386175527872944e-01 3.283701919188893315e-01 2.603261011121042467e-01 1.841453815536594485e-01 1.102627689395035970e-01 5.334876642975494576e-02 4.584433749624026999e-02 6.955956353629838551e-02 8.531787195639153887e-02 8.870129500155855828e-02 8.225328868806108806e-02 6.948218976391741519e-02 5.332687615361462324e-02 3.575749789904546228e-02 1.841441808617549220e-02 9.553205483967340539e-03 2.222178347124300485e-02 3.706448804120460183e-02 4.930698034227967708e-02 5.759975154501836142e-02 6.133997452059569699e-02 6.064807675938548026e-02 5.649085224865160737e-02 5.086470940734426349e-02 4.689891182715203582e-02 4.788136380411753962e-02 5.462358503260349163e-02 6.497989982702921663e-02 7.631506114488885439e-02 8.680779666069167455e-02 9.543403851733212040e-02 1.017370563222994573e-01 1.056587365044093924e-01 1.074217820082660618e-01 1.074357576633722389e-01 1.062132431503794994e-01 1.042909616856035060e-01 1.021563220980072073e-01 1.001851662550492794e-01 9.860094120378433413e-02 9.746514339287490336e-02 9.670100553323740522e-02 9.614069462923077736e-02 9.557910371450971387e-02 9.481919237351256469e-02 9.370151825765586640e-02 9.211799734265109507e-02 9.001381794389536062e-02 8.738212616573533265e-02 8.425519757491592432e-02 8.069455736844113880e-02 7.678146928463851217e-02 7.260850204206084624e-02 6.827244688355178781e-02 6.386861373939216324e-02
7.100700657781450209e-02 7.144989354583458629e-02 7.212195119586503611e-02 7.306999389665025380e-02 7.432506001997875311e-02 7.589639120239684289e-02 7.776756073138241243e-02 7.989588179856772776e-02 8.221570796980487428e-02 8.464566371728679539e-02 8.709942565855856300e-02 8.949945787744409409e-02 9.179292747481916648e-02 9.396860172970675218e-02 9.607255229222555482e-02 9.821879990637920332e-02 1.005889122112948175e-01 1.034132758257427509e-01 1.069287895670705812e-01 1.113154609609618012e-01 1.166265129463066180e-01 1.227357150296402855e-01 1.293235382939722233e-01 1.359114335842512011e-01 1.419416377300039278e-01 1.468965512608796098e-01 1.504544502096634706e-01 1.526766959744196295e-01 1.542000032071791371e-01 1.563450065083424600e-01 1.609532018399716102e-01 1.697588024476903990e-01 1.834358856320414122e-01 2.009421779828908794e-01 2.196211013053581407e-01 2.358354743983084034e-01 2.457001075942988333e-01 2.457729791940325148e-01 2.337933501056096430e-01 2.096547184253617080e-01 1.770334582845453919e-01 1.465274429562828939e-01 1.376329481029953394e-01 1.616278552085033682e-01 2.037171666808339499e-01 2.443731950875981940e-01 2.715511083135163650e-01 2.798425007184573987e-01 2.697220879115496128e-01 2.471585718216229577e-01 2.217963672569280009e-01 2.019765672258664047e-01 1.882839232377936378e-01 1.735455827884344049e-01 1.507297265710941803e-01 1.192195317101689273e-01 8.529485955652257867e-02 5.936845417114898493e-02 5.217991086258538802e-02 6.583280861941842588e-02 9.070769021300580104e-02 1.133879096692398114e-01 1.201975296517413805e-01 1.040076350229305890e-01 7.578326839522486758e-02 7.652661038554685324e-02 1.081936687534107433e-01 1.259009334957172099e-01 1.161450603324272468e-01 1.116263825782788377e-01 1.725709176090634567e-01 2.878644351326163919e-01 4.333922298854941402e-01 5.951369073685182087e-01 7.491840490383411266e-01 8.598352657833349122e-01 8.932128981920709476e-01 8.333118179510675683e-01 6.900667034576138947e-01 4.962062932267883864e-01 2.969941006908655146e-01 1.468993210572916708e-01 1.227097145736630590e-01 1.658529133304418035e-01 1.873851225543476939e-01 1.835170202255485550e-01 1.704509515195457570e-01 1.701354148739031291e-01 1.979402307783545978e-01 2.492672932584847345e-01 3.099442073938433739e-01 3.682453222190317232e-01 4.161644737092290436e-01 4.479003461659180618e-01 4.588497793126860014e-01 4.457561621893774140e-01 4.077251276887598475e-01 3.471921044680284507e-01 2.700102027831283169e-01 1.844513083287863953e-01 9.955258222291123171e-02 2.434833587416119702e-02 4.139961153845587299e-02 8.664069474299544715e-02 1.151471518320376086e-01 1.280561263344498490e-01 1.279345407142230273e-01 1.179879589519952643e-01 1.018460128094659384e-01 8.368629978441878559e-02 6.845523769909692136e-02 6.093648568784607727e-02 6.191023555877783052e-02 6.677050234097553494e-02 7.044867615493864699e-02 7.029535383505897128e-02 6.587656202449362897e-02 5.853777280552026341e-02 5.142243139548189484e-02 4.916564506412167412e-02 5.477223196093721630e-02 6.638583440585370254e-02 8.020937761290850010e-02 9.347908301830074040e-02 1.046471599844043393e-01 1.129828895056289723e-01 1.183024523466310735e-01 1.208032200759003860e-01 1.209429751843857509e-01 1.193368652112917760e-01 1.166616610509109142e-01 1.135646276864352017e-01 1.105806650712005818e-01 1.080685036108634395e-01 1.061808889880342249e-01 1.048783830189409100e-01 1.039812614986140998e-01 1.032393101240587363e-01 1.023963870706141865e-01 1.012354483538497191e-01 9.960137254107261084e-02 9.740622586929091609e-02 9.462359071915917019e-02 9.127753439643626621e-02 8.742993068110613275e-02 8.316824202166746283e-02 7.859478453403812015e-02 7.381785258434124530e-02 6.894472940426414620e-02 6.407643718109580500e-02 5.930400822966666596e-02
7.711208797200966303e-02 7.768811723413406034e-02 7.841600951300552180e-02 7.935317266356238519e-02 8.055172908102109508e-02 8.205177732669649560e-02 8.387460113462896771e-02 8.601707421440989154e-02 8.844853124186469184e-02 9.111107943009867649e-02 9.392383544159521591e-02 9.679109107377696641e-02 9.961407436694137696e-02 1.023057543622476750e-01 1.048078525257291060e-01 1.071085986648808441e-01 1.092585429877294539e-01 1.113798328948879257e-01 1.136622525630839597e-01 1.163385496162581412e-01 1.196348477235691932e-01 1.237014379134262904e-01 1.285427616494412839e-01 1.339746627515976951e-01 1.396340291199458516e-01 1.450530139805445706e-01 1.497980547839553034e-01 1.536684908968913299e-01 1.569403705112256964e-01 1.606009875683323540e-01 1.664196773646978156e-01 1.765898493877456343e-01 1.928149890068860950e-01 2.152714332555510923e-01 2.421911171876025837e-01 2.702176339404550043e-01 2.950897884247927760e-01 3.123312606671809766e-01 3.179422469095948278e-01 3.091991515886306496e-01 2.856801821323243784e-01 2.507197958550109740e-01 2.136004567118603148e-01 1.910823645816884242e-01 1.985410345643530416e-01 2.305426091217643025e-01 2.670437046949479809e-01 2.917451017972164662e-01 2.965103895233571207e-01 2.807365197449661065e-01 2.503625717705561526e-01 2.156005538814662614e-01 1.857896744906040176e-01 1.626390200809159081e-01 1.397689842639776858e-01 1.115771795725691851e-01 8.225921316857040533e-02 7.068689494376852178e-02 9.073712799528912964e-02 1.273543248166799091e-01 1.680959683931569915e-01 2.041741004135503301e-01 2.229404311945300809e-01 2.112597053681717629e-01 1.635452312639283645e-01 8.772978461533498251e-02 1.441328420854633835e-02 6.532709434804347126e-02 9.567204702261825067e-02 1.115993737861390306e-01 1.829793894824729428e-01 3.214170966640206850e-01 4.904352054360807123e-01 6.583831682430534293e-01 7.984993941186387945e-01 8.871894573039529330e-01 9.062210768039041797e-01 8.478147114750330671e-01 7.189243785006281806e-01 5.410371618558008633e-01 3.451441325802891980e-01 1.678689181018770127e-01 9.111166008098982305e-02 1.615852033033848834e-01 2.226891472907018554e-01 2.439732483326872703e-01 2.276929642388981212e-01 1.891704324159068085e-01 1.659594175758330736e-01 2.003503058505755885e-01 2.748219909115880433e-01 3.527632949542403584e-01 4.153690708331341241e-01 4.546694910149203794e-01 4.674060343098720427e-01 4.526214996206045504e-01 4.114707685297603335e-01 3.478827547266137854e-01 2.688966713497995542e-01 1.845371523259339008e-01 1.095160817676988502e-01 7.492683392672910836e-02 9.944718877782769695e-02 1.353147389211990792e-01 1.597725436138852373e-01 1.694441215948148949e-01 1.660614611726036471e-01 1.534372601175937323e-01 1.364101713839246388e-01 1.199505359335110294e-01 1.077776973662861182e-01 1.006766603322596515e-01 9.628015652664516366e-02 9.114370805095441119e-02 8.293829401957004965e-02 7.133847755491880271e-02 5.836099103908500701e-02 4.908650092232667850e-02 5.035351443278428957e-02 6.256005460379926442e-02 7.963210491871812458e-02 9.680035169554475349e-02 1.116105349569966459e-01 1.229201799955430274e-01 1.303578487141408560e-01 1.340671488166859937e-01 1.345488691644351198e-01 1.325359483323191589e-01 1.288801489424640234e-01 1.244429287649834182e-01 1.199895803105357484e-01 1.160944279562982628e-01 1.130757658918481734e-01 1.109828035270022939e-01 1.096426388188513762e-01 1.087489215270266568e-01 1.079572972401321163e-01 1.069586370457646235e-01 1.055196015919078328e-01 1.034951187103049786e-01 1.008228909968011677e-01 9.750908097293145560e-02 9.361126846390539769e-02 8.922203181382529213e-02 8.445468761067040364e-02 7.943169493018731320e-02 7.427570797733261398e-02 6.910302452240538185e-02 6.401909080650108885e-02 5.911571154053255062e-02 5.446963655068597088e-02
8.087428398465128232e-02 8.159618796870876656e-02 8.239564145325681266e-02 8.332823827925656124e-02 8.445275083986576725e-02 8.582594569529393425e-02 8.749592305704304018e-02 8.949466107430407991e-02 9.183086893497871550e-02 9.448447770532580892e-02 9.740401063669204551e-02 1.005077042933178039e-01 1.036887630608033239e-01 1.068247119211435253e-01 1.097905492848733899e-01 1.124752129093979230e-01 1.148005428628591923e-01 1.167411741674002357e-01 1.183423520601587509e-01 1.197304578291248783e-01 1.211085913247859913e-01 1.227286893710945598e-01 1.248357292054777662e-01 1.275915803147667782e-01 1.310037634960275477e-01 1.348972887647227614e-01 1.389648687688136430e-01 1.429136690619321748e-01 1.467061342420170333e-01 1.508642751245435065e-01 1.567354056589144173e-01 1.664752092451351750e-01 1.824358188689291504e-01 2.060272496160498457e-01 2.367887103170942531e-01 2.722855239136395267e-01 3.086114740112087529e-01 3.410266864041268664e-01 3.645956727373486639e-01 3.749123041311903659e-01 3.690097638042564299e-01 3.465251613814658849e-01 3.112036797896537976e-01 2.726994212061842893e-01 2.469212128454573441e-01 2.480115811621172173e-01 2.727338165409377568e-01 3.027965128140481799e-01 3.210657925343499142e-01 3.186928511488665849e-01 2.955496348794480754e-01 2.588126861448220573e-01 2.194604569126629989e-01 1.857101744936236198e-01 1.569760274460482163e-01 1.274538620524833243e-01 9.957553513485591090e-02 9.538033933148941379e-02 1.284777408068342730e-01 1.786522107222190958e-01 2.301996394475692154e-01 2.747361968786645181e-01 3.016159331487844319e-01 2.970700678150841600e-01 2.516418934669175100e-01 1.696776091440836409e-01 7.831461369076508916e-02 6.422059339092160701e-02 1.057189940502170494e-01 1.321563405386706469e-01 2.008307500858562966e-01 3.380889203955899647e-01 5.013829214600210582e-01 6.474701913507124873e-01 7.500589049242524231e-01 7.998466241147170752e-01 7.974404100685330565e-01 7.453227374325822607e-01 6.460110694004737031e-01 5.058932052354467857e-01 3.381627596348786291e-01 1.621934455714131029e-01 4.786852111425048822e-02 1.686673044553118062e-01 2.727395902906818992e-01 3.265146226084724157e-01 3.250484747966051469e-01 2.782448844224662543e-01 2.174275811187284246e-01 2.001369363906321530e-01 2.517106363187896489e-01 3.265847276345155148e-01 3.899018533585385526e-01 4.294136845490564847e-01 4.421018770183385294e-01 4.282831751247811458e-01 3.903832934818974310e-01 3.336275712813316918e-01 2.669703354815391450e-01 2.039339646100341297e-01 1.626527058394555136e-01 1.558582862815039993e-01 1.722111343756929092e-01 1.906681698559881954e-01 2.000393162340732278e-01 1.979307350289463141e-01 1.866209199041119204e-01 1.705473762553403883e-01 1.543880084540333042e-01 1.411749860316945937e-01 1.310050270312795029e-01 1.215061117873659918e-01 1.097816396528411426e-01 9.414387566612250624e-02 7.495548488840163281e-02 5.550571263825989504e-02 4.452014591536949256e-02 5.204128128397416536e-02 7.186624672079856835e-02 9.397293313905476231e-02 1.137891930876031438e-01 1.294081241436567664e-01 1.401199578864496809e-01 1.459299579373720124e-01 1.473349464730945857e-01 1.451686396389394174e-01 1.404687386876301569e-01 1.343514869564458314e-01 1.278864240707125177e-01 1.219697435735613705e-01 1.172091202927367098e-01 1.138529565218481393e-01 1.118007475251712596e-01 1.106992360093630584e-01 1.100822707513161997e-01 1.094964633251451214e-01 1.085790678047281188e-01 1.070873557375694590e-01 1.048953686627167731e-01 1.019746404433263948e-01 9.837002634055791450e-02 9.417647500975080688e-02 8.951917812886750481e-02 8.453774499360469652e-02 7.937423339755139695e-02 7.416455048016981633e-02 6.903265147707808580e-02 6.408697789908519848e-02 5.941862828450686362e-02 5.510081774921509606e-02 5.118924724842045110e-02
8.202084989936446469e-02 8.283268352811989921e-02 8.365863576600797435e-02 8.454484160221807654e-02 8.554605970345788291e-02 8.672297900182905639e-02 8.813761936568768884e-02 8.984679183072825925e-02 9.189403213413187277e-02 9.430094358007999611e-02 9.705930203965719427e-02 1.001254013809579763e-01 1.034178816593247230e-01 1.068197956689128508e-01 1.101851584306139248e-01 1.133498776716523049e-01 1.161468127789683502e-01 1.184246165646449939e-01 1.200697301915486098e-01 1.210301271383846106e-01 1.213378275010939256e-01 1.211246347568370879e-01 1.206223439809743919e-01 1.201367289134116223e-01 1.199884104933153783e-01 1.204289450522465915e-01 1.215670060699504396e-01 1.233629349439821221e-01 1.257480408656018733e-01 1.288892496344939409e-01 1.335505071066931670e-01 1.413738736338470137e-01 1.547264427673868681e-01 1.758315942423672451e-01 2.055743872060783461e-01 2.428668663622255974e-01 2.848111704672487976e-01 3.271972626009919671e-01 3.650324021515605200e-01 3.931389747867261586e-01 4.069383505762087516e-01 4.034893949050879502e-01 3.827998190883343255e-01 3.493705159364451918e-01 3.135547945076204712e-01 2.904234499854916329e-01 2.910607287714618296e-01 3.107513834948688602e-01 3.326308331936864149e-01 3.413469635106403111e-01 3.300872115523085792e-01 3.013681757426430741e-01 2.645052351136700231e-01 2.293960086057422187e-01 1.985383240055088594e-01 1.664973573160628828e-01 1.321217709591030742e-01 1.147805566690955070e-01 1.403904704266826509e-01 1.923636516508522298e-01 2.462468708733697720e-01 2.927033928671461394e-01 3.258953849633279831e-01 3.346405632158185872e-01 3.056207058047373248e-01 2.355146487528596011e-01 1.441570000896200687e-01 9.462034140515611369e-02 1.260267423536567677e-01 1.608869094275004186e-01 2.087672246137574072e-01 3.088197743263474404e-01 4.357573960488140830e-01 5.407732176760563503e-01 5.952298110232706607e-01 5.994550745366831190e-01 5.724860086093418454e-01 5.302393965425089561e-01 4.714174969254718572e-01 3.850939447851726150e-01 2.657515782809976579e-01 1.189692846890883782e-01 4.221741356818777685e-02 1.932934792810014069e-01 3.132545621260754976e-01 3.813756521348511952e-01 3.889706742139461548e-01 3.447723517254902559e-01 2.774862959636364423e-01 2.341252174255640250e-01 2.487129787248075763e-01 2.973931676879236208e-01 3.442791437539123311e-01 3.743739518316444026e-01 3.845739899450825172e-01 3.758739120556541247e-01 3.514555120016780165e-01 3.173082057193979399e-01 2.824601397020298776e-01 2.566926834087947529e-01 2.450895112038250223e-01 2.440114582700417534e-01 2.446750608113646974e-01 2.399124144245168289e-01 2.272080546232743692e-01 2.083131438275837299e-01 1.875345455238286441e-01 1.693984660052239022e-01 1.560704004637100684e-01 1.460306445569035383e-01 1.354263268987980495e-01 1.207139232191887096e-01 1.003211963987829802e-01 7.518890058555476041e-02 4.998571216291362862e-02 3.913383667650309483e-02 5.546421682964821492e-02 8.223358845467135247e-02 1.081594185327312829e-01 1.295693558746763285e-01 1.450809479517871647e-01 1.543699749505829666e-01 1.578007136650714792e-01 1.562233470084365416e-01 1.508140981429964556e-01 1.429324996267788694e-01 1.339850951245557531e-01 1.252828932255088401e-01 1.178833018018800166e-01 1.124334200993397509e-01 1.090764645364736551e-01 1.074934484457986672e-01 1.070795859278135392e-01 1.071626676588504634e-01 1.071647355917915434e-01 1.066749354042275111e-01 1.054555763083514786e-01 1.034150798053850434e-01 1.005712134347717113e-01 9.701607260299986712e-02 9.288692841086698682e-02 8.834361685315335333e-02 8.355182929667602509e-02 7.867129414990559066e-02 7.384783492618635092e-02 6.920840737639058493e-02 6.485836873240304057e-02 6.088038779620306984e-02 5.733455786006046856e-02 5.425941754252689569e-02 5.167370111524204751e-02
8.051502000035828943e-02 8.130088800224816170e-02 8.205068045447197478e-02 8.279754091088570300e-02 8.358570721684226157e-02 8.447029750441259477e-02 8.551552685962920952e-02 8.679082097455063927e-02 8.836449198123037807e-02 9.029507858161459066e-02 9.262108512374626901e-02 9.535050026298741432e-02 9.845186221899707157e-02 1.018485593796558397e-01 1.054175391611854862e-01 1.089929122090630836e-01 1.123744098639333500e-01 1.153404493932184000e-01 1.176656185416092432e-01 1.191424857208459726e-01 1.196075051447742371e-01 1.189701424892067871e-01 1.172428818592359673e-01 1.145671220471149165e-01 1.112259713644326020e-01 1.076307421166514122e-01 1.042684163140742554e-01 1.016131460724323671e-01 1.000453485924366615e-01 9.987113330403767086e-02 1.015343709655115167e-01 1.059976215632549429e-01 1.150237350714816559e-01 1.308833205022700286e-01 1.553499947008682713e-01 1.887035149977453474e-01 2.294524968363825523e-01 2.745813681179751220e-01 3.199045005573649680e-01 3.604713636334259674e-01 3.911459977857578707e-01 4.074566200866054921e-01 4.067389808227823145e-01 3.895205327724320932e-01 3.609322746422379269e-01 3.313242677248615653e-01 3.135831739040145227e-01 3.145958154050259581e-01 3.279437740154360625e-01 3.393736198428668471e-01 3.379067732904503241e-01 3.215319332324323987e-01 2.967032338072306819e-01 2.722063766948388808e-01 2.497408521252896807e-01 2.214887181944542593e-01 1.807710165887226605e-01 1.376044643659427025e-01 1.273743780823229921e-01 1.623163161654726794e-01 2.069876443987504477e-01 2.443162675729794175e-01 2.769566917606948175e-01 3.026343917010129725e-01 3.035460086298525373e-01 2.611530407471205351e-01 1.784181816226692308e-01 1.072347986533286751e-01 1.385426039666547982e-01 1.914378270169953544e-01 2.120400189053050777e-01 2.310374179542506179e-01 2.831912358381499795e-01 3.401913389779668284e-01 3.586417305400909639e-01 3.279146013151406081e-01 2.735497210028432491e-01 2.356414878008566971e-01 2.224649115695430390e-01 2.014049335553040054e-01 1.478461199152984185e-01 7.489957522624968167e-02 1.101453737421964896e-01 2.241491703315020290e-01 3.241691058697694361e-01 3.821086138606363258e-01 3.882465617103528777e-01 3.508761606181244885e-01 2.946368655212395216e-01 2.524298899358966564e-01 2.444064246760912218e-01 2.600747343872489292e-01 2.793631876541902148e-01 2.934218865136868359e-01 3.021243723754278854e-01 3.078394834192867968e-01 3.129224552149419969e-01 3.191274368317547627e-01 3.266552782463777449e-01 3.331714314987541115e-01 3.343374415367186270e-01 3.258452587079032070e-01 3.055283070200714435e-01 2.745115727629544589e-01 2.372541113139242652e-01 2.006232379069365357e-01 1.717244506787951042e-01 1.540525921627501349e-01 1.444646350565143567e-01 1.356957422872446806e-01 1.216828439205258766e-01 9.996026097954545386e-02 7.161050013565409267e-02 4.242940093941693913e-02 3.463381702384589478e-02 6.024455008177688475e-02 9.199238950665895864e-02 1.202126230711657168e-01 1.420836053872482907e-01 1.565943311329033860e-01 1.637251629893109184e-01 1.641549743841889952e-01 1.590589184911773701e-01 1.499370118411366692e-01 1.384653301936706327e-01 1.263599441647526578e-01 1.152270811088287328e-01 1.063624921717097743e-01 1.005036790457083939e-01 9.765560559717048617e-02 9.716888264459953850e-02 9.806913825336389945e-02 9.941301088913585826e-02 1.004888502542885115e-01 1.008588127373295229e-01 1.003188074242302580e-01 9.883622224910645904e-02 9.649221742765100307e-02 9.343599158763271628e-02 8.985089703866977473e-02 8.593025671123676046e-02 8.186062706557535595e-02 7.781064642123713959e-02 7.392406200335792377e-02 7.031593180924464170e-02 6.707132540140924026e-02 6.424608139937681983e-02 6.186929230340355162e-02 5.994716882407094549e-02 5.846782171255038990e-02 5.740637594623347606e-02
7.654249688473779845e-02 7.714330280479061996e-02 7.766961116164111667e-02 7.814132953303730422e-02 7.858952529127513631e-02 7.905814401588741325e-02 7.960491372663880405e-02 8.030074475597943906e-02 8.122681255551607304e-02 8.246858346620582203e-02 8.410645328125992970e-02 8.620346713164180052e-02 8.879160514624784284e-02 9.185892780784121747e-02 9.534001441511746888e-02 9.911146115914856725e-02 1.029930976087031075e-01 1.067546457827455164e-01 1.101271892399354330e-01 1.128190135137846356e-01 1.145358051908852148e-01 1.150055103848999505e-01 1.140081277486539590e-01 1.114102200883808347e-01 1.072028453342446647e-01 1.015396871129368161e-01 9.476896620140765060e-02 8.744785661276725797e-02 8.032311699214358947e-02 7.426584552725434829e-02 7.018577194331818148e-02 6.903077684638365963e-02 7.198154680028617802e-02 8.065544077373765219e-02 9.681217022662993998e-02 1.215579562812067194e-01 1.547651917724444659e-01 1.949715042573800794e-01 2.394643743994145646e-01 2.844309167614642586e-01 3.252679823512741319e-01 3.571581585286195404e-01 3.759563237864214091e-01 3.793532516945812283e-01 3.681645947769270899e-01 3.473363384985054259e-01 3.256351240734732810e-01 3.122233236619136876e-01 3.102602545225470188e-01 3.140601088761647564e-01 3.149305564585416217e-01 3.093569422491750376e-01 3.016313174190402568e-01 2.980094341308226480e-01 2.961907387691841698e-01 2.832529056701983405e-01 2.463254085890066725e-01 1.848751567026400977e-01 1.196819132630306259e-01 9.714486461094996861e-02 1.183170222773955865e-01 1.353583375954419965e-01 1.540285934799319467e-01 1.952960188282255316e-01 2.355976758554036987e-01 2.336726167892954065e-01 1.721491075680204319e-01 9.155519304520193247e-02 1.391255294468868031e-01 2.200689801716091409e-01 2.333686168991238874e-01 1.667327296117888380e-01 6.381908883479139871e-02 1.087753957973366936e-01 1.857331951003121373e-01 1.988985407963818897e-01 1.529299226099286590e-01 8.901686366236082060e-02 8.248083434673049441e-02 1.160060685762900612e-01 1.341805129949961706e-01 1.482170476720780228e-01 1.852282740528842508e-01 2.419694406603202230e-01 2.937171087537916447e-01 3.209672398182709663e-01 3.173081277430853664e-01 2.897832324485668520e-01 2.547132652124174390e-01 2.279118434826749862e-01 2.133466830190012264e-01 2.041348796356182993e-01 1.960896582638304575e-01 1.953071888484952112e-01 2.124337232578033807e-01 2.498930572343588397e-01 2.992444457895343524e-01 3.488094397222699650e-01 3.883225040436451558e-01 4.100835221820148258e-01 4.095808293735030969e-01 3.860969242549514013e-01 3.429381464216733622e-01 2.870869001116405084e-01 2.283682705305872251e-01 1.780913986077274913e-01 1.456743364297030940e-01 1.314658187630830255e-01 1.247600970861512670e-01 1.141094802664986696e-01 9.426086617725971950e-02 6.559931383471170885e-02 3.434921606255371407e-02 3.150926471590588529e-02 6.407484134895875816e-02 9.860273971532106108e-02 1.277525491213242215e-01 1.491852864818638824e-01 1.620949694884262493e-01 1.666736338645587734e-01 1.638442981318049274e-01 1.550406847356651796e-01 1.420196597867210975e-01 1.267149125637678231e-01 1.111298974887799246e-01 9.723173230535679668e-02 8.673989758762634672e-02 8.069342666754386606e-02 7.898062882729360579e-02 8.040819658631999378e-02 8.340075520268923348e-02 8.665012056538907992e-02 8.932877408184917989e-02 9.102749449798783199e-02 9.162726703905503534e-02 9.118935391573462779e-02 8.987671458913518152e-02 8.790066371143666346e-02 8.548515267806154616e-02 8.284313107288443501e-02 8.016143602875183682e-02 7.759203963127984938e-02 7.524833549388806886e-02 7.320556860452254178e-02 7.150458967959565093e-02 7.015796921404612863e-02 6.915732141639124864e-02 6.848064940706960479e-02 6.809872090854642013e-02 6.797987109491877844e-02 6.809306923420771485e-02
7.048446951671222260e-02 7.072142642548205627e-02 7.085329737645319759e-02 7.088897017672003698e-02 7.084696398294609843e-02 7.075831790632021445e-02 7.066953550832653919e-02 7.064505388943043140e-02 7.076835274981255197e-02 7.114044871651510615e-02 7.187433601251769222e-02 7.308427126400000862e-02 7.486996102984976031e-02 7.729758819206394849e-02 8.038138053431281849e-02 8.406987012364641743e-02 8.823957877363450275e-02 9.269644978108522448e-02 9.718350428700171795e-02 1.013928329006920231e-01 1.049808429876265409e-01 1.075868035113526078e-01 1.088555006729389624e-01 1.084650114029030998e-01 1.061602557804170177e-01 1.017921997388989558e-01 9.536140918161657709e-02 8.706313931799666839e-02 7.732932230170330712e-02 6.686078423129893089e-02 5.664092869609509140e-02 4.792017031350227080e-02 4.215931673945904484e-02 4.092358543554606293e-02 4.573065837037511988e-02 5.785442182533529626e-02 7.807344006636965372e-02 1.063963784068479856e-01 1.418286429106064561e-01 1.822375071381223954e-01 2.243823114050051415e-01 2.641812454087536510e-01 2.972659416977206370e-01 3.198232890093036240e-01 3.296304690076716781e-01 3.270352786306217063e-01 3.153947650127411073e-01 3.002329222887977767e-01 2.866797226303046675e-01 2.766691275849692544e-01 2.694964918866294412e-01 2.665388145939088793e-01 2.740008088594277358e-01 2.959715560574325832e-01 3.236569792099437404e-01 3.372155956712425406e-01 3.177034516180836654e-01 2.573475733956175349e-01 1.645662154770696772e-01 6.292128662577299580e-02 1.656998517193088855e-02 4.769708556163921448e-02 2.470061693559119295e-02 5.122749126098184724e-02 1.216984606377169986e-01 1.545764840639842486e-01 1.214641722989107386e-01 4.887482208207529627e-02 1.350221698411107618e-01 2.432763647311957655e-01 2.866646470840689132e-01 2.580996106893574948e-01 2.266846060822770292e-01 2.858667869243093906e-01 3.778952117993912840e-01 4.232101323562896256e-01 4.067137794599467449e-01 3.566938189564642370e-01 3.128095356952227957e-01 2.900376121714743904e-01 2.754938928519705676e-01 2.592284821961584051e-01 2.438452699811996804e-01 2.325009220884780847e-01 2.224446035285163603e-01 2.095709397737026414e-01 1.935135533292727805e-01 1.780614864693092492e-01 1.673796415093752044e-01 1.603187410151655223e-01 1.497035142428255472e-01 1.290000839266182975e-01 1.021982516543333414e-01 9.947814624235354342e-02 1.503212442109924107e-01 2.309482348431016741e-01 3.163229146156190108e-01 3.905702743495410023e-01 4.420291229638652064e-01 4.631563072549372828e-01 4.514510385911253421e-01 4.098294964121400041e-01 3.460812308435908258e-01 2.716252188789452515e-01 2.000930088955928665e-01 1.457526101825467046e-01 1.180351804044656172e-01 1.098881816318030002e-01 1.033496104303635865e-01 8.757263278833607445e-02 6.093676786407736107e-02 2.867848221021097530e-02 2.738457938107176012e-02 6.343332941682207349e-02 9.911590586145135884e-02 1.283984148123492319e-01 1.490904752598978811e-01 1.604550267156512056e-01 1.628007119264385516e-01 1.572016381598964341e-01 1.452420055146398936e-01 1.287993414511956480e-01 1.098915755867563432e-01 9.061494917491931533e-02 7.319100258042994522e-02 6.003022337619189075e-02 5.327004389216265234e-02 5.318586120055781435e-02 5.751762554220846840e-02 6.346434160722656814e-02 6.922278931001887847e-02 7.396232192329209310e-02 7.742833742190852186e-02 7.966577535658293796e-02 8.086424513002408998e-02 8.127091051002489908e-02 8.113917687559332736e-02 8.069795697794417133e-02 8.013447016448728422e-02 7.958708048128831924e-02 7.914592389807033335e-02 7.885920995611064854e-02 7.874287912116571808e-02 7.879128177434195635e-02 7.898693967641953750e-02 7.930816540406122883e-02 7.973409461780582574e-02 8.024730220500828071e-02 8.083452836171063638e-02 8.148615606691661517e-02 8.219503542656195205e-02
6.287540989832209049e-02 6.257872228299744821e-02 6.214885150049923729e-02 6.158752121217940523e-02 6.090390013584762868e-02 6.011790787523134394e-02 5.926436013042532536e-02 5.839781796445219636e-02 5.759760946434963613e-02 5.697178813994003416e-02 5.665778629299274977e-02 5.681657785171752989e-02 5.761728977442291677e-02 5.921176227117164875e-02 6.170368026291821184e-02 6.512153751124150070e-02 6.940416771759601311e-02 7.440120414458691045e-02 7.988396092167265872e-02 8.556015268147587616e-02 9.108839266895087106e-02 9.609203072387817457e-02 1.001742014584259266e-01 1.029366759730890452e-01 1.040048825180751313e-01 1.030608255491145264e-01 9.988481274595141512e-02 9.440589998314664888e-02 8.675960241721875077e-02 7.734893331737967281e-02 6.689804698419385409e-02 5.646519288184202734e-02 4.731599604610880333e-02 4.046662060594931332e-02 3.595150053040264970e-02 3.286224896222798147e-02 3.138297493814534711e-02 3.567448491485372686e-02 5.103622299394856149e-02 7.737556858887063849e-02 1.116665737539868780e-01 1.504145987352901170e-01 1.897340421532093258e-01 2.255216767031202052e-01 2.540066887901411552e-01 2.724567717345552365e-01 2.797324449113088862e-01 2.763536474082692873e-01 2.639673812160390765e-01 2.448414882660004122e-01 2.230643356024394897e-01 2.087508063797092750e-01 2.191891198590177336e-01 2.619263036081854734e-01 3.200413126042479517e-01 3.655585196157092875e-01 3.737870093405800120e-01 3.311709525843227753e-01 2.424217332803316749e-01 1.425697625101302879e-01 1.261983954952445586e-01 1.849238065212462090e-01 2.128045299053029360e-01 1.881669602755321469e-01 1.317465300103647374e-01 7.885841517389156896e-02 3.528467915585323245e-02 3.546846541617979659e-02 1.410281856310253712e-01 2.578761808146670109e-01 3.550457343530546428e-01 4.252178368703826150e-01 4.885845969143045031e-01 5.584559605184782338e-01 6.137586145549374095e-01 6.239254598045633760e-01 5.836300955709066152e-01 5.187291782710603538e-01 4.631752528653011458e-01 4.260248350846787546e-01 3.890601900480763486e-01 3.357389927248555783e-01 2.660483776178318438e-01 1.911773513871261043e-01 1.246739300728197941e-01 7.674839160893159873e-02 5.189882872395402968e-02 4.896945238172715348e-02 5.986514136758026849e-02 7.197476157948157205e-02 7.350434724559515298e-02 5.559716891519904391e-02 1.586062947634428802e-02 5.769704170034987978e-02 1.455101402520964093e-01 2.439940975476826979e-01 3.390843222435016568e-01 4.161343375677407086e-01 4.629610335028549462e-01 4.726310754011673332e-01 4.449453907098757655e-01 3.863096583168593723e-01 3.082920845514800501e-01 2.256477502323737672e-01 1.547953771724747685e-01 1.117003735925681807e-01 9.918885301391085207e-02 9.682429930597637180e-02 8.646375714486437269e-02 6.349075391717468042e-02 3.118894643592429183e-02 1.844660136367711270e-02 5.452871744378627594e-02 9.068159644561825383e-02 1.202232500523956610e-01 1.408686045571602430e-01 1.518487917701575596e-01 1.535060911632324665e-01 1.469766999695856224e-01 1.338887675863037197e-01 1.160971220828655032e-01 9.547692609779756534e-02 7.379671355940917166e-02 5.271577511306219793e-02 3.410229547183475651e-02 2.154926766941017355e-02 2.137255064559190343e-02 2.992524310468360968e-02 3.958611853560395355e-02 4.809544847057874162e-02 5.509036624381462299e-02 6.069777559425808960e-02 6.518614669896403979e-02 6.884593099290829687e-02 7.193549534629924136e-02 7.465607990492320600e-02 7.714492557414112661e-02 7.948087238908524421e-02 8.169735790725260460e-02 8.379806123963848274e-02 8.577148142946193488e-02 8.760227809849040204e-02 8.927866823530210272e-02 9.079618889861645892e-02 9.215863799058673922e-02 9.337712279087530265e-02 9.446804907182723698e-02 9.545070299256484814e-02 9.634488797919175951e-02 9.716891150874146232e-02 9.793808088446562254e-02
5.434698760376419080e-02 5.338852109274656171e-02 5.226564435709589451e-02 5.097743777763912021e-02 4.952865414338653016e-02 4.793291283285424503e-02 4.621735683991565896e-02 4.442924139653645077e-02 4.264477681378051749e-02 4.097982789443604945e-02 3.960007403925999009e-02 3.872426450740547310e-02 3.860948761966470633e-02 3.950858235282437431e-02 4.160646618997942275e-02 4.496682103015321036e-02 4.952051806541390988e-02 5.509317430451182718e-02 6.144296334689604289e-02 6.828673634429990869e-02 7.531129612090295411e-02 8.217632168035010620e-02 8.851603948980447945e-02 9.394458934538814365e-02 9.806828729680806822e-02 1.005071051445764335e-01 1.009273513923641674e-01 9.908747692520224193e-02 9.489902833693478201e-02 8.850483341107445723e-02 8.037492634818052539e-02 7.140887340862281385e-02 6.297817403681778281e-02 5.668235755020688965e-02 5.347689230517034542e-02 5.255492162118172855e-02 5.140501785704314208e-02 4.705936427225435731e-02 3.715682363140533628e-02 2.095455371162592215e-02 1.372454841169492429e-02 4.253980759413580892e-02 8.050228525561763104e-02 1.216964970054359024e-01 1.622578022850234281e-01 1.982608616436111471e-01 2.259872866281957271e-01 2.422120409650288242e-01 2.443452162373230818e-01 2.307459252226873314e-01 2.023280585333197545e-01 1.682991195343868096e-01 1.580360106807493226e-01 2.024912651554963416e-01 2.810483741260658141e-01 3.547271069192760029e-01 3.930839693888968367e-01 3.770190514960888306e-01 3.068275076038765592e-01 2.213998857801523501e-01 2.191004359048060179e-01 3.035544478961648140e-01 3.677727684914343098e-01 3.606669162530212192e-01 2.811743911865245971e-01 1.653015103659720986e-01 8.692122244357992911e-02 1.097588274858147389e-01 1.630339593892860262e-01 2.616435953719446483e-01 4.093953779941143512e-01 5.639209214092072431e-01 6.840018463438416463e-01 7.468143906747217731e-01 7.480899491267172241e-01 6.978912463938745647e-01 6.183798712001614684e-01 5.407746484134348108e-01 4.897579036957463994e-01 4.593165737693277184e-01 4.184412920814319925e-01 3.444383210946181939e-01 2.396375930163361645e-01 1.269601007337479437e-01 4.702617000377311979e-02 6.004572538397254244e-02 7.579819358695834286e-02 6.456178569130152645e-02 4.428655464172662898e-02 4.148185389517169280e-02 5.040583746217382199e-02 4.920968625638902361e-02 4.463784455397607626e-02 8.168254854171250190e-02 1.581241907218411957e-01 2.496336374635225452e-01 3.370336275969951778e-01 4.030856493531650986e-01 4.351337023882496657e-01 4.278104366094943045e-01 3.839041019414933809e-01 3.132870311809918262e-01 2.307391807959306707e-01 1.542056884444691911e-01 1.045834189473445197e-01 9.387506586716780344e-02 9.943816840747321528e-02 9.648452029657958451e-02 7.860997778950090664e-02 4.838259354650367022e-02 1.509664780734053420e-02 3.494266838509670070e-02 7.147976820291968014e-02 1.024658085908099758e-01 1.250318095850738997e-01 1.382631822998945104e-01 1.424565530545898462e-01 1.387371777376796012e-01 1.287168789256328549e-01 1.141980892472548026e-01 9.694110655443417823e-02 7.850193934354769698e-02 6.014039925661307517e-02 4.279928833662634963e-02 2.718984711107992613e-02 1.430998091591229732e-02 9.110718625474217847e-03 1.584622521432993425e-02 2.491652063254829602e-02 3.371366177925230051e-02 4.202750208350129052e-02 4.990492446473383803e-02 5.738979565740447847e-02 6.448511770196897752e-02 7.115990760185567088e-02 7.736615013509860750e-02 8.305488660393374467e-02 8.818780588475672033e-02 9.274381250983129710e-02 9.672134339897568711e-02 1.001375874566527574e-01 1.030257201839620690e-01 1.054310667842749266e-01 1.074068818430780475e-01 1.090102334784085053e-01 1.102983182838939979e-01 1.113254075990970232e-01 1.121405279712452269e-01 1.127859018886137321e-01 1.132961142124359888e-01 1.136979231552611574e-01
4.556053522061315891e-02 4.389062319049739924e-02 4.201878191690240627e-02 3.994544293093248849e-02 3.767664314096760142e-02 3.522732330708293336e-02 3.262689231846164356e-02 2.992872935523010341e-02 2.722631177088275303e-02 2.467920097870634003e-02 2.254800811182547729e-02 2.121625008256411080e-02 2.113174985731316319e-02 2.261515574635139178e-02 2.568447338566777829e-02 3.011046699114008560e-02 3.559517031316305341e-02 4.187198400208373000e-02 4.871567121853759286e-02 5.592054899484262542e-02 6.327736861858690443e-02 7.055633522692425497e-02 7.749671779453902454e-02 8.380275942827307423e-02 8.914627261341022402e-02 9.317708700743337902e-02 9.554321352844287463e-02 9.592330164460532993e-02 9.407497359239627710e-02 8.990447251515357174e-02 8.356660850576229371e-02 7.560875472343060733e-02 6.716504975678466716e-02 6.010941651185426615e-02 5.670553198557407720e-02 5.809676821817826714e-02 6.285110132660633175e-02 6.779151572623691446e-02 6.967582175782729981e-02 6.597656346127028781e-02 5.526183861125645580e-02 3.842492859790639509e-02 2.717682704068144495e-02 4.813367537039455607e-02 8.666935134109630956e-02 1.294285868642456594e-01 1.702918756605858452e-01 2.038331449136240037e-01 2.246405598050245644e-01 2.276706953961543656e-01 2.094296785096016189e-01 1.713372363821761835e-01 1.310608300571272367e-01 1.414600499390551436e-01 2.160987903677881738e-01 3.030286123918528585e-01 3.632799582774930425e-01 3.724870678181377848e-01 3.249884657912051611e-01 2.541786309767448682e-01 2.562516753467840025e-01 3.543080129790006083e-01 4.454884899301748136e-01 4.634124119869181269e-01 3.952105197256195468e-01 2.772833818898601255e-01 1.897499126872213004e-01 1.785663584440571883e-01 1.849580889847844689e-01 2.526603152744948400e-01 4.283568622972852569e-01 6.272935974701484563e-01 7.662518022375223170e-01 8.041970500343950112e-01 7.470832659183004321e-01 6.352651633666522857e-01 5.189940332126570244e-01 4.367531477771627313e-01 4.003919154838679328e-01 3.861847852359988065e-01 3.537888397901275406e-01 2.802140471947181521e-01 1.758318873679120542e-01 9.445684295962644694e-02 1.156205821890634311e-01 1.544850129493943180e-01 1.586210682149744311e-01 1.354850504482539020e-01 1.056605696138687850e-01 8.599022753979770894e-02 7.776203337756594502e-02 6.960523903662058087e-02 5.935640144172452809e-02 7.855499547099153990e-02 1.415972473838108814e-01 2.214941789592523580e-01 2.947792925922559926e-01 3.434234085242891532e-01 3.563560081679055247e-01 3.313318142737944338e-01 2.747687844535458557e-01 1.999599980330218352e-01 1.259491960775464825e-01 8.221004060752164222e-02 9.039307065262126850e-02 1.119576290012361253e-01 1.191588199233161588e-01 1.077745343906669484e-01 8.117202090564436257e-02 4.584393354626439127e-02 1.904494207132626654e-02 4.410637973639851273e-02 7.737515186459321959e-02 1.045870002808838573e-01 1.237920766997219202e-01 1.349083141991267720e-01 1.387619351277376567e-01 1.366406714420116686e-01 1.299670151906906490e-01 1.200653666248957946e-01 1.080230377861434998e-01 9.463854935400511925e-02 8.044042182632263338e-02 6.575158197192711163e-02 5.077265098466448440e-02 3.566680410339022333e-02 2.067712669675695475e-02 7.085368088992889321e-03 1.130152993604346089e-02 2.503508884304814913e-02 3.864285268525531614e-02 5.153852126014407675e-02 6.351160535656037720e-02 7.443407596257371750e-02 8.422969576195192543e-02 9.286626284858720548e-02 1.003502366081142488e-01 1.067208444723563715e-01 1.120435366097465441e-01 1.164031747388306892e-01 1.198973773483947014e-01 1.226303633867396048e-01 1.247075368886950836e-01 1.262309639688358742e-01 1.272958174434580814e-01 1.279878021193681104e-01 1.283815227770397360e-01 1.285397149412120521e-01 1.285132250080854299e-01 1.283416018963557947e-01 1.280541484598761992e-01
3.712961237174893653e-02 3.481945524247314488e-02 3.227232101527743868e-02 2.949500437654804103e-02 2.650464220807513538e-02 2.333620171013112490e-02 2.005805329671652565e-02 1.680659678897316114e-02 1.386396418204291665e-02 1.179637532132491590e-02 1.144882056845484067e-02 1.325672313378220037e-02 1.675311115499888981e-02 2.127992444303097863e-02 2.642638391747590548e-02 3.196935250312768484e-02 3.777419564877197711e-02 4.374238632935336518e-02 4.978603807337746850e-02 5.581391523273952077e-02 6.172210903691531525e-02 6.738671572779740548e-02 7.265772980797732816e-02 7.735435358334910583e-02 8.126258211650037866e-02 8.413646378408251580e-02 8.570495752956054647e-02 8.568690783342919337e-02 8.381756696633110848e-02 7.989194691225348643e-02 7.383486858252548413e-02 6.581984811713839645e-02 5.649078781707608798e-02 4.739575475056379689e-02 4.157078696679465668e-02 4.262137809494316587e-02 5.064807167876592825e-02 6.193660906936328953e-02 7.267999084868549675e-02 8.009170193267972637e-02 8.228573874704257773e-02 7.851704987200430752e-02 7.023760185772405518e-02 6.364920201338240824e-02 7.056511240503970939e-02 9.576844955024042816e-02 1.315615096345385537e-01 1.688467263428179710e-01 1.998456275616834477e-01 2.174850426210019061e-01 2.158142259515990480e-01 1.918870930321226465e-01 1.508294718090505415e-01 1.210641032561226710e-01 1.525846310817506324e-01 2.246591922057770974e-01 2.871455467084362834e-01 3.094856016273737076e-01 2.797778068955939501e-01 2.209180413470350490e-01 2.220245352472884071e-01 3.215969203522702213e-01 4.249877293820566448e-01 4.649782156399187572e-01 4.236441836013481455e-01 3.297948991302445121e-01 2.469025201647686019e-01 2.078900704690753443e-01 1.800291179805075803e-01 2.278355191626476317e-01 4.049549773023077837e-01 6.001304291661279100e-01 7.204035051878798779e-01 7.240809058723758351e-01 6.249104710912317673e-01 4.776463908896562138e-01 3.460633182208226466e-01 2.703083657447405974e-01 2.491095599000879846e-01 2.482035016564364538e-01 2.310907190346706552e-01 1.875476505365541169e-01 1.516869720313782366e-01 1.701810328170994258e-01 2.087922305818532831e-01 2.223636382481473939e-01 2.043309031795589037e-01 1.680940517270437529e-01 1.297577854654071716e-01 1.004661490024999076e-01 8.407093937223279745e-02 7.131958132723208166e-02 4.732559704081001906e-02 3.196057626215703662e-02 8.753424318777901225e-02 1.584777722965400870e-01 2.170842060664143203e-01 2.474506575324413593e-01 2.420157342878245799e-01 2.024126330816740926e-01 1.382982239338357289e-01 6.685259780791888429e-02 4.444270885396818527e-02 9.348423300204614095e-02 1.330879420262418011e-01 1.508014088676337960e-01 1.467417596921482825e-01 1.249677129215762544e-01 9.171361493401326836e-02 5.560440981657011061e-02 3.666150086649658940e-02 5.659519235470529541e-02 8.710915390297978289e-02 1.140984992656639274e-01 1.347676115365517013e-01 1.486744523997094725e-01 1.561505348885088573e-01 1.578209370479447815e-01 1.543940090206381288e-01 1.465721780473914770e-01 1.350286582514048095e-01 1.204155469172612930e-01 1.033813975944826297e-01 8.458996155072490142e-02 6.475142917811155252e-02 4.473639840476435758e-02 2.622040872288514124e-02 1.629151105532574903e-02 2.588945142806132679e-02 4.216685479056897501e-02 5.855039289496933447e-02 7.379324672938654406e-02 8.751633974633718505e-02 9.958289695690729360e-02 1.099695012270643368e-01 1.187222210318470417e-01 1.259339324137437321e-01 1.317288456257905138e-01 1.362504505376807007e-01 1.396517106936061015e-01 1.420870943046110280e-01 1.437062555693584820e-01 1.446492376075042274e-01 1.450430726286043026e-01 1.449996431207904168e-01 1.446146523076420609e-01 1.439675374266982943e-01 1.431221480242172994e-01 1.421280056604343478e-01 1.410219631774064508e-01 1.398300922052681250e-01
2.953274812597597374e-02 2.682036468553345918e-02 2.388599394303560566e-02 2.077346947419726059e-02 1.757464929539991755e-02 1.448483772587503757e-02 1.192528354088065283e-02 1.068942810833221728e-02 1.158367276588080814e-02 1.448467068190979062e-02 1.865776874489176451e-02 2.355094875981259342e-02 2.886005857901029550e-02 3.440449670089163609e-02 4.005494105749596301e-02 4.570161763289197487e-02 5.124058303838580075e-02 5.656773660001361559e-02 6.157636074196675552e-02 6.615639105880567750e-02 7.019455528124933508e-02 7.357489806864032922e-02 7.617937705126823222e-02 7.788832537920332977e-02 7.858070703320176043e-02 7.813429722529757759e-02 7.642624313896818899e-02 7.333493624731036997e-02 6.874481372150095804e-02 6.255680409191616276e-02 5.470950573271866207e-02 4.522377572057094397e-02 3.431713049829553802e-02 2.283898977490153928e-02 1.471971506056544109e-02 1.962598224785186765e-02 3.310584590063839899e-02 4.821342168752242030e-02 6.263647212163202249e-02 7.498942851086373707e-02 8.418398148246307444e-02 8.955609675866417485e-02 9.127899358870748825e-02 9.101303858806189528e-02 9.247506113291856233e-02 1.005419369612347708e-01 1.177538171245516574e-01 1.418597047576291015e-01 1.673903509784526455e-01 1.879290832710636683e-01 1.974103861059594289e-01 1.914559308730891252e-01 1.697952783206554961e-01 1.410756371067467541e-01 1.287126896782764818e-01 1.508919240481042257e-01 1.853528656691278698e-01 1.994480633585466456e-01 1.747325263645420623e-01 1.197960102995975912e-01 1.215732194527180399e-01 2.213886420972316915e-01 3.209795257726490991e-01 3.706781435212049280e-01 3.560052171004213228e-01 2.945090038662875886e-01 2.245088833320078026e-01 1.675729832863249724e-01 1.259305085177727934e-01 1.883974247871245400e-01 3.468038256198010538e-01 4.964195151940056783e-01 5.699946449864046194e-01 5.424481921579643595e-01 4.359860250053059216e-01 3.059030664431000579e-01 2.085403442856039458e-01 1.632570745550468438e-01 1.502030621232953445e-01 1.531794224303864860e-01 1.669732209256679090e-01 1.952852984514884260e-01 2.383730186508396798e-01 2.777492040210817748e-01 2.922064088174290419e-01 2.750670026395984347e-01 2.340047680078277959e-01 1.816735870647011586e-01 1.310815370210604847e-01 1.010413134777143757e-01 1.026279812149549914e-01 1.089177494297008386e-01 9.284863605712294354e-02 5.006858647386609740e-02 2.781428988323673621e-02 8.549782854017244638e-02 1.320346858372713761e-01 1.496819931057838671e-01 1.344261027595120561e-01 9.199934043381752247e-02 4.208159975064827002e-02 5.937918953745407319e-02 1.141692371065639172e-01 1.576294209425206094e-01 1.813855378520785322e-01 1.842298634849276473e-01 1.687279817149401340e-01 1.398867215290394705e-01 1.046493760984757437e-01 7.363745496631415866e-02 6.493552675653606332e-02 8.427396017172524012e-02 1.134707133883223057e-01 1.411590258535899978e-01 1.633545832778608431e-01 1.786439454082765221e-01 1.866601888593506231e-01 1.875957006871465382e-01 1.820026117983344904e-01 1.706870951499804556e-01 1.546407598856672228e-01 1.349959511022015834e-01 1.130163934308251600e-01 9.017065209810720683e-02 6.843199439369612724e-02 5.115590465883562699e-02 4.405654860506871828e-02 5.021239210378038859e-02 6.425148947949406442e-02 8.051686057592041812e-02 9.642327442161471862e-02 1.109294599741242060e-01 1.236199473593502796e-01 1.343650420180676486e-01 1.431852692922781223e-01 1.501871501115107921e-01 1.555271238685365376e-01 1.593884805985342212e-01 1.619654080755463244e-01 1.634515785434830226e-01 1.640319927751911766e-01 1.638773420473813858e-01 1.631403939085859789e-01 1.619540270539432947e-01 1.604306033731029146e-01 1.586624011594180983e-01 1.567228569734575028e-01 1.546683828699984831e-01 1.525405457405437648e-01 1.503684193989021922e-01 1.481709487953914717e-01
2.302111258131791724e-02 2.033862256039184468e-02 1.762333596237930164e-02 1.509167054145160725e-02 1.315570440571344965e-02 1.245463828034072511e-02 1.352601741424273862e-02 1.630168272616324895e-02 2.030493149296993746e-02 2.510791985072501412e-02 3.043351188108776514e-02 3.609980167952978047e-02 4.196936355796556523e-02 4.792136270313069463e-02 5.383746072069868494e-02 5.959477601465470314e-02 6.506258245688253949e-02 7.010124705294809577e-02 7.456275258593719757e-02 7.829253525969681604e-02 8.113253466159835170e-02 8.292541064141414897e-02 8.351987491747549230e-02 8.277703486256748899e-02 8.057756409121580310e-02 7.682940931888945779e-02 7.147563112982377453e-02 6.450188840061678308e-02 5.594308486445948719e-02 4.588903363851979528e-02 3.449075190357686616e-02 2.198045262025022720e-02 8.888835494664796416e-03 7.025689165037194740e-03 2.088806375473084564e-02 3.528971160067434498e-02 4.942298920309772664e-02 6.289882366995518115e-02 7.537778711901998996e-02 8.655110742491504972e-02 9.614652751630500815e-02 1.039449181388256982e-01 1.098135508101517194e-01 1.137692352743994717e-01 1.160863058893518290e-01 1.174450457667781528e-01 1.190408784554133625e-01 1.224299201051015779e-01 1.288422323252713386e-01 1.381335384237760977e-01 1.482258242653012037e-01 1.556754143891387332e-01 1.571214627279298448e-01 1.510502953660254333e-01 1.392073132035328009e-01 1.261307516217561597e-01 1.146382922168201757e-01 1.001520228462398632e-01 7.401333761561068592e-02 4.484878437019573783e-02 7.979622632585575692e-02 1.516364062508527566e-01 2.135174438308886924e-01 2.423618551627580442e-01 2.284678990055543091e-01 1.782795011809489572e-01 1.094745062377537187e-01 4.164326459546393439e-02 7.214514646679726084e-02 1.733596422273294135e-01 2.778982103609970444e-01 3.509648107000909456e-01 3.663575818465735212e-01 3.246221936423733800e-01 2.581452246676373963e-01 2.129958165424442329e-01 2.024794080230965243e-01 2.013959963650692186e-01 2.002630862562498060e-01 2.117878074912762087e-01 2.462580834349138992e-01 2.964785758603664667e-01 3.423991237999096660e-01 3.647807553774309874e-01 3.553589771414941700e-01 3.172690003565394878e-01 2.580559179613502452e-01 1.862282107066109416e-01 1.220461611155612136e-01 1.135278454689625932e-01 1.527254589950804431e-01 1.790951426477634112e-01 1.703181056095057211e-01 1.303092483245146260e-01 8.231605577546396990e-02 7.235747657512399400e-02 1.002837689963199108e-01 1.210994881540942286e-01 1.250077508545709981e-01 1.222890760068977289e-01 1.295975633006521133e-01 1.518861590737310419e-01 1.786734512624026106e-01 1.983622238530330095e-01 2.046583118104370325e-01 1.960618518851351133e-01 1.745041255344894904e-01 1.445410579743792723e-01 1.136761129536438819e-01 9.396951449938993617e-02 9.755339231940952927e-02 1.204174279378590062e-01 1.492814358488014914e-01 1.757650373870987270e-01 1.959641277769124112e-01 2.082135892068234517e-01 2.120868753305309995e-01 2.079576835366973853e-01 1.967590572829487072e-01 1.798263894815524122e-01 1.588020673702394692e-01 1.356204928224893913e-01 1.126240846161317005e-01 9.285273085581288721e-02 8.019602637913691989e-02 7.793773285353576552e-02 8.551386543787922734e-02 9.892829289795708470e-02 1.143987570062154624e-01 1.296592292602605223e-01 1.435501921696068495e-01 1.555335685918288191e-01 1.654142610983917738e-01 1.731931745387524646e-01 1.789856606466981304e-01 1.829725366182311241e-01 1.853685505082048879e-01 1.864011333786938507e-01 1.862958130812771562e-01 1.852662847175287897e-01 1.835079152139963143e-01 1.811938625769708433e-01 1.784732136378519018e-01 1.754706769633343488e-01 1.722874522320057000e-01 1.690029552831643633e-01 1.656771215487388982e-01 1.623530474920363564e-01 1.590597649546616754e-01 1.558149795630096313e-01 1.526276420914785548e-01
1.755075481117940664e-02 1.547339781156157994e-02 1.384792563535790395e-02 1.314070300579117841e-02 1.380626698004912799e-02 1.595717677545493984e-02 1.934155750552769837e-02 2.362679705429407764e-02 2.855709255402083535e-02 3.395515008733684947e-02 3.968876973802989983e-02 4.564525086958466649e-02 5.171615755238691270e-02 5.778864568325989964e-02 6.374056704900872561e-02 6.943788032407323396e-02 7.473368804131434728e-02 7.946863698787577646e-02 8.347263589879566625e-02 8.656795202639731845e-02 8.857379147530979047e-02 8.931246683717096457e-02 8.861721963090839205e-02 8.634170615561551076e-02 8.237110401960349992e-02 7.663484265143825913e-02 6.912138047232585514e-02 5.989717311388940979e-02 4.913864275081519101e-02 3.721523223718867235e-02 2.502579742080547967e-02 1.587253046806071793e-02 1.862332025403927449e-02 3.094080773657319205e-02 4.569664526035780577e-02 6.088627313567185340e-02 7.586239472037063780e-02 9.031046647513868431e-02 1.040126622075829982e-01 1.167255827057054468e-01 1.280768284676722379e-01 1.374872558974048198e-01 1.441488849530694338e-01 1.470856107151927716e-01 1.453102307238374469e-01 1.380811836342716037e-01 1.252724372694205834e-01 1.079286148777558602e-01 8.922266214008324481e-02 7.585546409366081266e-02 7.631636266081427700e-02 9.081177824782168950e-02 1.107699458420112887e-01 1.290212521142010405e-01 1.424578962086183453e-01 1.513215647302145195e-01 1.583564891932234264e-01 1.676818184347021456e-01 1.832340438472553346e-01 2.065362862120360965e-01 2.340235551252253521e-01 2.559333439824358347e-01 2.587444981688812318e-01 2.308484473549641813e-01 1.698401612906149383e-01 9.465896622801003857e-02 9.281733906404766865e-02 1.688663846793905521e-01 2.326576997075391617e-01 2.615545869585430006e-01 2.528707532703592942e-01 2.133926294370146470e-01 1.619197021238187872e-01 1.391568509775227558e-01 1.702428994818183106e-01 2.170092926055230687e-01 2.503710819345684735e-01 2.674877958710799586e-01 2.783908006220860432e-01 2.972219631675882545e-01 3.312664371414549280e-01 3.713741405233501047e-01 3.996628016489784940e-01 4.045928514753242000e-01 3.847861038096639374e-01 3.414924590911744273e-01 2.730289396571757288e-01 1.814973130560583181e-01 9.524299003030671507e-02 1.134068848813026831e-01 1.863534483266195974e-01 2.294349137948225592e-01 2.277325202589042252e-01 1.890552165597733092e-01 1.364913364840444621e-01 1.081499961958681949e-01 1.258674576339400553e-01 1.577499484318862777e-01 1.804143161108960614e-01 1.910954006689866147e-01 1.947547824681222228e-01 1.967621234230273741e-01 1.988704312196134805e-01 1.989168311406566969e-01 1.933747052338906924e-01 1.799985056881123202e-01 1.592673541696759121e-01 1.351830255560108052e-01 1.160715828511476033e-01 1.127352219581354981e-01 1.283718385338190326e-01 1.546081755003197722e-01 1.819375738364007733e-01 2.045370188634783315e-01 2.194682498118376568e-01 2.256243517233763873e-01 2.231335710847584808e-01 2.130053990959873134e-01 1.968988662216976659e-01 1.769826367717172999e-01 1.558860260203200898e-01 1.367020883034590906e-01 1.228151767781101439e-01 1.170257481928818621e-01 1.199799340027676992e-01 1.296974626538061059e-01 1.431108345966046747e-01 1.576192422324515785e-01 1.715154801158733922e-01 1.838236937927353876e-01 1.940590254031339945e-01 2.020488425306573022e-01 2.078158113647046723e-01 2.115021106631829739e-01 2.133191399723335380e-01 2.135133167039191260e-01 2.123425097717429044e-01 2.100598582766400046e-01 2.069029260583982177e-01 2.030868174984650498e-01 1.988002779351858429e-01 1.942040511748933662e-01 1.894309313591000798e-01 1.845870603525710807e-01 1.797541035291574385e-01 1.749919980800191122e-01 1.703420169777732085e-01 1.658299344429778888e-01 1.614691190669292897e-01 1.572634204990589757e-01 1.532097548207508042e-01
1.281399262680132760e-02 1.189952553864720951e-02 1.201992495752846751e-02 1.342823829626286006e-02 1.604053737886419750e-02 1.959797375775267775e-02 2.386313660100403133e-02 2.866765104596830094e-02 3.389198478331046510e-02 3.944079197427715483e-02 4.522642569156067743e-02 5.115897591137755218e-02 5.714021484046643423e-02 6.305985273808883962e-02 6.879331554284423556e-02 7.420072563911958574e-02 7.912702978993244041e-02 8.340336963353590927e-02 8.684988028754404843e-02 8.928015437535695431e-02 9.050763155001276261e-02 9.035417262180536757e-02 8.866106419949203177e-02 8.530271217117163518e-02 8.020343668466044240e-02 7.335842599430317246e-02 6.486212508457471493e-02 5.495477643459924233e-02 4.412402882457994863e-02 3.339516801109914529e-02 2.520541019025815746e-02 2.417914407327034429e-02 3.161891938448543188e-02 4.337633508030056678e-02 5.670508397065051470e-02 7.073443135450691033e-02 8.539133590981003163e-02 1.008746527288141709e-01 1.172833301080484919e-01 1.342832001644299333e-01 1.508767110965273661e-01 1.653548902417212862e-01 1.754572460960191205e-01 1.787190382148866608e-01 1.729641544159968014e-01 1.568834427250819508e-01 1.306053793879241309e-01 9.611995710398725523e-02 5.736901860284159688e-02 1.978861779528624798e-02 1.152875271971008815e-02 3.341902721616019784e-02 5.179259594630315072e-02 8.018824895060233660e-02 1.253428570788193142e-01 1.807865359948188644e-01 2.353047517258629040e-01 2.800074211443931982e-01 3.131144979579676968e-01 3.404316255516947054e-01 3.671240211817663468e-01 3.860470883782051721e-01 3.785130403809988109e-01 3.306769540508814331e-01 2.585835974735264942e-01 2.381104518164925965e-01 3.182528019176192324e-01 4.149411718710391828e-01 4.576723786085639123e-01 4.229842644581039424e-01 3.207619093207472738e-01 1.811151206341275188e-01 4.452649748687857040e-02 1.019116634616422379e-01 2.036524051657411238e-01 2.803272823180689710e-01 3.291375940678916701e-01 3.507676930449679098e-01 3.552282352809970067e-01 3.600350249862341867e-01 3.743305969277300749e-01 3.897641124689913417e-01 3.949727416432275984e-01 3.892184526803934008e-01 3.758208480899602466e-01 3.482243712380936329e-01 2.917465475403318576e-01 1.990519981543182326e-01 8.245827096271603207e-02 6.752950548015571042e-02 1.677175976560537629e-01 2.321864702726831042e-01 2.465395497859850793e-01 2.154816782708130762e-01 1.587837940778338564e-01 1.160471470585650033e-01 1.311013594031721352e-01 1.749956068904051920e-01 2.085251389820319268e-01 2.210708939777095428e-01 2.152098852849992638e-01 1.989887430312690664e-01 1.810333247786559130e-01 1.662955786759996446e-01 1.543690547190826878e-01 1.422718643093822399e-01 1.290567947192797493e-01 1.185482757197457576e-01 1.182037205151825615e-01 1.321921351555969681e-01 1.563629633136310038e-01 1.831819977804250710e-01 2.067161060006138529e-01 2.234485581126097187e-01 2.318236245223760372e-01 2.317795786905378352e-01 2.243943239763203645e-01 2.116141143145514325e-01 1.960396569548109591e-01 1.807139628444610069e-01 1.687686858575350723e-01 1.627393406514614782e-01 1.636705896767253754e-01 1.707422209226832355e-01 1.819079167679931719e-01 1.949228592987717057e-01 2.079733650329220751e-01 2.198266805235293553e-01 2.297525184111890717e-01 2.373946099260987319e-01 2.426569697590680030e-01 2.456168364502073487e-01 2.464609013015140737e-01 2.454392058382824371e-01 2.428320538651563554e-01 2.389265487624627204e-01 2.340003324173770827e-01 2.283107630348644723e-01 2.220882171510243086e-01 2.155325134740533055e-01 2.088116816730556657e-01 2.020624665220142890e-01 1.953920836256967664e-01 1.888808380165056533e-01 1.825852892067082733e-01 1.765417025839318421e-01 1.707695732447769010e-01 1.652750491997126980e-01 1.600541194784934618e-01 1.550954703209435348e-01 1.503829490087070231e-01
8.478538438414909284e-03 9.141261046739637686e-03 1.100363191984467248e-02 1.382356819296512614e-02 1.734494815311659818e-02 2.140055658944591682e-02 2.588811718304958459e-02 3.073715463993851801e-02 3.588871943718897201e-02 4.128410555211353694e-02 4.685823871632966570e-02 5.253543159235807974e-02 5.822644368740250570e-02 6.382640733440447800e-02 6.921349726693608317e-02 7.424839692438689465e-02 7.877472583878486478e-02 8.262067217438610889e-02 8.560213544940249719e-02 8.752772962000594792e-02 8.820602446420570952e-02 8.745541191753126997e-02 8.511698006509239856e-02 8.107079603486880282e-02 7.525616393842281260e-02 6.769713752411679608e-02 5.853717589961139611e-02 4.809625848447147273e-02 3.700012420806301355e-02 2.657761484028247495e-02 2.002621411338996113e-02 2.176993860632243233e-02 2.978718938206251221e-02 3.954950294309513698e-02 4.934683638890998564e-02 5.920245396953886796e-02 7.011814730048200606e-02 8.349895578425169107e-02 1.003226135298082855e-01 1.203817344394237654e-01 1.420302819889200374e-01 1.623977664853601399e-01 1.778295117630478428e-01 1.844615803414081656e-01 1.789558899228050615e-01 1.594220636462883867e-01 1.265678366750795092e-01 8.556721595517403911e-02 5.238384804122693528e-02 5.712398764698134457e-02 7.857112735234413059e-02 8.273137471079849981e-02 5.798698670507902025e-02 2.546672997161821689e-02 9.512065734568939113e-02 1.895107098794510114e-01 2.767225954166930846e-01 3.398317128990966940e-01 3.747352634886148559e-01 3.945443103497843218e-01 4.178001773474684377e-01 4.414046964517101546e-01 4.370378849231844609e-01 3.857965811825075364e-01 3.279273938529561061e-01 3.737389544833352728e-01 5.153523499279450970e-01 6.349670393991504458e-01 6.613174651806951188e-01 5.824565394927425643e-01 4.338852268114377631e-01 2.788907208695682316e-01 1.937116274885766209e-01 2.255915468909515664e-01 3.145383846084413015e-01 4.007936117155146971e-01 4.517001958113637250e-01 4.575815833406305932e-01 4.346558111965332372e-01 4.090353946344514879e-01 3.909162648961032605e-01 3.721608137128526450e-01 3.494409297160811501e-01 3.353342598953872877e-01 3.403815131234859126e-01 3.498790731553397815e-01 3.338638559423131591e-01 2.720703866656332126e-01 1.653789166168405655e-01 4.173211084951562733e-02 1.051096633721324558e-01 1.978039814995679602e-01 2.379568066298755613e-01 2.207331805556048132e-01 1.594791455502688471e-01 8.959054478821168455e-02 9.489147107322408459e-02 1.560330538133973266e-01 2.020820776508564787e-01 2.190760476741637486e-01 2.099506299713980728e-01 1.844606283605113306e-01 1.544968961901518612e-01 1.299140789592838630e-01 1.149241987023757183e-01 1.082922283777754680e-01 1.085618248272994107e-01 1.171149094056632006e-01 1.349823675608989859e-01 1.596011123053865111e-01 1.861524603615915541e-01 2.100693681601308593e-01 2.281829521427169716e-01 2.389295300021514468e-01 2.422188678204282297e-01 2.391900981452621811e-01 2.319201434855664157e-01 2.230806608855061546e-01 2.154907029717902656e-01 2.115233917004055442e-01 2.124861378683911561e-01 2.183157214781213384e-01 2.278339343335679390e-01 2.393614751205543068e-01 2.512716174902235311e-01 2.622797099036325297e-01 2.715122132143320544e-01 2.784647408864850959e-01 2.829246108604223653e-01 2.848927437188100709e-01 2.845168161800346041e-01 2.820378985696123109e-01 2.777494674483358406e-01 2.719668339523949041e-01 2.650050239160150478e-01 2.571633815556612634e-01 2.487154436539839031e-01 2.399028873433235454e-01 2.309325783914602803e-01 2.219759373519475110e-01 2.131699997441677819e-01 2.046196757763881213e-01 1.964008177377970787e-01 1.885637826417648211e-01 1.811372385330370094e-01 1.741320102375302215e-01 1.675447993529895485e-01 1.613616482094349380e-01 1.555610510951502268e-01 1.501166491658581237e-01 1.449994774582585577e-01
5.073253399394398420e-03 7.417458444516212938e-03 1.030726394877817462e-02 1.359266083523947774e-02 1.721940973528775232e-02 2.116215804483415064e-02 2.540269881049243839e-02 2.992141110966117443e-02 3.469288800981034510e-02 3.968304747039582553e-02 4.484682424270618889e-02 5.012613521641805236e-02 5.544804301779899386e-02 6.072315599678562020e-02 6.584437527842657012e-02 7.068615886951511162e-02 7.510452876866458016e-02 7.893810210618457113e-02 8.201047992462409675e-02 8.413437246943111791e-02 8.511786974859882060e-02 8.477326919820701856e-02 8.292883393550007365e-02 7.944375924132776601e-02 7.422646049305652027e-02 6.725607779231200511e-02 5.860693715616965838e-02 4.847613987581062683e-02 3.721794980725055130e-02 2.541001301426798129e-02 1.414823244010278425e-02 7.639031215727103835e-03 1.267615086008154826e-02 1.980081223149179892e-02 2.504365132025032636e-02 2.837779267754605983e-02 3.186203604604217338e-02 3.936580169679454455e-02 5.361996969627766396e-02 7.395684949887085247e-02 9.762650686874413397e-02 1.210137384823847945e-01 1.400163636888845098e-01 1.504431881343794297e-01 1.487474963681569284e-01 1.332328424630319641e-01 1.062136802118729267e-01 7.930951342107984969e-02 7.883340514892947515e-02 1.072093780710557942e-01 1.340089566144831157e-01 1.377230980135671912e-01 1.069902154687575324e-01 3.955620618325657312e-02 5.654283643577105029e-02 1.632303178159396073e-01 2.568556988403509211e-01 3.167453743935921828e-01 3.376248077776077272e-01 3.399689776635868022e-01 3.574033907169386071e-01 3.890324608494531988e-01 3.924352341065334149e-01 3.442057194765958950e-01 3.145719781858469233e-01 4.316899254599298463e-01 6.231707391365589599e-01 7.594452015860282401e-01 7.775377448192493102e-01 6.802094813791060846e-01 5.234411967175949254e-01 3.858847361700943890e-01 3.283990725168920433e-01 3.616947059990711089e-01 4.469668946776679808e-01 5.263433611444344740e-01 5.570066139888377732e-01 5.338794034670530930e-01 4.846062132570542746e-01 4.377166805440131925e-01 3.963561329169770220e-01 3.505225344689702482e-01 3.024245705395774420e-01 2.752547481965145759e-01 2.956090209665123703e-01 3.472389933139951590e-01 3.809433862690698169e-01 3.592616816385834633e-01 2.742638823471134080e-01 1.537132920638140665e-01 1.028437935084470095e-01 1.796029166232987750e-01 2.331047682183800540e-01 2.253177585602131605e-01 1.620031726449320808e-01 6.559591962116391450e-02 4.157497630893657037e-02 1.279836180908134613e-01 1.852595249099908969e-01 2.087701242175943883e-01 2.035452400703341991e-01 1.800798778753472107e-01 1.506251652496952698e-01 1.260484701507716687e-01 1.132966638406090881e-01 1.140138806384753539e-01 1.261066823702979012e-01 1.464566660113739982e-01 1.716424198270660451e-01 1.979656560063010051e-01 2.219821600135278572e-01 2.411310793793521590e-01 2.540948469561288281e-01 2.608617727448395152e-01 2.625676525605811218e-01 2.611792079543547862e-01 2.590495871808566886e-01 2.583779735997905336e-01 2.606762284989583844e-01 2.664381951971654949e-01 2.751715301844868122e-01 2.857424843914447843e-01 2.968090878631927665e-01 3.071481805657281794e-01 3.158202784411826558e-01 3.222096748686130163e-01 3.259961120831345038e-01 3.270990039130595717e-01 3.256166935520458106e-01 3.217709699613667818e-01 3.158605402428952824e-01 3.082240685823612325e-01 2.992120634494565001e-01 2.891664021201892365e-01 2.784061744190609589e-01 2.672185941092104500e-01 2.558538667661837129e-01 2.445230685164350437e-01 2.333982556652180462e-01 2.226141775963708935e-01 2.122710973977293691e-01 2.024383335042018450e-01 1.931582212953812383e-01 1.844502584394722144e-01 1.763152460039203173e-01 1.687392740838725980e-01 1.616974310426677053e-01 1.551571435139320054e-01 1.490810824591650707e-01 1.434295992454296120e-01 1.381626837468107605e-01
6.295209879510153470e-03 8.386874365322895958e-03 1.075083318762349270e-02 1.338553480565178762e-02 1.629655855550549842e-02 1.949071034358806562e-02 2.297297947450158140e-02 2.674445320270640164e-02 3.080053045866338463e-02 3.512918476706806264e-02 3.970918195415840124e-02 4.450823056890376023e-02 4.948108734213214205e-02 5.456767670358855099e-02 5.969132063341692912e-02 6.475721658944984249e-02 6.965134837828694525e-02 7.424006759312563875e-02 7.837064012296285354e-02 8.187310998205246659e-02 8.456388585537825964e-02 8.625149625574550505e-02 8.674497635038012910e-02 8.586533097113471791e-02 8.346045357509135343e-02 7.942377143701606634e-02 7.371677409582502727e-02 6.639562322504130587e-02 5.764274838298041187e-02 4.780733780930383758e-02 3.746930366409430974e-02 2.757571433206068220e-02 1.975647617517118163e-02 1.637022486602597235e-02 1.764022230306855343e-02 2.026050204375182476e-02 2.194826459202509072e-02 2.291730983638168989e-02 2.570458060583345056e-02 3.317939903287738662e-02 4.517491200124870016e-02 5.906764023992745749e-02 7.164041233928016006e-02 7.986602554443930635e-02 8.177740502205596562e-02 7.828635789871728201e-02 7.628268495723693199e-02 8.768742037905466469e-02 1.149730850941537569e-01 1.468828565124964680e-01 1.692796963276970157e-01 1.698952998386192570e-01 1.405831328225579657e-01 8.005617837995253339e-02 3.908944387666744326e-03 9.435515062103472239e-02 1.686979306999074613e-01 2.064391729128701725e-01 2.015993040209417275e-01 1.800378706215900182e-01 1.957286694049293618e-01 2.418636108402007490e-01 2.557066773953630689e-01 2.183762522889636515e-01 2.370801238889528595e-01 4.078168892838944237e-01 6.102631744070821096e-01 7.440669706417926133e-01 7.654005797205475359e-01 6.854770691706972841e-01 5.583056302083864164e-01 4.507535956589774906e-01 4.135841025644310109e-01 4.567819913229598239e-01 5.346432297310151904e-01 5.849531499460688400e-01 5.770787614633556828e-01 5.265413690367378718e-01 4.714166719831954233e-01 4.282096361996277079e-01 3.841414380178158616e-01 3.294131415547726927e-01 2.688521112793661461e-01 2.249010999020443213e-01 2.463592913695859254e-01 3.280600260499378917e-01 3.998307514596099455e-01 4.111506212844579511e-01 3.513110500564081695e-01 2.517058126430454235e-01 1.882488158147284929e-01 2.115357037011161845e-01 2.447962811116094206e-01 2.324900589011075491e-01 1.721905831364527739e-01 8.868100173149474907e-02 6.228139956024725948e-02 1.253099246836956449e-01 1.761649333709763288e-01 1.987503392895415000e-01 1.965306577898498774e-01 1.787851882203575771e-01 1.563617610455785290e-01 1.391438419890149436e-01 1.340224863841883163e-01 1.427807161228711597e-01 1.623490558856633403e-01 1.878768287889265309e-01 2.148954225201980539e-01 2.399030469626466933e-01 2.605350250353750674e-01 2.756711856538610617e-01 2.854180861247885836e-01 2.909182285199309881e-01 2.939935032242123603e-01 2.966641486479994483e-01 3.006304387587650506e-01 3.068628055975164415e-01 3.154491483166458887e-01 3.257373078775515629e-01 3.366582766579256925e-01 3.470593398688299747e-01 3.559378772278397607e-01 3.625557908693617382e-01 3.664641677593498681e-01 3.674764396690570756e-01 3.656189372112123026e-01 3.610761839500574721e-01 3.541398538469709978e-01 3.451652463395040726e-01 3.345363730352548526e-01 3.226393533973276329e-01 3.098431760641268129e-01 2.964866497096171893e-01 2.828703507964664410e-01 2.692524691777216095e-01 2.558475964094069077e-01 2.428276612543653346e-01 2.303243719738525819e-01 2.184326640499898997e-01 2.072147689847582963e-01 1.967046127648578446e-01 1.869123224970751784e-01 1.778286700107153118e-01 1.694293169253782427e-01 1.616787524842477897e-01 1.545338385741784060e-01 1.479468995191848268e-01 1.418683190688891371e-01 1.362486330543574431e-01 1.310401315227673891e-01
1.181076000938061261e-02 1.266104947599869072e-02 1.363869229182462957e-02 1.479290815983486627e-02 1.617823399609097726e-02 1.785067019652848003e-02 1.986336628233801443e-02 2.226276083784145543e-02 2.508579321388220915e-02 2.835823956308134580e-02 3.209376940704963821e-02 3.629317945552535535e-02 4.094338246650034568e-02 4.601594306546227114e-02 5.146513917078770345e-02 5.722565206194170362e-02 6.321006558121475272e-02 6.930641259229408657e-02 7.537606551915393416e-02 8.125233943354702448e-02 8.674026639580435794e-02 9.161811155853057109e-02 9.564133886193082468e-02 9.854990726014276059e-02 1.000800149013444940e-01 9.998177830558455104e-02 9.804500572846049089e-02 9.413659856223140221e-02 8.825610052022338226e-02 8.062234916745790458e-02 7.181613751662140055e-02 6.301134152587187232e-02 5.623486077455040061e-02 5.409696803138359933e-02 5.804317987356651110e-02 6.674616273493533258e-02 7.729763939320030697e-02 8.690065439074150244e-02 9.330474235997186783e-02 9.474951290204570997e-02 8.993165008562500895e-02 7.805056328063569859e-02 5.890714968168175858e-02 3.319232906237527120e-02 1.012679129009737798e-02 3.920587347036732367e-02 7.780006039426080877e-02 1.161808098193061051e-01 1.503959747274263570e-01 1.761164558315819750e-01 1.887841937712093632e-01 1.844052908841113392e-01 1.608613812791642450e-01 1.194662509178487375e-01 6.617305809449218479e-02 1.171235480928567094e-02 3.121957789233191158e-02 5.041765307068985652e-02 4.483567618687137046e-02 4.497202365417776737e-02 8.068668357411841463e-02 1.110422538927984260e-01 1.078163321140425124e-01 9.731147593787820016e-02 1.842049864610234566e-01 3.362282798549130480e-01 4.862630228233937868e-01 5.932273803929760669e-01 6.381427896743083750e-01 6.220808468371323841e-01 5.586908257533911293e-01 4.772277973057739153e-01 4.353405385983121212e-01 4.710788228829210222e-01 5.284224581557520617e-01 5.367361318777559287e-01 4.863763169426152944e-01 4.232112094116464163e-01 3.910838091951640560e-01 3.751437996785064732e-01 3.428385531065528680e-01 2.903232964495934265e-01 2.263925044751058102e-01 1.733456680284149176e-01 2.034901521236247568e-01 3.070759169810903244e-01 3.963004769819759021e-01 4.237219622275624209e-01 3.844768011226672444e-01 3.113692464497573864e-01 2.593183514176611304e-01 2.532167674787301204e-01 2.549929910898315888e-01 2.288460140765889717e-01 1.734088986677241873e-01 1.142324962487929890e-01 9.960742107251985278e-02 1.318425771083228670e-01 1.627825241542124879e-01 1.754328493355117591e-01 1.706596357753958071e-01 1.552425127580386865e-01 1.380826532383161165e-01 1.287776420868168292e-01 1.345506669911361031e-01 1.553044847595702604e-01 1.850170238010408474e-01 2.172489668553591602e-01 2.473613149891139840e-01 2.725650241966997012e-01 2.916878670747460878e-01 3.049421024998499319e-01 3.136121642952595101e-01 3.196214033819808065e-01 3.250059738388416664e-01 3.313928469874436455e-01 3.396310360378956839e-01 3.496991481621118392e-01 3.608881245408600003e-01 3.721289991864351054e-01 3.823089831530382399e-01 3.904862238662167861e-01 3.959918175399818052e-01 3.984481806721682506e-01 3.977391352384363477e-01 3.939585770544492549e-01 3.873542570509694305e-01 3.782754522281793208e-01 3.671284527902495820e-01 3.543410362929457769e-01 3.403356449883920831e-01 3.255102864708568911e-01 3.102259110112201568e-01 2.947989893740020628e-01 2.794981104406610850e-01 2.645435726128696485e-01 2.501091174376665616e-01 2.363251248231201529e-01 2.232827431091795323e-01 2.110385570398004285e-01 1.996194997244128411e-01 1.890277917188030177e-01 1.792457447839192475e-01 1.702403050038205357e-01 1.619672360384016296e-01 1.543748644078422050e-01 1.474073295038629550e-01 1.410073039162381137e-01 1.351181746742576573e-01 1.296857012878584736e-01 1.246591893164025466e-01
1.882025722554313968e-02 1.900368601072220665e-02 1.904328006422634917e-02 1.895540011286147436e-02 1.877825130739356821e-02 1.858248339335716315e-02 1.848327399224515208e-02 1.864844785495125418e-02 1.929097925660535479e-02 2.063412328588378614e-02 2.285668030372000128e-02 2.605265138565536834e-02 3.023135236759028066e-02 3.534496849730879575e-02 4.131522431251720417e-02 4.804645260593087136e-02 5.542728361370048012e-02 6.332659393717710028e-02 7.158761872253331660e-02 8.002224492547489743e-02 8.840655891776943998e-02 9.647846124626528741e-02 1.039382613905346781e-01 1.104534640735781309e-01 1.156694214483264815e-01 1.192282140114382938e-01 1.207992153472906283e-01 1.201266608392509982e-01 1.171028263774989420e-01 1.118807923673660609e-01 1.050462307278858670e-01 9.785494168961744732e-02 9.243517147180801974e-02 9.152266998293484557e-02 9.714307297901152161e-02 1.090369429160798070e-01 1.247711142014855251e-01 1.410743170933342894e-01 1.547516967078652883e-01 1.630386661632120260e-01 1.638540845693419734e-01 1.562085109786894854e-01 1.409267733422853164e-01 1.219552625910153981e-01 1.081666645979171559e-01 1.110738682800843508e-01 1.322099270525401438e-01 1.608752769459606824e-01 1.861634738928565902e-01 2.014981871519516687e-01 2.045798994355983169e-01 1.968282850635290349e-01 1.818981830534881494e-01 1.631234254185742749e-01 1.425318984050451265e-01 1.263917938981049816e-01 1.334981583601942134e-01 1.746565545145580822e-01 2.289864476118750880e-01 2.671271250124268581e-01 2.678307431675131522e-01 2.278589304432458995e-01 1.777765534922632895e-01 1.821960350450489152e-01 2.333895461921733638e-01 2.709249035884537249e-01 2.982962633306676103e-01 3.701404000123139082e-01 4.857696701550897056e-01 5.744860019561625064e-01 5.788352510672036821e-01 5.003660331233046321e-01 4.127401509317845107e-01 3.997741407326668162e-01 4.185811061546615419e-01 3.856083646224724437e-01 3.037896556167821172e-01 2.516990366434559978e-01 2.691048099099417890e-01 2.885013036940092812e-01 2.721966401276639247e-01 2.282701351970676529e-01 1.718631465314640339e-01 1.469064680340133044e-01 2.196018071182745945e-01 3.300029937708995886e-01 4.095878281756012429e-01 4.308676008189939455e-01 4.001853314456028099e-01 3.481739557988432487e-01 3.070786885378180564e-01 2.824738477795823433e-01 2.554875449549132704e-01 2.127521226089175432e-01 1.593786634273690050e-01 1.155839293234111054e-01 1.047358282065542767e-01 1.197135195536736113e-01 1.350784193359918783e-01 1.396505527528640878e-01 1.320647809317382904e-01 1.148437787365158141e-01 9.426399114109837440e-02 8.408402060858104210e-02 9.968022601610951328e-02 1.360687380765722987e-01 1.794508462859369380e-01 2.212670177521604553e-01 2.570819461661733585e-01 2.849987972545653947e-01 3.049897864121304814e-01 3.184183880047408710e-01 3.275061905339218815e-01 3.347181385323964031e-01 3.421462675337322845e-01 3.510455436209775626e-01 3.616707054344766581e-01 3.734394213270163521e-01 3.852905855747010277e-01 3.960536110160533529e-01 4.047108534019775439e-01 4.105292821025999794e-01 4.130914586978591263e-01 4.122670867704416597e-01 4.081575462721452330e-01 4.010335937346862223e-01 3.912769828505468506e-01 3.793308235433071607e-01 3.656601329912592124e-01 3.507222697905872377e-01 3.349461100094762722e-01 3.187185126663341639e-01 3.023765947742987348e-01 2.862044555145331071e-01 2.704331756298642420e-01 2.552431251077053598e-01 2.407678125431913785e-01 2.270986880980853939e-01 2.142904612041124923e-01 2.023666118026897776e-01 1.913248614686074434e-01 1.811424325928775725e-01 1.717809662093369993e-01 1.631909991760340239e-01 1.553159259060358788e-01 1.480953935866703430e-01 1.414681052139972195e-01 1.353740316188885850e-01 1.297560599145108351e-01 1.245611286386124200e-01 1.197409168409279551e-01
2.658971027139673399e-02 2.653525164735565794e-02 2.619639741340563238e-02 2.554282379581914939e-02 2.454899101862305366e-02 2.319992289110201639e-02 2.150225207786970322e-02 1.950649850356891979e-02 1.735377785063222517e-02 1.537014577394764034e-02 1.420273995949852298e-02 1.476171752712162298e-02 1.759619082267296561e-02 2.249199476151633043e-02 2.896690919514853871e-02 3.665187759546131158e-02 4.530071393615246744e-02 5.472303140222085915e-02 6.473743491079456125e-02 7.514507023368804939e-02 8.571474846264484637e-02 9.617494244304672368e-02 1.062110679020693838e-01 1.154682387282964795e-01 1.235608549997167932e-01 1.300914234326276397e-01 1.346822443377121703e-01 1.370253269059752699e-01 1.369583827329781400e-01 1.345776845750296380e-01 1.303984730752398291e-01 1.255548895960279798e-01 1.219490296399486778e-01 1.220652056576729122e-01 1.280798598975468050e-01 1.405763404300666430e-01 1.580819253318027640e-01 1.777848029029817090e-01 1.964851853883957666e-01 2.112207757395454799e-01 2.197070959765645148e-01 2.208165363735982434e-01 2.151728432060320551e-01 2.057370265395775943e-01 1.978031257005330723e-01 1.971084693602372928e-01 2.057507069268225408e-01 2.198368127042678311e-01 2.322343604983294896e-01 2.371135095516631597e-01 2.327728900231300635e-01 2.222207744652185124e-01 2.112199902183438394e-01 2.045156863541707781e-01 2.051363673173240421e-01 2.199453269627055785e-01 2.593178485032747727e-01 3.209651769861222026e-01 3.824841178640220885e-01 4.137393971311911778e-01 3.937646893710828322e-01 3.284537826755772327e-01 2.676446484479705901e-01 2.707446952287554942e-01 2.902123598958463169e-01 2.390428620051253394e-01 1.133316599310757733e-01 2.119218084149231407e-01 4.423477941425844051e-01 6.023300144431055214e-01 6.308718346572012026e-01 5.342813060563165184e-01 3.840882555209628180e-01 2.786442103702678197e-01 2.320717151364982411e-01 1.660935403883473105e-01 7.623199731954252711e-02 1.058916772619224039e-01 1.747825760954953567e-01 1.985042962281552414e-01 1.886703888541480800e-01 1.680101008919005212e-01 1.603083540331403656e-01 2.060021778970541062e-01 2.985102426363429595e-01 3.875388399921547711e-01 4.379616130651605710e-01 4.428866043169142896e-01 4.181347863793577480e-01 3.848824239004213776e-01 3.513545479061134236e-01 3.118673418140442966e-01 2.611290190275788459e-01 2.031272271813316654e-01 1.491644393432322024e-01 1.126985135897843465e-01 1.029350247490236486e-01 1.145537292227666870e-01 1.329142326881164737e-01 1.462358910981749749e-01 1.467709828505856795e-01 1.304309285922136130e-01 9.728850975866701334e-02 5.345160752969775608e-02 3.794188161515729685e-02 8.736925634221735792e-02 1.450531408938657285e-01 1.973185099257486474e-01 2.401789695487300536e-01 2.724827442844748870e-01 2.950467854486654717e-01 3.100692070458203053e-01 3.204544575737927059e-01 3.290758455806261917e-01 3.381088155117322747e-01 3.486268247912995277e-01 3.605883221168559860e-01 3.731568119698182029e-01 3.851464362660014240e-01 3.953974352454541208e-01 4.029992252142915454e-01 4.073742961896886783e-01 4.082715345823894060e-01 4.057139990438574095e-01 3.999310858478886122e-01 3.912916233829308310e-01 3.802456355349531636e-01 3.672774816808158649e-01 3.528704508780104443e-01 3.374816418294162568e-01 3.215254749698340242e-01 3.053641024298817674e-01 2.893031058059871707e-01 2.735910880103899490e-01 2.584220101977411366e-01 2.439393620428579601e-01 2.302414643011813922e-01 2.173873778392935718e-01 2.054030312641973166e-01 1.942872827364535981e-01 1.840177065523347644e-01 1.745559493953741104e-01 1.658525427513541928e-01 1.578510935060084552e-01 1.504918084237681919e-01 1.437143414338359071e-01 1.374599844221607581e-01 1.316732501839242842e-01 1.263029178408817399e-01 1.213026247244822220e-01 1.166310941267386242e-01
3.476720942055121916e-02 3.474375883699186429e-02 3.439664014740352604e-02 3.368048880542203610e-02 3.254745999601672823e-02 3.094789677461635274e-02 2.883142560013562256e-02 2.614882019281133951e-02 2.285552248253343646e-02 1.891967957302502154e-02 1.434665802661750679e-02 9.293272172681710935e-03 5.035384149666013477e-03 7.349114231729339183e-03 1.443786338232551716e-02 2.298860287275866776e-02 3.248648161977828186e-02 4.276262707006211333e-02 5.367966962740656350e-02 6.507859796525303220e-02 7.676265710590396418e-02 8.849076972162547849e-02 9.997585694855416760e-02 1.108879395243658333e-01 1.208634089040384607e-01 1.295228176133969566e-01 1.365005215956973661e-01 1.414907034312788137e-01 1.443156567542045743e-01 1.450229189455300716e-01 1.440145858141658186e-01 1.421947439238389621e-01 1.410678011825159672e-01 1.426203278835954658e-01 1.487793930342696247e-01 1.605413659704406359e-01 1.773885725131417457e-01 1.974689860532043151e-01 2.182528484105815958e-01 2.371842321814686960e-01 2.521989443154574184e-01 2.621778156970089313e-01 2.673430113792909513e-01 2.694316225655321029e-01 2.712887270848384769e-01 2.755576683123576731e-01 2.828523328073256349e-01 2.908143265428735913e-01 2.951308691128876061e-01 2.919023333448038104e-01 2.799255491275680630e-01 2.618453781017690551e-01 2.436302953211951505e-01 2.327326500140763088e-01 2.368583384700448657e-01 2.633556005990166926e-01 3.137999134958234793e-01 3.762070682766784357e-01 4.260830003643986119e-01 4.363573103841415501e-01 3.918175845807648772e-01 3.074471715122161219e-01 2.475222510046496127e-01 2.663006244068705231e-01 2.836342666545926261e-01 2.105454389215762057e-01 4.625571116370469360e-02 2.397283676752979542e-01 4.861544042291096601e-01 6.431091922768064073e-01 6.626431194440340899e-01 5.551699328943602296e-01 3.803759661031967942e-01 2.098396929478981987e-01 8.666680308791135934e-02 8.165162708685884396e-02 1.658823041632719042e-01 2.253839799812809019e-01 2.314808571267660542e-01 1.949063497752994145e-01 1.560299622052152002e-01 1.553309212597364652e-01 2.032607413208769309e-01 2.842177752436068072e-01 3.660756389117429954e-01 4.174831974133985102e-01 4.290286813540814537e-01 4.178943543606051803e-01 4.082977596626741756e-01 4.030668900649135855e-01 3.847958175574385242e-01 3.413920892718699251e-01 2.781071257620733039e-01 2.120118792186589385e-01 1.611316365748122481e-01 1.361397987271003029e-01 1.383856549314753936e-01 1.614737114995128675e-01 1.928965064155505615e-01 2.184857809422481589e-01 2.270703141871527331e-01 2.127921746878956299e-01 1.753841284204327444e-01 1.190994317114909828e-01 5.100990059709097080e-02 2.213574855280136741e-02 9.091132689195326189e-02 1.516303411585368799e-01 2.008461887567186133e-01 2.377599918855271000e-01 2.635809662871418935e-01 2.809304526560735260e-01 2.930944204035905165e-01 3.032148992119924058e-01 3.135855812014005650e-01 3.252675425333794168e-01 3.381461954086804056e-01 3.513269551373912059e-01 3.636210476089905552e-01 3.739209412385591236e-01 3.814024820347688416e-01 3.855855161135972042e-01 3.863100913837900774e-01 3.836744568856420012e-01 3.779631701676793853e-01 3.695798498411484445e-01 3.589907274835463791e-01 3.466806248826458381e-01 3.331207497075968638e-01 3.187467341832768697e-01 3.039450417227536061e-01 2.890459068135045606e-01 2.743211731890745075e-01 2.599856547479890700e-01 2.462009079886672280e-01 2.330805450475944285e-01 2.206964196821877555e-01 2.090851817064924567e-01 1.982548218718922228e-01 1.881909261048861082e-01 1.788624338411847203e-01 1.702267577011798705e-01 1.622341764869732472e-01 1.548314631004659991e-01 1.479647534996459957e-01 1.415817005876092161e-01 1.356329859409665106e-01 1.300732811882622242e-01 1.248617595508684230e-01 1.199622577304199911e-01 1.153431810307045946e-01
4.304353143914648600e-02 4.322313096685818229e-02 4.309526683162942517e-02 4.261619623106691762e-02 4.173968051283049457e-02 4.041754823844745381e-02 3.860058641227947368e-02 3.623994775639325511e-02 3.328946239781915145e-02 2.970978464884979631e-02 2.547699991579369452e-02 2.060466109168494417e-02 1.521844314058474514e-02 9.916295954771753296e-03 7.634082785785888114e-03 1.223179728010389579e-02 2.033726619955134388e-02 2.986727970703006302e-02 4.029536002661489313e-02 5.137652268887939883e-02 6.290494859503786840e-02 7.465902226687039234e-02 8.638567538032729254e-02 9.779805983213565868e-02 1.085815708674961882e-01 1.184083534869526666e-01 1.269623114104517780e-01 1.339776909434531038e-01 1.392948461560823414e-01 1.429360556616046662e-01 1.451997738532792293e-01 1.467578179081375500e-01 1.487086177716423208e-01 1.524941796994756238e-01 1.595821235682100270e-01 1.709501397921450727e-01 1.866501982981014773e-01 2.057541077326748291e-01 2.266797874728771756e-01 2.476699176379046352e-01 2.672493911589955418e-01 2.845973451952230060e-01 2.997668601293343449e-01 3.136110962412079761e-01 3.272583239974281022e-01 3.411727191289804506e-01 3.542380838350912553e-01 3.635304386776103125e-01 3.651228607293562356e-01 3.556616604641305024e-01 3.341165816767678876e-01 3.031095750691689683e-01 2.693436436583924731e-01 2.427386569929805005e-01 2.337016812027180868e-01 2.480727977004706930e-01 2.822306411236150669e-01 3.223771954394214490e-01 3.475539336035171623e-01 3.358410119670175442e-01 2.745497143879480628e-01 1.754096053926833265e-01 1.152334294481911076e-01 1.716808323011900506e-01 2.075568609421100386e-01 1.534824965652242246e-01 8.652968981224698486e-02 2.695959080466913682e-01 4.798410410253407532e-01 6.159653706760058745e-01 6.390985738062666677e-01 5.614304073138516316e-01 4.354371978425790046e-01 3.261049280001274142e-01 2.830225601267045143e-01 3.096594694790392177e-01 3.574766679439330685e-01 3.762860379277007672e-01 3.468242759947862686e-01 2.836636418954055494e-01 2.189646346343679106e-01 1.894705258448997898e-01 2.270721024208127714e-01 3.069544735937045910e-01 3.728025122299846728e-01 3.891216774292881042e-01 3.586560526685984018e-01 3.240065457614061950e-01 3.300563443411677067e-01 3.612792313584202164e-01 3.725263764968967384e-01 3.447069647235418421e-01 2.872041458855371099e-01 2.236080759368262727e-01 1.784654170553397479e-01 1.662461004547614585e-01 1.846518700545227987e-01 2.212803081907913083e-01 2.619881601976943308e-01 2.932449153239527484e-01 3.045480360436184086e-01 2.905351790708696202e-01 2.514284140451329419e-01 1.919973772997778660e-01 1.197473994580732365e-01 4.299978527852434118e-02 3.085896326424847000e-02 9.597670681193129494e-02 1.492215840934982274e-01 1.896828749740525621e-01 2.185111470325006855e-01 2.383117207875883325e-01 2.523974732653151976e-01 2.639759120294587480e-01 2.754303531558348062e-01 2.879177451268570276e-01 3.014161077932662192e-01 3.151198327301705238e-01 3.279254057255588384e-01 3.388024725725753417e-01 3.469899166887796538e-01 3.520523325163256723e-01 3.538551870321935966e-01 3.525042705117638620e-01 3.482766482500054273e-01 3.415567531407762703e-01 3.327832165870782122e-01 3.224077802894221856e-01 3.108655745411269544e-01 2.985551809864880890e-01 2.858266496310456484e-01 2.729757006093638250e-01 2.602425417859896561e-01 2.478139815096272736e-01 2.358277626169689167e-01 2.243782652140489942e-01 2.135229133248185418e-01 2.032887748261468230e-01 1.936789705784381921e-01 1.846786141015319405e-01 1.762600933260529135e-01 1.683875843579366038e-01 1.610207548435424463e-01 1.541176706884872794e-01 1.476369632613087901e-01 1.415393440031511851e-01 1.357885699087911513e-01 1.303519682226957910e-01 1.252006243971481025e-01 1.203093267705140496e-01 1.156563473155749894e-01
5.109759350294020702e-02 5.158220085414843420e-02 5.180369557388837115e-02 5.172560199684698296e-02 5.131016461030695613e-02 5.051923911181010335e-02 4.931566782159813034e-02 4.766540835241955126e-02 4.554089336664964710e-02 4.292652125633116683e-02 3.982806958329060398e-02 3.628977333175696651e-02 3.242707063380852878e-02 2.849129513908799094e-02 2.498956813594238949e-02 2.282941637816056357e-02 2.317547433735836840e-02 2.663757843572899658e-02 3.279418751672352750e-02 4.083982398334177338e-02 5.011927483637443337e-02 6.016586033821596374e-02 7.061604596034361248e-02 8.114944823522582396e-02 9.146204428128613950e-02 1.012619153895476659e-01 1.102814202526567477e-01 1.183039157888031434e-01 1.252049613278210238e-01 1.310072989811228716e-01 1.359446348494562917e-01 1.405189511047907347e-01 1.455184535970711901e-01 1.519461856410288525e-01 1.608207234105752115e-01 1.728825919446364268e-01 1.883413033796867420e-01 2.068123939380776266e-01 2.274786700886925750e-01 2.493884406909945006e-01 2.717737687598123508e-01 2.942862116713695908e-01 3.170421272878010122e-01 3.403681529635792513e-01 3.642232490216735230e-01 3.874816976426896376e-01 4.074644121154951670e-01 4.200925109415188374e-01 4.207856829033501667e-01 4.059417509212484010e-01 3.746527676244219007e-01 3.301821044181260656e-01 2.804844660632488940e-01 2.364664982950074601e-01 2.064778112094247109e-01 1.903491791339183836e-01 1.829857217189267971e-01 1.832862922894472613e-01 1.907618209323515002e-01 1.949851310619659939e-01 1.792495821942288181e-01 1.356636711510629811e-01 8.180713644751211322e-02 7.585484044150639371e-02 9.575768888347031826e-02 7.016998529596500667e-02 6.669494216359224403e-02 2.135048478160249952e-01 3.843416680013705955e-01 5.219696494524309616e-01 5.931617236109388847e-01 5.959642002431693175e-01 5.571070721106841095e-01 5.139208755984463473e-01 4.906779574944240552e-01 4.855157033348811990e-01 4.782347585642200971e-01 4.504567742982404921e-01 4.004740777278141262e-01 3.398624094329959489e-01 2.762694369370010117e-01 2.156093462135205974e-01 1.973742613549570590e-01 2.504997294554773268e-01 3.113540730500868881e-01 3.222018827043341416e-01 2.720012392592897621e-01 1.987616178544772960e-01 1.875996831099419615e-01 2.461295590157816793e-01 2.947370013322877513e-01 3.013443827074140935e-01 2.700930477003325447e-01 2.207084348307085941e-01 1.787383841155599784e-01 1.687765370660297970e-01 1.964592386343887165e-01 2.441660862812810862e-01 2.927789896767749034e-01 3.286596904808085085e-01 3.429207728225496798e-01 3.315331897631444980e-01 2.952783909830354880e-01 2.388571298717688807e-01 1.693829455530141970e-01 9.473693593578226546e-02 2.240561241930208447e-02 4.356774152216815604e-02 9.774306061859330819e-02 1.399571092838587105e-01 1.708793598187323959e-01 1.926948948621284852e-01 2.083880855527384113e-01 2.210021596954477030e-01 2.329481233683899644e-01 2.455615408507899888e-01 2.590629855551761507e-01 2.728720687893360086e-01 2.860497803437193620e-01 2.976612205712073078e-01 3.069815133389807715e-01 3.135673738430168611e-01 3.172466507986199669e-01 3.180695484089079428e-01 3.162485138055827760e-01 3.121007601205240123e-01 3.059994945325772986e-01 2.983356619514295760e-01 2.894899030278972885e-01 2.798134855586272285e-01 2.696166456037356607e-01 2.591627649316033954e-01 2.486669494996930629e-01 2.382977699325968535e-01 2.281811321131738124e-01 2.184054413114272786e-01 2.090273981149621263e-01 2.000779176763161360e-01 1.915677974157094787e-01 1.834928745779656478e-01 1.758385151663971191e-01 1.685833597876138235e-01 1.617023192417917643e-01 1.551688628977500040e-01 1.489566764791375175e-01 1.430407844489799685e-01 1.373982382616239506e-01 1.320084684435262889e-01 1.268533889182722196e-01 1.219173290245876562e-01 1.171868545337372836e-01
5.858174762166824812e-02 5.941226822817759212e-02 6.003574090461772511e-02 6.042404305841225787e-02 6.054864319913662307e-02 6.038147510611860391e-02 5.989619848414240444e-02 5.907000265696186331e-02 5.788618487366353066e-02 5.633785054142883414e-02 5.443325753146926321e-02 5.220357299224669817e-02 4.971409208639081950e-02 4.708005426577661912e-02 4.448727003491180498e-02 4.221369432818252582e-02 4.063733712868235204e-02 4.019982238940092434e-02 4.129805258125811979e-02 4.413900045678845196e-02 4.866672139344697945e-02 5.461733888456896113e-02 6.163057452532715724e-02 6.933241967693967722e-02 7.737262754221742311e-02 8.543866919376472135e-02 9.326645935830643608e-02 1.006581401257004710e-01 1.075103773074958108e-01 1.138520945670600942e-01 1.198852478936030391e-01 1.260140438780215089e-01 1.328380572319799446e-01 1.410812971115071313e-01 1.514480039280152734e-01 1.644427997890581805e-01 1.802373470374994402e-01 1.986575998494318762e-01 2.193028218334501789e-01 2.417440579847177640e-01 2.657189753908121288e-01 2.912270911129354878e-01 3.184261617939181388e-01 3.472703296723377853e-01 3.769505537354166380e-01 4.053599682241301738e-01 4.288891472224483081e-01 4.427803403760200984e-01 4.420966096627203523e-01 4.231930149107390182e-01 3.854247935983745044e-01 3.326139309428999269e-01 2.733437216990221019e-01 2.181833034895850620e-01 1.718265363000341384e-01 1.255957401231843906e-01 6.467787085648574186e-02 3.742829308556272494e-02 1.361477594476090125e-01 2.368531407182768167e-01 3.062663313298940038e-01 3.205157245870717264e-01 2.720147817438480775e-01 1.763439464052430350e-01 7.107707514016563255e-02 1.617937949401651240e-02 2.522756524063139369e-02 1.072540733127606144e-01 2.659002451600437911e-01 4.444298680523405265e-01 5.890219479114475742e-01 6.662613893164487378e-01 6.774971223122863151e-01 6.522057313895419650e-01 6.189336059561444392e-01 5.793283501119028678e-01 5.186672535009199114e-01 4.357228029052501173e-01 3.531945842427073878e-01 2.962139221884278473e-01 2.552961935297133333e-01 1.983123186763848245e-01 1.284054900678225364e-01 1.325149766699872667e-01 2.086292750279667707e-01 2.577129909884122716e-01 2.458335369765517753e-01 1.772434938313854624e-01 8.861331573447946142e-02 9.477080158731572557e-02 1.695520366699948267e-01 2.177341030890513340e-01 2.263643970815350237e-01 2.018062982931582983e-01 1.609541487674219229e-01 1.344918189689903454e-01 1.555356579085611923e-01 2.108697569378058523e-01 2.696824526509052911e-01 3.145267416753788625e-01 3.367940345452742346e-01 3.333883564734219096e-01 3.055267450556674036e-01 2.576950752542592760e-01 1.963966231223341352e-01 1.288801417392551885e-01 6.236647813860946715e-02 1.645230106861252442e-02 5.739164195723171075e-02 9.881706373464352322e-02 1.304293540984396149e-01 1.532651456662872946e-01 1.696516994251052735e-01 1.822897661602304320e-01 1.935870459157953694e-01 2.051532022169399172e-01 2.176026428865937834e-01 2.307070786239698579e-01 2.437529311299401757e-01 2.558980089585458639e-01 2.664096402114938811e-01 2.747737917145068320e-01 2.807144440302432598e-01 2.841653264054778139e-01 2.852229227511511311e-01 2.840968933940404839e-01 2.810656465731136699e-01 2.764400438120871994e-01 2.705357598580881984e-01 2.636536348870654467e-01 2.560668594485792093e-01 2.480136937173625655e-01 2.396944647727271005e-01 2.312717128342080264e-01 2.228725179915387322e-01 2.145922060063627512e-01 2.064987919617457535e-01 1.986376678627961578e-01 1.910361721127020740e-01 1.837077937744821809e-01 1.766558617844168899e-01 1.698766482501483932e-01 1.633618756669606153e-01 1.571006611759701577e-01 1.510809586217861100e-01 1.452905736340424914e-01 1.397178311601378620e-01 1.343519717681163905e-01 1.291833453086307093e-01 1.242034603979800256e-01 1.194049373372476908e-01
6.512066558579586439e-02 6.627945778593338777e-02 6.728749816166346154e-02 6.812422527416787943e-02 6.876908688520283475e-02 6.920221951651493730e-02 6.940536968484087299e-02 6.936312305550039470e-02 6.906452256007690471e-02 6.850517115611681751e-02 6.768992424370635919e-02 6.663626883896774100e-02 6.537843609258944810e-02 6.397215159419376851e-02 6.249961035204355114e-02 6.107365660676471880e-02 5.983917794346607644e-02 5.896857283814896378e-02 5.864765641992403938e-02 5.905017248555791826e-02 6.030443301988767935e-02 6.246249786452531122e-02 6.548465058538437134e-02 6.924562707896442237e-02 7.355883881398385393e-02 7.820958233234615031e-02 8.299041536074022729e-02 8.773684685110011428e-02 9.236439444748476002e-02 9.690720189798618378e-02 1.015537752000768568e-01 1.066675577160664384e-01 1.127720144406078456e-01 1.204804846234405619e-01 1.303723447810680725e-01 1.428565152205825972e-01 1.580886035324275962e-01 1.759858421391114480e-01 1.963294400668325057e-01 2.189012466678122160e-01 2.435856990124869725e-01 2.703664350427473217e-01 2.991608525691966114e-01 3.294860949006951922e-01 3.600409212180940011e-01 3.883773332894239760e-01 4.108616108517796905e-01 4.230683532057100682e-01 4.206477899992049352e-01 4.005851031815889640e-01 3.626158071413904671e-01 3.103202013247997049e-01 2.510012115136656674e-01 1.928955739815329251e-01 1.392156714266100381e-01 8.657637340007334759e-02 6.510894392431243460e-02 1.448129512336790714e-01 2.631081646055112300e-01 3.766412125595312022e-01 4.510809398692137151e-01 4.591816606803936773e-01 3.922831458248746683e-01 2.695454584749731319e-01 1.408989104177258145e-01 7.829637441190225033e-02 5.030421115038335306e-02 6.489245089103666542e-02 2.451299681968781841e-01 4.538560443369182296e-01 6.229968420792373340e-01 7.079864842432088690e-01 7.093238532891465997e-01 6.685980670368513179e-01 6.277027245882464968e-01 5.840274531215373655e-01 5.064889278408672979e-01 3.843539824842356900e-01 2.451224040032161655e-01 1.511693645538219888e-01 1.453651556851461579e-01 1.450590443915171501e-01 9.441465685735028757e-02 5.352078335847970658e-03 1.134655753447885579e-01 2.059093370046098659e-01 2.516887147901055166e-01 2.396402207995960154e-01 1.773788612040904378e-01 9.051316509142466604e-02 5.980506986501762934e-02 1.220051702559118018e-01 1.655105431832527008e-01 1.702937721472860544e-01 1.383708002616710619e-01 8.540521642834252025e-02 7.035690054824600415e-02 1.339141742571457738e-01 2.081142017780599207e-01 2.676765415911332990e-01 3.037593420772851660e-01 3.134325003618568806e-01 2.979193105990943224e-01 2.614744377839365308e-01 2.102216734180509250e-01 1.510624491195277641e-01 9.102608129440765972e-02 3.959508316326217775e-02 3.594586227037969289e-02 7.056363314122138242e-02 1.009704040464731584e-01 1.235038609746651750e-01 1.393248296485579962e-01 1.506585500993262716e-01 1.599097954724455206e-01 1.690595357147997857e-01 1.792607983040554187e-01 1.907533448250094965e-01 2.030879594403494359e-01 2.154829222635334385e-01 2.271278191896755894e-01 2.373602481992165836e-01 2.457314835164333966e-01 2.520045676514806043e-01 2.561207932496360473e-01 2.581562524378203660e-01 2.582794426223278261e-01 2.567146878331041937e-01 2.537128894303466997e-01 2.495295404149669161e-01 2.444092264496311451e-01 2.385755685808769455e-01 2.322255186399005966e-01 2.255269852411762310e-01 2.186188865738720177e-01 2.116128638525723304e-01 2.045960291648672158e-01 1.976342542934674817e-01 1.907756279506969133e-01 1.840538150824350128e-01 1.774911421161887715e-01 1.711013057779614821e-01 1.648916606883430724e-01 1.588650833962744757e-01 1.530214394728765248e-01 1.473586978779689305e-01 1.418737453673453719e-01 1.365629555630372693e-01 1.314225645933121411e-01 1.264488997247850688e-01 1.216385005662154462e-01
7.032384633532842710e-02 7.173732000805153886e-02 7.304777856618874243e-02 7.424053157005007508e-02 7.530099962812036862e-02 7.621517544013188539e-02 7.697021801910619576e-02 7.755520204956518893e-02 7.796204247534242737e-02 7.818660824756540340e-02 7.823002576731361013e-02 7.810014761210570811e-02 7.781311975915998491e-02 7.739491371546126930e-02 7.688259267126540397e-02 7.632495309803455363e-02 7.578204150052139654e-02 7.532293785471012859e-02 7.502121389285974773e-02 7.494774147126437303e-02 7.516114409373128580e-02 7.569711255336236677e-02 7.655876160673505404e-02 7.771072922566699126e-02 7.907947592198472098e-02 8.056134240276383029e-02 8.203892057342965227e-02 8.340573617653640470e-02 8.459917962007165726e-02 8.564136821837463331e-02 8.668569838478901168e-02 8.806102668366519448e-02 9.029405656835666483e-02 9.407809759702231989e-02 1.001620649952897624e-01 1.091805795150909003e-01 1.215100485345018272e-01 1.372339854532472203e-01 1.562145471811061948e-01 1.781937887785467467e-01 2.028488869101459091e-01 2.297626259742311106e-01 2.583040568053512898e-01 2.874444934249424377e-01 3.155677740997581138e-01 3.403636288928075238e-01 3.589039395811287614e-01 3.679823404220588512e-01 3.647415243692809228e-01 3.475103280464493238e-01 3.166069958932196671e-01 2.746264460614281644e-01 2.255153160382508404e-01 1.721111546017448091e-01 1.144277905031487186e-01 6.405698906970908046e-02 1.053342354268397840e-01 2.161670712143153594e-01 3.406350438010240511e-01 4.478813829433357374e-01 5.077087578814446500e-01 4.980931969275086968e-01 4.165882054450353311e-01 2.883574964188742595e-01 1.662750609261856027e-01 1.030684116575563136e-01 6.158423025918146471e-02 1.091811516640877888e-01 2.931398176268856792e-01 4.919764348504404028e-01 6.310568742068167758e-01 6.672609546530786639e-01 6.130003313456201530e-01 5.386027673511331049e-01 5.155644179207786726e-01 5.229049912006541456e-01 4.897114934474079417e-01 3.875406911669191379e-01 2.369411970385937316e-01 8.893318726361941484e-02 8.871159043491223806e-02 1.521803097642248637e-01 1.578390081531723110e-01 1.119164057963405595e-01 7.844741850761734192e-02 1.411909298122406009e-01 2.122979649215986919e-01 2.440139689786463284e-01 2.259890910125172681e-01 1.664832287640818642e-01 8.805141922376522046e-02 4.953300919584072842e-02 9.314445120341033335e-02 1.229760067404687823e-01 1.173149352031899600e-01 7.841598467678938256e-02 3.177526676736747852e-02 8.229259118448509214e-02 1.591408442826440783e-01 2.256836153550372259e-01 2.718939296640635050e-01 2.932645666427441400e-01 2.895894545812237597e-01 2.640350196620590006e-01 2.220107393089574832e-01 1.700502143637434571e-01 1.150252069973930064e-01 6.467957439777186068e-02 3.634624627924358531e-02 5.253099257866948590e-02 7.918162313534254926e-02 1.003340671969104314e-01 1.147303892877922366e-01 1.238677312455419011e-01 1.300822196938504482e-01 1.357752389600343224e-01 1.427896478531015256e-01 1.519914760913181340e-01 1.632548008656577176e-01 1.758065606342399390e-01 1.886563007508238743e-01 2.008962221451335017e-01 2.118360832132947513e-01 2.210282275557888532e-01 2.282403312704165965e-01 2.334105459454742237e-01 2.366014716997549006e-01 2.379595227304298066e-01 2.376816795798552540e-01 2.359896701399470942e-01 2.331108427716943043e-01 2.292647290525064996e-01 2.246542538283330115e-01 2.194606115441556649e-01 2.138409334045734411e-01 2.079279921216081461e-01 2.018313154984711366e-01 1.956391991288034815e-01 1.894212178293820104e-01 1.832309328095856338e-01 1.771085759082728084e-01 1.710835631351459163e-01 1.651767474281160553e-01 1.594023656381801657e-01 1.537696683463304625e-01 1.482842446008308668e-01 1.429490686546757428e-01 1.377653039851160777e-01 1.327329029492538004e-01 1.278510398786481261e-01 1.231184125263147244e-01
7.381310230483364987e-02 7.535868327257065624e-02 7.683414314226799657e-02 7.822861063657142455e-02 7.953125633791013893e-02 8.073158458625435963e-02 8.181979754020840545e-02 8.278723770463820852e-02 8.362691152887553880e-02 8.433409025611049437e-02 8.490697396794284757e-02 8.534738944904274316e-02 8.566147083339586965e-02 8.586024315272995644e-02 8.595999329388476218e-02 8.598227343229919439e-02 8.595334599518854313e-02 8.590285992396094750e-02 8.586156529203485543e-02 8.585795070657803452e-02 8.591384419882271140e-02 8.603925389865965667e-02 8.622700833337275383e-02 8.644802348486355092e-02 8.664820061492307934e-02 8.674800629452773804e-02 8.664574541025352183e-02 8.622554766816907523e-02 8.537136507853441969e-02 8.398908443206992702e-02 8.204045635562005889e-02 7.959496480315116085e-02 7.690770474848006300e-02 7.452627609804732267e-02 7.339791303966815283e-02 7.486401833852368570e-02 8.036199650997867538e-02 9.087261291035246547e-02 1.065730914780565891e-01 1.269692617857843542e-01 1.511899558324272808e-01 1.781307429908637052e-01 2.064445337308947470e-01 2.344851340232895487e-01 2.602885927633911134e-01 2.816525007303428141e-01 2.963596287030786369e-01 3.025673269713692326e-01 2.993206983611155780e-01 2.870141027189360705e-01 2.674057568179564193e-01 2.426053546689030671e-01 2.128270005267669795e-01 1.742459358448483209e-01 1.199285509504064845e-01 5.076476365308315447e-02 8.527211747149336662e-02 2.062209225681749247e-01 3.318101253240405279e-01 4.321903974991101460e-01 4.800804835840132845e-01 4.586425987334415977e-01 3.715466355579430391e-01 2.492136451183165069e-01 1.461891359464647655e-01 9.639508509907199207e-02 3.639952815197227548e-02 1.125581251408686173e-01 3.025297465229891403e-01 4.831732900659507779e-01 5.830485911741744021e-01 5.604127215626836245e-01 4.315057362380916306e-01 3.001632132752778959e-01 3.287696750373146348e-01 4.338097164331199407e-01 4.762650357261430378e-01 4.335084225072962649e-01 3.417595531001230702e-01 2.637825330151983283e-01 2.441835818959707249e-01 2.502117341656457938e-01 2.288838604021150858e-01 1.646604564442325225e-01 7.455062289245888152e-02 5.873541919006339956e-02 1.323413547962876413e-01 1.787679471112736951e-01 1.868412070243755940e-01 1.616190770951889677e-01 1.137149684250379489e-01 5.512083562683630505e-02 1.218209642911626325e-02 5.586104745730803567e-02 8.899919532168475145e-02 1.064899079440429358e-01 1.177857830057603278e-01 1.385936223159018321e-01 1.751049849837849059e-01 2.184404997519789615e-01 2.559901059762748621e-01 2.785680812597354228e-01 2.817123478430735295e-01 2.652162523328684962e-01 2.321139907649030221e-01 1.874930466399719053e-01 1.374457497201001799e-01 8.865412207844208803e-02 5.053879569425732965e-02 4.219197051776998192e-02 6.003980314225700055e-02 7.880548809286835876e-02 9.163943863486881392e-02 9.855651843125021183e-02 1.015120153021464577e-01 1.032223168129757784e-01 1.063864525493170843e-01 1.128210500190496568e-01 1.229032959205623304e-01 1.357935122407564754e-01 1.501392067069473590e-01 1.646435044386877489e-01 1.783053167555670449e-01 1.904511852545114625e-01 2.006880444745039460e-01 2.088395492363724626e-01 2.148873377397661488e-01 2.189223476388819090e-01 2.211062099149403715e-01 2.216414693067049746e-01 2.207492160692674510e-01 2.186528221958783658e-01 2.155666288193579805e-01 2.116885801167645298e-01 2.071959361850255477e-01 2.022433241513978408e-01 1.969625041119306974e-01 1.914633343107417507e-01 1.858355178621687032e-01 1.801508008951241968e-01 1.744653690798904644e-01 1.688222561031441082e-01 1.632536339890010291e-01 1.577829015947795344e-01 1.524265246893576065e-01 1.471956094881377852e-01 1.420972122888356226e-01 1.371354019892419007e-01 1.323121009171903673e-01 1.276277337218451602e-01 1.230817151602768555e-01
7.526295104533832492e-02 7.678259212907855014e-02 7.824699474999662063e-02 7.964719658153418536e-02 8.097418728660908671e-02 8.221911382524822731e-02 8.337353703830105434e-02 8.442974458956098438e-02 8.538112351015708645e-02 8.622259236281035188e-02 8.695108788424064927e-02 8.756609320760942727e-02 8.807018366714371160e-02 8.846955102396233950e-02 8.877444725915582813e-02 8.899946504917086165e-02 8.916354514969751510e-02 8.928957476117260761e-02 8.940342205325194080e-02 8.953225013572944924e-02 8.970198079647859202e-02 8.993384504719391381e-02 9.024006781590164505e-02 9.061887877191523999e-02 9.104919574756679956e-02 9.148545946976152643e-02 9.185318906721251508e-02 9.204589892662952411e-02 9.192415848292613545e-02 9.131796677045139754e-02 9.003456096177682444e-02 8.787583560610498501e-02 8.467382418862584581e-02 8.036148785213732826e-02 7.511332826236104265e-02 6.961560865579598245e-02 6.550340393325727872e-02 6.565050836889844976e-02 7.318215541403572111e-02 8.921981875683598906e-02 1.124505044641867235e-01 1.405682907233287426e-01 1.710580650955714488e-01 2.012331668235947391e-01 2.282115385858529966e-01 2.490963700091602950e-01 2.614246993687641130e-01 2.638841896149533572e-01 2.571982338698098336e-01 2.447884207263134326e-01 2.321577552941776756e-01 2.234799838135941852e-01 2.164043490592335306e-01 2.007705709427602681e-01 1.638136723079476886e-01 9.843764508376866285e-02 4.687191610974504596e-02 1.473058084360587827e-01 2.721686658694518757e-01 3.744010652235268966e-01 4.257930090356047970e-01 4.097964557489515713e-01 3.299671155700402703e-01 2.157428906257918555e-01 1.232913226841088755e-01 9.287860519557539218e-02 5.609028163161342700e-02 9.358447795010108039e-02 2.577004403323027715e-01 4.190900157953209582e-01 5.054281217224271261e-01 4.715743970105534810e-01 3.171884076471263580e-01 8.972976587274303362e-02 1.551741060640470793e-01 3.322049911998034011e-01 4.187328022924965976e-01 4.229806502929818746e-01 3.880157526526668565e-01 3.615634421053500747e-01 3.525253812020371913e-01 3.295452510208451979e-01 2.658434051950585020e-01 1.623319230201597241e-01 4.516327867760947662e-02 6.171743255845112130e-02 1.170614173341884556e-01 1.219623196654241043e-01 9.610600345505293518e-02 8.565185544083256386e-02 1.034755786020856022e-01 1.081193929069201032e-01 8.006495311090418288e-02 2.505994602760975437e-02 4.852118875303981782e-02 1.135293177513869989e-01 1.634938472646046970e-01 1.953597091101819117e-01 2.145636149109961532e-01 2.294944986703317258e-01 2.445119829375977383e-01 2.571756590983550472e-01 2.616628443890472999e-01 2.533781974106870671e-01 2.310530166296319299e-01 1.966481241235882305e-01 1.543517463001345680e-01 1.095700660074367949e-01 6.874667152393182379e-02 4.215530846329416936e-02 4.277481964749591664e-02 5.692093458834662084e-02 6.843947209909494178e-02 7.390652060641528243e-02 7.414238214290014284e-02 7.170067646846786658e-02 7.017792228774497043e-02 7.309945109202876934e-02 8.197852300398011938e-02 9.570730078035641353e-02 1.120875521521871032e-01 1.291785186626593362e-01 1.456295109781503838e-01 1.605909989771181212e-01 1.735757202168399516e-01 1.843509090836555064e-01 1.928614339177544823e-01 1.991741157167505882e-01 2.034363129719589103e-01 2.058446843125719405e-01 2.066216634853902390e-01 2.059980143207554015e-01 2.042002638478280785e-01 2.014420544826824311e-01 1.979186148117210997e-01 1.938036692334072497e-01 1.892482088717088173e-01 1.843806370346154078e-01 1.793078844827921958e-01 1.741171635941078655e-01 1.688780964106806615e-01 1.636450097612419941e-01 1.584592414390371407e-01 1.533513450835244096e-01 1.483431182639653734e-01 1.434494086079704522e-01 1.386796770195269646e-01 1.340393155390169067e-01 1.295307307705948485e-01 1.251542127042966357e-01 1.209086139298803514e-01
7.444804731265748654e-02 7.576832352934448345e-02 7.703075446198762166e-02 7.822701634726397790e-02 7.934878752732361928e-02 8.038796195957488566e-02 8.133692133874906305e-02 8.218887513238047615e-02 8.293827775022251381e-02 8.358133112058795111e-02 8.411657862399041230e-02 8.454559190791571810e-02 8.487374456384194632e-02 8.511105464154929134e-02 8.527305982691807396e-02 8.538166295147035789e-02 8.546584970344169030e-02 8.556213447885609169e-02 8.571453644277089723e-02 8.597383308925338197e-02 8.639579676745934300e-02 8.703811162310706728e-02 8.795571750987679627e-02 8.919444856488858986e-02 9.078301968264679278e-02 9.272362793116625812e-02 9.498163132992726299e-02 9.747493347891258986e-02 1.000639178843701765e-01 1.025432329834162215e-01 1.046377194431944574e-01 1.060066851778429242e-01 1.062641878459025108e-01 1.050292469410804702e-01 1.020317795275235279e-01 9.732255533747251330e-02 9.166796728887284529e-02 8.717918678394429022e-02 8.774779393509235526e-02 9.769089341948694605e-02 1.184527431891069238e-01 1.477504766896811927e-01 1.815922992246343515e-01 2.155743013106810047e-01 2.451908816852236828e-01 2.661106743633229743e-01 2.747934803116407476e-01 2.695303184888633297e-01 2.519176092343538564e-01 2.285415279969020275e-01 2.111553205953723977e-01 2.101158300203756490e-01 2.218703234941920288e-01 2.291700125704165258e-01 2.141522100717304644e-01 1.686470398315251251e-01 1.108829103638822311e-01 1.329093192296283421e-01 2.389279952662475004e-01 3.447456847796150359e-01 4.091602810553797154e-01 4.101607265200927221e-01 3.455720246397824269e-01 2.387051738528785938e-01 1.447701320511389222e-01 1.268226178849643504e-01 1.287786220999609654e-01 1.155228744260501511e-01 1.916364088177209268e-01 3.325024311532925880e-01 4.420620812007908795e-01 4.631180529196518569e-01 3.807709780137835121e-01 2.287457681071516369e-01 1.214955497688117864e-01 2.000070656927419865e-01 2.797950529469663272e-01 3.088359794572463901e-01 3.188174687419059739e-01 3.402829285439907259e-01 3.583497098003845527e-01 3.365841835752105271e-01 2.566292280344909527e-01 1.292263811714158273e-01 1.200535404408569276e-02 1.249654088838270949e-01 1.765852431013197610e-01 1.560638469579595788e-01 8.009908052912421972e-02 4.326918263534704906e-02 1.235676000868106139e-01 1.681128809822347303e-01 1.577881747582226268e-01 9.942607747391571382e-02 2.656670122211810675e-02 8.894441325934464293e-02 1.629871679066499379e-01 2.097615760158703935e-01 2.280557498789982096e-01 2.269985774580380866e-01 2.202672619068943016e-01 2.178840483873221712e-01 2.200545746638244426e-01 2.199133296421204309e-01 2.108478174617259837e-01 1.902448562120459818e-01 1.593878509851745506e-01 1.220704609295212989e-01 8.335289870636784781e-02 4.942312813478208500e-02 3.090968958957821325e-02 3.603007914776626408e-02 4.688603077513571471e-02 5.262629951807049761e-02 5.179895707570628810e-02 4.575155119527694186e-02 3.786761786129952401e-02 3.464935762166761191e-02 4.223840901879974408e-02 5.818635877444599397e-02 7.748243050081470018e-02 9.731130488285717750e-02 1.162288342748916126e-01 1.334356216134036099e-01 1.484912191174621865e-01 1.611880142780303393e-01 1.714804764094600975e-01 1.794371649606688324e-01 1.852047105176624908e-01 1.889797509464066494e-01 1.909870059185475588e-01 1.914624136501367202e-01 1.906405172077831056e-01 1.887454007689979008e-01 1.859845480877041213e-01 1.825450601555209384e-01 1.785917345418527591e-01 1.742665746308373620e-01 1.696893605396694316e-01 1.649589728112131060e-01 1.601552138257597291e-01 1.553409199031717813e-01 1.505641994590784238e-01 1.458606697946348008e-01 1.412555976283007553e-01 1.367658767037464584e-01 1.324017999654300282e-01 1.281686040038230445e-01 1.240677798168907248e-01 1.200981565360605408e-01 1.162567738438683718e-01
7.128928635052780849e-02 7.224617654087957253e-02 7.312941768052541591e-02 7.393108443580105604e-02 7.464358915079505330e-02 7.525998940124899172e-02 7.577437364072915627e-02 7.618233696196835547e-02 7.648155905982677305e-02 7.667249571840144273e-02 7.675919310772773285e-02 7.675023020266008578e-02 7.665978770720641156e-02 7.650883039529594865e-02 7.632637130452443741e-02 7.615075708031092405e-02 7.603086894352682756e-02 7.602706744511134040e-02 7.621161709523892325e-02 7.666821160835091131e-02 7.749009965040140613e-02 7.877622602071050750e-02 8.062481784736742763e-02 8.312402166483115473e-02 8.633954880581183600e-02 9.029974266623498613e-02 9.497891988627199522e-02 1.002802017102908672e-01 1.060194661091987262e-01 1.119128164002818199e-01 1.175714381381826185e-01 1.225102555172135066e-01 1.261808912357468837e-01 1.280460934405776019e-01 1.277239599296764727e-01 1.252475603233393076e-01 1.214974602503054862e-01 1.187852016096180435e-01 1.211149242133386095e-01 1.328674635443884422e-01 1.558467868536560497e-01 1.879725871949457228e-01 2.247240093856714416e-01 2.606821518056234854e-01 2.902433569076268705e-01 3.081320678459524842e-01 3.101511215587009485e-01 2.943160893478540263e-01 2.625046132911093566e-01 2.229026708683530533e-01 1.925131457051766359e-01 1.905065102284336509e-01 2.141351897631860179e-01 2.389229874657103625e-01 2.436524316941034440e-01 2.214431257649108753e-01 1.893006917522221388e-01 1.989179620289770467e-01 2.742440272762440290e-01 3.680369340718342985e-01 4.329394138253311874e-01 4.402339390044446854e-01 3.819268475234214866e-01 2.772622023845691119e-01 1.841512011043762165e-01 1.759851922011436143e-01 1.949733105547065970e-01 1.653742721275406891e-01 1.449504849319754596e-01 2.571100216569988106e-01 3.985918516891217012e-01 4.745782685259524736e-01 4.479478723526799100e-01 3.288226471778869509e-01 1.646316444623339981e-01 2.887215264233294540e-02 8.852374654985108171e-02 1.270831947400386519e-01 1.605703470132314459e-01 2.193412964101864315e-01 2.685210301182769932e-01 2.689068208280366301e-01 2.082009753385469231e-01 1.050352322586996373e-01 6.695260949971244824e-02 1.530065952641922744e-01 2.020201267603614625e-01 1.923529282525734130e-01 1.473802017396672881e-01 1.346937015582357622e-01 1.794712775278816674e-01 2.154459029334572784e-01 2.057378264774878396e-01 1.474416898900150763e-01 5.683504782048253573e-02 4.644169528511452039e-02 1.317105569471579696e-01 1.881149619987507460e-01 2.099520030673647508e-01 2.028944789205379684e-01 1.812041337388234086e-01 1.629899976425546460e-01 1.597261998591858745e-01 1.667837082809271732e-01 1.717514735451759755e-01 1.664681012652286241e-01 1.490013849350015074e-01 1.215323324194715338e-01 8.828804044179201782e-02 5.424108137138766023e-02 2.553633079004109796e-02 1.859638265465803075e-02 3.146034553627957003e-02 4.054235004338387766e-02 4.219550353896230066e-02 3.667045621470019917e-02 2.508250878954558158e-02 8.862102664068579813e-03 1.051984275410235842e-02 3.162642285450573826e-02 5.324730827256303478e-02 7.437097584530871774e-02 9.422079742974295846e-02 1.122434621023319923e-01 1.280856284148690072e-01 1.415636364459854912e-01 1.526309373596577978e-01 1.613464302509658721e-01 1.678456557504512392e-01 1.723158570690925262e-01 1.749752581392096940e-01 1.760564767226271699e-01 1.757937343746688308e-01 1.744133957747582286e-01 1.721273261864334492e-01 1.691285658899772670e-01 1.655888610510675152e-01 1.616576454969778365e-01 1.574621267266035907e-01 1.531081858483784586e-01 1.486818517246041027e-01 1.442511532101188321e-01 1.398681901799593008e-01 1.355712949902725672e-01 1.313871823534791816e-01 1.273330085189441907e-01 1.234182810257250240e-01 1.196465786300858897e-01 1.160170574251495751e-01 1.125257335146366416e-01 1.091665446159573727e-01
6.588959461603186019e-02 6.635464023503293007e-02 6.672449611523453838e-02 6.699258980214033155e-02 6.715338886309918376e-02 6.720285002315146139e-02 6.713895523857316139e-02 6.696234083060999265e-02 6.667702360247106108e-02 6.629122520589296463e-02 6.581829334882961791e-02 6.527771643368902865e-02 6.469622761442404835e-02 6.410899511515243121e-02 6.356089572023673751e-02 6.310786015368721746e-02 6.281824589418134874e-02 6.277410593750491763e-02 6.307204437945922171e-02 6.382305884222098935e-02 6.515040454567136430e-02 6.718423115089695863e-02 7.005181106739995223e-02 7.386282801951817023e-02 7.869034897985777155e-02 8.454926388647128477e-02 9.137458162254138982e-02 9.900197603579254102e-02 1.071530062950506318e-01 1.154282725128331633e-01 1.233138337546520885e-01 1.302096396120882849e-01 1.354938233410872828e-01 1.386443287858520612e-01 1.394500884131282537e-01 1.383518473423489825e-01 1.369175076505192157e-01 1.382386964251380856e-01 1.464990004354123354e-01 1.649594237636625993e-01 1.937233036687498744e-01 2.296722436530880818e-01 2.678883863174310598e-01 3.027728759076838694e-01 3.286743967982410641e-01 3.404650963621879689e-01 3.343002430867817454e-01 3.086354904203307825e-01 2.656276545875126405e-01 2.134436507720352261e-01 1.703173083166799051e-01 1.621045285064867392e-01 1.896656768157452544e-01 2.237076350593156238e-01 2.422592883242919160e-01 2.411414282676898058e-01 2.368765659372592258e-01 2.620246023919860501e-01 3.276375684843885194e-01 4.050608620241280544e-01 4.564279423560309579e-01 4.543474300439932501e-01 3.906198274148645622e-01 2.858180808683746799e-01 2.042448143023217200e-01 2.132391627293430125e-01 2.398189676811728344e-01 2.056873035038346842e-01 1.371439057747431689e-01 2.025902521067445006e-01 3.432798419013251001e-01 4.283270682129097784e-01 4.159847310523524522e-01 3.216954683294414030e-01 2.140073817904718234e-01 1.826203782079645344e-01 1.928133110643484582e-01 1.606190889092062590e-01 8.854321074266464919e-02 7.901643899379723335e-02 1.427974591844892727e-01 1.745704723155815374e-01 1.603761840722630061e-01 1.222427092600455872e-01 1.116753723809680576e-01 1.456155053295530855e-01 1.776283775703258183e-01 1.867608986298709972e-01 1.845594396615285182e-01 1.950991788399794036e-01 2.192835676469999384e-01 2.320312856971256110e-01 2.124157504454488310e-01 1.561652959326074452e-01 7.441024920741909354e-02 3.066754127870878477e-02 1.045863964776986565e-01 1.588441551857767697e-01 1.808029269467786304e-01 1.720056131212320816e-01 1.423196375132594060e-01 1.089563111878340818e-01 9.423470804224257091e-02 1.047964400091238590e-01 1.215901894034758235e-01 1.295617033149989994e-01 1.242220622928761342e-01 1.066365624453046168e-01 8.040361427980367848e-02 5.000154572135244446e-02 1.988445684188691956e-02 8.585296287551065497e-03 2.862190839741322879e-02 4.214298206560253973e-02 4.828144784357005920e-02 4.769093648308092570e-02 4.195598535791567052e-02 3.400885514085054406e-02 2.954335601181777571e-02 3.504076122364178231e-02 4.880391995824880785e-02 6.578354644703689191e-02 8.320307113238632757e-02 9.971157647951429948e-02 1.145902942963838017e-01 1.274592424563729121e-01 1.381536093024603451e-01 1.466559875905992794e-01 1.530509401157929272e-01 1.574912555334997688e-01 1.601720017163544008e-01 1.613105805463151687e-01 1.611316686538601939e-01 1.598561741517014467e-01 1.576934607270320809e-01 1.548361839035048981e-01 1.514571749417511215e-01 1.477078978756554140e-01 1.437180907198339908e-01 1.395962788103809193e-01 1.354309138683439384e-01 1.312919456959447118e-01 1.272326748733608737e-01 1.232917659576928254e-01 1.194953237295303672e-01 1.158589524970171786e-01 1.123897327226098253e-01 1.090880621580232468e-01 1.059493214038562808e-01 1.029653367218670013e-01 1.001256257366173325e-01
5.855170381271532914e-02 5.845555676046219201e-02 5.824631371250312689e-02 5.792076047829505803e-02 5.747775082268428981e-02 5.691876560862258599e-02 5.624852323019275541e-02 5.547562357336041639e-02 5.461320093428757849e-02 5.367955765911862354e-02 5.269875469257643413e-02 5.170115514348944813e-02 5.072396126358002383e-02 4.981186002562652815e-02 4.901799115534541396e-02 4.840553686129610289e-02 4.805021464021769217e-02 4.804368096914932162e-02 4.849715429727299854e-02 4.954341334313960149e-02 5.133412311762573788e-02 5.402919774427945854e-02 5.777674842800183119e-02 6.268590173751974193e-02 6.879803946532926651e-02 7.606214687185426648e-02 8.431724686907757227e-02 9.328245133964480074e-02 1.025553615953653797e-01 1.116222189592799424e-01 1.198870862273974380e-01 1.267319248393909414e-01 1.316252696083969054e-01 1.343046846981534037e-01 1.350626133870336809e-01 1.351384173852842319e-01 1.370685563481035818e-01 1.444692279201361951e-01 1.605983317522981513e-01 1.863784763579576231e-01 2.198345324159094172e-01 2.570653520147785920e-01 2.933025372023193023e-01 3.235343591031479837e-01 3.429530524762458565e-01 3.474558577280382199e-01 3.342710062045383124e-01 3.027237286917649484e-01 2.552361396397037629e-01 1.990388135818233484e-01 1.499589449239767114e-01 1.340730206538806868e-01 1.574670502747292089e-01 1.916223172526310137e-01 2.160748368185877732e-01 2.297535805601625403e-01 2.484901822492662227e-01 2.921500469076319106e-01 3.594553202193181418e-01 4.256791360139504654e-01 4.606663389844846690e-01 4.424762233792493005e-01 3.672974638340182341e-01 2.611444406223903392e-01 1.977138357477114250e-01 2.285612296272494237e-01 2.615029714682181039e-01 2.311825692623226958e-01 1.569675311101821902e-01 1.646777684424963473e-01 2.588821333942635250e-01 3.142808290539447769e-01 3.024091969256681445e-01 2.739506904616774152e-01 3.049897954693416291e-01 3.657079940648423344e-01 3.815420807459251606e-01 3.284398393684255790e-01 2.297250121492210306e-01 1.402234461166219914e-01 1.264553185624196219e-01 1.580300754299387156e-01 1.745875096825704187e-01 1.657559035990256724e-01 1.404631031425069287e-01 1.207907622951158860e-01 1.307244608857743851e-01 1.625345168909280158e-01 1.946719658946941822e-01 2.167500147953708434e-01 2.243999674770470742e-01 2.133510355342791431e-01 1.802632155255868562e-01 1.272154780550182607e-01 6.897895064028211620e-02 6.267072025051004247e-02 1.111964584204440942e-01 1.510150037351229713e-01 1.663951818507653779e-01 1.557958000092366235e-01 1.244253626016822156e-01 8.230081448177530012e-02 4.673233284092889045e-02 4.841706128083375638e-02 7.153705108514830935e-02 8.740264118132344551e-02 9.005111277542708625e-02 8.010966610018237233e-02 6.059750970097319694e-02 3.553785424617679489e-02 9.983402401606132626e-03 1.807691258767147105e-02 3.846189408020943973e-02 5.341207225361575828e-02 6.209558225657090674e-02 6.487926020855996900e-02 6.301167375889997480e-02 5.859051104195047571e-02 5.457562234127519285e-02 5.427284506759921801e-02 5.954150312861862526e-02 6.953158437294580663e-02 8.206152199652935741e-02 9.523122341047900175e-02 1.077936963224378486e-01 1.190142734214278686e-01 1.285025320291851569e-01 1.360968232058191729e-01 1.417884231809829476e-01 1.456695594075707867e-01 1.478962570849864933e-01 1.486612052884603574e-01 1.481739224095980079e-01 1.466464772221770796e-01 1.442835075224282448e-01 1.412755567853530847e-01 1.377949412305031485e-01 1.339935126312181424e-01 1.300018127603113638e-01 1.259292280237626349e-01 1.218648479644737770e-01 1.178788085005617881e-01 1.140239600845713019e-01 1.103377435151753211e-01 1.068441841153348615e-01 1.035559316434365024e-01 1.004762825241801716e-01 9.760112675305319951e-02 9.492076752034248055e-02 9.242156941920087743e-02 9.008740180173628598e-02
4.977305830068907977e-02 4.912256593706017943e-02 4.835427114129445952e-02 4.747089557879469179e-02 4.647835692174626110e-02 4.538626639697981163e-02 4.420834157121886210e-02 4.296266038892924966e-02 4.167167428032864801e-02 4.036191278309533143e-02 3.906337277465594948e-02 3.780872229863396772e-02 3.663268840191771097e-02 3.557233616317508063e-02 3.466930194327576265e-02 3.397520267404140898e-02 3.356099956699847703e-02 3.352945649792054422e-02 3.402650028765803747e-02 3.524294533900042270e-02 3.739647090644401123e-02 4.069103919978196010e-02 4.526646093420332723e-02 5.115952359367333113e-02 5.828782635727629974e-02 6.645051122920996034e-02 7.533515271532863211e-02 8.452680172009136017e-02 9.352317987072597538e-02 1.017647717502133120e-01 1.086915131316651545e-01 1.138412777888798827e-01 1.170101180489875048e-01 1.184953791246700083e-01 1.194154050332204980e-01 1.219703188276127087e-01 1.292185997218712190e-01 1.439008618552215235e-01 1.668958896803800496e-01 1.967871724521592647e-01 2.306169620998918257e-01 2.647253039338071101e-01 2.952323643756246119e-01 3.183311609733626701e-01 3.305685130317019826e-01 3.291835080434458161e-01 3.125270094978897517e-01 2.805964226361749581e-01 2.357948467290409411e-01 1.842784036982660079e-01 1.387829376079087740e-01 1.200056456980582859e-01 1.348943983430871685e-01 1.615041743781301942e-01 1.833385165476802969e-01 2.027788350125945549e-01 2.359294337999090774e-01 2.939609178554499769e-01 3.662225521854850507e-01 4.272587260641234619e-01 4.506724967915680113e-01 4.191538143685694662e-01 3.334251751802826957e-01 2.242981256293340442e-01 1.750604359609684579e-01 2.235799716416611849e-01 2.639653659174142075e-01 2.451244390656730776e-01 1.835677781280438681e-01 1.460115443583941131e-01 1.643723232709869697e-01 1.789836067167623612e-01 2.003958852201380980e-01 2.881764603227902621e-01 4.065396829984869731e-01 4.848494700489320852e-01 4.860173016410800906e-01 4.144088674173441178e-01 3.073269129054054805e-01 2.192852445541423612e-01 1.937834555191433328e-01 2.110896073001962692e-01 2.233485588609406269e-01 2.068381203208717878e-01 1.581959824613268228e-01 9.778940622941034722e-02 9.373762282095127185e-02 1.496084922740773260e-01 1.965309435962095119e-01 2.146530283040146148e-01 2.041145474433333218e-01 1.715628567296786644e-01 1.249921183576411937e-01 7.519738653343548129e-02 5.465168008922355325e-02 8.938892997253229666e-02 1.318345288407548888e-01 1.602667229906943047e-01 1.684146745567383086e-01 1.559545000492943978e-01 1.266987750378710809e-01 8.718889052068529155e-02 4.555337329733593482e-02 1.716568697995909942e-02 3.279951004669489495e-02 4.985984276670508974e-02 5.560681009024150828e-02 5.035850430585981502e-02 3.692619618981500540e-02 2.113467107253438546e-02 2.055123062658639060e-02 3.761768196970573935e-02 5.550089669042609919e-02 6.962275747350335497e-02 7.870800603614938606e-02 8.269774260199634630e-02 8.237271665207135385e-02 7.919272276334556049e-02 7.515975618094659916e-02 7.253760224160273051e-02 7.319737500662820695e-02 7.777532949335073942e-02 8.551157476573262306e-02 9.498107619149008529e-02 1.048387069592708054e-01 1.141057904626126135e-01 1.221685682000427792e-01 1.286966628109692534e-01 1.335623333699625381e-01 1.367769636230547758e-01 1.384436091423438819e-01 1.387219026361915242e-01 1.378022566588048559e-01 1.358871495136582674e-01 1.331778684990433115e-01 1.298654609996895970e-01 1.261248992709979866e-01 1.221116576430770345e-01 1.179600604753056753e-01 1.137828975424520356e-01 1.096719241363098701e-01 1.056989658123278636e-01 1.019174309656351585e-01 9.836409703943466143e-02 9.506107808101833812e-02 9.201790440598940635e-02 8.923365336099836620e-02 8.669906946285241278e-02 8.439860908725994870e-02 8.231234502972123446e-02 8.041767301253847922e-02
4.021695604614357322e-02 3.910283678644449479e-02 3.788726868507823892e-02 3.658125058258863971e-02 3.519970627370307831e-02 3.376149424101038132e-02 3.228899181876523916e-02 3.080707888933289021e-02 2.934138186970234111e-02 2.791578387506393755e-02 2.654952891465995821e-02 2.525479089745163996e-02 2.403631017303269751e-02 2.289548449114892428e-02 2.184192281496047730e-02 2.091554224129334172e-02 2.022038256715987317e-02 1.996271868552555728e-02 2.046377433140605939e-02 2.209626601929918360e-02 2.514251447161557421e-02 2.968560137049152878e-02 3.562096905605039582e-02 4.272596467353258903e-02 5.070526701161370831e-02 5.920326981658499688e-02 6.780571459967750514e-02 7.604834832784782006e-02 8.344332459822009773e-02 8.953223739188290176e-02 9.397649884003880794e-02 9.669878864623600301e-02 9.808673812262133640e-02 9.923683498679371218e-02 1.020940729000048147e-01 1.091327217588246162e-01 1.223402923196491021e-01 1.421616775836173630e-01 1.674054603417672593e-01 1.959031654709108561e-01 2.251128189761280041e-01 2.524233114839263270e-01 2.752847080335866226e-01 2.912815671101777193e-01 2.982131601525829234e-01 2.942411131371056032e-01 2.781857998976119961e-01 2.500700367733660889e-01 2.120336995347735232e-01 1.698393928273994047e-01 1.349755034872336112e-01 1.224748911455159489e-01 1.332530164435399567e-01 1.502913497247041763e-01 1.630789260859819012e-01 1.788291341186238059e-01 2.162630702047843578e-01 2.811548847175161514e-01 3.559783946842863256e-01 4.139713698147365895e-01 4.310043071744489862e-01 3.932382330806187820e-01 3.044174455923593925e-01 1.964374898223865129e-01 1.537296079532085302e-01 2.075080736545681093e-01 2.518166163159952231e-01 2.446096779011820710e-01 1.970140501472695538e-01 1.433066275293282399e-01 1.132966852993895213e-01 1.330907555551087418e-01 2.258540411603496278e-01 3.556898155156282271e-01 4.670751933293616487e-01 5.163790267314354310e-01 4.879605671709401626e-01 3.992812762388300851e-01 2.925164484002668042e-01 2.188588732631740752e-01 2.073415242919959545e-01 2.296448022414263879e-01 2.432784006995644677e-01 2.241750690706433846e-01 1.656357545174875767e-01 8.313649241967784043e-02 6.738768015954894885e-02 1.395104675999472854e-01 1.900368340131898814e-01 2.014076056592959407e-01 1.773008250836387301e-01 1.294520295700423429e-01 7.102736254701165486e-02 2.125528406878117796e-02 5.592908637662438037e-02 1.042166379101675117e-01 1.415181862322098805e-01 1.631446008450004037e-01 1.669446017843186358e-01 1.536298553972637038e-01 1.267278228749822711e-01 9.182478232969835952e-02 5.571159270797274021e-02 2.759889761950827525e-02 2.491076825780955475e-02 3.635296572315087349e-02 4.257005678042478924e-02 4.202820538573677489e-02 3.861530106954703251e-02 3.925778544259093950e-02 4.820477088914055380e-02 6.232455205464954712e-02 7.692660034879141018e-02 8.907248997667216450e-02 9.731000849584260648e-02 1.012223585577788909e-01 1.011713982401943324e-01 9.812715034241534240e-02 9.352051123585640446e-02 8.905670223751119274e-02 8.639388102542155945e-02 8.665469467218740729e-02 9.001817738400388902e-02 9.578042315095282311e-02 1.028320057947400279e-01 1.101141013050236372e-01 1.168272350332097698e-01 1.224563183613779221e-01 1.267235525312093436e-01 1.295286132894150621e-01 1.308959273788080357e-01 1.309327734911690244e-01 1.297972652145684413e-01 1.276744244397381989e-01 1.247586886633292452e-01 1.212414819708415165e-01 1.173027313393240623e-01 1.131054117425739497e-01 1.087923709788818222e-01 1.044848315509292469e-01 1.002820987896844429e-01 9.626212274443184114e-02 9.248266365258764332e-02 8.898289276927814906e-02 8.578531780177958699e-02 8.289795328788630846e-02 8.031666339574777824e-02 7.802759523545774178e-02 7.600960591495416196e-02 7.423657757607472762e-02 7.267951925313745343e-02
3.066334931342086859e-02 2.925686372183427392e-02 2.779056181269118700e-02 2.628456739605427792e-02 2.476224294641780552e-02 2.324877536537677675e-02 2.176863867014525514e-02 2.034173282692390908e-02 1.897833886073048773e-02 1.767367835281659361e-02 1.640372915105914667e-02 1.512474882747108160e-02 1.377959489972755205e-02 1.231546824665567634e-02 1.072414639420233955e-02 9.136836622925059367e-03 8.035369094118874692e-03 8.402822687961166229e-03 1.092357099436156061e-02 1.527826682209679904e-02 2.094926839833209306e-02 2.759443401786265682e-02 3.495089301472495413e-02 4.275005387385915484e-02 5.068293450198069899e-02 5.839388048475735449e-02 6.549388864467838023e-02 7.159328160557637544e-02 7.635772498042239786e-02 7.959428176098316821e-02 8.137491063537026503e-02 8.219635637054673039e-02 8.313438869048135615e-02 8.584238478277399220e-02 9.214212548741457232e-02 1.032162498745837348e-01 1.190413688988227608e-01 1.385731407416290473e-01 1.603111008988394592e-01 1.827208712134487656e-01 2.044018016943401628e-01 2.240702257383357099e-01 2.404253122785139363e-01 2.519748583529780595e-01 2.569449627593949348e-01 2.534263280894432646e-01 2.398807510656420228e-01 2.160641287568147717e-01 1.843921481406560758e-01 1.517439074838572988e-01 1.302715102050255314e-01 1.295826276858199622e-01 1.423989052754165985e-01 1.533586808149072223e-01 1.569552251475590243e-01 1.650079511120563225e-01 1.993961789294026732e-01 2.627091974984614442e-01 3.332773757615339338e-01 3.846278303604395155e-01 3.957167445122678484e-01 3.565411331740664935e-01 2.737281905643734192e-01 1.792837214681703983e-01 1.468336301817939893e-01 1.929835858368955104e-01 2.305032724737695049e-01 2.250846896789387708e-01 1.841849585342740792e-01 1.370872966648649938e-01 1.320894828427951195e-01 1.961938255264385755e-01 2.981996978641817675e-01 3.996781647992537212e-01 4.642271988285901485e-01 4.670944072899193555e-01 4.070343337110348125e-01 3.075984458827895063e-01 2.076206181393825123e-01 1.494925134979709358e-01 1.535668373417087562e-01 1.871809500855046438e-01 2.118920079424631842e-01 2.039942455484188566e-01 1.539481675688307849e-01 6.998054118830669690e-02 3.495090124276793719e-02 1.174986895667446130e-01 1.696734300892273062e-01 1.807689874813580566e-01 1.550063516812987541e-01 1.050757297368560550e-01 4.626263625565423671e-02 2.082918697124363366e-02 6.738208740274115316e-02 1.071905115058380265e-01 1.353204687977314635e-01 1.499503736117925312e-01 1.499840359606099127e-01 1.360414818740501020e-01 1.110718955300864369e-01 8.031966587104809319e-02 5.168425854999297853e-02 3.809000559457482310e-02 4.529241243157269142e-02 5.729738011930637920e-02 6.512726188244254144e-02 6.825163300525009802e-02 6.938206073657597617e-02 7.215353504616396629e-02 7.880282979316224901e-02 8.880691315045345646e-02 9.990931290458819614e-02 1.098034030532385047e-01 1.169076569937510524e-01 1.204667846057730779e-01 1.204423352746211845e-01 1.173703622008948066e-01 1.122234916136577582e-01 1.062688223800650894e-01 1.008868022596166036e-01 9.730789177976829907e-02 9.628741808834305471e-02 9.788234498139466999e-02 1.015201506373588775e-01 1.063145196331073128e-01 1.113872807317394242e-01 1.160451340398415965e-01 1.198231885173132033e-01 1.224611233756379564e-01 1.238587750082266875e-01 1.240320048421890281e-01 1.230754257104333116e-01 1.211329131103401208e-01 1.183750716164593819e-01 1.149824681286503586e-01 1.111335019075858632e-01 1.069959333884608482e-01 1.027212513934545601e-01 9.844120544125646577e-02 9.426596718321667012e-02 9.028351354752492397e-02 8.655994068342746928e-02 8.314051463204884251e-02 8.005133212331032311e-02 7.730149569268270071e-02 7.488570168780132874e-02 7.278710867470268575e-02 7.098031710525939952e-02 6.943427036198880631e-02 6.811489649739552177e-02
2.194506844434811893e-02 2.048211346997265078e-02 1.902372740158183792e-02 1.759578418263541000e-02 1.622300600350261648e-02 1.492445998245866406e-02 1.370741555912887051e-02 1.256041719386073903e-02 1.144743809316538762e-02 1.030544215435894549e-02 9.046846121786621467e-03 7.566521478709693944e-03 5.751605541854647868e-03 3.493869709680488128e-03 7.699993714440894060e-04 2.832561259600172889e-03 6.962279424479552239e-03 1.182411923326669168e-02 1.739310684352561587e-02 2.360534661567756376e-02 3.034479036714440511e-02 3.743856633367018821e-02 4.465664829959533483e-02 5.171726823388742705e-02 5.830033393703511896e-02 6.407164354603267498e-02 6.872120567477320308e-02 7.201944902643550583e-02 7.389500391421681413e-02 7.453467499679876374e-02 7.449241483198336400e-02 7.475278832392176498e-02 7.662114091927811621e-02 8.131098791807493675e-02 8.937984818587145497e-02 1.005006146827444602e-01 1.137694933798957947e-01 1.282060267591694225e-01 1.431019832804424907e-01 1.581212131343547045e-01 1.731444631941916334e-01 1.878946433511495262e-01 2.014882540077543860e-01 2.121653176304925947e-01 2.174189513344052527e-01 2.145869329326038077e-01 2.018318422761589126e-01 1.794310710690207034e-01 1.514147163060777235e-01 1.273071198028902506e-01 1.197525047228928108e-01 1.304261725417188711e-01 1.455071473594669595e-01 1.524427163900856919e-01 1.503126132806012483e-01 1.539117781688771613e-01 1.843160224014309123e-01 2.399990023088290625e-01 2.984623542266399143e-01 3.364492456436935508e-01 3.379018814423323525e-01 2.979860015823392327e-01 2.276102861623920115e-01 1.612683995604500542e-01 1.533816487629953984e-01 1.896531764035157552e-01 2.100081731828778719e-01 1.926942782827869571e-01 1.464733114027362004e-01 1.130174796773834728e-01 1.548541077164275748e-01 2.433142563604405451e-01 3.323316646061514890e-01 3.942851241396809203e-01 4.092017997368243565e-01 3.703584377477180944e-01 2.895224945569753738e-01 1.933086889294240995e-01 1.105795468404469489e-01 6.073101371661586423e-02 6.348444707270055332e-02 1.033774963606378522e-01 1.391113290384099477e-01 1.457113790663996378e-01 1.135200004816987324e-01 5.274798858032477694e-02 4.894980845095732447e-02 1.137088695416490630e-01 1.563574184191663941e-01 1.643019528354903169e-01 1.401688961309867920e-01 9.528841456646293395e-02 4.705792711684841229e-02 3.764254625514880381e-02 7.064234549600832691e-02 9.985908195605955329e-02 1.182470443907046309e-01 1.249538698126963221e-01 1.199699241402861355e-01 1.042736763945358996e-01 8.076437014703803652e-02 5.573186264950254210e-02 4.264380121830400189e-02 5.259308463442519122e-02 7.139253915728606403e-02 8.726289923041058438e-02 9.710862006042450534e-02 1.014573884525473285e-01 1.026257947442685142e-01 1.035952790989115579e-01 1.067405298788783735e-01 1.127575416293777333e-01 1.206346115329006152e-01 1.285788934783055337e-01 1.349374137654872352e-01 1.386278375244422711e-01 1.392066130736089036e-01 1.367878654202710209e-01 1.319230691047908743e-01 1.254769667228636532e-01 1.185001920562444300e-01 1.120819272302664843e-01 1.071657611487543543e-01 1.043465191196724096e-01 1.037303299014068897e-01 1.049560677007267129e-01 1.073768241406893170e-01 1.102855027634638968e-01 1.130744278990932772e-01 1.153025842523876798e-01 1.166990561787682734e-01 1.171371471316815516e-01 1.166006147896375272e-01 1.151516973945337363e-01 1.129041693146467518e-01 1.100018849543654698e-01 1.066022744712936260e-01 1.028639917773133960e-01 9.893792137062988601e-02 9.496084759363566941e-02 9.105121634742623093e-02 8.730655371064431625e-02 8.380223572598693993e-02 8.059141377997879052e-02 7.770597228282041802e-02 7.515841485973272229e-02 7.294454040419511009e-02 7.104669957392874269e-02 6.943735069696561901e-02 6.808259864713844811e-02 6.694542225414379377e-02
1.486221412274920349e-02 1.360188789696907020e-02 1.241204632046682445e-02 1.130883970266279882e-02 1.029630100071734708e-02 9.360609724023459879e-03 8.467086464360517456e-03 7.563363893370980522e-03 6.592885248789537300e-03 5.528680055907317197e-03 4.466605625704452888e-03 3.881690102341435814e-03 4.691306520494418521e-03 7.071636421336040777e-03 1.056540111491953426e-02 1.491308293271055747e-02 1.999279078805714024e-02 2.570490577688983383e-02 3.192810777924383336e-02 3.850259365567668818e-02 4.522421176911618768e-02 5.184559020252858114e-02 5.808414430086972224e-02 6.363817682877699611e-02 6.821282567110009687e-02 7.155779016983816743e-02 7.351850863769768263e-02 7.410105485217766130e-02 7.354611870017309372e-02 7.239313242085224087e-02 7.148340385529064478e-02 7.181173851923462748e-02 7.417427596072392881e-02 7.877882659551574407e-02 8.516637017707198720e-02 9.255027958784337039e-02 1.003131312124933422e-01 1.083848569667380940e-01 1.173417395174067013e-01 1.280939599718734501e-01 1.411678264921942538e-01 1.559470976293032829e-01 1.703951150826614747e-01 1.814183697941133544e-01 1.856412028940080117e-01 1.803521431841224043e-01 1.645514017056441680e-01 1.402049468859418724e-01 1.140193316375711918e-01 9.870974937153310924e-02 1.040844772090214199e-01 1.212822585281267962e-01 1.348264147497473253e-01 1.373046187492163173e-01 1.327453250481305524e-01 1.377015166791986656e-01 1.671479743041648369e-01 2.128809610979734979e-01 2.542482728943795123e-01 2.736254528181883416e-01 2.612745911975457580e-01 2.186062037888009402e-01 1.635068335429601116e-01 1.373329856899249413e-01 1.633973045774604060e-01 1.978671584900776603e-01 2.038158332594730282e-01 1.703455801212857001e-01 1.058813033585947055e-01 7.170758350904511691e-02 1.517376718086414222e-01 2.502782831848568978e-01 3.247650788716032189e-01 3.557096015990739435e-01 3.360150081448428638e-01 2.747959066314262788e-01 1.979559622688574771e-01 1.402625000050874149e-01 1.159279858553095011e-01 9.909543472420608012e-02 7.671073001771454292e-02 7.025417097972641578e-02 8.014113791386737184e-02 7.437682708806887810e-02 4.424176277773265997e-02 4.811143649749585055e-02 1.072979441910280884e-01 1.589182460488445525e-01 1.834665323795542369e-01 1.759303904862989376e-01 1.414704960762761254e-01 9.208468484866695614e-02 4.612052635241909587e-02 4.297493054199086338e-02 7.106792926428918966e-02 9.251457495330023262e-02 1.018270469846572907e-01 9.952807665559838812e-02 8.727559314723963568e-02 6.756178302351337206e-02 4.552204853377705973e-02 3.578226562869057936e-02 5.181213201709918698e-02 7.693218131684628758e-02 9.974376649557724350e-02 1.165228230257261272e-01 1.263641388263268828e-01 1.300951777132339504e-01 1.297864605583512743e-01 1.281739270437087241e-01 1.278308433302266789e-01 1.302386984072463338e-01 1.353128700791435546e-01 1.417762731007415899e-01 1.479849307527935365e-01 1.525655617590814805e-01 1.546737173483015426e-01 1.540048429412125275e-01 1.507058583096229920e-01 1.452627706308456945e-01 1.383900222996397589e-01 1.309240732101235316e-01 1.237143872170010372e-01 1.175055014280893401e-01 1.128174272194901184e-01 1.098561113930376781e-01 1.084984077386195733e-01 1.083686824445749958e-01 1.089710750119997767e-01 1.098160412036684741e-01 1.105015919036182181e-01 1.107454860766032834e-01 1.103839139971048433e-01 1.093536198162136236e-01 1.076687818222835935e-01 1.053984655455526970e-01 1.026470086027540529e-01 9.953793698997932815e-02 9.620124595580728522e-02 9.276361107443861775e-02 8.934106156632817819e-02 8.603372001814341141e-02 8.292232530900546517e-02 8.006636572839592736e-02 7.750372044119947790e-02 7.525171215447472306e-02 7.330940607909657014e-02 7.166087524030489986e-02 7.027904068789908587e-02 6.912964062316169500e-02 6.817491352454241316e-02
9.980892719283436521e-03 9.073733481080297619e-03 8.234022597057730208e-03 7.441057055943902342e-03 6.662354218300745208e-03 5.865314615370067347e-03 5.047273482025193755e-03 4.309685867563928414e-03 4.005130981987882477e-03 4.701394428287218423e-03 6.582849248758610057e-03 9.433052573214268516e-03 1.307722660702073658e-02 1.742699610914884983e-02 2.241858498272463959e-02 2.797755791874355011e-02 3.400197362209561591e-02 4.035389133171697618e-02 4.685570750761475917e-02 5.329067454091266504e-02 5.940810231257108442e-02 6.493423419333163582e-02 6.958997961045872149e-02 7.311666313892782598e-02 7.531066879067768727e-02 7.606709488348864512e-02 7.543063243876374502e-02 7.364711997480025141e-02 7.119801565783991093e-02 6.877872082599099934e-02 6.716114617633835160e-02 6.691642940288784758e-02 6.812617204803783633e-02 7.034534679315680716e-02 7.293119732665774568e-02 7.556890959930569196e-02 7.874091189580381678e-02 8.385285612276106859e-02 9.263228045570295888e-02 1.058591750257203701e-01 1.224721552573294209e-01 1.397903504159140886e-01 1.543194241490106478e-01 1.625356420380877631e-01 1.615783245934610812e-01 1.499471315675332539e-01 1.282971535093124504e-01 1.006233930905878343e-01 7.665767071023266155e-02 7.176219651323478832e-02 8.655920965812992363e-02 1.036110586806790329e-01 1.115511292066814070e-01 1.090235910460392033e-01 1.052266517656099826e-01 1.169543783393616199e-01 1.485029333020045639e-01 1.851899004026456574e-01 2.099749551948278947e-01 2.109796829744075564e-01 1.836771396958888358e-01 1.342272061125986404e-01 9.174534507575189679e-02 1.127094217428761952e-01 1.690963284837384839e-01 2.105885062100488203e-01 2.167886198632011652e-01 1.803784683774042052e-01 1.039706631030133388e-01 2.518914500193521200e-02 1.271741304698493780e-01 2.306702604797644107e-01 2.977447026618942894e-01 3.136524384262397436e-01 2.808026233047298814e-01 2.223565438948449102e-01 1.782998987164397808e-01 1.725119774662973171e-01 1.791769559147974311e-01 1.735579141282978244e-01 1.599399920206832915e-01 1.487518480262361997e-01 1.322724645080688433e-01 9.515629495882420297e-02 4.844590109087675706e-02 8.553039978397887488e-02 1.601899452151847592e-01 2.147953623166468096e-01 2.329744466779291867e-01 2.128046619140054052e-01 1.634105819490261347e-01 1.015232209637926264e-01 5.413679713986448844e-02 6.175384263462483508e-02 8.953239289226569420e-02 1.048537825039802529e-01 1.041500782172804229e-01 8.986103518034659066e-02 6.584489523518981258e-02 3.707950221338825181e-02 2.093077358065161681e-02 4.494608119066988844e-02 7.631827371091946810e-02 1.044632361480674204e-01 1.266331806213243927e-01 1.416299736754977612e-01 1.493862816506288105e-01 1.508949637751366146e-01 1.480706214996654613e-01 1.434551043450512653e-01 1.396906789298110185e-01 1.387624298211582730e-01 1.413211269215799426e-01 1.466141906928905003e-01 1.530931969019535266e-01 1.591559920245226856e-01 1.635863658216460681e-01 1.656771115826052576e-01 1.651870335251290622e-01 1.622435050826546155e-01 1.572395606595500817e-01 1.507401224654160432e-01 1.433982077311122261e-01 1.358776516897895470e-01 1.287793204753372167e-01 1.225722778232688909e-01 1.175391699033574711e-01 1.137514777934182375e-01 1.110870747784503398e-01 1.092870229202813764e-01 1.080311557758609625e-01 1.070070503809759654e-01 1.059563980919470544e-01 1.046962613314859902e-01 1.031211388240168697e-01 1.011937407108123993e-01 9.893079353424413802e-02 9.638781875164112445e-02 9.364492855554035211e-02 9.079449674919817803e-02 8.793093946536918726e-02 8.514257675266226344e-02 8.250548272364899294e-02 8.007925704220344998e-02 7.790468228664279571e-02 7.600321324762926434e-02 7.437815160264608927e-02 7.301721115740981982e-02 7.189602983611616260e-02 7.098209885458173218e-02 7.023859550038706601e-02
7.094922511204476354e-03 6.334582056165915728e-03 5.514442912987912310e-03 4.605241401888180222e-03 3.629880759397557249e-03 2.816211652717558710e-03 2.905687109507357289e-03 4.407361021268504583e-03 6.904520360396983018e-03 1.011268507643250415e-02 1.394723643287398146e-02 1.837344102319679942e-02 2.335517841098238775e-02 2.883673085098329911e-02 3.473410615577766924e-02 4.093010667335423430e-02 4.727189947992381513e-02 5.357118455506619525e-02 5.960754794743689661e-02 6.513578976661042741e-02 6.989806978851827168e-02 7.364163316310114171e-02 7.614263246664113027e-02 7.723606956781203792e-02 7.685096013634487577e-02 7.504804497417287557e-02 7.205375626355790819e-02 6.827688567657934360e-02 6.428210000305027705e-02 6.068377615024175137e-02 5.794564563363272663e-02 5.616885357358525344e-02 5.506663207546515226e-02 5.427319463476032446e-02 5.391817654482047861e-02 5.518947528060221680e-02 6.025147663669539605e-02 7.083774184159961906e-02 8.668187048022116259e-02 1.056488219925004468e-01 1.247190441627682306e-01 1.406425848479758711e-01 1.503397231935502953e-01 1.513004729002262461e-01 1.420384233480758984e-01 1.225766922478525589e-01 9.502500315305324741e-02 6.485858105649797145e-02 4.537350085672327976e-02 5.247302253174710579e-02 7.056441482517426811e-02 8.210665270141649652e-02 8.226427962799208460e-02 7.515725654724488003e-02 7.591141832094978892e-02 9.829416065491709820e-02 1.332560096901344027e-01 1.643472553719350915e-01 1.791599685593539548e-01 1.699758078247517734e-01 1.342900985007219050e-01 7.593480899635661474e-02 2.831709127349851113e-02 9.419020620532726762e-02 1.679123517774535612e-01 2.207600866618885382e-01 2.383868613966304839e-01 2.111953724503541630e-01 1.378866335540120669e-01 2.901070676090939521e-02 9.452256818950259543e-02 2.026883215455293485e-01 2.700917376085901211e-01 2.839853770444587533e-01 2.528470279806552812e-01 2.082949398422105913e-01 1.899512033321182625e-01 2.002890107076069626e-01 2.099323616502259682e-01 2.096247051339663325e-01 2.103775047199040182e-01 2.148417819661537220e-01 2.076842813971763180e-01 1.772671329741042912e-01 1.390437234258331822e-01 1.437403622613505350e-01 1.973391381017866875e-01 2.480375349857647238e-01 2.657683301944022691e-01 2.433918785694497433e-01 1.890708858521867597e-01 1.226851952630796383e-01 8.044041777649613145e-02 9.517488453021231976e-02 1.246706228354181323e-01 1.380555866058986725e-01 1.306378884399450047e-01 1.056209729487973814e-01 6.859427919732888346e-02 2.546872325652640642e-02 1.986230359582134494e-02 6.149037960111661261e-02 9.785141983734123305e-02 1.269052141933773026e-01 1.476977058288790612e-01 1.601180833310708873e-01 1.648255574985071081e-01 1.631824066227069714e-01 1.571681637539404375e-01 1.492364906603767527e-01 1.420292803170537521e-01 1.378414896367369247e-01 1.379142065810681217e-01 1.420257435660960688e-01 1.488087452624171914e-01 1.565108955993206041e-01 1.636000303436159764e-01 1.690079264651272450e-01 1.721380692152402470e-01 1.727847759906131764e-01 1.710374419419545267e-01 1.671939777605719601e-01 1.616874161190206827e-01 1.550236993585729361e-01 1.477277527444205985e-01 1.402957681610471907e-01 1.331533352253979063e-01 1.266214359545967394e-01 1.208946621513450614e-01 1.160367198425796553e-01 1.119957223076992192e-01 1.086362478464119735e-01 1.057797069812901752e-01 1.032427758547247998e-01 1.008663003637783329e-01 9.853184017558223873e-02 9.616702759876542828e-02 9.374286192489914016e-02 9.126624654607334852e-02 8.877038382227096791e-02 8.630477648906681454e-02 8.392588728280089838e-02 8.168906101452552693e-02 7.964206835177282950e-02 7.782049848134771353e-02 7.624512119550831690e-02 7.492119973272261257e-02 7.383955292895925948e-02 7.297897543181895708e-02 7.230948873868653370e-02 7.179586167981909239e-02
4.951563900101128152e-03 3.854240644075135769e-03 2.524651858446717943e-03 1.029548042281806233e-03 1.469218602157824688e-03 3.804355811627927776e-03 6.678806410269144851e-03 1.005369016655323876e-02 1.393634823769817309e-02 1.832478447449981812e-02 2.319861279669483203e-02 2.851432457971177920e-02 3.420164898996651270e-02 4.016075509383138648e-02 4.626058789327125442e-02 5.233881929899970170e-02 5.820399474993669803e-02 6.364050522246071651e-02 6.841700591342358972e-02 7.229881526790293833e-02 7.506463049101938512e-02 7.652754670872273512e-02 7.655980455362490500e-02 7.511980634354721575e-02 7.227852020622828333e-02 6.824002199675918701e-02 6.334699067179444532e-02 5.805640488127522536e-02 5.286742221922297036e-02 4.819795968086454385e-02 4.426455786105761014e-02 4.111073057475959219e-02 3.894442052396151349e-02 3.873379701159469779e-02 4.240187731808157251e-02 5.159314278648594043e-02 6.617846178858780015e-02 8.454963414790786502e-02 1.044777367661652440e-01 1.234707263980085595e-01 1.389358560020555466e-01 1.483973194009342578e-01 1.497967673257456500e-01 1.418351327743976320e-01 1.243023637243886731e-01 9.836103082199991465e-02 6.687944764890302318e-02 3.596921099982830494e-02 2.586979952687260345e-02 4.382393767022564612e-02 5.929021723806812000e-02 6.328105453086588228e-02 5.541282332987223364e-02 4.468038018620158758e-02 5.520641427581569893e-02 8.889979063416922345e-02 1.266532716349770826e-01 1.559727212244426120e-01 1.686625408273209059e-01 1.597551132478060854e-01 1.276278768824482268e-01 7.405529622939860390e-02 1.464318876333128676e-02 8.214483137038500193e-02 1.617526180820146042e-01 2.249847966068150296e-01 2.545057469751293433e-01 2.367661989610853890e-01 1.681381026670277501e-01 5.946800658391198507e-02 6.648417912758403103e-02 1.761448943930374600e-01 2.439901231769753820e-01 2.583436532116354933e-01 2.302760588331742297e-01 1.928860469463761218e-01 1.809548951954954299e-01 1.906672205766218875e-01 1.983960177239699196e-01 2.037526143072191653e-01 2.197483989126197690e-01 2.427986996721348267e-01 2.537636902491147706e-01 2.411411084536841665e-01 2.138907460974759089e-01 2.003976347829242166e-01 2.193470959637554007e-01 2.501466686425525832e-01 2.630305054589793801e-01 2.442434790954869372e-01 1.969219220972472373e-01 1.394361613501869657e-01 1.081564867390771983e-01 1.264146044885584574e-01 1.576947231478904865e-01 1.728505091817566508e-01 1.645880024239100847e-01 1.350490132987187675e-01 9.035600927686300576e-02 3.789086902966117693e-02 1.676717483704505754e-02 6.574610345083753415e-02 1.071773211510296253e-01 1.386596354123378061e-01 1.595647514447665061e-01 1.704006661578512938e-01 1.724955233325435600e-01 1.677454472493944138e-01 1.584343523473450144e-01 1.471118206977611031e-01 1.364568912755231567e-01 1.289719228350806324e-01 1.263806068389888293e-01 1.289960404686148199e-01 1.357086164583785337e-01 1.446963639580672589e-01 1.541872204041961347e-01 1.628264449048984763e-01 1.697274636045291718e-01 1.744001913763082723e-01 1.766603168627491338e-01 1.765506512335040246e-01 1.742777809673425049e-01 1.701605511403401494e-01 1.645867484741312670e-01 1.579755485717764529e-01 1.507444685786554217e-01 1.432805309992729592e-01 1.359161722865328270e-01 1.289111487618576357e-01 1.224421396842269583e-01 1.166015752905781855e-01 1.114061281036207440e-01 1.068134336826849773e-01 1.027436908798870230e-01 9.910179928167441032e-02 9.579612075350145417e-02 9.275147935411232059e-02 8.991581876942657259e-02 8.726131034519446494e-02 8.478138744887316058e-02 8.248529322547705489e-02 8.039152913332874018e-02 7.852129774469214507e-02 7.689275419181164362e-02 7.551663440184107345e-02 7.439358974806165037e-02 7.351330592084670545e-02 7.285523024833964745e-02 7.239051985992386862e-02 7.208470245016658506e-02
2.860596672977506593e-03 1.765945726947638905e-03 2.151458581317741963e-03 4.156774905479715745e-03 6.865486471335826776e-03 1.009058858046170404e-02 1.379838191396069030e-02 1.797217254418094837e-02 2.258698282190161472e-02 2.760110815168146867e-02 3.295160198660513490e-02 3.855131668674716822e-02 4.428712621879140471e-02 5.001949219373392347e-02 5.558372649910849755e-02 6.079337974176753090e-02 6.544619298768326876e-02 6.933299221598060447e-02 7.224976611289694872e-02 7.401292684742878658e-02 7.447738414432719667e-02 7.355653381828615445e-02 7.124253272495252587e-02 6.762425108806527363e-02 6.289901869227944309e-02 5.737282815109277095e-02 5.144288705234674464e-02 4.555962321163886664e-02 4.018096738077869129e-02 3.577088492308969775e-02 3.293552692466929221e-02 3.268505357031277481e-02 3.636151963172901819e-02 4.480478807705239735e-02 5.777313361265941360e-02 7.427363562070153635e-02 9.291914711669949090e-02 1.120204566026262727e-01 1.296381885894146713e-01 1.437035085496947973e-01 1.522127157843272127e-01 1.534709226150877959e-01 1.463512375930317022e-01 1.305326605637485704e-01 1.066821676772154864e-01 7.656127939254818437e-02 4.312913056540525897e-02 1.277540958047331324e-02 2.430523412838242817e-02 4.521822650063287569e-02 5.538092437792181688e-02 5.218469899826794212e-02 3.675393119463956498e-02 2.497637443808536917e-02 5.157718032745650660e-02 9.232866387023132282e-02 1.306632975990990042e-01 1.583962485066317261e-01 1.698269940647696985e-01 1.616075511002339204e-01 1.325552936126172532e-01 8.365326562248533160e-02 2.712233655195181448e-02 7.485140853282015727e-02 1.557928878757940672e-01 2.232886165598774453e-01 2.574333683042916432e-01 2.436166468954115150e-01 1.785882636426223413e-01 7.493948831847484227e-02 5.002218031823239819e-02 1.508239479637678848e-01 2.118473574790112612e-01 2.218925820995797937e-01 1.927134633099251149e-01 1.558726640095981220e-01 1.432802682501915503e-01 1.498739019242043002e-01 1.557533190149524571e-01 1.662414433775310507e-01 1.948063875812996448e-01 2.333176141771124701e-01 2.621626730943199535e-01 2.699763114817967935e-01 2.586277360392162938e-01 2.405154583102601384e-01 2.297303355599894792e-01 2.287626067834722665e-01 2.261302894755174431e-01 2.093540248183137775e-01 1.759116644235665938e-01 1.379595642541705247e-01 1.229811056171981887e-01 1.441112960334018367e-01 1.755493172249057710e-01 1.935728164054027756e-01 1.890257159972082157e-01 1.616669512825061605e-01 1.163111163754171062e-01 6.021702871678404068e-02 2.558627915759239656e-03 5.465917693076172840e-02 1.016830683385077233e-01 1.372961817016265240e-01 1.604921055232646221e-01 1.718182040069726468e-01 1.729268720432627915e-01 1.661523233237139074e-01 1.541762120592467533e-01 1.398148220967655730e-01 1.259043735769261041e-01 1.151513467278052621e-01 1.096991493145597629e-01 1.103899918387354212e-01 1.164148515767823300e-01 1.259324829601837226e-01 1.370105833096255665e-01 1.481186437633585096e-01 1.581925874601422255e-01 1.665483982444183053e-01 1.727880211118466847e-01 1.767298059490152728e-01 1.783596138074770854e-01 1.777939239064432742e-01 1.752488870833729118e-01 1.710121926028598249e-01 1.654165757513818835e-01 1.588149033910201680e-01 1.515573290836422227e-01 1.439712471732023658e-01 1.363448523199740914e-01 1.289151024182601524e-01 1.218607834106349014e-01 1.153011167834997602e-01 1.092998627578167237e-01 1.038741689590659267e-01 9.900666032431684749e-02 9.465873600116571362e-02 9.078296823253323433e-02 8.733292940128932480e-02 8.426953058092111204e-02 8.156376154368256970e-02 7.919635554064428928e-02 7.715527123254056763e-02 7.543200857218519684e-02 7.401771995150020766e-02 7.289990170491411625e-02 7.206019542918253029e-02 7.147353116485517799e-02 7.110855373972967131e-02 7.092904513900916141e-02
4.468642182561183285e-03 5.793127839167461560e-03 7.941664951399142816e-03 1.072575381638712043e-02 1.403975956847165231e-02 1.782441117501321060e-02 2.203353763022008333e-02 2.661719641732140582e-02 3.151303724502558384e-02 3.664147510322395690e-02 4.190298389937503754e-02 4.717699656388515961e-02 5.232238690295761691e-02 5.717971692044906268e-02 6.157550976959359074e-02 6.532880238760700731e-02 6.826015462629161923e-02 7.020314010411268790e-02 7.101811044977594800e-02 7.060770348257786044e-02 6.893316072246911952e-02 6.603005594479587070e-02 6.202159137325920918e-02 5.712739379034888210e-02 5.166623775336247337e-02 4.605342570104646593e-02 4.079927579685135169e-02 3.652294244678928187e-02 3.398604178015703081e-02 3.407404824908184804e-02 3.757220160997155889e-02 4.483178139414031871e-02 5.570479009151641653e-02 6.969332702607189400e-02 8.602165362552920136e-02 1.036246806085094341e-01 1.211509747004567566e-01 1.370209281856193673e-01 1.495403303582842347e-01 1.570565325304441040e-01 1.581400459463294106e-01 1.517727345956390861e-01 1.375242157641856089e-01 1.157000899040068198e-01 8.744734840247896102e-02 5.480267186975242705e-02 2.069755465818106516e-02 1.187370658316810532e-02 3.789380807790505151e-02 5.426617018101175666e-02 5.780408251234489536e-02 4.711156351636586886e-02 2.476916766067326428e-02 2.533944586989636538e-02 6.497403921740504962e-02 1.073832646308988531e-01 1.426873374438208109e-01 1.644219833826069121e-01 1.686163561178740111e-01 1.538157207328776088e-01 1.202961784412263230e-01 6.935176906459152024e-02 1.409956208555665502e-02 7.856382904380188048e-02 1.557300631099183541e-01 2.175368297022613195e-01 2.465038571687192259e-01 2.304081429240922851e-01 1.683916393032841852e-01 7.497430647014488581e-02 4.325036822649453577e-02 1.239851310552321784e-01 1.698851921564090151e-01 1.704007721429365019e-01 1.376522103470096958e-01 1.011081747319082930e-01 9.076533377130882596e-02 9.660273535856285509e-02 9.951554515148108848e-02 1.119420754676682395e-01 1.482679699045066357e-01 1.960604805922478433e-01 2.374825789685283128e-01 2.623894269564765458e-01 2.675188614519166674e-01 2.545344408247982582e-01 2.289263874331510795e-01 1.985839996772769400e-01 1.705045427214470499e-01 1.470311796002873594e-01 1.272030433786046910e-01 1.145762564319193766e-01 1.196780483526520417e-01 1.439651769452323093e-01 1.733983956196197274e-01 1.931842725773823544e-01 1.945316873193149998e-01 1.747108011030880093e-01 1.359365775159727674e-01 8.385117200488614864e-02 2.642155159554148910e-02 3.401014323696795183e-02 8.404235877918332653e-02 1.237315474830764928e-01 1.506161090722164531e-01 1.645413972827821647e-01 1.668756791537873152e-01 1.599859992971729428e-01 1.467761375087799636e-01 1.303442729726441429e-01 1.137896248501591157e-01 1.000999449639824318e-01 9.184802785876167164e-02 9.039880818966147813e-02 9.521032925696196192e-02 1.043792675800672698e-01 1.158639479412435225e-01 1.281061709219007971e-01 1.400393097891759198e-01 1.509358448778056472e-01 1.602915217259252290e-01 1.677649154353261785e-01 1.731498279081744029e-01 1.763609305885756318e-01 1.774218478458069737e-01 1.764511794831311042e-01 1.736454709789219120e-01 1.692598068401985623e-01 1.635873276465148740e-01 1.569390583537958739e-01 1.496252708587391400e-01 1.419393446717515939e-01 1.341448181797807171e-01 1.264660749090632530e-01 1.190828857979546462e-01 1.121288068965298756e-01 1.056931814461560398e-01 9.982620261100194625e-02 9.454618648731497044e-02 8.984795885846891261e-02 8.571116605803753841e-02 8.210744069562184166e-02 7.900567587195178598e-02 7.637510469972032257e-02 7.418633006850071376e-02 7.241080041376368737e-02 7.101941937008514338e-02 6.998099454386220997e-02 6.926109586647657967e-02 6.882166003520204245e-02 6.862141593116442839e-02
9.699640457398121807e-03 1.199620870968602475e-02 1.482299773605614580e-02 1.811831959387444346e-02 2.182682156154334627e-02 2.589260549741139936e-02 3.025281516770220863e-02 3.483302027944330109e-02 3.954427831806085064e-02 4.428167050584254361e-02 4.892426161943392443e-02 5.333656500507886339e-02 5.737166647514481410e-02 6.087617661068878139e-02 6.369714419008538908e-02 6.569097438856101590e-02 6.673425357197164398e-02 6.673619101891944960e-02 6.565215942343319289e-02 6.349758172721169103e-02 6.036123431103937453e-02 5.641702317703421038e-02 5.193357588949208681e-02 4.728155935071298027e-02 4.293854357896079166e-02 3.948674582472142675e-02 3.758371575926479358e-02 3.787007212646039539e-02 4.082112842638305900e-02 4.665262562667649854e-02 5.535015645603376389e-02 6.672164381123540933e-02 8.038538313746031172e-02 9.572456259073784668e-02 1.118623026485135868e-01 1.276785609177753522e-01 1.418676874381744335e-01 1.530281708203449498e-01 1.597748892194175430e-01 1.608651216829840025e-01 1.553322520976848364e-01 1.426250132179231744e-01 1.227539325206811055e-01 9.645181688552452448e-02 6.539145960898318233e-02 3.294953576335850343e-02 1.606505354545972181e-02 3.776032844386682102e-02 5.794413221490130744e-02 6.699523235797300025e-02 6.193428745222485932e-02 4.280747983030713799e-02 2.061775319330340361e-02 4.541720087245227494e-02 8.915140240948349337e-02 1.292565421054855668e-01 1.571054798954127085e-01 1.672611091353359836e-01 1.577530158982044795e-01 1.298852368328836659e-01 8.686384250809618679e-02 3.224647278332180150e-02 3.259463315101364389e-02 1.001194299638430846e-01 1.634358401344961076e-01 2.095775657000432113e-01 2.252243771392457294e-01 2.022367080012057450e-01 1.428571136533267338e-01 6.298329241636616005e-02 3.987189965816301251e-02 9.639565414191614279e-02 1.223901469432843170e-01 1.109099343324735226e-01 7.544541163068639589e-02 4.740896885968445135e-02 5.372535590588552873e-02 6.017879339465218719e-02 5.164946905751455902e-02 5.492893620725528003e-02 9.305549299369422767e-02 1.434147870858582807e-01 1.902826503462441421e-01 2.256255922389611701e-01 2.435561143797081163e-01 2.399181596375582204e-01 2.141135374332458208e-01 1.707105985706578732e-01 1.195828922827166518e-01 7.599440717393977918e-02 6.139256664886377085e-02 7.717770050700364926e-02 1.018013295742427604e-01 1.279434258692634108e-01 1.530444940408905996e-01 1.720399287459639659e-01 1.788050597926073015e-01 1.691349049181419817e-01 1.423724154872593739e-01 1.016117565503359826e-01 5.386772084019440798e-02 2.680096077992065798e-02 6.276964112971222809e-02 1.025730031167561562e-01 1.323245003494293859e-01 1.497563645059392656e-01 1.551499143565610306e-01 1.502821070556039640e-01 1.378409598091886179e-01 1.209768040351598822e-01 1.030080126722844880e-01 8.726761179559577863e-02 7.684003383743809312e-02 7.364015921829582256e-02 7.725215068615765013e-02 8.549651507260830341e-02 9.619429365444302771e-02 1.079260834879868097e-01 1.198596024536097149e-01 1.314467849160253221e-01 1.422509381596268607e-01 1.518880374721101600e-01 1.600264508546643538e-01 1.664057714808797050e-01 1.708544299504221042e-01 1.732983312578089685e-01 1.737594508998235587e-01 1.723462102806242735e-01 1.692382941867841828e-01 1.646684820133064997e-01 1.589036266983824830e-01 1.522264018350322490e-01 1.449189576551211667e-01 1.372492175771392042e-01 1.294602160359046850e-01 1.217626198755444311e-01 1.143303769010354520e-01 1.072992784022889501e-01 1.007680883091638252e-01 9.480176615584842703e-02 8.943619396684379663e-02 8.468372703801578527e-02 8.053885865317746140e-02 7.698335201784269055e-02 7.399036137752770803e-02 7.152731574530421521e-02 6.955761676620024481e-02 6.804143550920403738e-02 6.693602125281848669e-02 6.619593324714140303e-02 6.577349305069166152e-02
1.603302854932438931e-02 1.884223908945090176e-02 2.203342874023949891e-02 2.555595073999802555e-02 2.935170374423047221e-02 3.335312130250508295e-02 3.748141803760271507e-02 4.164556766842915370e-02 4.574225586044228936e-02 4.965698332650059221e-02 5.326647939961130784e-02 5.644257357969567623e-02 5.905764109426161340e-02 6.099167892164972238e-02 6.214097736704132097e-02 6.242823022681732309e-02 6.181378056699358275e-02 6.030754210525778730e-02 5.798098235846801257e-02 5.497839474961066508e-02 5.152641545461680156e-02 4.793996734169726770e-02 4.462062724561356719e-02 4.203889737036612534e-02 4.068800793361340012e-02 4.100751054138722373e-02 4.331095143107109580e-02 4.777062843902685901e-02 5.445449199941203994e-02 6.334724732472256370e-02 7.431926461263506367e-02 8.707049757000749624e-02 1.010894108035052391e-01 1.156447217015469514e-01 1.298086129041298720e-01 1.425033059265989333e-01 1.525630596312318454e-01 1.588064999458161097e-01 1.601186839992038979e-01 1.555480233198193452e-01 1.444287685235602081e-01 1.265443111579746260e-01 1.023582776445581544e-01 7.342417481817482827e-02 4.377986624178291375e-02 2.829419429553747117e-02 4.424264909774491134e-02 6.577008130167773248e-02 7.890820077993311588e-02 7.895401981094199440e-02 6.472369959999665912e-02 4.109333866217863146e-02 3.805213674868332396e-02 7.476336690609057534e-02 1.175103233804029867e-01 1.511829314309301453e-01 1.677654595502369728e-01 1.633351649459100219e-01 1.384329931990958829e-01 9.792309688750858165e-02 5.176466815928811027e-02 3.885138270720488174e-02 8.303816997115369414e-02 1.332495230258917418e-01 1.753590982608927429e-01 1.998154231480297471e-01 1.979223701953099768e-01 1.659005857595666766e-01 1.087707490546527822e-01 4.299506706667086120e-02 3.643409648629305359e-02 7.177802425853613277e-02 7.864958282623195351e-02 5.784402801760946122e-02 3.328525137640991893e-02 4.887066225392530661e-02 7.022836089715243924e-02 7.115757398638422604e-02 5.006221300556800563e-02 1.692755954914620595e-02 3.876891449329632894e-02 8.647342641973831956e-02 1.331173655708054460e-01 1.724174409227864635e-01 1.973645378588293753e-01 2.019012017360870548e-01 1.836869960526132939e-01 1.454404702386995762e-01 9.426430139626024163e-02 3.976703003452307372e-02 1.571787018946351963e-02 5.353524278367466360e-02 8.261413670985733038e-02 1.039005728053727928e-01 1.213457607494874552e-01 1.361660641256656756e-01 1.456249350429227873e-01 1.454155904058306026e-01 1.326596253941835224e-01 1.076471824052781384e-01 7.488061278053753655e-02 4.753990779299061692e-02 5.342222433466474463e-02 8.270257434047049994e-02 1.108823879395642170e-01 1.303352823881365474e-01 1.391174540361736489e-01 1.376804514545245106e-01 1.279108791321818261e-01 1.125769656952126524e-01 9.496148894487604908e-02 7.866559928704142113e-02 6.734026409648610767e-02 6.351143129790792763e-02 6.672473494740212285e-02 7.422057451574640141e-02 8.353918095686334311e-02 9.344370529290690897e-02 1.035073598186665583e-01 1.136038383807672775e-01 1.236135836385962306e-01 1.333165858326076092e-01 1.423982100783395266e-01 1.505038404945842345e-01 1.572994793414897730e-01 1.625175412262420960e-01 1.659825829347953696e-01 1.676194128898371161e-01 1.674484309867362852e-01 1.655729213790221310e-01 1.621620634984684006e-01 1.574324003247988268e-01 1.516296492947770136e-01 1.450120890749443392e-01 1.378362703850554982e-01 1.303454404490643759e-01 1.227608065811118532e-01 1.152755720718710575e-01 1.080515398404727628e-01 1.012179821479072955e-01 9.487240605966038021e-02 8.908279566480696576e-02 8.389088042192141548e-02 7.931596912095985330e-02 7.535891198461563967e-02 7.200582114451271887e-02 6.923129494127998329e-02 6.700103961728805235e-02 6.527393020707673854e-02 6.400366054690116713e-02 6.314017118335012169e-02
2.256825284555543862e-02 2.558072057330406171e-02 2.883516941203461206e-02 3.227401091430041891e-02 3.582978803166912696e-02 3.942499497841746303e-02 4.297240679159132493e-02 4.637617321469254816e-02 4.953387371544128170e-02 5.233969051142414730e-02 5.468881657229455323e-02 5.648316403054342433e-02 5.763836824483727084e-02 5.809198994390359777e-02 5.781269950370285238e-02 5.681007699420681512e-02 5.514445734533077875e-02 5.293592816240705323e-02 5.037099807035734511e-02 4.770433688986638193e-02 4.525119548868582892e-02 4.336461207806573820e-02 4.239429436517700572e-02 4.263685955200303968e-02 4.430461046286178484e-02 4.753558236828853145e-02 5.242909032769457744e-02 5.906175583415802788e-02 6.745912602619466569e-02 7.753947494863441814e-02 8.906308222568357080e-02 1.016076044291464586e-01 1.145710014050940889e-01 1.271934159351632287e-01 1.385886443155710246e-01 1.477796343671453627e-01 1.537381977419317036e-01 1.554360179199720526e-01 1.519209114585112763e-01 1.424373983012576506e-01 1.266148797935755799e-01 1.047659322357589878e-01 7.846068715389915849e-02 5.229092773056131377e-02 3.986700309211866494e-02 5.345958600077521661e-02 7.533628158906076344e-02 9.153471931622859936e-02 9.622951757507622328e-02 8.732622832975030225e-02 6.741265449445266178e-02 5.120115802910427116e-02 6.765605482905337476e-02 1.061281964047446208e-01 1.430608335403757980e-01 1.664281553662624868e-01 1.699657124071213832e-01 1.525260087384637808e-01 1.189674558986675568e-01 8.289510347016119940e-02 7.293330181179630278e-02 1.000417187431313359e-01 1.366377673782270263e-01 1.672727923719898868e-01 1.856876450502813747e-01 1.869679589411036569e-01 1.672493429510105711e-01 1.266579150259022346e-01 7.191573255638482320e-02 1.816717213986851834e-02 3.269368575389150489e-02 5.259653530864903670e-02 4.897617005619069736e-02 4.032216084228609082e-02 5.896552317269105475e-02 8.719200314472039248e-02 1.025221226701801963e-01 9.880903658699402570e-02 7.871763999910803833e-02 4.774655505639940900e-02 1.000130860041429509e-02 3.457401548688986831e-02 8.001909249474901953e-02 1.202381255829402390e-01 1.467771358236686363e-01 1.540174924775430110e-01 1.419452920224480164e-01 1.165698104370531674e-01 8.857698604820872512e-02 7.068157329069058026e-02 6.897760725422596995e-02 7.553306367034637314e-02 8.166272889995977724e-02 8.564436576592777961e-02 8.972668729897910478e-02 9.607273714378689045e-02 1.038098811929205889e-01 1.092638903978334075e-01 1.085077880390992455e-01 9.962184536138316004e-02 8.409118619222895330e-02 6.823068038110438605e-02 6.354642840663081438e-02 7.547344965388230742e-02 9.473413476791862908e-02 1.117403604522339416e-01 1.218073023002626126e-01 1.234483841140531224e-01 1.171771826331259037e-01 1.048603131514669051e-01 8.931823625782779608e-02 7.411731865415729925e-02 6.330263406316496977e-02 5.998251983689267819e-02 6.375558678872700336e-02 7.134312331168360388e-02 7.987537396729701977e-02 8.803079476283399984e-02 9.557649864163368647e-02 1.027840586940084455e-01 1.100209285239147766e-01 1.175082114991219673e-01 1.252269345029759229e-01 1.329414361124285071e-01 1.402859081969470290e-01 1.468607042033276966e-01 1.523068716537774592e-01 1.563503581575674262e-01 1.588202174827428037e-01 1.596488335749515208e-01 1.588613765391704291e-01 1.565597203738036680e-01 1.529042633899892201e-01 1.480958055241130000e-01 1.423587824058945017e-01 1.359265979601051721e-01 1.290294267839036391e-01 1.218846047708162517e-01 1.146895505213337413e-01 1.076170375212854025e-01 1.008125538690691492e-01 9.439343337299334336e-02 8.844941286970031680e-02 8.304426177564282197e-02 7.821813980864135429e-02 7.399036824673153878e-02 7.036235011107658255e-02 6.732044342545941140e-02 6.483867109840400766e-02 6.288122599005527280e-02 6.140478290168300407e-02
2.863074050511773064e-02 3.155920277854083050e-02 3.458770331209031629e-02 3.765205146412640980e-02 4.068002502423570532e-02 4.359256499876443952e-02 4.630565620000909322e-02 4.873304050772130774e-02 5.078987241946497644e-02 5.239738009703969607e-02 5.348853380430051985e-02 5.401464100365672288e-02 5.395267428045569247e-02 5.331297790211047410e-02 5.214675774640439160e-02 5.055237601633383315e-02 4.867885995104411639e-02 4.672416118323761969e-02 4.492489223514566782e-02 4.353479581337171139e-02 4.279348874438587691e-02 4.289602882580148546e-02 4.398115371350613118e-02 4.614873640168782459e-02 4.949378850535583046e-02 5.412664432848082047e-02 6.015686847526597464e-02 6.764499746705394945e-02 7.654718248501986289e-02 8.667743044713849265e-02 9.769606930612681484e-02 1.091178837778184335e-01 1.203282255014399144e-01 1.305984399885523339e-01 1.390985999574396725e-01 1.449133744781514466e-01 1.470746292153694845e-01 1.446303555232630877e-01 1.367725790681322551e-01 1.230507885961222847e-01 1.037246332647546732e-01 8.045934332412005285e-02 5.822871031474886883e-02 4.930423930397389437e-02 6.229384314451034271e-02 8.411344507551339611e-02 1.023728720667003017e-01 1.109076594929021276e-01 1.070493449685647330e-01 9.196143828429784173e-02 7.393312766360443655e-02 7.290590679646861971e-02 9.841087814007140611e-02 1.326498020869870675e-01 1.594884913267661519e-01 1.701503418250292499e-01 1.616999318368057270e-01 1.378973187856005478e-01 1.118243894543190509e-01 1.059976932903579777e-01 1.282019606391242295e-01 1.594921512291571919e-01 1.838326375280102676e-01 1.946001766740822758e-01 1.897858631714191280e-01 1.690628315422732508e-01 1.335064953205751526e-01 8.709649662289602190e-02 3.800455896579891385e-02 9.658657592843195722e-03 3.117073119803635828e-02 3.676192159977285240e-02 3.847679504798116185e-02 6.065834715401889621e-02 9.247044388733328957e-02 1.162196617981771929e-01 1.245636325322953125e-01 1.185859613432459492e-01 1.030259396630657936e-01 8.027181116014554807e-02 5.005100122530663914e-02 2.671830331071151088e-02 5.565512321537557927e-02 9.441421810197275777e-02 1.184797977320548173e-01 1.207325424466133279e-01 1.040930072453098987e-01 8.280876070145314072e-02 7.847006180228613403e-02 9.259773953523785239e-02 1.059833460083757228e-01 1.083467944012516532e-01 9.998483820031842106e-02 8.644841381630587185e-02 7.443601500730229192e-02 6.837199406535196533e-02 6.853353890459464026e-02 7.238074680272320316e-02 7.692504559211196802e-02 7.980351929177963155e-02 8.000453901713514004e-02 7.861909508502432087e-02 7.871138086388573818e-02 8.319637173622035364e-02 9.190914108005630856e-02 1.016682699154082548e-01 1.088074182278909591e-01 1.108613128591501157e-01 1.069662748748902992e-01 9.774320106714572132e-02 8.508754649143188131e-02 7.203154050200955005e-02 6.251595114008573484e-02 5.997542841049843115e-02 6.444906289549857947e-02 7.271371318215426316e-02 8.160180439830905241e-02 8.942717005844667832e-02 9.570618900322426514e-02 1.006739130378633690e-01 1.049144830702361531e-01 1.090746220579893733e-01 1.136446944424217287e-01 1.188320160141281834e-01 1.245465477729621045e-01 1.304777943703372411e-01 1.362091372363974651e-01 1.413202891537116701e-01 1.454552060153368187e-01 1.483554788438317673e-01 1.498687202345584391e-01 1.499419370380732364e-01 1.486072206256065231e-01 1.459643642960511689e-01 1.421630866727955356e-01 1.373863461142116882e-01 1.318355288862556318e-01 1.257178800790746676e-01 1.192362939508261194e-01 1.125814191602454301e-01 1.059259276366033148e-01 9.942072521583891764e-02 9.319283837510279611e-02 8.734468961978329726e-02 8.195447168294588136e-02 7.707734595127943567e-02 7.274722148213291772e-02 6.897891410768815235e-02 6.577053412952894862e-02 6.310599683126411064e-02 6.095758272775890496e-02
3.368374692201719922e-02 3.627738776373552743e-02 3.883868292858531218e-02 4.130354001232575123e-02 4.360407727815106965e-02 4.567097692403681436e-02 4.743655025246889395e-02 4.883856064134584757e-02 4.982479586930444598e-02 5.035830433687329966e-02 5.042309937953904503e-02 5.002997449033298044e-02 4.922183223753811426e-02 4.807757691804654537e-02 4.671314445962317097e-02 4.527775136530243910e-02 4.394336760513815193e-02 4.288669622984155744e-02 4.226662653271129333e-02 4.220560056715087771e-02 4.278624557550406160e-02 4.406914432154068750e-02 4.612414678416926900e-02 4.905572892778889416e-02 5.300265333958222719e-02 5.810535517443050219e-02 6.445352738689476280e-02 7.203772822831884526e-02 8.072307882794554912e-02 9.024635178602691266e-02 1.002250044801208800e-01 1.101651925449782243e-01 1.194621922461075181e-01 1.273956945338775848e-01 1.331312347587719491e-01 1.357459013583215690e-01 1.342999787601708572e-01 1.279767848750869019e-01 1.163176237070851909e-01 9.961423290296460287e-02 7.968157255599141175e-02 6.171072755362932288e-02 5.643064318243733168e-02 6.951133195704164991e-02 9.085917613513050384e-02 1.100705613891117124e-01 1.212284064977107306e-01 1.214320458023343402e-01 1.109407100620447839e-01 9.489683234390100530e-02 8.594335157596658115e-02 9.726977456717880721e-02 1.233213486398918174e-01 1.487371303427570401e-01 1.627006373922229021e-01 1.604825877389543798e-01 1.441311956984423492e-01 1.248717331765953759e-01 1.226140019464671688e-01 1.460021866692756409e-01 1.798249363744567342e-01 2.071011664159705112e-01 2.186198649866319121e-01 2.111666422376691221e-01 1.854251104139319206e-01 1.448647417854844743e-01 9.577792014278506405e-02 4.894382089161719573e-02 2.870920864612760970e-02 3.879445345485469515e-02 3.673962451691555747e-02 1.999372938400527377e-02 3.876091861458234866e-02 7.995648316747407114e-02 1.138391701874202216e-01 1.315076088748537708e-01 1.335782066320586325e-01 1.272663107239758451e-01 1.182920221826512380e-01 1.044833487740838562e-01 8.223352216776348700e-02 6.296486325668505801e-02 7.629115287137265555e-02 1.091859387015542693e-01 1.307360313549857100e-01 1.273746972174841785e-01 9.899759401631078037e-02 6.029125027262018099e-02 5.557702486324139768e-02 9.016614230635656979e-02 1.186939849444584583e-01 1.282625017981160187e-01 1.200773405433094715e-01 1.018004696243389740e-01 8.314337468892125937e-02 7.047286755446774409e-02 6.302417252244178758e-02 5.723998987579758529e-02 5.368253645523955730e-02 5.630123981215687246e-02 6.550207171790212168e-02 7.713476144626681130e-02 8.757718825037717758e-02 9.553021428673495741e-02 1.011627084192232434e-01 1.048679416270010545e-01 1.065017263697585481e-01 1.053950646690973297e-01 1.008873048521402027e-01 9.290722762289682635e-02 8.235586695301633231e-02 7.131313188608433273e-02 6.300710832530354022e-02 6.073522197334747796e-02 6.521621330335990174e-02 7.389897994691779770e-02 8.362329244937544148e-02 9.232951267033351339e-02 9.908895258657846039e-02 1.037609868869924235e-01 1.067100015285093462e-01 1.085853795727848986e-01 1.101257695591393720e-01 1.119777040004164559e-01 1.145517828096223184e-01 1.179550370505565854e-01 1.220173314910723977e-01 1.263863808282217061e-01 1.306407189130669166e-01 1.343803470828116853e-01 1.372809560605516843e-01 1.391163857547532412e-01 1.397600600426994188e-01 1.391749035941937385e-01 1.373981050945909388e-01 1.345244293976180505e-01 1.306900587415924520e-01 1.260579524063064338e-01 1.208051709645097255e-01 1.151123137583334177e-01 1.091550496522039337e-01 1.030976207544177375e-01 9.708813729662120473e-02 9.125544594040503610e-02 8.570733785648364245e-02 8.052986458707230011e-02 7.578754704923328089e-02 7.152429270833773889e-02 6.776487173331204039e-02 6.451683559988441452e-02 6.177278099417275736e-02
3.737071885359382478e-02 3.944463599199542203e-02 4.137971489471397452e-02 4.312105513425585485e-02 4.461545309328435877e-02 4.581451981483331687e-02 4.667833490075225245e-02 4.717953900302791770e-02 4.730766483355049873e-02 4.707335857370911758e-02 4.651193485743694567e-02 4.568543309043882755e-02 4.468203730458451123e-02 4.361153588578728368e-02 4.259578641393226006e-02 4.175445761449387422e-02 4.118896150390250616e-02 4.097063480528023716e-02 4.114039315489616266e-02 4.172370803592151400e-02 4.275730281540959798e-02 4.431640096530415490e-02 4.652792406796506935e-02 4.955815529988906454e-02 5.357400495937000157e-02 5.869179785783968512e-02 6.493557022722123984e-02 7.221889233050458878e-02 8.034664751263613514e-02 8.902197828158391057e-02 9.784543027697571727e-02 1.063029947395228436e-01 1.137504734027688785e-01 1.194098524260329697e-01 1.223977269672533869e-01 1.218061730083343785e-01 1.168555660795525114e-01 1.071461171417262132e-01 9.307805538756737385e-02 7.666322516683266031e-02 6.316140298997525993e-02 6.154358236420565120e-02 7.497289613466051605e-02 9.545123219559560612e-02 1.145572921439954872e-01 1.269817282172076289e-01 1.298729806648908358e-01 1.229766204153854431e-01 1.096744914392969589e-01 9.843131286229382659e-02 1.003345662433438590e-01 1.169479688608418416e-01 1.376218323353831652e-01 1.512355132893198895e-01 1.515780667648289337e-01 1.386980336561139393e-01 1.213901380344482583e-01 1.186580768357843735e-01 1.429211980256603343e-01 1.818295275266481326e-01 2.174697567239325946e-01 2.382771173576680723e-01 2.382827720521007442e-01 2.157670125074017398e-01 1.727315471182197526e-01 1.150391302862858456e-01 5.365698539195785932e-02 2.651094122972307704e-02 5.653837808945600535e-02 6.804881957600812659e-02 5.065695844272773141e-02 9.637158062973254918e-03 4.385895392049591474e-02 9.251794914410968462e-02 1.244334597953940802e-01 1.353452991935506222e-01 1.318156619260729412e-01 1.266425954463461512e-01 1.254007606259582852e-01 1.205762303076054198e-01 1.062122874023583713e-01 9.413422947259647566e-02 1.081126983272222564e-01 1.404687247607314671e-01 1.637840054640758158e-01 1.615833095519051132e-01 1.304053270979533552e-01 7.844840819305527735e-02 3.665482316100716897e-02 6.917638416222586517e-02 1.101153396771154258e-01 1.311794415955888637e-01 1.313674141941157669e-01 1.179312717135317934e-01 1.017547340513909881e-01 9.075837716125914612e-02 8.378488538695992582e-02 7.443778294156798425e-02 6.011339000983640518e-02 4.685872480059023043e-02 4.885086857108801583e-02 6.663850368821108705e-02 8.725981314366035302e-02 1.036186633507264060e-01 1.135682044411069624e-01 1.173133960194090580e-01 1.160547294392915985e-01 1.111166347031008056e-01 1.035072357861561848e-01 9.394125751804549562e-02 8.320797546792860211e-02 7.266360443778792366e-02 6.456705540769171192e-02 6.161226723401576344e-02 6.500514429036162445e-02 7.315839636548979175e-02 8.325226421092887796e-02 9.301514492050615146e-02 1.011128878782721202e-01 1.069686328433890610e-01 1.105507142289580413e-01 1.122081868225016932e-01 1.125328516469075724e-01 1.122268062698075913e-01 1.119677559160931896e-01 1.122818042159530044e-01 1.134512569976092733e-01 1.154877841090920371e-01 1.181779429352388389e-01 1.211744191591637848e-01 1.240920386663984243e-01 1.265798418704959516e-01 1.283614892734069313e-01 1.292497727459784584e-01 1.291446582986701397e-01 1.280227045650076667e-01 1.259229498121103852e-01 1.229321477921523353e-01 1.191708326481122626e-01 1.147809030205993730e-01 1.099149933483534042e-01 1.047276779490344811e-01 9.936843456701535682e-02 9.397622940552494142e-02 8.867555220195104393e-02 8.357371790674783529e-02 7.875925695478409871e-02 7.430123603555338629e-02 7.024938071916084215e-02 6.663490154410300903e-02 6.347194423948648856e-02
3.954681615636312236e-02 4.100568346170316986e-02 4.225963014238071774e-02 4.327160616827317730e-02 4.401163225662786671e-02 4.445993881887125299e-02 4.461017056485953869e-02 4.447233527229772082e-02 4.407501209286788374e-02 4.346614534413149877e-02 4.271158797808817520e-02 4.189055928888672092e-02 4.108758195905347355e-02 4.038152875861501789e-02 3.983414793646236629e-02 3.948219778596362417e-02 3.933778066861183531e-02 3.939953734432485172e-02 3.967341150233867630e-02 4.019742515719293419e-02 4.106180297881596025e-02 4.241451370401039256e-02 4.444428698523759935e-02 4.734115380251813915e-02 5.124759020031758455e-02 5.622102931797697684e-02 6.221987379441671490e-02 6.910645476208086835e-02 7.664997772263257292e-02 8.451753655682678334e-02 9.225400132294497846e-02 9.926285672979955066e-02 1.048061267248747985e-01 1.080424081475279408e-01 1.081199144457043043e-01 1.043409872232039792e-01 9.642605827902014926e-02 8.495328874107593853e-02 7.216938030299038798e-02 6.323481624323104566e-02 6.515724735835044801e-02 7.899353901729214145e-02 9.831736363211392160e-02 1.164901709521767581e-01 1.289764530233760420e-01 1.331628994994197290e-01 1.285566754162526804e-01 1.175002307499046078e-01 1.060584412326849302e-01 1.029190179390933740e-01 1.121211066434662645e-01 1.274650716851631060e-01 1.390386882295803483e-01 1.398098585703445584e-01 1.278447651453898382e-01 1.087195364977202039e-01 9.981638598655033501e-02 1.201175222787848607e-01 1.615979106553249445e-01 2.051857408377709691e-01 2.379562338380482867e-01 2.520242294755599133e-01 2.429153898740953055e-01 2.093449070552080016e-01 1.538266774821410998e-01 8.345160987966891708e-02 9.834941633348985926e-03 5.267920953980598231e-02 9.058261774668369126e-02 9.572314370695919616e-02 6.932571679603653780e-02 3.101614081858283800e-02 5.647700729308437889e-02 1.019620208667765121e-01 1.280508092060750891e-01 1.311760029406672801e-01 1.224352146269503672e-01 1.194026588339259648e-01 1.259301348556058631e-01 1.290137460471410258e-01 1.217581580556424264e-01 1.167148982369910631e-01 1.343775301253526955e-01 1.684750136675087773e-01 1.949675287499190446e-01 1.970959450880462593e-01 1.697279176899849917e-01 1.183369825966927164e-01 5.988889255529346312e-02 4.925607020190321539e-02 9.065130230916484955e-02 1.215358969119803567e-01 1.324490052138100338e-01 1.279135114703064124e-01 1.177564808187643863e-01 1.104554903181598075e-01 1.063194057766067846e-01 9.906371224519153196e-02 8.377769949670826888e-02 6.178391346272939233e-02 4.495221753241057661e-02 5.394804532639035921e-02 7.960236315925567352e-02 1.044534949550928182e-01 1.221073242255719532e-01 1.309575321328209918e-01 1.316394023879626785e-01 1.259114174580943657e-01 1.158806348179673429e-01 1.035050063165028622e-01 9.043802952004043050e-02 7.821384503265296773e-02 6.860658133218917876e-02 6.366762977003745383e-02 6.472444864903181827e-02 7.106216592088013262e-02 8.042082688602725238e-02 9.052005746886364335e-02 9.974913110133080962e-02 1.071672337111323203e-01 1.123585955412215454e-01 1.153062494171877839e-01 1.162905885121971600e-01 1.157981603823162314e-01 1.144306440581412398e-01 1.128094945339815358e-01 1.114788865776920324e-01 1.108200915268759551e-01 1.109991675470395900e-01 1.119660522131892127e-01 1.135035624404051174e-01 1.153033477591535738e-01 1.170398753929443036e-01 1.184239918817560078e-01 1.192320758302233413e-01 1.193156500869824305e-01 1.185985839292927058e-01 1.170677928089710468e-01 1.147613169975796321e-01 1.117560030229613893e-01 1.081559373312599437e-01 1.040821615881598328e-01 9.966386276964071811e-02 9.503105431072109144e-02 9.030867352510608959e-02 8.561197685010864256e-02 8.104309998760504674e-02 7.668865628155305258e-02 7.261826818378711024e-02 6.888395620436393862e-02 6.552033604154279545e-02
[truncated: 173,651 more chars]
