# Supplementary material for: Intelligent wireless power transfer via a 2-bit compact reconfigurable transmissive-metasurface-based router
Source: Nat Commun. 2024 Apr 1;15:2807. doi: 10.1038/s41467-024-46984-4 (PMC10984985; doi:10.1038/s41467-024-46984-4)
Supplement: Supplementary file 12 — Source Data [file 41467_2024_46984_MOESM12_ESM.zip › source_data/figure_s20c_d500_1.txt]

# x = -975.00:975.00:151
# y = -975.00:975.00:151
3.515347994321844222e-02 3.551158313158197383e-02 3.570798970935534083e-02 3.574424226905978386e-02 3.562631808423670499e-02 3.536590132685550614e-02 3.498348949199887176e-02 3.451315746482327279e-02 3.400795093254219137e-02 3.354374162388763098e-02 3.321817771037689077e-02 3.314090113034341006e-02 3.341305626972497500e-02 3.409949584697129221e-02 3.520384537939971747e-02 3.665838738704298161e-02 3.833377014912561082e-02 4.006338655389892617e-02 4.167267343609867142e-02 4.300591530760717457e-02 4.394750007233964861e-02 4.443721251992616139e-02 4.447967796532808354e-02 4.414744080364792905e-02 4.357613244094300786e-02 4.294928962832553210e-02 4.247066295618071030e-02 4.232514326145730976e-02 4.263659204836230121e-02 4.343783874621610225e-02 4.466632832352156884e-02 4.618595063842704379e-02 4.782231609931286709e-02 4.939657981610211246e-02 5.074998104049668890e-02 5.175849085846823128e-02 5.233967734057783788e-02 5.245313863903664636e-02 5.209431040509226313e-02 5.128111889564238718e-02 5.003472209366856965e-02 4.835911087231629935e-02 4.622779253022180068e-02 4.358638934830477707e-02 4.037613164005804389e-02 3.657652809817302231e-02 3.226021136531741912e-02 2.765227172690217644e-02 2.318649717692982185e-02 1.952482208843209915e-02 1.738930132204075454e-02 1.701857402236149272e-02 1.779435276289417084e-02 1.877695168715141916e-02 1.935665241413004820e-02 1.941136869679661175e-02 1.920608283863377286e-02 1.916004968066553626e-02 1.949958068248119555e-02 2.001090133439728525e-02 2.014726463166409409e-02 1.937886641158031303e-02 1.755597911615070644e-02 1.532511368847396145e-02 1.461403588132907660e-02 1.752204341865730430e-02 2.349523199525343359e-02 3.060975183689185197e-02 3.741677196173281983e-02 4.301974226315335298e-02 4.695180141876013902e-02 4.912861334198133367e-02 4.979725955077757976e-02 4.943453986288881552e-02 4.858579080944490369e-02 4.767764413270673962e-02 4.688491371088854970e-02 4.613190195162868851e-02 4.522601026498708487e-02 4.403241388293047121e-02 4.259492367204123497e-02 4.116030690575629009e-02 4.010041432143025136e-02 3.974981160838183397e-02 4.022832432860490304e-02 4.136588942893025533e-02 4.278400721567900827e-02 4.405549768410242650e-02 4.483416117354379477e-02 4.491561859704206600e-02 4.424440982407336354e-02 4.289167509773186837e-02 4.102051718484825416e-02 3.884953879780655983e-02 3.662109113662923021e-02 3.457763673799017085e-02 3.294611207936183617e-02 3.192631449307967856e-02 3.167691134034075762e-02 3.229519495650929467e-02 3.379528234230060046e-02 3.609660408612079541e-02 3.903070230026051829e-02 4.236370616289730079e-02 4.582659353400683061e-02 4.914729222265840775e-02 5.208146706272352711e-02 5.443946788851081880e-02 5.610658324613523179e-02 5.705394411034830915e-02 5.733853010987444848e-02 5.709245146945923777e-02 5.650353283721999686e-02 5.579071196904630131e-02 5.517839084095527841e-02 5.487326404510430716e-02 5.504541461554261772e-02 5.581359360564008831e-02 5.723405238607703893e-02 5.929355964207006641e-02 6.190878992669458097e-02 6.493398830382557385e-02 6.817648861379277392e-02 7.141717220051713166e-02 7.443198518038048050e-02 7.701124844334616970e-02 7.897479574224354482e-02 8.018220147990050284e-02 8.053823099636832350e-02 7.999416988155645669e-02 7.854594467094246080e-02 7.623000409303287705e-02 7.311784242948644874e-02 6.930986666449719114e-02 6.492908979188122265e-02 6.011492160215553548e-02 5.501715905818454350e-02 4.979016366692209233e-02 4.458714327441674896e-02 3.955440369060850281e-02 3.482537429866679884e-02 3.051415145519848285e-02 2.670836258043309333e-02 2.346163271792101740e-02 2.078720024741539940e-02 1.865605393010244528e-02 1.700360235439969669e-02 1.574591842728941676e-02 1.480072050105583382e-02 1.410459382644795034e-02 1.362014134582589624e-02
3.528637305022142012e-02 3.581116878942027654e-02 3.617207476970454860e-02 3.636464485637007360e-02 3.638929046483632690e-02 3.625130775986676324e-02 3.596259071846810013e-02 3.554539875575558894e-02 3.503790644591235626e-02 3.450026201169488493e-02 3.401853556622982250e-02 3.370254491168794830e-02 3.367317478759571103e-02 3.403748537082090103e-02 3.485685260918042205e-02 3.612104771183019536e-02 3.774142788918061209e-02 3.956644144308187061e-02 4.141129249213936631e-02 4.309045545234454350e-02 4.444584946004489362e-02 4.536840139794109938e-02 4.581302178188539215e-02 4.580703481235478408e-02 4.545107672691241912e-02 4.491020150772784963e-02 4.439218888770296578e-02 4.411146709525492343e-02 4.424276660862421634e-02 4.487776053228886841e-02 4.600282752109445539e-02 4.750791813268285396e-02 4.921954171606576778e-02 5.094069862482480948e-02 5.248401689351091248e-02 5.369356314342960818e-02 5.445676086388031439e-02 5.470874809577062209e-02 5.442988885184611714e-02 5.363577601992128990e-02 5.235959219663158248e-02 5.062960674530539440e-02 4.844887030531221106e-02 4.578716740632909898e-02 4.259399950005503949e-02 3.883524832869066079e-02 3.454868441830324238e-02 2.990952689898001421e-02 2.529654112494171200e-02 2.133195110865858390e-02 1.877384308237025831e-02 1.803753630758346202e-02 1.867515190374612402e-02 1.971563950228537657e-02 2.039592046308417311e-02 2.043975319154128431e-02 2.001128049749444082e-02 1.953374506921623857e-02 1.937250079491714683e-02 1.950117202025653668e-02 1.946588973297674191e-02 1.871353011060376478e-02 1.703362732965829629e-02 1.505410974010958254e-02 1.473214460354409922e-02 1.806081858574724169e-02 2.437012355153467605e-02 3.177167909111486277e-02 3.883471114328583551e-02 4.465194255039131588e-02 4.874792005995988442e-02 5.104584775385853646e-02 5.181540439856757718e-02 5.155762983644962549e-02 5.082397558074321087e-02 5.001677589367352350e-02 4.926588935610188430e-02 4.845876698150449607e-02 4.739978048535208738e-02 4.599087141655091443e-02 4.433930536483741275e-02 4.275655070102557520e-02 4.164895565225221197e-02 4.133200293634542444e-02 4.186061429062868516e-02 4.299523752057440168e-02 4.432226953005600351e-02 4.542161517373830004e-02 4.598140253975911695e-02 4.584035633979747365e-02 4.498166461561182994e-02 4.350356124475131259e-02 4.158262029068925808e-02 3.943908785186867744e-02 3.730963126779482386e-02 3.542952010323439233e-02 3.402215824658318816e-02 3.328922424440748651e-02 3.339245378904901612e-02 3.442393973101803839e-02 3.637577939460997362e-02 3.912789427000587517e-02 4.246262300991963251e-02 4.609825054587659426e-02 4.972885085431209828e-02 5.306274835243596222e-02 5.585627071050511955e-02 5.794041787792585801e-02 5.923789314751293916e-02 5.976844628418626765e-02 5.964194079694778300e-02 5.904053218064547054e-02 5.819323464122010819e-02 5.734735532813892839e-02 5.674123250167498189e-02 5.658121334777215655e-02 5.702351290585384869e-02 5.816014811499811699e-02 6.000888284703575354e-02 6.250921386016668191e-02 6.552717915650496661e-02 6.886973448704848677e-02 7.230621567560453766e-02 7.559250724678244493e-02 7.849375391453962403e-02 8.080286986140576555e-02 8.235362609964752556e-02 8.302822775285943757e-02 8.275999001746336958e-02 8.153208483664298178e-02 7.937345177139545904e-02 7.635291124030123278e-02 7.257234277006159584e-02 6.815955297739056951e-02 6.326121308575992364e-02 5.803603688459017806e-02 5.264821889729657395e-02 4.726105630708003075e-02 4.203061461763504814e-02 3.709924180210578265e-02 3.258870060680112146e-02 2.859278751467100865e-02 2.516981231957771473e-02 2.233652527538190075e-02 2.006672243350502566e-02 1.829820380713148217e-02 1.694887214474855366e-02 1.593725647436517595e-02 1.519929934274487186e-02 1.469526565633235034e-02 1.440601447790105898e-02
3.523433337622975531e-02 3.592200959046718683e-02 3.645208830494194724e-02 3.681260801165161384e-02 3.699761700698024625e-02 3.700629151277168294e-02 3.684323521252143990e-02 3.652071568225837006e-02 3.606320231793823383e-02 3.551381473605875333e-02 3.494110758010047363e-02 3.444301458925443787e-02 3.414314956342297952e-02 3.417446445796473026e-02 3.464910998046285412e-02 3.562226437915837901e-02 3.706608127907578404e-02 3.886767564812654979e-02 4.085151196501980719e-02 4.281459069914122367e-02 4.456190498918849441e-02 4.593564826718490868e-02 4.683682215438384616e-02 4.723960829780921022e-02 4.719827966866913666e-02 4.684497457571859536e-02 4.637522152130911512e-02 4.601790949174584117e-02 4.598978706145260414e-02 4.644326154737744849e-02 4.742611205374980266e-02 4.887156067146505856e-02 5.062179012941451367e-02 5.247015913021429306e-02 5.420307250286112571e-02 5.563085360919504258e-02 5.660640602880072370e-02 5.703433771074250397e-02 5.687251206408681925e-02 5.612597807393356758e-02 5.483242626657382213e-02 5.304000793012408205e-02 5.078249239666703108e-02 4.806144038537050328e-02 4.484685823965554180e-02 4.110392669650063391e-02 3.684513825893476202e-02 3.219976932644775386e-02 2.748914728462487078e-02 2.328374119761376232e-02 2.034440103411902512e-02 1.922295004130041701e-02 1.966375682525935489e-02 2.072090524952976270e-02 2.150015090842982007e-02 2.156500698410604780e-02 2.095531733079178741e-02 2.005549278308531302e-02 1.933195666972383972e-02 1.896590580943564169e-02 1.866072734318924287e-02 1.788256157157898027e-02 1.637089977374756034e-02 1.473658652567716790e-02 1.493127960659723814e-02 1.874475256085201755e-02 2.539234886542047348e-02 3.306543944427168397e-02 4.036942221532014569e-02 4.639200531524470539e-02 5.065119432035661978e-02 5.307861804305223641e-02 5.396598990986898464e-02 5.383493941452598824e-02 5.323538781153373811e-02 5.253611412101140410e-02 5.181633037634138933e-02 5.092797814033880877e-02 4.967997723959825807e-02 4.802179810267739879e-02 4.613457368900964611e-02 4.440017966062494159e-02 4.325616138515264719e-02 4.298714692860658437e-02 4.357130996641726817e-02 4.469612142893168716e-02 4.591754875715067796e-02 4.683027084621052549e-02 4.716354731364064135e-02 4.680336580824667053e-02 4.577253403327650322e-02 4.419442383385914497e-02 4.225512888022712327e-02 4.017202956383358892e-02 3.817275825726340610e-02 3.648478747949061157e-02 3.533076162218187766e-02 3.491887007296854556e-02 3.541642056160904106e-02 3.690662630821230777e-02 3.934950668272627072e-02 4.257336206577888582e-02 4.630228053806319244e-02 5.020345582997078060e-02 5.393687328210732684e-02 5.719903345591320631e-02 5.975795307463883932e-02 6.147756198419543350e-02 6.232950243693331088e-02 6.239117214207084983e-02 6.183066627607860383e-02 6.088142740711525308e-02 5.981117155773154476e-02 5.889030636173360478e-02 5.836406704420416675e-02 5.843017549790588405e-02 5.922146049070110135e-02 6.079262643603645933e-02 6.311254493929317755e-02 6.606540673341761150e-02 6.946291545056872130e-02 7.306599644640006386e-02 7.661141084032797866e-02 7.983813122670237183e-02 8.250973301477204647e-02 8.443091523525399211e-02 8.545773325900198059e-02 8.550205155498338816e-02 8.453122696248510648e-02 8.256423832233796001e-02 7.966546902691386267e-02 7.593718750113792604e-02 7.151151912043360315e-02 6.654242453072561903e-02 6.119794702813342174e-02 5.565279794078420439e-02 5.008121971959963309e-02 4.464998520818520139e-02 3.951133730662423349e-02 3.479565877484500774e-02 3.060379558288497601e-02 2.699948653544139571e-02 2.400352217698233093e-02 2.159274736358864771e-02 1.970729780747127249e-02 1.826662485364775532e-02 1.718966009803091222e-02 1.641122701228280370e-02 1.588873958263137959e-02 1.559851494127594863e-02 1.552568464149769491e-02
3.500985949743037201e-02 3.584417952118727768e-02 3.653790850347034269e-02 3.706978920556843610e-02 3.742599514618126511e-02 3.759891722756580207e-02 3.758639543540118894e-02 3.739235163051145283e-02 3.702964683188330469e-02 3.652551825779111472e-02 3.592905872205725409e-02 3.531879238877783794e-02 3.480647264023414844e-02 3.453132555725685338e-02 3.463907743574183573e-02 3.524559399489322897e-02 3.639632753237075774e-02 3.804142132913281016e-02 4.004029071303193132e-02 4.219194033850890563e-02 4.427569480129037865e-02 4.608917120002323231e-02 4.747812437728047424e-02 4.835779651137024626e-02 4.872629443845140351e-02 4.866924900363214790e-02 4.835314656056212412e-02 4.800334915501366928e-02 4.786386446627687724e-02 4.814228273466112512e-02 4.895488580367151482e-02 5.029486032307832477e-02 5.203844648205286499e-02 5.398267701853432660e-02 5.589384731086958352e-02 5.754879308518498493e-02 5.876247781783103252e-02 5.940335825828238492e-02 5.939957739716159729e-02 5.873717424447532504e-02 5.744958210678646759e-02 5.559784722389980033e-02 5.324411392249488867e-02 5.042622336517078169e-02 4.714579140225748366e-02 4.338174915220949918e-02 3.913436656281659570e-02 3.449486535187386294e-02 2.972822017656901947e-02 2.534528762396191792e-02 2.208309861928862278e-02 2.058482991297005960e-02 2.078417242916487384e-02 2.181197072885757843e-02 2.267672895308306749e-02 2.278454064906254573e-02 2.203497792780787987e-02 2.073659241878008513e-02 1.940772724658731269e-02 1.843235269773288096e-02 1.773852647535354918e-02 1.687951962442094112e-02 1.557007253131938336e-02 1.440376805759814062e-02 1.526012707245835709e-02 1.961457709483885314e-02 2.659420095745733056e-02 3.451645388764370409e-02 4.204039138633294120e-02 4.825493017335696216e-02 5.267405295506077945e-02 5.523881050966788359e-02 5.626195103048362706e-02 5.628095883580817166e-02 5.583522439468454474e-02 5.524993268687915238e-02 5.454819514117633522e-02 5.354862849528459895e-02 5.207323884669121106e-02 5.013073732962746581e-02 4.798723880794009827e-02 4.610051714804136447e-02 4.493441670238020741e-02 4.472904571505240817e-02 4.537370552876287405e-02 4.648066269223453950e-02 4.758141200328520198e-02 4.829371764070791717e-02 4.839483607771995211e-02 4.782184277584015236e-02 4.663748897185122227e-02 4.498745509153059124e-02 4.306250089492811434e-02 4.107209040362331393e-02 3.923181976923693220e-02 3.776234359318624695e-02 3.689067993427294634e-02 3.683768388360737778e-02 3.777755335253819846e-02 3.977701154759358954e-02 4.274975977393722509e-02 4.645851385066150641e-02 5.056100633035197356e-02 5.467279319373763435e-02 5.842590291808148067e-02 6.151593651627313558e-02 6.373608268870550875e-02 6.499691935135719356e-02 6.533082761044653464e-02 6.488106014312523817e-02 6.387764372897833387e-02 6.260449674573619061e-02 6.136351977638843103e-02 6.044117531986355901e-02 6.008091582354306570e-02 6.046174753813602504e-02 6.168162048523549712e-02 6.374591799853686347e-02 6.656432410652045328e-02 6.995969652111751202e-02 7.368896901334762162e-02 7.747173425343716058e-02 8.102041958095856922e-02 8.406707187467160614e-02 8.638395459409815846e-02 8.779705717486868677e-02 8.819284827396574322e-02 8.751928933962282997e-02 8.578243882670369413e-02 8.304003092583923940e-02 7.939327740482911289e-02 7.497788345548633826e-02 6.995495818780639308e-02 6.450220168363988982e-02 5.880550788959471031e-02 5.305095270358924781e-02 4.741703038425955363e-02 4.206694191670351524e-02 3.714073972829091269e-02 3.274729659680993693e-02 2.895661728792932668e-02 2.579414705487103471e-02 2.324009594295022713e-02 2.123693054843819178e-02 1.970537886603211317e-02 1.856433037843883277e-02 1.774695265537855338e-02 1.720724856376713505e-02 1.691650529702014988e-02 1.685374350052125034e-02 1.699606313220895781e-02
3.464313164166360481e-02 3.559275725980798333e-02 3.643148329015670484e-02 3.712730911657260990e-02 3.765670671845818690e-02 3.800380192636820809e-02 3.815917124569056379e-02 3.811922374529363999e-02 3.788723945464254200e-02 3.747696330779760193e-02 3.691909470175192692e-02 3.626995440957440225e-02 3.561991853600532387e-02 3.509686422880916451e-02 3.485764104344010045e-02 3.506123279090784389e-02 3.582508689698855192e-02 3.718041720622589780e-02 3.905032157084386418e-02 4.126305159202568046e-02 4.359115239281764753e-02 4.579747952102768832e-02 4.767510467552308479e-02 4.907735156565717904e-02 4.993852336937441849e-02 5.028573185915027888e-02 5.024024766124753072e-02 5.000461080100002120e-02 4.983088420127895768e-02 4.996873683084258888e-02 5.060222308493972365e-02 5.179727021015948646e-02 5.348415206956462498e-02 5.548176100683072098e-02 5.754730285859432914e-02 5.942764301929590043e-02 6.089801673188220688e-02 6.178581520492756884e-02 6.198259504139359138e-02 6.144699492434257254e-02 6.019879698720110445e-02 5.830302940537199913e-02 5.584451711882187919e-02 5.289801280961711760e-02 4.950520565199297701e-02 4.567330117138806989e-02 4.140625229286750558e-02 3.676941095454577119e-02 3.197671620351949517e-02 2.747582825811597032e-02 2.396004324088318871e-02 2.212013741152823315e-02 2.205517329978022231e-02 2.301009062298093807e-02 2.393770307654296756e-02 2.409929695338345820e-02 2.324622737783202386e-02 2.158270782792857598e-02 1.962707127739713592e-02 1.793355792179865404e-02 1.671168512167204440e-02 1.570175135406995728e-02 1.464504275665671693e-02 1.410820217897118707e-02 1.577954390407378116e-02 2.071523034566494573e-02 2.801085581574831382e-02 3.615260084097821763e-02 4.386911444266597404e-02 5.025734526899758303e-02 5.483035476960382987e-02 5.753973724030224390e-02 5.871774147950166445e-02 5.891174174652401285e-02 5.864018298979049859e-02 5.817392586525146903e-02 5.747487507144365820e-02 5.633138128409729412e-02 5.458803739413841533e-02 5.232546643845801398e-02 4.990654147279197095e-02 4.787001362314693975e-02 4.669924249329720362e-02 4.657426215706907818e-02 4.728346389078495055e-02 4.836319266673941297e-02 4.932767189004736569e-02 4.982653873462221383e-02 4.969183965974212358e-02 4.891511458838947168e-02 4.759860501783449299e-02 4.590644427787771847e-02 4.402822821227190403e-02 4.216013376114095823e-02 4.050375560986092111e-02 3.927645764290698532e-02 3.871766869752895496e-02 3.906788766088975517e-02 4.050643561549266414e-02 4.307032592717451036e-02 4.660843135310243496e-02 5.080330839858032688e-02 5.524061711532379099e-02 5.948744700406478209e-02 6.315783562806763507e-02 6.596065921635850537e-02 6.772999459063384908e-02 6.843775471963246815e-02 6.818852626824789542e-02 6.719818400029385630e-02 6.576024055107261568e-02 6.420592536927670346e-02 6.286463668524236437e-02 6.202991982070362592e-02 6.193279425674981520e-02 6.272124163759992821e-02 6.444486277696698240e-02 6.704710758568811768e-02 7.036974091349997018e-02 7.417161661947670181e-02 7.815840486151105770e-02 8.201649217851401941e-02 8.544462664016901077e-02 8.817929198391294410e-02 9.001221453240419723e-02 9.080004790619847221e-02 9.046720953461578896e-02 8.900329760810701818e-02 8.645665416822308214e-02 8.292554647932424972e-02 7.854818520883966038e-02 7.349246012323253086e-02 6.794592701703244808e-02 6.210628175400197820e-02 5.617233818245966764e-02 5.033538683367428518e-02 4.477073900168272030e-02 3.962927037931152086e-02 3.502896619608023704e-02 3.104703934622937353e-02 2.771430115950337600e-02 2.501472572525633223e-02 2.289316192644430537e-02 2.127135824657423388e-02 2.006769068914688106e-02 1.921308534170299009e-02 1.865753537008041363e-02 1.836680225120585971e-02 1.831350949739567191e-02 1.846845586565966715e-02 1.879642138002752746e-02
3.418482856476256354e-02 3.520157982971222621e-02 3.615073999114942066e-02 3.698922360310318014e-02 3.768231038100750691e-02 3.820399391824284147e-02 3.853615958917280815e-02 3.866740928121392695e-02 3.859263719753740912e-02 3.831456006772936129e-02 3.784818630638872583e-02 3.722854268753123669e-02 3.652071622958691366e-02 3.582921461963029658e-02 3.530076123869635429e-02 3.511202625916014231e-02 3.543534650128789959e-02 3.638658246662596074e-02 3.797701953141208869e-02 4.009707113063028933e-02 4.254055070796482207e-02 4.505322264895003648e-02 4.738350577083149523e-02 4.932358261186582660e-02 5.073913193466191712e-02 5.158897306287407031e-02 5.193454571539529024e-02 5.193645860379488000e-02 5.183309792410600858e-02 5.189674831663788901e-02 5.236951337356793995e-02 5.339546606877647317e-02 5.497711622040114127e-02 5.697704517027609578e-02 5.916003911366067569e-02 6.125115604941703401e-02 6.298680775744605609e-02 6.414961903309182589e-02 6.458821961593894101e-02 6.422572967314831016e-02 6.305875043169903438e-02 6.114622082201593561e-02 5.858721089771540269e-02 5.548994927727435994e-02 5.194075528259214924e-02 4.798792138650462974e-02 4.365655819050720532e-02 3.900245716087689246e-02 3.419873866238733878e-02 2.963104770200166230e-02 2.593540608928065691e-02 2.381170809230351640e-02 2.348637072140409218e-02 2.433553861306427327e-02 2.529878314055387586e-02 2.551441563731427289e-02 2.458601068991709757e-02 2.259468772369838813e-02 2.001208092792171322e-02 1.750708538766654679e-02 1.559937488449400847e-02 1.435161609491636056e-02 1.362850611623074408e-02 1.392979981221411680e-02 1.655976531960594647e-02 2.209421969873629973e-02 2.967970999611960550e-02 3.800386314940466803e-02 4.587885465047390060e-02 5.241732689891647617e-02 5.713527662630110693e-02 5.999610397356563984e-02 6.134937364725327053e-02 6.174499860579994726e-02 6.166860760326244029e-02 6.132542386394049944e-02 6.061149376143739470e-02 5.928885722202888869e-02 5.723515264612765580e-02 5.461653826128685246e-02 5.190500558521032176e-02 4.972470598043080697e-02 4.856956855756214969e-02 4.854223224797844100e-02 4.931867110886680589e-02 5.036029925483394981e-02 5.117239815597065394e-02 5.144555509534803200e-02 5.107317966424907568e-02 5.010408096389320359e-02 4.867861236953529430e-02 4.697432891580481662e-02 4.517289114737192690e-02 4.345199439469414615e-02 4.199931966891306406e-02 4.103606329304130412e-02 4.082509672514329085e-02 4.163277661552541864e-02 4.363619203494151222e-02 4.682249998770500465e-02 5.095381191708194674e-02 5.561919223920288452e-02 6.033042721966102445e-02 6.461388019266299521e-02 6.807970258862371116e-02 7.046736913036256988e-02 7.166937875385848145e-02 7.173400638468550861e-02 7.084846598566869880e-02 6.930593461973154346e-02 6.746235874913963926e-02 6.569051469811303112e-02 6.433828810100980511e-02 6.369513062140583215e-02 6.396655609562226785e-02 6.525475726211549254e-02 6.754612098161431877e-02 7.071043838665924675e-02 7.451606992913058225e-02 7.865959695449105393e-02 8.280305519491834576e-02 8.661079172061270093e-02 8.978035006729390144e-02 9.206479694036691364e-02 9.328608994109337249e-02 9.334034601784342577e-02 9.219650981371384224e-02 8.989016744349000165e-02 8.651421857596144904e-02 8.220788399997648599e-02 7.714516753534800264e-02 7.152349583249009712e-02 6.555290070894172205e-02 5.944583116528606020e-02 5.340749871059619069e-02 4.762656534108781342e-02 4.226599416421650268e-02 3.745408851777567993e-02 3.327633100485685030e-02 2.976972121783896461e-02 2.692248990875896128e-02 2.468198453756884764e-02 2.297074200687074588e-02 2.170613658655461131e-02 2.081622866164306238e-02 2.024637112081244944e-02 1.995629458273649390e-02 1.991194471810779631e-02 2.007777810012266462e-02 2.041346533933391383e-02 2.087564757135201496e-02
3.370695282764057249e-02 3.472611016761429498e-02 3.573349470645791059e-02 3.667659796282433937e-02 3.750922484686285835e-02 3.819370535996976374e-02 3.870133331292599510e-02 3.901155189683944841e-02 3.911082761608622449e-02 3.899247218506102231e-02 3.865876774484920675e-02 3.812647845765618909e-02 3.743603921624392289e-02 3.666320027731095194e-02 3.592938025875301589e-02 3.540337532044961211e-02 3.528402346421154884e-02 3.575647148285024390e-02 3.693042168505011186e-02 3.879017046286700743e-02 4.118732497178335950e-02 4.387844843032767672e-02 4.658311515836704303e-02 4.903831487873337031e-02 5.103991316479486451e-02 5.247153649847736273e-02 5.332251552006209844e-02 5.369385646920313282e-02 5.378795370974685797e-02 5.387597747612603988e-02 5.423986751573275922e-02 5.509741026568596572e-02 5.653564657066523225e-02 5.848345860877825209e-02 6.073521953534786327e-02 6.300825142339826213e-02 6.500516450013853198e-02 6.646221476022186325e-02 6.717963103431669192e-02 6.703730045582634300e-02 6.599928783804924481e-02 6.410790726122549132e-02 6.146617600910511681e-02 5.820871806407265647e-02 5.446643367579546979e-02 5.033803201682376244e-02 4.588694623302615183e-02 4.117893552113535000e-02 3.636172866345532828e-02 3.176561919373873527e-02 2.796213556389562371e-02 2.562893275071877544e-02 2.507515661438212973e-02 2.580396520555038736e-02 2.677736582193408765e-02 2.703913845770378882e-02 2.605374843245790439e-02 2.377023132146277584e-02 2.057775247791206880e-02 1.719243803838669052e-02 1.442873597811571845e-02 1.283809197277870420e-02 1.258319574554766541e-02 1.397761241025848034e-02 1.767442128174597643e-02 2.379956979102434284e-02 3.163956300261345361e-02 4.010186360387571480e-02 4.809429984143283321e-02 5.475411814709999631e-02 5.960510278013253505e-02 6.262388734848954586e-02 6.417437960231614502e-02 6.480012720306152496e-02 6.494059337563651280e-02 6.472359229154310556e-02 6.397521334829564532e-02 6.243604866619031218e-02 6.002818308334205433e-02 5.701785102365411473e-02 5.399898112106746306e-02 5.168460339817829846e-02 5.056788093444322674e-02 5.065524564317523681e-02 5.149977512619427489e-02 5.249075884651201174e-02 5.313378871583274848e-02 5.316954280126357651e-02 5.255898961390302604e-02 5.141030950772410707e-02 4.989950901635870767e-02 4.821125946215927549e-02 4.651181335150911256e-02 4.495621740099962210e-02 4.372167276726567076e-02 4.304481548830112886e-02 4.322530011367593794e-02 4.455818643415514896e-02 4.720261647437686697e-02 5.106840832348953640e-02 5.580749323917128663e-02 6.090558948065685763e-02 6.580411142861461449e-02 7.000159449844581272e-02 7.312260574528096913e-02 7.495736388462170829e-02 7.547552808151984649e-02 7.481632304701914260e-02 7.325817858355403167e-02 7.117352585186535741e-02 6.897668360536483856e-02 6.707339556480308718e-02 6.581846416368189456e-02 6.548342949458718643e-02 6.623238518742217973e-02 6.810478515380502529e-02 7.100893100776331512e-02 7.473209093574101347e-02 7.896848134336319214e-02 8.335902182515052272e-02 8.753354056992021515e-02 9.114789108788150240e-02 9.391201495238420127e-02 9.560787554137972766e-02 9.609790203127607788e-02 9.532546896029223116e-02 9.330932530377233913e-02 9.013393893922364009e-02 8.593752274789198675e-02 8.089914065711037439e-02 7.522585077186622060e-02 6.914041791736155740e-02 6.286978237108763190e-02 5.663423294250869572e-02 5.063710533075973380e-02 4.505482900542592123e-02 4.002736240926309252e-02 3.564965444745323009e-02 3.196584279531124173e-02 2.896901653011510133e-02 2.660921549935150315e-02 2.480956799028714507e-02 2.348595181035144711e-02 2.256290767745356210e-02 2.198048977822935485e-02 2.169187995168080779e-02 2.165606119523670950e-02 2.183109810770984122e-02 2.217166161264215105e-02 2.263119326799038072e-02 2.316666080478778714e-02
3.330010697389937380e-02 3.424406034777521118e-02 3.524035888139088329e-02 3.623157061802743939e-02 3.716196427792212154e-02 3.798199502294845320e-02 3.865079549245786089e-02 3.913672478508836705e-02 3.941657489570926653e-02 3.947451920739758480e-02 3.930224277119296478e-02 3.890178680827438562e-02 3.829230673534601836e-02 3.752100103954414401e-02 3.667664011731529977e-02 3.590096959259246601e-02 3.538869230865462207e-02 3.536322494829120117e-02 3.602095858209083262e-02 3.745898626027537731e-02 3.962602648562423696e-02 4.232852190930161407e-02 4.528379605018549581e-02 4.818699213855717062e-02 5.076779617099964198e-02 5.283131158472080535e-02 5.428548430369689592e-02 5.515648068019408934e-02 5.558950357757626998e-02 5.582903479383048012e-02 5.617210448889117108e-02 5.689527658875007804e-02 5.817271851792853860e-02 6.001870802570212493e-02 6.228257408774266063e-02 6.469444098179585878e-02 6.693383592493437617e-02 6.869247112074197692e-02 6.971823741575655653e-02 6.984067734272235428e-02 6.898228923935989521e-02 6.715825286172390218e-02 6.446428930771873345e-02 6.105160124138222372e-02 5.709107845764922751e-02 5.273637451951792426e-02 4.810391537363493258e-02 4.329044198285950107e-02 3.843855033893049666e-02 3.383596249059124539e-02 2.998913186040009712e-02 2.752995396638720574e-02 2.680520756520931094e-02 2.742274257624363609e-02 2.838966868417202444e-02 2.868577937819505666e-02 2.765220953866182746e-02 2.510595320313166456e-02 2.133140497403120811e-02 1.702714507120906690e-02 1.323604609446862521e-02 1.117917246048837077e-02 1.161777491041592059e-02 1.438073864504493468e-02 1.919251820713791662e-02 2.587767869796582521e-02 3.392969644089124243e-02 4.247930555121458285e-02 5.054112802187905179e-02 5.728774696958990886e-02 6.225690438048435416e-02 6.544009904284640855e-02 6.721166197178674029e-02 6.809814456312088260e-02 6.847801446806583980e-02 6.838958186968334407e-02 6.758551835472323410e-02 6.579073368107622721e-02 6.298406562081777793e-02 5.954720975363415186e-02 5.620912563923954886e-02 5.377393626109858160e-02 5.272018632158886886e-02 5.293825412921075724e-02 5.384937625358481722e-02 5.477531713640336475e-02 5.523185454049239773e-02 5.501870378743311391e-02 5.417005124047386683e-02 5.285471878418333824e-02 5.128069180016280038e-02 4.963220268253806799e-02 4.805246595966921469e-02 4.667196938132633227e-02 4.566562972363740619e-02 4.530203757349044597e-02 4.593151655782105880e-02 4.787371856791085983e-02 5.124329984698867274e-02 5.583894671699648343e-02 6.118043147382729030e-02 6.664602607143320367e-02 7.161663795562397961e-02 7.558130439814590706e-02 7.820130049010717843e-02 7.933999429037046081e-02 7.906333583782636232e-02 7.761473907814638029e-02 7.536977619765170000e-02 7.277875392386735920e-02 7.030694708556992079e-02 6.838143054503136031e-02 6.734940553260851392e-02 6.744752035308825000e-02 6.877963061605925355e-02 7.130444730372244300e-02 7.483946505800592730e-02 7.908543836914014302e-02 8.366735212191175886e-02 8.818177249158697106e-02 9.224082759243032448e-02 9.550699376297711041e-02 9.771661510197207634e-02 9.869241885431014050e-02 9.834650988210509592e-02 9.667590160494808627e-02 9.375280661400421656e-02 8.971176999907159999e-02 8.473536663059155760e-02 7.903970272274167541e-02 7.286046810742452529e-02 6.643986236041889148e-02 6.001441138094453648e-02 5.380351788877259928e-02 4.799857186121832958e-02 4.275266520843656881e-02 3.817156130100604616e-02 3.430763308697454272e-02 3.115955827854737653e-02 2.868035770947607865e-02 2.679360354038767128e-02 2.541318782319770472e-02 2.445945625070173463e-02 2.386648052783379298e-02 2.358035840595506735e-02 2.355281213691878817e-02 2.373544778053832474e-02 2.407802715743441457e-02 2.453095620800334331e-02 2.504995874174801435e-02 2.560041053240944345e-02
3.306576203357027011e-02 3.385204603331501416e-02 3.475512033933120248e-02 3.572028557110459163e-02 3.668735387993295877e-02 3.759715904600277603e-02 3.839654583492234374e-02 3.904118335326773465e-02 3.949624819096236861e-02 3.973566726807157418e-02 3.974117082503095255e-02 3.950280555904900348e-02 3.902264927652162457e-02 3.832306747287428372e-02 3.745973237460393374e-02 3.653739052425607203e-02 3.572235370745525246e-02 3.523979320820007366e-02 3.533999849992295467e-02 3.622742906974121824e-02 3.797763842423848568e-02 4.049359278266585066e-02 4.353040223974252720e-02 4.676543489341242893e-02 4.987259334214998174e-02 5.257962154873281613e-02 5.470742030691003177e-02 5.619528807361385409e-02 5.711250214068152448e-02 5.765171895657506679e-02 5.809657648443630751e-02 5.875830610387111630e-02 5.988886907247495395e-02 6.159869179965581781e-02 6.381691699479094537e-02 6.631259208865206145e-02 6.875983915821880232e-02 7.081277172610406234e-02 7.216567558740845378e-02 7.259168297958659699e-02 7.196312015789090022e-02 7.025779374592852622e-02 6.755267914771835580e-02 6.400413956826839224e-02 5.981472816409395821e-02 5.519228709591287446e-02 5.031642757001827948e-02 4.533497129232836459e-02 4.040913382666123932e-02 3.580309719764634968e-02 3.196481740718085107e-02 2.946506097632075466e-02 2.864691201272191040e-02 2.918807127029074064e-02 3.014730911039516584e-02 3.046769248603251740e-02 2.938748968716592067e-02 2.659930353778145254e-02 2.227365904789039772e-02 1.704210526662526884e-02 1.206757570444276333e-02 9.406181934664447838e-03 1.090194779095550633e-02 1.526425601955187263e-02 2.117099002343629174e-02 2.837138585888315107e-02 3.658888743385209363e-02 4.516933137424022221e-02 5.324549549585228664e-02 6.003855243138397912e-02 6.510810454610954645e-02 6.846241601804221866e-02 7.048119960059752442e-02 7.166147604605052623e-02 7.230442737828013389e-02 7.234658155462210527e-02 7.146443339853179866e-02 6.937384860320039426e-02 6.612356000659726230e-02 6.222682523778821223e-02 5.856075553424360675e-02 5.602119382892333660e-02 5.505573623944224476e-02 5.541847182197794097e-02 5.639183826859177351e-02 5.723628070526221717e-02 5.748786950058887985e-02 5.701383176023714500e-02 5.592654419134479582e-02 5.445579922165790648e-02 5.283660299408537292e-02 5.124418101250249880e-02 4.979184343507771920e-02 4.858741170654758829e-02 4.781778353342320403e-02 4.780455753467144353e-02 4.896007007254573468e-02 5.161319565950205079e-02 5.579538945870625433e-02 6.115690251696891122e-02 6.706834485257695544e-02 7.280413987428005496e-02 7.770153350374831014e-02 8.126376685076601436e-02 8.321462421821627931e-02 8.351448243776363189e-02 8.234410653947468739e-02 8.006198333584792215e-02 7.714326488830744455e-02 7.411088595506785948e-02 7.146998919157841745e-02 6.965394282612355492e-02 6.898434229044524135e-02 6.964245640400747173e-02 7.165092951956959777e-02 7.487083231548780082e-02 7.902080595724168821e-02 8.371746056346887621e-02 8.852719908556105910e-02 9.301749807926473768e-02 9.679943078874637952e-02 9.955792396348255024e-02 1.010694072297856211e-01 1.012081937246670366e-01 9.994374855663315516e-02 9.733131772942478499e-02 9.349833926133810369e-02 8.862872463897571162e-02 8.294658910247416916e-02 7.670044593988134540e-02 7.014836977446999022e-02 6.354424537136078854e-02 5.712498431653266484e-02 5.109854091434985063e-02 4.563276760611913868e-02 4.084575873802778756e-02 3.679938959824642641e-02 3.349880978731687581e-02 3.090042721655886226e-02 2.892817904020040382e-02 2.749350220583400214e-02 2.651185937630960374e-02 2.591063226626807992e-02 2.562827663594136746e-02 2.560893420998958808e-02 2.579766267341889255e-02 2.613938460908090886e-02 2.658162383636377205e-02 2.707904765592915666e-02 2.759743760040232752e-02 2.811545423271194846e-02
3.310323685311151315e-02 3.365673809983667220e-02 3.438069230116194003e-02 3.523298719421180669e-02 3.615747390496909519e-02 3.709109507696667363e-02 3.797101824257737707e-02 3.874019421345727132e-02 3.935054302255296121e-02 3.976379930243061772e-02 3.995080953606689605e-02 3.989072459956993083e-02 3.957198506679998617e-02 3.899709100313412946e-02 3.819267366662707636e-02 3.722505432730877778e-02 3.621870700836021112e-02 3.536982984084665466e-02 3.493948240226962820e-02 3.520664969070054495e-02 3.637817920205401595e-02 3.849596842213982850e-02 4.140562967443284226e-02 4.480563052783861910e-02 4.833447111089240328e-02 5.164967776353657919e-02 5.448372156814099143e-02 5.668081202621972486e-02 5.821904005187930609e-02 5.921641851486177804e-02 5.991392093100518512e-02 6.062702015111907927e-02 6.166430819837096650e-02 6.323084595848682543e-02 6.535465569961429466e-02 6.787247939780176320e-02 7.047788052980002993e-02 7.280117290328924629e-02 7.448606889457394520e-02 7.524513950987730959e-02 7.489258019125619170e-02 7.335891361338094108e-02 7.069113990471014020e-02 6.703881570418357416e-02 6.262540421042786520e-02 5.770742209199782036e-02 5.253218564710954164e-02 4.731520101200915873e-02 4.226120503939310297e-02 3.763531333001356866e-02 3.384103543945637255e-02 3.138104012600222148e-02 3.055976553956384414e-02 3.108358938253828405e-02 3.205392177191247055e-02 3.239636087972453532e-02 3.126790518721336842e-02 2.824982237891515702e-02 2.340062221405361104e-02 1.725750173179164612e-02 1.097939446199865457e-02 7.573409894205989333e-03 1.065776547058511735e-02 1.671816210297962652e-02 2.365025975093955693e-02 3.131839352178074354e-02 3.965435700480898079e-02 4.820479691763361607e-02 5.623346044613162370e-02 6.302663504121847060e-02 6.817593266677829389e-02 7.170866006562416628e-02 7.400357065783697008e-02 7.551354950848414294e-02 7.644478988990371926e-02 7.661971359393150716e-02 7.563661512507897922e-02 7.320976068170871598e-02 6.947163595401714686e-02 6.508367830705848178e-02 6.108398338973744512e-02 5.845887276924584958e-02 5.760646207312283829e-02 5.812474028528460263e-02 5.915269311550855336e-02 5.989688136881753805e-02 5.992353577579671159e-02 5.917511798188843097e-02 5.784635986763704552e-02 5.622735323766563792e-02 5.457394742588511649e-02 5.304331694001749448e-02 5.171407715272365035e-02 5.067880172547342688e-02 5.015763769815854978e-02 5.054928228748612612e-02 5.233230983136676062e-02 5.581378347826474601e-02 6.089175172665153846e-02 6.703174566575133275e-02 7.344672744156065247e-02 7.931988786656571366e-02 8.396877740218966490e-02 8.693952376801028503e-02 8.804696324988235678e-02 8.737274557459473456e-02 8.522920578980573703e-02 8.209737020512367089e-02 7.855013537953804692e-02 7.517347187330830627e-02 7.249727505172322284e-02 7.094226150202100067e-02 7.078239656924543988e-02 7.211987805492242609e-02 7.487495793964178692e-02 7.879822371672048908e-02 8.350829949453165979e-02 8.854690768669060130e-02 9.343755503273541707e-02 9.773675619525072633e-02 1.010722890681462482e-01 1.031672147227225833e-01 1.038507055917096550e-01 1.030578661941142365e-01 1.008212423497274607e-01 9.725679076144873314e-02 9.254680556762330534e-02 8.692177790566060769e-02 8.064253567304346948e-02 7.398340586613626202e-02 6.721665667670038979e-02 6.059816395439027170e-02 5.435414550787403404e-02 4.866899270662757709e-02 4.367483155606238787e-02 3.944450154481673326e-02 3.599068971325160987e-02 3.327374373657925044e-02 3.121798057523184067e-02 2.973195117061759596e-02 2.872554486278258712e-02 2.811872383110125898e-02 2.784171607600379600e-02 2.783073346353796135e-02 2.802416664966188645e-02 2.836214703302338339e-02 2.878946164979173314e-02 2.925991555065194857e-02 2.973990829594023305e-02 3.020970581241394851e-02 3.066189617893656447e-02
3.349372506016580486e-02 3.376044074165703707e-02 3.422903036724149473e-02 3.487917244464457112e-02 3.566942033161355635e-02 3.654224263205390483e-02 3.743158928706775274e-02 3.827070767422226932e-02 3.899834540465525051e-02 3.956236781014350196e-02 3.992079841955167852e-02 4.004119104959456832e-02 3.990000259798077986e-02 3.948415813028244986e-02 3.879710554551950991e-02 3.787110752346336401e-02 3.678593180691799858e-02 3.569061102768465721e-02 3.481799406762105253e-02 3.447142042174922844e-02 3.495924354667825917e-02 3.648116948582184188e-02 3.902940704584059034e-02 4.237974405443322573e-02 4.617051543974468736e-02 5.000481091545357082e-02 5.353049910386254578e-02 5.649274622241041988e-02 5.876736515247750481e-02 6.037863886733305097e-02 6.149742067788574462e-02 6.241024222513277125e-02 6.345170523026305576e-02 6.490603741376892166e-02 6.690803355726929191e-02 6.938853094429923984e-02 7.209087439442615763e-02 7.464337287625733008e-02 7.664845390931793179e-02 7.775731337037708468e-02 7.771926515838850635e-02 7.640799131229519814e-02 7.382960101124413921e-02 7.011504017981864956e-02 6.549692095351368482e-02 6.027155121299301865e-02 5.475283263752912799e-02 4.923505765900632047e-02 4.398954072853935443e-02 3.931018374803082333e-02 3.557709042536821159e-02 3.322632355402944937e-02 3.249659169855548951e-02 3.308102354342744300e-02 3.410257635126748288e-02 3.447798214684887064e-02 3.330175619080202182e-02 3.005930571162985718e-02 2.470649058612501767e-02 1.768086813114342487e-02 1.003457318303950865e-02 5.784224353183479127e-03 1.109078755448617351e-02 1.877840476591194005e-02 2.665338037292777629e-02 3.474997210916476453e-02 4.316060746636488782e-02 5.161743570981149054e-02 5.953034608904676089e-02 6.627125105893853785e-02 7.147678027681325652e-02 7.519611597090958277e-02 7.779925589485905957e-02 7.967813607186215175e-02 8.092492441888259058e-02 8.123569415439539643e-02 8.012924169350410519e-02 7.732636411806789734e-02 7.305768254581310184e-02 6.814966083182368017e-02 6.381354989601836780e-02 6.112286708167746774e-02 6.040609093064484847e-02 6.108664592326766563e-02 6.215781819609656617e-02 6.278037714346178244e-02 6.255981805608194779e-02 6.152055051930507140e-02 5.994295232993223504e-02 5.817577933851143801e-02 5.648859824443679817e-02 5.501190676071509439e-02 5.378855845212419939e-02 5.291053323251374702e-02 5.265977455080367298e-02 5.353619358532933636e-02 5.607565839963499221e-02 6.051327504326603490e-02 6.655551936056568196e-02 7.345363330156266801e-02 8.026584908526214479e-02 8.610631131503779234e-02 9.030364814887849312e-02 9.247981668560581459e-02 9.257092891513497845e-02 9.080329538633966080e-02 8.763452137020787125e-02 8.367116005638292053e-02 7.957703183685962967e-02 7.598675622257786144e-02 7.343536518929850987e-02 7.230745597190996188e-02 7.280320572312863614e-02 7.492037307741393481e-02 7.845860087863246179e-02 8.305222060420722197e-02 8.822675464453536009e-02 9.346464337319020099e-02 9.826597624738581116e-02 1.021960702856771763e-01 1.049172651804215622e-01 1.062054683362214924e-01 1.059535530457567098e-01 1.041644764383685695e-01 1.009372334571380647e-01 9.644858658392779782e-02 9.093300656735134324e-02 8.466257516461114796e-02 7.792789656549323207e-02 7.102046719553814502e-02 6.421654308241704634e-02 5.776237304773308712e-02 5.186081217112437775e-02 4.665991604703240148e-02 4.224517160727082193e-02 3.863808587373356723e-02 3.580368219640860800e-02 3.366679852288470554e-02 3.213273161168045400e-02 3.110511841486039014e-02 3.049575285857151694e-02 3.022601675022055720e-02 3.022380591042934592e-02 3.042069138073542900e-02 3.075203845910093672e-02 3.116003635646355865e-02 3.159783186044181486e-02 3.203267470482015766e-02 3.244666210865306682e-02 3.283463229987768767e-02 3.319960642785228788e-02
3.428675600921309713e-02 3.424405407882805813e-02 3.440521845361257242e-02 3.477614753506495793e-02 3.533956093111498276e-02 3.605495822882665707e-02 3.686349945117598642e-02 3.769600568992407391e-02 3.848152336370645743e-02 3.915425867371773866e-02 3.965769603640009744e-02 3.994587198283462010e-02 3.998284476878582322e-02 3.974229423969766195e-02 3.920979725209210176e-02 3.839045705119741025e-02 3.732394593800230503e-02 3.610712799319121258e-02 3.491993108503942816e-02 3.404058232090588498e-02 3.382208748145195537e-02 3.460041074108981263e-02 3.655277408034864062e-02 3.960123520417637571e-02 4.343964316840317336e-02 4.764579400448112900e-02 5.179371579449768004e-02 5.553025374539070219e-02 5.862240634813907503e-02 6.098633255230279104e-02 6.269917034861297034e-02 6.398605326824062522e-02 6.517139672653207705e-02 6.659033502752735589e-02 6.847739652321140069e-02 7.087531714098908864e-02 7.360896305276373730e-02 7.633408793292983940e-02 7.862919844180582540e-02 8.008859436297512124e-02 8.039226879514438373e-02 7.934808670723331181e-02 7.691053574928828629e-02 7.318054468239044985e-02 6.838822855051258920e-02 6.285926145159947964e-02 5.696871037445550706e-02 5.109459752170163183e-02 4.559320980621244662e-02 4.081524200149665160e-02 3.714352215291288201e-02 3.495676393280838096e-02 3.440938662315601304e-02 3.514315693753870817e-02 3.627477199088460086e-02 3.671017805201715056e-02 3.549413362588069165e-02 3.203061506788218438e-02 2.618563215731294774e-02 1.830819556389856259e-02 9.295407662573810376e-03 4.269016007025032942e-03 1.228325365107157778e-02 2.143048047405228876e-02 3.018741633053637421e-02 3.868973391058674882e-02 4.713806369894031623e-02 5.543685801784139361e-02 6.316003032569872389e-02 6.979016890383525629e-02 7.502547814157571604e-02 7.894068522412776845e-02 8.188768754927043536e-02 8.417837562974193888e-02 8.577064552513392892e-02 8.622217000171158996e-02 8.497160728217729997e-02 8.175490579379704470e-02 7.691544354546281381e-02 7.146139477140701912e-02 6.678826340612743773e-02 6.405145382130132681e-02 6.348894043681985178e-02 6.433339357508977008e-02 6.543237162930477802e-02 6.590885667173039530e-02 6.541540570138074107e-02 6.406387585129273698e-02 6.222273072269850908e-02 6.029697610276971848e-02 5.856236716582182561e-02 5.711577706836280105e-02 5.596881926289482001e-02 5.523626505737284226e-02 5.529697529706954079e-02 5.677125630513295967e-02 6.022302677419029415e-02 6.574521282357818908e-02 7.279325278960585566e-02 8.038706435347503509e-02 8.744618234720809291e-02 9.304725951840266129e-02 9.656685979597257052e-02 9.773891825025621261e-02 9.665137211411724272e-02 9.369622252289967757e-02 8.948563812733111023e-02 8.474919515011146431e-02 8.022918868450280849e-02 7.658920576130148761e-02 7.434467055773304189e-02 7.381563563244063209e-02 7.509916824213046238e-02 7.806465619515834398e-02 8.237968383927254945e-02 8.756574407798836668e-02 9.307007580694331983e-02 9.833642348427948376e-02 1.028632507977996491e-01 1.062448564612906432e-01 1.081951204752671925e-01 1.085557451283473696e-01 1.072919378948863217e-01 1.044789640722439961e-01 1.002829727474009863e-01 9.493905083357158381e-02 8.872873950183325642e-02 8.195844323351800242e-02 7.493943875961624201e-02 6.796966123894242207e-02 6.131718130128968602e-02 5.520537232075230921e-02 4.980032226447039800e-02 4.520209707808873351e-02 4.144256338809748641e-02 3.849238477747914805e-02 3.627723008246721420e-02 3.469886876062782538e-02 3.365403618551168763e-02 3.304559552218524349e-02 3.278542755122419716e-02 3.279268213830524581e-02 3.299191903185395847e-02 3.331373782117405535e-02 3.369786340613081105e-02 3.409700012010168091e-02 3.447950203499117877e-02 3.482954722018279103e-02 3.514442724104382965e-02 3.542940569785079513e-02 3.569123132732667653e-02
3.549528010106291903e-02 3.515358427370796068e-02 3.498940095466349098e-02 3.503153320423105233e-02 3.529059783647472276e-02 3.575276767108404030e-02 3.637878813362015878e-02 3.710858906788639527e-02 3.786970920220451148e-02 3.858668092683776446e-02 3.918879799934391756e-02 3.961481696381079914e-02 3.981450900514422325e-02 3.974825149113308392e-02 3.938690820724269348e-02 3.871497497972930385e-02 3.774015670312146076e-02 3.651187473894140084e-02 3.514894286246011967e-02 3.387068672488466325e-02 3.301214897011842120e-02 3.298412090522908485e-02 3.414359296441835112e-02 3.662145160908879954e-02 4.024495774516920199e-02 4.461647613993508649e-02 4.925740816316579590e-02 5.372229779811968364e-02 5.766739121179827871e-02 6.089152573390332890e-02 6.335983869084320375e-02 6.520726426591533231e-02 6.671063240314770160e-02 6.821855675018993759e-02 7.004254969269267661e-02 7.234076064751633617e-02 7.504647552993519433e-02 7.787729424971120973e-02 8.041410613287341969e-02 8.220629288096321929e-02 8.286415516686972127e-02 8.212203467721300443e-02 7.987212545442970435e-02 7.617410939780237811e-02 7.124459159153490040e-02 6.542833918263261939e-02 5.915414330437882007e-02 5.288369228487047741e-02 4.707048040952346857e-02 4.214651433951363546e-02 3.852490505273658411e-02 3.654168889369262957e-02 3.625654911440775313e-02 3.722915713076437733e-02 3.854164914305310136e-02 3.907962749564788257e-02 3.784321897025247350e-02 3.416508052825883990e-02 2.783334297282345424e-02 1.912755197600812113e-02 8.809306291364728606e-03 3.536909068872490149e-03 1.416290576758251311e-02 2.462645151816878278e-02 3.424521002421163085e-02 4.315223411779263440e-02 5.161141591079647373e-02 5.968930366566840146e-02 6.714412472322836556e-02 7.359899649663487198e-02 7.883451784448643196e-02 8.295588011420867991e-02 8.628601510438095590e-02 8.903542608371550759e-02 9.100646700986465831e-02 9.160663303596329465e-02 9.019431752711006001e-02 8.652943481139420412e-02 8.108257344548597256e-02 7.505963250533152775e-02 7.004998236708626091e-02 6.728386865964686159e-02 6.688842381859388952e-02 6.789245537909927020e-02 6.899947558119530477e-02 6.930171729810499781e-02 6.850477123248062405e-02 6.681211335172379528e-02 6.468203666343133595e-02 6.257299491948366266e-02 6.075985922673032141e-02 5.930218215033791068e-02 5.819238488533515913e-02 5.760122847248436845e-02 5.804406567798819222e-02 6.026850768813134251e-02 6.480986727672001513e-02 7.153182824721085464e-02 7.958719215399297220e-02 8.776473216045382886e-02 9.487475297520243933e-02 9.999650052585998261e-02 1.025963212961658044e-01 1.025580867180978795e-01 1.001508004778361022e-01 9.594919604897314547e-02 9.072354037172752905e-02 8.531750898042221587e-02 8.053317202164164690e-02 7.703747597211950404e-02 7.529572758273969657e-02 7.553043299506563557e-02 7.770580726023687546e-02 8.154479476084766643e-02 8.658152015775678889e-02 9.223772837731469831e-02 9.790368339849025991e-02 1.030082113456450288e-01 1.070707664156246158e-01 1.097340655225506750e-01 1.107787005958025539e-01 1.101226147658522087e-01 1.078091080410278069e-01 1.039872361362464415e-01 9.888812940644106653e-02 9.280003447954621176e-02 8.604398458161260921e-02 7.895114375702798337e-02 7.184219807319769391e-02 6.500878386647836182e-02 5.869694333223669097e-02 5.309310259917093128e-02 4.831411161413687316e-02 4.440403842828020975e-02 4.134043559521585753e-02 3.905033599761188745e-02 3.743184703713291206e-02 3.637420953119591821e-02 3.577058921685839082e-02 3.552267270351117806e-02 3.554038381002904562e-02 3.574103456826672326e-02 3.605043179912805623e-02 3.640596391335373938e-02 3.676012151098775188e-02 3.708264061336880024e-02 3.736005444673119735e-02 3.759232972579015786e-02 3.778710431512627421e-02 3.795269197902908370e-02 3.809138423518251826e-02
3.710216343345189988e-02 3.649665848409074098e-02 3.602354266404771826e-02 3.572422185238890990e-02 3.563240734600212067e-02 3.576379225410286633e-02 3.610842587403460119e-02 3.662861528129409544e-02 3.726313951997730495e-02 3.793607839160995782e-02 3.856709824194361896e-02 3.908017197655953845e-02 3.940896094341650446e-02 3.949869629232654472e-02 3.930591758113474027e-02 3.879869323935875025e-02 3.796083462250325613e-02 3.680391238269678511e-02 3.539022209565180488e-02 3.386714388022246669e-02 3.250513655632107646e-02 3.171126925786914297e-02 3.196192817919213391e-02 3.361930437793898829e-02 3.673239025281723608e-02 4.100688070829736770e-02 4.595010763168598522e-02 5.103714345421091203e-02 5.581581831768423624e-02 5.996361002907352883e-02 6.332155052113259963e-02 6.591144621505244661e-02 6.792797831727376279e-02 6.969166210624959390e-02 7.155506836035517571e-02 7.377778642380371232e-02 7.641655350509699018e-02 7.928474774541127701e-02 8.199976312299034342e-02 8.408734823478980491e-02 8.509411827264862227e-02 8.467583511165693855e-02 8.265196891538537094e-02 7.902940966461462213e-02 7.400065649221866659e-02 6.792046159222613066e-02 6.126438223758191859e-02 5.457553473026686280e-02 4.841154469439688107e-02 4.330414226006151779e-02 3.972064384379055818e-02 3.796953338846194292e-02 3.801110545405694124e-02 3.930211334452533845e-02 4.086782967775323683e-02 4.156145505001401785e-02 4.033679248624543606e-02 3.645873680133247113e-02 2.964476279326718616e-02 2.012345627012775487e-02 8.592474553895881537e-03 4.051378524800218484e-03 1.657530993409073172e-02 2.830082645705008990e-02 3.880635615805574923e-02 4.814123259698142171e-02 5.659757225074600606e-02 6.439605188145677839e-02 7.150097828944054767e-02 7.771047069135496310e-02 8.291323884845401559e-02 8.725166958333285816e-02 9.100756756730310482e-02 9.426668172172066040e-02 9.665380681254215345e-02 9.741481365674002635e-02 9.582797859091149451e-02 9.168576730131064445e-02 8.559971263126267549e-02 7.898816074452812142e-02 7.364211770678653901e-02 7.085851590956934731e-02 7.063532758607322937e-02 7.178802326868648220e-02 7.287863894643145657e-02 7.297379021369544694e-02 7.183580619822046986e-02 6.976264096961153072e-02 6.730379441369264970e-02 6.496862056281592357e-02 6.302566184134099359e-02 6.149849384061681357e-02 6.038178727739144241e-02 5.994574070935401039e-02 6.088205577377432676e-02 6.405038115094760509e-02 6.986833362199769415e-02 7.787516532904807665e-02 8.688728184053726156e-02 9.548220425693855484e-02 1.024029528054505311e-01 1.067786569480712738e-01 1.082108208962983542e-01 1.067712815063467935e-01 1.029361705850504877e-01 9.747430593710845748e-02 9.131054391489332178e-02 8.538646221503523592e-02 8.053826279275042022e-02 7.740396345970440573e-02 7.636233027632770287e-02 7.750285283446047002e-02 8.063145386479995957e-02 8.531700777586806450e-02 9.097036415314722901e-02 9.693500480204510217e-02 1.025698707328025483e-01 1.073139963320925983e-01 1.107298778224448388e-01 1.125262557159756871e-01 1.125629287739643714e-01 1.108413681336269940e-01 1.074854108327180091e-01 1.027161671983851249e-01 9.682459911540938768e-02 9.014425578070552059e-02 8.302564781035511043e-02 7.581290315758071330e-02 6.882281608103911485e-02 6.232628517035362220e-02 5.653256643896181072e-02 5.157779192705658211e-02 4.752042412193286519e-02 4.434650429292200796e-02 4.198525546362991828e-02 4.033118457118679140e-02 3.926553850492992687e-02 3.867103093702750627e-02 3.843842385131213818e-02 3.846787881203952292e-02 3.866917244403810655e-02 3.896326000585699501e-02 3.928531371354444801e-02 3.958785184846479871e-02 3.984229390989656172e-02 4.003782776068116195e-02 4.017733563058314278e-02 4.027096945794148009e-02 4.032863215839685433e-02 4.035298850835666168e-02 4.033457304145421363e-02
3.907507377790873232e-02 3.825116229513833566e-02 3.750963538125592217e-02 3.689161723769611434e-02 3.644210157020146001e-02 3.619984318189298916e-02 3.618595284561375303e-02 3.639478523706476953e-02 3.679053723843081491e-02 3.731091282983841489e-02 3.787632607796557332e-02 3.840117804558854792e-02 3.880366965819597586e-02 3.901198056579381623e-02 3.896653944969678818e-02 3.861993371409087189e-02 3.793753615146696484e-02 3.690303730972962354e-02 3.553356934060687700e-02 3.390856898936178698e-02 3.221330459962545856e-02 3.078613951763542120e-02 3.012658246921407629e-02 3.078103290555208801e-02 3.308397618504650001e-02 3.695287847644690427e-02 4.194851898891051312e-02 4.749005695068597016e-02 5.302292265521057341e-02 5.810357934197232094e-02 6.244327826779880186e-02 6.593516925439403542e-02 6.866335076348237254e-02 7.087974448004803751e-02 7.293394874008386763e-02 7.515606410996358844e-02 7.772380588117441813e-02 8.057235324840834878e-02 8.339358922463746548e-02 8.572062323892069846e-02 8.705120020372036915e-02 8.696224441947122963e-02 8.519113707614203723e-02 8.167968058171015677e-02 7.658522268095477314e-02 7.026451220910381879e-02 6.323527482635063479e-02 5.612140884843880989e-02 4.958990864677847304e-02 4.428470340605206168e-02 4.074252608029717282e-02 3.925183062658493816e-02 3.966914712025029072e-02 4.133838539959022729e-02 4.321802226501075817e-02 4.412109499338148083e-02 4.294984590336923397e-02 3.889796672808634725e-02 3.161182896869338399e-02 2.127993410803857149e-02 8.622609742494843216e-03 5.404689196747189568e-03 1.935927674774213722e-02 3.237928937862803030e-02 4.383711536292406175e-02 5.364756887582585593e-02 6.210316678711768484e-02 6.957139265926101657e-02 7.624441628087090528e-02 8.213367456719547488e-02 8.726699182122013565e-02 9.183319157669667110e-02 9.606000264378214415e-02 9.988351927499779237e-02 1.027286204270081021e-01 1.036684646392903725e-01 1.019012821536621205e-01 9.725986970663969000e-02 9.050900080070545251e-02 8.329216950665453700e-02 7.760769054204033623e-02 7.481090906915995042e-02 7.475594433650263604e-02 7.603929349566493356e-02 7.708390756346880646e-02 7.693308979929310010e-02 7.540703274582287452e-02 7.289990506224432176e-02 7.005397061980012108e-02 6.742810577591572263e-02 6.528214036784237007e-02 6.361193255105765387e-02 6.244691120520668576e-02 6.220985153693828207e-02 6.380184922746678922e-02 6.814520586401719149e-02 7.541844332261510297e-02 8.474715112990907628e-02 9.460379441543881329e-02 1.033941163092423482e-01 1.098463795864266512e-01 1.131923863918980477e-01 1.132158706107872087e-01 1.102126749171523090e-01 1.048869087041162523e-01 9.820545340265014744e-02 9.123601942156329969e-02 8.499376674122285924e-02 8.031559438577472176e-02 7.777104372441237534e-02 7.761130558834970772e-02 7.975950693961297855e-02 8.384801115574189168e-02 8.929750298484200044e-02 9.541650788484479229e-02 1.014976010434130577e-01 1.068960752285938870e-01 1.110859499194521288e-01 1.136929696492018638e-01 1.145066536879754543e-01 1.134750450046620590e-01 1.106867433176322996e-01 1.063449664481791040e-01 1.007378313340926423e-01 9.420803771277999616e-02 8.712398782026338495e-02 7.985335104059453071e-02 7.273936824584689709e-02 6.607992456409580995e-02 6.010974307342706324e-02 5.498703791833655513e-02 5.078726067669288302e-02 4.750697094067487386e-02 4.507878906955430087e-02 4.339395679334895339e-02 4.232537420613436546e-02 4.174458623914070743e-02 4.153066802084137005e-02 4.157342151441643235e-02 4.177474129405628345e-02 4.205063421338871982e-02 4.233416514180465134e-02 4.257813219909686170e-02 4.275596296095617033e-02 4.285982399298186862e-02 4.289577105338839014e-02 4.287661659440347023e-02 4.281387350600009828e-02 4.271049765512803520e-02 4.255605314748966972e-02 4.232532629948320552e-02
4.138284375444512692e-02 4.038181938215063688e-02 3.942061450958257024e-02 3.852980301816610192e-02 3.775200765601850056e-02 3.713569398432638863e-02 3.672475389881931646e-02 3.654603258028399360e-02 3.659861770089582050e-02 3.684893135628747318e-02 3.723366863929301884e-02 3.766933186915409626e-02 3.806460018070874363e-02 3.833140243046251339e-02 3.839203330972245504e-02 3.818188086466729053e-02 3.764952702168847254e-02 3.675785105486491927e-02 3.549120209395446174e-02 3.387457307766015419e-02 3.201055111275093179e-02 3.013601052070115360e-02 2.868222534556669895e-02 2.826826803455489284e-02 2.950331208880085931e-02 3.263147565063466427e-02 3.737753335409133015e-02 4.314817075314279077e-02 4.929570694099572742e-02 5.525845694954214377e-02 6.061810900935553359e-02 6.513192686795055142e-02 6.875361256400450150e-02 7.163172494324743234e-02 7.406698921750694276e-02 7.641633623067177472e-02 7.895630471764138181e-02 8.175443902517023909e-02 8.461210995313667160e-02 8.710835520461812642e-02 8.871736403541917448e-02 8.894447782182861306e-02 8.743840721975029706e-02 8.406286797231583841e-02 7.892734810167817416e-02 7.238249344993827328e-02 6.498643706991671931e-02 5.744833264665290956e-02 5.055404222775859019e-02 4.507062201563953596e-02 4.160792272709518819e-02 4.042377755789090116e-02 4.125699757789212663e-02 4.333790807228334735e-02 4.556619334212047567e-02 4.671912201838059053e-02 4.564423507836972566e-02 4.145543628927610136e-02 3.371860446574925785e-02 2.258074648042494512e-02 8.848837214724826483e-03 7.027699891631279325e-03 2.237545021867902786e-02 3.678170292781787754e-02 4.928956575161814319e-02 5.964672193527326832e-02 6.812162602826722646e-02 7.522008647085899613e-02 8.138210788522846906e-02 8.687311776993540680e-02 9.189626995634328499e-02 9.669934521407114181e-02 1.014431456393075498e-01 1.058885510014927755e-01 1.092384182378575569e-01 1.103824730727988451e-01 1.084384153042375343e-01 1.032855941738299588e-01 9.585198856907306553e-02 8.801610529883582834e-02 8.198704557090158440e-02 7.917147712123261127e-02 7.927014626768734418e-02 8.065860154078582922e-02 8.162172412887985784e-02 8.117817093211385227e-02 7.920441390875995746e-02 7.619185112534967996e-02 7.287803583470996160e-02 6.987233449604493551e-02 6.742813803404512640e-02 6.553059670646756152e-02 6.428882409625436001e-02 6.433886712840386490e-02 6.680643391008947440e-02 7.258095946518242081e-02 8.145675505209701295e-02 9.207969811738273003e-02 1.026014686533797959e-01 1.113126064288385980e-01 1.169872666382763687e-01 1.190161660985584874e-01 1.174118339570208031e-01 1.127258550049598518e-01 1.059038689951355694e-01 9.810584822207041311e-02 9.052129042438950002e-02 8.420552058333122258e-02 7.995398294598535238e-02 7.822135374522026785e-02 7.908958193126695846e-02 8.229110973424404174e-02 8.728470735856559692e-02 9.336243102416286188e-02 9.975936807169197285e-02 1.057474514932388865e-01 1.107058912345460777e-01 1.141665969590519719e-01 1.158357327822401167e-01 1.155945763938916182e-01 1.134843576508835356e-01 1.096803746677568331e-01 1.044603745697202379e-01 9.817120127376920136e-02 9.119643318087664041e-02 8.392650444963431489e-02 7.673187261516999091e-02 6.993933786224613980e-02 6.381179766738183379e-02 5.853263994868802833e-02 5.419734914645262663e-02 5.081555324496453419e-02 4.832496836059907430e-02 4.661428232334053484e-02 4.554791636989533044e-02 4.498560810830170426e-02 4.479396435603146681e-02 4.485176571292630310e-02 4.505261011826790229e-02 4.530741224680742696e-02 4.554722040299126473e-02 4.572537118324093708e-02 4.581764523122792282e-02 4.581953441210857153e-02 4.574054151031700655e-02 4.559629007319423305e-02 4.539991805104440920e-02 4.515458112937530827e-02 4.484873912816255553e-02 4.445521520726942316e-02 4.393401438039701984e-02
4.400658169396098884e-02 4.285699224245272804e-02 4.171854849933278458e-02 4.060684796938017482e-02 3.955207207155356924e-02 3.859808874375016824e-02 3.779667729933136600e-02 3.719691211742582465e-02 3.683165547127874306e-02 3.670514575003222535e-02 3.678636637690655548e-02 3.701105284426511877e-02 3.729149956037494662e-02 3.753013725602918904e-02 3.763206645149939217e-02 3.751328113575548573e-02 3.710393158966573957e-02 3.634862585105216870e-02 3.520808165882384488e-02 3.366836525508797029e-02 3.176550946253258595e-02 2.963409545028822603e-02 2.758399965425401001e-02 2.617859622378403833e-02 2.619006772930745561e-02 2.825053944197641539e-02 3.240577104952650778e-02 3.813153878605377023e-02 4.470069884911161140e-02 5.143527348104198760e-02 5.779186930084101448e-02 6.339325715899846170e-02 6.805338491769578890e-02 7.179215737904527661e-02 7.481978033943277595e-02 7.747023678178864559e-02 8.007929864458122882e-02 8.283685981588065350e-02 8.567729552933293913e-02 8.826631966232585669e-02 9.009013339995793068e-02 9.059991377986356675e-02 8.935455536840664070e-02 8.612695252795628253e-02 8.096330358087476531e-02 7.419769744915068188e-02 6.642827962921968310e-02 5.846100865499938987e-02 5.122140833279762578e-02 4.561816186117438610e-02 4.232828664507467392e-02 4.153929371786416885e-02 4.283467537897018423e-02 4.533377513660320768e-02 4.790659524020558085e-02 4.931921019810511786e-02 4.837119769110062584e-02 4.408740694583888897e-02 3.593579287099247371e-02 2.400626064698847817e-02 9.212317478889070141e-03 8.650256017948641102e-03 2.550750918778882728e-02 4.142254957108014446e-02 5.510049310582272597e-02 6.609622685382060547e-02 7.462986936086685175e-02 8.133428468900914809e-02 8.691345635401662162e-02 9.192758395062086696e-02 9.679577254152259280e-02 1.018412691281751215e-01 1.071465349340146450e-01 1.122723936978896053e-01 1.161786613516412880e-01 1.175612821702951699e-01 1.154557714992970052e-01 1.097917511429426923e-01 1.016669672293044058e-01 9.320109640170756715e-02 8.681537770031527712e-02 8.396338738722985973e-02 8.418946937586259394e-02 8.564940847170979255e-02 8.648847508313360632e-02 8.569509231761783530e-02 8.319782252504573372e-02 7.958622942128942834e-02 7.569768640356398792e-02 7.219674518536084440e-02 6.933891400387090509e-02 6.712606154079292509e-02 6.580518191644214865e-02 6.628918524642080090e-02 6.991013172329427205e-02 7.737487585800889578e-02 8.794375254318381741e-02 9.975612447947425354e-02 1.106961247309248692e-01 1.190087319934107213e-01 1.235800200236591151e-01 1.240169260132197304e-01 1.206042972475352137e-01 1.141744389238509294e-01 1.059187726581838213e-01 9.717500187512428944e-02 8.922286375789718893e-02 8.311412367417865543e-02 7.955142633853937162e-02 7.882422724905489841e-02 8.081032238880341001e-02 8.504359943652020637e-02 9.082640288376343796e-02 9.735251245619509775e-02 1.038165910254871954e-01 1.095003360956094685e-01 1.138324845694305837e-01 1.164224816764089371e-01 1.170699568124984741e-01 1.157543804156388467e-01 1.126105968203076069e-01 1.078960390786798118e-01 1.019545709303122938e-01 9.518052603649357346e-02 8.798507024171296764e-02 8.076582987097008504e-02 7.388003441584727049e-02 6.762140746339860564e-02 6.220185274435393458e-02 5.774041746433231093e-02 5.426296868323413763e-02 5.171464311199753389e-02 4.998279627746748943e-02 4.892356274789311232e-02 4.838437294535895966e-02 4.821858806949767123e-02 4.829324122737947700e-02 4.849314106357741766e-02 4.872390738872567351e-02 4.891463458403121078e-02 4.901945550653938333e-02 4.901686404143061615e-02 4.890604231446137734e-02 4.870022510019747508e-02 4.841799758304910634e-02 4.807412818687695905e-02 4.767186930165728809e-02 4.719843900203473525e-02 4.662461614536415888e-02 4.590829254387846642e-02 4.500085871855253467e-02
4.694174328255124734e-02 4.565888913427803425e-02 4.437162941492766438e-02 4.308247595199703184e-02 4.180562973071334787e-02 4.057065373885474641e-02 3.942239055758166300e-02 3.841573229782765941e-02 3.760492608585820629e-02 3.702908884156466685e-02 3.669800675658230205e-02 3.658355315676726366e-02 3.662052753726430243e-02 3.671665701988102021e-02 3.676751264697048632e-02 3.667074592950809314e-02 3.633562900952723440e-02 3.568694183307084822e-02 3.466546590470091088e-02 3.323024963326037806e-02 3.137049822053983306e-02 2.913782499157265699e-02 2.671267044207200486e-02 2.451401077671624615e-02 2.330206200601980457e-02 2.403125366164877985e-02 2.723607575732715086e-02 3.260964466111370558e-02 3.936901843215429714e-02 4.671443245879627199e-02 5.398298313492297384e-02 6.067284571065997140e-02 6.646075618714845923e-02 7.122509146073362218e-02 7.505339876219892237e-02 7.820828987078304317e-02 8.103383058529183003e-02 8.381099849412522451e-02 8.661152623021871333e-02 8.922245727713944141e-02 9.118447037296091573e-02 9.192365700239328585e-02 9.091662895248343867e-02 8.783519097683420429e-02 8.264383999019850324e-02 7.564455227527921988e-02 6.747281743115052244e-02 5.904909380660917917e-02 5.147704753891586826e-02 4.584655296476331660e-02 4.289413642329474585e-02 4.265903578535289870e-02 4.449241597256376607e-02 4.739823674503894357e-02 5.026510080360865884e-02 5.189890052216904887e-02 5.107731885430979307e-02 4.673355381052228530e-02 3.821566071985211394e-02 2.552746348536366616e-02 9.662647021954913484e-03 1.015450366494548805e-02 2.865760616851387513e-02 4.621107607300968534e-02 6.119052952865439848e-02 7.293320222364502170e-02 8.158480146473605366e-02 8.788995210924036017e-02 9.282692836231394573e-02 9.728862466093360362e-02 1.019533316635504172e-01 1.072407003063320652e-01 1.131467071559095761e-01 1.190100023474895269e-01 1.235285865268552496e-01 1.251946701541719054e-01 1.229580085633827230e-01 1.167985765945469961e-01 1.079858110110862163e-01 9.888210601231592345e-02 9.212026429931227667e-02 8.920052303971175156e-02 8.951524870082562535e-02 9.100412161001665556e-02 9.166770464131512863e-02 9.045401276192806261e-02 8.733728430021829581e-02 8.300700590306107907e-02 7.840816807647407738e-02 7.427041613288221100e-02 7.086769746410161164e-02 6.825781771656508345e-02 6.689716668335894678e-02 6.803341626914262419e-02 7.313338916800934952e-02 8.251945378366137840e-02 9.479169134584085332e-02 1.076052634308381079e-01 1.186547424174867055e-01 1.262175870705373459e-01 1.293602714759749805e-01 1.279615912972130731e-01 1.226164295488156447e-01 1.144536125312642094e-01 1.049034920000628951e-01 9.545440470712561465e-02 8.743287906702919277e-02 8.183178538533959767e-02 7.920174111924667415e-02 7.961964579001283571e-02 8.274084011516973092e-02 8.791409415973461261e-02 9.431735681034808527e-02 1.010824316381273430e-01 1.073969786658904024e-01 1.125806895341744523e-01 1.161338535640129149e-01 1.177585588985410742e-01 1.173558915734750491e-01 1.150048837106467520e-01 1.109297853956485863e-01 1.054616615858656042e-01 9.899890970832811443e-02 9.196963583661309227e-02 8.479735923935545483e-02 7.787053318108885791e-02 7.151610617214067267e-02 6.597800089137061119e-02 6.140285796421624670e-02 5.783667902822807461e-02 5.523513460698543237e-02 5.348615347616379745e-02 5.243824255868401868e-02 5.192625392098258047e-02 5.178957002695795675e-02 5.188269217714774201e-02 5.208105840442547180e-02 5.228471655872660162e-02 5.242082719563253418e-02 5.244456497299442715e-02 5.233750368209491577e-02 5.210289187373009362e-02 5.175798603205757076e-02 5.132447680595821765e-02 5.081875264011878612e-02 5.024404307413263965e-02 4.958618165959779306e-02 4.881383836549245403e-02 4.788289429245962819e-02 4.674363745114211433e-02 4.534901021776557850e-02
5.019091335978700247e-02 4.878382973626869262e-02 4.736318605147921135e-02 4.592496049336858982e-02 4.447037524670992281e-02 4.301216374220415140e-02 4.157906208613832560e-02 4.021660523493653799e-02 3.898255427247124955e-02 3.793625673359515837e-02 3.712326344347553764e-02 3.655927135874888212e-02 3.621935444980778351e-02 3.603736396708403372e-02 3.591602207165159322e-02 3.574332628339349505e-02 3.540878484831305045e-02 3.481453286900271227e-02 3.387994534194233021e-02 3.254228013788243445e-02 3.075959773761607896e-02 2.852614224912533927e-02 2.591594522468899237e-02 2.317915524800551880e-02 2.091160999676938692e-02 2.018087370121716267e-02 2.209071260989864741e-02 2.679317441543422468e-02 3.349952108173150783e-02 4.126356650373643603e-02 4.930438034410901393e-02 5.701399118639176311e-02 6.394787268124163537e-02 6.984480183982387513e-02 7.465116961030113241e-02 7.851801717061361596e-02 8.174363676311664773e-02 8.465184569382497304e-02 8.743283312634113347e-02 9.001424187860807002e-02 9.203365749900273285e-02 9.293179083700763010e-02 9.212215621202869686e-02 8.917110345503387325e-02 8.394123803479844326e-02 7.667937841197523807e-02 6.804784051636149356e-02 5.910034003344336734e-02 5.117847354302052648e-02 4.563129267359906927e-02 4.325974092869018517e-02 4.383183132708991236e-02 4.633726919106629510e-02 4.964106896338933705e-02 5.270802609928253862e-02 5.446209176984748851e-02 5.371414791384691856e-02 4.932030420589154918e-02 4.048882945179150400e-02 2.709852994164239567e-02 1.016160685730897913e-02 1.148795942542372127e-02 3.174386780892067550e-02 5.105232481243345000e-02 6.746400090165891039e-02 8.007231173137113744e-02 8.891984568370123188e-02 9.484292458358768718e-02 9.909679270319865507e-02 1.029385704104340687e-01 1.073485991196895112e-01 1.128681932944510108e-01 1.194042758057680814e-01 1.260566696379805396e-01 1.312465865525177522e-01 1.332530225212280317e-01 1.309335930952835181e-01 1.243137422125313030e-01 1.148305070028579622e-01 1.050850232244142507e-01 9.791939949232596196e-02 9.488571709474924454e-02 9.523681108712996057e-02 9.670172213298766639e-02 9.712699542015261478e-02 9.540549895444910833e-02 9.154919191258933941e-02 8.635120977901694639e-02 8.087664559399472541e-02 7.593679800789403245e-02 7.184927510504326986e-02 6.877977727513005790e-02 6.747765109387524052e-02 6.956319896589023555e-02 7.649202869068760791e-02 8.796660616127979782e-02 1.018549877919499302e-01 1.153996437338553616e-01 1.261999814610179904e-01 1.326477478941348320e-01 1.340576604239668290e-01 1.306313364184890635e-01 1.233028155421989625e-01 1.135018951863461800e-01 1.028783567697672957e-01 9.303083598516280472e-02 8.527539051316075647e-02 8.047849573545898250e-02 7.897696736060683120e-02 8.060249334724822745e-02 8.479526608360536677e-02 9.075315084052218428e-02 9.757068575760810547e-02 1.043547811912622636e-01 1.103168550209057408e-01 1.148386972965240865e-01 1.175090973535892896e-01 1.181322378285327990e-01 1.167129496004600392e-01 1.134259757314428491e-01 1.085763876943753314e-01 1.025569751824760983e-01 9.580657901830086365e-02 8.877155324226636279e-02 8.187121980021554168e-02 7.546760160660158367e-02 6.984014389798687272e-02 6.516758619948709308e-02 6.152078244384391603e-02 5.887002584100711061e-02 5.710662848878367281e-02 5.607278971705478843e-02 5.559087242646910260e-02 5.548565702482188139e-02 5.559828764452708072e-02 5.579415241254310348e-02 5.596735658683688747e-02 5.604308478148749967e-02 5.597777009852650948e-02 5.575642598323533178e-02 5.538674342741171236e-02 5.489028453582096151e-02 5.429197223096898089e-02 5.360977912907549658e-02 5.284676850021070849e-02 5.198723751395578629e-02 5.099770021913062334e-02 4.983218040670957250e-02 4.844027371768597212e-02 4.677604597340170867e-02 4.480608063488863979e-02
5.375005859665089869e-02 5.223299698402494862e-02 5.068992292365827323e-02 4.911863909528699224e-02 4.751483811798216245e-02 4.587858111221834040e-02 4.422110750930487166e-02 4.257014417657656313e-02 4.097163110597727698e-02 3.948591238504584738e-02 3.817729278926232372e-02 3.709786206427489325e-02 3.626953956780015753e-02 3.567087996473146394e-02 3.523472693909419223e-02 3.485826513570512014e-02 3.442108171826709084e-02 3.380376394166571125e-02 3.290091859449231076e-02 3.162662758523027834e-02 2.991513516622910235e-02 2.772439971109282378e-02 2.505624555503984524e-02 2.201835884088267428e-02 1.897778034513258535e-02 1.685409144492184402e-02 1.719146154211090641e-02 2.092208919867770064e-02 2.736384765199767130e-02 3.535587772300878562e-02 4.399008594472483130e-02 5.258174202448989004e-02 6.059680469865237618e-02 6.765321075899738412e-02 7.355430431982667994e-02 7.831302849217990081e-02 8.213309518028880096e-02 8.532393584211725446e-02 8.815330079196767588e-02 9.068598443209659188e-02 9.268929153240057506e-02 9.366418828309024114e-02 9.299327480589458794e-02 9.014313724088321433e-02 8.485566547243189595e-02 7.729113960295991292e-02 6.811374014711135683e-02 5.851989361225846259e-02 5.016802595698469786e-02 4.480421721201553048e-02 4.333239805162626690e-02 4.507343119434024242e-02 4.846930533755487019e-02 5.219619473548928190e-02 5.534416438433217150e-02 5.705096298654293435e-02 5.625107052170293109e-02 5.176846940545282161e-02 4.266444004035313542e-02 2.865002304891072979e-02 1.067522601093347581e-02 1.263895497353644502e-02 3.470110003551640093e-02 5.584957737492780849e-02 7.380989025782132285e-02 8.740454421287435771e-02 9.654186461995983848e-02 1.021248470471379233e-01 1.056793269996764567e-01 1.088479489822920393e-01 1.129513655894293089e-01 1.186811680066180014e-01 1.258608860556460485e-01 1.333438617693690487e-01 1.392653718333337898e-01 1.416823498320627650e-01 1.393500882144577124e-01 1.323281625240185777e-01 1.222096272124028049e-01 1.118239340655732411e-01 1.042187018991175412e-01 1.010092973290841883e-01 1.013297056843747157e-01 1.027051797589385584e-01 1.028145600440057983e-01 1.004767059818649499e-01 9.573280021789386252e-02 8.948667763677303766e-02 8.294218494729781177e-02 7.701666776667985548e-02 7.210604364558378943e-02 6.854895742197288089e-02 6.747986023574997771e-02 7.088762498013062574e-02 7.998110383897415188e-02 9.361278953775699352e-02 1.089253012866891884e-01 1.228591016853735757e-01 1.330200615928276986e-01 1.379954840682084127e-01 1.374122597091798625e-01 1.318380190533620655e-01 1.225639566572311462e-01 1.113122204379345392e-01 9.991846950849342379e-02 9.003597703985349865e-02 8.289695901007178291e-02 7.916414226328746806e-02 7.890791774319097507e-02 8.171081008167561943e-02 8.683428250412753013e-02 9.337384459089465016e-02 1.003832816669219113e-01 1.069781430379378728e-01 1.124192709406203056e-01 1.161687798485318557e-01 1.179144849333935707e-01 1.175656442345217184e-01 1.152272121124361393e-01 1.111609096638340732e-01 1.057403871038075371e-01 9.940575207452716222e-02 9.262061225787057706e-02 8.583305991522206801e-02 7.944106146448494388e-02 7.376282566372613370e-02 6.901407835279269043e-02 6.529613722225324768e-02 6.259918766696472014e-02 6.082191260535649985e-02 5.980244535492372504e-02 5.935129944231706117e-02 5.927824432109699698e-02 5.941023672381162690e-02 5.960183307086607679e-02 5.974070975950054874e-02 5.974994537998024047e-02 5.958739590463005276e-02 5.924184757000276746e-02 5.872579254204510213e-02 5.806536063792064328e-02 5.728880132379536583e-02 5.641559573927494575e-02 5.544846197247386976e-02 5.436999294673769412e-02 5.314451645285039189e-02 5.172440877589653402e-02 5.005907900052553733e-02 4.810452347798846451e-02 4.583170356962291969e-02 4.323272333751328189e-02
5.759300099038749260e-02 5.599716273180322529e-02 5.435057617561955129e-02 5.265992072029365006e-02 5.092408451065382619e-02 4.913875276704331163e-02 4.730300551271257592e-02 4.542661343154732329e-02 4.353614717191577749e-02 4.167766718742332149e-02 3.991377393489619479e-02 3.831350613327295235e-02 3.693550346355382180e-02 3.580814555118879555e-02 3.491370081260179031e-02 3.418388734760335890e-02 3.350970814740308196e-02 3.276135769611532994e-02 3.180963104462433688e-02 3.054126787161822940e-02 2.886538900080536790e-02 2.671401126317286823e-02 2.404604785765940625e-02 2.087433472937028425e-02 1.736165135017226149e-02 1.410857623346745485e-02 1.273542975713204232e-02 1.525437724110397311e-02 2.132542674204586722e-02 2.940248321298960868e-02 3.843127285130458481e-02 4.770136761984969387e-02 5.664074806496411513e-02 6.478329737795461563e-02 7.180544250860972089e-02 7.757268230157063349e-02 8.215760153419385259e-02 8.579854597442131137e-02 8.878440778765814279e-02 9.128843593300853265e-02 9.322116279183310927e-02 9.418692976236348047e-02 9.358079232854697727e-02 9.078903466259032051e-02 8.542046208006920383e-02 7.751111471395102925e-02 6.768195208219833503e-02 5.725612484850521600e-02 4.829358822328445183e-02 4.316166377747277655e-02 4.297161247583179688e-02 4.634995656713146450e-02 5.095199799855948397e-02 5.519502400484649351e-02 5.831503029675203648e-02 5.975339328291606050e-02 5.869004730504355505e-02 5.400556301953412380e-02 4.463508655875594866e-02 3.008510972344815432e-02 1.115983967359419037e-02 1.363222571174285171e-02 3.748405757233775476e-02 6.050839336527309015e-02 8.010427263719333002e-02 9.479724696330185663e-02 1.043289144905251015e-01 1.096393668040829550e-01 1.125086774307085952e-01 1.149722621413727108e-01 1.187193818887450625e-01 1.246217546118751074e-01 1.324361720623061789e-01 1.407751525761374300e-01 1.474872675431226632e-01 1.503994499578754085e-01 1.481495846072971023e-01 1.408119713830697506e-01 1.301150704335705677e-01 1.190988250824691341e-01 1.110109248909885021e-01 1.075479537332656027e-01 1.077539449224213519e-01 1.089586691494459636e-01 1.086556671795928797e-01 1.055677118962731198e-01 9.975746063641661998e-02 9.225130927180139051e-02 8.441805166730420584e-02 7.731396022266540102e-02 7.145692540812106919e-02 6.743623126825250280e-02 6.686518922156910183e-02 7.202514594433677420e-02 8.355547551576833487e-02 9.928861359138384246e-02 1.157333769090139602e-01 1.296611361866568668e-01 1.387847590646931195e-01 1.419638505513668436e-01 1.391941456631266560e-01 1.314418666717816764e-01 1.203603510092684792e-01 1.079412504292785041e-01 9.615681693774576211e-02 8.664072084656015971e-02 8.045034129384748267e-02 7.796615645664106697e-02 7.896695479954163321e-02 8.282149758464214806e-02 8.867298959678572567e-02 9.556744505961858871e-02 1.025557172788521126e-01 1.087886958265592702e-01 1.135951120955952798e-01 1.165281263228748615e-01 1.173776499705293103e-01 1.161542418763701762e-01 1.130538785467515572e-01 1.084125977825048659e-01 1.026579538632427513e-01 9.626172444828555441e-02 8.969612335510988854e-02 8.339433938216130049e-02 7.771591760539657556e-02 7.291864302266698461e-02 6.914081710147167159e-02 6.639917182354940217e-02 6.460525067374839336e-02 6.359662633531180942e-02 6.317342449641433211e-02 6.313037284515501946e-02 6.327947417031543065e-02 6.346357589813948763e-02 6.356330078071785461e-02 6.349937118835959071e-02 6.323114672390901803e-02 6.275146505827725041e-02 6.207793599516189809e-02 6.124147371656187000e-02 6.027369300830053706e-02 5.919544663603228812e-02 5.800887529063449705e-02 5.669467209745522596e-02 5.521496113790520105e-02 5.352074185372410892e-02 5.156185015119242598e-02 4.929716683625470774e-02 4.670328341149766749e-02 4.378066321113955467e-02 4.055715713013668955e-02
6.165929526175003422e-02 6.004070805673419886e-02 5.832924440579335262e-02 5.654382737361002970e-02 5.469331594966551219e-02 5.277798614807865246e-02 5.079382695890444915e-02 4.873917023391702297e-02 4.662240154598645131e-02 4.446883353366728325e-02 4.232437429234961468e-02 4.025351555986200064e-02 3.832971574570147311e-02 3.661805640285383662e-02 3.515351138241318285e-02 3.392222753268232111e-02 3.285460971820988729e-02 3.183470968355096159e-02 3.072217890108564983e-02 2.937704668209425302e-02 2.767794596851590530e-02 2.552971021371018903e-02 2.286329623143362744e-02 1.963961593464216490e-02 1.588726465101701277e-02 1.187802174793554065e-02 8.868690012690081878e-03 1.007286682770327721e-02 1.590533368920538093e-02 2.401223126145626829e-02 3.322262461622722124e-02 4.289964011831901708e-02 5.250622995645831681e-02 6.154450784773130012e-02 6.959668844399957699e-02 7.638970505818591661e-02 8.184544070020294271e-02 8.608386190943256855e-02 8.935292555994750474e-02 9.188401091285243460e-02 9.371870608431084881e-02 9.459475120021124117e-02 9.396824632519572285e-02 9.117999786484595748e-02 8.570608888235176082e-02 7.742021967794844584e-02 6.683335124841162378e-02 5.533374316398625287e-02 4.543954434425556688e-02 4.048046374065075032e-02 4.200258452654040409e-02 4.757462923336513300e-02 5.378662281764364644e-02 5.873082016964324692e-02 6.176999342201081045e-02 6.270039776640519424e-02 6.107924842434309110e-02 5.598256419262682276e-02 4.628775745448651668e-02 3.128118851008645368e-02 1.154951339371607620e-02 1.453032990841812526e-02 4.007236844508488272e-02 6.494222207825244009e-02 8.621451228015923618e-02 1.020958789574267778e-01 1.121293763098109436e-01 1.172590983426238381e-01 1.194927192408784394e-01 1.212481878437206284e-01 1.245955916841304800e-01 1.306144295697565239e-01 1.390249103989060486e-01 1.482226396909851196e-01 1.557801657638282766e-01 1.592877970990895786e-01 1.572448458882717559e-01 1.497111707627455934e-01 1.385194693923885167e-01 1.268939688398026400e-01 1.182748555949938302e-01 1.144639153920005564e-01 1.144522482774503885e-01 1.153846714452471528e-01 1.145491447221061027e-01 1.105484481733361585e-01 1.034612343760664688e-01 9.445462673940059617e-02 8.509717172231526239e-02 7.662520057575894494e-02 6.972944721334882467e-02 6.533868486736195413e-02 6.562808855213315973e-02 7.298783312737605611e-02 8.711145685127644200e-02 1.047565348389928042e-01 1.219595914946440401e-01 1.354592048288397466e-01 1.431679625618118845e-01 1.442862888680279121e-01 1.392250842410903966e-01 1.293690637736923665e-01 1.167248306703320970e-01 1.035157291222547765e-01 9.178274382298358403e-02 8.304245521117550877e-02 7.807125909112097584e-02 7.690642013096904428e-02 7.905771974193641360e-02 8.375552283247510166e-02 9.009678708854178264e-02 9.712511655753626461e-02 1.039165270693011844e-01 1.096744218913919267e-01 1.138046625500659798e-01 1.159533303318233260e-01 1.160076433294973675e-01 1.140694781137467223e-01 1.104125271209377979e-01 1.054322234461590457e-01 9.959464249851224249e-02 9.338783886004552171e-02 8.727707052385177966e-02 8.166452697965928542e-02 7.685496248113075912e-02 7.303100241280380267e-02 7.024413249844058127e-02 6.842611243484089667e-02 6.741915983217351693e-02 6.701567566553595645e-02 6.699594497564265172e-02 6.715643632268783469e-02 6.732734631652054214e-02 6.738146238539700905e-02 6.723674283300955234e-02 6.685400725449154591e-02 6.623033069279965490e-02 6.538867933794234588e-02 6.436488882473094530e-02 6.319388907146382406e-02 6.189767473577104800e-02 6.047749677115941969e-02 5.891190653121793075e-02 5.716081151329223398e-02 5.517416852796257903e-02 5.290297401284180939e-02 5.031011550924743142e-02 4.737927407072854008e-02 4.412100976438906169e-02 4.057604966572780220e-02 3.681644173499241252e-02
6.584933260404329802e-02 6.429031092496202693e-02 6.257925595866790924e-02 6.074612818822539007e-02 5.881233891225633170e-02 5.678910381528032986e-02 5.467838476074587256e-02 5.247681338711953497e-02 5.018225947274814608e-02 4.780187151285442831e-02 4.535965766043611319e-02 4.290112266157505155e-02 4.049224891266320348e-02 3.821049638450229463e-02 3.612712880058065179e-02 3.428370245572338881e-02 3.267030920226818291e-02 3.121577450962158273e-02 2.979629852446566418e-02 2.825965375280875547e-02 2.645402331619303715e-02 2.424987467337743133e-02 2.154900420354213808e-02 1.828309079066990639e-02 1.441541845591202617e-02 9.997373836555594265e-03 5.663555400241199363e-03 5.801942851367832173e-03 1.194202832809190817e-02 2.004930597481780971e-02 2.918035863078440734e-02 3.891822066078434728e-02 4.883429065622618692e-02 5.845472489241586994e-02 6.731125617697854280e-02 7.501799865486361019e-02 8.134605944250104803e-02 8.626630892094161451e-02 8.992901381341289468e-02 9.256086775603919459e-02 9.429646523259446744e-02 9.501445323943905064e-02 9.427611117250953021e-02 9.142472944834269255e-02 8.582257131068585232e-02 7.715246097937811243e-02 6.573359321987390369e-02 5.289503389773420744e-02 4.157365731507631917e-02 3.654019109646365615e-02 4.024772200218649371e-02 4.862420270678664141e-02 5.690187762953469869e-02 6.282494069581166796e-02 6.582834714653902630e-02 6.604808848719651015e-02 6.352047126552393119e-02 5.769371868223442668e-02 4.752185819270204892e-02 3.209935600597264849e-02 1.175303071250916390e-02 1.543594945739147802e-02 4.247620674409630093e-02 6.907938650071204778e-02 9.200541458960728725e-02 1.091279498578384827e-01 1.197630880383763058e-01 1.248240201530245730e-01 1.265094588965491318e-01 1.275894559290039754e-01 1.305047893635061518e-01 1.365635065082778932e-01 1.454946660583977258e-01 1.555243876909523093e-01 1.639748620118937905e-01 1.681949661584969946e-01 1.665169413521733199e-01 1.589455990899087401e-01 1.473747259668616583e-01 1.351772371964906627e-01 1.259751608503272280e-01 1.217044252909428304e-01 1.213483325352021497e-01 1.218811516724103844e-01 1.203643642342676900e-01 1.152568666567431593e-01 1.066517327165834444e-01 9.588261732212055577e-02 8.476174960902861655e-02 7.475332500694228943e-02 6.677512706930897879e-02 6.219263391179282591e-02 6.379527014777862381e-02 7.375941853572320905e-02 9.047555502210806455e-02 1.097199666005201357e-01 1.272550328894742067e-01 1.399099025070361380e-01 1.458767006210029693e-01 1.447536886973476156e-01 1.374006776717220379e-01 1.256274901745212669e-01 1.117717212209723976e-01 9.823463551605882138e-02 8.703412259071428847e-02 7.944402347008298892e-02 7.585061771888672311e-02 7.593308856706791621e-02 7.901541608931883509e-02 8.429285621822467378e-02 9.088452127325431784e-02 9.786500737651875059e-02 1.043500183458783287e-01 1.096004233773348602e-01 1.130973907322958133e-01 1.145723432972434730e-01 1.139978620878197985e-01 1.115526881308428198e-01 1.075730216696349772e-01 1.024988909227143724e-01 9.682084623756885555e-02 9.102949397524132125e-02 8.556886853956187367e-02 8.079488246382458827e-02 7.694238851426238313e-02 7.410745612224017842e-02 7.225164835773691119e-02 7.122926473270625725e-02 7.082936559491921635e-02 7.081940320219667906e-02 7.098012880913037725e-02 7.112815874966592344e-02 7.112750377816960679e-02 7.089275364216329756e-02 7.038596984910054644e-02 6.960850747232159852e-02 6.858880110743084679e-02 6.736761693243145666e-02 6.598301260272504409e-02 6.445775597570647941e-02 6.279177588532640353e-02 6.096116442012489839e-02 5.892358916799774610e-02 5.662836202017394738e-02 5.402850794995663064e-02 5.109223863114338571e-02 4.781203150625645826e-02 4.421058275189920089e-02 4.034385803937380610e-02 3.630213115946510916e-02 3.221022933986279757e-02
7.002795017555543677e-02 6.863185731842118276e-02 6.701303274977944702e-02 6.520741230386259413e-02 6.324677428526465084e-02 6.115495816449669636e-02 5.894566826157165290e-02 5.662283642571045578e-02 5.418409714035992558e-02 5.162719630287462835e-02 4.895826294903502657e-02 4.620001984753559915e-02 4.339735036837117504e-02 4.061729512157261079e-02 3.794077808200032459e-02 3.544479086591803552e-02 3.317725471519941682e-02 3.113213017218897233e-02 2.923631254566875712e-02 2.735713301670420969e-02 2.532896224562377827e-02 2.298695754050429640e-02 2.019370791554092603e-02 1.685040122190658088e-02 1.289287603089423785e-02 8.284633726418915919e-03 3.119203047311039281e-03 3.687298453944674263e-03 1.053926321524586464e-02 1.842412395380384552e-02 2.716987140905010104e-02 3.659905199467667486e-02 4.641653722822818712e-02 5.621663211059486215e-02 6.553045549795771807e-02 7.390133902499496088e-02 8.097152097003193494e-02 8.655489391128033672e-02 9.066347677064692800e-02 9.345682978065129876e-02 9.510575486571117010e-02 9.561049717977997131e-02 9.466631467582678483e-02 9.167326185039116615e-02 8.592026216837984898e-02 7.689277080324193048e-02 6.463987597161378884e-02 5.024743861105721021e-02 3.682633547989306450e-02 3.114929020840922005e-02 3.758246985443453037e-02 4.937750310189639724e-02 6.016547926668889407e-02 6.740793069565112483e-02 7.053791686345128875e-02 6.994221435376601903e-02 6.616329728140818434e-02 5.919587203049288954e-02 4.827508285062655918e-02 3.240470273948098390e-02 1.167024690117044947e-02 1.649288133919861801e-02 4.474178389585713178e-02 7.287103365623340268e-02 9.734737172378865599e-02 1.157095576209458965e-01 1.270251493176109414e-01 1.321420966615299009e-01 1.334047301388406048e-01 1.338828938929078338e-01 1.363499096116519149e-01 1.423506827150292919e-01 1.516843808839540009e-01 1.624836544982126152e-01 1.718647687345783159e-01 1.769326745494011199e-01 1.758153721251182744e-01 1.684090232913486307e-01 1.566122081855156611e-01 1.439005949131258177e-01 1.340629335084334572e-01 1.292015314997907449e-01 1.283453762447252788e-01 1.283191480929568307e-01 1.259393099320576526e-01 1.194992118128887365e-01 1.091102566597724477e-01 9.630703737216954330e-02 8.319821420415446367e-02 7.152681062422107383e-02 6.248816470479281321e-02 5.798576436761790354e-02 6.141648591773136295e-02 7.427259965434472588e-02 9.340689203470334268e-02 1.138468095102439792e-01 1.312747806477849444e-01 1.427094496346907881e-01 1.466857271878743707e-01 1.432429697215510667e-01 1.337106307626476087e-01 1.203185809110623450e-01 1.057014691397722972e-01 9.236589408670156653e-02 8.218142289845895010e-02 7.602465433768111625e-02 7.380764420321053731e-02 7.491300133412585882e-02 7.861879959938081197e-02 8.419613241623068178e-02 9.083813695018003176e-02 9.766406340313417422e-02 1.038262291758694500e-01 1.086328696546894901e-01 1.116265343891384848e-01 1.126078740354830576e-01 1.116181868862388127e-01 1.088974218232847957e-01 1.048305213179623191e-01 9.989024123991750714e-02 9.458074953524464590e-02 8.938387200899823581e-02 8.470931502490419707e-02 8.085211733613882623e-02 7.796426202615758250e-02 7.604922498101232553e-02 7.498365486083193032e-02 7.456006080385708945e-02 7.453624600576272408e-02 7.467781083342624193e-02 7.478703519204094041e-02 7.471808684029489223e-02 7.438135539703634447e-02 7.373969527948537328e-02 7.279857696851443905e-02 7.159182283752615894e-02 7.016494311748015800e-02 6.855872971275335515e-02 6.679614908602468648e-02 6.487519657454005051e-02 6.276906770354920284e-02 6.043313145981014933e-02 5.781651197213020371e-02 5.487528098629736867e-02 5.158452199129258398e-02 4.794752007537835675e-02 4.400153710176488847e-02 3.982065735393507111e-02 3.551686643592571330e-02 3.124075718417299724e-02 2.718260226011816327e-02
7.403530856257695136e-02 7.291630083740904822e-02 7.150112128723258575e-02 6.982452357424932810e-02 6.792275169063392848e-02 6.582906854890464843e-02 6.356960892163643351e-02 6.116064435177964026e-02 5.860833816622772890e-02 5.591170246814054778e-02 5.306874759401910419e-02 5.008487478031400930e-02 4.698161647416979753e-02 4.380306197092113940e-02 4.061685079471991783e-02 3.750669571361441718e-02 3.455461073855629894e-02 3.181437068252510741e-02 2.928351197148766280e-02 2.688655757701151339e-02 2.448088553710456652e-02 2.188579597644723512e-02 1.892218714461968432e-02 1.544583915055999443e-02 1.136340039007131472e-02 6.631152979637433206e-03 1.314090923807429171e-03 4.949286190324728857e-03 1.174895724855305745e-02 1.929569392069632391e-02 2.757729146893405162e-02 3.652256178912603041e-02 4.595391802335292708e-02 5.556833390061909073e-02 6.495413037149047608e-02 7.364540340220429582e-02 8.120429932443024024e-02 8.730996128857654304e-02 9.182293016145823272e-02 9.478858885056169747e-02 9.635218703000247853e-02 9.659333558053471991e-02 9.534689726431681833e-02 9.212005067223420773e-02 8.618855943481913695e-02 7.686750368132332090e-02 6.389012358300455441e-02 4.790353770484903628e-02 3.164540472641827473e-02 2.417238297707562447e-02 3.403314480581450668e-02 4.977513060898669517e-02 6.341724142622212623e-02 7.232355104227521092e-02 7.584448892007071563e-02 7.447101839129718903e-02 6.917928628297920213e-02 6.062053107425293547e-02 4.855693972656186658e-02 3.210217488947554598e-02 1.124534202926997031e-02 1.788445741636589606e-02 4.695562896142944226e-02 7.629938456427864946e-02 1.021263099897774806e-01 1.216548068525232229e-01 1.336930582747518914e-01 1.389930174155710463e-01 1.399921467102377137e-01 1.399854476185621033e-01 1.420084554379617003e-01 1.478330726703605547e-01 1.574045757523821198e-01 1.688709295106885777e-01 1.792093198849525060e-01 1.852808410781747184e-01 1.849619497295735826e-01 1.779723167289396224e-01 1.661452120748013739e-01 1.530020436660779748e-01 1.424770094588493907e-01 1.368722675031689984e-01 1.353248982925803201e-01 1.345412851741998317e-01 1.310805595832817971e-01 1.230535080316050023e-01 1.106005333646784272e-01 9.550056708530475780e-02 8.021896062536428007e-02 6.682548408573739385e-02 5.682752130030233745e-02 5.276630715643578634e-02 5.854586115102693167e-02 7.439552936473221856e-02 9.561946924489059252e-02 1.168102266687682800e-01 1.337246622302399879e-01 1.436389627462713869e-01 1.454755145929838012e-01 1.397441148422833845e-01 1.282541284031934736e-01 1.136432518030292549e-01 9.879972061262350114e-02 8.623635452194042261e-02 7.750226412841426660e-02 7.290637076301870190e-02 7.187152198325132135e-02 7.363781888391268682e-02 7.761264942214723961e-02 8.324184098580103552e-02 8.981840830546659882e-02 9.649357907557609693e-02 1.024304911094752191e-01 1.069574105169967398e-01 1.096533763250660543e-01 1.103672460190235349e-01 1.091925232125516010e-01 1.064183307644155640e-01 1.024699250104618015e-01 9.784624643820184764e-02 9.305810464689216743e-02 8.856891738437243367e-02 8.474107109415060513e-02 8.179484485998554655e-02 7.979033874493812739e-02 7.864023157257098162e-02 7.815052507502433243e-02 7.807493694887271407e-02 7.816580385494156791e-02 7.821079543162406944e-02 7.805315864733167186e-02 7.759802458059177066e-02 7.680830718929070045e-02 7.569314496194072539e-02 7.429138927893745581e-02 7.265281980391546934e-02 7.082026559153467571e-02 6.881601438412807137e-02 6.663525089999720874e-02 6.424765038848416487e-02 6.160614978619103482e-02 5.866019242021017904e-02 5.537008491844930963e-02 5.171960989963520633e-02 4.772526117661685802e-02 4.344182529161214751e-02 3.896512924301176461e-02 3.443343506154094430e-02 3.002893995596794818e-02 2.597909247515400519e-02 2.255092608609677099e-02
7.770225764456208106e-02 7.697266806734141820e-02 7.588048797886368102e-02 7.445201932466272154e-02 7.272033022797197432e-02 7.072140559850792485e-02 6.848958059563389766e-02 6.605307739351092000e-02 6.343075481137985805e-02 6.063123974869206317e-02 5.765530545015290498e-02 5.450166319133582793e-02 5.117535637618754463e-02 4.769690904508785967e-02 4.410950332664998613e-02 4.048089919597616659e-02 3.689676613152331752e-02 3.344311132047129986e-02 3.017862748778814622e-02 2.710378774159650367e-02 2.414018299958859554e-02 2.113419700807311549e-02 1.788838871195554125e-02 1.420829596323539175e-02 9.946613553791382525e-03 5.049296327177734550e-03 1.371598778715115525e-03 7.200368817582129995e-03 1.415667233278304626e-02 2.174674648794380771e-02 2.991200510371078841e-02 3.859463397041232313e-02 4.768691317048266709e-02 5.698973860713409806e-02 6.619224806904669411e-02 7.488812812823297804e-02 8.263221866836935325e-02 8.902533148288185871e-02 9.380044502999508593e-02 9.687253934685192969e-02 9.831291309721945648e-02 9.822833318129448044e-02 9.657545666069893009e-02 9.300493984619970234e-02 8.685178327120837705e-02 7.732666691884940158e-02 6.386410582743701214e-02 4.656741443833704863e-02 2.710301264983638880e-02 1.555654992675159672e-02 2.996451461970065303e-02 4.989630640759170482e-02 6.651763818193358324e-02 7.735542346751343723e-02 8.158365567100524240e-02 7.962046596085467498e-02 7.271491543566098448e-02 6.216809896326766505e-02 4.848679923206940245e-02 3.119627229787300116e-02 1.059955841501257663e-02 1.982820416580796316e-02 4.924641688745546447e-02 7.938527948773470289e-02 1.062549154727711886e-01 1.267881502272308614e-01 1.395377326303203214e-01 1.451359784904798222e-01 1.460564558994150719e-01 1.457233276997505211e-01 1.473299848724785033e-01 1.528425083587399147e-01 1.624401457733045395e-01 1.744301536545453668e-01 1.857427566984527212e-01 1.929974015253289599e-01 1.937599238096316123e-01 1.874908086346727121e-01 1.758743337386839967e-01 1.624092986434049202e-01 1.511461517103184216e-01 1.446193624272099076e-01 1.421464188365328118e-01 1.403619092739188112e-01 1.355662290275873039e-01 1.256775991315678132e-01 1.108835601861033610e-01 9.325948920998189395e-02 7.569305298545032923e-02 6.061587079665984451e-02 4.984354011130218837e-02 4.664705549826639319e-02 5.521767800149652433e-02 7.394055719192718645e-02 9.682985601963291222e-02 1.183493212678177198e-01 1.344217366503103750e-01 1.426162436089719321e-01 1.422696502278778252e-01 1.343811973515545433e-01 1.212468055912702958e-01 1.059002561021900185e-01 9.143042237496283586e-02 8.021358075205817229e-02 7.324677200099005692e-02 7.012357362141256878e-02 6.987807404477990036e-02 7.184315513381585305e-02 7.573849588066347560e-02 8.125862425683759438e-02 8.778659838705091256e-02 9.445637855299955643e-02 1.003877218692728474e-01 1.048852342054599901e-01 1.075342329121825313e-01 1.082134581716650001e-01 1.070594977547488086e-01 1.044076988481206364e-01 1.007235249449584952e-01 9.653132404690617507e-02 9.234389509443688415e-02 8.859606053002871962e-02 8.558890077117660422e-02 8.345611127584877387e-02 8.216388479673455980e-02 8.154595938982464598e-02 8.136100601613789618e-02 8.135219957314519801e-02 8.129336806194537024e-02 8.101601606131507427e-02 8.041880748519264488e-02 7.946367140006678487e-02 7.816260664628725541e-02 7.655875195028959135e-02 7.470527001961865809e-02 7.264588950229054765e-02 7.040089946880463689e-02 6.796140343662758487e-02 6.529264653869258639e-02 6.234486483803866608e-02 5.906836052505495122e-02 5.542906011431477514e-02 5.142162661528660444e-02 4.707868895633506023e-02 4.247627671590560594e-02 3.773670926644428353e-02 3.303075449952552756e-02 2.858020598859575823e-02 2.465778368712464100e-02 2.156833517658326982e-02 1.957575050079178244e-02
8.086703490755188517e-02 8.062504110539478464e-02 7.996969946752635616e-02 7.891306006582049504e-02 7.747767800245965175e-02 7.569422243427682828e-02 7.359778644294753813e-02 7.122329165892735126e-02 6.860076744586252051e-02 6.575162095019061737e-02 6.268714253132155745e-02 5.941025578642752936e-02 5.592085728504210540e-02 5.222408620444064786e-02 4.833973950159121957e-02 4.431005666714555452e-02 4.020243468938033971e-02 3.610349697610916453e-02 3.210180707177423542e-02 2.825942962412226686e-02 2.457855354740953388e-02 2.097705260829383841e-02 1.728949440990159778e-02 1.330041449358984260e-02 8.799969400759052179e-03 3.666589386197723153e-03 2.586093229926683407e-03 9.205722209723054411e-03 1.663093526674593731e-02 2.466896092279612443e-02 3.319463695068750053e-02 4.208841207012687519e-02 5.122294197982493746e-02 6.043466985571515487e-02 6.949066076041998663e-02 7.807115464367571367e-02 8.578618479917064776e-02 9.223165633331127655e-02 9.707146304855425456e-02 1.001139003369394126e-01 1.013390408854495522e-01 1.008379406872785961e-01 9.865749388513733731e-02 9.460922598326136634e-02 8.816083338226889110e-02 7.851906075600270651e-02 6.491363214988296604e-02 4.698612382127788367e-02 2.520783736627462204e-02 5.369359753749258952e-03 2.643910773843492421e-02 5.003994206273463391e-02 6.940307071650018977e-02 8.226983142311269925e-02 8.749822906939298817e-02 8.524833011267353433e-02 7.683283271754445809e-02 6.407281703207302892e-02 4.832584317468922169e-02 2.988672534178149140e-02 1.030993045181038785e-02 2.256483304846543941e-02 5.178271557919940371e-02 8.219357627530804455e-02 1.096841546251432487e-01 1.309593072786120471e-01 1.443387178210907840e-01 1.503223510130624052e-01 1.513615481872274404e-01 1.508947760934531979e-01 1.521360870887346339e-01 1.571873657155606063e-01 1.665571371738466255e-01 1.788909037882998876e-01 1.911903895058104652e-01 1.998359209862556052e-01 2.020099936291090137e-01 1.968168991939700241e-01 1.856963524733774573e-01 1.720454463878445805e-01 1.599922059101728244e-01 1.523326831147575056e-01 1.486483910685732490e-01 1.455697120047144966e-01 1.391531164833559875e-01 1.271232537363994608e-01 1.097402661210637037e-01 8.943607159780192495e-02 6.958989856148545261e-02 5.300370597583504290e-02 4.171484423565473276e-02 3.980360312747702189e-02 5.142970502195746280e-02 7.270947781159117773e-02 9.683579805527367523e-02 1.183514535725362221e-01 1.333662096990965995e-01 1.397486034902550300e-01 1.372648183163598379e-01 1.274213165110525126e-01 1.130157099360543232e-01 9.747646415980938672e-02 8.402314429077033242e-02 7.467784433821129941e-02 6.959811855214254050e-02 6.760606107053102054e-02 6.758350039050881053e-02 6.923705499457859236e-02 7.277214531973688616e-02 7.817363402670882144e-02 8.485146966567408411e-02 9.182056364034925366e-02 9.807234963874730815e-02 1.028366988644533186e-01 1.056826239675733164e-01 1.065147206566580546e-01 1.055187418778257280e-01 1.030858773301533554e-01 9.972967084853570641e-02 9.600184765776277607e-02 9.241094840756584883e-02 8.934992881018069544e-02 8.704427190178629092e-02 8.553484687873684489e-02 8.470240434698936283e-02 8.432444299867250526e-02 8.414262191200916341e-02 8.391970407510951357e-02 8.347544008922101744e-02 8.270091118679438746e-02 8.155575964300926239e-02 8.005362457366986539e-02 7.824069266999958416e-02 7.617205273670414611e-02 7.389056510451437465e-02 7.141255526785389440e-02 6.872319253914099813e-02 6.578194638578749309e-02 6.253585576846279470e-02 5.893662758715469824e-02 5.495743228837620536e-02 5.060646861227630772e-02 4.593617967448972855e-02 4.104871343627890939e-02 3.609942026827277217e-02 3.130042976247206926e-02 2.692402690937904450e-02 2.329570903058163223e-02 2.074384120669242604e-02 1.946429620375714209e-02 1.935942336505832445e-02
8.339057257734623640e-02 8.371018055191002671e-02 8.358745509334426782e-02 8.301677574393108439e-02 8.200467973115344034e-02 8.056922175714438528e-02 7.873792046902994279e-02 7.654429209702688641e-02 7.402329721974386378e-02 7.120642911046844159e-02 6.811755154070799068e-02 6.477078951615339308e-02 6.117161416305864213e-02 5.732164335687295331e-02 5.322665802756686160e-02 4.890612552073655972e-02 4.440141063810116445e-02 3.977908832285306784e-02 3.512557187930036989e-02 3.053006865669021311e-02 2.605563101875188470e-02 2.170396489827515485e-02 1.738787641556928387e-02 1.292966471703305836e-02 8.096083474535520699e-03 2.677629566343070911e-03 3.653800751434208276e-03 1.073516178638424939e-02 1.867322298839012296e-02 2.733427003558037971e-02 3.653966310720196259e-02 4.608388587705933293e-02 5.575412701449174169e-02 6.533273557665403297e-02 7.458215689583939934e-02 8.322307347938426303e-02 9.092437822154399163e-02 9.732262888802364897e-02 1.020763213051369689e-01 1.049400315809640993e-01 1.058227840817249910e-01 1.047839721585796524e-01 1.019323605406532440e-01 9.724247585746334521e-02 9.037884518825074764e-02 8.066471661523091918e-02 6.728053211951620649e-02 4.965280723532030510e-02 2.795183154553805907e-02 6.383488519527349622e-03 2.555639743938542888e-02 5.077102279693825049e-02 7.213618656552679698e-02 8.686612234970876589e-02 9.327643283475632596e-02 9.108721168742145435e-02 8.146150556073238069e-02 6.653487008575319217e-02 4.847794438768908420e-02 2.870134545856012701e-02 1.160797739286553894e-02 2.633894685521974768e-02 5.476445173327804811e-02 8.483441055062690417e-02 1.124134931749962013e-01 1.340598318279950241e-01 1.479034311377440958e-01 1.543138226422808290e-01 1.556643587708702314e-01 1.552782298471570011e-01 1.562248380177357898e-01 1.606587774835603055e-01 1.695154069840279498e-01 1.819887854751947587e-01 1.952947858247968405e-01 2.055731570782944051e-01 2.095346992664521013e-01 2.058187732656454050e-01 1.955169834087193970e-01 1.818366814160909395e-01 1.689342763447276574e-01 1.598916295555249667e-01 1.546509637161015416e-01 1.499337975801520451e-01 1.415893663860732510e-01 1.271579226099156523e-01 1.070039011381602179e-01 8.398392634731331741e-02 6.204484311302165683e-02 4.432625553489621950e-02 3.281929709774308868e-02 3.247324739379643666e-02 4.716069621514314136e-02 7.059027585959680440e-02 9.563078182362223789e-02 1.169539833807828888e-01 1.308163518749873577e-01 1.353752296588329185e-01 1.308423447142400553e-01 1.192637335474695109e-01 1.039795502049957743e-01 8.883064311090650700e-02 7.705489541105410567e-02 6.998355084614056587e-02 6.663856174503993146e-02 6.518356582204296035e-02 6.469166685819922880e-02 6.553362920256593227e-02 6.856890160218648278e-02 7.406950190954841862e-02 8.131830255832352139e-02 8.903817031738291143e-02 9.598885221340155982e-02 1.012911950519356924e-01 1.045032486462028759e-01 1.055772806467805691e-01 1.047729727908822961e-01 1.025572602567402097e-01 9.950208929882629894e-02 9.618506979959932923e-02 9.309844306007966641e-02 9.057688548318042210e-02 8.875967992221038549e-02 8.759916732600096789e-02 8.691179476949333071e-02 8.645071169953548462e-02 8.597396974345355991e-02 8.529142053663371636e-02 8.428612152161933657e-02 8.291411739832908745e-02 8.118909601547560917e-02 7.915846239286383756e-02 7.687701503016597382e-02 7.438408902266936684e-02 7.168914302659272486e-02 6.876869427993761996e-02 6.557442879991132179e-02 6.204932543295808151e-02 5.814701044289015408e-02 5.384983501103220854e-02 4.918287094182673125e-02 4.422321090532711080e-02 3.910587367244588997e-02 3.402875263415179596e-02 2.925832330413096274e-02 2.513120439506467269e-02 2.202518838065988319e-02 2.024397794263385272e-02 1.981651428449180893e-02 2.041031822673996382e-02 2.150934141057294149e-02
8.516849574494686492e-02 8.609304370380957416e-02 8.657098663452844622e-02 8.657824279224834996e-02 8.610245709592873053e-02 8.514396060134264699e-02 8.371555012427299436e-02 8.184082325004564396e-02 7.955100146716527487e-02 7.688049396266294355e-02 7.386186909223660391e-02 7.052131804491851286e-02 6.687595562455581066e-02 6.293421655038848594e-02 5.870003919369243955e-02 5.418050055559756051e-02 4.939527761571629177e-02 4.438507351268688311e-02 3.921526933942244553e-02 3.397081977186038049e-02 2.873922888747726390e-02 2.358119577778940504e-02 1.849435186941239886e-02 1.338398149726661469e-02 8.060713551686995298e-03 2.296246048796757484e-03 4.290662240930846229e-03 1.169129552348943495e-02 2.006706830137967162e-02 2.934322921861514180e-02 3.933917608517406572e-02 4.979330741940806576e-02 6.039904077453964182e-02 7.083439894365717304e-02 8.077692597935441643e-02 8.990315613235200232e-02 9.788115378437184377e-02 1.043717842170029109e-01 1.090536963545432753e-01 1.116751856237307022e-01 1.121154125589605283e-01 1.104162130813255843e-01 1.067377796734488155e-01 1.012151446263458016e-01 9.375937158056446563e-02 8.393146924439000289e-02 7.104250832521047387e-02 5.457078044468224171e-02 3.511583253589821429e-02 1.919620831013288398e-02 2.939125246136525468e-02 5.285263485701540559e-02 7.493413706093249305e-02 9.102572055721182276e-02 9.860257168503008818e-02 9.677608110490143467e-02 8.637417945239495021e-02 6.963553224432222910e-02 4.942057497118563375e-02 2.858120273891902666e-02 1.555979733953626563e-02 3.136986233382786649e-02 5.840542235889401718e-02 8.745772983262785349e-02 1.144974478281096941e-01 1.360395715946015882e-01 1.500895526126604373e-01 1.569060661266286627e-01 1.587356548659915878e-01 1.586477860351725166e-01 1.593822396828821764e-01 1.630437593303083466e-01 1.710896463857845273e-01 1.834967067087405757e-01 1.978544388449196278e-01 2.100483351421925937e-01 2.162119352516834736e-01 2.144052487033165366e-01 2.052672410208370990e-01 1.917218401909737135e-01 1.778937839160881773e-01 1.671686297679636501e-01 1.599610965281941521e-01 1.532140903495814166e-01 1.426338650584572931e-01 1.255956183110240876e-01 1.026042855426245459e-01 7.702198253628234070e-02 5.346817404523855621e-02 3.535294486370097605e-02 2.393794700508715401e-02 2.498769080126158823e-02 4.246732939483799374e-02 6.772170558447669630e-02 9.355320947053306913e-02 1.146503717728058064e-01 1.273442939608410152e-01 1.300771449896238052e-01 1.235448190910607702e-01 1.104008854955848135e-01 9.461442953708641690e-02 8.047528326518772757e-02 7.102521343961525069e-02 6.641326395780455805e-02 6.433541603946400789e-02 6.261312290651176171e-02 6.088846203141719954e-02 6.048933456898540617e-02 6.312175252041937745e-02 6.925497398871685584e-02 7.772741326757968972e-02 8.672579714399425432e-02 9.470464152701939253e-02 1.006987986476273189e-01 1.043067877912531860e-01 1.055780453171290961e-01 1.048829398969134408e-01 1.027845185974648329e-01 9.991655803079060871e-02 9.687155682096118547e-02 9.410691862321393653e-02 9.188405591012166473e-02 9.025572507236324926e-02 8.910454271096379664e-02 8.821562460906726133e-02 8.735457520795437969e-02 8.632694006634498984e-02 8.500921126794512561e-02 8.335319580556153907e-02 8.137095995422066741e-02 7.910872807445173960e-02 7.661784775039863493e-02 7.393024392808475453e-02 7.104424028201286601e-02 6.792369018936222913e-02 6.450947680781767002e-02 6.073907620564805016e-02 5.656847016659462268e-02 5.199158140810611339e-02 4.705475876480332692e-02 4.186649575204293844e-02 3.660467781879277877e-02 3.152436201512726077e-02 2.696538862213653659e-02 2.334151201626203168e-02 2.105282534507237763e-02 2.026955574400860632e-02 2.074507897761591196e-02 2.193474131147964482e-02 2.328669491006272671e-02 2.439739463126500488e-02
8.613881070180554045e-02 8.767837035924523625e-02 8.879158975724063541e-02 8.943747384368677666e-02 8.958464003269196729e-02 8.921344255291241421e-02 8.831734334402480124e-02 8.690314280710871586e-02 8.498975299165335839e-02 8.260537659529371135e-02 7.978326590294647358e-02 7.655665768309023733e-02 7.295393059477289777e-02 6.899535345041364620e-02 6.469278313591218799e-02 6.005316494359094759e-02 5.508566355833838246e-02 4.981088905982766768e-02 4.426931329544395860e-02 3.852497152107094147e-02 3.266027048581533060e-02 2.675865263684255174e-02 2.087485761354957586e-02 1.499878972391671672e-02 9.029877472727374996e-03 2.838752712961987133e-03 4.296250038356433203e-03 1.195165669662128990e-02 2.067624960134104364e-02 3.046916548087290344e-02 4.120999310935796051e-02 5.264110705179012722e-02 6.440013941956439225e-02 7.606300357486832364e-02 8.718399379723090759e-02 9.732473581731015955e-02 1.060703345370933026e-01 1.130390655872298977e-01 1.178978831300159513e-01 1.203947683900653126e-01 1.204071368825876814e-01 1.179850455238506818e-01 1.133481663112507060e-01 1.067942309171913545e-01 9.851698035464569181e-02 8.842135030073691726e-02 7.611814937312764984e-02 6.131576772919138107e-02 4.498137763261723931e-02 3.285509070434948498e-02 3.779944317483382998e-02 5.699796085735705370e-02 7.815210853666094970e-02 9.474950951572946867e-02 1.032116274388744648e-01 1.019125472648356179e-01 9.120682049251724322e-02 7.327079543897624392e-02 5.154529855206491096e-02 3.063512896531477708e-02 2.215647884154977112e-02 3.781386663222641858e-02 6.290455489299576208e-02 9.023813478720993375e-02 1.160452679001626325e-01 1.369201635388371252e-01 1.508285522088403940e-01 1.579570506233827221e-01 1.603880934592234742e-01 1.607976941239760427e-01 1.614034496983166034e-01 1.641483649480470208e-01 1.711017635151041161e-01 1.832698540106352803e-01 1.987768309165560132e-01 2.132143399781068205e-01 2.220163733760328884e-01 2.225550611228376552e-01 2.149219222569412890e-01 2.016627014060735634e-01 1.867998581236479660e-01 1.740336400604656497e-01 1.643803262257663156e-01 1.551766636405197131e-01 1.420831473789401223e-01 1.223379169363327107e-01 9.662616167711508830e-02 6.892691836585665421e-02 4.474387187130296484e-02 2.775411151951294106e-02 1.696356473597195394e-02 1.798110099161042905e-02 3.773410761693771209e-02 6.473169168670586671e-02 9.143890211513054644e-02 1.123525400973750671e-01 1.238252640166336987e-01 1.246187581643553449e-01 1.159974525900692305e-01 1.013461264537018069e-01 8.541175624567526325e-02 7.296347675326092519e-02 6.641996158670909756e-02 6.413601873768812189e-02 6.255839661381940031e-02 5.962433667117977149e-02 5.587754019494723529e-02 5.394283045338214844e-02 5.664618654836044848e-02 6.434532219960066579e-02 7.484799753465504191e-02 8.557502625333918145e-02 9.472842613110608878e-02 1.013702223261764984e-01 1.052321859354688610e-01 1.065215991199499196e-01 1.057512389407678360e-01 1.035876916171339646e-01 1.007153086824921495e-01 9.771999625929365940e-02 9.500466298625631634e-02 9.275223987705154272e-02 9.094493369159560581e-02 8.942936607281685990e-02 8.799980915411269311e-02 8.646983013601824974e-02 8.471506487137850372e-02 8.268468236727206933e-02 8.038828045267826239e-02 7.786830748760011078e-02 7.516849577754140810e-02 7.230784462100779686e-02 6.926729181368282418e-02 6.599205447607649211e-02 6.240762701233264209e-02 5.844362837140012340e-02 5.405870466635882832e-02 4.926148619298859749e-02 4.412583195753438242e-02 3.880182673237510954e-02 3.352616965263071486e-02 2.863449516517848834e-02 2.456519332339413345e-02 2.180163913544173881e-02 2.066108484203752621e-02 2.101476577165234741e-02 2.231169879711920531e-02 2.391381309430827204e-02 2.533096905259729983e-02 2.625371075404320936e-02 2.651126477102137835e-02
8.628520440208660436e-02 8.841751755943950963e-02 9.016558465197713201e-02 9.147472845138458764e-02 9.229671436541679597e-02 9.259248007378463596e-02 9.233459084528748695e-02 9.150903086578113244e-02 9.011591276781294457e-02 8.816873664099818264e-02 8.569199141146069398e-02 8.271718972416711169e-02 7.927785218987155880e-02 7.540443524429606137e-02 7.112057610036147393e-02 6.644209593427392868e-02 6.137976327535461796e-02 5.594580935253662402e-02 5.016275653849017885e-02 4.407162064679679553e-02 3.773542682003526438e-02 3.123372180428365258e-02 2.464503869257014118e-02 1.801848750428964446e-02 1.134820928489103063e-02 4.665348601582371309e-03 3.675327905391910684e-03 1.137604989808334993e-02 2.037184085145670939e-02 3.055852438623627224e-02 4.190915358468358387e-02 5.423337409487787725e-02 6.717568512359763100e-02 8.025238051538484407e-02 9.290318460198149220e-02 1.045442227339496294e-01 1.146137288372480745e-01 1.226077470437165612e-01 1.281097927458541563e-01 1.308228935212681077e-01 1.306101088125940779e-01 1.275374986102688901e-01 1.218938038276199815e-01 1.141449944697478930e-01 1.047921913092691032e-01 9.416708742594623316e-02 8.232243225866180125e-02 6.929648816940167655e-02 5.611930884486179827e-02 4.693236784233748710e-02 4.918130485262946217e-02 6.354697740671166883e-02 8.220502549864755482e-02 9.817165075080785952e-02 1.069393805650718093e-01 1.061159951492796488e-01 9.551019555224013469e-02 7.713744894459684254e-02 5.496735396649948119e-02 3.544516299689731004e-02 3.090703679963945072e-02 4.572182383920333354e-02 6.840571208156004390e-02 9.334749455667455675e-02 1.172099455101490856e-01 1.368014067667593092e-01 1.501467443886491948e-01 1.574175781052815637e-01 1.605107211497749931e-01 1.615768530717171803e-01 1.621263917840901347e-01 1.638341717810862797e-01 1.694676937190498223e-01 1.813063905536180243e-01 1.981452991857898527e-01 2.151970856367343976e-01 2.270635463320012370e-01 2.303457380103310637e-01 2.245166290126434094e-01 2.116527665046142315e-01 1.955937963088750786e-01 1.803590816029802257e-01 1.677149851916762135e-01 1.556138727192198090e-01 1.398056243830865242e-01 1.174248441747157007e-01 8.938286088703933929e-02 6.046576342327280446e-02 3.755116571416289295e-02 2.458172373920274739e-02 1.581299711363776464e-02 1.328144775057000550e-02 3.414813823491039124e-02 6.297063235230460077e-02 9.065920459686444000e-02 1.113031338850686142e-01 1.212850048059953695e-01 1.197796447886174398e-01 1.087611122960386173e-01 9.253518748975131381e-02 7.684622267965732223e-02 6.688514515995649945e-02 6.365804141936177996e-02 6.319031885295391116e-02 6.112970352092143844e-02 5.597790249473404839e-02 4.941502014062557069e-02 4.586694118636499423e-02 4.971971196206893123e-02 6.031402176498953938e-02 7.356458703605678329e-02 8.617820565498718333e-02 9.636412576030346788e-02 1.033884340337925256e-01 1.072111466724618434e-01 1.082402981690522015e-01 1.071397643982084924e-01 1.046653961092825907e-01 1.015257189516937525e-01 9.827463596875740670e-02 9.524987107800161890e-02 9.256853493272421129e-02 9.017654368037901491e-02 8.792920056367201087e-02 8.567113193750962308e-02 8.329108304213134195e-02 8.074266909647893897e-02 7.803527449486896694e-02 7.520611069745783417e-02 7.228656864810825700e-02 6.927524330589060475e-02 6.612658238501767372e-02 6.275816861297890681e-02 5.907303569118618064e-02 5.498914210454363544e-02 5.046796061380277865e-02 4.553735475782202252e-02 4.030839010247081605e-02 3.498964645018572822e-02 2.990403091426302451e-02 2.550479519120059033e-02 2.234669184627008712e-02 2.089383287114789448e-02 2.115952917232123698e-02 2.260735988385304679e-02 2.451368101597741975e-02 2.629599445179732486e-02 2.757952545377433812e-02 2.815175070976052435e-02 2.791192743358183320e-02 2.683672803941768506e-02
8.563673341277519557e-02 8.831072558571240183e-02 9.066011213253795387e-02 9.262060828845070093e-02 9.413083661412463554e-02 9.513511510337396837e-02 9.558639382300757048e-02 9.544902989519388203e-02 9.470100335826964200e-02 9.333512902149565527e-02 9.135884645116541802e-02 8.879230995578474284e-02 8.566478251558425072e-02 8.200976045441198126e-02 7.785975659007668415e-02 7.324210204835822358e-02 6.817727157514157088e-02 6.268087145327612408e-02 5.676944664529585266e-02 5.046878414124478240e-02 4.382178312790366986e-02 3.689179068902643382e-02 2.975733369884650883e-02 2.249699374003758315e-02 1.517548123614973106e-02 7.931193348005462565e-03 3.488442180929903456e-03 9.919881287437037898e-03 1.903962741782829621e-02 2.949032384392129280e-02 4.127646771046841745e-02 5.431125101776268504e-02 6.831032329668162983e-02 8.279508231358850834e-02 9.713625610057957660e-02 1.106171241902523528e-01 1.225029266196704242e-01 1.321072193774355530e-01 1.388509208439660525e-01 1.423151316465145755e-01 1.422916873254131964e-01 1.388318370440502214e-01 1.322809495954781200e-01 1.232687610531243566e-01 1.126143454450138220e-01 1.011329257258584968e-01 8.943460252566384772e-02 7.796887422299782211e-02 6.764793673443873778e-02 6.101626492618916764e-02 6.214568498109815375e-02 7.233527636995640275e-02 8.744135276895791120e-02 1.015395952059001961e-01 1.097592285044784871e-01 1.090923276897085015e-01 9.882318758931930847e-02 8.077954793467205519e-02 5.943278025723954666e-02 4.267425602763447179e-02 4.129479205055728436e-02 5.499708101760493462e-02 7.494959163667168356e-02 9.691486373691923784e-02 1.181630833408309350e-01 1.358551927387481872e-01 1.481781868961760396e-01 1.553592665983729026e-01 1.591068893995777334e-01 1.609324815675911569e-01 1.614790079616714724e-01 1.620704546783896804e-01 1.662603452404569360e-01 1.778224617130855501e-01 1.962924263274621051e-01 2.163511212232317182e-01 2.316443373174562337e-01 2.379723979584972005e-01 2.341567629986209265e-01 2.217204597089545981e-01 2.042302737728221573e-01 1.860239057296165788e-01 1.697878524757986951e-01 1.543679544497805756e-01 1.357810884911474225e-01 1.110922920543318676e-01 8.149963969845006040e-02 5.294574691294761520e-02 3.438226882944210583e-02 2.788110320001077613e-02 2.121850291507158121e-02 1.457882286743478195e-02 3.404186790035455823e-02 6.438864974948500797e-02 9.280488906949835304e-02 1.127046465884715271e-01 1.205507897574707582e-01 1.160713331460962033e-01 1.021378007035799867e-01 8.423375051864136209e-02 6.938444911030118567e-02 6.286083415615541237e-02 6.302644197388325431e-02 6.350949888520407427e-02 5.989936153678970115e-02 5.154183184742335694e-02 4.134550268090524117e-02 3.646761164019488716e-02 4.350389208918727796e-02 5.838895412899002685e-02 7.461258641663931490e-02 8.882481991366930618e-02 9.961251333542595066e-02 1.065897846723905112e-01 1.099937810663043636e-01 1.104370781075712654e-01 1.087128540317974096e-01 1.056318158833771809e-01 1.018934081510976253e-01 9.800184788439159078e-02 9.423772411194920873e-02 9.068622963159735095e-02 8.730604348943070414e-02 8.400965790694750468e-02 8.072652538658445232e-02 7.743308191228874537e-02 7.414894798069272819e-02 7.090953439669542280e-02 6.773067734063238643e-02 6.458144000997097234e-02 6.137673998341571652e-02 5.799275729658200790e-02 5.429889200789028703e-02 5.019526945716121930e-02 4.564632065557037988e-02 4.070660774294886791e-02 3.554140664482022954e-02 3.044896014105537979e-02 2.588767962345457294e-02 2.247473885421300693e-02 2.081937328426944345e-02 2.109044294242957279e-02 2.277680588741121809e-02 2.506894214303976090e-02 2.729158420978440233e-02 2.900573746616982168e-02 2.995755867661789237e-02 3.001942818369474075e-02 2.915086291361000323e-02 2.737405179417613799e-02 2.475751518760478317e-02
8.426535340381965944e-02 8.740589852326757780e-02 9.029425488862732885e-02 9.286061895155335588e-02 9.503479493650988930e-02 9.674861663749874385e-02 9.793881108110384648e-02 9.855011820713643900e-02 9.853837004676593847e-02 9.787313034630679143e-02 9.653942785877579758e-02 9.453811950902257788e-02 9.188453453574885188e-02 8.860531262950725739e-02 8.473376505964744232e-02 8.030460578252884840e-02 7.534938087630851933e-02 6.989414630705478859e-02 6.396065999386572887e-02 5.757141925675684363e-02 5.075738346794201467e-02 4.356559268789734346e-02 3.606292714265142696e-02 2.833357698872896943e-02 2.047712237963593418e-02 1.267100224298941917e-02 6.035677128655120988e-03 8.001655914928681307e-03 1.667282452822412345e-02 2.719304708552817626e-02 3.921528313623658113e-02 5.272058023644646263e-02 6.753546234074468690e-02 8.325292148115520652e-02 9.924181252830616140e-02 1.147006081819584716e-01 1.287365110884971797e-01 1.404562702926848983e-01 1.490584213668414981e-01 1.539205452159657372e-01 1.546790246504449184e-01 1.513001299131493671e-01 1.441365497179960542e-01 1.339505168998427198e-01 1.218667462209833546e-01 1.092121950230826311e-01 9.724634153329364539e-02 8.693141511833052393e-02 7.905085294334342205e-02 7.476586433882762006e-02 7.577715676672303058e-02 8.285282879873197281e-02 9.403116574047343246e-02 1.051609337620802859e-01 1.117975578623716937e-01 1.106916251705544474e-01 1.007538141404505372e-01 8.367637577278977390e-02 6.438484875119113160e-02 5.142278796835297178e-02 5.275289393387137815e-02 6.535932984874345819e-02 8.242514629027684891e-02 1.009773215105587846e-01 1.190544696184657886e-01 1.343015363630285230e-01 1.451615455078056061e-01 1.519918608506766744e-01 1.563288279868230435e-01 1.589583907232779980e-01 1.595377867289244911e-01 1.590007283782343961e-01 1.617852055592348681e-01 1.733303226239042982e-01 1.938580825436763133e-01 2.172854799308260865e-01 2.362278976163512123e-01 2.457410701918314733e-01 2.440086104249392374e-01 2.319207117132608964e-01 2.126717707815475311e-01 1.909145677554898446e-01 1.704490982909790120e-01 1.513549093946720825e-01 1.301401319633399278e-01 1.038247882191576793e-01 7.397267057383812017e-02 4.816088374235463765e-02 3.675979136053921653e-02 3.528965501622953471e-02 2.901483088499681381e-02 2.169379349134809010e-02 3.955845368950765273e-02 7.055824750046253702e-02 9.889338559149618568e-02 1.170981901911041650e-01 1.217950389241497233e-01 1.134348597911907369e-01 9.600902929531354713e-02 7.651500544390615888e-02 6.356352097850816174e-02 6.149327303999818639e-02 6.463470337062506010e-02 6.498811193268623498e-02 5.883756896413271792e-02 4.640812632747950972e-02 3.165443857222342838e-02 2.648790534726460852e-02 3.990520914264937546e-02 5.962075607812320627e-02 7.826472426836116048e-02 9.339506705467751080e-02 1.041844970084347677e-01 1.106277117983625463e-01 1.132241973389317841e-01 1.127549158998802786e-01 1.100962230807658870e-01 1.060700433063855863e-01 1.013396905434854334e-01 9.636037936213094623e-02 9.138615439283040431e-02 8.652167990058007296e-02 8.179439306719124558e-02 7.721856275275375270e-02 7.283046762738372426e-02 6.868807907125690226e-02 6.484264299272801679e-02 6.129973736845661936e-02 5.799133952085009508e-02 5.477530630922704952e-02 5.146505775675914302e-02 4.787804346398143174e-02 4.388630798005355854e-02 3.945796881916956156e-02 3.468886940544024106e-02 2.983293484095279891e-02 2.534152233455465308e-02 2.188932643699652639e-02 2.023207840717573466e-02 2.069228050518389858e-02 2.277034916234807124e-02 2.556629878070947742e-02 2.832241170448748790e-02 3.054662007124016310e-02 3.194974072120582848e-02 3.237903508360582411e-02 3.177650291265589344e-02 3.015345965803783307e-02 2.757335777674737795e-02 2.413870035826605476e-02 1.998035251629038528e-02
8.228303180504614733e-02 8.579561848182516715e-02 8.913690386056348502e-02 9.223504683807932925e-02 9.501513520887193420e-02 9.740101118891406062e-02 9.931766824628104895e-02 1.006941669934335870e-01 1.014669135739590111e-01 1.015830246505137757e-01 1.010033856348909742e-01 9.970491999939526395e-02 9.768156448545191328e-02 9.494353188739571014e-02 9.151468042297236649e-02 8.742821232802756859e-02 8.272145355133030120e-02 7.743099240303688569e-02 7.158975467736572451e-02 6.522740242722961657e-02 5.837458805670527745e-02 5.107016559567081199e-02 4.336900375620812709e-02 3.534793540642586912e-02 2.711270611055406274e-02 1.883954373523019296e-02 1.110731753734239304e-02 7.574352941077291089e-03 1.364613783246535449e-02 2.373933344722965397e-02 3.572249859947398271e-02 4.941185155401355000e-02 6.472197670498062994e-02 8.136134033432335100e-02 9.876665381857031856e-02 1.161215630122636039e-01 1.324254105292389794e-01 1.465940989021745078e-01 1.575789394863309212e-01 1.644915734811306651e-01 1.667255901456357881e-01 1.640679343520927980e-01 1.567932862278214878e-01 1.457286337661999054e-01 1.322591057807961379e-01 1.182180193742641827e-01 1.055808128650458644e-01 9.594757649563649682e-02 9.007862669697690172e-02 8.798751451072538143e-02 8.953120035655602604e-02 9.452398481081047965e-02 1.019484330965042818e-01 1.093397974856122751e-01 1.133246790156434564e-01 1.109506297189163521e-01 1.010564577020178073e-01 8.534510950676812979e-02 6.912167287018231021e-02 6.066162030842504188e-02 6.459779445238786333e-02 7.632154100595954505e-02 9.053024473960596952e-02 1.054305935087877094e-01 1.199603755985226977e-01 1.323637404152970820e-01 1.414119549671236375e-01 1.476578105006466635e-01 1.524963712264206239e-01 1.559363168612557804e-01 1.565871485692217069e-01 1.550127107540586191e-01 1.566511858693897807e-01 1.686861836650757063e-01 1.917851857374336944e-01 2.188165369875112454e-01 2.414026251003383861e-01 2.540174392441407747e-01 2.542607025342494831e-01 2.423076339352334407e-01 2.208717990543885568e-01 1.949199154470274420e-01 1.695831925090207914e-01 1.465830519984371860e-01 1.231924595632456210e-01 9.637422573063442188e-02 6.809001414547652398e-02 4.756136437516180621e-02 4.311298083430877698e-02 4.349723603837591518e-02 3.676470286770193441e-02 3.152507558656664211e-02 5.033651336401830795e-02 8.140998553140445237e-02 1.085879323392319323e-01 1.238735176321845988e-01 1.242494071805118894e-01 1.111055077969981680e-01 8.982252320497655096e-02 6.938314941700476912e-02 6.011725559496112342e-02 6.324114570853947570e-02 6.842882889275309077e-02 6.756692455413931819e-02 5.813656175278593408e-02 4.110056279433357829e-02 2.063033672395233123e-02 1.847329346565306299e-02 4.093081823930383445e-02 6.428693964578595377e-02 8.421827306856848050e-02 9.943308776210905975e-02 1.096196617262400058e-01 1.150879172121289512e-01 1.165384170519179335e-01 1.148588732243096405e-01 1.109530345376309041e-01 1.056158848521058652e-01 9.946490576591739130e-02 9.292858232175393862e-02 8.628176288482782008e-02 7.970642668883565207e-02 7.335126002564085201e-02 6.736704617833873254e-02 6.190546010287065193e-02 5.708319550583409313e-02 5.292944634490053674e-02 4.934779988894768404e-02 4.612175241984153851e-02 4.296951778709073855e-02 3.962506348935426054e-02 3.591457423770864910e-02 3.181391088742544643e-02 2.749514036582853885e-02 2.338265392518017530e-02 2.020953460951601874e-02 1.888627752834930174e-02 1.985426217799051915e-02 2.256284863884249273e-02 2.601721499462680137e-02 2.941123287547601356e-02 3.222737022391027051e-02 3.415456418742390116e-02 3.501938403301222552e-02 3.474643821492079399e-02 3.333485498713598810e-02 3.084197192681259123e-02 2.737015852434140917e-02 2.305516684462176683e-02 1.805551660192986074e-02 1.254293071103604676e-02
7.983985459481156288e-02 8.361423575834019128e-02 8.730334469987056922e-02 9.083593453743728230e-02 9.413571572644244267e-02 9.712257533165245815e-02 9.971433968567350314e-02 1.018291398944411591e-01 1.033883632527503177e-01 1.043200687486978695e-01 1.045626187301708782e-01 1.040681473563279669e-01 1.028053762650976283e-01 1.007612370605890373e-01 9.794081568228930890e-02 9.436534158092550750e-02 9.006832980715723247e-02 8.509051825003628722e-02 7.947480863062469925e-02 7.326280018095399083e-02 6.649442632143910681e-02 5.921147850445727251e-02 5.146456016298469466e-02 4.332209353389696038e-02 3.488201502863678277e-02 2.630152424276333695e-02 1.794148091640848999e-02 1.125134035834541961e-02 1.149967923176724999e-02 1.960460452965771816e-02 3.099690103905267460e-02 4.448778080995144379e-02 5.990097119807914761e-02 7.704573124870130185e-02 9.547506592807694648e-02 1.144315352088160487e-01 1.328799007313731240e-01 1.495973209621536126e-01 1.633037247512781343e-01 1.728173091646313109e-01 1.772208276608295552e-01 1.760254745153642109e-01 1.693205425189032165e-01 1.578959897499381537e-01 1.433143824131857813e-01 1.278707901913792300e-01 1.142894914620971591e-01 1.049385105536364410e-01 1.007190456244834165e-01 1.007047201305926593e-01 1.032043256298941225e-01 1.069481289326521117e-01 1.110788166069976851e-01 1.143470956937931576e-01 1.147303619804266595e-01 1.101148162466042552e-01 9.969552310832650865e-02 8.543760475510853158e-02 7.295173294314172274e-02 6.940160031169327615e-02 7.601587259723292800e-02 8.718883388036578752e-02 9.875201642933756352e-02 1.099925724719737902e-01 1.208319890324937307e-01 1.302065836683572453e-01 1.372615782925851180e-01 1.427895233539977216e-01 1.480801973471221056e-01 1.523475917203960806e-01 1.531540584623202195e-01 1.507803421719436376e-01 1.517898441211222027e-01 1.650370930195366181e-01 1.911806466203148092e-01 2.217990362948261962e-01 2.477284008087944356e-01 2.631160648963509763e-01 2.650460680189369311e-01 2.528820554628553596e-01 2.287428895232080373e-01 1.979169850564447830e-01 1.671077288810795536e-01 1.401580441945960154e-01 1.154244414431596505e-01 8.968228477961384670e-02 6.500554043301928764e-02 5.083419819673742207e-02 5.048146350485595985e-02 5.046802709209861904e-02 4.350292662453905668e-02 4.246667233480983655e-02 6.419083458961354072e-02 9.516756553883828906e-02 1.201551663127001929e-01 1.313096522213398898e-01 1.263124059612005801e-01 1.077622350360047804e-01 8.279014000533177486e-02 6.308752746842666292e-02 5.999785859194717991e-02 6.827263288403644104e-02 7.426571509524700077e-02 7.130627979743997535e-02 5.829709762764242326e-02 3.691707611521950066e-02 1.019894317854099647e-02 1.896751032018203012e-02 4.697394179556952515e-02 7.176404344605183394e-02 9.178654457353047080e-02 1.063440325205625980e-01 1.154457651477079488e-01 1.196129694299687823e-01 1.196664058287776611e-01 1.165325023327708626e-01 1.110939125732168936e-01 1.040986530521034598e-01 9.612977797546701231e-02 8.762538410543606326e-02 7.892884747954836966e-02 7.034460400488841414e-02 6.217647021521578027e-02 5.473124991774273168e-02 4.827827790854159751e-02 4.297010288509051090e-02 3.875897751206048431e-02 3.537373583660942400e-02 3.240092132321592544e-02 2.943584868158624634e-02 2.622661240261309548e-02 2.277797339092285309e-02 1.944539254547031359e-02 1.703150020839800868e-02 1.660667636996354321e-02 1.858869471218048061e-02 2.223846543446960158e-02 2.650832239171940774e-02 3.062675535517130065e-02 3.409839787235454528e-02 3.660958199680847819e-02 3.797138525988995317e-02 3.809020171182176534e-02 3.695013207786208842e-02 3.459963633808700589e-02 3.113958356796282453e-02 2.671199748952143155e-02 2.149005719778303639e-02 1.567221311781000909e-02 9.497471871927534032e-03 3.543525264982898097e-03
7.712336173878076018e-02 8.103620603476199835e-02 8.495241181495238880e-02 8.880334783274598798e-02 9.251385271532211463e-02 9.600302726908196971e-02 9.918542960074974713e-02 1.019727995648978952e-01 1.042764019377403484e-01 1.060100083501887280e-01 1.070934355386133491e-01 1.074564272329853742e-01 1.070425233457415470e-01 1.058124289409017871e-01 1.037463154603066595e-01 1.008445073834107197e-01 9.712618057379972247e-02 9.262605844493532192e-02 8.738962396840346813e-02 8.146796791402922955e-02 7.491385924833766918e-02 6.778068221450023190e-02 6.012535997027605023e-02 5.201552179595112652e-02 4.354133654132179287e-02 3.483840255936198477e-02 2.615914531408524910e-02 1.818420047881192866e-02 1.336315146289517725e-02 1.633044480713807811e-02 2.571322474539316019e-02 3.833564973510992374e-02 5.333511955331233373e-02 7.046729705291047974e-02 8.939226997053402457e-02 1.094645992892457759e-01 1.296928101622322194e-01 1.487923390844724247e-01 1.653056367763843515e-01 1.777721939452264754e-01 1.849318153784912377e-01 1.859435840028188236e-01 1.806030515233087719e-01 1.695408987652491095e-01 1.543806633792750016e-01 1.377931289385380120e-01 1.232399165113841066e-01 1.139631976015649667e-01 1.111798986029932240e-01 1.131958126794164465e-01 1.169451768788884183e-01 1.200549818629286503e-01 1.214050615013111956e-01 1.204640152720636709e-01 1.165078228040319630e-01 1.086421744569088521e-01 9.688816932734677090e-02 8.381818502392127113e-02 7.531039484641519066e-02 7.674527694712651726e-02 8.609883272018542533e-02 9.708918903757240981e-02 1.063778251820645532e-01 1.141944570060617475e-01 1.214620804708970991e-01 1.278725308162388385e-01 1.329725641937692937e-01 1.378186511310389162e-01 1.436258441615794468e-01 1.488197126398295711e-01 1.499704258284257352e-01 1.472143763752598034e-01 1.483347487931372943e-01 1.635689249095002573e-01 1.929840658594358938e-01 2.268215305771952850e-01 2.555022801501767304e-01 2.731329049019909361e-01 2.763257063090915899e-01 2.635128513117477866e-01 2.361081072458404428e-01 1.997463142859952079e-01 1.629608089853814001e-01 1.322648086205247264e-01 1.074367690082754373e-01 8.462129939000337386e-02 6.496801624359359317e-02 5.588516315488006869e-02 5.649919119367656506e-02 5.498718525218881936e-02 4.871169007354440861e-02 5.339948387544481839e-02 7.867489612073960692e-02 1.092191090610289267e-01 1.310532154052138909e-01 1.370537561569439844e-01 1.259614144025611171e-01 1.018832897707414448e-01 7.426449995064594856e-02 5.857800637637067959e-02 6.407198405789640838e-02 7.643444543710849193e-02 8.200078585479610160e-02 7.641880117442748088e-02 6.012426651093377705e-02 3.609399284816755538e-02 1.268198245755252328e-02 2.892258651261072830e-02 5.657393604467290255e-02 8.100596304164286998e-02 1.002133344701052475e-01 1.135985669568258943e-01 1.213228552673163568e-01 1.240158946252951644e-01 1.225397011446110601e-01 1.178037932733826954e-01 1.106440910592084437e-01 1.017675944939176597e-01 9.175228617964811817e-02 8.108234814304911275e-02 7.019554915691406105e-02 5.952275045868289649e-02 4.950576670208873403e-02 4.058387758416026614e-02 3.313680448484029178e-02 2.737119344549995836e-02 2.317989214238068071e-02 2.011031758563625732e-02 1.757591925631007274e-02 1.521065018091702359e-02 1.318321178801573450e-02 1.237132687326454594e-02 1.381135549917977476e-02 1.740732103158959890e-02 2.219543918699203380e-02 2.730749647240184041e-02 3.213920928200598298e-02 3.626380744121129179e-02 3.937662540495973779e-02 4.127200126024307275e-02 4.183233515978502376e-02 4.101990686465427360e-02 3.886820969633308920e-02 3.547220480676720883e-02 3.097819114687636391e-02 2.557531858457905843e-02 1.949486486575732758e-02 1.304586799585792482e-02 6.922755667983317152e-03 5.043693097286966812e-03 1.017343731053625341e-02
7.435723393386832469e-02 7.827515772646730097e-02 8.228492806680384741e-02 8.632263638583291543e-02 9.031638849267840941e-02 9.418695008240891842e-02 9.784861667475865110e-02 1.012104449890657704e-01 1.041779863831215902e-01 1.066556381196488573e-01 1.085496689859372504e-01 1.097718792437685775e-01 1.102437239966763266e-01 1.099005759988600645e-01 1.086956531665211195e-01 1.066030262738608264e-01 1.036191052161462428e-01 9.976213491936407329e-02 9.506955884203675822e-02 8.959362935666347061e-02 8.339627743898800349e-02 7.654481038090525657e-02 6.911023341183948621e-02 6.116975693998619873e-02 5.281479356114180540e-02 4.416759470109825336e-02 3.542115314814577032e-02 2.696664179939838729e-02 1.986291012547174509e-02 1.703373284685155004e-02 2.163535599993946304e-02 3.193432047729498346e-02 4.568576765672310164e-02 6.212634203637762420e-02 8.088206757614871401e-02 1.014139672742738613e-01 1.228320189174736538e-01 1.438734518351151015e-01 1.629845513486254949e-01 1.784818546017336305e-01 1.887751037439382440e-01 1.926329911903535697e-01 1.894706505882090275e-01 1.796376642189451422e-01 1.646822753827931474e-01 1.475279602818630742e-01 1.323087627080468676e-01 1.231902816355700814e-01 1.218489275156873775e-01 1.259675525284855990e-01 1.312223948663510387e-01 1.341531440689670562e-01 1.331693988958318753e-01 1.280885031610894120e-01 1.192707616833525025e-01 1.072005022568305460e-01 9.312470616926092626e-02 8.061459510519315697e-02 7.583940064438872419e-02 8.193498674516365432e-02 9.392109521220223800e-02 1.050456136944380586e-01 1.125487445325245167e-01 1.174136581034689319e-01 1.214901485707889361e-01 1.252418150600338176e-01 1.286442225435407982e-01 1.330444151522508778e-01 1.396049653413000968e-01 1.459715185469864784e-01 1.478031548984292953e-01 1.452373770530245300e-01 1.472680875146560597e-01 1.650218254710884569e-01 1.974982286440611912e-01 2.338413891245995635e-01 2.644929566616591732e-01 2.837535560283809266e-01 2.877503279553302318e-01 2.738407889373791204e-01 2.426408120641676547e-01 2.001793668055455999e-01 1.570768884117123010e-01 1.231190807409965199e-01 9.979420057869010929e-02 8.155293233588759017e-02 6.687954576796990847e-02 6.023466182104638550e-02 5.956925267711839223e-02 5.628105566602619597e-02 5.194109865065879572e-02 6.301383408661677399e-02 9.139845936967172513e-02 1.207866440424396615e-01 1.385585884729104433e-01 1.386729577157536364e-01 1.212172695296257624e-01 9.213610958080627189e-02 6.426788061711365130e-02 5.775908413791095569e-02 7.262106343149617171e-02 8.736104621624181388e-02 9.153967970402436538e-02 8.323603024744356815e-02 6.452287448834707895e-02 4.062591419465153009e-02 2.644431045404265282e-02 4.249493628262351885e-02 6.799137761816413661e-02 9.105514484336034442e-02 1.089147722135467428e-01 1.208824183347711884e-01 1.271549921598887078e-01 1.283838956006899124e-01 1.254126621455612378e-01 1.191078994762201776e-01 1.102685297447000556e-01 9.959792275459819488e-02 8.771681316401833128e-02 7.519280285051538337e-02 6.256640422773274146e-02 5.036173111712391459e-02 3.907848567395708073e-02 2.916779488884855762e-02 2.099606632406514350e-02 1.479924241081006890e-02 1.063891285519187428e-02 8.438853882083804936e-03 8.197052748150931642e-03 9.965033747235809564e-03 1.345497956205096192e-02 1.814267035389234561e-02 2.350090984102325142e-02 2.904090502664285686e-02 3.431584020984418393e-02 3.893284884894305381e-02 4.256732638666980290e-02 4.497394808498526853e-02 4.599241928553709363e-02 4.554783348325629200e-02 4.364640020813480986e-02 4.036783563181989276e-02 3.585628232717344432e-02 3.031297021461640262e-02 2.399867072195448550e-02 1.727652071212625040e-02 1.086555534086474512e-02 7.294117892691461685e-03 1.041646906289468710e-02 1.660107800101418354e-02 2.314244486869600909e-02
7.179469289553502831e-02 7.558048641129484768e-02 7.954182927524730551e-02 8.362265510591468387e-02 8.775700747629802678e-02 9.186977173677991770e-02 9.587751289082040163e-02 9.968950666729232968e-02 1.032090907542171504e-01 1.063354816822263404e-01 1.089661927506919425e-01 1.110001425130717201e-01 1.123414566544336107e-01 1.129038388448806024e-01 1.126152276433926291e-01 1.114222889206672312e-01 1.092941543150123540e-01 1.062247590435483890e-01 1.022332191229631815e-01 9.736197328817104701e-02 9.167291558512087601e-02 8.524240095846942478e-02 7.815665651876636810e-02 7.050955652576411381e-02 6.240485815874895897e-02 5.396552133658704536e-02 4.535653642792066703e-02 3.684421962882612062e-02 2.897268513531246759e-02 2.307029777872905002e-02 2.187961378931419301e-02 2.741301945708128282e-02 3.835640622877711098e-02 5.307261198086313247e-02 7.079092394310192160e-02 9.094970466710797230e-02 1.127581767252334444e-01 1.350379679115607801e-01 1.562287189743445104e-01 1.745104635975104901e-01 1.880208759687014008e-01 1.951490067422114172e-01 1.948842799577891194e-01 1.871972800156328776e-01 1.734255222904982352e-01 1.565967756551743251e-01 1.413937091112008049e-01 1.328630026969949418e-01 1.332126756009411883e-01 1.396402960280153649e-01 1.466846700860370278e-01 1.498280433034244186e-01 1.468983518759972295e-01 1.378164551772589619e-01 1.237902952471025830e-01 1.066681530692599744e-01 8.917393414692970088e-02 7.624221435440482753e-02 7.443866530786154290e-02 8.442163963159501905e-02 9.865511393823950259e-02 1.100975301734985756e-01 1.163679562816607865e-01 1.189616774007011407e-01 1.204626812630093385e-01 1.220448081258077716e-01 1.241543885850031476e-01 1.285000941727538204e-01 1.362178565464097768e-01 1.441577963850394495e-01 1.471303226900611827e-01 1.453581208151548954e-01 1.488747368094946455e-01 1.691521122133911870e-01 2.040004709484334877e-01 2.419196555870387066e-01 2.737430876091951903e-01 2.940959039100975447e-01 2.985350607987501403e-01 2.831858599327012893e-01 2.478057712072232188e-01 1.988868802613475706e-01 1.493574818673705229e-01 1.128911553922384015e-01 9.279647158202321278e-02 7.995601295365441230e-02 6.875806636477792277e-02 6.188703020377130798e-02 5.868387756836664082e-02 5.390525144616690328e-02 5.263084471901945116e-02 6.971501679111598293e-02 1.000364989482984829e-01 1.272881067692877011e-01 1.402368240597784699e-01 1.341102166034388865e-01 1.105195445386448344e-01 7.770946745398769895e-02 5.432437659478782377e-02 6.270796192462044227e-02 8.519162272622836374e-02 1.006053508665967766e-01 1.028353860027679950e-01 9.210181820312850209e-02 7.211489940435236723e-02 5.039085351674176677e-02 4.225780015004997753e-02 5.706058951457326084e-02 8.004355954663631978e-02 1.012841797533335780e-01 1.176097607327328126e-01 1.281890249969988571e-01 1.331721594539804765e-01 1.331696881726160409e-01 1.289800108024397318e-01 1.214411820085610078e-01 1.113643733901531901e-01 9.951845547862923913e-02 8.663820786050795142e-02 7.343464098279034458e-02 6.059469780945985623e-02 4.876586307632039402e-02 3.852519507601578214e-02 3.032906055900746675e-02 2.443456954931591193e-02 2.081459894847816419e-02 1.918892665734962463e-02 1.925457464008081127e-02 2.085942011251634698e-02 2.387871745779116331e-02 2.802746896573848207e-02 3.285494194644312388e-02 3.784494754883346856e-02 4.250020156778681890e-02 4.638871557227133846e-02 4.916688782812812797e-02 5.059012564519848459e-02 5.051554847412584315e-02 4.889886637896934118e-02 4.578712788078492801e-02 4.130951418509659634e-02 3.566988060568989510e-02 2.914964647588071806e-02 2.214879031806690768e-02 1.538219437719204677e-02 1.070977095458293046e-02 1.161882629486994320e-02 1.707346897050187121e-02 2.376009512036802648e-02 3.040655887797730217e-02 3.655819408617954486e-02
6.969978669516566083e-02 7.322526870090623197e-02 7.699711895558916663e-02 8.097186002602030364e-02 8.509361615684717106e-02 8.929490818929403106e-02 9.349760858215175330e-02 9.761403834575399507e-02 1.015482530568589531e-01 1.051976199676463442e-01 1.084548233938615047e-01 1.112104426410496089e-01 1.133562174008931195e-01 1.147890428710160865e-01 1.154156181843491863e-01 1.151575129121709951e-01 1.139562362728150091e-01 1.117777278196904756e-01 1.086155901261297019e-01 1.044924196303742975e-01 9.945882590090272812e-02 9.359019681748420583e-02 8.698193414194387019e-02 7.974462323679903930e-02 7.200123681858601465e-02 6.388901905262973913e-02 5.557000316234531750e-02 4.725938883427694553e-02 3.929898903588069370e-02 3.234857264212361722e-02 2.778721164149139389e-02 2.784297273775994050e-02 3.390778234675071584e-02 4.525406067634112073e-02 6.069572504791539286e-02 7.940631675208410789e-02 1.005881435398617851e-01 1.231519463358595051e-01 1.456001524212265363e-01 1.660735328677654388e-01 1.825307645096039821e-01 1.930424473893493920e-01 1.961811510584310081e-01 1.914855349813537888e-01 1.799707752073578249e-01 1.646112398692257672e-01 1.504532824435254046e-01 1.432591366424303125e-01 1.457357051881031929e-01 1.547534833594998716e-01 1.639023394451251392e-01 1.676658718862198416e-01 1.632066471233868665e-01 1.503603504899314047e-01 1.309627176734724230e-01 1.081093129742953518e-01 8.607780029943369604e-02 7.141566492673545596e-02 7.130285640710769257e-02 8.395136031867425630e-02 9.972069124121701877e-02 1.114759691706890682e-01 1.170753804593106240e-01 1.182392895897880353e-01 1.179582451394788484e-01 1.179444511363530040e-01 1.191764007095829220e-01 1.238840127035896743e-01 1.332269431523570025e-01 1.431982271507618310e-01 1.477628310932204703e-01 1.472032442673875952e-01 1.522936386952084553e-01 1.744890425501885722e-01 2.106757121638491992e-01 2.491974650161461746e-01 2.815301419961941942e-01 3.026495133301074780e-01 3.073910050610060840e-01 2.904888986319332234e-01 2.508228587826830114e-01 1.954236365054869973e-01 1.396518064510700596e-01 1.016233549725154145e-01 8.626557087929012657e-02 7.848644708633795153e-02 6.856310664776515962e-02 5.952112536821130284e-02 5.342141117578897563e-02 4.777190763740932211e-02 5.007794971191713296e-02 7.181767362472923910e-02 1.025516070811021141e-01 1.267127985983385330e-01 1.343911139596641602e-01 1.220964674919420845e-01 9.301026947760189512e-02 5.865400822636976375e-02 4.866285591020517998e-02 7.396503098975448776e-02 1.008845738368540912e-01 1.157036040772633639e-01 1.158389541726628641e-01 1.032279110409716066e-01 8.296161584454792015e-02 6.381552184855737719e-02 5.867921661732069388e-02 7.171944330772475618e-02 9.212338062415414974e-02 1.114586109855929263e-01 1.263733002191741173e-01 1.358630073986509812e-01 1.399702232293280613e-01 1.392310198249699926e-01 1.344062333782197471e-01 1.263486929587916974e-01 1.159434830771500363e-01 1.040819540155115408e-01 9.164193173731330355e-02 7.945630611707500679e-02 6.826039332957503647e-02 5.861713803383734184e-02 5.083654200154414521e-02 4.493731419731688409e-02 4.071528752871007156e-02 3.792302143838808398e-02 3.644883849052189123e-02 3.634647042863974054e-02 3.767637888951752556e-02 4.029832448974502573e-02 4.380829782927123800e-02 4.764158501703709414e-02 5.121455716985127971e-02 5.401847337174406349e-02 5.566168410165982239e-02 5.588199588111375515e-02 5.454472430654144083e-02 5.163399535624785264e-02 4.724145422984006581e-02 4.155668563312598512e-02 3.486776892252159421e-02 2.759557418652788113e-02 2.044295015850967553e-02 1.491595722451468688e-02 1.389877641316498123e-02 1.811218332974431910e-02 2.465086618326821008e-02 3.161191719132799838e-02 3.823972876064905130e-02 4.419507457330888039e-02 4.930451310527166758e-02
6.831091468885508444e-02 7.147806180968652168e-02 7.493796608220297528e-02 7.866553368501040533e-02 8.262078537891402730e-02 8.674923260596335839e-02 9.098271047559408631e-02 9.524053355195168102e-02 9.943089493077338081e-02 1.034524992836120677e-01 1.071964886411826134e-01 1.105487721995613709e-01 1.133928975909037490e-01 1.156135911419379353e-01 1.171010399686840120e-01 1.177558839101892768e-01 1.174947322702894897e-01 1.162558336562502098e-01 1.140043388124803575e-01 1.107364580600124493e-01 1.064817955490485052e-01 1.013033153535470854e-01 9.529481180358427561e-02 8.857641312784997334e-02 8.128945380152770295e-02 7.359287498343310141e-02 6.566421062389055097e-02 5.771003682441967764e-02 4.999624301098063578e-02 4.292280305745269781e-02 3.718812515782402017e-02 3.403096352055950263e-02 3.513310889790722397e-02 4.157892131303260463e-02 5.314575677663646580e-02 6.901544959608969798e-02 8.830140826443434732e-02 1.099477853900303476e-01 1.325434960418625796e-01 1.542722882474814594e-01 1.730225682544026811e-01 1.866486687420544077e-01 1.933717349641884409e-01 1.923039104158507373e-01 1.840693985818570577e-01 1.714374632984332902e-01 1.595724035360524817e-01 1.546478317937008407e-01 1.597246708991542641e-01 1.715495390203572446e-01 1.830638942097934929e-01 1.878725619145627801e-01 1.824039060288372704e-01 1.662262462763693383e-01 1.415787087978223335e-01 1.126206227604064913e-01 8.509132796012787436e-02 6.716732689914968468e-02 6.696749580232304322e-02 8.066897875903104864e-02 9.696400003739112650e-02 1.088328893194865782e-01 1.142956474903110697e-01 1.149674742550151341e-01 1.137782288920276552e-01 1.126863166035638880e-01 1.132878664184735484e-01 1.186102881559952388e-01 1.299231466652198963e-01 1.422431010073031965e-01 1.486284288326777947e-01 1.493093337663741471e-01 1.555002417822549665e-01 1.785639408344751322e-01 2.149133250683695762e-01 2.531360538430235674e-01 2.855190935941695485e-01 3.073520163245685999e-01 3.125530750528627277e-01 2.943209285940943110e-01 2.506786157205402321e-01 1.892489837859175350e-01 1.277696353987485545e-01 8.918464541805375123e-02 7.951414780249381475e-02 7.547450264254766672e-02 6.474792765738521250e-02 5.259261231823530308e-02 4.421015531153391770e-02 3.842374928609473134e-02 4.369802291970321939e-02 6.804835547480229951e-02 9.776477930525589999e-02 1.182556881799977921e-01 1.206998490810743813e-01 1.026873918873608960e-01 6.879514944406694976e-02 3.681350093828615611e-02 5.297879084400215766e-02 9.017800409333372180e-02 1.186602463034161781e-01 1.321790761452737439e-01 1.304297099355778145e-01 1.165842455555265583e-01 9.661840612338093437e-02 7.943270963380803795e-02 7.523810331540677077e-02 8.615791422353727413e-02 1.040836552635317491e-01 1.217262868162126976e-01 1.356290297868015804e-01 1.445769601415644590e-01 1.484596916952124757e-01 1.477248020156566033e-01 1.431104743793446266e-01 1.355062313226114423e-01 1.258689966009503836e-01 1.151545214258190009e-01 1.042438803009739928e-01 9.386200528120616782e-02 8.450365090712531890e-02 7.639888808432798717e-02 6.955135968922428191e-02 6.385293136399229630e-02 5.922904896289247351e-02 5.573807801378288102e-02 5.355857708764302089e-02 5.285072969587442659e-02 5.356885341828795943e-02 5.536785659376962376e-02 5.767417135184370325e-02 5.984413722568867472e-02 6.129881508941917301e-02 6.159547349146016204e-02 6.045041943214966157e-02 5.773643999893220830e-02 5.347016188541991316e-02 4.779867915511039345e-02 4.099514586752517342e-02 3.348361018093765074e-02 2.595111146727804852e-02 1.969937259751183486e-02 1.712617440701976954e-02 1.983945120253558653e-02 2.590965059255906713e-02 3.303403065505379488e-02 4.008548375729313606e-02 4.654844439438979992e-02 5.216312879743055519e-02 5.679696928971263853e-02 6.039525950561221851e-02
6.778893513225989209e-02 7.055545941119725772e-02 7.362509551129936547e-02 7.699552868312799225e-02 8.064864013290221068e-02 8.454959915723161967e-02 8.864681859933655483e-02 9.287264478127717215e-02 9.714461943288549284e-02 1.013671747496019265e-01 1.054336833868649292e-01 1.092288594140376767e-01 1.126315739225815099e-01 1.155181947133602643e-01 1.177665709609902744e-01 1.192607504181017880e-01 1.198964306428899063e-01 1.195870050203318713e-01 1.182698785100685102e-01 1.159125238263687824e-01 1.125175742060892381e-01 1.081261727090450236e-01 1.028188996645853920e-01 9.671394728128152041e-02 8.996282531323999965e-02 8.274471084520895747e-02 7.526150042249277194e-02 6.773673049692625903e-02 6.042343971242258860e-02 5.363042103640797142e-02 4.778416856283204672e-02 4.354328088023917687e-02 4.191433443284084404e-02 4.412346233078840579e-02 5.105214782254217931e-02 6.279108574001493470e-02 7.879825477407498280e-02 9.814871671218639015e-02 1.195511024249578114e-01 1.412986404074202118e-01 1.613175818639515924e-01 1.773732198137810967e-01 1.874489066159989725e-01 1.902956430835678892e-01 1.861300287060834724e-01 1.773799384963962167e-01 1.690288071349605736e-01 1.672425121037924567e-01 1.752156167297776457e-01 1.898199436501106230e-01 2.037549107173827478e-01 2.099515694966534451e-01 2.040758932584288143e-01 1.852519128705898965e-01 1.558786115446331721e-01 1.209433088926803873e-01 8.743047615392512961e-02 6.483093410235243881e-02 6.239330495968908180e-02 7.524450468871630993e-02 9.086036613941729512e-02 1.025171625898176758e-01 1.083534863346869714e-01 1.094845636728640631e-01 1.081846669207556372e-01 1.062897375359719843e-01 1.061474152311220331e-01 1.119785980317055119e-01 1.252697355362991649e-01 1.398797971578368826e-01 1.478782399692962768e-01 1.493371268676064456e-01 1.557337541519085988e-01 1.784595957704221414e-01 2.138283750244751313e-01 2.509486467200857107e-01 2.830865461826570506e-01 3.058128933918339287e-01 3.119291004761998165e-01 2.929875610039422984e-01 2.462079567353331611e-01 1.797999701406842732e-01 1.135491650753899795e-01 7.531355321909702361e-02 7.159536574306167578e-02 6.952257488871831093e-02 5.657484113402035802e-02 4.171644272667422021e-02 3.338931521134472918e-02 2.840447405236651637e-02 3.417208339580858623e-02 5.873976755696330015e-02 8.660246192913600982e-02 1.035776431326339703e-01 1.014594933436358953e-01 7.844720368932732446e-02 3.955900847288520289e-02 2.257814233737897788e-02 6.764353738538157745e-02 1.092696745256040158e-01 1.374753565321301108e-01 1.495243102834815929e-01 1.463619687926188406e-01 1.318821754222940790e-01 1.123937555392193061e-01 9.626832699130589976e-02 9.173898625556310693e-02 1.003994149981355388e-01 1.161408035442677011e-01 1.325523410031967109e-01 1.460623550514358326e-01 1.551974533471633944e-01 1.596520893636995120e-01 1.597613328706277147e-01 1.562158613392641837e-01 1.498872489074041525e-01 1.416973557264515071e-01 1.325058045551164576e-01 1.230158626566816849e-01 1.137158208186297148e-01 1.048765441642484780e-01 9.661200267876905723e-02 8.898331375138396337e-02 8.210392688418850782e-02 7.619697768594071996e-02 7.156609331177984923e-02 6.846980224343737764e-02 6.694855727945288326e-02 6.671638213840197507e-02 6.720506158606120994e-02 6.772548729622784869e-02 6.763467867237051012e-02 6.643904088965692234e-02 6.383319036543343150e-02 5.970071283397324069e-02 5.410055564147488172e-02 4.725660993007904653e-02 3.957132001321711501e-02 3.170789186783799785e-02 2.484030948795735647e-02 2.103163943130971145e-02 2.224589924719465664e-02 2.758836017699027934e-02 3.470923524487718598e-02 4.211415058286917257e-02 4.906906582400641370e-02 5.520117228789195307e-02 6.031652368897313932e-02 6.432604904464188367e-02 6.721179395290553804e-02 6.900836093859166742e-02
6.816592888807590511e-02 7.056449466270771353e-02 7.323526736257504610e-02 7.619826347741531780e-02 7.945995600050602403e-02 8.301048538195819615e-02 8.682182622148612583e-02 9.084702871695581050e-02 9.502049894592957957e-02 9.925917848411922040e-02 1.034644499832989006e-01 1.075246225603789241e-01 1.113179151873020523e-01 1.147159309051785786e-01 1.175876770322975967e-01 1.198042193493546459e-01 1.212440480730083564e-01 1.217991698620221608e-01 1.213818176995840187e-01 1.199314935211228533e-01 1.174218471769993832e-01 1.138666916053319572e-01 1.093243229845766579e-01 1.038993376424557219e-01 9.774139342021120891e-02 9.104089632034972901e-02 8.402238255879526663e-02 7.693733860043025508e-02 7.005936468920893889e-02 6.368628962091378576e-02 5.815669951552009109e-02 5.389091892617996205e-02 5.145757299704346172e-02 5.162018626360924400e-02 5.524401176927067753e-02 6.300075596532442312e-02 7.506784627315521430e-02 9.103853854269747248e-02 1.099614559573092037e-01 1.303791007163329629e-01 1.503906503174286813e-01 1.678237330142017814e-01 1.805762382973274405e-01 1.871555324551379407e-01 1.874037178047955610e-01 1.832925012788931829e-01 1.793036817636571856e-01 1.811435514704253791e-01 1.919146862075563620e-01 2.088685912090280650e-01 2.249119538769033533e-01 2.325917296108318544e-01 2.268609236525396256e-01 2.062619827263670325e-01 1.731071220277900780e-01 1.329402277786981279e-01 9.373058909244670611e-02 6.577288506444368965e-02 5.903563753711130180e-02 6.900794354780943884e-02 8.271523941630078147e-02 9.385881118336714124e-02 1.005992271607289851e-01 1.030315855104176892e-01 1.021072297561959746e-01 9.921781088171185981e-02 9.768234487775599717e-02 1.034025414511098306e-01 1.181712674008655178e-01 1.344428903915450557e-01 1.432693268819031918e-01 1.445793723148370014e-01 1.501260162974468459e-01 1.714697255080306071e-01 2.048908013348620383e-01 2.401599955564620026e-01 2.717829103114547395e-01 2.956758390186550733e-01 3.033782155235124067e-01 2.847427181198386448e-01 2.362577720574018936e-01 1.666237097738583750e-01 9.699413782580638965e-02 5.977898610843269261e-02 6.177271196110072776e-02 6.000653361220427418e-02 4.452840583971563043e-02 3.024565818364253686e-02 2.863958736842930550e-02 2.675836235515173175e-02 2.815675210119612457e-02 4.926497524937565459e-02 7.500233691807578484e-02 8.947159928833650633e-02 8.437829509839495090e-02 5.830793395958945580e-02 1.695037057484875473e-02 3.777620712189623531e-02 8.783484087592008382e-02 1.292428961970823742e-01 1.563338950112298786e-01 1.671987303033526662e-01 1.632608717411027921e-01 1.486505046212161785e-01 1.295850208098004719e-01 1.137428371894022294e-01 1.081881757206321348e-01 1.147115528438054366e-01 1.287597211034486044e-01 1.445786092197323125e-01 1.584261331714017229e-01 1.685092225821225587e-01 1.742692137299438893e-01 1.758690602694413796e-01 1.738729748953175835e-01 1.690285271058382388e-01 1.621057383576953170e-01 1.537835499623754487e-01 1.445904422787474553e-01 1.349049257312770478e-01 1.250080661600896925e-01 1.151635263618618205e-01 1.056904615502168021e-01 9.699426804524798051e-02 8.952738927920758649e-02 8.367045922261263924e-02 7.956670579520860875e-02 7.700148300370660004e-02 7.542349647829538206e-02 7.410565715364211825e-02 7.234177093397556324e-02 6.958499186828653871e-02 6.550804290589094803e-02 6.001177419642329119e-02 5.321567082426633538e-02 4.546102264377391289e-02 3.736801950536233069e-02 3.001948750417342965e-02 2.525834463202591279e-02 2.515530155234887988e-02 2.965000851316336450e-02 3.663002372118250027e-02 4.431819978377529723e-02 5.174476705740270466e-02 5.840263118312158386e-02 6.402217689232926612e-02 6.847076883495842314e-02 7.170626800353491204e-02 7.375207237676149885e-02 7.468114560306930716e-02 7.460418818275350861e-02
6.931922659174095946e-02 7.145808205648722378e-02 7.380330281745854648e-02 7.639033195793637487e-02 7.924656206899839683e-02 8.238714366656343935e-02 8.581119874048373508e-02 8.949888881164790033e-02 9.340965422809273389e-02 9.748175824361499098e-02 1.016330974271136556e-01 1.057631272102904363e-01 1.097557149718629138e-01 1.134827606796225546e-01 1.168084886074462064e-01 1.195943827854931835e-01 1.217047886518754785e-01 1.230132151931517814e-01 1.234093320283788792e-01 1.228065557539257113e-01 1.211499588552057138e-01 1.184240259076120294e-01 1.146595592255076207e-01 1.099388570882506022e-01 1.043982299743915765e-01 9.822706664931861453e-02 9.166307245327776076e-02 8.498398493880920945e-02 7.849698903699776908e-02 7.252821167367411170e-02 6.741624875825365237e-02 6.351565589194507755e-02 6.121651678813910119e-02 6.097691366098616228e-02 6.333781282298948934e-02 6.886213338414856611e-02 7.796907608670314294e-02 9.072603547135345281e-02 1.066964661613049453e-01 1.248815048144490264e-01 1.437530673229150402e-01 1.613990457039632676e-01 1.758265303078727915e-01 1.854635330923990466e-01 1.898584055383539804e-01 1.904533120485801534e-01 1.909586058321403046e-01 1.962599975813716924e-01 2.091969027868737230e-01 2.275891109766597364e-01 2.449534970846730109e-01 2.538021007118731465e-01 2.485281980156984483e-01 2.270392054115963620e-01 1.913476611470980859e-01 1.472642380983263943e-01 1.034697894838361443e-01 7.065530017829106668e-02 5.856922773083974437e-02 6.393272998746395153e-02 7.472738693106167895e-02 8.528532538666433460e-02 9.349779869462138127e-02 9.774606176799024992e-02 9.709584881109778465e-02 9.239384920772722443e-02 8.820633856319122501e-02 9.261360823898089067e-02 1.077654365830136157e-01 1.244007708111370264e-01 1.326548764246515133e-01 1.325529054605930068e-01 1.363836469489187742e-01 1.558552287781268253e-01 1.866894850098741732e-01 2.192999528316234015e-01 2.499191144678341858e-01 2.751046281320530529e-01 2.851106448245325775e-01 2.681082904575851078e-01 2.199275637731890054e-01 1.495591083501045804e-01 7.848345246071396220e-02 4.265423094074356075e-02 5.010482583057616207e-02 4.761211704146048329e-02 3.165870294749539154e-02 2.847068321839495500e-02 3.919725847861313395e-02 4.148330243810949974e-02 4.049801593525817478e-02 5.474236341653435090e-02 7.706053233459052298e-02 8.989671372084723222e-02 8.435089897485632815e-02 6.131531300926826994e-02 4.025332673170141373e-02 6.459724116260237570e-02 1.091329077167454004e-01 1.483891842767780522e-01 1.743404276830643751e-01 1.846634293772835833e-01 1.806739163656545522e-01 1.663526715828463620e-01 1.476052094611241816e-01 1.315496714946964019e-01 1.247380726496213205e-01 1.294927289093360245e-01 1.424814852462223946e-01 1.583989463457925184e-01 1.732497000466113324e-01 1.848469220375997535e-01 1.923038357029478729e-01 1.955319727253386763e-01 1.948884893562854159e-01 1.909351842892410001e-01 1.842804622026758266e-01 1.754936831255055896e-01 1.650837458515168055e-01 1.535257308858471725e-01 1.413102903103486685e-01 1.289864689574147238e-01 1.171703433651773291e-01 1.064969783189771285e-01 9.750472793345756062e-02 9.047231533722993602e-02 8.528399869940539446e-02 8.142523336547628776e-02 7.813898919795786435e-02 7.465302680209551234e-02 7.036098648536752431e-02 6.491265222750371156e-02 5.823781267626050584e-02 5.055107001724400834e-02 4.239000471620974625e-02 3.475260687016452216e-02 2.933483111909952409e-02 2.821962845810474171e-02 3.192838822590167436e-02 3.871501614061134688e-02 4.664484480882439416e-02 5.453092314371903865e-02 6.172446859116874351e-02 6.787098970638870410e-02 7.278685895264856709e-02 7.640026901395308156e-02 7.871963741943370507e-02 7.981373137988301281e-02 7.979719126024815978e-02 7.881887684344916767e-02 7.705192365330933157e-02
7.098598999586726299e-02 7.302764316008523993e-02 7.519156246134812982e-02 7.751753308523087749e-02 8.004398757883950111e-02 8.280384657131302506e-02 8.581987241202207461e-02 8.910003242934755319e-02 9.263343781436250701e-02 9.638737393455236446e-02 1.003057814039320511e-01 1.043093387517944615e-01 1.082971054526377236e-01 1.121495588287186457e-01 1.157328150553212226e-01 1.189038466652960202e-01 1.215165640520016743e-01 1.234286830115391143e-01 1.245093274998351207e-01 1.246472974417725255e-01 1.237598533670359741e-01 1.218017281939364344e-01 1.187738784622034971e-01 1.147312569342713306e-01 1.097886720144871514e-01 1.041236642162003539e-01 9.797535360036864482e-02 9.163846299639670512e-02 8.545224463340614363e-02 7.978488016492571444e-02 7.501522224641692105e-02 7.151569867954045423e-02 6.964233134241168410e-02 6.973717642108197279e-02 7.213953442639965685e-02 7.718456247007518534e-02 8.515701942303476046e-02 9.618504754411305591e-02 1.100981468365774263e-01 1.263013492311731989e-01 1.437194765928824225e-01 1.608587958023721121e-01 1.760308382804815219e-01 1.877746393618390797e-01 1.954749691401532208e-01 2.000554939008909461e-01 2.043333097353697003e-01 2.122036073466111172e-01 2.261446442754697361e-01 2.446147051135060813e-01 2.620286293162504831e-01 2.712318807759556138e-01 2.663180387845942576e-01 2.446238605309622727e-01 2.077274675321172104e-01 1.614268174520591681e-01 1.148009392677774992e-01 7.866710833433628036e-02 6.184082567638284761e-02 6.197428577951801659e-02 6.945252830543995060e-02 7.971134436488117037e-02 8.983386056361954142e-02 9.579917658786515910e-02 9.464228624805187673e-02 8.684608553897517347e-02 7.835855990974871510e-02 7.976671947100380522e-02 9.365205557441955153e-02 1.087074109338355410e-01 1.144506158424367231e-01 1.115920658545999922e-01 1.136418258871598752e-01 1.319672293657253026e-01 1.600568364617163952e-01 1.888512063034383237e-01 2.173081243329860746e-01 2.433794977654823721e-01 2.561850165552647107e-01 2.422749212945689012e-01 1.968616184147690407e-01 1.289388071404942160e-01 5.906893212058839798e-02 2.477901969098850882e-02 3.824221344615009316e-02 3.546404320029680063e-02 2.749630314875765522e-02 4.253752377564617992e-02 5.953117940508199923e-02 6.550587509081406967e-02 6.863694697372525744e-02 8.239121645918547066e-02 1.021554487920111609e-01 1.133469188545683515e-01 1.078270461385523599e-01 8.847420479594535203e-02 7.399267582302211654e-02 9.073910461690945506e-02 1.285479113004744933e-01 1.653650428781772430e-01 1.907843025829083772e-01 2.014469781505175139e-01 1.981448792740568010e-01 1.844736302060305810e-01 1.659958708533993688e-01 1.495267922088815427e-01 1.415731117228902214e-01 1.451041412879788273e-01 1.577009721258597619e-01 1.742926368798736469e-01 1.905358695014383597e-01 2.037809857474777719e-01 2.127520628379946377e-01 2.170633397769907436e-01 2.168518228548372007e-01 2.125342157225303674e-01 2.046628430034984070e-01 1.938575601525915348e-01 1.807897682043927146e-01 1.661920764869740941e-01 1.508672659337223221e-01 1.356732716112958037e-01 1.214648989416439312e-01 1.089796445921065449e-01 9.867616123798209071e-02 9.058236405373185085e-02 8.425689858873125493e-02 7.892997483453066676e-02 7.376084278849218134e-02 6.807415172633142497e-02 6.149638748485357354e-02 5.401051060001399451e-02 4.599687922982282490e-02 3.834143078471658611e-02 3.262896764603850919e-02 3.092554453709132206e-02 3.411128984003101994e-02 4.078910677641987143e-02 4.898176520331088551e-02 5.733986337440968861e-02 6.508750452426691202e-02 7.178634951708248724e-02 7.719878677834032810e-02 8.121959473825195175e-02 8.383894139987495275e-02 8.511906820421873132e-02 8.517728520056820629e-02 8.417224284175098270e-02 8.229218251885758728e-02 7.974450918707121083e-02 7.674619588121678326e-02
7.281149828764063581e-02 7.493838675426836571e-02 7.710515035952011931e-02 7.934521115127141089e-02 8.169595874897182808e-02 8.419593008738028572e-02 8.688091910442434507e-02 8.977922291021479817e-02 9.290644616297467906e-02 9.626045751602151090e-02 9.981715942027151456e-02 1.035276641599263137e-01 1.073172842533078875e-01 1.110865071649831393e-01 1.147139074586265295e-01 1.180608060871875392e-01 1.209774289115958940e-01 1.233103236168152927e-01 1.249108291769615853e-01 1.256444187242561905e-01 1.254007274722184762e-01 1.241040143415004932e-01 1.217236801568708920e-01 1.182842774821120518e-01 1.138742110065392860e-01 1.086520729334062574e-01 1.028493320443058523e-01 9.676795969953856658e-02 9.077161427069979638e-02 8.526937164983466877e-02 8.069202429333220683e-02 7.746322249193389464e-02 7.597125424258044379e-02 7.654972734893095154e-02 7.947156976878269607e-02 8.494850136362157300e-02 9.311661932894853277e-02 1.039913201648613311e-01 1.173916216891627423e-01 1.328535703441554305e-01 1.495680093139562239e-01 1.663899436029685763e-01 1.819733035505138041e-01 1.950774675942706093e-01 2.050530012837226690e-01 2.124081587392771253e-01 2.191322889838520083e-01 2.281666496895331520e-01 2.416009609672203629e-01 2.584957843966612656e-01 2.743180427737949567e-01 2.825901194481950096e-01 2.774471610372787889e-01 2.558453868284834565e-01 2.189076695180164067e-01 1.721957209639476960e-01 1.248383604997432700e-01 8.747562347285889328e-02 6.772101895615373346e-02 6.350612908998808093e-02 6.812668404405752831e-02 7.858047053486288958e-02 9.061589772246499142e-02 9.758493871062544345e-02 9.486827142799346413e-02 8.288228853844857580e-02 6.874813185658269765e-02 6.538915987386087481e-02 7.601287949419030521e-02 8.705897427775312336e-02 8.801424804421159598e-02 8.155968966401623554e-02 8.423124759028499664e-02 1.046572546979553098e-01 1.302000452869445934e-01 1.528491087093914735e-01 1.763211728968974434e-01 2.016188813940482383e-01 2.170667771960612946e-01 2.075354370894145484e-01 1.675447747929799669e-01 1.057636531881151476e-01 4.098575807721806935e-02 1.045388126607669187e-02 3.059622472822772291e-02 3.095502207547736612e-02 3.911369924620902716e-02 6.283295268893462904e-02 8.238831439634264342e-02 9.290538226399341903e-02 1.033231467964742800e-01 1.215947751392442294e-01 1.414395564948060791e-01 1.506844628219382864e-01 1.428913342429484756e-01 1.218319510423464674e-01 1.040976890382738496e-01 1.123361035107603850e-01 1.441283654622899923e-01 1.793016691177807542e-01 2.052297527552749690e-01 2.171959761212709783e-01 2.152427715346106885e-01 2.025115816286947035e-01 1.843285620576021744e-01 1.674854823414272109e-01 1.587423801755227792e-01 1.616765738362356264e-01 1.744515891144358122e-01 1.920067934394263376e-01 2.095725420551939888e-01 2.240094631053451413e-01 2.336515022503515282e-01 2.378490428519315636e-01 2.365990711632981469e-01 2.303018047552616576e-01 2.196156322008580575e-01 2.053774103397501549e-01 1.885581899600511646e-01 1.702287593801309895e-01 1.515144074498187277e-01 1.335223359527370757e-01 1.172283462248268349e-01 1.033201988061395460e-01 9.203118058968230708e-02 8.305651821896126163e-02 7.565515113041146322e-02 6.892651309295633189e-02 6.211899927404874316e-02 5.484392742199035997e-02 4.719607846790857542e-02 3.987309440836714347e-02 3.434274194622686377e-02 3.263291019038558338e-02 3.577804361867769484e-02 4.260347838222599409e-02 5.116794940015956944e-02 6.004595727064947208e-02 6.837695913831433325e-02 7.565480276942794513e-02 8.159196485839845248e-02 8.604905811766727641e-02 8.899574755092083678e-02 9.048552818388506946e-02 9.063686014211221054e-02 8.961759177029850199e-02 8.763139698579341941e-02 8.490560018285717159e-02 8.167990198942598479e-02 7.819544762677081706e-02 7.468359240797461940e-02
7.440996705608782236e-02 7.679054309760464936e-02 7.914628906046621004e-02 8.149736741527698058e-02 8.387047920266353651e-02 8.629778594683751303e-02 8.881475073138260512e-02 9.145677885183728373e-02 9.425470956559765801e-02 9.722944107574299499e-02 1.003862142316064160e-01 1.037092664258292135e-01 1.071576290180414337e-01 1.106627497150617367e-01 1.141284024933318653e-01 1.174330736580930235e-01 1.204347641008396141e-01 1.229779773617186989e-01 1.249025797218401707e-01 1.260541963039087665e-01 1.262958054304827993e-01 1.255201742056205882e-01 1.236627137049544495e-01 1.207142049289190028e-01 1.167326466610906083e-01 1.118531971888486604e-01 1.062948183273508679e-01 1.003617829364652075e-01 9.443772222059464150e-02 8.896960608637814738e-02 8.443972680722573732e-02 8.132687036056954200e-02 8.006431751050323287e-02 8.100842609289000962e-02 8.442749623257320146e-02 9.050266720507932350e-02 9.931767829754223342e-02 1.108222718502188259e-01 1.247763338189645244e-01 1.406955418025414573e-01 1.578211223132039154e-01 1.751392060422191921e-01 1.914837550273297551e-01 2.057601415229625419e-01 2.173033822580969221e-01 2.263070378162397589e-01 2.340968933637232741e-01 2.428237358279726754e-01 2.542222930140461967e-01 2.678716881591315380e-01 2.803354720376868281e-01 2.860925912926639003e-01 2.796898664815736235e-01 2.579891905274949715e-01 2.217571125023857226e-01 1.761945058547447762e-01 1.301630772077498333e-01 9.376046752811181828e-02 7.322723947613159201e-02 6.634552075390376391e-02 6.905035170874854189e-02 8.001195890998173688e-02 9.351370297671723897e-02 1.006405104402723349e-01 9.569861642990182271e-02 7.930153147541434133e-02 5.934425728774588016e-02 5.015327094254411200e-02 5.563520373211648662e-02 6.004523351002049453e-02 5.390398643438348153e-02 4.592941613063664802e-02 6.008345225053376287e-02 8.844419807500092379e-02 1.103716195777144637e-01 1.219330345437724672e-01 1.338534435460802807e-01 1.537963273094140604e-01 1.702315311695329625e-01 1.656854250810594897e-01 1.335336772342632095e-01 8.178524918128887711e-02 2.861332456905773744e-02 1.666055273322875757e-02 3.211470009187311625e-02 3.854631095213288672e-02 5.661515988444987962e-02 8.259324820407311363e-02 1.039160708057380311e-01 1.200706792024345826e-01 1.387970656689004878e-01 1.625491464852157064e-01 1.829543798652073228e-01 1.893635563607913019e-01 1.770885287317311707e-01 1.508505905712310413e-01 1.266941113071702041e-01 1.272676409071329118e-01 1.548726880149638441e-01 1.899075534517960795e-01 2.175373799857858725e-01 2.316321202070029950e-01 2.314763622155916190e-01 2.198443682974978164e-01 2.020164937814687700e-01 1.850113816595629068e-01 1.759900609826171858e-01 1.789556898156849651e-01 1.922731338893931274e-01 2.106761176205130814e-01 2.289465596804105829e-01 2.435118704938836198e-01 2.524073474571775222e-01 2.548437963143848628e-01 2.508326758390904132e-01 2.409272748226909122e-01 2.260511993928907559e-01 2.073794750066466352e-01 1.862449705455291038e-01 1.640507780563599805e-01 1.421747584917177343e-01 1.218545904028124072e-01 1.040439235877937685e-01 8.924743778223608037e-02 7.739414365574971699e-02 6.786628189468715822e-02 5.975637468026110538e-02 5.225777177427783776e-02 4.501657400485623711e-02 3.839565089653903390e-02 3.367505565586347699e-02 3.276295452864656094e-02 3.657728346964859989e-02 4.396088165802222031e-02 5.307401408774024831e-02 6.253547545498225335e-02 7.147186324020904369e-02 7.934140773610533215e-02 8.581830764674193424e-02 9.073124065745151456e-02 9.402782764350367528e-02 9.575027193910588819e-02 9.601595200923451756e-02 9.500055689616479504e-02 9.292286434575015852e-02 9.003074817986493616e-02 8.658802725847841719e-02 8.286160491330586686e-02 7.910819781658023908e-02 7.556006645383983589e-02 7.240983536468692527e-02
7.541979646292525097e-02 7.818375302614873068e-02 8.088450489221493678e-02 8.352668906048153763e-02 8.612143156638413233e-02 8.868664285601628172e-02 9.124657982399003719e-02 9.383040822323582275e-02 9.646954724936822323e-02 9.919370290927538580e-02 1.020257046369013321e-01 1.049755283158065738e-01 1.080341617012964828e-01 1.111681657211981561e-01 1.143158360552049557e-01 1.173857470425458127e-01 1.202581995492122413e-01 1.227897767003154478e-01 1.248209219296317757e-01 1.261862448399908854e-01 1.267271368990113001e-01 1.263062101863523801e-01 1.248230132217709176e-01 1.222303848337670251e-01 1.185506402274053572e-01 1.138904946748521968e-01 1.084531399592222056e-01 1.025450659421273808e-01 9.657393192729832321e-02 9.103223321181634631e-02 8.646114147174811804e-02 8.339362591195587093e-02 8.228991092096908655e-02 8.349500936555946662e-02 8.724290535467645047e-02 9.369167497741855144e-02 1.029371881609673495e-01 1.149696132280713101e-01 1.295895866104235239e-01 1.463318354177106373e-01 1.644351693269704706e-01 1.828771878221343572e-01 2.004844143175350535e-01 2.161303331593155685e-01 2.290239090592213755e-01 2.390439581449039785e-01 2.469697999627944451e-01 2.543221450784909909e-01 2.625336170142884007e-01 2.716109119698645324e-01 2.791811052919186964e-01 2.808645767866543297e-01 2.719488326188621019e-01 2.495134814491999364e-01 2.141440197642212884e-01 1.706621709010136823e-01 1.274659596637472692e-01 9.385309442879226360e-02 7.453899841474823096e-02 6.673195540726969965e-02 6.838038195237058914e-02 7.978014438909852846e-02 9.408756141557104991e-02 1.007712578066015247e-01 9.359737939442840104e-02 7.357599111472329367e-02 4.910174351798075182e-02 3.465204191974644021e-02 3.416792862049056190e-02 2.953041691205549740e-02 1.436227339864981113e-02 3.135399461585556408e-02 6.963069225168176668e-02 1.021524030327888716e-01 1.174851253160673209e-01 1.140042068062282060e-01 1.048588482251325421e-01 1.088208849656330246e-01 1.209759956931865943e-01 1.203497766693902016e-01 9.754700798959438368e-02 5.940875056913179353e-02 2.660131598181640286e-02 2.916187279395101792e-02 3.974838092619618901e-02 5.088324643014052739e-02 7.251421904036486898e-02 9.841702542612383586e-02 1.214518681649311427e-01 1.436796047203942328e-01 1.700315504373240694e-01 1.980361261922192750e-01 2.179202589681698832e-01 2.204211472059412202e-01 2.025613693245396363e-01 1.701325811458662407e-01 1.395171029441367727e-01 1.346707839920967265e-01 1.607867860791497017e-01 1.974384056697843781e-01 2.277181537911739939e-01 2.443532195516709693e-01 2.460783219760414586e-01 2.355091114516452422e-01 2.181073109536331434e-01 2.013054806691941256e-01 1.926546205617908902e-01 1.962445599455119871e-01 2.102112301141657313e-01 2.289164922609029651e-01 2.467710559178429852e-01 2.599353274679565007e-01 2.663354585766956606e-01 2.652392303770612081e-01 2.568623399918010808e-01 2.420733845203553725e-01 2.221736774904480294e-01 1.987229142668399673e-01 1.733909302713856626e-01 1.478239099365044606e-01 1.235173488898960448e-01 1.016879950846144159e-01 8.313875957791856675e-02 6.813227694169556037e-02 5.634945075759863892e-02 4.706322341065184711e-02 3.957815897090451868e-02 3.379785767548807579e-02 3.063012857239719167e-02 3.152583555171735441e-02 3.678409012238866016e-02 4.508694307557535585e-02 5.483896207102586379e-02 6.485717247372765892e-02 7.434047082666596362e-02 8.274883787052610129e-02 8.973086407909713902e-02 9.508443401523430927e-02 9.873153296779578481e-02 1.006981937343620348e-01 1.010962459128163238e-01 1.001059214692613525e-01 9.795920858122871000e-02 9.492397862619571247e-02 9.128871721488784896e-02 8.734737162481513717e-02 8.338357982794725176e-02 7.965366083038152856e-02 7.636858646896617364e-02 7.367687514935539195e-02 7.165234759922010921e-02
7.554603824219223440e-02 7.877072901971424179e-02 8.192181643454217455e-02 8.498980192014021773e-02 8.796990166027446323e-02 9.086307711840851953e-02 9.367673940401761989e-02 9.642487713728857546e-02 9.912732233789540992e-02 1.018078746010378510e-01 1.044910767260117113e-01 1.071975962206834776e-01 1.099384188359718295e-01 1.127083714735993003e-01 1.154797943775585645e-01 1.181973874411472170e-01 1.207752883850021636e-01 1.230972796004486114e-01 1.250207106192192108e-01 1.263843545380201328e-01 1.270200795119277581e-01 1.267679621467837636e-01 1.254942986639837610e-01 1.231118422788021888e-01 1.196014446755934851e-01 1.150340030749505138e-01 1.095910201649446386e-01 1.035807877273367400e-01 9.744456668316382741e-02 9.174271348627245637e-02 8.710648507245763450e-02 8.414628196067736043e-02 8.333604146060463735e-02 8.493872272427642478e-02 8.903873285078928168e-02 9.566110704184838109e-02 1.048685489295609619e-01 1.167446401628882274e-01 1.312675904340196431e-01 1.481550611119973049e-01 1.667668441039002192e-01 1.861095231073429945e-01 2.049459150034971533e-01 2.219960694607037155e-01 2.362106994392237647e-01 2.470735706634513695e-01 2.548270541399978995e-01 2.604266711272584800e-01 2.650099870690598713e-01 2.689013137469860593e-01 2.706914064963656941e-01 2.672099781555841713e-01 2.547040591358448736e-01 2.307107173494769847e-01 1.957831805533765956e-01 1.543810489868594482e-01 1.144005254832953233e-01 8.446020784426237771e-02 6.793918263578381522e-02 6.089671789778704214e-02 6.228914000675227908e-02 7.386222230949683609e-02 8.825043733158642600e-02 9.414450503540851278e-02 8.530036944869656690e-02 6.323582641516024838e-02 3.676207657754747976e-02 2.056353584246974064e-02 1.841313337932543731e-02 1.383353808611305011e-02 3.049463679085118520e-02 6.825939968231059529e-02 1.086231207306306429e-01 1.383952350951406784e-01 1.476786257144354908e-01 1.340484850735210176e-01 1.062848949137241705e-01 8.387046615457403875e-02 7.930246849666956754e-02 7.739435830493213153e-02 6.336565934575472125e-02 4.126386063828918482e-02 3.053221274341291411e-02 3.789740700754556241e-02 4.745285406841799614e-02 6.168333195034367278e-02 8.380429204480785432e-02 1.084853852121763357e-01 1.330965392392221280e-01 1.607048659370753363e-01 1.925524279291088436e-01 2.224244559049259329e-01 2.401626965687405080e-01 2.380621083577926234e-01 2.147619446657984543e-01 1.770237452902234943e-01 1.418900503610334707e-01 1.350869910630011217e-01 1.627814328990707382e-01 2.023965339211153402e-01 2.355767981410407108e-01 2.545104220724637156e-01 2.577465022810491724e-01 2.480138136169771079e-01 2.311706179280338669e-01 2.151489628903762996e-01 2.076897429598695000e-01 2.124662897343700119e-01 2.269508507190798052e-01 2.450768197776364565e-01 2.610899431182833186e-01 2.711603164894015872e-01 2.733720551008216315e-01 2.672828899633328814e-01 2.534954306949976366e-01 2.333104644584745035e-01 2.084478790174391083e-01 1.808163306209540355e-01 1.523208367581483924e-01 1.247036654867736266e-01 9.941651384688779403e-02 7.752295365471439936e-02 5.963612698134317797e-02 4.592233707593474518e-02 3.625277198080553709e-02 3.056862762081434884e-02 2.915509402759785401e-02 3.211051727720015680e-02 3.863290762870556783e-02 4.744088586742206681e-02 5.738256096247393301e-02 6.755545139323032577e-02 7.725979622652913437e-02 8.596196577595836830e-02 9.327767784268373163e-02 9.896168759646163660e-02 1.028968468731092378e-01 1.050805173681337162e-01 1.056085570897573600e-01 1.046578096119088197e-01 1.024680353940797262e-01 9.932390429500366491e-02 9.553718580731074272e-02 9.142875035630461389e-02 8.730962474458105194e-02 8.346047778935090922e-02 8.010999681661849781e-02 7.741478880686457342e-02 7.544580759634593459e-02 7.418678357481757468e-02 7.354702827839719459e-02
7.459026546053550144e-02 7.829669603416523904e-02 8.194368277355176811e-02 8.551112842321920149e-02 8.898112326060229893e-02 9.233914836081227873e-02 9.557526085650300263e-02 9.868509393368454785e-02 1.016704440615142924e-01 1.045391651499119612e-01 1.073040629632258658e-01 1.099805092114197747e-01 1.125826015619744436e-01 1.151179031504615397e-01 1.175810987979401118e-01 1.199472630568273190e-01 1.221657667685333570e-01 1.241560561489100240e-01 1.258065465724947096e-01 1.269776685807489647e-01 1.275097443225324534e-01 1.272359609670734859e-01 1.260003413431385610e-01 1.236803430877354976e-01 1.202135309214155123e-01 1.156275563211766055e-01 1.100721576456707984e-01 1.038503386725178473e-01 9.744168399806986403e-02 9.150143573548356890e-02 8.680484750334133137e-02 8.410394632679706051e-02 8.391502798738849356e-02 8.636378206813659364e-02 9.123971370008775172e-02 9.823928580550950196e-02 1.072071776840865381e-01 1.182162170721465094e-01 1.314560189992236006e-01 1.470007944426917068e-01 1.645783498379711773e-01 1.834524756602054774e-01 2.024664515648446073e-01 2.202299877988179166e-01 2.354019246355487094e-01 2.470083582167152125e-01 2.547068198000843053e-01 2.588556274844212024e-01 2.602228287821221620e-01 2.592880651457749597e-01 2.554313678558213230e-01 2.466366078013262908e-01 2.301845502938138777e-01 2.041591183700468826e-01 1.690692204189583603e-01 1.288653989585361870e-01 9.085349072379823865e-02 6.364892401611507711e-02 5.066590003354901062e-02 4.615981012088002378e-02 4.839397926461765087e-02 6.008750138127191137e-02 7.398509741761481739e-02 7.911231505704552358e-02 6.988969698580761725e-02 4.851730987599706113e-02 2.519927235135750732e-02 2.008019774009128094e-02 2.994566850266554281e-02 4.497601322936262136e-02 7.395208000476988230e-02 1.134778936278187517e-01 1.517311171122567581e-01 1.769840103359247852e-01 1.812669888882550429e-01 1.630112866925272075e-01 1.284028022843918815e-01 9.006788403187217240e-02 6.156147379264639147e-02 4.623074052106696669e-02 3.562630322367286995e-02 2.926663220972574447e-02 3.367995141187968278e-02 4.293711866195253080e-02 5.381692592589577828e-02 6.969073687814206219e-02 9.020115876169784719e-02 1.126865058729793895e-01 1.381748646555381599e-01 1.692469958294629262e-01 2.034376978327669394e-01 2.323199345588878029e-01 2.463702490198486361e-01 2.396341565332005819e-01 2.121538211520249406e-01 1.713570253408303046e-01 1.349792932519854050e-01 1.303946133303929278e-01 1.621599552628241181e-01 2.049487263810989834e-01 2.402665292439877254e-01 2.605351599577106492e-01 2.645216969243204264e-01 2.553353893989312451e-01 2.393867194897478790e-01 2.250451802169247117e-01 2.198184189276959077e-01 2.263326905532740962e-01 2.410547223790579507e-01 2.576039278880031813e-01 2.703982531846002013e-01 2.759761073545543009e-01 2.728842501291731115e-01 2.611984926135191842e-01 2.420511374846916475e-01 2.172315326073883945e-01 1.888570572909432921e-01 1.591071958302867351e-01 1.300182365672824802e-01 1.033394966277010468e-01 8.045234188302327616e-02 6.234696095026957818e-02 4.962402512333833476e-02 4.243396510940070088e-02 4.033212061928390796e-02 4.234985402371432839e-02 4.740969448971898287e-02 5.459152405900839777e-02 6.309982261358278166e-02 7.219624726066396769e-02 8.120041760042517875e-02 8.952275678089148536e-02 9.669439281218081272e-02 1.023831960349428916e-01 1.063963645824717030e-01 1.086728826579872048e-01 1.092692385550875639e-01 1.083411637701381242e-01 1.061234076404569543e-01 1.029087880496570850e-01 9.902696600580868092e-02 9.482264017136189660e-02 9.063236110288300229e-02 8.675937196357630388e-02 8.344735226474922496e-02 8.085673606851513651e-02 7.905001535450940919e-02 7.799234835319815429e-02 7.756916939442740078e-02 7.761562895091694836e-02 7.794854539153139861e-02
7.246955146662573122e-02 7.662553283621902078e-02 8.075441413630542187e-02 8.482982427193874742e-02 8.882504845026908957e-02 9.271403152089463529e-02 9.647253927766290260e-02 1.000793963384689622e-01 1.035176659496525736e-01 1.067755754360234788e-01 1.098469289452579795e-01 1.127307014572726113e-01 1.154294976763011182e-01 1.179466158429278849e-01 1.202816090861003745e-01 1.224245022095041685e-01 1.243491867704982629e-01 1.260069269689262639e-01 1.273212699629245048e-01 1.281858630184988801e-01 1.284666670684875278e-01 1.280098254820358772e-01 1.266560810146662996e-01 1.242622616489674064e-01 1.207300933125294989e-01 1.160424717025820146e-01 1.103071229453617824e-01 1.038064083258271597e-01 9.704717480349048242e-02 9.078982976659824566e-02 8.600463213956743846e-02 8.367569123114959595e-02 8.444360468067209358e-02 8.830410394291692000e-02 9.466586233659587957e-02 1.027356655013852427e-01 1.119132513852005850e-01 1.219947029060713950e-01 1.331649541452756824e-01 1.458110020019962039e-01 1.602151095575362616e-01 1.762484524946269504e-01 1.932106539746641927e-01 2.098916410544914846e-01 2.248249914021895612e-01 2.366391187606466662e-01 2.443955311897742511e-01 2.477902940905746532e-01 2.470844336988163026e-01 2.426858582582275548e-01 2.345099301365491939e-01 2.215375706197263705e-01 2.020589621757599708e-01 1.747011796255196203e-01 1.397769318257206517e-01 1.002608913246911121e-01 6.194542124777919351e-02 3.302877381193872891e-02 2.184184656156919202e-02 2.210907483295570380e-02 2.661973650933623439e-02 3.900850555765744687e-02 5.275870499418427312e-02 5.866067360461489633e-02 5.287897329988357209e-02 3.954813156128748897e-02 3.227258541151764581e-02 4.062349818384284467e-02 5.671219987645194360e-02 8.063953564434302168e-02 1.148058636322664555e-01 1.534439422863801417e-01 1.863441717244211648e-01 2.045123411720539963e-01 2.030630755914058783e-01 1.822770807782438385e-01 1.473388118385841883e-01 1.065513863205053841e-01 6.813873534091786921e-02 3.743368485607738438e-02 1.960857868334187071e-02 2.424527506223708023e-02 3.715171751016508456e-02 4.952547039955336461e-02 6.266572076136806002e-02 7.783016988560546856e-02 9.436303923906454172e-02 1.132657276909025262e-01 1.381013404250534815e-01 1.697366924786058717e-01 2.026287889905189210e-01 2.276722368043841982e-01 2.368320778277193117e-01 2.260028952090653853e-01 1.963059740786803897e-01 1.554273280718882766e-01 1.216921531609136409e-01 1.231383510260422864e-01 1.596970918265830652e-01 2.043358470402829030e-01 2.400543214476510145e-01 2.601605501306184509e-01 2.639776035979385371e-01 2.552114316709697128e-01 2.408819094859852294e-01 2.295364719271325016e-01 2.277926501883593136e-01 2.365836049296781429e-01 2.512583166351028963e-01 2.654444878694312560e-01 2.741659144415979354e-01 2.747156097837236133e-01 2.663938206480057636e-01 2.499798414765725119e-01 2.272215178525312795e-01 2.004003398011835746e-01 1.719781317562173728e-01 1.443211072811805273e-01 1.194872539862100319e-01 9.904490527492601504e-02 8.388288726912569715e-02 7.404679557250055943e-02 6.880550167496599090e-02 6.709392435221801787e-02 6.802450577457432035e-02 7.104056975187583722e-02 7.573756762042610502e-02 8.165537495704497384e-02 8.821818233441421075e-02 9.479729906863641753e-02 1.008056334323113867e-01 1.057681545538405876e-01 1.093570468032358800e-01 1.113994859400941340e-01 1.118683684566854630e-01 1.108636465230398577e-01 1.085890489102375872e-01 1.053268280741094104e-01 1.014115886867535399e-01 9.720304513379814104e-02 9.305686557584734453e-02 8.929312381172377355e-02 8.616395993056574776e-02 8.382568394380414400e-02 8.232354242356705598e-02 8.159607314305235282e-02 8.149914128247592870e-02 8.184155301126255777e-02 8.242073122740783964e-02 8.304991991119761718e-02 8.357409036046924145e-02
6.922476957133155695e-02 7.375310698596264369e-02 7.829738988343874773e-02 8.282904296146327561e-02 8.731709522546225732e-02 9.172879309553387539e-02 9.603043696463467449e-02 1.001884247005513512e-01 1.041704492441756641e-01 1.079467489333295616e-01 1.114912497835872512e-01 1.147823738334225740e-01 1.178032278984301601e-01 1.205408516387729140e-01 1.229842200354667181e-01 1.251207958321969849e-01 1.269316415204296833e-01 1.283854392001338163e-01 1.294322062624065350e-01 1.299979670656402908e-01 1.299820436742641083e-01 1.292588631733407045e-01 1.276862005554714741e-01 1.251216356841932664e-01 1.214488491354215882e-01 1.166154038741771121e-01 1.106839109327935472e-01 1.038983143144304316e-01 9.676333388289937165e-02 9.011795975503668343e-02 8.513412412159362952e-02 8.309723587522292731e-02 8.488443773735884768e-02 9.044995203715711085e-02 9.885448654268075286e-02 1.087948525162060198e-01 1.191230976343054110e-01 1.291243877823045061e-01 1.386108392993388172e-01 1.478864090606027137e-01 1.575694275432247826e-01 1.682659913628342940e-01 1.801833517028118004e-01 1.928691304440242615e-01 2.052283050366469630e-01 2.158097835403112452e-01 2.232184375371593921e-01 2.264770948169385067e-01 2.251906317488780174e-01 2.194183319612174610e-01 2.092797269760174050e-01 1.945229610615787086e-01 1.744416246700042639e-01 1.483998375891931731e-01 1.168058762732895606e-01 8.201897998269550016e-02 4.875254758358106566e-02 2.433595890235078912e-02 1.673559883565120532e-02 1.486367527169399870e-02 8.251254138706091285e-03 1.679850357435183281e-02 3.392409383007668339e-02 4.716856813570692586e-02 5.377880592074470167e-02 5.630457721969533286e-02 6.025065477790324253e-02 7.010334061345722956e-02 8.858139320952841678e-02 1.166398539598095391e-01 1.507200219084944282e-01 1.830885495638592542e-01 2.056093253994556724e-01 2.130381933793241145e-01 2.042195828474191455e-01 1.814692132870393826e-01 1.491060787773511864e-01 1.119332267262873049e-01 7.415169793282835875e-02 3.936031154357684525e-02 1.621269437275756412e-02 2.855531067965404873e-02 4.850336297491085469e-02 6.563235517103450933e-02 7.987852247882366863e-02 9.131096272271672920e-02 1.014051345879709298e-01 1.150488977116861794e-01 1.371214326702820951e-01 1.659891889679857846e-01 1.939556653367282835e-01 2.125269631786078361e-01 2.157992659870515695e-01 2.015387608442245626e-01 1.715960998743986943e-01 1.335032767387209496e-01 1.058736694947467194e-01 1.151696285367207057e-01 1.548272818790902838e-01 1.987527949959162210e-01 2.325865292475430557e-01 2.508870374990282426e-01 2.537825377176630703e-01 2.457281633893850792e-01 2.342768778901583304e-01 2.276423154629755585e-01 2.307061895179436384e-01 2.422485499593266811e-01 2.567487718034686672e-01 2.683543187589441659e-01 2.731518961270253398e-01 2.695255363502610524e-01 2.577363246653116002e-01 2.393467295003285644e-01 2.166773018991715316e-01 1.923332729230620708e-01 1.687959781228837719e-01 1.480635079289203127e-01 1.313505189206582713e-01 1.189351769640195067e-01 1.102943287645477971e-01 1.045323511864089949e-01 1.008565409773232585e-01 9.881907205069583033e-02 9.826547748680980465e-02 9.912156347207394524e-02 1.011931034597915169e-01 1.040902548320415538e-01 1.072824879913384793e-01 1.102143869299646722e-01 1.124107474341639462e-01 1.135393021025553895e-01 1.134325014342560806e-01 1.120816035015462925e-01 1.096154092297480093e-01 1.062715603827878996e-01 1.023642863515208806e-01 9.824965900746089609e-02 9.428796167065969791e-02 9.080321878626275434e-02 8.804286635107723413e-02 8.614517775550820100e-02 8.512480588532173043e-02 8.488316419116950784e-02 8.524058271034033740e-02 8.597821000700221761e-02 8.687620979739041349e-02 8.774028771509803648e-02 8.841536525202896291e-02 8.878925720650410192e-02 8.879016763204888862e-02
6.501669641317447956e-02 6.980645707119509380e-02 7.465896279475700559e-02 7.954648158294821969e-02 8.443757600551921039e-02 8.929727451737569377e-02 9.408745610048946384e-02 9.876747204275951320e-02 1.032950092732560915e-01 1.076271693383576700e-01 1.117216944216023328e-01 1.155382169452120883e-01 1.190393454053914196e-01 1.221913342874676872e-01 1.249640353931952691e-01 1.273298156126870528e-01 1.292611841896393055e-01 1.307270363397860236e-01 1.316877177284773159e-01 1.320895504073286986e-01 1.318600014196940895e-01 1.309052454846310887e-01 1.291123801150695638e-01 1.263589367989836898e-01 1.225326381066633719e-01 1.175647640595025578e-01 1.114812742440106780e-01 1.044768568265088821e-01 9.701589630025296562e-02 8.994995847864574456e-02 8.458313731514822964e-02 8.249074054622673735e-02 8.488449546089922582e-02 9.184519640019801756e-02 1.022453832377721583e-01 1.143923664105426646e-01 1.266537540610904733e-01 1.377652760186214853e-01 1.469579361016940255e-01 1.540259316143728352e-01 1.593413120801481508e-01 1.637535369227872406e-01 1.683053822238195218e-01 1.737814674511947988e-01 1.802724101307519311e-01 1.870248675117364701e-01 1.926879771912935746e-01 1.957945385581638109e-01 1.952059803584760833e-01 1.903318237846342575e-01 1.810772253132765519e-01 1.676229869575370235e-01 1.502817384917563559e-01 1.297033369176960882e-01 1.075060105540505545e-01 8.695174145887023254e-02 7.232833392031154385e-02 6.497901528753170786e-02 5.980700980865767680e-02 5.001373712092611890e-02 3.393364839832550134e-02 2.369952491579425946e-02 4.021302483054062238e-02 6.375049639630069043e-02 8.146336428887804293e-02 9.076708854649366554e-02 9.533081614221108890e-02 1.039468832751654220e-01 1.237220132794452782e-01 1.521618087590431434e-01 1.803706035506227878e-01 1.999559771382262430e-01 2.062813355130934390e-01 1.990796899084126548e-01 1.813041706809828124e-01 1.569262114460412139e-01 1.289189463900664578e-01 9.853961804513146350e-02 6.616207151715108870e-02 3.347260259900364937e-02 1.820491822348169197e-02 4.365628731584132033e-02 7.127159105587695109e-02 9.294598214658740531e-02 1.065795497710720213e-01 1.125575083976096541e-01 1.154387410967186584e-01 1.234700283061215820e-01 1.414421890260543768e-01 1.648398676120624018e-01 1.848228054257496367e-01 1.945324201542982245e-01 1.907255172773900664e-01 1.731229325452714463e-01 1.440632217473312715e-01 1.105419783681930584e-01 9.065897005883978566e-02 1.063948809671798890e-01 1.457244078044522551e-01 1.859770042471489138e-01 2.156906221381354183e-01 2.308323450276846545e-01 2.325410811001551448e-01 2.261100359294236084e-01 2.193555100327466423e-01 2.193278757959669922e-01 2.282904900089574030e-01 2.428683560742741776e-01 2.573271938859348351e-01 2.669313624271676955e-01 2.691913229424559573e-01 2.637470073180953611e-01 2.518032656552457449e-01 2.354916496058271913e-01 2.172644892171633757e-01 1.993562331498934248e-01 1.833578386887268485e-01 1.699914597247643433e-01 1.591724585576320128e-01 1.503349914322646419e-01 1.428448765065144788e-01 1.362942990386533104e-01 1.305869727298110128e-01 1.258468294103835816e-01 1.222395208051500343e-01 1.198023764720276413e-01 1.183578228719499859e-01 1.175368729057604533e-01 1.168804107456825336e-01 1.159569026319000468e-01 1.144497803053410034e-01 1.121998369716696309e-01 1.092098850363426854e-01 1.056249687592296649e-01 1.016985832311749910e-01 9.775048456609748693e-02 9.411835289281118844e-02 9.110552605689684058e-02 8.893078020496372749e-02 8.769146468409604045e-02 8.735241672492745357e-02 8.776527968647038214e-02 8.870980453403901067e-02 8.994066838036335332e-02 9.122562947684979828e-02 9.236904134285961465e-02 9.322181964363411566e-02 9.368200144575311583e-02 9.369004713407895479e-02 9.322186876285565305e-02 9.228136688794388864e-02
6.010776650802376886e-02 6.502644861466895521e-02 7.005356398290044084e-02 7.516369758419012836e-02 8.032726245796650844e-02 8.551026749512787017e-02 9.067424785164737711e-02 9.577639970270472591e-02 1.007699559378953530e-01 1.056048259477903040e-01 1.102284987413005152e-01 1.145871725342651193e-01 1.186270250975524354e-01 1.222954793540043383e-01 1.255422538691107481e-01 1.283199301361624134e-01 1.305837384230135456e-01 1.322902913365489319e-01 1.333951167006743876e-01 1.338490973878378176e-01 1.335943428099466146e-01 1.325605964182775820e-01 1.306639934383043156e-01 1.278107705147628614e-01 1.239093699154060341e-01 1.188953610380324016e-01 1.127749733167916074e-01 1.056950055685126899e-01 9.804816164607396689e-02 9.061469935171674595e-02 8.469145125201711644e-02 8.201295510143850886e-02 8.414443771791138560e-02 9.150922132138794574e-02 1.030633223964908390e-01 1.169393070646798372e-01 1.311799671429713099e-01 1.440886718544019396e-01 1.543576843881681870e-01 1.611569915359674088e-01 1.642332635175252631e-01 1.639936681509071015e-01 1.615079664034781703e-01 1.583291608149373086e-01 1.560440713297100435e-01 1.556203020946839988e-01 1.569023794032633479e-01 1.586634288929197056e-01 1.591896410575686371e-01 1.569720780670310623e-01 1.511724719433006070e-01 1.418410204522737028e-01 1.300398055658364971e-01 1.179637693521934233e-01 1.087235916767809313e-01 1.048152896287668501e-01 1.053759635982758902e-01 1.055280557462979774e-01 9.925258119665955614e-02 8.288821266405518862e-02 5.866593169259574914e-02 4.408886631652662175e-02 6.363136156959989242e-02 9.481900838820363220e-02 1.177948535518000411e-01 1.276825203670448605e-01 1.301974901537254481e-01 1.385278189529753901e-01 1.598131001287843023e-01 1.856561272732336065e-01 2.027973185676265055e-01 2.037337081876608447e-01 1.888234892756432692e-01 1.639786940593746245e-01 1.365133966904764351e-01 1.113479760462763035e-01 8.943480614101710635e-02 6.838611249056573971e-02 4.432681884440282938e-02 1.613017523697374278e-02 2.742109698777657825e-02 6.568250619067263207e-02 1.008804512471725978e-01 1.260576090765325730e-01 1.378396876347451616e-01 1.382087608242642263e-01 1.354744852066190053e-01 1.402716256468247435e-01 1.552365744984558482e-01 1.724866984383016111e-01 1.828926435570817355e-01 1.819763194638057413e-01 1.696184913491418089e-01 1.477670022763916680e-01 1.192631830993026304e-01 9.020460084318222826e-02 7.681182791847086799e-02 9.504327152199630591e-02 1.304501193874771370e-01 1.645261107111336274e-01 1.884502643262894739e-01 1.997337793790396887e-01 2.007367028656238395e-01 1.975793189827040608e-01 1.977267986137681011e-01 2.058742829969822385e-01 2.211066578382051839e-01 2.386051187346244218e-01 2.533549531857053339e-01 2.622163735954565200e-01 2.642141684496577270e-01 2.600593778002155965e-01 2.514633889942805012e-01 2.404509762079846125e-01 2.287791758201479786e-01 2.175626678963426264e-01 2.071841367935260692e-01 1.974775817197205463e-01 1.880557717065144130e-01 1.786108870215576960e-01 1.690789332456804628e-01 1.596524612021861245e-01 1.506844500128464159e-01 1.425426476078279769e-01 1.354713805432292417e-01 1.295086886174722229e-01 1.244854261079093583e-01 1.200981084849229302e-01 1.160163976512431916e-01 1.119802272914340591e-01 1.078594880713070747e-01 1.036716342155257903e-01 9.956514386329169686e-02 9.577884900765611109e-02 9.258520911900072758e-02 9.022576482672239884e-02 8.885134129551019999e-02 8.848394728024311373e-02 8.901363454405730735e-02 9.022944455365590477e-02 9.186864672743492999e-02 9.366454310577777831e-02 9.538046610382899804e-02 9.682751506473304126e-02 9.786952165335002785e-02 9.842014865167959814e-02 9.843609829552724122e-02 9.790897677869649096e-02 9.685721765797937477e-02 9.531873964577071423e-02 9.334460596618017469e-02
5.482827868942471289e-02 5.973235107599089710e-02 6.478804261760191807e-02 6.997180989202336776e-02 7.525630316815987153e-02 8.060980946488727206e-02 8.599580120610254841e-02 9.137262995409879685e-02 9.669341117813939901e-02 1.019061467327593840e-01 1.069541246509521787e-01 1.117766188201031602e-01 1.163098821656573384e-01 1.204883850837587395e-01 1.242461969440082775e-01 1.275183468904578510e-01 1.302419407445845889e-01 1.323567711822396520e-01 1.338051658729542681e-01 1.345309103851552168e-01 1.344773040236825479e-01 1.335848018408908044e-01 1.317892985576519793e-01 1.290229360201245179e-01 1.252203739722435871e-01 1.203348006703365974e-01 1.143697303425203621e-01 1.074350704345994334e-01 9.983857102652610171e-02 9.222140034693458721e-02 8.571573771833658484e-02 8.198392412143351571e-02 8.280590525058477425e-02 8.910332646053248373e-02 1.002628731927271838e-01 1.145413759959012096e-01 1.298669679199189186e-01 1.442903373925397692e-01 1.561382105479162952e-01 1.640955605864747591e-01 1.673089106081742661e-01 1.655154040215586486e-01 1.591717107746943027e-01 1.495393707508261283e-01 1.386458774567769503e-01 1.289631134663896395e-01 1.226162032462115303e-01 1.202989955917185688e-01 1.207935346254907227e-01 1.217340808996887902e-01 1.209355740078436603e-01 1.174255707311033931e-01 1.121102299065102753e-01 1.080379392897563295e-01 1.091893339275657598e-01 1.168218090381008545e-01 1.268211754107311517e-01 1.317997986805327648e-01 1.249484253379660598e-01 1.031923789365456479e-01 7.155544909104731566e-02 5.676094899493801249e-02 8.578534948286790918e-02 1.245181661364359732e-01 1.500132491479815033e-01 1.582456126727404544e-01 1.591940695610019885e-01 1.697413222978614022e-01 1.932108168903615142e-01 2.141060895105438289e-01 2.165369828590088808e-01 1.955293606571330001e-01 1.573075545176738088e-01 1.143356109004458887e-01 7.831619857424357289e-02 5.495660514071344649e-02 4.360107397701865756e-02 3.756438522606139058e-02 2.583727493130292055e-02 8.499656216231953748e-03 4.272246235775094270e-02 8.884788979401843367e-02 1.304837297304149435e-01 1.576103354886243535e-01 1.663451159557337022e-01 1.616144760902892552e-01 1.562837234446385337e-01 1.620725441296052005e-01 1.770174611878013726e-01 1.894540627307819414e-01 1.906122391854572495e-01 1.787113008109695866e-01 1.568448957527576737e-01 1.293912316310853738e-01 9.993200217182419964e-02 7.342796486188751803e-02 6.303809814163209568e-02 7.956186598538782240e-02 1.084661445989451439e-01 1.348065217859312492e-01 1.521746576322763611e-01 1.598573072184064359e-01 1.616480453448582433e-01 1.641873637468523328e-01 1.732840213379637229e-01 1.899503469652414345e-01 2.105278734611859826e-01 2.301801768290785144e-01 2.454593906843075823e-01 2.549269712755852235e-01 2.587878287816157141e-01 2.582183073871135992e-01 2.546795962792791079e-01 2.493800041421141422e-01 2.429976028512007835e-01 2.356903052757758910e-01 2.273097828552783917e-01 2.176713217069082551e-01 2.067546437172614882e-01 1.947839304973944252e-01 1.821986528598885657e-01 1.695554737972323200e-01 1.574046400828852110e-01 1.461781472707633367e-01 1.361191558481585628e-01 1.272707616895705218e-01 1.195237584739431008e-01 1.127017947444569068e-01 1.066502104090172043e-01 1.012989193672487881e-01 9.668430987514628483e-02 9.292950779220689184e-02 9.019200867840998503e-02 8.859524341817145987e-02 8.816751014981534518e-02 8.881193252888140710e-02 9.031791534214672623e-02 9.240387349017863128e-02 9.476890370273177711e-02 9.713471312753141351e-02 9.927055553537814103e-02 1.010028830454498955e-01 1.022147491834556610e-01 1.028396730399675080e-01 1.028531926861131068e-01 1.022639788541764988e-01 1.011054697468564967e-01 9.942845993380937386e-02 9.729479383096510670e-02 9.477217047847123765e-02 9.192999604003254666e-02
4.952882047172856711e-02 5.427018035971776372e-02 5.920678331088028573e-02 6.431455846068766247e-02 6.956671983657361502e-02 7.493296622125035500e-02 8.037875047143568097e-02 8.586464094667231595e-02 9.134581150036914787e-02 9.677170770250789755e-02 1.020859435043835611e-01 1.072264821302598425e-01 1.121261451839838524e-01 1.167134725829990782e-01 1.209139215417361080e-01 1.246513456701858619e-01 1.278496386161830367e-01 1.304343687358963944e-01 1.323341873858314421e-01 1.334817885376310964e-01 1.338142677971483618e-01 1.332729220540914972e-01 1.318029025516158914e-01 1.293537424054609919e-01 1.258826817410810261e-01 1.213639737976345279e-01 1.158090704937735499e-01 1.093048819220636264e-01 1.020799925518543899e-01 9.460931199820947490e-02 8.775381873531355736e-02 8.286560719365237970e-02 8.162995400084151199e-02 8.537567374941539000e-02 9.420749538840172965e-02 1.069041669261475980e-01 1.215703099843361557e-01 1.362190761987006615e-01 1.490209358660509742e-01 1.584015164200457959e-01 1.631307593007754742e-01 1.624381573735224626e-01 1.561426997098006586e-01 1.447779513226119530e-01 1.297001996500069809e-01 1.131687322569495807e-01 9.830332906355419842e-02 8.848239928571767499e-02 8.553289180574980000e-02 8.794277479615451865e-02 9.198225172326883470e-02 9.450979433813912201e-02 9.477949032282999287e-02 9.520508956655077126e-02 1.003051592294360861e-01 1.121027758986199857e-01 1.261656515111385657e-01 1.338593266674130144e-01 1.270760812969916054e-01 1.023139367550251061e-01 6.719829147454045581e-02 6.142352695488021569e-02 1.035465631588277508e-01 1.470589694571406703e-01 1.716265153424436918e-01 1.767470118150589187e-01 1.780417765129331531e-01 1.938498290628775378e-01 2.196806352477074231e-01 2.334347695265006073e-01 2.193092468444299281e-01 1.768536950497801297e-01 1.188090036609916744e-01 6.419906475779009469e-02 3.235484364774224297e-02 3.267784797346603293e-02 4.347727272584907265e-02 5.062901400578221495e-02 4.526366665346731599e-02 3.173444881948404156e-02 5.597890127719948317e-02 1.071726231469547763e-01 1.536259556540355842e-01 1.806804020842339431e-01 1.850731886070946242e-01 1.762131964591568123e-01 1.721960893952018401e-01 1.836101744593530427e-01 2.015093258856630876e-01 2.108728437145737378e-01 2.041186226531117864e-01 1.822542246601417670e-01 1.512124595449038933e-01 1.175336589410607147e-01 8.566891098231139978e-02 5.947009863985524419e-02 4.860261124334613186e-02 6.054766266717132028e-02 8.165233652446365897e-02 9.980176506484866872e-02 1.110554242795620539e-01 1.168354724238668541e-01 1.223597315826696064e-01 1.334236792026604335e-01 1.519317456970460944e-01 1.750544316406815737e-01 1.983979013965318505e-01 2.186186945601600873e-01 2.341228126496553430e-01 2.447682069330430477e-01 2.512491549753970710e-01 2.544742343644929572e-01 2.551216510281182903e-01 2.534674079697611382e-01 2.494653857722882451e-01 2.429621780447387136e-01 2.339108315077304268e-01 2.224981565832435393e-01 2.091665755015316153e-01 1.945543865725048172e-01 1.793924754171017655e-01 1.643926197744896012e-01 1.501540620314950059e-01 1.371062778612208710e-01 1.254969520303739761e-01 1.154232813795707940e-01 1.068921699785552182e-01 9.988502944006490136e-02 9.440136290116772633e-02 9.046421930427343827e-02 8.808753916151483565e-02 8.722464028190057839e-02 8.772857666140022881e-02 8.934808412376993303e-02 9.175973161574559056e-02 9.461689101535923629e-02 9.759392246143432093e-02 1.004146135240891469e-01 1.028646069387691431e-01 1.047924058569195543e-01 1.061038571729721602e-01 1.067536413006637680e-01 1.067358847763510282e-01 1.060750341027529992e-01 1.048175522551858391e-01 1.030246828359259459e-01 1.007663573992970407e-01 9.811623010601781825e-02 9.514777368662685753e-02 9.193134297421196033e-02 8.853209757312190120e-02
4.452618364094219211e-02 4.895326024151459149e-02 5.362643286660857822e-02 5.851734338399029733e-02 6.359643172133444544e-02 6.883201091645055336e-02 7.418937871588533739e-02 7.962998392806963643e-02 8.511067129699559364e-02 9.058304042492046348e-02 9.599296750077801477e-02 1.012803497015444532e-01 1.063791379290660588e-01 1.112177209663472166e-01 1.157197104075288890e-01 1.198051488153607236e-01 1.233921230508457090e-01 1.263987129676440446e-01 1.287451495208478125e-01 1.303560092874944121e-01 1.311622569912970215e-01 1.311029977890030840e-01 1.301269634157141697e-01 1.281940894133892228e-01 1.252781119775062679e-01 1.213719935734549338e-01 1.164992442437633724e-01 1.107358773415016151e-01 1.042496669951187699e-01 9.736443602890898497e-02 9.065237008138458952e-02 8.503100867818220998e-02 8.176502948026126427e-02 8.217554849390544536e-02 8.700346738528030865e-02 9.590497425364083450e-02 1.075956981686319175e-01 1.203684776785198390e-01 1.324819258344280271e-01 1.423422541437059097e-01 1.486028015372819200e-01 1.502574602123430692e-01 1.467382733333436329e-01 1.380015001055271695e-01 1.245913827193075168e-01 1.077024140639374211e-01 8.931987063352048173e-02 7.255059628857561671e-02 6.178397239538477997e-02 6.040268385679632701e-02 6.618748999826917778e-02 7.321331159065647132e-02 7.730119974078125678e-02 7.813777440792220308e-02 7.959583213976365035e-02 8.660226914511204299e-02 9.799781228631376795e-02 1.053750655883190085e-01 9.937028539438438890e-02 7.607482658702088840e-02 4.920048665550490891e-02 6.996561393873582113e-02 1.206020940791338869e-01 1.615754212283102009e-01 1.798851110804555176e-01 1.804807985269729631e-01 1.849682588771807967e-01 2.086238680098197740e-01 2.356782390772103886e-01 2.399076596527559002e-01 2.089367930486105696e-01 1.493488907964174994e-01 8.364456911028220198e-02 5.016498274453160683e-02 6.202775417938636432e-02 7.468240604910898750e-02 8.218020631115173502e-02 8.462599955940769414e-02 7.220704388660147133e-02 4.565648568094086285e-02 5.925559618951221907e-02 1.157870667056424691e-01 1.654273425716954460e-01 1.901122743741546495e-01 1.889780459089136500e-01 1.776543241637516535e-01 1.796394361837102271e-01 2.007517228753738503e-01 2.234912344903227932e-01 2.310351040980381521e-01 2.179185997853212986e-01 1.878818064787263764e-01 1.491292498189875915e-01 1.098080499766189849e-01 7.520121222130066174e-02 4.842324446659459353e-02 3.554012677715191054e-02 4.148398599874676684e-02 5.453181886470454681e-02 6.540331287214665168e-02 7.304530727761730791e-02 8.118041773072486034e-02 9.466330033367402474e-02 1.149073145801092488e-01 1.392681545849553115e-01 1.639946966142074303e-01 1.862981120480625974e-01 2.048268510912816809e-01 2.193867222067493739e-01 2.303998461195312653e-01 2.383703666578632918e-01 2.435432657301746795e-01 2.458337650177996048e-01 2.449710786774390581e-01 2.407218051725721619e-01 2.330710011410938309e-01 2.223032798463193682e-01 2.089858671694334591e-01 1.938859703649815913e-01 1.778603910086457851e-01 1.617484087445179575e-01 1.462885323623155653e-01 1.320696678044837868e-01 1.195182056584132013e-01 1.089139236919346304e-01 1.004197876428449959e-01 9.410665462786907409e-02 8.995854617570925305e-02 8.785960195421697871e-02 8.758156383500680098e-02 8.879380148020118990e-02 9.110086427628721895e-02 9.409261832735332787e-02 9.738783923564847678e-02 1.006615746539216566e-01 1.036567142477025222e-01 1.061845796223882393e-01 1.081193144499599662e-01 1.093893687682213622e-01 1.099680075656231937e-01 1.098638954470840950e-01 1.091123168261072529e-01 1.077673244987065460e-01 1.058949589422276683e-01 1.035675878736492250e-01 1.008593531653263625e-01 9.784266812130236468e-02 9.458567697296214882e-02 9.115056749340391673e-02 8.759261509159396719e-02 8.395983129398801315e-02
4.005748213804793956e-02 4.401232655252053372e-02 4.827910832388195711e-02 5.282189774439920160e-02 5.760461987093671438e-02 6.259040014508393535e-02 6.774076558318027630e-02 7.301480618490900631e-02 7.836835525998187002e-02 8.375323053236284621e-02 8.911657854877481910e-02 9.440037458882781507e-02 9.954114273380663958e-02 1.044699710249374358e-01 1.091129003600806030e-01 1.133917590466145819e-01 1.172254946620274185e-01 1.205320195381752030e-01 1.232305369342317353e-01 1.252442571558932960e-01 1.265033579339374936e-01 1.269480108097783833e-01 1.265313145178079690e-01 1.252220875317091864e-01 1.230077242455912961e-01 1.198977646720861545e-01 1.159295059397622840e-01 1.111778892290461451e-01 1.057728893168541628e-01 9.992819426803171978e-02 9.398348489168828479e-02 8.845485175407982736e-02 8.406562128585483296e-02 8.168985768535318159e-02 8.212519361371127535e-02 8.572962333687769720e-02 9.217404375813616213e-02 1.005224193987961090e-01 1.095220310735725844e-01 1.178708582494146645e-01 1.243850865148840856e-01 1.280992900183249850e-01 1.283294298479299711e-01 1.247014033516717496e-01 1.171431783686752159e-01 1.058651905163572188e-01 9.140692102292220789e-02 7.489821655924838728e-02 5.876071814297462170e-02 4.775126804168001310e-02 4.687111772633724416e-02 5.330709908051528556e-02 5.884874992200396504e-02 5.814175477090931243e-02 5.073950047370439503e-02 4.232049959922955934e-02 4.216869762968415702e-02 4.792590816485187144e-02 4.810348252487714471e-02 4.257868580745309550e-02 5.653365255558760044e-02 9.721117873211429505e-02 1.407730216350961128e-01 1.689069445729511898e-01 1.748131388409383535e-01 1.701804176822409587e-01 1.815310894860125979e-01 2.140444733897642893e-01 2.395577423843564535e-01 2.319088021003060385e-01 1.853237044484818685e-01 1.165457441644306980e-01 6.854378005076335045e-02 8.135776878508554910e-02 1.011300730716131607e-01 1.070842463852566401e-01 1.105447926549863041e-01 1.103363347566978375e-01 9.062731859222382391e-02 4.716811192201071645e-02 4.802360333372025086e-02 1.128838137975933520e-01 1.638221095975670449e-01 1.837248528657873248e-01 1.762398334880632966e-01 1.650044053455501925e-01 1.779757699338180010e-01 2.111651708002507122e-01 2.391141025916443397e-01 2.456139164463038704e-01 2.279068273389320831e-01 1.920514964234501243e-01 1.478205688581867294e-01 1.044178778375087907e-01 6.795554097660443105e-02 4.155996164000395898e-02 2.810082785333510580e-02 2.841480416225639419e-02 3.461922988371075871e-02 4.201736822178744196e-02 5.233562558391061798e-02 6.817087401298300986e-02 8.918330119044877435e-02 1.127370560986940135e-01 1.359648640909365824e-01 1.568668978798341829e-01 1.745624299540418090e-01 1.890631209878695651e-01 2.008024143532942674e-01 2.101538854533132883e-01 2.171465538934307937e-01 2.214603162556832427e-01 2.226260329600670551e-01 2.202770777319218443e-01 2.143305974343852061e-01 2.050539064323638472e-01 1.930310107031787403e-01 1.790687227935236214e-01 1.640818710920332046e-01 1.489866193573758102e-01 1.346181011402485250e-01 1.216767525791929705e-01 1.106981775991607991e-01 1.020358916779708497e-01 9.584822383961123793e-02 9.209155868147171631e-02 9.053399115163839050e-02 9.080056029657350425e-02 9.244148955978591375e-02 9.499959375159593156e-02 9.805793564666312467e-02 1.012640686322413414e-01 1.043371281261516320e-01 1.070654436375886309e-01 1.092998734324766991e-01 1.109455330000028578e-01 1.119531043237388807e-01 1.123102612700071917e-01 1.120335128845575956e-01 1.111606850181362377e-01 1.097442134081088594e-01 1.078453713587336216e-01 1.055294988693273456e-01 1.028622432799226050e-01 9.990677038880294014e-02 9.672186356189181600e-02 9.336079845786589282e-02 8.987086291724032117e-02 8.629338456096341536e-02 8.266413129729396903e-02 7.901396037653232729e-02
3.626171643892076024e-02 3.957793259191964147e-02 4.328970542987095604e-02 4.735455240464186977e-02 5.172831025318732484e-02 5.636591801884432290e-02 6.122142032545718066e-02 6.624754805315460904e-02 7.139510907282349550e-02 7.661232903313501541e-02 8.184422896593618324e-02 8.703210413657820610e-02 9.211316613988894397e-02 9.702041833076074928e-02 1.016828456722500551e-01 1.060260075179472183e-01 1.099731199735198561e-01 1.134466983726848399e-01 1.163707965559525742e-01 1.186738270541022600e-01 1.202918778268567274e-01 1.211723651396012652e-01 1.212777933856921397e-01 1.205893532461853879e-01 1.191101074869689302e-01 1.168676182023736243e-01 1.139160807978512879e-01 1.103383409511800028e-01 1.062485141293195712e-01 1.017961276771745388e-01 9.717241323911691986e-02 9.261801009933352813e-02 8.842817412625449125e-02 8.494644797205135045e-02 8.253305143910016906e-02 8.149764098578256288e-02 8.200686420818451006e-02 8.400820713732540246e-02 8.721859206049045743e-02 9.118737508865649988e-02 9.539390402161185278e-02 9.932527794696564827e-02 1.024979878584781345e-01 1.044157359209617608e-01 1.044910621272547718e-01 1.019991998854163362e-01 9.615720765906846101e-02 8.640291029927864297e-02 7.289458293359345198e-02 5.722128670929558375e-02 4.326529245228109138e-02 3.661052497899310726e-02 3.746175370738569904e-02 3.824030131131148091e-02 3.421548393999014614e-02 2.961496485565134201e-02 3.667609319584085037e-02 5.410801843540790496e-02 7.265804004909107161e-02 9.089913871142439594e-02 1.130692323331317084e-01 1.396702885245694747e-01 1.619915093288102348e-01 1.687010894514829329e-01 1.581241316273597208e-01 1.500333672017441777e-01 1.723357593589114611e-01 2.120309878967336636e-01 2.321911193761962700e-01 2.113752085143384141e-01 1.528357532325677615e-01 8.903677480914293230e-02 8.466242410156771259e-02 1.142908196409246763e-01 1.237198351390060153e-01 1.201820097916116159e-01 1.244755978123204959e-01 1.276095885962634791e-01 1.050701180364130016e-01 4.911776853890395533e-02 2.795182141289261415e-02 1.018904279109293654e-01 1.505014112545516591e-01 1.630420131969558817e-01 1.487963820756511291e-01 1.410250711517662403e-01 1.689482689039003560e-01 2.135400107000503256e-01 2.453056733192277572e-01 2.511038892882657692e-01 2.309005796809609767e-01 1.923144864655468023e-01 1.458745938989307600e-01 1.012847537747875171e-01 6.529113475321879356e-02 4.130084129991207914e-02 2.972651152792506538e-02 2.770831935950926125e-02 3.203703277042779102e-02 4.235862179298093694e-02 5.831784705909950906e-02 7.802155520488564255e-02 9.894846787421644752e-02 1.188298624066584652e-01 1.361492089291222174e-01 1.503217167437074786e-01 1.615508270090713627e-01 1.704335444124842336e-01 1.774965811290214190e-01 1.828846279711301981e-01 1.863276979621683038e-01 1.873404501561317104e-01 1.854956067921459395e-01 1.806318417064493864e-01 1.729409912894170620e-01 1.629483555015246166e-01 1.514272550461386591e-01 1.392872497553356570e-01 1.274615462005227740e-01 1.168036967844976737e-01 1.079937346297861617e-01 1.014563641450625942e-01 9.731003803297441634e-02 9.537767561077156730e-02 9.526919523430364689e-02 9.650140533010188870e-02 9.860159928202967550e-02 1.011656074376162950e-01 1.038746951848476263e-01 1.064896816602146773e-01 1.088375355578201920e-01 1.107981427420225845e-01 1.122935612000149769e-01 1.132796433711833195e-01 1.137392730306425598e-01 1.136765821971226359e-01 1.131118072715280448e-01 1.120766832451732808e-01 1.106104069909129989e-01 1.087562414580143799e-01 1.065588156457536462e-01 1.040621311188069387e-01 1.013082363641756162e-01 9.833648861807911534e-02 9.518329522936840037e-02 9.188221466842834417e-02 8.846429931787831713e-02 8.495857482546503858e-02 8.139257000504165895e-02 7.779283307882975396e-02 7.418539110687770444e-02
3.319989323684261612e-02 3.570956397715532860e-02 3.870571984941962446e-02 4.215048894878194174e-02 4.599658883597647352e-02 5.019154691483166536e-02 5.468016338971369572e-02 5.940561690328909766e-02 6.430971805253120344e-02 6.933271979381985806e-02 7.441296024145981070e-02 7.948650997169456889e-02 8.448693493594922055e-02 8.934525916979270399e-02 9.399020628980735148e-02 9.834880401306864139e-02 1.023474419467289148e-01 1.059134710557910336e-01 1.089774156165119329e-01 1.114758282008928986e-01 1.133547503309514093e-01 1.145736441613419698e-01 1.151095369051466089e-01 1.149609787299897684e-01 1.141512722496469123e-01 1.127303098984629021e-01 1.107742828788685630e-01 1.083825366325106981e-01 1.056709860211226398e-01 1.027618255044966539e-01 9.976984925277922189e-02 9.678660857868637279e-02 9.386490137414027490e-02 9.100759023531458658e-02 8.816617195772698257e-02 8.525547172917787020e-02 8.219101374227652523e-02 7.895460430418733966e-02 7.568919919875846669e-02 7.280774369896729492e-02 7.105412447270907650e-02 7.137657891750860684e-02 7.448629629634381799e-02 8.028330079142839693e-02 8.763447536698686091e-02 9.465196687317656288e-02 9.915706998306647590e-02 9.910288974886427571e-02 9.294531751773341122e-02 7.996315417123894820e-02 6.046382488785320697e-02 3.591362467858244534e-02 1.252645569150845177e-02 2.971162815528898687e-02 6.176860693014431247e-02 9.492229512088362631e-02 1.264482984195657300e-01 1.530991256214336294e-01 1.718427849920160511e-01 1.818813279584073073e-01 1.854365080520323505e-01 1.848397117879050922e-01 1.778743409094824535e-01 1.593130560551270780e-01 1.330423860332789754e-01 1.274589363774045747e-01 1.629824469040913326e-01 2.051024790377626583e-01 2.168002012645747212e-01 1.846242311752601950e-01 1.232791358427462597e-01 8.882193135744614887e-02 1.180082232637081341e-01 1.406417882369827566e-01 1.323260706173324530e-01 1.190142581679628775e-01 1.308396886693235506e-01 1.441673436228397276e-01 1.261950305563624142e-01 7.426334790602638625e-02 4.048286708271803258e-02 9.248716410047863601e-02 1.310008930703982777e-01 1.332004060969979864e-01 1.118404974459906720e-01 1.113349950253851306e-01 1.550677782563833762e-01 2.067808739328217960e-01 2.395501995203192791e-01 2.448972021180900738e-01 2.251879412227442701e-01 1.887761977634876132e-01 1.460047540996287918e-01 1.060416810357809742e-01 7.482456628463998727e-02 5.416808816296728862e-02 4.269948701037837996e-02 3.931007727548436331e-02 4.465500708954686648e-02 5.746188606745494115e-02 7.427339632942685232e-02 9.192148367811772691e-02 1.081682759602275723e-01 1.216715330305343234e-01 1.319250387586316520e-01 1.391133021526266278e-01 1.438288200479334034e-01 1.467140656015206990e-01 1.481669846196085605e-01 1.482349006531951119e-01 1.467161657339707270e-01 1.433756161405244645e-01 1.381490892182677122e-01 1.312613972307161980e-01 1.232454595911561673e-01 1.148829563086404409e-01 1.070870879495590677e-01 1.007365742174713835e-01 9.647696629683803760e-02 9.455009999920574448e-02 9.475128411798817984e-02 9.655566780440696939e-02 9.932939379346772402e-02 1.025013690640597247e-01 1.056433456698425838e-01 1.084779596079123304e-01 1.108524103223147289e-01 1.127036841012254986e-01 1.140271423292648079e-01 1.148520322694510376e-01 1.152239170118376926e-01 1.151928715014900462e-01 1.148061320524811635e-01 1.141040536695718949e-01 1.131184563171449275e-01 1.118726385826458863e-01 1.103824884847843385e-01 1.086582363148617392e-01 1.067064883957289517e-01 1.045322646122670979e-01 1.021408412461891208e-01 9.953927356928710113e-02 9.673753675086965709e-02 9.374927571684560368e-02 9.059219282124307548e-02 8.728812651487738439e-02 8.386288605994325629e-02 8.034590901177643407e-02 7.676980210951607486e-02 7.316981451485130017e-02 6.958327658493589085e-02
3.089960277486331064e-02 3.245923476281307313e-02 3.457238656948968814e-02 3.723194099811492908e-02 4.040529747853185971e-02 4.404210302962846546e-02 4.808128766652154662e-02 5.245600343191710729e-02 5.709643787285511446e-02 6.193109384845511128e-02 6.688719478247882877e-02 7.189071909256319892e-02 7.686639075283330236e-02 8.173782585863238748e-02 8.642796312166603490e-02 9.085987400883750731e-02 9.495803804084865241e-02 9.865016515972752087e-02 1.018696365120401320e-01 1.045586046105920208e-01 1.066717309000881631e-01 1.081804312048511713e-01 1.090773378523758746e-01 1.093804680742722774e-01 1.091363207866624802e-01 1.084208406212346237e-01 1.073369612186424460e-01 1.060073983317169344e-01 1.045616938074917235e-01 1.031174035383548987e-01 1.017568200959219626e-01 1.005024211926323630e-01 9.929564314172975581e-02 9.798388730520014855e-02 9.631987253235935187e-02 9.397660854620944193e-02 9.058199111516487823e-02 8.578076046510073327e-02 7.934035722623147824e-02 7.133678254301724364e-02 6.249679743158135375e-02 5.478715295268175162e-02 5.181961392000055538e-02 5.687018200741229823e-02 6.906317507406581346e-02 8.440961042759560773e-02 9.882664424334404452e-02 1.088312770915794980e-01 1.114452415353730796e-01 1.042569019850486389e-01 8.567972102510348908e-02 5.549871668980047718e-02 1.993306675559234839e-02 4.605432592325833102e-02 1.025647994391373496e-01 1.610028497993055974e-01 2.136402245250233478e-01 2.532937990607502243e-01 2.742800345725221467e-01 2.743289584965207251e-01 2.557399114913316285e-01 2.242100859554951031e-01 1.851915711660948316e-01 1.422097388751940583e-01 1.065274501945686486e-01 1.116639982807276915e-01 1.562006614858760800e-01 1.946200715181024832e-01 1.982236035700284948e-01 1.627365821198647755e-01 1.173951436773401774e-01 1.221563577047090760e-01 1.576151557487666388e-01 1.653887994089168756e-01 1.370892970585670667e-01 1.117328822318984921e-01 1.327365826766879198e-01 1.595794559195898021e-01 1.522801192245038793e-01 1.124415527895614858e-01 7.932142351582387174e-02 9.456625167257645681e-02 1.131400726216623964e-01 1.020133713864935787e-01 7.237945656365828151e-02 8.259358687329243498e-02 1.381065958180340003e-01 1.905121746196970778e-01 2.215868963065928954e-01 2.281609429072203044e-01 2.146660313977590828e-01 1.889421685953190655e-01 1.587909405435735666e-01 1.296398533780512563e-01 1.039122982668518880e-01 8.232428055765780850e-02 6.629420069499709911e-02 5.925291737668769709e-02 6.319732862414752239e-02 7.444556982667463463e-02 8.765753342817586558e-02 9.953122882654115433e-02 1.086253109303998571e-01 1.145989251694489314e-01 1.177096452505925900e-01 1.184746588512974041e-01 1.174223369551618545e-01 1.149341882356432892e-01 1.111998099620181424e-01 1.062849064110761854e-01 1.002735374834896331e-01 9.342628109231805589e-02 8.630423948034066095e-02 7.981682249839125443e-02 7.512474922995195092e-02 7.330290780971988884e-02 7.482502902746823725e-02 7.928402020590423482e-02 8.565918824764780226e-02 9.281892743042385874e-02 9.983992238407533859e-02 1.060929890842547130e-01 1.112159581862149360e-01 1.150573983341772605e-01 1.176213860083588358e-01 1.190197753498618560e-01 1.194317967305896788e-01 1.190699214626275010e-01 1.181514067190850281e-01 1.168755421059864685e-01 1.154070290254874676e-01 1.138659919288931011e-01 1.123247707887733149e-01 1.108109386832888399e-01 1.093151695806844348e-01 1.078019826863522018e-01 1.062212534817128379e-01 1.045187266481864968e-01 1.026444071760541643e-01 1.005583892583124528e-01 9.823421895081746458e-02 9.566020387283037663e-02 9.283920266622368300e-02 8.978741188360918335e-02 8.653258302228168664e-02 8.311199437572176774e-02 7.957039773477604661e-02 7.595806982417006858e-02 7.232902462252388531e-02 6.873938320592494489e-02 6.524584984378735408e-02
2.938440912837349955e-02 2.992606589036746548e-02 3.101446442838576290e-02 3.270818974631945625e-02 3.502469623336840199e-02 3.794214457729417483e-02 4.140854963388380244e-02 4.535280610439946375e-02 4.969359725477073136e-02 5.434495591468285758e-02 5.921905259010269706e-02 6.422730982340117689e-02 6.928078273329708880e-02 7.429042495029963833e-02 7.916760015866614042e-02 8.382504179703544056e-02 8.817838251419302109e-02 9.214833685057215173e-02 9.566359689881798190e-02 9.866446798803309159e-02 1.011072077783419509e-01 1.029689145095780134e-01 1.042526147203564485e-01 1.049919083234874262e-01 1.052541393117387286e-01 1.051406216499837648e-01 1.047821040291163908e-01 1.043276823987918517e-01 1.039261512345793642e-01 1.037006006443900175e-01 1.037196478145746281e-01 1.039708768175991449e-01 1.043422257848386214e-01 1.046145476578724115e-01 1.044648896142493094e-01 1.034781009175655270e-01 1.011661634685791927e-01 9.699982024087072663e-02 9.046439244068335550e-02 8.116318246133163994e-02 6.902418625537161401e-02 5.479557806507454748e-02 4.152621250038981970e-02 3.760610005013442780e-02 4.969969187362349022e-02 7.068993455159128247e-02 9.275731604781971285e-02 1.109581330891851181e-01 1.212721364457729767e-01 1.201487570140724326e-01 1.049375706983180501e-01 7.545452237779795568e-02 4.396268477026909344e-02 6.918594182660491032e-02 1.375211551660823484e-01 2.134052289334285868e-01 2.827570128641708758e-01 3.340906855650342955e-01 3.583112329606359947e-01 3.509667717348816662e-01 3.140730439601916446e-01 2.560598103857644747e-01 1.892587579611039461e-01 1.272523277827741217e-01 9.082223293034634437e-02 1.062879233684503461e-01 1.485230300402685666e-01 1.796799154587098435e-01 1.817614576612148480e-01 1.590029338816289495e-01 1.462763880927197002e-01 1.723498645491153003e-01 2.022055269029955360e-01 1.964800450139790322e-01 1.502522924254287295e-01 1.023809328456401352e-01 1.197266173236610637e-01 1.589803523132236329e-01 1.664332699778355018e-01 1.412836228924297666e-01 1.121258980784072684e-01 1.053865321389547555e-01 1.027880967862984385e-01 7.817285334139613406e-02 3.766435673230603132e-02 6.019306436726525739e-02 1.192121700197733003e-01 1.670478361607307949e-01 1.964997173184770962e-01 2.097103453478578461e-01 2.116093928803063073e-01 2.054705055425645743e-01 1.919222031863411504e-01 1.709718252117036763e-01 1.443013161170994263e-01 1.161919728320763567e-01 9.319490348913779532e-02 8.181390399405451264e-02 8.265266276317920213e-02 8.927014741177764778e-02 9.551268331582167537e-02 9.873020998738980814e-02 9.862249519671902054e-02 9.588416019030913950e-02 9.140747476809144012e-02 8.588800902689955330e-02 7.969316908411407108e-02 7.290314479535378589e-02 6.545886981135580485e-02 5.737810404259652275e-02 4.904477238432734809e-02 4.162828063482791607e-02 3.750109118499769106e-02 3.933833057261047067e-02 4.724331613225730975e-02 5.882775114594424731e-02 7.176865683761850245e-02 8.453552452939219752e-02 9.616344987433564362e-02 1.060532944147347528e-01 1.138741959100094264e-01 1.195114453459787951e-01 1.230280532351468864e-01 1.246282373884819300e-01 1.246196148697329698e-01 1.233740269069349832e-01 1.212879892984328745e-01 1.187443185549441615e-01 1.160772472844586317e-01 1.135443516261529923e-01 1.113092221778377300e-01 1.094380081840743424e-01 1.079102827757654204e-01 1.066410196860104187e-01 1.055077653455106096e-01 1.043767588526817447e-01 1.031236054981970879e-01 1.016467727879443728e-01 9.987433502843211242e-02 9.776551454866845570e-02 9.530880359188230455e-02 9.251819291015898894e-02 8.942861222410349031e-02 8.609128723757197843e-02 8.256940408538196441e-02 7.893424871969574597e-02 7.526183674027113468e-02 7.162994762540800253e-02 6.811541277723098808e-02 6.479147720183350834e-02 6.172507025825707538e-02
2.865432506125501974e-02 2.824821430545559203e-02 2.826652763276224500e-02 2.884712833331578435e-02 3.009824065869920462e-02 3.207589044056684963e-02 3.477657890497980187e-02 3.814683702893084671e-02 4.210098481265010795e-02 4.653732472401261866e-02 5.134844624516398531e-02 5.642613121367370810e-02 6.166302096618668516e-02 6.695295095757430870e-02 7.219113757425149602e-02 7.727483621919604972e-02 8.210476604894906272e-02 8.658743895392008449e-02 9.063845502141279487e-02 9.418677403086875288e-02 9.717989926296999315e-02 9.958977777090816108e-02 1.014189903799525283e-01 1.027064365398433488e-01 1.035311969208435601e-01 1.040126353469605774e-01 1.043042948391641467e-01 1.045792090791492768e-01 1.050055417829342946e-01 1.057144002004093281e-01 1.067656046652405988e-01 1.081199391061854337e-01 1.096253226320797192e-01 1.110189766849354331e-01 1.119411023256618315e-01 1.119522717217904528e-01 1.105489039491841796e-01 1.071777117902587700e-01 1.012580085422325055e-01 9.222796089726403856e-02 7.963896846342152780e-02 6.335101155121569683e-02 4.406964312488793195e-02 2.611790837378601821e-02 2.802799141422149948e-02 5.078914104922375300e-02 7.681179768778485795e-02 9.950115614437375633e-02 1.144735235955230551e-01 1.177506610885396821e-01 1.062306608633406396e-01 7.982616477908976993e-02 5.355963514396791525e-02 8.293994166207599439e-02 1.568545815143347621e-01 2.416651534669241319e-01 3.209704168140584124e-01 3.808516621128550939e-01 4.097062340888477094e-01 4.009333622000272879e-01 3.554929360271837369e-01 2.828538702234480451e-01 1.995635152003290835e-01 1.266840985524622376e-01 8.986997159996693019e-02 1.008863678680540221e-01 1.310845029283559116e-01 1.573767220449453497e-01 1.710137062953926146e-01 1.776293945377290517e-01 1.957920018153248842e-01 2.291350632656483366e-01 2.525484038951798516e-01 2.390319753195831731e-01 1.814029658351948848e-01 1.015237481837873851e-01 7.713302751839945515e-02 1.247860879891570934e-01 1.518311813756134110e-01 1.460915292143095401e-01 1.272616794210807423e-01 1.140948454678965274e-01 9.950206608859266111e-02 6.720547261628392888e-02 1.660329205350026885e-02 4.595543393889278683e-02 1.005635166370360267e-01 1.432707044809813923e-01 1.758104329642094232e-01 2.031912582968577741e-01 2.255744618263746948e-01 2.373796059931418678e-01 2.329562746602396595e-01 2.113949364123383079e-01 1.776001581797776729e-01 1.408839234188511702e-01 1.122821253365348243e-01 9.904819343424212108e-02 9.778375221344093315e-02 9.901960796502530526e-02 9.682683364331878817e-02 8.995088310290148825e-02 7.946860459291105183e-02 6.708063634899782968e-02 5.429810840546861472e-02 4.217075328131488637e-02 3.124592413754148645e-02 2.155532321059239892e-02 1.260723831806177635e-02 3.527579105304949093e-03 6.612977499311722962e-03 1.837060934514265359e-02 3.183780309149100707e-02 4.663751872129152237e-02 6.208460322406273574e-02 7.734967606710579924e-02 9.160320790224815712e-02 1.041254150849223598e-01 1.143789468026625983e-01 1.220465186469003593e-01 1.270385645866781155e-01 1.294774027402484373e-01 1.296645444215140108e-01 1.280368807985083623e-01 1.251159830084528080e-01 1.214532985158680994e-01 1.175735287534440676e-01 1.139198527129264837e-01 1.108079307070623937e-01 1.083986097545261151e-01 1.066979427636844530e-01 1.055854262277383243e-01 1.048610235377414740e-01 1.042958368575144235e-01 1.036735914195591468e-01 1.028171227521803149e-01 1.016004848848135883e-01 9.995051440541574683e-02 9.784210570321200118e-02 9.529052405964964778e-02 9.234289822620665722e-02 8.907007053967429255e-02 8.555933024896222872e-02 8.190815405739360067e-02 7.821884325149353057e-02 7.459381849820202748e-02 7.113128344995182928e-02 6.792099815348791314e-02 6.504003206599966169e-02 6.254860572014644959e-02 6.048644350601907471e-02
2.863159375897601430e-02 2.751355057328180864e-02 2.659713620495797112e-02 2.605656277427283174e-02 2.608780709904928025e-02 2.687132398428594346e-02 2.852486563929399963e-02 3.107443864451014601e-02 3.446151245305997812e-02 3.857442732427893844e-02 4.327958907646393960e-02 4.844007160720670280e-02 5.392277482413079803e-02 5.959949105775503436e-02 6.534601192280653503e-02 7.104142064967794434e-02 7.656845735046731438e-02 8.181525925496287155e-02 8.667854814294842503e-02 9.106824276616221070e-02 9.491339399130123422e-02 9.816920161754497109e-02 1.008246143873651746e-01 1.029095808738080958e-01 1.045003714070017881e-01 1.057205771916474579e-01 1.067346684922411693e-01 1.077309679540355142e-01 1.088924935246634723e-01 1.103580158711194303e-01 1.121810709691122288e-01 1.142985646408708478e-01 1.165193347384629180e-01 1.185359046268420480e-01 1.199535896532984147e-01 1.203254811364638799e-01 1.191821272798689463e-01 1.160499719429326781e-01 1.104605627288206965e-01 1.019610080597771889e-01 9.014265256384315639e-02 7.470704732991899355e-02 5.558888466116625876e-02 3.320421763132819920e-02 1.042926624187076601e-02 2.180546825673807670e-02 4.715417678764134701e-02 6.953976791422172843e-02 8.508142122888698311e-02 9.008399177031220506e-02 8.139678539435352134e-02 5.850954984533247860e-02 3.912026321011711355e-02 7.954186251277403641e-02 1.545215557234657922e-01 2.396418086310688478e-01 3.214952922691161064e-01 3.865543266190169525e-01 4.222062178581829639e-01 4.198065764294920399e-01 3.778937702931976506e-01 3.042036601275603935e-01 2.153639687651778545e-01 1.341819884229402127e-01 8.524246603383890675e-02 7.810174785596095404e-02 9.437242263401766917e-02 1.251484500241625830e-01 1.652290564626821001e-01 2.070651583573304977e-01 2.478390879476575492e-01 2.842866289140023039e-01 3.041160752001750289e-01 2.901134878499056491e-01 2.332104051946302936e-01 1.413194721359621320e-01 3.863406454316806182e-02 5.356306784263400317e-02 1.070453663167044572e-01 1.257318438897364332e-01 1.238267219366226690e-01 1.155746778282796122e-01 9.930510617427934505e-02 6.660787861380031150e-02 1.886002952140500982e-02 3.731863696316695816e-02 8.674676746833552554e-02 1.295517168340700465e-01 1.704467318353359573e-01 2.115334369586837904e-01 2.459949559752344361e-01 2.632389643494148501e-01 2.567297514424836113e-01 2.277360389363233539e-01 1.850171113123807998e-01 1.423614893810176141e-01 1.141462558779841735e-01 1.052187681253810431e-01 1.051271328937515709e-01 1.020601571345901570e-01 9.171329525386567871e-02 7.484759444225247416e-02 5.404307118556833656e-02 3.196799257532728644e-02 1.072827872700661545e-02 8.473766801801677767e-03 2.445382320653709599e-02 3.706493698609867465e-02 4.641081395116681413e-02 5.321883388129556441e-02 5.881526651256176186e-02 6.482948202213127675e-02 7.254852764834707202e-02 8.231871716368180381e-02 9.351531571056576064e-02 1.049949801358559809e-01 1.155699773151692006e-01 1.242845284244162435e-01 1.305229188054343181e-01 1.340236457073387955e-01 1.348464332539063559e-01 1.333156432470516961e-01 1.299518215563391366e-01 1.253969311277466636e-01 1.203350918124867219e-01 1.154095909968693434e-01 1.111404816858361927e-01 1.078556247599268270e-01 1.056557027654505959e-01 1.044293432205766203e-01 1.039144945840597273e-01 1.037809599652547848e-01 1.037045470730164898e-01 1.034158704485850233e-01 1.027224697465524833e-01 1.015114881095172811e-01 9.974142449408113231e-02 9.742931736069659898e-02 9.463710863381646909e-02 9.145900241171564526e-02 8.801045749303827714e-02 8.441881257234745695e-02 8.081522515976392873e-02 7.732748659687721515e-02 7.407331429280794577e-02 7.115392414926091647e-02 6.864805038282563443e-02 6.660702987749247961e-02 6.505190605137685378e-02 6.397347200661904210e-02 6.333562945635227981e-02
2.913193807307846300e-02 2.765248766010600448e-02 2.613332907982510167e-02 2.471110446372942054e-02 2.358639148912573119e-02 2.302189113371969770e-02 2.330149529046753043e-02 2.464399662390738543e-02 2.712317380531013150e-02 3.066400445402005237e-02 3.510536674018070041e-02 4.026345149065820028e-02 4.596307586277231100e-02 5.204439983759386740e-02 5.835987968670008907e-02 6.476985991742006954e-02 7.113984808779628966e-02 7.734017502649044584e-02 8.324801400464215684e-02 8.875157691071584865e-02 9.375626865746922167e-02 9.819248500049827799e-02 1.020244955604395487e-01 1.052593945216048349e-01 1.079543765595110116e-01 1.102196377601176308e-01 1.122132669164246643e-01 1.141242450499278943e-01 1.161411999909243570e-01 1.184088153879517269e-01 1.209802168806625999e-01 1.237790949931074358e-01 1.265853767762562809e-01 1.290513223025437084e-01 1.307445484077061348e-01 1.312063291248435626e-01 1.300104236626311860e-01 1.268088068787669442e-01 1.213545042290901932e-01 1.134982752634264014e-01 1.031659057022285553e-01 9.033514768608490175e-02 7.504054420128031255e-02 5.743252706310771061e-02 3.790140692438488668e-02 1.727935242477370709e-02 4.402806476516793466e-03 2.219729036507681746e-02 3.603413381583962100e-02 4.228342532280578159e-02 3.773342242880769332e-02 1.960332611691963101e-02 1.623943537357610406e-02 6.677255231705710170e-02 1.326928610351516546e-01 2.086367226885464110e-01 2.860899997278550377e-01 3.535081063856354566e-01 3.980128579494211505e-01 4.083949215406372790e-01 3.788777012833627889e-01 3.124609310102913762e-01 2.222785786250907891e-01 1.296705711183661902e-01 5.874946313200958559e-02 2.730242343217394174e-02 3.792128455484010396e-02 8.881499724740160584e-02 1.602126617648847173e-01 2.306098078975168109e-01 2.866312475209576993e-01 3.247399369320095874e-01 3.438620319529310243e-01 3.375594903334808716e-01 2.975580878821216246e-01 2.249803920199799356e-01 1.374283207362566595e-01 7.355269642232872829e-02 7.910569641487273651e-02 1.033497001257254744e-01 1.144017880236248147e-01 1.143012332786090546e-01 1.014392422115154707e-01 7.093130058441692032e-02 2.471675377613501493e-02 3.137206555858943618e-02 8.407847628050788003e-02 1.329861755091698294e-01 1.792150196269861606e-01 2.210577227239069742e-01 2.506977790381657578e-01 2.590084695996362485e-01 2.418736780607069203e-01 2.032333069367823486e-01 1.548277067486378000e-01 1.144332938897473922e-01 9.872208954486431931e-02 1.029499693492643003e-01 1.073153208335633768e-01 1.014269259565460796e-01 8.424002491952115035e-02 5.866092562482758815e-02 2.879531748579405512e-02 6.929905329341106562e-03 3.265953889351168316e-02 5.736896118953936641e-02 7.691565563629002011e-02 9.073352023534608790e-02 9.916980624614346596e-02 1.033847513317226741e-01 1.051925241251128879e-01 1.066724990593534012e-01 1.095223182704446185e-01 1.144235511220925150e-01 1.208949555104950196e-01 1.277353736673464968e-01 1.336377589039898783e-01 1.375987263431714680e-01 1.390722432688181187e-01 1.379656696015557071e-01 1.345653948474770101e-01 1.294375098773236366e-01 1.233209870401580643e-01 1.170163775336713202e-01 1.112683064773091618e-01 1.066467206818665081e-01 1.034500788850818281e-01 1.016686655952561413e-01 1.010318462109267151e-01 1.011190657838016704e-01 1.014818454650567997e-01 1.017328307870849352e-01 1.015893791597534679e-01 1.008818224967651944e-01 9.954203415710580205e-02 9.758417613581402139e-02 9.508427146192732771e-02 9.216150294483517469e-02 8.896204452054175260e-02 8.564522203935559519e-02 8.237141003135708961e-02 7.929106682065363565e-02 7.653461549793121044e-02 7.420344109905645247e-02 7.236292976118950671e-02 7.103888090150471679e-02 7.021839434960040760e-02 6.985537391129989504e-02 6.987951057109066666e-02 7.020671424054385212e-02 7.074890192496015306e-02
2.990119439625418818e-02 2.842273291888584158e-02 2.672647458009650562e-02 2.487762009873862798e-02 2.299682089473150184e-02 2.129035983992172767e-02 2.007871188559524900e-02 1.977916488065881856e-02 2.077639323862378457e-02 2.323039214364401236e-02 2.702995468300267365e-02 3.192656705039418480e-02 3.766471292951404509e-02 4.402700983752691477e-02 5.083132040502148091e-02 5.791742086382995619e-02 6.513657595330080152e-02 7.234615271853356289e-02 7.940862380564038536e-02 8.619410420050677146e-02 9.258579183715387462e-02 9.848779392200049387e-02 1.038346965768784519e-01 1.086018296340627576e-01 1.128144574399343875e-01 1.165531200325121280e-01 1.199512863883496483e-01 1.231809815036864070e-01 1.264231915805048290e-01 1.298237416050850024e-01 1.334418819563091274e-01 1.372054314254630425e-01 1.408886006123679646e-01 1.441238415186786026e-01 1.464492495183629950e-01 1.473832513884653639e-01 1.465118762618763670e-01 1.435703584133780353e-01 1.384983363847949178e-01 1.314469766959844022e-01 1.227219477150395394e-01 1.126672584925030585e-01 1.015378076202855806e-01 8.946174069704126985e-02 7.662353529518205197e-02 6.378408461343394731e-02 5.315294229639612456e-02 4.870224699056438511e-02 5.270016941360911034e-02 6.158537947984416699e-02 6.969815580062047045e-02 7.353795765301410214e-02 7.417337150173065885e-02 8.109289319283365105e-02 1.088544068779778717e-01 1.601125699403258551e-01 2.256568375003461524e-01 2.925011531781837038e-01 3.457040783705289111e-01 3.702788103296018041e-01 3.550732265545002431e-01 2.975008289770120773e-01 2.071382956497229977e-01 1.067913150928652410e-01 4.154794443403696247e-02 5.873131807437417112e-02 6.623947889348712204e-02 8.472398610988345069e-02 1.540836822067883638e-01 2.357190370783566746e-01 2.983306639293604179e-01 3.347465083091259452e-01 3.544147460421375739e-01 3.643472248115385836e-01 3.566725362464546190e-01 3.200983170187399196e-01 2.571171036775038443e-01 1.873385648746367649e-01 1.371577884661669133e-01 1.189092727322922372e-01 1.189753903361569914e-01 1.198687606453804483e-01 1.097305096596740276e-01 8.031059858175806920e-02 3.117470793925724432e-02 3.300403269074608792e-02 9.608675169174155095e-02 1.515372950816725184e-01 1.937377187640884069e-01 2.199396618888034560e-01 2.275778527822007735e-01 2.145528459194690207e-01 1.817946639225750671e-01 1.356715597003708973e-01 9.021553913890370535e-02 7.074791135032251765e-02 8.574388436481662767e-02 1.052808288488917277e-01 1.125263289494522340e-01 1.044019112019341361e-01 8.308120487806550103e-02 5.351656691653586956e-02 2.724692385971249492e-02 3.802250046693013419e-02 6.835672880424874254e-02 9.624118120561360457e-02 1.174393923296191966e-01 1.309456877156485732e-01 1.373117959899551599e-01 1.382224168869886360e-01 1.360774120356507688e-01 1.333978190721400725e-01 1.320815618430428162e-01 1.328043341567998192e-01 1.349864336506262363e-01 1.373496892343865627e-01 1.386045221133024585e-01 1.378791119659844577e-01 1.348498423134101287e-01 1.296949594575794174e-01 1.229769440315516132e-01 1.155042532942587852e-01 1.081845972793666344e-01 1.018649358901901614e-01 9.716208328904224478e-02 9.432438436626043587e-02 9.319550009946386826e-02 9.331461022801151861e-02 9.409681786163016926e-02 9.499635569730446871e-02 9.559865506060119533e-02 9.564598709305109636e-02 9.502452529074201237e-02 9.373630481577012452e-02 9.186882508913418732e-02 8.956731824513258777e-02 8.701074638081181256e-02 8.439099138045899617e-02 8.189437572324730075e-02 7.968508466825839631e-02 7.789096878289784864e-02 7.659319183363846872e-02 7.582161747022717058e-02 7.555714131444089821e-02 7.574046610953376335e-02 7.628499655963766335e-02 7.709066802458348910e-02 7.805597413278084207e-02 7.908670871267714508e-02 8.010119943023841227e-02 8.103260841751326604e-02
3.069038337682983286e-02 2.950593466069208887e-02 2.801377651869136134e-02 2.622280974506100218e-02 2.416982099036482645e-02 2.194138093117608407e-02 1.971366044180096130e-02 1.781610908022102785e-02 1.678520770940306744e-02 1.725457520200700604e-02 1.957441769655107744e-02 2.359823223914370161e-02 2.894328710387229081e-02 3.525967493064687680e-02 4.228783371929063090e-02 4.983076246050772290e-02 5.772360569481860271e-02 6.581566184275473852e-02 7.396240043768395611e-02 8.202413783549726556e-02 8.986932827977581195e-02 9.738130280294673979e-02 1.044675709287420790e-01 1.110706042218780332e-01 1.171784134004806854e-01 1.228322777601243282e-01 1.281278905701512261e-01 1.332054700311364470e-01 1.382249994198697651e-01 1.433258047994732109e-01 1.485754826867944911e-01 1.539200864412346992e-01 1.591517732140693142e-01 1.639084484443359413e-01 1.677123968156922773e-01 1.700450264498348518e-01 1.704462580513783632e-01 1.686204556501842977e-01 1.645247764742618912e-01 1.584105566404302168e-01 1.507894502131753023e-01 1.423169871269004960e-01 1.336419161869517591e-01 1.253475125060532769e-01 1.181297117408281333e-01 1.131796741950123614e-01 1.123045243091135292e-01 1.170289057654337328e-01 1.269043152172534272e-01 1.388582756675321161e-01 1.483068848912519611e-01 1.507812072857300234e-01 1.433995893277485445e-01 1.269110315253649257e-01 1.104481962025116865e-01 1.166400330535596747e-01 1.587051641999466245e-01 2.197441822468189920e-01 2.770592337388877446e-01 3.109462558324060377e-01 3.062080662227755767e-01 2.569452737149199861e-01 1.733929337909098922e-01 9.799011813444259700e-02 1.139416306950754437e-01 1.574707137954098890e-01 1.603566784765463604e-01 1.350099497882244204e-01 1.507441533644045539e-01 2.175500300856080538e-01 2.750257862793362706e-01 3.031144246258720698e-01 3.224994994700592921e-01 3.562461065284081574e-01 3.902053785754983628e-01 3.927227416131519599e-01 3.511189491472592739e-01 2.792723376242975397e-01 2.058259688680745825e-01 1.565568654481269695e-01 1.382219556392305093e-01 1.358179847114546757e-01 1.281718900656911853e-01 1.002055685973310267e-01 5.222804604473772760e-02 5.190986576048074730e-02 1.190197535607006724e-01 1.777841494500596309e-01 2.102323532071218581e-01 2.120754626059804526e-01 1.872856648923290068e-01 1.444763403454765172e-01 9.385701717252509235e-02 4.861079316334226963e-02 4.291999899552578074e-02 7.396842106987597254e-02 1.027496908720624130e-01 1.201847045670651759e-01 1.238727941882660361e-01 1.138066888412566646e-01 9.237732753845066813e-02 6.574307310688204398e-02 4.938705472662451024e-02 6.247248554693422135e-02 9.081461633926736499e-02 1.178766884947201332e-01 1.378144485757879234e-01 1.490682544557223321e-01 1.523060850529827093e-01 1.496098112012417825e-01 1.437863423218883885e-01 1.375898368985553621e-01 1.329089750553056060e-01 1.302421863941866653e-01 1.288322209253522088e-01 1.273596540112858777e-01 1.246605828815489508e-01 1.201093475743207906e-01 1.136841064571091631e-01 1.058687271709548572e-01 9.749938022061653553e-02 8.959099457296117175e-02 8.313045091731061098e-02 7.882469441149644873e-02 7.687251323117649804e-02 7.691744116541118781e-02 7.824833542891625193e-02 8.009748837559560464e-02 8.184862414897868532e-02 8.310876403417429004e-02 8.369514362922063355e-02 8.359103785617297278e-02 8.289792099289661209e-02 8.179275966170548862e-02 8.049126288549116048e-02 7.921579267139809699e-02 7.816718601644283282e-02 7.750142477190075097e-02 7.731371127104932905e-02 7.763273858113706183e-02 7.842606648422971449e-02 7.961437358802937736e-02 8.108996057255096757e-02 8.273464439721206487e-02 8.443381082435891249e-02 8.608553487036274543e-02 8.760524151620735500e-02 8.892706585153765941e-02 9.000311928950605056e-02 9.080162117499196439e-02 9.130455022503507212e-02
3.131469122463433064e-02 3.062081723022215540e-02 2.960065635546465374e-02 2.823224272508408420e-02 2.650363794720454746e-02 2.442161569803756593e-02 2.202847490068073413e-02 1.943663305735303382e-02 1.690085676962881783e-02 1.494689499233864752e-02 1.444253244557060049e-02 1.616397885445495022e-02 2.008956387254596729e-02 2.566558540300412083e-02 3.239772929914271071e-02 3.996645298521558920e-02 4.815717371287837889e-02 5.680262136704969378e-02 6.575410754234643773e-02 7.487003830736735366e-02 8.401391200400104564e-02 9.305808347395515268e-02 1.018914184637527975e-01 1.104294731693056808e-01 1.186255724756706403e-01 1.264803913812580227e-01 1.340466024031303216e-01 1.414242709821958710e-01 1.487427401654811687e-01 1.561267561245837376e-01 1.636491729269130002e-01 1.712789665712067533e-01 1.788388291651737128e-01 1.859879881310359806e-01 1.922416532853748194e-01 1.970303348685491229e-01 1.997933807506302450e-01 2.000933957780833827e-01 1.977317818705743580e-01 1.928405791359217580e-01 1.859249950620054381e-01 1.778414663053260181e-01 1.697246114811532813e-01 1.629119451311338840e-01 1.589011615720379855e-01 1.592349314148669703e-01 1.650387869968646670e-01 1.761524424370673192e-01 1.904388418197129618e-01 2.039465917890057600e-01 2.118653349401951602e-01 2.097761297235059830e-01 1.948468518584353104e-01 1.669468287991631994e-01 1.305242986883956291e-01 1.007774909211887754e-01 1.082969721057402135e-01 1.538811171456802573e-01 2.060763104370433585e-01 2.409063832991044096e-01 2.423387454984787248e-01 2.054989205008136977e-01 1.505816516326867749e-01 1.446563198507794523e-01 2.040159770916206150e-01 2.516692026593634890e-01 2.470990883255707593e-01 1.953375454559486690e-01 1.528485386594824191e-01 1.793708704143996413e-01 2.187523256314593822e-01 2.294568660545080463e-01 2.461400881121742490e-01 3.097605988403207555e-01 3.848678680041784372e-01 4.182767255768778947e-01 3.908445033110149458e-01 3.181645324108243189e-01 2.349259553180838012e-01 1.748927006387171745e-01 1.528908887186841148e-01 1.557182338756178952e-01 1.566701131276115044e-01 1.357356678068052103e-01 9.485867063595794513e-02 8.766008087280648120e-02 1.451486726686815609e-01 2.021246753764109061e-01 2.260562903031341220e-01 2.101035417526820048e-01 1.631940287132158385e-01 1.056359313861453403e-01 7.040299749250067407e-02 8.197418186005420160e-02 1.062924570195836887e-01 1.227776060898965599e-01 1.314359290222503751e-01 1.348716780815985561e-01 1.327247578690081975e-01 1.228748027876961496e-01 1.050210587030466908e-01 8.372896413003649840e-02 7.079911360177493229e-02 7.821146853104364582e-02 9.935339459348228874e-02 1.209930851403693830e-01 1.362588726894398972e-01 1.430580361602507844e-01 1.420284815229172770e-01 1.353954446808498524e-01 1.260811742197402718e-01 1.168352597590156250e-01 1.094105629869453755e-01 1.040973191531377323e-01 9.997794762940639957e-02 9.572795476003728710e-02 9.034370128872099004e-02 8.345857208126088167e-02 7.534099649425447798e-02 6.676810711479254368e-02 5.887119016357255513e-02 5.291301531192016405e-02 4.986330033363665926e-02 4.985521161117875688e-02 5.209193371166189607e-02 5.540876925711273743e-02 5.884153752072493471e-02 6.181107589981096190e-02 6.407594559301119097e-02 6.563479545604279652e-02 6.664025130373060768e-02 6.733004085266078298e-02 6.796954380456890488e-02 6.880239188337755607e-02 7.001101506821486020e-02 7.169261185863769203e-02 7.385488137172645240e-02 7.643015932652272304e-02 7.930059812158991861e-02 8.232513645021322102e-02 8.536157686487905183e-02 8.828122727015286220e-02 9.097663432275229778e-02 9.336423791932607630e-02 9.538384799923350921e-02 9.699640979345286462e-02 9.818102479835205676e-02 9.893180188151266818e-02 9.925484967770294153e-02 9.916556046958616144e-02 9.868624316641533278e-02
3.166873233464626708e-02 3.157335612380280515e-02 3.117992327006779626e-02 3.045243122360149352e-02 2.935676993380662708e-02 2.786372270947778951e-02 2.595423442070084186e-02 2.362940612422496228e-02 2.093128419872390678e-02 1.799024557963838436e-02 1.513814143562423539e-02 1.313659138439644998e-02 1.324385289822402854e-02 1.619949967482622183e-02 2.146824073625290541e-02 2.827183217593210590e-02 3.613595410970240479e-02 4.479080812221020169e-02 5.405358544358990908e-02 6.377424017875527040e-02 7.381488198368557629e-02 8.404473149347900518e-02 9.434311621224659994e-02 1.046071555754311683e-01 1.147619778060286616e-01 1.247711658848801447e-01 1.346443340715703929e-01 1.444377820062829887e-01 1.542437225756781438e-01 1.641645397027476638e-01 1.742717283415210761e-01 1.845545854119732820e-01 1.948697917053227591e-01 2.049069470175449159e-01 2.141845594969541411e-01 2.220858630185845173e-01 2.279362335752006807e-01 2.311162531890494087e-01 2.311976736278547329e-01 2.280836329729734047e-01 2.221296150300252070e-01 2.142184663556839508e-01 2.057604079966962596e-01 1.985813688529766141e-01 1.946440112625763830e-01 1.955442951144725494e-01 2.018348506566994272e-01 2.124531441055702019e-01 2.246061808590389675e-01 2.342228700127445273e-01 2.368459100450138743e-01 2.287792242221373673e-01 2.082598193223827443e-01 1.763841695340537252e-01 1.378635514123932038e-01 1.031225497459456603e-01 9.221467573323569034e-02 1.157353667344364623e-01 1.532520099066240482e-01 1.829382127975738570e-01 1.913066820815103597e-01 1.782216015056080627e-01 1.713197410161168277e-01 2.102226447377145424e-01 2.757221015047452983e-01 3.171620801765339115e-01 3.030676170170114592e-01 2.341238667215083391e-01 1.515366563070914829e-01 1.287660356267708028e-01 1.422894064130789671e-01 1.256213479355238472e-01 1.385056973248983136e-01 2.399490600369997839e-01 3.439408719003002046e-01 3.910346274118691179e-01 3.669060152400853703e-01 2.929644147703348023e-01 2.100672633543991252e-01 1.569445631613747005e-01 1.495198983987219565e-01 1.710944052364544443e-01 1.913373191957668529e-01 1.869630833726955155e-01 1.572052181386157377e-01 1.386450386155232695e-01 1.696286934887175080e-01 2.146079767907263514e-01 2.324986680963538610e-01 2.136028598248133625e-01 1.724826433006841908e-01 1.400429067033781283e-01 1.391960678487858816e-01 1.532461727354638148e-01 1.587058026723521531e-01 1.514654975031037298e-01 1.396719572746611959e-01 1.320902739139548365e-01 1.290016741992308091e-01 1.240541760664662929e-01 1.129711624387453178e-01 9.792321539149358156e-02 8.702210626628924250e-02 8.827373603603616559e-02 9.967817261824049591e-02 1.124847394374055148e-01 1.203619012566929519e-01 1.210161764236959148e-01 1.149139285883130635e-01 1.040827680273070932e-01 9.118724809940348397e-02 7.874966798936135215e-02 6.844588214320780628e-02 6.061787779078317562e-02 5.439207090002827483e-02 4.845003719177962132e-02 4.181714741650458672e-02 3.418737542396656226e-02 2.592304252124182085e-02 1.814956770703764211e-02 1.347932318796916593e-02 1.500610401220961454e-02 2.044873866525256934e-02 2.643533415061965694e-02 3.171299461142191439e-02 3.596359762877592015e-02 3.924983256060923797e-02 4.183857977379543125e-02 4.410801028974328797e-02 4.646309184814542692e-02 4.924803708108375228e-02 5.267432848027785164e-02 5.679151895648234388e-02 6.150852927027556510e-02 6.664527414029067232e-02 7.198621193248230798e-02 7.731924885007311621e-02 8.245759105916165843e-02 8.724891178459996677e-02 9.157695060236062390e-02 9.535922904943969214e-02 9.854306312485644481e-02 1.011010373065662493e-01 1.030265236393578393e-01 1.043295215841138629e-01 1.050329362030692909e-01 1.051693314365740040e-01 1.047781535890306565e-01 1.039033986047928765e-01 1.025916858692862421e-01 1.008906964157327973e-01
3.170451688671906132e-02 3.224313396821870681e-02 3.254019059599463221e-02 3.255475509688415814e-02 3.224407315112653299e-02 3.156465598487448454e-02 3.047403413098032782e-02 2.893366274197859550e-02 2.691402455199605123e-02 2.440441199867552854e-02 2.143388706409110264e-02 1.812206310005411505e-02 1.481467056210970801e-02 1.241507060188129508e-02 1.258880796085110401e-02 1.620798455329412399e-02 2.236384277127186071e-02 3.009706363395349416e-02 3.891685027342377257e-02 4.856293075764231415e-02 5.885999686552984000e-02 6.966352901099819028e-02 8.084291586033712229e-02 9.228011750216175146e-02 1.038756781505180415e-01 1.155580270653509267e-01 1.272927261562189771e-01 1.390877937983517609e-01 1.509905086133943308e-01 1.630711174610378900e-01 1.753906287989230040e-01 1.879539837275254754e-01 2.006558677741036578e-01 2.132322814700212399e-01 2.252340555551301526e-01 2.360371190560555943e-01 2.448989480759446447e-01 2.510630354428229905e-01 2.539047660462994682e-01 2.531025542825915409e-01 2.488059867871515729e-01 2.417561587668966283e-01 2.332925312211532876e-01 2.251658468025344306e-01 2.191053395530400127e-01 2.162171036167413185e-01 2.164821986396176512e-01 2.186431262431949019e-01 2.204911949429369800e-01 2.193395328531962396e-01 2.125774700635263692e-01 1.983864189281973611e-01 1.766361125544841648e-01 1.497455707066417674e-01 1.231595490109629321e-01 1.049807475786222744e-01 1.030273859530295988e-01 1.184405436193234906e-01 1.444226369096144602e-01 1.709127700513866643e-01 1.889751725212801825e-01 1.985337132527345838e-01 2.157050747813774316e-01 2.574740235992877269e-01 3.101720530053629910e-01 3.384003527824976376e-01 3.144022431206995316e-01 2.354703616566779234e-01 1.314364942286880833e-01 7.279398494604140402e-02 7.758024793309749312e-02 3.821051529317828072e-02 6.685517298209543713e-02 1.944681170162307626e-01 2.962555089787960449e-01 3.332026993732988829e-01 2.988227940880566758e-01 2.205399861839500431e-01 1.443159237133275485e-01 1.102228098112308513e-01 1.273103325748204118e-01 1.761561415701017042e-01 2.259306783055184398e-01 2.476547292186894733e-01 2.329195365040200860e-01 2.033372352390310500e-01 1.955493753468411089e-01 2.113803483864170885e-01 2.193836333541964445e-01 2.056202147842591255e-01 1.832256089962681078e-01 1.741956255289243138e-01 1.797565190288930026e-01 1.810856786189928846e-01 1.663597518278240595e-01 1.392684424273089860e-01 1.146513576400433887e-01 1.069664995713872774e-01 1.127486198794393629e-01 1.176665573829602657e-01 1.147399939047198947e-01 1.059384464811044396e-01 9.785601598504994891e-02 9.606206234629638407e-02 1.000301641396267871e-01 1.047288360509726346e-01 1.057932037468924252e-01 1.015035363879419755e-01 9.228778450148292234e-02 7.976816779124115686e-02 6.596613027125623752e-02 5.274421007701403374e-02 4.146661102585873226e-02 3.285775843550230169e-02 2.706700576145118844e-02 2.392097204348304917e-02 2.314809861666936031e-02 2.431982247272197056e-02 2.673411634196329323e-02 2.955616443034403754e-02 3.203899700111353249e-02 3.363695363286701989e-02 3.403786788827159460e-02 3.317207775283378263e-02 3.123112802125038029e-02 2.871935751196254966e-02 2.653521745189980213e-02 2.592683991296210883e-02 2.794417800932294874e-02 3.266386455625760327e-02 3.933879927084301537e-02 4.710943159471006614e-02 5.531853444858285396e-02 6.350890984517494620e-02 7.136378433701917601e-02 7.866278441699214863e-02 8.525515199029941316e-02 9.104305863396382204e-02 9.597023704228184460e-02 1.000134667984223236e-01 1.031757333735263127e-01 1.054805041480680883e-01 1.069668554922378750e-01 1.076853146452983190e-01 1.076943348587594412e-01 1.070573430750767913e-01 1.058403058485096609e-01 1.041097604411307664e-01 1.019312581661894895e-01 9.936816777520339483e-02 9.648078849651450795e-02
3.139620892096487564e-02 3.254443497783106320e-02 3.352314934406166319e-02 3.429167885451732400e-02 3.480559461681944494e-02 3.501704981910974679e-02 3.487539168723746696e-02 3.432816753616051153e-02 3.332272756839078920e-02 3.180880536056823055e-02 2.974287709069450142e-02 2.709618726998670388e-02 2.387144481082558237e-02 2.014318706232288980e-02 1.617193221297174091e-02 1.275132127922770295e-02 1.183445942955636300e-02 1.517007247689841631e-02 2.174712623697616642e-02 3.017598747337256124e-02 3.980903342105577419e-02 5.033762750297116756e-02 6.156632653922150533e-02 7.334013225437691075e-02 8.552478053223247501e-02 9.800623791562536324e-02 1.106975583863861606e-01 1.235469802171612480e-01 1.365420637782351065e-01 1.497044614392561701e-01 1.630703605651720456e-01 1.766540595449438977e-01 1.903971607586955328e-01 2.041127480031910135e-01 2.174403076867021112e-01 2.298301255606400029e-01 2.405737170536959013e-01 2.488897994344077824e-01 2.540644921996317307e-01 2.556298024158089599e-01 2.535440987724348894e-01 2.483105189300205407e-01 2.409402781311872077e-01 2.326682184048289026e-01 2.244224111198101779e-01 2.162714732904325865e-01 2.072619041591237665e-01 1.959102738519969966e-01 1.811646737357278103e-01 1.633468110529487372e-01 1.446102559083440597e-01 1.285035382442018537e-01 1.182493444373311636e-01 1.144460190490114576e-01 1.150524490597415878e-01 1.186673147309758730e-01 1.274882001521801811e-01 1.457802123843069120e-01 1.736704487747131598e-01 2.041063002650496117e-01 2.276037626788764701e-01 2.405215658868883888e-01 2.512990334278943916e-01 2.735634626943557191e-01 3.034353537859766914e-01 3.147234593374050871e-01 2.813012297598889710e-01 1.971028207457431736e-01 8.364343678686204930e-02 4.461065380517750811e-02 1.084035450765073877e-01 1.353705509547807884e-01 1.678967300287917130e-01 2.359242329643740088e-01 2.943237138661667918e-01 2.985420241333460178e-01 2.425202721870027001e-01 1.578575639781502615e-01 9.443847408506429730e-02 7.462465131010584396e-02 9.501638527768402342e-02 1.676080276069714381e-01 2.519850331398269527e-01 3.051314080788720129e-01 3.089262626221743191e-01 2.740025713720942724e-01 2.301390251094238282e-01 2.016170475381806604e-01 1.862344762333582038e-01 1.733904749697735559e-01 1.668099664984839248e-01 1.711250720815135351e-01 1.749831647477841090e-01 1.633264430999227523e-01 1.320086720626591492e-01 9.035572097228944388e-02 6.333716872671889264e-02 7.468624490029103502e-02 9.793055747018544754e-02 1.116204286888714536e-01 1.133997283913089765e-01 1.081206145686537806e-01 1.024165998495126656e-01 1.004675220992626017e-01 1.018050977055573597e-01 1.033544236438999758e-01 1.026680226707206572e-01 9.905813547996368540e-02 9.316290544370087190e-02 8.617215468259455113e-02 7.922719895663529743e-02 7.312494273042227655e-02 6.830029765347907234e-02 6.494827196994824858e-02 6.310868124758832465e-02 6.263709103067577333e-02 6.314365118110551456e-02 6.402114282145522639e-02 6.457460613041512976e-02 6.417066304079249717e-02 6.233958649215374376e-02 5.881918395944254335e-02 5.356025465948648090e-02 4.672031237756087835e-02 3.868025626775476594e-02 3.016141656443726074e-02 2.266964093974557434e-02 1.938586838293649556e-02 2.305699975161165996e-02 3.138574916432308043e-02 4.135721525200584253e-02 5.156420252342257954e-02 6.137114273325613989e-02 7.044178820838829791e-02 7.858106397562168721e-02 8.567682142065782824e-02 9.167349069345909207e-02 9.655720388027466683e-02 1.003456939299996464e-01 1.030805717804313126e-01 1.048210549547696074e-01 1.056387577388223503e-01 1.056133549962995077e-01 1.048290069782215894e-01 1.033714591578049208e-01 1.013257399229932493e-01 9.877438222435108717e-02 9.579609780138635677e-02 9.246483601603035229e-02 8.884916390495339877e-02 8.501190960785245943e-02
3.071896996973077359e-02 3.240044292206228915e-02 3.399064008633386619e-02 3.545240564069164491e-02 3.674378229770134535e-02 3.781794184743984821e-02 3.862326898122797614e-02 3.910365260205444365e-02 3.919905564162202982e-02 3.884646136216746842e-02 3.798134312489954978e-02 3.653990520317480090e-02 3.446257279788708661e-02 3.169979622018541388e-02 2.822290310209039574e-02 2.404813596349727328e-02 1.930240710827232226e-02 1.444800638054044573e-02 1.109079423987558745e-02 1.254525089077644998e-02 1.891660511448641294e-02 2.777638433489971678e-02 3.799157350202125860e-02 4.911450938722908971e-02 6.089015116260888816e-02 7.312445721275398491e-02 8.565359245675975564e-02 9.834251822242429109e-02 1.110921478725742095e-01 1.238454183989374097e-01 1.365848460620051330e-01 1.493151527808180279e-01 1.620274003501447624e-01 1.746471290859503978e-01 1.869776470516093247e-01 1.986578176400661255e-01 2.091571801891720650e-01 2.178269994045125280e-01 2.240134407444357711e-01 2.272191727883534629e-01 2.272718210080746370e-01 2.244220628491470360e-01 2.192629650852730983e-01 2.123797675824248554e-01 2.037778539943817524e-01 1.923909033645964939e-01 1.761176045253043942e-01 1.526305690138878290e-01 1.208809377612349578e-01 8.367725268129468097e-02 5.579927717214812344e-02 6.824849132062557611e-02 1.043969319087318381e-01 1.362488456779374357e-01 1.544128550340901351e-01 1.594809004690864451e-01 1.617952346301808619e-01 1.769029760090143899e-01 2.092352269769777173e-01 2.460179828721641426e-01 2.710441979868414286e-01 2.764920641305955717e-01 2.682948429356750153e-01 2.626740923958053031e-01 2.662286674470266679e-01 2.603121788396801639e-01 2.184732093247292728e-01 1.307896000716081419e-01 1.178154446960770312e-02 1.082971157678650764e-01 1.998605882206166695e-01 2.568424454650172217e-01 2.990337797633302319e-01 3.403636651093867038e-01 3.611028327296929019e-01 3.340513385085785991e-01 2.606977042914494502e-01 1.793774247640672892e-01 1.330702701889696360e-01 1.006053715832635337e-01 6.787607656183691773e-02 1.438114188268670990e-01 2.590216993677083579e-01 3.417067000962994983e-01 3.657896185068574280e-01 3.345728874869937641e-01 2.713039452654140149e-01 2.033189029103026069e-01 1.493907676757626757e-01 1.207351522127569771e-01 1.221997954814884185e-01 1.373675716610816278e-01 1.420559750471671878e-01 1.238615489284238397e-01 8.328129609410862833e-02 2.984134042956462785e-02 2.707140659269778940e-02 7.132057630512811386e-02 9.983569482337859013e-02 1.116128851441836739e-01 1.108431607095787530e-01 1.043741064117876677e-01 9.866449236323793226e-02 9.679060978099919554e-02 9.792944507549236621e-02 9.990320547884345981e-02 1.014080182960781507e-01 1.022249649677525879e-01 1.025115030004048883e-01 1.022752071158673087e-01 1.013327388475296909e-01 9.954580937053589262e-02 9.702164710487053145e-02 9.412079217437252510e-02 9.128834109064984381e-02 8.881889064563143477e-02 8.669214133023492308e-02 8.456998028110238041e-02 8.193780670481792816e-02 7.829071049427613338e-02 7.327549100887982558e-02 6.676204140151477395e-02 5.886602355140569537e-02 4.996626888422922574e-02 4.078095470649099191e-02 3.260740047925300700e-02 2.769337994776286879e-02 2.840518706464577672e-02 3.431898264159093104e-02 4.291254746031675921e-02 5.230008157211730319e-02 6.150038678187797619e-02 7.000755307141814932e-02 7.754959490387340615e-02 8.398349178416880667e-02 8.924655563429617633e-02 9.333045538525318319e-02 9.626513064240256601e-02 9.810759273438948713e-02 9.893352494408186315e-02 9.883073613663737045e-02 9.789399020198387424e-02 9.622093327311849464e-02 9.390892951594881355e-02 9.105265880383857369e-02 8.774235286432048586e-02 8.406256200464372330e-02 8.009135705447825715e-02 7.589988254117648048e-02 7.155218790747454316e-02 6.710527385943074186e-02
2.966110715077741738e-02 3.175254303592170424e-02 3.383000175090099954e-02 3.586186477258192229e-02 3.781126186750829316e-02 3.963572308323484034e-02 4.128692215978305852e-02 4.271055168725727130e-02 4.384637920927604571e-02 4.462854342505041122e-02 4.498616097678822395e-02 4.484432800820237902e-02 4.412561960546233786e-02 4.275222233154857276e-02 4.064890255286311704e-02 3.774718124793168678e-02 3.399156261958636432e-02 2.935020588073473241e-02 2.383833372875646811e-02 1.759140195496037423e-02 1.122009001058583283e-02 7.989777899203647296e-03 1.310432886311643438e-02 2.226451353306830791e-02 3.277857019749556150e-02 4.397372960887200449e-02 5.551590688012589953e-02 6.714550614380027094e-02 7.863816740300710872e-02 8.980921180362683165e-02 1.005277001860977182e-01 1.107269178327683623e-01 1.204013387048679662e-01 1.295822089541540101e-01 1.382898351013592542e-01 1.464719129914030249e-01 1.539506227153637496e-01 1.604088673816685684e-01 1.654397082144563047e-01 1.686598356012554978e-01 1.698508731092154556e-01 1.690480217787488082e-01 1.664615186859055296e-01 1.621415351446688913e-01 1.554499443695187277e-01 1.446489062776748213e-01 1.270109676718144676e-01 9.960651424678022836e-02 6.058183814174886855e-02 1.239753025450591843e-02 5.033795349309128087e-02 1.105786404935321376e-01 1.640027045318182553e-01 2.013999472474589381e-01 2.166903551958437035e-01 2.110825870714092001e-01 1.980071725538515848e-01 2.018350657157860495e-01 2.339282600651649835e-01 2.756853305666934206e-01 3.018512903534835146e-01 2.992344147873474691e-01 2.716958035587874742e-01 2.384132350924220434e-01 2.170948293878122159e-01 1.975280361038177501e-01 1.509395587877103428e-01 6.507164204387623496e-02 7.079446724254701007e-02 1.944260851629192877e-01 2.998588313520929027e-01 3.745269629839997338e-01 4.265161303829579365e-01 4.611698505469851717e-01 4.643820801389919040e-01 4.188504603098849310e-01 3.319671655512387853e-01 2.430570029641698493e-01 1.880629794112521624e-01 1.406715756183443133e-01 6.413591168299072331e-02 1.041240462609242801e-01 2.363310841439975329e-01 3.392756208220344405e-01 3.829399242861273311e-01 3.654419329496335078e-01 3.039884775524298588e-01 2.213733564906018303e-01 1.362832466199061787e-01 6.884491871144811370e-02 6.613369819895247026e-02 9.973924616191837123e-02 1.144098613481481785e-01 1.011963466015011748e-01 6.776122907907512760e-02 4.123229124685124508e-02 6.172399934306275343e-02 9.266669152847017976e-02 1.106389084649071486e-01 1.135009173043201453e-01 1.058464341098657446e-01 9.471397912564261112e-02 8.614265723630341876e-02 8.242697821542258052e-02 8.241956512403467161e-02 8.450620040150519374e-02 8.816968094667204658e-02 9.326906770751111631e-02 9.909858010259903205e-02 1.044158783207788932e-01 1.080495913810428921e-01 1.093680164354388085e-01 1.083828825891591796e-01 1.055913423202647500e-01 1.017032659400058936e-01 9.736621967761813212e-02 9.297367738897530098e-02 8.861143005182013643e-02 8.414101499213352819e-02 7.935896985608006937e-02 7.415340963216049408e-02 6.861096685846680698e-02 6.306692750706734130e-02 5.810231538925007128e-02 5.446515750082975976e-02 5.286293089781244486e-02 5.364786838138537600e-02 5.662081312536627886e-02 6.116018705424783319e-02 6.652638251259260227e-02 7.207667590845602545e-02 7.733307174555875685e-02 8.197175402412919254e-02 8.579123597814958258e-02 8.868172466520271580e-02 9.060071173359411645e-02 9.155437758130170744e-02 9.158344640759703836e-02 9.075233105079444362e-02 8.914074675679957427e-02 8.683723098501303084e-02 8.393417221387781957e-02 8.052405314839577999e-02 7.669667829330927000e-02 7.253719907816785772e-02 6.812478112290631937e-02 6.353178294311165319e-02 5.882333604810722344e-02 5.405723429271080960e-02 4.928405616384666510e-02 4.454745780613067474e-02
2.827437510693543363e-02 3.060759519923287111e-02 3.299838766303903048e-02 3.542167609459338784e-02 3.784714399028460408e-02 4.023867983895464129e-02 4.255386386888443395e-02 4.474353054348162440e-02 4.675144988539808172e-02 4.851418077504732890e-02 4.996116020360489435e-02 5.101510352372358448e-02 5.159280118371909613e-02 5.160640599670730105e-02 5.096530991879868328e-02 4.957870821455061250e-02 4.735893871754556089e-02 4.422566091855951315e-02 4.011089963903855665e-02 3.496491726888063117e-02 2.876279716343359619e-02 2.151154413891239250e-02 1.325769469712770841e-02 4.102965534277629167e-03 5.877009122563589365e-03 1.638886189071409386e-02 2.724238797530053463e-02 3.814084285332697971e-02 4.876058220554967820e-02 5.876624678447037869e-02 6.783819211296067409e-02 7.570666252354910086e-02 8.218871875398368887e-02 8.722073530087585957e-02 9.087542735024728424e-02 9.335010161801950146e-02 9.491663343550169052e-02 9.583885675362711909e-02 9.628833555267313216e-02 9.630703556076422589e-02 9.584607348342888411e-02 9.484354948689287246e-02 9.322777776693810803e-02 9.072308358215877555e-02 8.647660730706427379e-02 7.879202552739490717e-02 6.546571741715535853e-02 4.576203621557305146e-02 3.215511889692680703e-02 5.997708854346841395e-02 1.114520790088159297e-01 1.680691903972244827e-01 2.187763579682774906e-01 2.532328962919931925e-01 2.638039050963247867e-01 2.499574372700598124e-01 2.243194724435253473e-01 2.153267025991986439e-01 2.431121851311067728e-01 2.880582808702532582e-01 3.169379375630083651e-01 3.106363354404492738e-01 2.698436263512263844e-01 2.144824197444560043e-01 1.724726255510152240e-01 1.465689128503931959e-01 1.078371553251587928e-01 6.837917550071864747e-02 1.465578526035449525e-01 2.744506610055983398e-01 3.923629304121050154e-01 4.829109396943807586e-01 5.462003112323466913e-01 5.816855818298631853e-01 5.762541278234413200e-01 5.163057032471289887e-01 4.102130068078258529e-01 2.960535677187310921e-01 2.166428665773401652e-01 1.620086016966411635e-01 8.353104265120513128e-02 4.856438377368763742e-02 1.767436642647719491e-01 2.863558672248030512e-01 3.470975673437983189e-01 3.525977356170080235e-01 3.121850657284773178e-01 2.406374535984738272e-01 1.517235299891362965e-01 5.853185485830764145e-02 2.519946245745314367e-02 8.422290791579405134e-02 1.105263531036271146e-01 1.046509281951372716e-01 7.955754613866772296e-02 6.415617921358665598e-02 8.025084993950942769e-02 1.035390097067503262e-01 1.150275500971068565e-01 1.118439276157569690e-01 9.844641370384171752e-02 8.191592895721894196e-02 6.838004187482774054e-02 6.022715317255061124e-02 5.646863393553958055e-02 5.641566826257972400e-02 6.107347615181252243e-02 7.060030712376305639e-02 8.290520632442510696e-02 9.516217566281141849e-02 1.052403793074556948e-01 1.120662790712316365e-01 1.154838871453903459e-01 1.159733023952216335e-01 1.143515094229636125e-01 1.115090291019456142e-01 1.082160513647287547e-01 1.050185791555485054e-01 1.022259272766550542e-01 9.996577289662444965e-02 9.826467358869082902e-02 9.711382630463387400e-02 9.649971265788409580e-02 9.640229736268475513e-02 9.677714445248444819e-02 9.753929248162739041e-02 9.855973433856454746e-02 9.967588069152540087e-02 1.007106449016428873e-01 1.014929277126036811e-01 1.018741500273891154e-01 1.017385518844094033e-01 1.010073977976642667e-01 9.963845124016246224e-02 9.762236152428624414e-02 9.497739335062890809e-02 9.174355680697170168e-02 8.797683596188458910e-02 8.374392922560225383e-02 7.911771128742940695e-02 7.417349139365200794e-02 6.898605888457887136e-02 6.362745941517267134e-02 5.816542307699731906e-02 5.266236141651770009e-02 4.717486046107988162e-02 4.175362209752973147e-02 3.644385479741028833e-02 3.128621196168864665e-02 2.631859249323467015e-02 2.157966030286157313e-02
2.675500469671835205e-02 2.911450102902848891e-02 3.159469006011104975e-02 3.417740170391517923e-02 3.683952285017507572e-02 3.955231131230375896e-02 4.228069524188185491e-02 4.498258729615189910e-02 4.760825171913450615e-02 5.009977364114567150e-02 5.239069345848663961e-02 5.440588526574005601e-02 5.606177718153865924e-02 5.726703348579476743e-02 5.792384495289439744e-02 5.793000774198538844e-02 5.718202079464558552e-02 5.557951785313505061e-02 5.303152831234035636e-02 4.946548440763229998e-02 4.484101729928738345e-02 3.917391463581181010e-02 3.258674336564034574e-02 2.544513706353175586e-02 1.880866924102474885e-02 1.563727046689404945e-02 1.937918962862873740e-02 2.799710097475541573e-02 3.842162549868334553e-02 4.919509786397090884e-02 5.949365389240828667e-02 6.868919863012627747e-02 7.624902995195129152e-02 8.173611957830041741e-02 8.484210107971051906e-02 8.542805599330659250e-02 8.355688496976561297e-02 7.950163429310112828e-02 7.371478798320461878e-02 6.674965427519030658e-02 5.914133677001313233e-02 5.127891446203466930e-02 4.330940069780290363e-02 3.507108251539736016e-02 2.597681318762105895e-02 1.479496231212778894e-02 5.648355046862742939e-04 2.243593544506417709e-02 5.321587697902947778e-02 9.358486164973529864e-02 1.417518758846804949e-01 1.927676434349231138e-01 2.387274177452403112e-01 2.701733478928369236e-01 2.789585915384254489e-01 2.627737020054550232e-01 2.317060431345413785e-01 2.140189713927940496e-01 2.368192585507651882e-01 2.838944238075948867e-01 3.173307888857225811e-01 3.129448054456203665e-01 2.674153662928321906e-01 1.983744980074811926e-01 1.397112312868813155e-01 1.140540132169833576e-01 1.005930635478345520e-01 1.130186638520467579e-01 2.027369811091966345e-01 3.347389150412318215e-01 4.668966076423475275e-01 5.771528387174562624e-01 6.570294653073514013e-01 6.989800490897007945e-01 6.887550705877217849e-01 6.147871789998102798e-01 4.857031063580333763e-01 3.382245729482554197e-01 2.247960034074487079e-01 1.656342290425290575e-01 1.124903753928013228e-01 2.730413957370950162e-02 8.145045415787750820e-02 1.848982717525646524e-01 2.601537816573512019e-01 2.960444422264414399e-01 2.906442972764364807e-01 2.467677654706643686e-01 1.720745201583612216e-01 8.240346582948468446e-02 3.275615449435428927e-02 8.595279835190014484e-02 1.160348979245250933e-01 1.103184251622159329e-01 7.959215231759224352e-02 5.355509333967176794e-02 6.926981527791037374e-02 9.725136119833209525e-02 1.116046238764879378e-01 1.087066120755340592e-01 9.300243226012316899e-02 7.180261840155321984e-02 5.190936959976352738e-02 3.698861358184014902e-02 2.727112747660088293e-02 2.493180769453099549e-02 3.497659249256528102e-02 5.380550382764587303e-02 7.574938621234571234e-02 9.728683093078575872e-02 1.162470079157523484e-01 1.314642789219091779e-01 1.426014815436731920e-01 1.499473385629925548e-01 1.541877633173142359e-01 1.561841936764337135e-01 1.567875226046008541e-01 1.567057698847757197e-01 1.564332212375158238e-01 1.562379154285566119e-01 1.561937267718045974e-01 1.562364774281586044e-01 1.562238086260915870e-01 1.559850582368985106e-01 1.553557597776902832e-01 1.541976016342231359e-01 1.524074942663260768e-01 1.499196516905162424e-01 1.467037015411514211e-01 1.427607752844480549e-01 1.381187137995507908e-01 1.328270157989343558e-01 1.269518803738591273e-01 1.205715552923325856e-01 1.137721303849252713e-01 1.066438716669215608e-01 9.927815984821998507e-02 9.176507205394503208e-02 8.419162929633415560e-02 7.664072851127338992e-02 6.919079265250763222e-02 6.191621406629343322e-02 5.488874856923726953e-02 4.818015965170408671e-02 4.186663133107412088e-02 3.603572945043435893e-02 3.079669798814161849e-02 2.629338328066465127e-02 2.271245718212141010e-02 2.026313001903743208e-02 1.909337338568449852e-02
2.553354707090032399e-02 2.765576432733537690e-02 2.994878438948207419e-02 3.240270104960892711e-02 3.500274515365825456e-02 3.772861403966863009e-02 4.055371604791756929e-02 4.344435038030088764e-02 4.635885331723835906e-02 4.924675429750002831e-02 5.204800079397527840e-02 5.469233047796169533e-02 5.709889427172081672e-02 5.917626655426311277e-02 6.082302239672411626e-02 6.192912271538944524e-02 6.237843995025983690e-02 6.205290828287992472e-02 6.083905949081157283e-02 5.863826524089722769e-02 5.538323910657264038e-02 5.106626663190035748e-02 4.579188152513358201e-02 3.988462716464284685e-02 3.411732604282823739e-02 3.009539857808236560e-02 3.019645848517887171e-02 3.566626511038064468e-02 4.531707069698773932e-02 5.728946701250813012e-02 7.017011196088922265e-02 8.291350178429707229e-02 9.465529119700769045e-02 1.046405672482716986e-01 1.122295284546361016e-01 1.169433073391282635e-01 1.185265690695361529e-01 1.170068094165404166e-01 1.127273391007508063e-01 1.063264943232584275e-01 9.863660408953520142e-02 9.049676395988651145e-02 8.253169205878187198e-02 7.503631300168926710e-02 6.815177956575309282e-02 6.246583608201219245e-02 6.001673075096491949e-02 6.485828581264113657e-02 8.090348433841366982e-02 1.086856808874916980e-01 1.456138774593465079e-01 1.869387362491941873e-01 2.257335164651670389e-01 2.534397877121075116e-01 2.619420219037224551e-01 2.475463761782500660e-01 2.174048276713580474e-01 1.971457426529570067e-01 2.172027955948913625e-01 2.661097708228300496e-01 3.052276962815297923e-01 3.075631070458429983e-01 2.657467753025082868e-01 1.923498967858419118e-01 1.190819716409194373e-01 8.932013969327874670e-02 1.019410726904679265e-01 1.418853172876419211e-01 2.345581396309219802e-01 3.707901064602891483e-01 5.197626793724405836e-01 6.551116245438919350e-01 7.579042141396824528e-01 8.114272896843304217e-01 7.990068079111243282e-01 7.116929924063539747e-01 5.603654100309212183e-01 3.812725393078204017e-01 2.311395266402762882e-01 1.631055874692043106e-01 1.462169595656848398e-01 1.089527372055475035e-01 4.047154824287090003e-02 5.755589238379346662e-02 1.439807044798107338e-01 2.129882921344936619e-01 2.473824717301951748e-01 2.364906856450303685e-01 1.812995055264253474e-01 9.861864921158362829e-02 4.354021510769019720e-02 9.149840070379608448e-02 1.262477991420228873e-01 1.215335397727329014e-01 8.321474342517888589e-02 3.036771736416553347e-02 4.156247521118549421e-02 8.440597067488171679e-02 1.081073268133179860e-01 1.101977139648331883e-01 9.524860890858320717e-02 7.084771680777920966e-02 4.469428768341265901e-02 2.282620723304667684e-02 1.347672876068233168e-02 2.487138159412724883e-02 4.441797864533385959e-02 6.855500795538647940e-02 9.549408810584410212e-02 1.229147451284952619e-01 1.486332317327506980e-01 1.710545725140904527e-01 1.893098183217509223e-01 2.031992440833844948e-01 2.130357512915411200e-01 2.194519650120069776e-01 2.232128734330676711e-01 2.250606632744319435e-01 2.256070540855817097e-01 2.252785606633655180e-01 2.243105495600869470e-01 2.227777336883133841e-01 2.206442554870546302e-01 2.178171462844688544e-01 2.141916632463807535e-01 2.096830912479380193e-01 2.042446141004896909e-01 1.978737606254418191e-01 1.906109119816323250e-01 1.825331400957645456e-01 1.737459188085554163e-01 1.643744455507383795e-01 1.545556339002620572e-01 1.444313413920743083e-01 1.341430681690084226e-01 1.238281634404471282e-01 1.136174701670424614e-01 1.036342916078285686e-01 9.399454881742420886e-02 8.480798724390122001e-02 7.618024273990219031e-02 6.821542349807666050e-02 6.101849009700659882e-02 5.469597890405893115e-02 4.935251058607822289e-02 4.507969381086207594e-02 4.193544992025349111e-02 3.991795960626606798e-02 3.894751747512831264e-02 3.887121796544031754e-02 3.949184075247689357e-02
2.529934854589881849e-02 2.690754887541066745e-02 2.870415042727391189e-02 3.069302048190921187e-02 3.287276448423963326e-02 3.523592864099266836e-02 3.776818690784699423e-02 4.044748246246097911e-02 4.324310684550080469e-02 4.611472005498457732e-02 4.901133961296596370e-02 5.187035509979329162e-02 5.461665760079385812e-02 5.716201316507725505e-02 5.940485962804974845e-02 6.123077353249948424e-02 6.251395029461191688e-02 6.312018999621724080e-02 6.291213447959127791e-02 6.175797544631879410e-02 5.954582633180367096e-02 5.620811307111924643e-02 5.176543481703298200e-02 4.641155341850180388e-02 4.068707681445231372e-02 3.580661463387389831e-02 3.394805954215135424e-02 3.733316375900281453e-02 4.608470125488076108e-02 5.853545680873901286e-02 7.296284775918299159e-02 8.803378584372432980e-02 1.026517156696768324e-01 1.158397931398185698e-01 1.267237450539024646e-01 1.345806760558909410e-01 1.389268757240641472e-01 1.396228544766909829e-01 1.369689419883510229e-01 1.317506579078722151e-01 1.251720825107127399e-01 1.186065273419358163e-01 1.131586596397921307e-01 1.092327220973436930e-01 1.064861239368004586e-01 1.043622506010929152e-01 1.029389104676873556e-01 1.036153176743282722e-01 1.091041150210417116e-01 1.221496084892527700e-01 1.434223154151289259e-01 1.703982458603008621e-01 1.977038218823611582e-01 2.181098886407986381e-01 2.242779591319185029e-01 2.120315190835489749e-01 1.861705997579330141e-01 1.687546718493113662e-01 1.895098467362276440e-01 2.401878875238874500e-01 2.851641014990550782e-01 2.977339022503281418e-01 2.671825508346851175e-01 1.993780851142536725e-01 1.162360889098803529e-01 6.293725302658284559e-02 8.883583458780744402e-02 1.482597093069493999e-01 2.450363952470547280e-01 3.864628227667617488e-01 5.530988054135159704e-01 7.152297506803388938e-01 8.430754732696527087e-01 9.102342632402352640e-01 8.972132221903460492e-01 7.981973258074972488e-01 6.281148854712904628e-01 4.243268815280678563e-01 2.437774016035109681e-01 1.635265763732386413e-01 1.823461106878011828e-01 1.927148233157986446e-01 1.607699926502979271e-01 9.652780747908398795e-02 6.523892403641777527e-02 1.338283326512881843e-01 1.965084198604107601e-01 2.131207115424212373e-01 1.755995698868252630e-01 9.859042979136944940e-02 4.595277417168364131e-02 1.064955112654815128e-01 1.524240254504186376e-01 1.547582351830187608e-01 1.167623319215134459e-01 5.371822025564023523e-02 1.701741295183697641e-02 7.381019530059859668e-02 1.095615058048684254e-01 1.205359369032988071e-01 1.103492561433824792e-01 8.674703050292861817e-02 5.916900282023287300e-02 3.841190023233921613e-02 3.660188647172114840e-02 5.073063873554000541e-02 7.120524633643872392e-02 9.600873671991104474e-02 1.243861490731183600e-01 1.545809587904081461e-01 1.843246181381806570e-01 2.115674228461439099e-01 2.348715527177963058e-01 2.535072799041490632e-01 2.673733823319191516e-01 2.768329371735623878e-01 2.825244735274737296e-01 2.851870064582364694e-01 2.855223608755494968e-01 2.841062615330043895e-01 2.813492959346248767e-01 2.775000894785091821e-01 2.726771265157483248e-01 2.669138255226007339e-01 2.602036513126278483e-01 2.525366724317316680e-01 2.439239664087906878e-01 2.344101147168753674e-01 2.240761811565027684e-01 2.130362635772408142e-01 2.014304870504149414e-01 1.894166714148322050e-01 1.771621940543501306e-01 1.648369498175643322e-01 1.526078396815926663e-01 1.406348910528097962e-01 1.290688907407865627e-01 1.180502526001552949e-01 1.077087007051482082e-01 9.816318667958837119e-02 8.952125917190181803e-02 8.187690720928317289e-02 7.530587463709619012e-02 6.985792444532944179e-02 6.554688188041640773e-02 6.234138466932733630e-02 6.016089414727974344e-02 5.888073537381490613e-02 5.834617276953978082e-02 5.839117133312444335e-02 5.885588099882223950e-02
2.679999444417281024e-02 2.772449565225885287e-02 2.878424928659169615e-02 3.000054618094397108e-02 3.139230225336978042e-02 3.297418779645285708e-02 3.475469014690270309e-02 3.673424024209483163e-02 3.890349496548791558e-02 4.124181314495625750e-02 4.371591694332397499e-02 4.627871028346225435e-02 4.886823839052354540e-02 5.140681371537096644e-02 5.380039529927489739e-02 5.593838466994684178e-02 5.769409092594707938e-02 5.892622857632862782e-02 5.948196563339541720e-02 5.920228716718401590e-02 5.793090335077135528e-02 5.552892454357472030e-02 5.189990654197832592e-02 4.703612566062901484e-02 4.111451677183664000e-02 3.471913907617425049e-02 2.934649879278650522e-02 2.793582002790966773e-02 3.301415865511607428e-02 4.357532185991457724e-02 5.718250199841958675e-02 7.204033559677300302e-02 8.686660098492024473e-02 1.005862859870217119e-01 1.122318011877106725e-01 1.209657176984828969e-01 1.261700261769578280e-01 1.275755298602602450e-01 1.254110038983531905e-01 1.205397042606418390e-01 1.145101858925968163e-01 1.093661378234255382e-01 1.070221610382382088e-01 1.083383094457400775e-01 1.126849450084237425e-01 1.185756914145237179e-01 1.247602015061122088e-01 1.309087020076444285e-01 1.376535245206310931e-01 1.460984912755046994e-01 1.569759540044841639e-01 1.697428434996027247e-01 1.820059933206368830e-01 1.896345228792006010e-01 1.878701250504911935e-01 1.738673887963759213e-01 1.516398615449117970e-01 1.397357609498167119e-01 1.630797547986302110e-01 2.143542383657320027e-01 2.643209674890065197e-01 2.893822638202836472e-01 2.763099284145547618e-01 2.237505583708959134e-01 1.429604690390734456e-01 5.876115953197338926e-02 6.070240072503697154e-02 1.376307219767222145e-01 2.418687703038909786e-01 3.885366775824048990e-01 5.686988575853196837e-01 7.516818228988155770e-01 8.996494002560596615e-01 9.786316061585249582e-01 9.666243933130154176e-01 8.600297358552402294e-01 6.772613136070114725e-01 4.572578221199611881e-01 2.567933267526037455e-01 1.680492091723393144e-01 2.150891855589899260e-01 2.614545361661803069e-01 2.579845795533873831e-01 2.027896321335984631e-01 1.177759458608271109e-01 8.668257468129282606e-02 1.469380018439724322e-01 1.819854793986466213e-01 1.586313100211249327e-01 8.667983741185540658e-02 5.354441667697820012e-02 1.346778148752648396e-01 1.930952455528987255e-01 2.024921087309743128e-01 1.637222249309311928e-01 9.170651277512240074e-02 7.983253233168901772e-03 6.777298021500877123e-02 1.207078285347416013e-01 1.454751331001717662e-01 1.443171342244184696e-01 1.250473708573090759e-01 9.838299444710330022e-02 7.604416992990732649e-02 6.814020501440956612e-02 7.600875453243664814e-02 9.355363887467839368e-02 1.170111609425831811e-01 1.449717367803581014e-01 1.758070008699030573e-01 2.072504143742758820e-01 2.369748453081420014e-01 2.631217128027882879e-01 2.845358092871824729e-01 3.007674758801172077e-01 3.119430095782933510e-01 3.185803815623960977e-01 3.214013772988628115e-01 3.211716320060245544e-01 3.185852778399371199e-01 3.141992338729968637e-01 3.084128526776296897e-01 3.014820440860138118e-01 2.935538609134252797e-01 2.847080276674534560e-01 2.749951487456390176e-01 2.644657542093352132e-01 2.531883964872519432e-01 2.412578148815945900e-01 2.287955831025201003e-01 2.159459589540833335e-01 2.028693138658545780e-01 1.897349132527578197e-01 1.767141877509652015e-01 1.639750957082832250e-01 1.516777605503483450e-01 1.399712605670376531e-01 1.289912267623831155e-01 1.188577476789235005e-01 1.096729960483231042e-01 1.015180312611778934e-01 9.444848799865843136e-02 8.848942409542756571e-02 8.363042755249705529e-02 7.982284648231026403e-02 7.698111845718706714e-02 7.498919418473078136e-02 7.371124649163350584e-02 7.300424889864855216e-02 7.272956855066349535e-02 7.276153873635127223e-02
3.041404659778774999e-02 3.072233498309238225e-02 3.104010527362914204e-02 3.138863896238873463e-02 3.179397737772403365e-02 3.228632855824284387e-02 3.289866734076382637e-02 3.366437415189309224e-02 3.461391418577734747e-02 3.577078765411927097e-02 3.714720902492485433e-02 3.874009017539054717e-02 4.052783466044940219e-02 4.246822198930019082e-02 4.449739012647922765e-02 4.652974419463203060e-02 4.845859401763806529e-02 5.015743064176624022e-02 5.148192640819728577e-02 5.227292753886194493e-02 5.236088308142191478e-02 5.157234790954996762e-02 4.973951321560027283e-02 4.671444783773461701e-02 4.239179531107753474e-02 3.675036568331951914e-02 2.994918038120696763e-02 2.262239738637326220e-02 1.693571766328352476e-02 1.785393582173915722e-02 2.630251043220101573e-02 3.815484714480107259e-02 5.102177046180645520e-02 6.365343988728150437e-02 7.509545272772744084e-02 8.449487300726363226e-02 9.110679368889809671e-02 9.437905004994782965e-02 9.409174287609048393e-02 9.056049366652708932e-02 8.492652042281240155e-02 7.949582098654867091e-02 7.770521547386276262e-02 8.267296734457908747e-02 9.481936826065259782e-02 1.118539408215325770e-01 1.308669891086298165e-01 1.496091300608724250e-01 1.666929590763742142e-01 1.813612670227756352e-01 1.930431360715252620e-01 2.008267235215877300e-01 2.031327708536655730e-01 1.979302801482816232e-01 1.836791281729765468e-01 1.611114822227107113e-01 1.364992530996988751e-01 1.263423588192622016e-01 1.487216640523726374e-01 1.969924950879944625e-01 2.497497995179796537e-01 2.873613411491230396e-01 2.940633692022909806e-01 2.608270334476640584e-01 1.895904706576729826e-01 9.530183259713434496e-02 3.645128958194177038e-02 1.217942712056158949e-01 2.334239899929442252e-01 3.807410192883620703e-01 5.637811507084721230e-01 7.547033322303984271e-01 9.127007727299183415e-01 1.000000000000000000e+00 9.926292612115464875e-01 8.867342098612267520e-01 7.009820933510014784e-01 4.744730944902245673e-01 2.649477832178558923e-01 1.744901354297236640e-01 2.368903869212329316e-01 3.006100138908778252e-01 3.107288214721309338e-01 2.600357990194189228e-01 1.611834093747702146e-01 6.147901028865324080e-02 1.012550470852952023e-01 1.527912464377675361e-01 1.409543845416988961e-01 7.343620474452272617e-02 6.725269295072472397e-02 1.638222847847235208e-01 2.319738453306636194e-01 2.456355768419010155e-01 2.036948163393893785e-01 1.221455322221685902e-01 3.792495726759711333e-02 8.569527157734725675e-02 1.531356285216886604e-01 1.907032765951183484e-01 1.973906611042485770e-01 1.805678436433860445e-01 1.515218931424142934e-01 1.223722652433474056e-01 1.034241065118841479e-01 9.960874136693557979e-02 1.088819441116418429e-01 1.271438020802582725e-01 1.517753643165676292e-01 1.806696641334858411e-01 2.113364562303030325e-01 2.411627425968047855e-01 2.679410257585702615e-01 2.901788192571597147e-01 3.071541372992172558e-01 3.188081241250295683e-01 3.255617702130272351e-01 3.281170483851776898e-01 3.272798225868082111e-01 3.238247902568228143e-01 3.184099734078696953e-01 3.115386370487491230e-01 3.035596390731418182e-01 2.946933773136632406e-01 2.850699122969214128e-01 2.747680540475181399e-01 2.638480263710289431e-01 2.523743477649511013e-01 2.404287401183783646e-01 2.281147742643848397e-01 2.155566960382560016e-01 2.028948153830491818e-01 1.902793705186291706e-01 1.778641841551469593e-01 1.658008717372392582e-01 1.542339113301141318e-01 1.432965554843677602e-01 1.331073515330341295e-01 1.237669358591903107e-01 1.153547924929435170e-01 1.079258408386442603e-01 1.015070485347627227e-01 9.609469247657501101e-02 9.165324127088243789e-02 8.811685446482848960e-02 8.539401478186886552e-02 8.337493264542000793e-02 8.194049315752750806e-02 8.097110738737038627e-02 8.035404963463615990e-02 7.998850427312495515e-02
3.594562478752822560e-02 3.589324339679229869e-02 3.571761148683947479e-02 3.541792220062420227e-02 3.499835898840854970e-02 3.446989454744958659e-02 3.385247932027710127e-02 3.317755692838513654e-02 3.249065794342544111e-02 3.185347531843589486e-02 3.134428765808638939e-02 3.105500764110551842e-02 3.108299380315889676e-02 3.151693300130459924e-02 3.241900825634637384e-02 3.380878409391515488e-02 3.565464491469417380e-02 3.787486324506156299e-02 4.034546879681157050e-02 4.291011350686301656e-02 4.538860469716404084e-02 4.758334883739721854e-02 4.928473770539436305e-02 5.027729601785897728e-02 5.034882060064219816e-02 4.930555341892974008e-02 4.699872824238167379e-02 4.337417037954874321e-02 3.857429523399756588e-02 3.316841279812236115e-02 2.864859684281837252e-02 2.786206557952891627e-02 3.313708594390591539e-02 4.348781574922802595e-02 5.651686260238056314e-02 7.026129250199343590e-02 8.312932265827686906e-02 9.366847237045385077e-02 1.005401563242442481e-01 1.026599183036412677e-01 9.950028623543429040e-02 9.164531079703872041e-02 8.182256363750330108e-02 7.629840451577045435e-02 8.314469280530722983e-02 1.039946487715602275e-01 1.331949582375561159e-01 1.648199386496138896e-01 1.949445477623629186e-01 2.211470882413766881e-01 2.416571285133239932e-01 2.545069737003378685e-01 2.571420024677171789e-01 2.470412957292437983e-01 2.234167201889791510e-01 1.894887808393805328e-01 1.548933566769988279e-01 1.370007508266845864e-01 1.511418300400975412e-01 1.922687722346829442e-01 2.442868757975686644e-01 2.902913170217473748e-01 3.118531843200255671e-01 2.931327366455794836e-01 2.289405890110980946e-01 1.303983062930040571e-01 3.955349164180013699e-02 1.123651224050976477e-01 2.239923738382345042e-01 3.616565142662724885e-01 5.331722680468727882e-01 7.169023024125423804e-01 8.741006079766235892e-01 9.671721812665864393e-01 9.706784496839090393e-01 8.771828341684909658e-01 7.009183107617411590e-01 4.786770419965200030e-01 2.705962003113623893e-01 1.832379594176998250e-01 2.440364391089103746e-01 3.042030615718110953e-01 3.122243532310657321e-01 2.615132034884510293e-01 1.607477218310607026e-01 3.490289143877959438e-02 7.840586428240813033e-02 1.420791409526692972e-01 1.355932196953522351e-01 6.729159954314310743e-02 6.821495231287907912e-02 1.747509510921271825e-01 2.498953066687814029e-01 2.671887296498463571e-01 2.251296950137314234e-01 1.443621983147152787e-01 8.609438514739367609e-02 1.367167265554351807e-01 2.076246846310464134e-01 2.505363957526781093e-01 2.595060433496390595e-01 2.407904353840441547e-01 2.058895141438066567e-01 1.674466295764108215e-01 1.363039981302834880e-01 1.191213452757995256e-01 1.168558856667833712e-01 1.266112309199462771e-01 1.451925102578736915e-01 1.698552783382209774e-01 1.976867150892034908e-01 2.257058197280433220e-01 2.513640953598355599e-01 2.728842389424883663e-01 2.893341556918373469e-01 3.005207603146046735e-01 3.067975949160301474e-01 3.088523431620713300e-01 3.075147158762894795e-01 3.036065121820229473e-01 2.978423372596254448e-01 2.907798018039083887e-01 2.828111620292910189e-01 2.741841948017836872e-01 2.650388582190910114e-01 2.554478107353254090e-01 2.454522894311524372e-01 2.350888725985108008e-01 2.244061036000851439e-01 2.134722156143153138e-01 2.023762360530008964e-01 1.912248793565866356e-01 1.801372560687443669e-01 1.692388565165438563e-01 1.586557069928958563e-01 1.485091380737248723e-01 1.389112766507279717e-01 1.299611740836502383e-01 1.217414045116292226e-01 1.143150033515965835e-01 1.077227556827672489e-01 1.019810551671925802e-01 9.708076340791983727e-02 9.298759553867434746e-02 8.964443476493491603e-02 8.697561560411685988e-02 8.489272945508542778e-02 8.330110986747382706e-02 8.210602878668060711e-02 8.121781237125161312e-02 8.055544868600583719e-02
4.284973615799012037e-02 4.271660778460324021e-02 4.237297421519945623e-02 4.179608328244921456e-02 4.096344796948612338e-02 3.985384036514090511e-02 3.844879236816492463e-02 3.673489888132887987e-02 3.470744781949241381e-02 3.237634433611587259e-02 2.977616522901049487e-02 2.698382159755528462e-02 2.414987320928778380e-02 2.155028692041173477e-02 1.964705002177999024e-02 1.906383215114797539e-02 2.030479438286487276e-02 2.338572555303785119e-02 2.789936844244695485e-02 3.335130936660139767e-02 3.932070803390707442e-02 4.545900815974842496e-02 5.145503703091700021e-02 5.701217002806840267e-02 6.184316564519496545e-02 6.568234298702750606e-02 6.831742082004441108e-02 6.964746290433748710e-02 6.977713518498711298e-02 6.915499860255489017e-02 6.873164864456721146e-02 7.000328253897353248e-02 7.465400546704109574e-02 8.372287863271625497e-02 9.696067458406726347e-02 1.129745600784973492e-01 1.297507683821091107e-01 1.450368833772658073e-01 1.565696443794662995e-01 1.622986468884524136e-01 1.607020554270809087e-01 1.512585077699410696e-01 1.352004687193892885e-01 1.168475885359116923e-01 1.053785520136533288e-01 1.120573545227073198e-01 1.382179699638201864e-01 1.751940661095022778e-01 2.150607121687117818e-01 2.529864257776197611e-01 2.855101323852402007e-01 3.089232455195867755e-01 3.187272972317560793e-01 3.106576358778689317e-01 2.830855097842420731e-01 2.398970284434390476e-01 1.928509309754322942e-01 1.618019874606955455e-01 1.644129621065838487e-01 1.972250566888044121e-01 2.447191746786384348e-01 2.909012634414999132e-01 3.162908619544222422e-01 3.017479777889956472e-01 2.388569531409142632e-01 1.379737670694523577e-01 4.404642972587497624e-02 1.110072407224915597e-01 2.108569078653635409e-01 3.268537261393265059e-01 4.742870109382917865e-01 6.387471775145930897e-01 7.868400622833567892e-01 8.846379978194416349e-01 9.057883667908875891e-01 8.361977610770860991e-01 6.815492825336679772e-01 4.744974052952702914e-01 2.788169527627177291e-01 1.977370754346085835e-01 2.402592907322443350e-01 2.782672202536676243e-01 2.726353307608183063e-01 2.241049134330159454e-01 1.424493745288007429e-01 7.104044088182896732e-02 1.110258826473485838e-01 1.591743712745515571e-01 1.487661516436477316e-01 7.599159863139438864e-02 4.010111385753811070e-02 1.526683841007722142e-01 2.315536610661718120e-01 2.532640407730162302e-01 2.177606327556290133e-01 1.534342543884482102e-01 1.346897988028194770e-01 1.968265479562948395e-01 2.673879368182631167e-01 3.095269563473517782e-01 3.161098319244939892e-01 2.926820941854421099e-01 2.507080721370228416e-01 2.030723929660886440e-01 1.608925879566979467e-01 1.314896957858314175e-01 1.174392289187310562e-01 1.174125578052890029e-01 1.285610623266072450e-01 1.477901171391354795e-01 1.717169667404948863e-01 1.969307511046868298e-01 2.205438971142605620e-01 2.405381311551101076e-01 2.558240846745436503e-01 2.661164704084220123e-01 2.717246062902620718e-01 2.733250399297921240e-01 2.717565160953243075e-01 2.678589679649464594e-01 2.623651594958720246e-01 2.558441809397160038e-01 2.486891296537832308e-01 2.411368022454117299e-01 2.333054497380397108e-01 2.252377677227482000e-01 2.169396651161698830e-01 2.084096390009702038e-01 1.996574087946318410e-01 1.907130260914265407e-01 1.816288684341527682e-01 1.724770850905288644e-01 1.633446502600943151e-01 1.543275666338972119e-01 1.455251734598956015e-01 1.370350466266702927e-01 1.289486558519155335e-01 1.213477532263959879e-01 1.143013859643699226e-01 1.078634327508632695e-01 1.020706359951820547e-01 9.694121303537690804e-02 9.247423567088945695e-02 8.865001590213177074e-02 8.543168003798051746e-02 8.276794348655606981e-02 8.059686130682815197e-02 7.885011569432032186e-02 7.745729914077127687e-02 7.634969695954127444e-02 7.546323353630959851e-02
5.050077103006250789e-02 5.049636168488576271e-02 5.024361112462167461e-02 4.970860938001236962e-02 4.885509813193916751e-02 4.764471522118591401e-02 4.603739246094527837e-02 4.399195265582838549e-02 4.146696578048436610e-02 3.842194829631620512e-02 3.481904001747805621e-02 3.062542349524011859e-02 2.581716420176074708e-02 2.038678282410800319e-02 1.436562013572792278e-02 7.950895714349596327e-03 3.582999719555119388e-03 9.078875815762639870e-03 1.723853155570304399e-02 2.601805424411836321e-02 3.510554570130944296e-02 4.428184797776781728e-02 5.331855988817473663e-02 6.196906275065155317e-02 6.998047812404559198e-02 7.712058744601713034e-02 8.322226753207703775e-02 8.824945700356146006e-02 9.238549887204237920e-02 9.613133782782057324e-02 1.003679119492859734e-01 1.062877187670127344e-01 1.150965678199187131e-01 1.275337002491833127e-01 1.434779148140974681e-01 1.618732894074767503e-01 1.809239837865252720e-01 1.983762733761824937e-01 2.118020340032871485e-01 2.188994378217679337e-01 2.178496421893278412e-01 2.077594723669683174e-01 1.892351263507493497e-01 1.652199969019629844e-01 1.423145848123135160e-01 1.315674525904840242e-01 1.428031489864022285e-01 1.742320779766066141e-01 2.168620695216742222e-01 2.631786554031598779e-01 3.073955048257303035e-01 3.433872900252133431e-01 3.640720710765101287e-01 3.628377317968836113e-01 3.364577498473232953e-01 2.883475359499820256e-01 2.310517915771039266e-01 1.867076966237478652e-01 1.777403548625911822e-01 2.030966161379456625e-01 2.436270055200305817e-01 2.817875870859808951e-01 2.994028238574840683e-01 2.788279431844346012e-01 2.128686667768132368e-01 1.135389280138627000e-01 3.894755817606406628e-02 1.108568154802360012e-01 1.874328387589886957e-01 2.736277526994225218e-01 3.911988794654422952e-01 5.299171892072902512e-01 6.629459228139199523e-01 7.634468074200080334e-01 8.053653391905156722e-01 7.664411936026468419e-01 6.422370486615691654e-01 4.612864934857309751e-01 2.908237961994576959e-01 2.200893947528775874e-01 2.337944597180213469e-01 2.371563583625086180e-01 2.146738595286679374e-01 1.837124700044035774e-01 1.542366908069502385e-01 1.439218463600835940e-01 1.684627259514757114e-01 1.940846788178083593e-01 1.803958301271673670e-01 1.160792737047655482e-01 3.163778019188155655e-02 9.980071075345144094e-02 1.733837348996856154e-01 1.979192266239870601e-01 1.748692286115288430e-01 1.425085918400989804e-01 1.696606020158978878e-01 2.448978347964210767e-01 3.141126557349587789e-01 3.526331160341375504e-01 3.551171597735734431e-01 3.270799359649054217e-01 2.796746394722229301e-01 2.254891598195714608e-01 1.754307196913960643e-01 1.368899276582188629e-01 1.131983593155383855e-01 1.043534232111017201e-01 1.084113382208854448e-01 1.222938034229722609e-01 1.421892250630884813e-01 1.642909912022552099e-01 1.854757958345229218e-01 2.035993591168737959e-01 2.174993929714203467e-01 2.268424656033399267e-01 2.319032574022446558e-01 2.333318758068294863e-01 2.319445735301265688e-01 2.285584607153884062e-01 2.238794643332093215e-01 2.184438092430186773e-01 2.126060020975650833e-01 2.065608820799934853e-01 2.003847014579970831e-01 1.940810802250952927e-01 1.876214704304141889e-01 1.809747669074036058e-01 1.741251010588417136e-01 1.670796389780039304e-01 1.598693184936906542e-01 1.525454059083123370e-01 1.451741314006581574e-01 1.378309105386967548e-01 1.305950083460447053e-01 1.235450289078814379e-01 1.167553124260617969e-01 1.102931570348986284e-01 1.042167155055154781e-01 9.857341553766531261e-02 9.339879332263449629e-02 8.871569483935497213e-02 8.453386940923085513e-02 8.085003440011827303e-02 7.764850729345947056e-02 7.490246745129905404e-02 7.257582744544920084e-02 7.062558647830934067e-02 6.900444406126998720e-02 6.766340560587082165e-02 6.655412796494904193e-02
5.829645606724172952e-02 5.854312879961025284e-02 5.853779540166834106e-02 5.824387440770806973e-02 5.762218778614295461e-02 5.663130447464138212e-02 5.522810903657585091e-02 5.336868089849842317e-02 5.100961271898968308e-02 4.810997926477486586e-02 4.463434505821472359e-02 4.055761808999454321e-02 3.587366151740701420e-02 3.061285290483401270e-02 2.488491839089848612e-02 1.900688672020072606e-02 1.394639818174726008e-02 1.232460127411480304e-02 1.628774860792499626e-02 2.370636351674664660e-02 3.256784117821642094e-02 4.203704618542722371e-02 5.167960201871178022e-02 6.118165573897622195e-02 7.028437976186117930e-02 7.878744343905665082e-02 8.658469411157156126e-02 9.372095948656500308e-02 1.004592600731386703e-01 1.073344923834484571e-01 1.151472909236806591e-01 1.248395875325141874e-01 1.372316568539285742e-01 1.527000347494709420e-01 1.709468578838678476e-01 1.909536781972039909e-01 2.110927983865767965e-01 2.293228514597134837e-01 2.434281687004819783e-01 2.512989775059981112e-01 2.512575935487538215e-01 2.424249768004146377e-01 2.251149466604424332e-01 2.012690214159950086e-01 1.750300830039635824e-01 1.535285765363673949e-01 1.466231491014391985e-01 1.616134076401362918e-01 1.967664052007805087e-01 2.446781725690574116e-01 2.970475864877488159e-01 3.447785191456744225e-01 3.778389519448007161e-01 3.869972886646323440e-01 3.669749174967119609e-01 3.198225745478642801e-01 2.574568465558016439e-01 2.026661577603107722e-01 1.824128222576685832e-01 2.005021085671566672e-01 2.335323278618905429e-01 2.600418174156107209e-01 2.638147415398884865e-01 2.321016231546112751e-01 1.625333591192615335e-01 7.104224267169662044e-02 4.288200476578913484e-02 1.043160016009219843e-01 1.496772308945955587e-01 2.074905763385550828e-01 2.993780983511154514e-01 4.101375715699477342e-01 5.205427513951544904e-01 6.161992276161083470e-01 6.742923186900720012e-01 6.652776794093795409e-01 5.761761644375140712e-01 4.328990614409822801e-01 3.023431295360785587e-01 2.464731525312443827e-01 2.290370183368507506e-01 1.934172147812883991e-01 1.620815550163388075e-01 1.741748311886306688e-01 1.985033648042918430e-01 2.096918859117650191e-01 2.203816169830629945e-01 2.334606926126524540e-01 2.258770608651889111e-01 1.814174953468358498e-01 1.118584212638261965e-01 6.898033919229958066e-02 9.314248880516259876e-02 1.099075569767293259e-01 1.030355585593817486e-01 1.205417672578566884e-01 1.899615745226981844e-01 2.728604288010678669e-01 3.383258762173235179e-01 3.718522116989493309e-01 3.707005953349626903e-01 3.404994177818503331e-01 2.915888883893882344e-01 2.355106475128066201e-01 1.823116612574260387e-01 1.390465211083923569e-01 1.095392239583232868e-01 9.499481493695789702e-02 9.437118825209055151e-02 1.044009165277003798e-01 1.207381374644332095e-01 1.394383393296068918e-01 1.575318898558665526e-01 1.730640290606632881e-01 1.849919983212576780e-01 1.930217533655901596e-01 1.974074331822372463e-01 1.987413728812682245e-01 1.977616539659761696e-01 1.951972083307241534e-01 1.916620295040067923e-01 1.876015086328594039e-01 1.832855165122381780e-01 1.788357091828887135e-01 1.742707278913412372e-01 1.695538377592561985e-01 1.646322618594678044e-01 1.594634936379060453e-01 1.540287847229458162e-01 1.483367206241493763e-01 1.424205250203062489e-01 1.363322624015438633e-01 1.301361861297032629e-01 1.239025674913864922e-01 1.177026372592140657e-01 1.116048072382549439e-01 1.056720753322967221e-01 9.996039563546484097e-02 9.451776293963264075e-02 8.938378039637651096e-02 8.458952454309300040e-02 8.015757805053698448e-02 7.610215809946974108e-02 7.242932087723866208e-02 6.913726458210986414e-02 6.621677872835356193e-02 6.365189162233145237e-02 6.142074919938206312e-02 5.949672134423542730e-02 5.784968691211979375e-02 5.644740981421061954e-02
6.567676244673492647e-02 6.621987222106678894e-02 6.652675076645142571e-02 6.656266814282710276e-02 6.629091472336695601e-02 6.567337069636537683e-02 6.467137558074237402e-02 6.324700924825497894e-02 6.136494847544217424e-02 5.899515402879992876e-02 5.611680998023613892e-02 5.272425764099313017e-02 4.883630755177755661e-02 4.451162071031635609e-02 3.987546252096648564e-02 3.516762829462923706e-02 3.082414610728068105e-02 2.757752944435426512e-02 2.641352417579960130e-02 2.806744356648889147e-02 3.240705355763576212e-02 3.865762274597750459e-02 4.601782118014045159e-02 5.389592137993179377e-02 6.189651903479537198e-02 6.978498783911556147e-02 7.748526688274512408e-02 8.510345975953816089e-02 9.295524100467589257e-02 1.015654332679964966e-01 1.116026433412400792e-01 1.237280837366907388e-01 1.383854271361681931e-01 1.556070768404745619e-01 1.749092820673543713e-01 1.952955708454283679e-01 2.153440217259040557e-01 2.333508274703783303e-01 2.475191036702010794e-01 2.561899654374404922e-01 2.581041214118728333e-01 2.526608473198645455e-01 2.401172783885328066e-01 2.216667210440976254e-01 1.994012845009752455e-01 1.763854511520544233e-01 1.574067955873818536e-01 1.504157353380567996e-01 1.646985738579997693e-01 2.023119348278752949e-01 2.550613543586046084e-01 3.101644222797727002e-01 3.541094230215355854e-01 3.749652311850996123e-01 3.653075391393706406e-01 3.253342773260801124e-01 2.651726081347587360e-01 2.059965830957754263e-01 1.762349853644581688e-01 1.862221397105129350e-01 2.123100243744567017e-01 2.290173347403408888e-01 2.209329910662810315e-01 1.803936211705807757e-01 1.113066903160604554e-01 3.798309437615319389e-02 5.219462566384767271e-02 8.353099680118117321e-02 1.003748152571136143e-01 1.507813574612835161e-01 2.321963040504363696e-01 3.124441707204194674e-01 3.852511813218497672e-01 4.584264845753138751e-01 5.185583009062130211e-01 5.312851442467622087e-01 4.782621041323366073e-01 3.842904600917758096e-01 3.067409835374892424e-01 2.681531618513249837e-01 2.225642867099348610e-01 1.495702256000915054e-01 1.260045888293366279e-01 1.894194149606965860e-01 2.397029433739556459e-01 2.531485672458227976e-01 2.559972375385529131e-01 2.679635317839729192e-01 2.720359750014975653e-01 2.457941124803147970e-01 1.891863661760063708e-01 1.211132198309593233e-01 6.218206660965242688e-02 1.710397658574358895e-02 4.718697147304480588e-02 1.214519264272114069e-01 2.061889209848898064e-01 2.842952654356433184e-01 3.408366953459117110e-01 3.674788389414302969e-01 3.634834624983908080e-01 3.342313288111155578e-01 2.885648401000379670e-01 2.360804196329181204e-01 1.851398002093908590e-01 1.419820263101250757e-01 1.109044153517069614e-01 9.460682837201089823e-02 9.292872863098550207e-02 1.017546258198866599e-01 1.157726357474188478e-01 1.310714073980467353e-01 1.452653508895782319e-01 1.570128931102290071e-01 1.657088965310744566e-01 1.712947562960848158e-01 1.740957281374313492e-01 1.746623051596372933e-01 1.736232703968995650e-01 1.715651168134102733e-01 1.689502314531955152e-01 1.660796880839569001e-01 1.630975678576974397e-01 1.600251569286404441e-01 1.568087367877413763e-01 1.533658319646308277e-01 1.496202574661681106e-01 1.455227637834415333e-01 1.410588196037103892e-01 1.362472743141972809e-01 1.311338633239891582e-01 1.257827202504803732e-01 1.202679905866421428e-01 1.146666970804498670e-01 1.090533196084883666e-01 1.034961164859974636e-01 9.805497473889826510e-02 9.278047279957407634e-02 8.771381989176316174e-02 8.288736533844723309e-02 7.832542346698707914e-02 7.404522008633573904e-02 7.005782545885796964e-02 6.636899135496768243e-02 6.297985392034981256e-02 5.988749895075697049e-02 5.708541163790487732e-02 5.456384892435676981e-02 5.231017929648044268e-02 5.030923244026709595e-02 4.854369075079646711e-02
7.213503410567399798e-02 7.295747436452433565e-02 7.356864481461408700e-02 7.393779913500200807e-02 7.403292796493859962e-02 7.382139416064034676e-02 7.327082703910155204e-02 7.235034548301026713e-02 7.103219940915266040e-02 6.929394743927851097e-02 6.712133118337371140e-02 6.451207205037953751e-02 6.148091698200269795e-02 5.806640583001632799e-02 5.434001236782530497e-02 5.041840466328168652e-02 4.647910695790815477e-02 4.277741006407333180e-02 3.965493717916422634e-02 3.751566526516702388e-02 3.673688618845446369e-02 3.752494832246531381e-02 3.982026343469464991e-02 4.335373526400061739e-02 4.780529149082891199e-02 5.294509505324724447e-02 5.871203204803043113e-02 6.524208043390918033e-02 7.285508964799712606e-02 8.199234168746623308e-02 9.310249697927876211e-02 1.064997884437118014e-01 1.222388393670228168e-01 1.400409760755024213e-01 1.592786938099398364e-01 1.790077636375800030e-01 1.980389784628468486e-01 2.150505733279407528e-01 2.287447627693286190e-01 2.380422051061942823e-01 2.422849477004094532e-01 2.413825396931287837e-01 2.357993822573036247e-01 2.262861655117338333e-01 2.133884350653338369e-01 1.970825095927128956e-01 1.772809005240255364e-01 1.561688352996947471e-01 1.427157521444582799e-01 1.528828866039859402e-01 1.918786406585334114e-01 2.454749123960486556e-01 2.951564670497017762e-01 3.259683561550210662e-01 3.286098399615617893e-01 3.014717272754752764e-01 2.522501820966524533e-01 1.986162583324048991e-01 1.659949946712363789e-01 1.688196449922753362e-01 1.890082654433069553e-01 2.001904297864463833e-01 1.865890788367475794e-01 1.438617101840147794e-01 8.236212523031373467e-02 3.954990695176235221e-02 5.051053545949060058e-02 4.364995197849515923e-02 5.720377707104708914e-02 1.407583372709486358e-01 2.238743421757318497e-01 2.722993980735593511e-01 2.902401418206851935e-01 3.133794438307746510e-01 3.527205777831114442e-01 3.736401590533800499e-01 3.544881279355233672e-01 3.186553055663042811e-01 2.991324073221341417e-01 2.764631220870952255e-01 2.088198062041982106e-01 1.023717270976741839e-01 1.055042308523430894e-01 2.048783357871684641e-01 2.612984440597041491e-01 2.723069700441165808e-01 2.744897417512212612e-01 2.912703620572043017e-01 3.034940201723680953e-01 2.860684028721428018e-01 2.364380049133113226e-01 1.699485279143963246e-01 1.058797713835961801e-01 6.612349113981322302e-02 8.876007192237463095e-02 1.524720152396948358e-01 2.237448487937212793e-01 2.859097910946735710e-01 3.280557363920433289e-01 3.451922569466238100e-01 3.381490704564831251e-01 3.119186844222902599e-01 2.733785545876611933e-01 2.293545812942589524e-01 1.855942744363821562e-01 1.467820524818165273e-01 1.172761188545220351e-01 1.012646395218411988e-01 1.000210336770223085e-01 1.092259391501858717e-01 1.225991274617798665e-01 1.358378369614573755e-01 1.468204960798008274e-01 1.547676095806096441e-01 1.596506014361460113e-01 1.618545166627545495e-01 1.619696863804804265e-01 1.606471701166220512e-01 1.584927842988777258e-01 1.559931449439471429e-01 1.534746972310380153e-01 1.510969555684012755e-01 1.488761441364639115e-01 1.467288512318637717e-01 1.445217796623333995e-01 1.421153466834191859e-01 1.393941790558912430e-01 1.362831970145393923e-01 1.327517264091741533e-01 1.288095160452364107e-01 1.244983790094514597e-01 1.198823052905377551e-01 1.150379063477903058e-01 1.100462269231392426e-01 1.049863665054981687e-01 9.993096991864343359e-02 9.494342322241605681e-02 9.007647854786265951e-02 8.537199112940571655e-02 8.086145615820884702e-02 7.656706349594419314e-02 7.250303238145959506e-02 6.867703785340137368e-02 6.509159023553183487e-02 6.174527502274387153e-02 5.863380049269747984e-02 5.575083301394850172e-02 5.308862486414378523e-02 5.063845666099969778e-02 4.839092700734461128e-02 4.633612671525135646e-02
7.724102854259445872e-02 7.827887703110458784e-02 7.913326147746679862e-02 7.977844398610889343e-02 8.018805828065214691e-02 8.033567596610551031e-02 8.019553690525185741e-02 7.974346328332518330e-02 7.895797285262290410e-02 7.782159931174580103e-02 7.632241536572591245e-02 7.445573484938990128e-02 7.222594195806554540e-02 6.964835526893073392e-02 6.675097923672199118e-02 6.357592594997538149e-02 6.018021276489737142e-02 5.663558498437547967e-02 5.302704961443764631e-02 4.945009108087173449e-02 4.600734199704380190e-02 4.280713961717677596e-02 3.996901327636748213e-02 3.764370707093715740e-02 3.605389988407409901e-02 3.554740951668114435e-02 3.661953146658179087e-02 3.983461313507588586e-02 4.564732798428165067e-02 5.426098849251771022e-02 6.562263021748962477e-02 7.948406280863623552e-02 9.543703742151690705e-02 1.129128947603973837e-01 1.311761519494676065e-01 1.493393686379031471e-01 1.664182191571167424e-01 1.814388653090287240e-01 1.935994224311513856e-01 2.024657655346202567e-01 2.081411625315028879e-01 2.112895800242135802e-01 2.128513212585826653e-01 2.133760674559051773e-01 2.122139907392596447e-01 2.071651402485320537e-01 1.951407416555198948e-01 1.739896768097903001e-01 1.457208734440139375e-01 1.221853880396079894e-01 1.264647045812562209e-01 1.633325476108297980e-01 2.101962785866715588e-01 2.468264481131787758e-01 2.618735315737656388e-01 2.520206480538473848e-01 2.221691282088196773e-01 1.856795456574097947e-01 1.625805839918648688e-01 1.658997856395548753e-01 1.834915685716408118e-01 1.920245929189102752e-01 1.761376088075695401e-01 1.346592796600412645e-01 8.601814920428824118e-02 6.652951657669262109e-02 6.336507802908787623e-02 3.153074442780101627e-02 6.974198019524549541e-02 1.695617958563948591e-01 2.498564009105637695e-01 2.768773250305356370e-01 2.497519226298761663e-01 2.088112502171465268e-01 2.017182422154303045e-01 2.150355989034267445e-01 2.257654820984159871e-01 2.496400214400077977e-01 2.785332016876113648e-01 2.666309105714885219e-01 1.861748542438656229e-01 5.458121781609317352e-02 1.030400683946610663e-01 2.129288382938988866e-01 2.653022326393628116e-01 2.747388353912187386e-01 2.814987342607969678e-01 3.025504527933663979e-01 3.145197243059979497e-01 2.951401817662676619e-01 2.451980589145547063e-01 1.814282227491121058e-01 1.246038742249368780e-01 9.862407871989564700e-02 1.223082729396272328e-01 1.755604455547021270e-01 2.327480810995027627e-01 2.788029198827307598e-01 3.057761391386913941e-01 3.120393971943588030e-01 3.008274354775866688e-01 2.776801322218406809e-01 2.479191915242067445e-01 2.152872566901564144e-01 1.821633879907541831e-01 1.508507523427077002e-01 1.249419572925531269e-01 1.094292663097181789e-01 1.075069138641123745e-01 1.163458764773367821e-01 1.295598885050061044e-01 1.421634935942203137e-01 1.516775148779611615e-01 1.573692125650606732e-01 1.594923670527995940e-01 1.587863822356982146e-01 1.561586729472301260e-01 1.524854952147758069e-01 1.484942460179110302e-01 1.447051836608609088e-01 1.414183840313289753e-01 1.387351478933272764e-01 1.366028189484233824e-01 1.348703804998618860e-01 1.333424678130097352e-01 1.318228539709090930e-01 1.301435543281156682e-01 1.281800815726969189e-01 1.258558138026300288e-01 1.231390578899217714e-01 1.200359617528823780e-01 1.165816358410695502e-01 1.128310679510187015e-01 1.088507961041703248e-01 1.047118564164922494e-01 1.004842172010754764e-01 9.623271086582795009e-02 9.201435115647725593e-02 8.787685224972080489e-02 8.385813185041823825e-02 7.998657135674434870e-02 7.628181439769798899e-02 7.275590510496811325e-02 6.941459535858419960e-02 6.625868275941859675e-02 6.328527542077946877e-02 6.048891324660773949e-02 5.786250589644232473e-02 5.539807336753577172e-02 5.308729500075905217e-02 5.092188646295167653e-02
8.067107318792315906e-02 8.183079139194610052e-02 8.283432077351556011e-02 8.366150684851027253e-02 8.429214243863236700e-02 8.470641261949211909e-02 8.488541163012643109e-02 8.481171944796604689e-02 8.447001467822977394e-02 8.384768580483599465e-02 8.293538438914158095e-02 8.172744165402848204e-02 8.022204517455296113e-02 7.842104790190675134e-02 7.632926293180752886e-02 7.395309360285948208e-02 7.129837388341792037e-02 6.836736794342954115e-02 6.515502362893370314e-02 6.164481735050855726e-02 5.780489634404131771e-02 5.358577370522924627e-02 4.892173862466778211e-02 4.374002981408437601e-02 3.798688384475978203e-02 3.169601678395669864e-02 2.518524915025751459e-02 1.966657780966960672e-02 1.838650375849272892e-02 2.417241631802712759e-02 3.513684219373958834e-02 4.894237743032034405e-02 6.438408424840630362e-02 8.064327862170626859e-02 9.693517170979104591e-02 1.124323263851527144e-01 1.263143838628557336e-01 1.379051961176965546e-01 1.468819726459033581e-01 1.535172245451481010e-01 1.588409579131877802e-01 1.644961906432753362e-01 1.720410038572342259e-01 1.818112501996003161e-01 1.920814877981358582e-01 1.992423496916804482e-01 1.988961168149157022e-01 1.873270257716343479e-01 1.630913847359368729e-01 1.290928423931205216e-01 9.692533726906751856e-02 9.129011913820311852e-02 1.190605235867205902e-01 1.546423765806586859e-01 1.800106935591056778e-01 1.885380157053296035e-01 1.817382795519319749e-01 1.693686302824912449e-01 1.672134333920179683e-01 1.831133348827825025e-01 2.046245474576230683e-01 2.114205536768060112e-01 1.913643031009851780e-01 1.497033298404464030e-01 1.149184011661849164e-01 1.131379483186904927e-01 1.139023297209197511e-01 9.465913931933452041e-02 1.129311556172851450e-01 1.915340274726896885e-01 2.587638086803398796e-01 2.716581589817238518e-01 2.252636702553467707e-01 1.496193774453383474e-01 9.429365482647683594e-02 8.860053733205726367e-02 1.270163037660888283e-01 1.950162498770841579e-01 2.470432880639721607e-01 2.387912648585686082e-01 1.566734939264033122e-01 2.784718576838850906e-02 1.160149100169856895e-01 2.141329177101613801e-01 2.582855111631370826e-01 2.695782629283727805e-01 2.841182783794476419e-01 3.070295840072073679e-01 3.133534079534930905e-01 2.872469378625038261e-01 2.343308355261198850e-01 1.717510694003434313e-01 1.167404093118163955e-01 9.020692757139049667e-02 1.146045161717569039e-01 1.681349117197035170e-01 2.218438937493793228e-01 2.604565156355573285e-01 2.777525117418204736e-01 2.749824999120076829e-01 2.585362765355415093e-01 2.362469952467073087e-01 2.136418990669288476e-01 1.922005591654644963e-01 1.707905884237247429e-01 1.487517357673166229e-01 1.280847658474255357e-01 1.135651487632139689e-01 1.098791371330505029e-01 1.167643735466088878e-01 1.290240954028278042e-01 1.413313344098725000e-01 1.505985706269342417e-01 1.557245043213258129e-01 1.568512874349337616e-01 1.547780828221403393e-01 1.505591417856322889e-01 1.452408385657940337e-01 1.397035889392202190e-01 1.345847274123589399e-01 1.302629489597584844e-01 1.268862365374375523e-01 1.244251426462457677e-01 1.227342604611866006e-01 1.216085216700125426e-01 1.208269648558024240e-01 1.201823524555414718e-01 1.194985453796992003e-01 1.186387186993916876e-01 1.175072746964498371e-01 1.160476434494392278e-01 1.142375537519102618e-01 1.120829260416991990e-01 1.096112422678578030e-01 1.068650237975335843e-01 1.038958617516024113e-01 1.007592827456017942e-01 9.751059663760251739e-02 9.420176360572908580e-02 9.087923606809114596e-02 8.758267467703852172e-02 8.434440339708378087e-02 8.118945249936908304e-02 7.813603630614146534e-02 7.519632125589860439e-02 7.237735631744304787e-02 6.968205924625828218e-02 6.711017614970428424e-02 6.465915603467924100e-02 6.232490451405363341e-02 6.010240018538960671e-02
8.223568462642871779e-02 8.341249982170106936e-02 8.445870794573506757e-02 8.536011068857482509e-02 8.610300784949803665e-02 8.667451891619747106e-02 8.706290733805421844e-02 8.725788139601586835e-02 8.725083612431336344e-02 8.703499030614432475e-02 8.660536192857271054e-02 8.595851598246949388e-02 8.509201218845009740e-02 8.400347999823457035e-02 8.268925773345432717e-02 8.114255616841828389e-02 7.935114831995648821e-02 7.729464965559669498e-02 7.494153704393474724e-02 7.224615788795514526e-02 6.914609668096864670e-02 6.556038539496737705e-02 6.138915564546410658e-02 5.651542239633133152e-02 5.080974623146451014e-02 4.413852166760585255e-02 3.637654736985447557e-02 2.742430396647356494e-02 1.723000326240608712e-02 5.817840515795322590e-03 6.711821785569400955e-03 2.007688389767310622e-02 3.390506529256756552e-02 4.765357883714675669e-02 6.065676896511978250e-02 7.218563667188576671e-02 8.156525755784860277e-02 8.836776785334481132e-02 9.269608525870237647e-02 9.553240504432546076e-02 9.896319433731101678e-02 1.057719386800734240e-01 1.179871875463819886e-01 1.353282733266082671e-01 1.551238857591746567e-01 1.734041799191639033e-01 1.859833830873720839e-01 1.892449888133796720e-01 1.808301486656349322e-01 1.603941659618241256e-01 1.306453308932565560e-01 9.936137969255293134e-02 8.227536972139166960e-02 9.130316922794368129e-02 1.123739918806080651e-01 1.286657979355344539e-01 1.366167134734274924e-01 1.454377242796036362e-01 1.684686962137876276e-01 2.040583878772505022e-01 2.340468879255757084e-01 2.396414723041542238e-01 2.139609669828803906e-01 1.714209952422973693e-01 1.493362291760998717e-01 1.614440507968213090e-01 1.678924730614048122e-01 1.490410693502660644e-01 1.423316076751828252e-01 1.849814435574435589e-01 2.281853973960008830e-01 2.252361130642813458e-01 1.712832073741948624e-01 9.633632696656482808e-02 4.982441083708377683e-02 5.373908653064612267e-02 9.399820879571715859e-02 1.603321556323762387e-01 2.074185431740947771e-01 1.970799961548289903e-01 1.227917145167868596e-01 4.051238784192313924e-02 1.261594669400455115e-01 2.042483658906341371e-01 2.410037479928105186e-01 2.591632467207105606e-01 2.842040381557531803e-01 3.093751732321368131e-01 3.125946683704031170e-01 2.863270014990095258e-01 2.403615488107767040e-01 1.887059792126632718e-01 1.381110840510645643e-01 9.494863742068844481e-02 9.170217415986871290e-02 1.392411872768180847e-01 1.948927652955212975e-01 2.344774466838196181e-01 2.498635618494380595e-01 2.426475825547993737e-01 2.209180293809745177e-01 1.952888437633591989e-01 1.740223736108742758e-01 1.591065194959521145e-01 1.470832935047077794e-01 1.341272961512542383e-01 1.198575764267539034e-01 1.077542519406008148e-01 1.028504809054865965e-01 1.072101641335708039e-01 1.177437367322827777e-01 1.295415065126500065e-01 1.391026770842256899e-01 1.448417556255522098e-01 1.465540476458974950e-01 1.448448856583779698e-01 1.406994919681398282e-01 1.351829173252216409e-01 1.292461874315382619e-01 1.236202145138305813e-01 1.187809977824630658e-01 1.149677306990383036e-01 1.122322784396582035e-01 1.104982831921266923e-01 1.096136104732634703e-01 1.093889929816083129e-01 1.096236051230444486e-01 1.101217333726111358e-01 1.107042748558596523e-01 1.112169412807528512e-01 1.115356249240137543e-01 1.115689044069609059e-01 1.112578137385187294e-01 1.105733153746275982e-01 1.095121387474918828e-01 1.080917001553517165e-01 1.063447440897668517e-01 1.043142027195888694e-01 1.020486107045175533e-01 9.959826759147243080e-02 9.701222342387962050e-02 9.433607764737493573e-02 9.161052406916908586e-02 8.887054046851328160e-02 8.614510511861676878e-02 8.345731920864815634e-02 8.082482004531309216e-02 7.826038187625058984e-02 7.577261677597238454e-02 7.336670532809805301e-02 7.104510427245634696e-02
8.189675771167319318e-02 8.299266871936702983e-02 8.398221490950558143e-02 8.485733802650999302e-02 8.561098029187427794e-02 8.623728914264491840e-02 8.673177557296950224e-02 8.709139604082523356e-02 8.731452192331295992e-02 8.740075527979324077e-02 8.735054619451430857e-02 8.716456653024792778e-02 8.684279917947820837e-02 8.638331279653441164e-02 8.578071167812960363e-02 8.502428110247266246e-02 8.409589198466864424e-02 8.296778655017673920e-02 8.160043929119796535e-02 7.994077369168116343e-02 7.792111193036439787e-02 7.545933618509634289e-02 7.246083783000739631e-02 6.882291591365052863e-02 6.444235831157231476e-02 5.922703291569837714e-02 5.311258771382333654e-02 4.608637250388795958e-02 3.822455305050360963e-02 2.976390767409371058e-02 2.129986297144895180e-02 1.451218314064744823e-02 1.340468648904168461e-02 1.865581021822621671e-02 2.568994366653182260e-02 3.196490838733961198e-02 3.636192884858224089e-02 3.833343332521755437e-02 3.793785721333203104e-02 3.639028134644431423e-02 3.701131448859695111e-02 4.449939780600325329e-02 6.061178801802080685e-02 8.346600608140264388e-02 1.103066471529309672e-01 1.382232631207556406e-01 1.639574880518261113e-01 1.839418301441748116e-01 1.947450514687031620e-01 1.939056009867443642e-01 1.810350693637250707e-01 1.589064252947882117e-01 1.338377124392348128e-01 1.135966748652777053e-01 1.012226085378340190e-01 9.254492036872875860e-02 8.895639324679428805e-02 1.083473832859907643e-01 1.560457941676397509e-01 2.108739827510666964e-01 2.486788857501965044e-01 2.530043642680262495e-01 2.225235312251736264e-01 1.796418996389431977e-01 1.665667504064433369e-01 1.866847032919276561e-01 1.952605189224852766e-01 1.728747213701108953e-01 1.446991265989940323e-01 1.495508932163192584e-01 1.634553338402663369e-01 1.426145763531299349e-01 8.155425259695778251e-02 1.696018747350145836e-02 5.758189119442947562e-02 7.900499582328675274e-02 9.266712463595283555e-02 1.310678047857068707e-01 1.620142151359098281e-01 1.481818655821290909e-01 8.625147870817180540e-02 4.616340414986282864e-02 1.180400622224871965e-01 1.758800298957256258e-01 2.086742838682827395e-01 2.388273825899935310e-01 2.766396380111883491e-01 3.064739988996322828e-01 3.129826557859964331e-01 2.975580500381365678e-01 2.718233091326623940e-01 2.421355613076114355e-01 2.044357307179108796e-01 1.569261608221499127e-01 1.186866272723298699e-01 1.285903249590844011e-01 1.739287939971430053e-01 2.142450371707312617e-01 2.321395381700346039e-01 2.255425098645433557e-01 2.007834195903109575e-01 1.684326556548597087e-01 1.394215598462930639e-01 1.204220733792299158e-01 1.102925523183930362e-01 1.031361046111360785e-01 9.507665800346241924e-02 8.688826366171399640e-02 8.254114366423515037e-02 8.534750211135447295e-02 9.437431440531894589e-02 1.057428994486663554e-01 1.159633666975651428e-01 1.231133921687102978e-01 1.266070995077027139e-01 1.267302795348227429e-01 1.242474105109346999e-01 1.201050881129309550e-01 1.152212526858298614e-01 1.103522100742110879e-01 1.060309683314886731e-01 1.025663210737035869e-01 1.000838194976580720e-01 9.858335326464869042e-02 9.799037908643855321e-02 9.818910312437482968e-02 9.903878692744447210e-02 1.003813201980267161e-01 1.020477669302785051e-01 1.038672783603465238e-01 1.056777661278699848e-01 1.073360099007418522e-01 1.087251534092269906e-01 1.097586634501035718e-01 1.103808712796925801e-01 1.105648248578716825e-01 1.103083750769028870e-01 1.096293540990354032e-01 1.085605239217734691e-01 1.071447703857006384e-01 1.054308372888665968e-01 1.034697528754117690e-01 1.013119974923191724e-01 9.900539121036125434e-02 9.659363657316205609e-02 9.411542763020677715e-02 9.160402638826509181e-02 8.908720737614572727e-02 8.658747685965775820e-02 8.412248295602975379e-02 8.170554473794201800e-02
7.977001238635611502e-02 8.070930698891400079e-02 8.156628343252482483e-02 8.233890886409853116e-02 8.302652009625750840e-02 8.362990267575164116e-02 8.415128650289210865e-02 8.459422863539066417e-02 8.496335144210771795e-02 8.526390370011015241e-02 8.550111456526107712e-02 8.567931680547720419e-02 8.580082762709607958e-02 8.586459423632161747e-02 8.586463816128146742e-02 8.578836799029235238e-02 8.561487421093177952e-02 8.531337023513785311e-02 8.484199597056017728e-02 8.414724664943452892e-02 8.316431826822781592e-02 8.181865593468154452e-02 8.002893324774246198e-02 7.771155931481649182e-02 7.478658977612354097e-02 7.118460927392394888e-02 6.685378781604973952e-02 6.176598257057753366e-02 5.592063646511370723e-02 4.934559834938574002e-02 4.209522953121175304e-02 3.424868839227463574e-02 2.591589874899111537e-02 1.727122127078936989e-02 8.733300677333993844e-03 3.876662276137391935e-03 9.925405705446001953e-03 1.647237964442881814e-02 2.082857032456800900e-02 2.158925712507075989e-02 1.740023180622509574e-02 7.840734783838355579e-03 1.352639993360561094e-02 3.849319592159595321e-02 7.054557974099039119e-02 1.069230778417403355e-01 1.439656778364300782e-01 1.771728017734804095e-01 2.019668790996295704e-01 2.148028484482763512e-01 2.143315665062336672e-01 2.020825427789733342e-01 1.818506558169240561e-01 1.571184649265912614e-01 1.276454216742693992e-01 8.943189665377153375e-02 4.497285381979921476e-02 5.976618913369477482e-02 1.298825477446191312e-01 1.963587703985438804e-01 2.371744664678113179e-01 2.398798179216505289e-01 2.068720931792454309e-01 1.634187812106752680e-01 1.525913566860269410e-01 1.740606700367904880e-01 1.827782242896100195e-01 1.597049917663404539e-01 1.206553602310069112e-01 9.872188745794839571e-02 9.457994464313246308e-02 8.139679118888364096e-02 7.251491090966849518e-02 9.351294465664468369e-02 1.097697709510208203e-01 9.642559214747098428e-02 7.530673378765052883e-02 9.255016139780036788e-02 1.145581475750582084e-01 1.003201106240953211e-01 4.989288780484523594e-02 3.525593014990948543e-02 8.920643495078801888e-02 1.266513886422841462e-01 1.589123596357207846e-01 2.048595869427319860e-01 2.554664756890319133e-01 2.902597296526095993e-01 3.025018444656825123e-01 3.014938360921345373e-01 2.981335270433074780e-01 2.902743572652676796e-01 2.670834854016935211e-01 2.248871986649913501e-01 1.775325113212825601e-01 1.565740457695280752e-01 1.771705576078985989e-01 2.108746078154947468e-01 2.310514583832846414e-01 2.288434275231498449e-01 2.061656455944071986e-01 1.703046785557387477e-01 1.304780087829576496e-01 9.549149324133021643e-02 7.162714645879168784e-02 5.952723896330093523e-02 5.380732236563233462e-02 4.974603996098672654e-02 4.766051282557562385e-02 5.057947469673169244e-02 5.916426935621247468e-02 7.065761849926012472e-02 8.193450344917557748e-02 9.102575393300577078e-02 9.708453550041926117e-02 1.000675431177519004e-01 1.004436271717597667e-01 9.895006044609234996e-02 9.639327594987133485e-02 9.349812951104330416e-02 9.081391664316609824e-02 8.868263277213420115e-02 8.726316191958669033e-02 8.658898501085110500e-02 8.662892196845280168e-02 8.732789633982938893e-02 8.862168029192266094e-02 9.043382857145598752e-02 9.266781689515139753e-02 9.520403178852539228e-02 9.790474536665824679e-02 1.006250091430935106e-01 1.032253670968718701e-01 1.055828619703237520e-01 1.075984648471042388e-01 1.092005889837595611e-01 1.103452757033867998e-01 1.110139958086184958e-01 1.112100064756827017e-01 1.109540363889009590e-01 1.102798631566716397e-01 1.092301558054478983e-01 1.078528020196869996e-01 1.061978266702845869e-01 1.043149295693758527e-01 1.022516189765046157e-01 1.000518862631746553e-01 9.775535059266340920e-02 9.539679602286542381e-02 9.300602374063543509e-02 9.060794674388140957e-02
7.611194926471172295e-02 7.685222208399306032e-02 7.753521464732099355e-02 7.816435404881644233e-02 7.874455858599127556e-02 7.928216766705648011e-02 7.978476184587247888e-02 8.026084942702954583e-02 8.071939812730423436e-02 8.116919528736690759e-02 8.161802891569987228e-02 8.207169509958028852e-02 8.253285536303096859e-02 8.299979004947043160e-02 8.346511936648849661e-02 8.391458948294386322e-02 8.432604226774498279e-02 8.466869702785492779e-02 8.490286205003666486e-02 8.498015286903470855e-02 8.484421421517746031e-02 8.443182088968996524e-02 8.367408136604614910e-02 8.249732610309375158e-02 8.082321249402210639e-02 7.856775669853884037e-02 7.563959743812900816e-02 7.193902147969662153e-02 6.736134853861776295e-02 6.181150741784003505e-02 5.524211791682599737e-02 4.773924169508363125e-02 3.971109729327380183e-02 3.230107756324677309e-02 2.799875173691885807e-02 2.963736712469233411e-02 3.647808135065593038e-02 4.493690886208488028e-02 5.176587864929392546e-02 5.438946205769496639e-02 5.065793314029463229e-02 3.891347958909241456e-02 1.826806098159760097e-02 1.132413602199625578e-02 4.797392130698351076e-02 8.909710530781460303e-02 1.305983287721262931e-01 1.678277584498991393e-01 1.964209987138125224e-01 2.133499600528985518e-01 2.178040118558223492e-01 2.113581219256688570e-01 1.968299516638540581e-01 1.758434838839526282e-01 1.467628728770501434e-01 1.055829180521824506e-01 5.072447216640798423e-02 3.121069783710010356e-02 1.000110319209006476e-01 1.630273983955893013e-01 2.010895046136330078e-01 2.040889675225893984e-01 1.740143923589423658e-01 1.309112962311653749e-01 1.132112959655340867e-01 1.292674188573820770e-01 1.392881234191351014e-01 1.227325122083774284e-01 8.672819408327389623e-02 6.348197870280256061e-02 8.996899796004395600e-02 1.386998941339535607e-01 1.825197912970661362e-01 2.024513539701173204e-01 1.839951784231330378e-01 1.273569278535237881e-01 5.571321469014647865e-02 4.581134280186021507e-02 7.318656172577665819e-02 6.310585869704937734e-02 2.202024295639158982e-02 2.450863688437030646e-02 5.178487206455355263e-02 6.288712638892833551e-02 9.839834786391576937e-02 1.617827030984325953e-01 2.208891694660727600e-01 2.567479301897397925e-01 2.711514555243640379e-01 2.799123656180273478e-01 2.932317043364289222e-01 3.028354651991798097e-01 2.937770242571926538e-01 2.610981224868171302e-01 2.162322286297913565e-01 1.854831296115595218e-01 1.903493327535603075e-01 2.175569744094794367e-01 2.405552981809728486e-01 2.454487458493340435e-01 2.298878504137992218e-01 1.978662091355646024e-01 1.561578662249222538e-01 1.119584797732571108e-01 7.139493857715525915e-02 3.874409594768606080e-02 1.621075402225849102e-02 4.111311709264665534e-03 1.845008395057567800e-03 6.554374811856340799e-03 1.597023606040610944e-02 2.781978781766634296e-02 3.999700101975941363e-02 5.094385423788471562e-02 5.971522001553869474e-02 6.594793386972223892e-02 6.976168158610203396e-02 7.161742591114650391e-02 7.215641341772129069e-02 7.204133184053143624e-02 7.182393524827448972e-02 7.186593267161371645e-02 7.233012114150760841e-02 7.323225051264918573e-02 7.451827232111402077e-02 7.612846564694387974e-02 7.802850153396113930e-02 8.020914375207978397e-02 8.266807696463882027e-02 8.538874149326361462e-02 8.832647158785149333e-02 9.140578754394496075e-02 9.452728030629392597e-02 9.757973946626237460e-02 1.004530460187249979e-01 1.030487843037533324e-01 1.052872645464006940e-01 1.071109420027032966e-01 1.084848991114536754e-01 1.093952642184136820e-01 1.098463819568338690e-01 1.098573847984009727e-01 1.094586327920847590e-01 1.086883290330766250e-01 1.075894937514343258e-01 1.062073889966737156e-01 1.045874230636013452e-01 1.027735226489449316e-01 1.008069355527368982e-01 9.872541295131985473e-02 9.656271434943224097e-02
7.129315807690596307e-02 7.183032587032120442e-02 7.233676508554663653e-02 7.282021497527671472e-02 7.328968330701692013e-02 7.375520994051994184e-02 7.422751316128617383e-02 7.471750875615927601e-02 7.523569897000238760e-02 7.579143847534680623e-02 7.639209706506228104e-02 7.704215303132933013e-02 7.774226532848890758e-02 7.848838376471492517e-02 7.927096059055159516e-02 8.007431884018351154e-02 8.087620691588540134e-02 8.164752003413607018e-02 8.235209508274482504e-02 8.294639117764604497e-02 8.337877231695881020e-02 8.358805074834999016e-02 8.350099662624514696e-02 8.302876245558551971e-02 8.206270804834914223e-02 8.047101533136598317e-02 7.809876789996106350e-02 7.477582475652400085e-02 7.033899237517182712e-02 6.467856279278265397e-02 5.782711835245554766e-02 5.012751211227076120e-02 4.254948673829851008e-02 3.714147138170822288e-02 3.670617820020789096e-02 4.208349786085528732e-02 5.076303940172116613e-02 5.937010381843943474e-02 6.507008094368342543e-02 6.557571117314373033e-02 5.912370533275538437e-02 4.464099314091587306e-02 2.211169918993407049e-02 1.018419219449169522e-02 4.465849511831862517e-02 8.239110974070591731e-02 1.187620857044615896e-01 1.499619537065474684e-01 1.729836186024454048e-01 1.863361898786149717e-01 1.904754478482501290e-01 1.875383427312855011e-01 1.800700290771826695e-01 1.690840816195322283e-01 1.529601711679269005e-01 1.288377177805847817e-01 9.694025009358867018e-02 7.018169836630354375e-02 8.046684771752452003e-02 1.190679965684039443e-01 1.526383822151281267e-01 1.645211725466718677e-01 1.503850178800605064e-01 1.186173052971606079e-01 9.258685548294531831e-02 9.462682147987792891e-02 1.065407122167599668e-01 1.021297779666924671e-01 7.915801133540105450e-02 7.752523958018259220e-02 1.368374568777427081e-01 2.140047811879449147e-01 2.721047612438923791e-01 2.869752227169914405e-01 2.487815472760545876e-01 1.672103307313086984e-01 6.944467131429313267e-02 1.292251805925910199e-02 5.113313757779027607e-02 4.561180192283777191e-02 2.311189168988363532e-02 3.881302833865296620e-02 4.363820031038936897e-02 1.110681327251543567e-02 5.223923770573789260e-02 1.240199661378458412e-01 1.807563187481017464e-01 2.104031710289433477e-01 2.202034940433538757e-01 2.309768425845596385e-01 2.534731236591866166e-01 2.750068315497235516e-01 2.773770055897444853e-01 2.541924147023665315e-01 2.152954625033191016e-01 1.854346461239115007e-01 1.888598738793950682e-01 2.183233447805820737e-01 2.481887791605774662e-01 2.624749373837189648e-01 2.565050564145818224e-01 2.323723489524259500e-01 1.957119486894295934e-01 1.535682448629937524e-01 1.130284562805427273e-01 8.042062116103908254e-02 6.015277271326967962e-02 5.141850754204553564e-02 4.745473216380856341e-02 4.225730180637855826e-02 3.388762653795011209e-02 2.305078146418940849e-02 1.226008279425539436e-02 9.998584992216218506e-03 1.832230115151065042e-02 2.706757644944484190e-02 3.407706792234278803e-02 3.922064685760908581e-02 4.290346364385731748e-02 4.572794140427189485e-02 4.827531012660574161e-02 5.094543467220211813e-02 5.389295529069521029e-02 5.707100218080942561e-02 6.033504818730572872e-02 6.354146173371499895e-02 6.660479978173766691e-02 6.951213337365558242e-02 7.230821538663065318e-02 7.506677909154220452e-02 7.786011828396272039e-02 8.073533718315811791e-02 8.370172307545455104e-02 8.672970464560718351e-02 8.975864852449143283e-02 9.270921582266081207e-02 9.549625912791075144e-02 9.803958065094621477e-02 1.002713912861034756e-01 1.021404414328166838e-01 1.036133998738697076e-01 1.046742509169230062e-01 1.053224373396833835e-01 1.055703354062115656e-01 1.054404890410828299e-01 1.049628899153653150e-01 1.041724800382769628e-01 1.031069728465685564e-01 1.018050327955783846e-01 1.003048163912388241e-01 9.864285441691904299e-02
6.576092951149942190e-02 6.612737175352288721e-02 6.649040941944601990e-02 6.686030699285164247e-02 6.724800177630056719e-02 6.766471851054728370e-02 6.812148878179466460e-02 6.862858369416588444e-02 6.919487704654143923e-02 6.982716506603471596e-02 7.052947593022658446e-02 7.130240554376078566e-02 7.214251244830643950e-02 7.304179110581222878e-02 7.398721595789817251e-02 7.496030648095580728e-02 7.593660647768038507e-02 7.688490511620245382e-02 7.776596811546170052e-02 7.853052355920514538e-02 7.911630142978012814e-02 7.944411257654199199e-02 7.941332098095094105e-02 7.889763558870074855e-02 7.774289961909890134e-02 7.576941697252534413e-02 7.278227615831850406e-02 6.859425297446722358e-02 6.306794637918605728e-02 5.618929844726086587e-02 4.820071584961266309e-02 3.986411317866003778e-02 3.295972894309598389e-02 3.052498782821881293e-02 3.436688373023034232e-02 4.220849521080564937e-02 5.046951112056356770e-02 5.641038223883079739e-02 5.804627369535582393e-02 5.397352592540433092e-02 4.343026624717618439e-02 2.648313863932237264e-02 5.715375720210423387e-03 2.388129177420073371e-02 5.190690284310953140e-02 7.896762184310242294e-02 1.024188112127890349e-01 1.204645537105293041e-01 1.324911438858548673e-01 1.392230115904367904e-01 1.425384056639220909e-01 1.449031189865847835e-01 1.483591582024047228e-01 1.531169032262124086e-01 1.564432558319372168e-01 1.530301505457015432e-01 1.373306550786182745e-01 1.076932031417105612e-01 7.457429140217149144e-02 7.450313726860015306e-02 1.123681441573366607e-01 1.477825770075836265e-01 1.616493297592900280e-01 1.527986741193081421e-01 1.352320887444576625e-01 1.288339878102342240e-01 1.330520114393238251e-01 1.270038879810374277e-01 1.034881094862267342e-01 1.033027402009497192e-01 1.701452667763010129e-01 2.570752833952866245e-01 3.190300404112547117e-01 3.298377183723470440e-01 2.825754859080198411e-01 1.918920909667476138e-01 9.010801660503406363e-02 3.124404355013908965e-02 4.910715926793936259e-02 4.270188758863875667e-02 3.162778196206786352e-02 5.592840813933275951e-02 6.960665258452161663e-02 6.057203462510008657e-02 6.575374654330287671e-02 1.069957799771518031e-01 1.454826832142476489e-01 1.611421028585672821e-01 1.600666928757063234e-01 1.665639476304778266e-01 1.930541422902998794e-01 2.217166230395151427e-01 2.309233331397083366e-01 2.131208608297839591e-01 1.775140073556121800e-01 1.511550037760418241e-01 1.637436190466716457e-01 2.050696002211835622e-01 2.459486492452377104e-01 2.703938821947335369e-01 2.736987889411865993e-01 2.575823009735048186e-01 2.273696858091893147e-01 1.901144603401468958e-01 1.532349902878135384e-01 1.232856694084831090e-01 1.040847963095549028e-01 9.449416226444480593e-02 8.937182415289468551e-02 8.382651891174436320e-02 7.552152359343125565e-02 6.427586803239054847e-02 5.105659118252609679e-02 3.722135997506526017e-02 2.405412632456244842e-02 1.251091442005442499e-02 3.240963895735437996e-03 4.764099564123417188e-03 1.056677331228253122e-02 1.565550936903414153e-02 2.068407653051089132e-02 2.606481803963602711e-02 3.184028109178779070e-02 3.779997710909173414e-02 4.364710744662003011e-02 4.911564494556196203e-02 5.402714068659190266e-02 5.830627926797183475e-02 6.197235598747937585e-02 6.511736671389410647e-02 6.787737915897706920e-02 7.040219812681150491e-02 7.282785185510851078e-02 7.525595699923574855e-02 7.774272179241351055e-02 8.029810214598279150e-02 8.289318440125713339e-02 8.547229639894256270e-02 8.796618656214567900e-02 9.030356607211653674e-02 9.241965315624769972e-02 9.426148625099201039e-02 9.579044497401578706e-02 9.698267872368865339e-02 9.782814369686955447e-02 9.832883016884862160e-02 9.849661236358613070e-02 9.835101680517142897e-02 9.791709667928333305e-02 9.722352025926050967e-02 9.630092625900335546e-02
5.999368343376341312e-02 6.024924217017254419e-02 6.052710658661368537e-02 6.083772794051559019e-02 6.119134451198456059e-02 6.159751516278449968e-02 6.206460517517452258e-02 6.259924385738836750e-02 6.320577607401585418e-02 6.388572877149051310e-02 6.463730707582635016e-02 6.545492107383205083e-02 6.632872273441273170e-02 6.724410223037952106e-02 6.818105564571258492e-02 6.911329653367753734e-02 7.000695230387880830e-02 7.081868061253267232e-02 7.149308623266718843e-02 7.195944535170627210e-02 7.212797826629877007e-02 7.188626269530916379e-02 7.109682821897260474e-02 6.959746354754839381e-02 6.720623164024962237e-02 6.373359021014950165e-02 5.900449411046674447e-02 5.289459639226466725e-02 4.538926674903225045e-02 3.669253534906215947e-02 2.749143878011294298e-02 1.978114467935320961e-02 1.813909535612257332e-02 2.413715963854430255e-02 3.277576481219427601e-02 4.038629126329261465e-02 4.497647713329579189e-02 4.522924052884074592e-02 4.036272166484745905e-02 3.033534279870608169e-02 1.676133200592152053e-02 1.270148252852045141e-02 2.955823557018235487e-02 4.876204080402264662e-02 6.503985483660566780e-02 7.611055425870791313e-02 8.138836337741835181e-02 8.246760690986135178e-02 8.309193353347446576e-02 8.744252582372469274e-02 9.727148721735005832e-02 1.115885593296052081e-01 1.289330223129310504e-01 1.477128277928200784e-01 1.641127990575942663e-01 1.710015439051348340e-01 1.599326559142340842e-01 1.253416315253506330e-01 7.016299240997066200e-02 3.994647206627022912e-02 9.999827050010778873e-02 1.588386479448355704e-01 1.925163529835278997e-01 1.994692468119525219e-01 1.917649900351976189e-01 1.847026305752203224e-01 1.785776362088337677e-01 1.590943876537402324e-01 1.226833299438251368e-01 1.129797477795800170e-01 1.780201672676928193e-01 2.639780620284835622e-01 3.224248901700218495e-01 3.289671214550667355e-01 2.792502509281927781e-01 1.891293821937744257e-01 9.018967977493351496e-02 3.266439676022057231e-02 4.668791810221411404e-02 3.874916265806491178e-02 2.789134807677323691e-02 6.083848679043198787e-02 8.703802829991462431e-02 9.277059160598889742e-02 9.258740432592324487e-02 1.046768360648468177e-01 1.190448166396456536e-01 1.176459641088200420e-01 1.027220751537456095e-01 1.032110263063512057e-01 1.348040574077603027e-01 1.692020643783490319e-01 1.813156955579970642e-01 1.630440260757277937e-01 1.225089499987932484e-01 9.314549100117915093e-02 1.220103138370257773e-01 1.806678965187983044e-01 2.326594296840315268e-01 2.650370291209678264e-01 2.748516251278043665e-01 2.644841824036330280e-01 2.394428085333730749e-01 2.067531793318333477e-01 1.736804298987223161e-01 1.464820617004359005e-01 1.286975130367231657e-01 1.195674392168099703e-01 1.149698763324313311e-01 1.106136407568138746e-01 1.040490365945226647e-01 9.469515441447522164e-02 8.315696808452451017e-02 7.057897926436215719e-02 5.817302321268096044e-02 4.688864713210141172e-02 3.719968797890868539e-02 2.903886578187336517e-02 2.195334275787513487e-02 1.550332220661905513e-02 1.002213427718496447e-02 8.510500278929361215e-03 1.319617407288745624e-02 2.033155794210443276e-02 2.790638333998004053e-02 3.521262874382397046e-02 4.188402458870314760e-02 4.771466370596898904e-02 5.261735882091863464e-02 5.660358067777115920e-02 5.976415643225439778e-02 6.224730660055291520e-02 6.423437322963168605e-02 6.591475394100734797e-02 6.746231664473434364e-02 6.901614061380161036e-02 7.066835211690794538e-02 7.246066485715765837e-02 7.438920374415915193e-02 7.641520185229030981e-02 7.847818396200506585e-02 8.050856822832652693e-02 8.243775429381830500e-02 8.420500865010756286e-02 8.576134513579079799e-02 8.707103060826293373e-02 8.811143754965768127e-02 8.887187629671289280e-02 8.935188895921189478e-02 8.955933939509252983e-02 8.950851390003017327e-02
5.444851650478475802e-02 5.466491839913287937e-02 5.492381822436918914e-02 5.523331723027211093e-02 5.560034681192933120e-02 5.603022081100665630e-02 5.652618262937720434e-02 5.708895639218322660e-02 5.771630378658811761e-02 5.840257649646719146e-02 5.913823843377662148e-02 5.990931287886246126e-02 6.069668880859048488e-02 6.147520148102709331e-02 6.221239093359395844e-02 6.286684842598554146e-02 6.338609904366777903e-02 6.370405520392019572e-02 6.373822564468634155e-02 6.338708457740885316e-02 6.252828802140940334e-02 6.101874248406665563e-02 5.869784657981944043e-02 5.539551469135234329e-02 5.094692005620993919e-02 4.521667328744177067e-02 3.813819486191209751e-02 2.978823597264867312e-02 2.059835289109867781e-02 1.242844086601021560e-02 1.239340865289085755e-02 2.134824421907389677e-02 3.201890703721137210e-02 4.172870860714365804e-02 4.910146362894991789e-02 5.310314510581455594e-02 5.308899987309297075e-02 4.914442311797879992e-02 4.279592349863173273e-02 3.822903257200643140e-02 4.137423386144870041e-02 5.254969350317893750e-02 6.603220295558369368e-02 7.633840492300285330e-02 7.967882726820528505e-02 7.407606151282855600e-02 6.013709111840356836e-02 4.365028640353025430e-02 4.155240104942631990e-02 6.184082887700230458e-02 8.894654189694338464e-02 1.144881891429150311e-01 1.370014743659744016e-01 1.569081986630973813e-01 1.722776672951190635e-01 1.768118752721193898e-01 1.620439469593472070e-01 1.220837683061086476e-01 5.835800072438838970e-02 3.005497274972795951e-02 1.080346571613768347e-01 1.738498981576969971e-01 2.139554268927425784e-01 2.281370625673981578e-01 2.261321260837204639e-01 2.177246194652357192e-01 2.014129721539103246e-01 1.680177855923569719e-01 1.200460173041238143e-01 1.057339906919272099e-01 1.681148701465815243e-01 2.458507558210124844e-01 2.953122902489899171e-01 2.972175009840821169e-01 2.494047953767203618e-01 1.660664093837916355e-01 7.326858586679868557e-02 8.810387706378241743e-03 3.859824016611531489e-02 3.227300194576871589e-02 1.112124224860089848e-02 5.187021248794995709e-02 8.460757768362171805e-02 9.691145213833290972e-02 9.594406950566417014e-02 9.598361703855101679e-02 9.659346584639894040e-02 8.398448242684271314e-02 5.582041024063999490e-02 5.306714361258908080e-02 9.837009933117561722e-02 1.402547993931000103e-01 1.552924803247591745e-01 1.358733405617801593e-01 8.574409574241068088e-02 3.046841110117902429e-02 8.092100632808892080e-02 1.534198518686036017e-01 2.108913693634142383e-01 2.461707353714904511e-01 2.582540616297689939e-01 2.503322013363769583e-01 2.281957568925165880e-01 1.987769165581535769e-01 1.689795914058226656e-01 1.446134146793268405e-01 1.289898625839819846e-01 1.216282812325631957e-01 1.190021621662178675e-01 1.172034864101575147e-01 1.137652505840043293e-01 1.078397068060717723e-01 9.970219970996904713e-02 9.022100081730570487e-02 8.043265377108790859e-02 7.121487059698200506e-02 6.306147249439024438e-02 5.600795637555117112e-02 4.974921046392607321e-02 4.389955338945660673e-02 3.826783643276263774e-02 3.305883707398973859e-02 2.897702067720122135e-02 2.708846160164668851e-02 2.811139258198914678e-02 3.165222951296877557e-02 3.659748795848907776e-02 4.192856843734875383e-02 4.697916912241614090e-02 5.137520280957980773e-02 5.494468553247108117e-02 5.765534926656846332e-02 5.957290334840125573e-02 6.082988447615751693e-02 6.159947171709888314e-02 6.207169369342615400e-02 6.243133589636346709e-02 6.283831015813241827e-02 6.341238170653934469e-02 6.422450946506218228e-02 6.529617257926614848e-02 6.660613737496347275e-02 6.810218093834567721e-02 6.971441230923920707e-02 7.136730463284873816e-02 7.298880474002703012e-02 7.451614050445082293e-02 7.589875393494559253e-02 7.709910859292598562e-02 7.809211729141388170e-02 7.886378895031800895e-02
4.950354558014962575e-02 4.974468512354939670e-02 5.003874576012112135e-02 5.038948205675859715e-02 5.079876484170749856e-02 5.126622209719987333e-02 5.178887051657444368e-02 5.236071982616245096e-02 5.297232099033333946e-02 5.361021847436771293e-02 5.425625730948611253e-02 5.488669001384717527e-02 5.547103003308529595e-02 5.597061279822179714e-02 5.633686057787187784e-02 5.650931275686685296e-02 5.641358929076258771e-02 5.595961072265489417e-02 5.504060974742502887e-02 5.353374510335220937e-02 5.130349840040353965e-02 4.820961526003973013e-02 4.412256333244165413e-02 3.895283235185371951e-02 3.271183072967372846e-02 2.566816828664682248e-02 1.886586890810117503e-02 1.564748640359426082e-02 2.014721344814059817e-02 2.989981599835733750e-02 4.138172665103857090e-02 5.282618685402128145e-02 6.305998046768677978e-02 7.111414455551655356e-02 7.624100033754385719e-02 7.809451030209571543e-02 7.702067878872138895e-02 7.440262218060861299e-02 7.277343639142858089e-02 7.490331749756039270e-02 8.159312396389781230e-02 9.049766349458968073e-02 9.748569505219337183e-02 9.844175424443342426e-02 9.028455132795355775e-02 7.157168357508283951e-02 4.311172327045827146e-02 1.351184924478572059e-02 3.900883983750644962e-02 7.752688396122807413e-02 1.112686409956879924e-01 1.372678359234578704e-01 1.556398170403479331e-01 1.679010263140565395e-01 1.738234309301728286e-01 1.692278132286835213e-01 1.475409070968095870e-01 1.042125232772254662e-01 4.142025030775474403e-02 3.992704302102476760e-02 1.139006562806768458e-01 1.747238869746533807e-01 2.131057076835939090e-01 2.291829064241749647e-01 2.291583729566381289e-01 2.175570872217781893e-01 1.920671849005279597e-01 1.488449664802192207e-01 9.786162273544063428e-02 9.362760686211568650e-02 1.549886566757409934e-01 2.199344892333059964e-01 2.582174771633252153e-01 2.574854118837060502e-01 2.172741073241220289e-01 1.490608745770875265e-01 7.515182210672617658e-02 3.432405281500214983e-02 4.443526022805227571e-02 3.852515577770986022e-02 1.574801581263879716e-02 3.743377669884100090e-02 6.458578448192550669e-02 7.363077641538448570e-02 7.062382645569681427e-02 7.217742016274276973e-02 7.753314226982346846e-02 6.815532286324936517e-02 3.373938612702181983e-02 2.184521488568740358e-02 8.286101815463513265e-02 1.313781744134744911e-01 1.520873162958681357e-01 1.379746163555024829e-01 9.187652049883171523e-02 2.862378500743662652e-02 6.008917557123199388e-02 1.294750255234730085e-01 1.837001439076348941e-01 2.161595909814743033e-01 2.262901558582502415e-01 2.176335901339548629e-01 1.961158125270689723e-01 1.684840966211061941e-01 1.411650662450755211e-01 1.194233537493385872e-01 1.062903481211325274e-01 1.013892309536969655e-01 1.014914494874804424e-01 1.029550693706167974e-01 1.033883223829719228e-01 1.017942619918602715e-01 9.816510138345442560e-02 9.307568835923991923e-02 8.734898236242917557e-02 8.176558715792679732e-02 7.682791387418301532e-02 7.264169320316225809e-02 6.896993472112651624e-02 6.542580827433663870e-02 6.169135992575301014e-02 5.766645193601395436e-02 5.352355486847516775e-02 4.968331712385758853e-02 4.671460139952464397e-02 4.514475806588715001e-02 4.521892170086038582e-02 4.676624609249342701e-02 4.929905291714668097e-02 5.224101897856043425e-02 5.510041599938713536e-02 5.753515485369094240e-02 5.935123285775679297e-02 6.047763417107668293e-02 6.093790876919212562e-02 6.082450350898358643e-02 6.027648048814968768e-02 5.945971685233454596e-02 5.854853618705766621e-02 5.770821083674143592e-02 5.707874334694760382e-02 5.676153766067049827e-02 5.681135030887856513e-02 5.723546310515101321e-02 5.800018192749473861e-02 5.904250576060993821e-02 6.028353329522221499e-02 6.164048917113690296e-02 6.303560519551056063e-02 6.440151238245619969e-02 6.568369525467618320e-02
4.540250601805436576e-02 4.570659210320553167e-02 4.606217569936466028e-02 4.646818553320736928e-02 4.692145491887880077e-02 4.741643473790602137e-02 4.794484227428972428e-02 4.849521131594995704e-02 4.905230720299549180e-02 4.959637377094913702e-02 5.010218969489953905e-02 5.053793313021115452e-02 5.086389115080724999e-02 5.103111211437091899e-02 5.098019573909260554e-02 5.064056343271663291e-02 4.993077695410209904e-02 4.876082978818517544e-02 4.703794406577652132e-02 4.467856680740695668e-02 4.163173828428760187e-02 3.792472069519348121e-02 3.375481700240322291e-02 2.967311337545307931e-02 2.687312699649093903e-02 2.717159816204190934e-02 3.173983072802707278e-02 3.997106115974497637e-02 5.046228374253020066e-02 6.195120234106686608e-02 7.339064471422074298e-02 8.385694981653414593e-02 9.254086490277421695e-02 9.882563856868774310e-02 1.024311131768375766e-01 1.035967386840653398e-01 1.032379402851139188e-01 1.029113721090959416e-01 1.043187311318722194e-01 1.082861404475593675e-01 1.138735831072850979e-01 1.184668706018333767e-01 1.186984933295780892e-01 1.114517606982668579e-01 9.461560379917009767e-02 6.760941080923568713e-02 3.176313039052899856e-02 1.195648493334041176e-02 5.484521840839717138e-02 9.542968955817481003e-02 1.287220532357298830e-01 1.521863420739954231e-01 1.655553545518716474e-01 1.700306011276337959e-01 1.662505287839660395e-01 1.525306365502984707e-01 1.254839455507002210e-01 8.323920933246292675e-02 3.239460417071501896e-02 4.911884985369530110e-02 1.082899425581838881e-01 1.579695746158721881e-01 1.905736177345648541e-01 2.055093413777234479e-01 2.049469990396916852e-01 1.894719267940473129e-01 1.576391236610743263e-01 1.117879508108019920e-01 7.336157525637604371e-02 9.418726300633853410e-02 1.503312607790684707e-01 2.003658542662991593e-01 2.296054753090135403e-01 2.320273219422428201e-01 2.075227975598960273e-01 1.634612601821768263e-01 1.157386675853854380e-01 8.413719295160278222e-02 7.203798856562462771e-02 6.116200677141437475e-02 4.703374311501706817e-02 4.325181620829968154e-02 4.477900266111525113e-02 3.357078400151908282e-02 2.237947180400790340e-02 5.140657764859133533e-02 7.985712573118267099e-02 8.462982429122560546e-02 6.051198997754012043e-02 3.193358978522711084e-02 7.135199167222099070e-02 1.210714147341675206e-01 1.475602658864195171e-01 1.414863807426102182e-01 1.054936245792804927e-01 5.661438556274970418e-02 5.729669126224929548e-02 1.090718281607876566e-01 1.540575831227895265e-01 1.798009487975329723e-01 1.850170544372638781e-01 1.732553145790620974e-01 1.504821030969647200e-01 1.232587234726929687e-01 9.752645392676179137e-02 7.795564069192525980e-02 6.722630465149381784e-02 6.483134052110638146e-02 6.752658444688582062e-02 7.195703078255989704e-02 7.604145831899340735e-02 7.879171513589482145e-02 7.994099291140159547e-02 7.972560613800293294e-02 7.870727388535979363e-02 7.755119125290527160e-02 7.677357770343226639e-02 7.655223833055081750e-02 7.670079078905706060e-02 7.680996010691029663e-02 7.645202257175939820e-02 7.534007813745090265e-02 7.340249928014370984e-02 7.078592208508506511e-02 6.781181092496410545e-02 6.490252293151116403e-02 6.248433008684689538e-02 6.087958440906013347e-02 6.021886551160401252e-02 6.041443953507170256e-02 6.121015601662956745e-02 6.227554130570309848e-02 6.329381730264301009e-02 6.401569795976919108e-02 6.427920954735476256e-02 6.400791540138048297e-02 6.319906479226429508e-02 6.190862211908856882e-02 6.023640168248389076e-02 5.831233081063394441e-02 5.628372004486698055e-02 5.430290832362846126e-02 5.251464484402573046e-02 5.104314152734400201e-02 4.997987995849424714e-02 4.937453030574938395e-02 4.923174329513044928e-02 4.951528100009733313e-02 5.015838338824137738e-02 5.107709816322927171e-02 5.218291806404815741e-02
4.222073639322774380e-02 4.259349765836398932e-02 4.300735935515109798e-02 4.345808257678910463e-02 4.393968505858311668e-02 4.444416596732094632e-02 4.496111978864863329e-02 4.547722239293773561e-02 4.597558835330920607e-02 4.643502460012566974e-02 4.682924572106703792e-02 4.712617720902424062e-02 4.728756487843741724e-02 4.726924741265544488e-02 4.702266021283690173e-02 4.649846507141559837e-02 4.565371234392226474e-02 4.446474421034391639e-02 4.294922055348044526e-02 4.120189540951272461e-02 3.944796071598777321e-02 3.810685097467535198e-02 3.782117727291221809e-02 3.934636009303668636e-02 4.324709594958091319e-02 4.961418124548198916e-02 5.807627090561252176e-02 6.800622506494309605e-02 7.868314770435885785e-02 8.936378514731704858e-02 9.932186080314307774e-02 1.078999453331044855e-01 1.145899565999083242e-01 1.191408292473569303e-01 1.216755800681743604e-01 1.227726939229052544e-01 1.234235598986492544e-01 1.247492180855523103e-01 1.274477101514608357e-01 1.312095841280889186e-01 1.345184175921415592e-01 1.349952468051306975e-01 1.300438119618364530e-01 1.174996250376348222e-01 9.616190524148504615e-02 6.622508567729322448e-02 3.014492105988541767e-02 1.943102434167164744e-02 5.878613449568025756e-02 9.724988957691949043e-02 1.286645613312046021e-01 1.502954552500922469e-01 1.612108131789689314e-01 1.618335871966457284e-01 1.529599971568818551e-01 1.348393462286883171e-01 1.073789634865531945e-01 7.231048586770662256e-02 4.143891079721850890e-02 5.357905960179574351e-02 9.254790105749788331e-02 1.286018451160477472e-01 1.541359216865590132e-01 1.667168543284178461e-01 1.648483541573581290e-01 1.471038318189689664e-01 1.148054347567329797e-01 7.936952297009372548e-02 7.471753097555372536e-02 1.108181982137568661e-01 1.541641880233773909e-01 1.901789726877678444e-01 2.152276295184063770e-01 2.265844731476882867e-01 2.208419083141315020e-01 1.976691819372984604e-01 1.633574356672027605e-01 1.291817535428487762e-01 1.038626065230805473e-01 8.782798242929874821e-02 7.869535737544705589e-02 7.412688795188106250e-02 6.611547778180452972e-02 4.964607691554523416e-02 4.775645570616468549e-02 8.040807756948811780e-02 1.129058273828485170e-01 1.220475139602746895e-01 1.013920700101821337e-01 6.376959557815914392e-02 6.019896682927118603e-02 9.937510278994605983e-02 1.275689363876279792e-01 1.273036877834494984e-01 9.925470948267638149e-02 5.841801346517589560e-02 5.250664184857666700e-02 9.202958806064007180e-02 1.276556378917429735e-01 1.456172701277496095e-01 1.445651082362898743e-01 1.281972614876540906e-01 1.026089065451368382e-01 7.435999153559631758e-02 4.919792918158363143e-02 3.157430561598276869e-02 2.398260950430765315e-02 2.409237044514676157e-02 2.738172892013171489e-02 3.225413441675757664e-02 3.820888450578859702e-02 4.438088160389663112e-02 4.988263116821525789e-02 5.428780684032156328e-02 5.774398999569439750e-02 6.079811087025959598e-02 6.406329126974966148e-02 6.788351307412240909e-02 7.217701369446016813e-02 7.652269995671423519e-02 8.037678856637731073e-02 8.326883460453721186e-02 8.491142381725555466e-02 8.523157352164678624e-02 8.435252549762499441e-02 8.254863129407238875e-02 8.018627572375400248e-02 7.765771156826095645e-02 7.531365066767724270e-02 7.340396873159091284e-02 7.204028862168314340e-02 7.119251007463239800e-02 7.071977990189122487e-02 7.042178894046900728e-02 7.009042635587893477e-02 6.954771070796009202e-02 6.866614045116185838e-02 6.737464310933728717e-02 6.565546695836095570e-02 6.353660363717800186e-02 6.108274004493544074e-02 5.838632995077801952e-02 5.555937560319287177e-02 5.272583586420672569e-02 5.001412619419497163e-02 4.754894994314243228e-02 4.544185687566041493e-02 4.378070124618491099e-02 4.261957593794586663e-02 4.197215967084316074e-02 4.181143763171234901e-02
3.987736018224991019e-02 4.030278338156426804e-02 4.075832399700761444e-02 4.124010578929525328e-02 4.174334491093524557e-02 4.226209237038709016e-02 4.278888760430226562e-02 4.331435325427789723e-02 4.382679565938848304e-02 4.431192374990788885e-02 4.475286541739952745e-02 4.513075059842375225e-02 4.542624998077508108e-02 4.562260990485318690e-02 4.571089674603703162e-02 4.569830650266649280e-02 4.562035166968370081e-02 4.555711977122486878e-02 4.565182284608912400e-02 4.612547314372126422e-02 4.727488128363193515e-02 4.943747382587571071e-02 5.291740210518908888e-02 5.789659839865347879e-02 6.437487343585175659e-02 7.216356609510450604e-02 8.091872864849980473e-02 9.018692374440347159e-02 9.945068192621843439e-02 1.081757802823167525e-01 1.158672392482393704e-01 1.221381563783347918e-01 1.267889167147691343e-01 1.298840923115396895e-01 1.317986957694176342e-01 1.331858122252887466e-01 1.348097440376841705e-01 1.372304983846437398e-01 1.404385093910158200e-01 1.436396895940867113e-01 1.453335147683880724e-01 1.436410033717802348e-01 1.367306238177835864e-01 1.232284228887375738e-01 1.025877220076203689e-01 7.552027967181963730e-02 4.532736510101809807e-02 2.827723146462324602e-02 5.034728586858707583e-02 8.305118711119939545e-02 1.123121881731740795e-01 1.339774583622858339e-01 1.461103081836867268e-01 1.481075998149914696e-01 1.403534220261024590e-01 1.239817004237957071e-01 1.010029881296262005e-01 7.523150116121313236e-02 5.502308656872186704e-02 5.430004271932617477e-02 7.229799286010056558e-02 9.485309429543742343e-02 1.138395738923414086e-01 1.244213518035060806e-01 1.226945954657026605e-01 1.075873201286418335e-01 8.590758236136350479e-02 7.827353451353014080e-02 9.881564794247210681e-02 1.300886771944285147e-01 1.582084717633144288e-01 1.829142645755945373e-01 2.074105055023277577e-01 2.285297025325633558e-01 2.370652796306152166e-01 2.261117467582045570e-01 1.973144803127538649e-01 1.607068619256069031e-01 1.291714080754220173e-01 1.112928230321767881e-01 1.076363273551236704e-01 1.117367162036208283e-01 1.146217045862630568e-01 1.135499078987791399e-01 1.179383413163269112e-01 1.361518223549944839e-01 1.566304266571019732e-01 1.603453752651568254e-01 1.380037618354070517e-01 9.573988389370578778e-02 6.096056348086134613e-02 7.156260315144144513e-02 9.355839373887155086e-02 9.452269467171794948e-02 7.134905763346298391e-02 3.929709674166447647e-02 4.917026317835439947e-02 8.743369510457187077e-02 1.162658062097533668e-01 1.271872521236245279e-01 1.200108041948237531e-01 9.891748443051344430e-02 7.045004080405949110e-02 4.229611196226040759e-02 2.465284514913454461e-02 2.606644760032603841e-02 3.210907304533181655e-02 3.279812396850304013e-02 2.742182220047095081e-02 1.768873184965488038e-02 5.952016275833841956e-03 6.553625562120573601e-03 1.705944886228799584e-02 2.563225920187531259e-02 3.230542735386278397e-02 3.787385209255872409e-02 4.343478629956436243e-02 4.983114686668604909e-02 5.726003838852940231e-02 6.531045146907989152e-02 7.327824386059916817e-02 8.046184218878686678e-02 8.632558645682465726e-02 9.055699349686770205e-02 9.306470535938674016e-02 9.394700873485584136e-02 9.344649547454020322e-02 9.189885749812087834e-02 8.968023579212827667e-02 8.715631530472560395e-02 8.463689700372704905e-02 8.234123681205848810e-02 8.038023163175171681e-02 7.875933457506270607e-02 7.740051874541641064e-02 7.617559372228237258e-02 7.494069026143997114e-02 7.356393930085163013e-02 7.194296309920211741e-02 7.001275485334303161e-02 6.774649265056013892e-02 6.515211032145601378e-02 6.226687953081373739e-02 5.915149373211638084e-02 5.588448198833607938e-02 5.255727861056611744e-02 4.926989031934712882e-02 4.612677715187022548e-02 4.323227945446991155e-02 4.068476747699397572e-02 3.856890434609748508e-02
3.820009627828140769e-02 3.866484383251915513e-02 3.915923434228740091e-02 3.968413773923683968e-02 4.024067725476500323e-02 4.083002922646373350e-02 4.145319285416241423e-02 4.211079644506068864e-02 4.280304327856956914e-02 4.352994283846043505e-02 4.429201831646176896e-02 4.509172082142572785e-02 4.593579767345517401e-02 4.683882422079731905e-02 4.782796005866834371e-02 4.894864872899187119e-02 5.027035509970996519e-02 5.189050911439472419e-02 5.393382657650348105e-02 5.654378144816015611e-02 5.986423450712712729e-02 6.401260881798964686e-02 6.905029830269358848e-02 7.495828995615937129e-02 8.162434338158446046e-02 8.884395478388304457e-02 9.633405947322393192e-02 1.037576625920122592e-01 1.107583863860869128e-01 1.170044750474672213e-01 1.222408997276347720e-01 1.263452882556055645e-01 1.293780492655150494e-01 1.316091599803757284e-01 1.334956584117900913e-01 1.355828227783295870e-01 1.383231061020946673e-01 1.418570739920775869e-01 1.458498417921205437e-01 1.494670750192990949e-01 1.514992021216103324e-01 1.505733120356090859e-01 1.453858215202224469e-01 1.349252620516691870e-01 1.186935390958053782e-01 9.698180015592514081e-02 7.144122124540469576e-02 4.726069997618430329e-02 4.018814520900675091e-02 5.920906824229281440e-02 8.608386599732816002e-02 1.102370761380387226e-01 1.273604692875612288e-01 1.352573964376201088e-01 1.331941046360152758e-01 1.219341318097668381e-01 1.038212469428779344e-01 8.270758202701743167e-02 6.371771268040575531e-02 5.279207166249279964e-02 5.397195187947714107e-02 6.473122912997866796e-02 7.847201099152634196e-02 8.866043541550035212e-02 9.076805947776347971e-02 8.583524111613756447e-02 8.409750183016935499e-02 9.718207175002441245e-02 1.202021847828023821e-01 1.408460255949733897e-01 1.556546822292493304e-01 1.718674062347605169e-01 1.966401426463458280e-01 2.243743773540864683e-01 2.409198854100536025e-01 2.361690659130344927e-01 2.106797927910806223e-01 1.749913153879860128e-01 1.438859564036332195e-01 1.288527680729029679e-01 1.326433854850515848e-01 1.486729150775006059e-01 1.660125283548492259e-01 1.772771396387847198e-01 1.834590795522787476e-01 1.896826602818895424e-01 1.944702733234313086e-01 1.880181246566512143e-01 1.623617315754590784e-01 1.197547312072716197e-01 7.483737436746361327e-02 5.335061085495292760e-02 5.722855849521214788e-02 5.394359140833047961e-02 3.584624458857155194e-02 3.526932894672438201e-02 7.087394846907227319e-02 1.070142678276058412e-01 1.299148283187654684e-01 1.350844889608686650e-01 1.234912449090583147e-01 1.001932879980985125e-01 7.332514565619677183e-02 5.399302305452018808e-02 5.156916591154087071e-02 5.944106906082562147e-02 6.578700115708327467e-02 6.607437689232888156e-02 6.031490188874290975e-02 5.049369167649719881e-02 3.948509643975890021e-02 3.049728346400187862e-02 2.602178309754686961e-02 2.560937142749391410e-02 2.648814919837180759e-02 2.707675738587773592e-02 2.798458233000665485e-02 3.104924291915425391e-02 3.744199568693274555e-02 4.662634863961860610e-02 5.722472119962630083e-02 6.793333386697812670e-02 7.777785989102146968e-02 8.611212650385791090e-02 9.257435742404437895e-02 9.704069002744607209e-02 9.957832601837311726e-02 1.003980585397617753e-01 9.980708762371739984e-02 9.816352807917996803e-02 9.583404565831846189e-02 9.315622132941341060e-02 9.040780237570233968e-02 8.778566472611275262e-02 8.539725905002980288e-02 8.326572683152574927e-02 8.134687611021339249e-02 7.955321993205598241e-02 7.777903424086918260e-02 7.592145125313411180e-02 7.389503516780476788e-02 7.163966219314026052e-02 6.912298771140353015e-02 6.633926341226557832e-02 6.330611796522381263e-02 6.006051295147133567e-02 5.665466595029089447e-02 5.315238889351925344e-02 4.962603033517250933e-02 4.615400426359976549e-02 4.281869249160473456e-02
3.701412436063869493e-02 3.753248077410133859e-02 3.809970128054438604e-02 3.872506474004289850e-02 3.941906281157640107e-02 4.019308733509256715e-02 4.105906882473297353e-02 4.202912966803742240e-02 4.311533971439546892e-02 4.432968004606475249e-02 4.568432502658514166e-02 4.719233338936294764e-02 4.886878487160083162e-02 5.073229843539833056e-02 5.280671412170005741e-02 5.512251820156315735e-02 5.771737209798010609e-02 6.063494250571292016e-02 6.392123936636924519e-02 6.761797600529730057e-02 7.175312934162177136e-02 7.632979587828213341e-02 8.131533152832956524e-02 8.663329251682017063e-02 9.216066560870724012e-02 9.773234609389848393e-02 1.031540091404731796e-01 1.082235960517058393e-01 1.127605864959159154e-01 1.166408503502122801e-01 1.198328722167518179e-01 1.224282725174704739e-01 1.246559581981089987e-01 1.268662645587296245e-01 1.294727139665766968e-01 1.328498117736875150e-01 1.372067841837310564e-01 1.424775836025342080e-01 1.482663159916652040e-01 1.538599267736582010e-01 1.582904372599528708e-01 1.604223264363889567e-01 1.590548551087823670e-01 1.530452014773136249e-01 1.414641157500072244e-01 1.237953900792428258e-01 1.002095755306511154e-01 7.209912177258628874e-02 4.423928647926596291e-02 3.516997970036650489e-02 5.751233284789997874e-02 8.677066242301645360e-02 1.114295159474198854e-01 1.269780871025408264e-01 1.312315273350702916e-01 1.241076822021541237e-01 1.078204598321699376e-01 8.664334336150172899e-02 6.589110794365625468e-02 5.020833818449592367e-02 4.242800988132134493e-02 4.405525317326952628e-02 5.358642857513121194e-02 6.552416445046635451e-02 7.507980122931467992e-02 8.256347664829752353e-02 9.330777719165395112e-02 1.101162646713630816e-01 1.276834522969623742e-01 1.390047614708216361e-01 1.445924654461193670e-01 1.550983581127285404e-01 1.793387341357994547e-01 2.094824119528967687e-01 2.289018955813259815e-01 2.269114381745580555e-01 2.046159449682622700e-01 1.733716232351724951e-01 1.482935513933424376e-01 1.406805811846359444e-01 1.539126997296393906e-01 1.819372030157326570e-01 2.116798607394504983e-01 2.311058144739492892e-01 2.360319081359460169e-01 2.301747477267734043e-01 2.183200581303452181e-01 1.997748783104061343e-01 1.705788815824775539e-01 1.309856110789722750e-01 8.904375584012612366e-02 5.775836394462145751e-02 4.380002524813475517e-02 3.890510054678920915e-02 4.679184011454524256e-02 7.568104789624086060e-02 1.126530219319195614e-01 1.441077005316698800e-01 1.616884152708832068e-01 1.622137980505381216e-01 1.472970206087191314e-01 1.224654419939039812e-01 9.620535617076476920e-02 7.861776286654482970e-02 7.556306791235005427e-02 8.141926649775374503e-02 8.697420359088355035e-02 8.768873841619420628e-02 8.309223971687186572e-02 7.486757753500745960e-02 6.562057996072606647e-02 5.787769815122944389e-02 5.295527225324594967e-02 5.024234802774504849e-02 4.790236355011280589e-02 4.431614229155265983e-02 3.892416708185982011e-02 3.256431258094241027e-02 2.797721329888146549e-02 2.929137773184040464e-02 3.730898864623204830e-02 4.887506805841129731e-02 6.127495993550337305e-02 7.299109170641680799e-02 8.318729167303044736e-02 9.142338948895312178e-02 9.752869100241366718e-02 1.015308237819184667e-01 1.036029222332735672e-01 1.040180342757892479e-01 1.031079463661815632e-01 1.012261139327769593e-01 9.871510870065627885e-02 9.587935645073726587e-02 9.296434131919369126e-02 9.014376489185822738e-02 8.751594331822899753e-02 8.510965480606876021e-02 8.289788428841285417e-02 8.081623552229569296e-02 7.878208507904214952e-02 7.671114887597732523e-02 7.452957115173738933e-02 7.218116234838882483e-02 6.963046411679470193e-02 6.686277801249650155e-02 6.388230880729024730e-02 6.070936270327287332e-02 5.737727138231770579e-02 5.392947179091547166e-02 5.041698650311667029e-02
3.621058319577802331e-02 3.683659438667920283e-02 3.755300731941588893e-02 3.837816941388440956e-02 3.933127354641151319e-02 4.043150557998645422e-02 4.169708654286612831e-02 4.314430120115295836e-02 4.478662348882045396e-02 4.663404971537843391e-02 4.869272899172490815e-02 5.096493807908804297e-02 5.344938978140412189e-02 5.614179638783895615e-02 5.903553897413750529e-02 6.212222751550380145e-02 6.539188876300570941e-02 6.883251006182991572e-02 7.242872666314245644e-02 7.615959600254092188e-02 7.999566714107876619e-02 8.389590484620090827e-02 8.780539791875612010e-02 9.165506426346281543e-02 9.536464400507836670e-02 9.885005543249894555e-02 1.020356354187971631e-01 1.048709028586977676e-01 1.073503026144756595e-01 1.095329510379547816e-01 1.115578044691960813e-01 1.136481986672158023e-01 1.160991090841957396e-01 1.192421115307583657e-01 1.233881893792739687e-01 1.287565483704596614e-01 1.354041161659539083e-01 1.431699698846813917e-01 1.516415520627186764e-01 1.601423932746293688e-01 1.677406399110495383e-01 1.732825600306384661e-01 1.754590223774706581e-01 1.729117636922475609e-01 1.643811094604633316e-01 1.488914867450709389e-01 1.259702823527137638e-01 9.591279425338226916e-02 6.025505701340880954e-02 2.504602614934832439e-02 3.285525678717520631e-02 6.905419928552102016e-02 1.009335892453478017e-01 1.224513095991135725e-01 1.306199028368799642e-01 1.249527468917547846e-01 1.079311740198264230e-01 8.490900662000212817e-02 6.286976263805617304e-02 4.725819490370868070e-02 3.828756985725835504e-02 3.487063158621186987e-02 4.102604849038798962e-02 5.575578572112636216e-02 7.172902785333024056e-02 8.502114578380728926e-02 9.673019443193768552e-02 1.089108103662867200e-01 1.197695050160437896e-01 1.253630857744649774e-01 1.268933701048149121e-01 1.347069771218807055e-01 1.572567247542136781e-01 1.861778859745880088e-01 2.050566163049508117e-01 2.040764948215980645e-01 1.853347184437876549e-01 1.609325868317909025e-01 1.455793283476052302e-01 1.486259172510811244e-01 1.721211545030596757e-01 2.098089818540948004e-01 2.473935320307672214e-01 2.701556917410756764e-01 2.710797388200493208e-01 2.532661969024134763e-01 2.256281959920608815e-01 1.951545294909261263e-01 1.630820344891253104e-01 1.289475981508044489e-01 9.621860033378738797e-02 7.231878910363262469e-02 6.304640227325082613e-02 6.927134664202294623e-02 9.066036725090148574e-02 1.231277597888565944e-01 1.576555725658921325e-01 1.847283557810478483e-01 1.976634825229906800e-01 1.940055171241029386e-01 1.755766166317445642e-01 1.477020797645241246e-01 1.181651269657614522e-01 9.585539380162162726e-02 8.687827074311589570e-02 8.859951598022533514e-02 9.293135463188635648e-02 9.443654856028593780e-02 9.174207724309142720e-02 8.596958575281181403e-02 7.934426308933011096e-02 7.403460899881700308e-02 7.106064525216050642e-02 6.979998003462337119e-02 6.860022029970685997e-02 6.583802887851362973e-02 6.054713873188072998e-02 5.257355086820880014e-02 4.262056002593469367e-02 3.262123385431278666e-02 2.687354815489724491e-02 3.035286651086373938e-02 4.099239234273222704e-02 5.396732698759314217e-02 6.674540818372493023e-02 7.817311434447647700e-02 8.769476549428589784e-02 9.507802661770091424e-02 1.003024950057057746e-01 1.034970253583080979e-01 1.048936944584071967e-01 1.047893247635263009e-01 1.035120893658923319e-01 1.013926362934765846e-01 9.873975675595306201e-02 9.582092538898928646e-02 9.284832591859146222e-02 8.997114753224068340e-02 8.727474393818820952e-02 8.478652029572325555e-02 8.248729863091674996e-02 8.032588605564368323e-02 7.823414847141672845e-02 7.614026334814015529e-02 7.397874420471840795e-02 7.169684615423112251e-02 6.925772306220118191e-02 6.664109251657551747e-02 6.384223806579553129e-02 6.087006964121918079e-02 5.774478751483294592e-02
3.576703788997530331e-02 3.658651214932939072e-02 3.755267921079252086e-02 3.868848847519973377e-02 4.001518297265805463e-02 4.155081739045966144e-02 4.330882913870080092e-02 4.529680170509850501e-02 4.751553148773991070e-02 4.995846349981263035e-02 5.261151318496383456e-02 5.545325413283418853e-02 5.845542990856148619e-02 6.158373954571164793e-02 6.479884365666015167e-02 6.805753631875184617e-02 7.131402695274603742e-02 7.452128253487277920e-02 7.763240405143249923e-02 8.060206234271037606e-02 8.338810146260099143e-02 8.595352370435846434e-02 8.826917286303380406e-02 9.031748567948989781e-02 9.209762769088827850e-02 9.363211222085850161e-02 9.497458421165468068e-02 9.621784031811352056e-02 9.750042217552749857e-02 9.900941477935401580e-02 1.009766650210492112e-01 1.036658533513434011e-01 1.073490014025012124e-01 1.122730162243140983e-01 1.186190601597746641e-01 1.264588528389728739e-01 1.357120395851436623e-01 1.461082826843084215e-01 1.571578499350530789e-01 1.681352321126027283e-01 1.780807698789286242e-01 1.858248468614188686e-01 1.900385535026965500e-01 1.893150990752117124e-01 1.822881355508997603e-01 1.677950894702096574e-01 1.450919125879017446e-01 1.141162799646270321e-01 7.578338582453947314e-02 3.241163017920688227e-02 1.581548034513523271e-02 5.813831540744749532e-02 9.420386925982079940e-02 1.184847651333435364e-01 1.278092800605440948e-01 1.217087297607010871e-01 1.031609252425969014e-01 7.864721891348010196e-02 5.693225095004673941e-02 4.440527104979907769e-02 3.826839800807119857e-02 3.436670636380820265e-02 3.953042720024970563e-02 5.603572681903974673e-02 7.387629728459466083e-02 8.587597964903513625e-02 9.150655885879492579e-02 9.496335200390897124e-02 9.947903656358993152e-02 1.036147088277336037e-01 1.065360211280527852e-01 1.145203415900932636e-01 1.342622871848002664e-01 1.595554324399369450e-01 1.764332815758301032e-01 1.761755418821116526e-01 1.613093602901352341e-01 1.444288247700271366e-01 1.400170179701800410e-01 1.547632245223107272e-01 1.875562945114961355e-01 2.310831972159916037e-01 2.711543186973939257e-01 2.926202233306641198e-01 2.875149548080941364e-01 2.587898813962690170e-01 2.178629027659510220e-01 1.774610753619746961e-01 1.441851385294927734e-01 1.176068803953997793e-01 9.679802458824952882e-02 8.496010912200500920e-02 8.663422285052586880e-02 1.027289199399381570e-01 1.303799915101649387e-01 1.641065103025936278e-01 1.964048942767301631e-01 2.196918315904622665e-01 2.285646071507028698e-01 2.211431680153104207e-01 1.992456478695447675e-01 1.677121585962608186e-01 1.333969535721503952e-01 1.041582282398995779e-01 8.689371490389913300e-02 8.266030307752612882e-02 8.506215790661508791e-02 8.742823469255688040e-02 8.705981320238584398e-02 8.430341041067779262e-02 8.092635322626313965e-02 7.878137834710820242e-02 7.870591103694418722e-02 8.009938470019367651e-02 8.145479157607310450e-02 8.121596096302585721e-02 7.829841454714311921e-02 7.223112805206972908e-02 6.312927716853028448e-02 5.166948815941720813e-02 3.926123460579659247e-02 2.890676377524642113e-02 2.644360327937213956e-02 3.417458222249390720e-02 4.659418773468305963e-02 5.966166231541347037e-02 7.172076311324775133e-02 8.205147392936243400e-02 9.034398600912080246e-02 9.652253137362248880e-02 1.006665261197424860e-01 1.029618805434997925e-01 1.036639751532185405e-01 1.030669204836621722e-01 1.014774890251482764e-01 9.919321543541544106e-02 9.648453103924026220e-02 9.358102595622941333e-02 9.066214581366428826e-02 8.785274328435843660e-02 8.522375336632813381e-02 8.279775629234094325e-02 8.055844848277105008e-02 7.846237109235050522e-02 7.645097245890709881e-02 7.446132625086790413e-02 7.243444545301884474e-02 7.032083972221425672e-02 6.808352181005079828e-02 6.569897982398234526e-02 6.315672100623266616e-02
3.571890766360829444e-02 3.682156142186288061e-02 3.812438219688621399e-02 3.964597947440963444e-02 4.139942199806150025e-02 4.339080245091254256e-02 4.561813783519660243e-02 4.807065836823543048e-02 5.072848424824686481e-02 5.356266087018936306e-02 5.653552319134622778e-02 5.960138083425543798e-02 6.270754342992514163e-02 6.579572817491746717e-02 6.880390113872189572e-02 7.166859846796631850e-02 7.432775518809110749e-02 7.672404166253110613e-02 7.880867492895116122e-02 8.054563661150240805e-02 8.191619050565573934e-02 8.292354679366698011e-02 8.359745740920598855e-02 8.399843688871948266e-02 8.422117591694974759e-02 8.439655320292822893e-02 8.469148339050287799e-02 8.530573105513949983e-02 8.646487513080217124e-02 8.840891566472301732e-02 9.137656203701720325e-02 9.558583611042825723e-02 1.012119876437568983e-01 1.083637780856353122e-01 1.170592268089054033e-01 1.272022362531710915e-01 1.385619219600185970e-01 1.507563304918004832e-01 1.632411777707629130e-01 1.753028293522787828e-01 1.860543621105604506e-01 1.944357899907019627e-01 1.992252634489044272e-01 1.990763477125887526e-01 1.926039921376831443e-01 1.785431412981140498e-01 1.559935753616032705e-01 1.247395848981651262e-01 8.559572748120636287e-02 4.069073956816374182e-02 6.601770171767992051e-03 5.119675977779477444e-02 8.816184102413279766e-02 1.125923828092232071e-01 1.213655002603775263e-01 1.142497198948549397e-01 9.470203710161727295e-02 7.001168997461469645e-02 5.025262865420618980e-02 4.207562016846592978e-02 3.982015262965445113e-02 3.869814526496121593e-02 4.589712791788452123e-02 6.281354063449519354e-02 7.900504662827660673e-02 8.590408410084932056e-02 8.187182787555166708e-02 7.344083474275772683e-02 7.172263782599859472e-02 7.912692890076422625e-02 8.834959050774673917e-02 9.802628073637020822e-02 1.136467984650046115e-01 1.343414411239379214e-01 1.498285660192641422e-01 1.514051912354744955e-01 1.405153982957762782e-01 1.298824985608491300e-01 1.349888886097326823e-01 1.601478601618396280e-01 1.998009649140645438e-01 2.449886882914405761e-01 2.827094363618523620e-01 2.992643105226278077e-01 2.872122856217197984e-01 2.496498532258264180e-01 1.992178471287621710e-01 1.524588991748180578e-01 1.209832762928627764e-01 1.043200968354369845e-01 9.584239301651480136e-02 9.467339029724335109e-02 1.050163982406969593e-01 1.279838980752074085e-01 1.596808449111635775e-01 1.940419581488202205e-01 2.243568548901367921e-01 2.444091189356001059e-01 2.498955165876197426e-01 2.394482238351871850e-01 2.148168843027691843e-01 1.802953912940159498e-01 1.417879942527689174e-01 1.059776391311931104e-01 7.967531197202568083e-02 6.752683744218836159e-02 6.688736473602384380e-02 7.009339435584130418e-02 7.240138533373859098e-02 7.305782846235518713e-02 7.327877390812587155e-02 7.457401139052786954e-02 7.760849428616975465e-02 8.184277025668793004e-02 8.598253198503741368e-02 8.864430977670176293e-02 8.876307492367857543e-02 8.572678698759660099e-02 7.937539741847880748e-02 6.995975042010652012e-02 5.811853841449483166e-02 4.496439053277592746e-02 3.257541851372415531e-02 2.547762291869843168e-02 2.891952636174796587e-02 3.967704726105275581e-02 5.231984444855895811e-02 6.446587733209416249e-02 7.516559653961278620e-02 8.401311036268409305e-02 9.087078048955794796e-02 9.576531874297800062e-02 9.883363656916815954e-02 1.002860105078951930e-01 1.003771711637064662e-01 9.938239642747073721e-02 9.757760359274866846e-02 9.522301458682813635e-02 9.255019391857802202e-02 8.975243456268153230e-02 8.697863779784373306e-02 8.433091960147169608e-02 8.186606398751961056e-02 7.960058270137954084e-02 7.751862175190067650e-02 7.558149341334916005e-02 7.373742502797203668e-02 7.193028502086451503e-02 7.010647853888032910e-02 6.821971152907332914e-02 6.623373709783748897e-02
3.610005403127979073e-02 3.754168158318930970e-02 3.921346553171987936e-02 4.112070345494039936e-02 4.326022819636821115e-02 4.561970489076377228e-02 4.817730593638987202e-02 5.090171344483302579e-02 5.375240826805703642e-02 5.668023948315331628e-02 5.962831107914227935e-02 6.253325871302650718e-02 6.532700980934443014e-02 6.793912148310583821e-02 7.029977273077836486e-02 7.234345149616291937e-02 7.401332527453116650e-02 7.526621728382551502e-02 7.607802985470564494e-02 7.644936294898105333e-02 7.641096830130242323e-02 7.602855776085760964e-02 7.540634816390580364e-02 7.468858125130939385e-02 7.405813318308747395e-02 7.373129701983555107e-02 7.394802216378930371e-02 7.495749391459674560e-02 7.699995766146325304e-02 8.028677532528664951e-02 8.498115591711920269e-02 9.118146105086047393e-02 9.890803663917165089e-02 1.080941525657428542e-01 1.185818985688227856e-01 1.301236745080818213e-01 1.423881914045113106e-01 1.549668376391091784e-01 1.673733242265476318e-01 1.790289462254292252e-01 1.892298506386629608e-01 1.971024366470728872e-01 2.015666981877005659e-01 2.013397688124142770e-01 1.950161656454899306e-01 1.812519975475252454e-01 1.590568873220629675e-01 1.281631335787972725e-01 8.940342449299581995e-02 4.500155128613714944e-02 2.969000704191816688e-03 4.532605554957246097e-02 8.101385547916814533e-02 1.040657766172947557e-01 1.116225648495037109e-01 1.037883130743798010e-01 8.434606093027244289e-02 6.095724202936472075e-02 4.435396044858377212e-02 4.065312590006203708e-02 4.240660966188811859e-02 4.576447635716210383e-02 5.628559876857906763e-02 7.308392405894666155e-02 8.649831883003883393e-02 8.774645151597049164e-02 7.385409374339053923e-02 5.104193941575473070e-02 4.173657829172362776e-02 5.863624794185521433e-02 7.660890432305275666e-02 8.677469246237436151e-02 9.667513909816144446e-02 1.132729918722185231e-01 1.297567979187322917e-01 1.350951090579213254e-01 1.277606740393203433e-01 1.204464941409197076e-01 1.317016977138074640e-01 1.644943344955811793e-01 2.080324256273878569e-01 2.513374712802713962e-01 2.832319512773122105e-01 2.927795966297115360e-01 2.741278445825957588e-01 2.306816823736074218e-01 1.753576304889365167e-01 1.270279221497776223e-01 1.017018984329717823e-01 9.693552500438250286e-02 9.867021435519528205e-02 1.039427665379036303e-01 1.185525106276183738e-01 1.447297308162643903e-01 1.781115211431977818e-01 2.120862329384020639e-01 2.403141159785871783e-01 2.575402021513744089e-01 2.603549270953284256e-01 2.478318151469381947e-01 2.216409675588679740e-01 1.855647040829732919e-01 1.446486242486959561e-01 1.043708998608234712e-01 7.029475052551589775e-02 4.845413448559690583e-02 4.283114367785970794e-02 4.723056960276256211e-02 5.302381662110685484e-02 5.758874744692347308e-02 6.153198900788817843e-02 6.604882862190539217e-02 7.169899064024455593e-02 7.811944944161482163e-02 8.435921404433281701e-02 8.933762974913722621e-02 9.213474219331486970e-02 9.211256991786960502e-02 8.894692446632064542e-02 8.262235274096603466e-02 7.341524024287907069e-02 6.188632097856797132e-02 4.893267715167148174e-02 3.606958514475875482e-02 2.645021471663647900e-02 2.554167673272404043e-02 3.367007435721956765e-02 4.523595983889446698e-02 5.698774063305594301e-02 6.766477955507085862e-02 7.674145758738809553e-02 8.401148102598074430e-02 8.944695272874839120e-02 9.313502867175688094e-02 9.523977373060404927e-02 9.597425952249623304e-02 9.557825137764829060e-02 9.429988722229042108e-02 9.238067962566803848e-02 9.004346883783771738e-02 8.748310250611454619e-02 8.485976293089919631e-02 8.229500677250896346e-02 7.987065466088380528e-02 7.763058599806867133e-02 7.558522880374442254e-02 7.371815831958114518e-02 7.199388663807325395e-02 7.036579117791881555e-02 6.878324956437054105e-02 6.719735897737781627e-02
3.688249524798155321e-02 3.865506545737108085e-02 4.065092131113501317e-02 4.285760175913509024e-02 4.525336323300725022e-02 4.780720985407495988e-02 5.047916608754057788e-02 5.322077512348052930e-02 5.597585561811289911e-02 5.868159191261085317e-02 6.127005924968801504e-02 6.367029241022706398e-02 6.581099349127179921e-02 6.762394335614314855e-02 6.904813288300160057e-02 7.003456580805908493e-02 7.055160634128720964e-02 7.059065420355289944e-02 7.017183039056507088e-02 6.934925157734019019e-02 6.821535932222333454e-02 6.690364447910586432e-02 6.558895114169090157e-02 6.448434914968594056e-02 6.383338904826180160e-02 6.389663697702384348e-02 6.493218361127184313e-02 6.717164810471593084e-02 7.079543991029665917e-02 7.591199281223273698e-02 8.254428145282652340e-02 9.062455346281654556e-02 9.999716697271897325e-02 1.104298305790033380e-01 1.216333746948197458e-01 1.332878518441897031e-01 1.450684730445217785e-01 1.566602941825339101e-01 1.677483139391829914e-01 1.779729694806410634e-01 1.868523264595636502e-01 1.936903411269117192e-01 1.975085891819322592e-01 1.970468155765227047e-01 1.908692565110987616e-01 1.775909556329549333e-01 1.562086691419780349e-01 1.264913337732507526e-01 8.936486483616921939e-02 4.729352532684592825e-02 9.605170965272328762e-03 4.003627308119963452e-02 7.270748670474815045e-02 9.351126339843088275e-02 9.976066177785709865e-02 9.183713876272475707e-02 7.362710869709643280e-02 5.275571636335700532e-02 3.996727921684974094e-02 4.027399879824503093e-02 4.581704058298424059e-02 5.374463397046196078e-02 6.723627861626571556e-02 8.375824472995793690e-02 9.466644561593368090e-02 9.166436396241299522e-02 7.101573296894410359e-02 3.583032626422827382e-02 1.562610873375941747e-02 4.954683645782776563e-02 7.264848110891471145e-02 7.976873632189492025e-02 8.265478672744434874e-02 9.708088679756764205e-02 1.177338759101225346e-01 1.282332521040486506e-01 1.232682768748040170e-01 1.158836495009642059e-01 1.294721923872678704e-01 1.668201376573004158e-01 2.115849415401279132e-01 2.506506483496536153e-01 2.749345491941994069e-01 2.770030716338569010e-01 2.532628517684386016e-01 2.074895283957030323e-01 1.522315340944592199e-01 1.076586503949290147e-01 9.235689084377927960e-02 9.830330435528422672e-02 1.062099298699885480e-01 1.139534550243640892e-01 1.290335676059983228e-01 1.549391833856434419e-01 1.874493296571025092e-01 2.196442112371013722e-01 2.453504322874263677e-01 2.599536195152938878e-01 2.607132778360590764e-01 2.470473639560843149e-01 2.205405083534256461e-01 1.845308812530170595e-01 1.433710762653200577e-01 1.015988191561395110e-01 6.330820200041895052e-02 3.234155433888695474e-02 1.722729836360420430e-02 2.548164645829701161e-02 3.680458460915876640e-02 4.556363957902855033e-02 5.261025204426466456e-02 5.923638107465910296e-02 6.614712470744082973e-02 7.331961380680125651e-02 8.024035464358422742e-02 8.620672040517007861e-02 9.053134035863011353e-02 9.264676773172425550e-02 9.215570178886979547e-02 8.885752604969723856e-02 8.276254453736485439e-02 7.409799727518671941e-02 6.331479524186005292e-02 5.112538847996043329e-02 3.867441867262377819e-02 2.816626604357157226e-02 2.398687147360065164e-02 2.892550903589421324e-02 3.883955404833049074e-02 4.977893707571467985e-02 6.009416568849183099e-02 6.911076329877191560e-02 7.654560507944072056e-02 8.231478703763535354e-02 8.645632907952070789e-02 8.908887648675944959e-02 9.038390142330522681e-02 9.054442550235561327e-02 8.978789590403987719e-02 8.833227694773983230e-02 8.638486266408777758e-02 8.413347404219362335e-02 8.173981487466210061e-02 7.933488726749095277e-02 7.701649353637275708e-02 7.484891470069680863e-02 7.286479525772221466e-02 7.106906343203071852e-02 6.944443477197706494e-02 6.795780103776657977e-02 6.656670625315967704e-02
[truncated: 173,651 more chars]
