# Supplementary material for: Intelligent wireless power transfer via a 2-bit compact reconfigurable transmissive-metasurface-based router
Source: Nat Commun. 2024 Apr 1;15:2807. doi: 10.1038/s41467-024-46984-4 (PMC10984985; doi:10.1038/s41467-024-46984-4)
Supplement: Supplementary file 12 — Source Data [file 41467_2024_46984_MOESM12_ESM.zip › source_data/figure_s20c_d500_2.txt]

# x = -975.00:975.00:151
# y = -975.00:975.00:151
1.933699784817136808e-02 1.755634642091015094e-02 1.626109766344973825e-02 1.543185737649887916e-02 1.495025963628283244e-02 1.462223780843356288e-02 1.422622550630093206e-02 1.355547791913859317e-02 1.244087445807570171e-02 1.075906422691150048e-02 8.434656154010946802e-03 5.442987424003234258e-03 1.846874158418742185e-03 2.559351703300669512e-03 7.241063004291442909e-03 1.227756503158528717e-02 1.744644787212395673e-02 2.251867828733018426e-02 2.724652159097433121e-02 3.137345557987395589e-02 3.464713940660492375e-02 3.683346891250934702e-02 3.773071300300734343e-02 3.718287580312872043e-02 3.509153674837442449e-02 3.142557858805102716e-02 2.622848051005632203e-02 1.962360984541463432e-02 1.182295004601765717e-02 3.275757080604324665e-03 6.569434928136984667e-03 1.607026645143125321e-02 2.541322529328516461e-02 3.409321576493727635e-02 4.166197530279137223e-02 4.771975479665262199e-02 5.194833974415064004e-02 5.415179807785169830e-02 5.430232560123290919e-02 5.259172793331915591e-02 4.948914039284171146e-02 4.579471100148304469e-02 4.262823092703459799e-02 4.118155376116960226e-02 4.211206970127030769e-02 4.504060547258773028e-02 4.881361822384738119e-02 5.215996371396959541e-02 5.408923378317943842e-02 5.401116189525746042e-02 5.176787289170867168e-02 4.768215001103429107e-02 4.266504718574652688e-02 3.835290653410709794e-02 3.688344774938688564e-02 3.955003080757560352e-02 4.549282304694749618e-02 5.263045071743223391e-02 5.904700736107773573e-02 6.335313687932234150e-02 6.462793158482353639e-02 6.235857721223503347e-02 5.642799534491627772e-02 4.713547149930640695e-02 3.528117139058719459e-02 2.262210188714526213e-02 1.474368903742915259e-02 2.074628378141054816e-02 3.274520495300304451e-02 4.408968385598928397e-02 5.283377358187828915e-02 5.818391544974964302e-02 5.988782605848374380e-02 5.811440449204317155e-02 5.340862843115660313e-02 4.667171200101116052e-02 3.917516701533960838e-02 3.258510781467032630e-02 2.870635517129914091e-02 2.834476369242730845e-02 3.034792666454619661e-02 3.284207090476833069e-02 3.468623829140659448e-02 3.569668481118762338e-02 3.636696755091436278e-02 3.740712169779826513e-02 3.916262408180964938e-02 4.125512364011266891e-02 4.274111072829044761e-02 4.255418253582417265e-02 3.986122552305404465e-02 3.423541181600585348e-02 2.570017573042780376e-02 1.470804605958603295e-02 2.662583000318778908e-03 1.201831671812807721e-02 2.537231931863821732e-02 3.768314455151811765e-02 4.815531406712280499e-02 5.628549342597493482e-02 6.186228521887568443e-02 6.495336353205205526e-02 6.585857190655923510e-02 6.503574462101550935e-02 6.301218041939991854e-02 6.029835699383259001e-02 5.732186651703342212e-02 5.439586337216669593e-02 5.172491583730075282e-02 4.943494462430542136e-02 4.760313577216187392e-02 4.626813683747042077e-02 4.541936824705154058e-02 4.498348686923107909e-02 4.483008643574556279e-02 4.480429266530660398e-02 4.477511761878348595e-02 4.468084165691892096e-02 4.455676271807035987e-02 4.453701483546065182e-02 4.482585997900262464e-02 4.563898665660928028e-02 4.712841029805114879e-02 4.932078685666682616e-02 5.209845813611292675e-02 5.522708495729081873e-02 5.840737807461110487e-02 6.132533448560126277e-02 6.368885024847861787e-02 6.525055527942924538e-02 6.582093485257607679e-02 6.527532923065131054e-02 6.355686234219867781e-02 6.067627239658495569e-02 5.670923031385797369e-02 5.179189851176721482e-02 4.611613299417501033e-02 3.992707361535333122e-02 3.352864738099790853e-02 2.730819640178432789e-02 2.179869304983059197e-02 1.776805814873809800e-02 1.608868538470867304e-02 1.695028053114896321e-02 1.945468779198093051e-02 2.253920217073679400e-02 2.555286295376378580e-02 2.817851871659552560e-02 3.028268684707987463e-02 3.183112357106074319e-02 3.284658040307839727e-02
2.183296004020791534e-02 1.956097892526275153e-02 1.774121508367647662e-02 1.643741295012798517e-02 1.562231956216215273e-02 1.516209414470074193e-02 1.484537124577503531e-02 1.443695963945174424e-02 1.372197654426561900e-02 1.252794585822597853e-02 1.073176735853698278e-02 8.260821782736956637e-03 5.092992309336438587e-03 1.256876306349659920e-03 3.169311624844020018e-03 8.057002006202141839e-03 1.323326838797816811e-02 1.848502326756214578e-02 2.356797074347985813e-02 2.821766025245947898e-02 3.216274717571462882e-02 3.513981134948070822e-02 3.690893048256522341e-02 3.726912115061306596e-02 3.607276891813022968e-02 3.323827856288950888e-02 2.876042985310903535e-02 2.271864012706621347e-02 1.528707231360993367e-02 6.798828998970286516e-03 3.484260445279584780e-03 1.300329679902160335e-02 2.287643687421236222e-02 3.231226196699699127e-02 4.080335085057307937e-02 4.788939054172433596e-02 5.318084197766766857e-02 5.639984852326879183e-02 5.742776270693653734e-02 5.635830550985658494e-02 5.355726674140644239e-02 4.972518734570630095e-02 4.592802896649689215e-02 4.346289829941505506e-02 4.334810516179908590e-02 4.562752914179692143e-02 4.930192996688381735e-02 5.298324634648225728e-02 5.547479946214296104e-02 5.599107590383404359e-02 5.420925019311283871e-02 5.030826556661145699e-02 4.506235670865336301e-02 4.000036697369627192e-02 3.736598096714539158e-02 3.899446536638880717e-02 4.451971228501203082e-02 5.182132307720889453e-02 5.874145327696295854e-02 6.369943296882585315e-02 6.564883470494825568e-02 6.399062565190644092e-02 5.854405416626329295e-02 4.955715383380884798e-02 3.777213965348451274e-02 2.477681059059355997e-02 1.532241891074843758e-02 1.952137921963156483e-02 3.146626265317190030e-02 4.321294658748947581e-02 5.245320928501940455e-02 5.828062157765295098e-02 6.037622029421666620e-02 5.886033429884685031e-02 5.424541106906867471e-02 4.742099127033543721e-02 3.967889777380650268e-02 3.276375571392477898e-02 2.864983523658794218e-02 2.829968079613656012e-02 3.048160244638824581e-02 3.313633729354489160e-02 3.503590584712083095e-02 3.601615113308988259e-02 3.665662141346524849e-02 3.775711684503416099e-02 3.967307512770260058e-02 4.193395810108591776e-02 4.347303122636966138e-02 4.314189001321842160e-02 4.008822635427106151e-02 3.392069718667956035e-02 2.473413417873919495e-02 1.305241592640713454e-02 3.849499786193010908e-04 1.426088793674938106e-02 2.781735631215165316e-02 4.002270657311057106e-02 5.015774615317943746e-02 5.779128682424373997e-02 6.280085478951340228e-02 6.534771325257598962e-02 6.581314858773511245e-02 6.470869019924326004e-02 6.257772948633935628e-02 5.990937351224190355e-02 5.708451991516892698e-02 5.436495988122566625e-02 5.191864709204888767e-02 4.985702025837075724e-02 4.825674387905911494e-02 4.715351666727560925e-02 4.652009540822201611e-02 4.625577390732557581e-02 4.620709108140990534e-02 4.621652895880326573e-02 4.617877360590404850e-02 4.608351619524649750e-02 4.603176770303140514e-02 4.621880902914636546e-02 4.688142400312180630e-02 4.821818921986671669e-02 5.031091207796788839e-02 5.308449209291517951e-02 5.632185861912226282e-02 5.971625826905077594e-02 6.292979872629536620e-02 6.563897137591366560e-02 6.756376104309948227e-02 6.848436607316232827e-02 6.825005758823105007e-02 6.678300851989561748e-02 6.407847229127913713e-02 6.020202823469112535e-02 5.528461058320760513e-02 4.951655391456247918e-02 4.314301281173993363e-02 3.646541687251927955e-02 2.985847992648485438e-02 2.382053178695358805e-02 1.906729442811175290e-02 1.652068732591055814e-02 1.668054727891284811e-02 1.886158505843383432e-02 2.189347266342842394e-02 2.497729032840527788e-02 2.771396769947548702e-02 2.993231592210996925e-02 3.158180209558813373e-02 3.267924403481982376e-02 3.328095667535612562e-02
2.481523458039248606e-02 2.210658488486152290e-02 1.976188352545291821e-02 1.790197981389469312e-02 1.659172036100719019e-02 1.579512044938835916e-02 1.536122119699848652e-02 1.505993713189850668e-02 1.464184217099324427e-02 1.388407965484049662e-02 1.261162462299816878e-02 1.070328207533326539e-02 8.092939994103714660e-03 4.774165128806117167e-03 9.473895841911546311e-04 3.929980656662198160e-03 8.945170849478767394e-03 1.422910538961714468e-02 1.953345289006485838e-02 2.459131258865672812e-02 2.911900493092071246e-02 3.282957981845740364e-02 3.544893738685098161e-02 3.673285263518676069e-02 3.648377368934830473e-02 3.456641973509905902e-02 3.092144989531995028e-02 2.557715584430635472e-02 1.866215868096200020e-02 1.044834466130666051e-02 2.577570713713579070e-03 9.745464126337128816e-03 1.997951014776799469e-02 3.008773066384202305e-02 3.946463175792309930e-02 4.758581519221945916e-02 5.398943809166784069e-02 5.831362596085546551e-02 6.034517113016376472e-02 6.007467104506777206e-02 5.775816831905233179e-02 5.398486157870163726e-02 4.973332075349457676e-02 4.632606418249356206e-02 4.506146309777056547e-02 4.645942294059578204e-02 4.982278957716574502e-02 5.372634068844824723e-02 5.676682626118952774e-02 5.793779078626024731e-02 5.672684489097825494e-02 5.315111759285203602e-02 4.783296684424438033e-02 4.215704791692217318e-02 3.836251565433814598e-02 3.874315985895816772e-02 4.358773995254116435e-02 5.088146878501826481e-02 5.822023781265892040e-02 6.379820528367165233e-02 6.642216317835383799e-02 6.539606251035917639e-02 6.046986651241986754e-02 5.183722734953067485e-02 4.018308665184711775e-02 2.695250471344255369e-02 1.617326347259217048e-02 1.831388506571508812e-02 3.005524232078652519e-02 4.216782945743652311e-02 5.189837001661787991e-02 5.821584266960454918e-02 6.072895022865325981e-02 5.950273092696391902e-02 5.500943500337279746e-02 4.811984188271224705e-02 4.014130547260026660e-02 3.289712915400195420e-02 2.854358778596784510e-02 2.821868236797303586e-02 3.059880330207434898e-02 3.341752696429804714e-02 3.535632713531314253e-02 3.627839052321125274e-02 3.686357319354737622e-02 3.801446253737489345e-02 4.009488020009798620e-02 4.252776597292903804e-02 4.411310795117233396e-02 4.362196211677806662e-02 4.019274332061525956e-02 3.348487458535956418e-02 2.368775409001845980e-02 1.146824524524350450e-02 3.002972666687546335e-03 1.679655055302176764e-02 3.033276959550919999e-02 4.229481984219260471e-02 5.199092775591646065e-02 5.906444781839856328e-02 6.348804044914123368e-02 6.551753669190614471e-02 6.560807513799302160e-02 6.430858265182183564e-02 6.215701110942322555e-02 5.960129335767681141e-02 5.696540408657119886e-02 5.446292334192184142e-02 5.223799320101340377e-02 5.040067763377340665e-02 4.903198760779590992e-02 4.815951992778389618e-02 4.773025196243561863e-02 4.761204550207061986e-02 4.763446070567752683e-02 4.765217546889313066e-02 4.760385117400402211e-02 4.754609479920778731e-02 4.765173805312444139e-02 4.816733642911542185e-02 4.933365535020458464e-02 5.129274188354703695e-02 5.402373020326576430e-02 5.733866637846239678e-02 6.093066444666529746e-02 6.444004641947309597e-02 6.751037813405334764e-02 6.982568683273564225e-02 7.113201747959087273e-02 7.124881524608911443e-02 7.007397350597878438e-02 6.758451304246716751e-02 6.383383980138983282e-02 5.894631431034683122e-02 5.311023801317293902e-02 4.657129867840652943e-02 3.963041590438119016e-02 3.265395532674221502e-02 2.611214822020668791e-02 2.066535005750357035e-02 1.722809435159290692e-02 1.655609738041535078e-02 1.828178291933191604e-02 2.119295597573091910e-02 2.432142601482846153e-02 2.716290515269397660e-02 2.949709497477168152e-02 3.125220159135280035e-02 3.243696019917197831e-02 3.310618685214449658e-02 3.334120709248787617e-02
2.822865809385173216e-02 2.517004834548279557e-02 2.235681982484334987e-02 1.993524481721682326e-02 1.803444080908781985e-02 1.672071881619862158e-02 1.594835893664237753e-02 1.554736138337118115e-02 1.526732157499920833e-02 1.484400024872725710e-02 1.404695335082390903e-02 1.269987363597281649e-02 1.068615431729726638e-02 7.953054275996117653e-03 4.539746225556543814e-03 1.357809124249388091e-03 4.820456109518484432e-03 9.906118358285439726e-03 1.526250390355789015e-02 2.058412475853546239e-02 2.557541854814777277e-02 2.993121220608412764e-02 3.334842988181036666e-02 3.554311217461886274e-02 3.626887566161070969e-02 3.533518379056040104e-02 3.262436929842846278e-02 2.810705893467874833e-02 2.185821312758545396e-02 1.409282072333913581e-02 5.524115034046534270e-03 6.577032730714455107e-03 1.678908325637470597e-02 2.743649323758099584e-02 3.762982715278657964e-02 4.676636531924265039e-02 5.430987985289529446e-02 5.981276440400173922e-02 6.296395998077530809e-02 6.364598004086997884e-02 6.199876313996879190e-02 5.849066412788479080e-02 5.398927638792091338e-02 4.977777164939919258e-02 4.733214359885010158e-02 4.763609561624285865e-02 5.043702012963038883e-02 5.439889971372721678e-02 5.793736966217210432e-02 5.980246996423724259e-02 5.926432990280301044e-02 5.615724911895721150e-02 5.093772352829619571e-02 4.482311739178511389e-02 3.995593391632152463e-02 3.894191660109377895e-02 4.281836754297388414e-02 4.988310133920144385e-02 5.751921073294499059e-02 6.366116921144188145e-02 6.694266558728553806e-02 6.655708287966270731e-02 6.217852522036028395e-02 5.394301309714487347e-02 4.247844402216085363e-02 2.910718885198131448e-02 1.725240077938363509e-02 1.716562974095263774e-02 2.852322496863813825e-02 4.095656693912375079e-02 5.116528692644292664e-02 5.798128452021128476e-02 6.093559131578462490e-02 6.003098480961834710e-02 5.569116072183815519e-02 4.876030158778380669e-02 4.055609198182046765e-02 3.298086168549049096e-02 2.838681822594963863e-02 2.810725246463740418e-02 3.070940317670005013e-02 3.369555713828877724e-02 3.565408351179032154e-02 3.648423540604651960e-02 3.698202981109283138e-02 3.816801608219726194e-02 4.041333142014811447e-02 4.301933185213045047e-02 4.464341309487825787e-02 4.397971077201247303e-02 4.017018014751568000e-02 3.294512088015699031e-02 2.262708936054650191e-02 1.022362983851002154e-02 6.169231693149336386e-03 1.956860122707481872e-02 3.288878274772298604e-02 4.446838640813022270e-02 5.362723408415911996e-02 6.008869838870745106e-02 6.392524211675607027e-02 6.548417106905551899e-02 6.528120224937544736e-02 6.388079266268617551e-02 6.179113621564285425e-02 5.940144422122867196e-02 5.697537375565860096e-02 5.468894400273981160e-02 5.267872995982045975e-02 5.106408812299397665e-02 4.992925645695558967e-02 4.928378029256050286e-02 4.903984229601179856e-02 4.903469235755814754e-02 4.909341345716171368e-02 4.910242283281477521e-02 4.906391189011920229e-02 4.911360425671210117e-02 4.949329932397128484e-02 5.047726643697485888e-02 5.226952750044365492e-02 5.491472384826948105e-02 5.826815323642180883e-02 6.203307272172198933e-02 6.583215953635980500e-02 6.927537655385582194e-02 7.200750096548483303e-02 7.373616743530177209e-02 7.424669987620688416e-02 7.340882936053860774e-02 7.117808447516861536e-02 6.759316840427613549e-02 6.277014149638136808e-02 5.689443289923123287e-02 5.021247251976179021e-02 4.302629772572139771e-02 3.569776731743232179e-02 2.867588425207016553e-02 2.256945406211894462e-02 1.824692842577482418e-02 1.663431519598575561e-02 1.775018205162538776e-02 2.044897550416847551e-02 2.358513113670657538e-02 2.652053782142343302e-02 2.897050560435145486e-02 3.083531100889624205e-02 3.211275361606878015e-02 3.285496351535363568e-02 3.314480326288480466e-02 3.308118880967230585e-02
3.199778402563633467e-02 2.869295423265974879e-02 2.550379077049031926e-02 2.257893860524673793e-02 2.007610210969151127e-02 1.813405145263981971e-02 1.682107543252147133e-02 1.608053779583343279e-02 1.572111243790607488e-02 1.547026850870120498e-02 1.504844704761762984e-02 1.421832005611489008e-02 1.280420373669847144e-02 1.069821917486816522e-02 7.872404028907853055e-03 4.465005714955896758e-03 2.239457817965115165e-03 5.830747692556281260e-03 1.094070814421419999e-02 1.633047478288607648e-02 2.162846879659079125e-02 2.650559020160943649e-02 3.063323569427907692e-02 3.369206366242079309e-02 3.538966752572837715e-02 3.548054431814069015e-02 3.378612144740532341e-02 3.021395919277962763e-02 2.477759118721212239e-02 1.763025798731012242e-02 9.246519784320608379e-03 4.528321685200300227e-03 1.344453082068483053e-02 2.440662540051190613e-02 3.530295122020404158e-02 4.540159153658548247e-02 5.408528837413249107e-02 6.081879202617664071e-02 6.519041106707476607e-02 6.696993353721310271e-02 6.617486854540631513e-02 6.314423324320193875e-02 5.861764532744925815e-02 5.379070794953573487e-02 5.021446480937052231e-02 4.926256465421237352e-02 5.122736824501624570e-02 5.502866815594315009e-02 5.896680931138968684e-02 6.153592503717786322e-02 6.175843403230781015e-02 5.926086095510541690e-02 5.431848586151135500e-02 4.796756550266159658e-02 4.219074957537215231e-02 3.973326500562313762e-02 4.236320335172293061e-02 4.892933975958876913e-02 5.669768762503771958e-02 6.331719251303483120e-02 6.721745143988694382e-02 6.746431615149711680e-02 6.364810341707050068e-02 5.584374104673891365e-02 4.462208695898418204e-02 3.119816449198187583e-02 1.850096081235241136e-02 1.612376575818209867e-02 2.688590811038362935e-02 3.958566928595841361e-02 5.025354929571413526e-02 5.757128114971459681e-02 6.098747174102408380e-02 6.043553263272658654e-02 5.628158113761542319e-02 4.933462206658886101e-02 4.091710780991990315e-02 3.301114433045526653e-02 2.818062429995622092e-02 2.797468350624734285e-02 3.082796151874269905e-02 3.398513640288672311e-02 3.594032766501796539e-02 3.663826883391262113e-02 3.700828673233975269e-02 3.820672394547253853e-02 4.061228461411895557e-02 4.338945227630480045e-02 4.504482643149313598e-02 4.420177771668788724e-02 4.002220626337459758e-02 3.233437899417858363e-02 2.165823327585402955e-02 9.749712417239536980e-03 9.592797292266639839e-03 2.253427784157046795e-02 3.545619585051747180e-02 4.651397060847477921e-02 5.504355839127024475e-02 6.085558991638146537e-02 6.412425283024965339e-02 6.527977355149704175e-02 6.487845994603923250e-02 6.347314119937146060e-02 6.151734134187385877e-02 5.932947060761287195e-02 5.711822112872125962e-02 5.503917682435213038e-02 5.323782966650487253e-02 5.184803338743632084e-02 5.094938455228898572e-02 5.052062814222046949e-02 5.043346437480846628e-02 5.050240553397613436e-02 5.056711905703551585e-02 5.056857667117058835e-02 5.059069670894997955e-02 5.085325323434022188e-02 5.165062470427832925e-02 5.324585616772924135e-02 5.575849930264132476e-02 5.910300740770392525e-02 6.300647636581951927e-02 6.708087159841263913e-02 7.090325333130351182e-02 7.407611766850123736e-02 7.626409072904989650e-02 7.721349651547376736e-02 7.676138581994274013e-02 7.483793478668253341e-02 7.146408305975079922e-02 6.674541121979506164e-02 6.086325332208029903e-02 5.406464485957315075e-02 4.665399299839698838e-02 3.899199680909291865e-02 3.151303857078482235e-02 2.478216186002792087e-02 1.960215934496074494e-02 1.697560248508492645e-02 1.731380193363466977e-02 1.967975236099111375e-02 2.277094949675145807e-02 2.578290803932184461e-02 2.834612884838489180e-02 3.032393050259350742e-02 3.169935565245294434e-02 3.252025787370353693e-02 3.287044780585300641e-02 3.285242817618980182e-02 3.257573269769257346e-02
3.603322782654353601e-02 3.259419210363472680e-02 2.914071978251996445e-02 2.581185032639318755e-02 2.276767859962079005e-02 2.017898626211035717e-02 1.819595880768217974e-02 1.688957004273198073e-02 1.619083484036083417e-02 1.588433674012647637e-02 1.567336862734693137e-02 1.526267376327847952e-02 1.440917604448897597e-02 1.294055863302775826e-02 1.076368459331348247e-02 7.892260100440163031e-03 4.634213651287677309e-03 3.339035962713999411e-03 6.957644519881645354e-03 1.205010452456820903e-02 1.742969584537122640e-02 2.265710499303713946e-02 2.736597421406892355e-02 3.120278901569284793e-02 3.383236096532864917e-02 3.495611383595895877e-02 3.433382841577432842e-02 3.180617785838416034e-02 2.731847688449788245e-02 2.095498635497770878e-02 1.305742837406308719e-02 5.617997489662760434e-03 1.025549557072014638e-02 2.109521554935524235e-02 3.251629324742458249e-02 4.348119901970337597e-02 5.327106529715190664e-02 6.125921245361262008e-02 6.693085482931054875e-02 6.993894384982175805e-02 7.017244493407989725e-02 6.783296640507847919e-02 6.351899123754650711e-02 5.830426177515841274e-02 5.372667963942878711e-02 5.143534833056373490e-02 5.229596850067386171e-02 5.566574318686071110e-02 5.984868168165349139e-02 6.309224280587250044e-02 6.414138462997683032e-02 6.238562746146104898e-02 5.790037933759827060e-02 5.153106199512640789e-02 4.506538647130650665e-02 4.123198469274728939e-02 4.239496365133893496e-02 4.815817916191551806e-02 5.584467077475240016e-02 6.281795613336370321e-02 6.727076929118645798e-02 6.812077817040276817e-02 6.486483490733535584e-02 5.751297776722380517e-02 4.657899191743158224e-02 3.318255078400508817e-02 1.985310617586397847e-02 1.523659391634197592e-02 2.516419833388789523e-02 3.806682986499172056e-02 4.916725340607242672e-02 5.698367057678144915e-02 6.087843000662156168e-02 6.070848553036142098e-02 5.677273288633086917e-02 4.983569666075483851e-02 4.121875509115784098e-02 3.298522776344849083e-02 2.792885807614980259e-02 2.783525846479005875e-02 3.097481257915050273e-02 3.430685098483835654e-02 3.623203624726974159e-02 3.675016323923891576e-02 3.694177034701447843e-02 3.812007382889553986e-02 4.067420300763837510e-02 4.361700170107991187e-02 4.529755621432826618e-02 4.427756464022628013e-02 3.975975966128507399e-02 3.170727009219952847e-02 2.093819964916323814e-02 1.047790007564652556e-02 1.326506288725766425e-02 2.565952978092257003e-02 3.800724468453738764e-02 4.840545615266413082e-02 5.622337475370153131e-02 6.136658559801459051e-02 6.410873293261258599e-02 6.494741105028384309e-02 6.445212170294770115e-02 6.313291677532231749e-02 6.136644791643672270e-02 5.939692513888558678e-02 5.739264784668616365e-02 5.550966033477522377e-02 5.391531718733504758e-02 5.275551159977261151e-02 5.209145315949990918e-02 5.185885790889908226e-02 5.188986080380538629e-02 5.199233827498996735e-02 5.204519260561792787e-02 5.206765771101592305e-02 5.223845444302206015e-02 5.285399569507478329e-02 5.422751203373978729e-02 5.655912902366307810e-02 5.983902124803654882e-02 6.383548049055164098e-02 6.816036341293962852e-02 7.236064590399424179e-02 7.599415392460899532e-02 7.867767790865622113e-02 8.011305292431437908e-02 8.009941150850158342e-02 7.853701482697660052e-02 7.542534732160761923e-02 7.085678893533742251e-02 6.500690095841987759e-02 5.812279335179539042e-02 5.051209705012310591e-02 4.253718398590164429e-02 3.462384673740431101e-02 2.730284248955378371e-02 2.130720889669591306e-02 1.763624209174136787e-02 1.703257936641689937e-02 1.891296647699599112e-02 2.188535290982893469e-02 2.494738998668361019e-02 2.761784939428281113e-02 2.971076730053242090e-02 3.118926032956079175e-02 3.209476498413187801e-02 3.251122160729757321e-02 3.254450988568129144e-02 3.230901531447292335e-02 3.191786817607283888e-02
4.023463042174732496e-02 3.677734102784952636e-02 3.318016593063990993e-02 2.956773506415620936e-02 2.608912015336901577e-02 2.291721969345662455e-02 2.023791848235080224e-02 1.821507767573968262e-02 1.692330796532720213e-02 1.627947466960747228e-02 1.604066480598954902e-02 1.588366395532708752e-02 1.549734460771061244e-02 1.463457797069764310e-02 1.313016744963372076e-02 1.091380391175987043e-02 8.062322123446683669e-03 5.110518034731275673e-03 4.598648821493440432e-03 8.201949337324826103e-03 1.323579564326534536e-02 1.855667243846748429e-02 2.366012836679090570e-02 2.814004465766839144e-02 3.161716968158556629e-02 3.374172807627473514e-02 3.421258334536290968e-02 3.280148461339002508e-02 2.938021647849863374e-02 2.395667353143160483e-02 1.676473933890293422e-02 8.862724855250480455e-03 7.960871033822274415e-03 1.768364680159351110e-02 2.934242612405159670e-02 4.102149654712771570e-02 5.184085895089227819e-02 6.107258134584692133e-02 6.809586170345548195e-02 7.244330390601308456e-02 7.386968982721089927e-02 7.243144085174417490e-02 6.857477465983694009e-02 6.322721905395362052e-02 5.784533854760080113e-02 5.422627804960875736e-02 5.375634076841414449e-02 5.638515910494024119e-02 6.059492833405246554e-02 6.443322398370475435e-02 6.634405401456562601e-02 6.544694294570256587e-02 6.159420327211976437e-02 5.543031202754582915e-02 4.853294566403734689e-02 4.350172137768499453e-02 4.308670956999610668e-02 4.774128993324692344e-02 5.508448461665998303e-02 6.224438944177627248e-02 6.714987100893096694e-02 6.854692087692554336e-02 6.582730631317196268e-02 5.893193968897842555e-02 4.831763942099146641e-02 3.501849297169289110e-02 2.124181043291780216e-02 1.454613440974723837e-02 2.338477413932991619e-02 3.641792437252526493e-02 4.791606535370750153e-02 5.622079643135823035e-02 6.060570366056565461e-02 6.084438836518901716e-02 5.715833752817117003e-02 5.025762113348145738e-02 4.145653698071780080e-02 3.290210785957278089e-02 2.763923982200569562e-02 2.770957688172267716e-02 3.117710286683848114e-02 3.468819573552658908e-02 3.655334055909662677e-02 3.683628539284738990e-02 3.678641977214295450e-02 3.789876775400099346e-02 4.058031847042226081e-02 4.367914383940063594e-02 4.538194373389316943e-02 4.420118955069397143e-02 3.940690252501002216e-02 3.114667026851629036e-02 2.067510221255268107e-02 1.250340436833932527e-02 1.717984553384285101e-02 2.891592581755569186e-02 4.051681034933036357e-02 5.012202774686246726e-02 5.715904201081320468e-02 6.163516614419520256e-02 6.391532852777877249e-02 6.454038965219791035e-02 6.405827528445712238e-02 6.290378741780683347e-02 6.136130563441118818e-02 5.960840897622789875e-02 5.779528551200844438e-02 5.609909644760276842e-02 5.471493298926241589e-02 5.378991381614355027e-02 5.334991709192499904e-02 5.328002847422890625e-02 5.338289225910845121e-02 5.348392424894712199e-02 5.352942192854791975e-02 5.363798966383118844e-02 5.408595902658386301e-02 5.522120725352570175e-02 5.732423714302323919e-02 6.047632864074937997e-02 6.450775434216014792e-02 6.904545562681611848e-02 7.361225003539499656e-02 7.772012562053941254e-02 8.093319299584493531e-02 8.290270560197325611e-02 8.338383650649898449e-02 8.224155326897540641e-02 7.944944574236963153e-02 7.508332427623200245e-02 6.931075551701217086e-02 6.237793264079388722e-02 5.459613166907557880e-02 4.633170752443360740e-02 3.800717880729777981e-02 3.012870446740010047e-02 2.336564221521536533e-02 1.866079122992730238e-02 1.697737158478509339e-02 1.818880645436581067e-02 2.094050317156128174e-02 2.401339467666145991e-02 2.678013763013237930e-02 2.898856500624633764e-02 3.057479959351640589e-02 3.157096128130031792e-02 3.205999143230300191e-02 3.215081050644832961e-02 3.196267820365403245e-02 3.161411308719314778e-02 3.121430189335449093e-02
4.449240520379239144e-02 4.113418026642928771e-02 3.751792951246656765e-02 3.375203296791532553e-02 2.996937999822242224e-02 2.632999356230403265e-02 2.302117474238371542e-02 2.024642866908924269e-02 1.818621236447279590e-02 1.692002654768017325e-02 1.634822990727992018e-02 1.619613380610640530e-02 1.611136756617931320e-02 1.576706471893973491e-02 1.491441575047413974e-02 1.340016537452870006e-02 1.118662330068124003e-02 8.435505658296387280e-03 5.913849923331479519e-03 6.008782714611087157e-03 9.566918802307490186e-03 1.449966526650530406e-02 1.970800168602140912e-02 2.462758611347420218e-02 2.881140872714979886e-02 3.185461837533289792e-02 3.339541949110627628e-02 3.313591527148376792e-02 3.087074200232656218e-02 2.652496510719297429e-02 2.022943885259671087e-02 1.264945664648843039e-02 7.825498845817830881e-03 1.451091680535904552e-02 2.591314442456370964e-02 3.807499618133934616e-02 4.979372189379127622e-02 6.021461868533995593e-02 6.860550323468739276e-02 7.437546948305703842e-02 7.714019044555364690e-02 7.680356842229441039e-02 7.364949314789200063e-02 6.844120179488376310e-02 6.250463945713008451e-02 5.766766373229671727e-02 5.571925408791037621e-02 5.728599125607190118e-02 6.124094177542030448e-02 6.553356963645785849e-02 6.829990027555174481e-02 6.835471473550272514e-02 6.529890149412653777e-02 5.956243051596330634e-02 5.250793113606839341e-02 4.654196111940900327e-02 4.458104321271714326e-02 4.787297906939116249e-02 5.457934320329806827e-02 6.171299611537453544e-02 6.693175708603384122e-02 6.878685617183674661e-02 6.655185435110476388e-02 6.009392553763683031e-02 4.981339360486956858e-02 3.666724957215906217e-02 2.260258027791746394e-02 1.407821839870356494e-02 2.158058870388487871e-02 3.466408205370514334e-02 4.651637142627410015e-02 5.529061630416456236e-02 6.017093985592555233e-02 6.084110969623981319e-02 5.743458020978241263e-02 5.059640290293644649e-02 4.162777798007832875e-02 3.276343051100309017e-02 2.732474281710552816e-02 2.762588741596154474e-02 3.146955754216826384e-02 3.516434598179884324e-02 3.693677920812756671e-02 3.692152172335681076e-02 3.655248919729024715e-02 3.753571189077084536e-02 4.031096596503378621e-02 4.355173849322141466e-02 4.527963420694768731e-02 4.397409474641991028e-02 3.900552730668831874e-02 3.076925045510096185e-02 2.110160762769148005e-02 1.559571991831931390e-02 2.132944555026695596e-02 3.227920529920009357e-02 4.296395391278504117e-02 5.165044530408391399e-02 5.785428435849524625e-02 6.168882842195518024e-02 6.359424117852036096e-02 6.412071472361480229e-02 6.375374348821280512e-02 6.282323163255301712e-02 6.151676058895326482e-02 5.996421248632160389e-02 5.832413970218421756e-02 5.681071686639711099e-02 5.564315317483108786e-02 5.495193318803436033e-02 5.471171243519153127e-02 5.475798972996289565e-02 5.488430883983914238e-02 5.496431522317645618e-02 5.504016037251465571e-02 5.534341856023045070e-02 5.623423731145313353e-02 5.806536840153360413e-02 6.102076939383756921e-02 6.501588350078928158e-02 6.971330515042382936e-02 7.462198928571475709e-02 7.920899577599488373e-02 8.298125972228050096e-02 8.553282223909935977e-02 8.656797983713228339e-02 8.591008756826787329e-02 8.350151805510952485e-02 7.939736682776854515e-02 7.375432902710624128e-02 6.681614386687192986e-02 5.889766905031232347e-02 5.037101852850250222e-02 4.165999636278674978e-02 3.325524319111169969e-02 2.577383846644624305e-02 2.007697133816282661e-02 1.722360115913488046e-02 1.756296909969033357e-02 1.995671403418830883e-02 2.298338054768162345e-02 2.582844031214930752e-02 2.815027514325533012e-02 2.984824062014331328e-02 3.094117875744235857e-02 3.150947944199990886e-02 3.166459733331114523e-02 3.153062280746503354e-02 3.123159632592535304e-02 3.088183551917144526e-02 3.057815670716557480e-02
4.868995778861665014e-02 4.554678799027089831e-02 4.203718695354156931e-02 3.825191476784995520e-02 3.430583888939786608e-02 3.034065874095823179e-02 2.652837659376562282e-02 2.307259671013924332e-02 2.019760159543355568e-02 1.810424593690675155e-02 1.687852947304079379e-02 1.640108409948286272e-02 1.635997093531156230e-02 1.637067423568759617e-02 1.609115073487435779e-02 1.527402732456222163e-02 1.378369846559789752e-02 1.162530280786785650e-02 9.059965773820573276e-03 7.030202391078445821e-03 7.572490492123174974e-03 1.105742054112951109e-02 1.584412441199310045e-02 2.088077245221673858e-02 2.555021738877635146e-02 2.936507085372875095e-02 3.189646783280641190e-02 3.277527441912247291e-02 3.171651181215410370e-02 2.855731356727393699e-02 2.332403634473254397e-02 1.644428321682386146e-02 1.005317665728992609e-02 1.219215477782894207e-02 2.245090952597886269e-02 3.474331084433027877e-02 4.716267921905042265e-02 5.866537678724912525e-02 6.839569320290840582e-02 7.563551677351411373e-02 7.985728946404417605e-02 8.080579726828912568e-02 7.859328411678928594e-02 7.380427304863772242e-02 6.759944191391781265e-02 6.174249737508326341e-02 5.827396973711771594e-02 5.848489198474980666e-02 6.184928887074659515e-02 6.638657327384886453e-02 6.994975176494010183e-02 7.101685938638463425e-02 6.890424402600396625e-02 6.380868369296475995e-02 5.687482330589043594e-02 5.028918703425111492e-02 4.695878042126028218e-02 4.874581965740897721e-02 5.452478551724756345e-02 6.138007603532222994e-02 6.673002184141216264e-02 6.891556643301588458e-02 6.707926928472829342e-02 6.101010320691722943e-02 5.105314103200071091e-02 3.809642062719965222e-02 2.387629146802203520e-02 1.383349285573194816e-02 1.979128500952869948e-02 3.283878264982063172e-02 4.499245774671303127e-02 5.420787101667797619e-02 5.958129725354595341e-02 6.070084528741079982e-02 5.760102002544580796e-02 5.085082362172744369e-02 4.173253127877764312e-02 3.257464176253983129e-02 2.700521798211045002e-02 2.762115285465220615e-02 3.189465068800730052e-02 3.577837414896152535e-02 3.742420678990865390e-02 3.704117983958887805e-02 3.625883753279309646e-02 3.702745337242181051e-02 3.984616286796038159e-02 4.321000115240498929e-02 4.497521368961311661e-02 4.360842733605665295e-02 3.862060718366352313e-02 3.072634564577463034e-02 2.241626561838824111e-02 1.948773362823510991e-02 2.570432541286996400e-02 3.572890803742160420e-02 4.533371209862833290e-02 5.298754313743134214e-02 5.832674919567481381e-02 6.157081075328127429e-02 6.320906121518186926e-02 6.375671558940150530e-02 6.359295056410051161e-02 6.292119016528813225e-02 6.184140490511368798e-02 6.046398706716535343e-02 5.898159265909073273e-02 5.765251455043280543e-02 5.670642727045466236e-02 5.623575282399152081e-02 5.615417921569400284e-02 5.626022797322171448e-02 5.636846127447933674e-02 5.643507847114907772e-02 5.662229828876388232e-02 5.727420281218974230e-02 5.879815796710321368e-02 6.148528470695380915e-02 6.535963334256078561e-02 7.014571924186131791e-02 7.535480027332130959e-02 8.041322346948696909e-02 8.476720018968500470e-02 8.794655509002362315e-02 8.959686842732975109e-02 8.949249314352471230e-02 8.753822393246418754e-02 8.376336775465731410e-02 7.831008051468588138e-02 7.141745424796121233e-02 6.340330572477990978e-02 5.464672324433592077e-02 4.557660134760237181e-02 3.667615413985318706e-02 2.852344862326390909e-02 2.189491718128026843e-02 1.784059800297241316e-02 1.710820466932523598e-02 1.896578083820472244e-02 2.186431640337381521e-02 2.475972674458985778e-02 2.718928277644841809e-02 2.900190762650391857e-02 3.019769641214479008e-02 3.085234925162669631e-02 3.107911754464768098e-02 3.100678928204210830e-02 3.076502369614678503e-02 3.047338602804030086e-02 3.023263248227621783e-02 3.011806197534895244e-02
5.270735968724685888e-02 4.989014426842602878e-02 4.661097752930256494e-02 4.294112583673344308e-02 3.897605779874648013e-02 3.483740484229004564e-02 3.067624977222811050e-02 2.667772428489072201e-02 2.306400902809983139e-02 2.008416214199463395e-02 1.796442471196773097e-02 1.679929297613606820e-02 1.644508654379102375e-02 1.654550946022827554e-02 1.668059797466350802e-02 1.649427979884179885e-02 1.574445037904043804e-02 1.431921380706587497e-02 1.227491199452693769e-02 9.972006855040871712e-03 8.435696638051281421e-03 9.297238887685167763e-03 1.267948994822130394e-02 1.727231376237844604e-02 2.207313610607137752e-02 2.642054117289453774e-02 2.978933412493214514e-02 3.173044922144705599e-02 3.187567763414420746e-02 2.997000122255199725e-02 2.593197901474232278e-02 2.000642621598793316e-02 1.344082035781868703e-02 1.156438949358756449e-02 1.931698462317065976e-02 3.119506958369502522e-02 4.402505630296027483e-02 5.643746776378499863e-02 6.742556345214752167e-02 7.613777634021477725e-02 8.189975555315816280e-02 8.429160026240889447e-02 8.324542635618441266e-02 7.915474645212119964e-02 7.299024402598855432e-02 6.638138315499267361e-02 6.146887192585159809e-02 6.010256084979508084e-02 6.251037258927286122e-02 6.700977505630673070e-02 7.124738661371943227e-02 7.334364771777070191e-02 7.229399030024499795e-02 6.803767483066200383e-02 6.149554770100502943e-02 5.462813340438693599e-02 5.022020571388252641e-02 5.051531908894892064e-02 5.513331836467580405e-02 6.144034964582346936e-02 6.669998803149790323e-02 6.904633732068819751e-02 6.748263050848520017e-02 6.171679910077339237e-02 5.204149540049197303e-02 3.928466528998444951e-02 2.501237154741416807e-02 1.378447199674987314e-02 1.806351426375178357e-02 3.098488252821797462e-02 4.337760814983172147e-02 5.299522661138492130e-02 5.885057498199359333e-02 6.043119022725509243e-02 5.766160265654853012e-02 5.102343906180428074e-02 4.177466928674914565e-02 3.234638142623313256e-02 2.670912274919695628e-02 2.774139706278770309e-02 3.250177700140621101e-02 3.658054773011332195e-02 3.806697079946676221e-02 3.724266134175699405e-02 3.593570972280024645e-02 3.637623346580127343e-02 3.916652322852164775e-02 4.262947853905696416e-02 4.445843080551843685e-02 4.313126158402611626e-02 3.834505833419969700e-02 3.119483052587211647e-02 2.472353061067502147e-02 2.399807078610568731e-02 3.029334009882619222e-02 3.924865274536837312e-02 4.761904324920113174e-02 5.414284200988703222e-02 5.861050230902852681e-02 6.134134846447580891e-02 6.283573256875489565e-02 6.352009237791481078e-02 6.362544126997211891e-02 6.322049462801174191e-02 6.234090499051337525e-02 6.111058951723274263e-02 5.977601325630464008e-02 5.863535435907130805e-02 5.790693403114416382e-02 5.762539643401466682e-02 5.764463567035404273e-02 5.775139241494148951e-02 5.781878564235034407e-02 5.791934344975205318e-02 5.834906647871840324e-02 5.954228481784684668e-02 6.189119362984014938e-02 6.554857562623676859e-02 7.033219152669943630e-02 7.577921675891585718e-02 8.128450535132922261e-02 8.623189317051066505e-02 9.007993774822857513e-02 9.240674536584525534e-02 9.292907777617584464e-02 9.150657963724566357e-02 8.813658835606763553e-02 8.294209713503353232e-02 7.615456258407096723e-02 6.809347672392354611e-02 5.914550657067635386e-02 4.974769651308839219e-02 4.038281401001887067e-02 3.160298518344860363e-02 2.411017994340203946e-02 1.887984468346032979e-02 1.691186896814847462e-02 1.801515816762676650e-02 2.066981519081166271e-02 2.357326448270662123e-02 2.609970304750567835e-02 2.802833003406671880e-02 2.933284803784958969e-02 3.008130775500789458e-02 3.038770464421208101e-02 3.038527022104815095e-02 3.020932864918821070e-02 2.998477216167868414e-02 2.981625071142497696e-02 2.978082440653996923e-02 2.992379017716238071e-02
5.642686844965782295e-02 5.403632539879651975e-02 5.110522726272193061e-02 4.768289548376229009e-02 4.384342318205001338e-02 3.968704779743902761e-02 3.534241842921467813e-02 3.097059018863835417e-02 2.677110906898416687e-02 2.298746745181270978e-02 1.989861480349348552e-02 1.776277716088525346e-02 1.668529865029524592e-02 1.649141567858738305e-02 1.677118347844828994e-02 1.706571582255411029e-02 1.700683735800370341e-02 1.636208536840642186e-02 1.504877886079206487e-02 1.317839172460635172e-02 1.119378379416795938e-02 1.011170494609146299e-02 1.119251462013597619e-02 1.444011778915693829e-02 1.878838628750270634e-02 2.328508160020496126e-02 2.723438776161701130e-02 3.007856516533552807e-02 3.135567525154403512e-02 3.071302396199872969e-02 2.795733310517914752e-02 2.317215115002821402e-02 1.711624577332506239e-02 1.295760950779086158e-02 1.704872824800513290e-02 2.768988299915119480e-02 4.051498919752427597e-02 5.358533290748884043e-02 6.568576009839496854e-02 7.581856504576811595e-02 8.315877191524878587e-02 8.711740478505390628e-02 8.743911569140420947e-02 8.431559546651336279e-02 7.850899498546644317e-02 7.146545056234253346e-02 6.529659847006061280e-02 6.224363022288256775e-02 6.333779802325797958e-02 6.744957842817934923e-02 7.216568322961885995e-02 7.525298075440622902e-02 7.534982490621280893e-02 7.210844285929619846e-02 6.621493315009634173e-02 5.940569671929533252e-02 5.428545398743182121e-02 5.326472284371584764e-02 5.660432210249841112e-02 6.211540743471290205e-02 6.703887863979865469e-02 6.933660993373909343e-02 6.787548657808546715e-02 6.228414816092625594e-02 5.280880689487504193e-02 4.022833022432932559e-02 2.597339318210143896e-02 1.388204032941704399e-02 1.645119637312571215e-02 2.915538253184295214e-02 4.171492727012929280e-02 5.168423750988476034e-02 5.800025358628054656e-02 6.004619165257286256e-02 5.762570724620745544e-02 5.112166357064946987e-02 4.176311479598376203e-02 3.209605837282950708e-02 2.647503354137955428e-02 2.804072644468041595e-02 3.334504639154354383e-02 3.762636121482063750e-02 3.892488452802397858e-02 3.758637982923312970e-02 3.562785606026528523e-02 3.559285940812457333e-02 3.825461756688940812e-02 4.178740731560428440e-02 4.372714079494642581e-02 4.258957464643799845e-02 3.830225370848654859e-02 3.235424382402124488e-02 2.802001941492359566e-02 2.901692194732448382e-02 3.508412292145804412e-02 4.282673454330863938e-02 4.982276010405687489e-02 5.514111075507817372e-02 5.875827569230632208e-02 6.107824920131001839e-02 6.256064291283533474e-02 6.348290465025892282e-02 6.389479793583219269e-02 6.373921766135974554e-02 6.302217617392513738e-02 6.191298329948996537e-02 6.072114012400680466e-02 5.976890832611898852e-02 5.923764520836875130e-02 5.909230125138533601e-02 5.914225009373648423e-02 5.919904195220022231e-02 5.923549712506417236e-02 5.946797053168378921e-02 6.032129633256554796e-02 6.226915489302494583e-02 6.560493115781802775e-02 7.027372254215266678e-02 7.587095679686342575e-02 8.177645135048874914e-02 8.731337372741264369e-02 9.186250737467215044e-02 9.492490712941621667e-02 9.614984198489126554e-02 9.534283404277596463e-02 9.246175607166096100e-02 8.760466162826306691e-02 8.099141576194297809e-02 7.294110570281558958e-02 6.384788944929212229e-02 5.415926742421677681e-02 4.436342885740547637e-02 3.499842050863863352e-02 2.670821296464312086e-02 2.036739620612390209e-02 1.706664940987770093e-02 1.717234358467810765e-02 1.942324545984824499e-02 2.227174530530559929e-02 2.487677436671619294e-02 2.692041784774900845e-02 2.833914283056872957e-02 2.918921951206187443e-02 2.958389991074646813e-02 2.966044154265034399e-02 2.955981102068677008e-02 2.941225648561568776e-02 2.932620938195841520e-02 2.938016168479045537e-02 2.961833082857035643e-02 3.005100300771911676e-02
5.974024067235926549e-02 5.786069782952597135e-02 5.538351741176184700e-02 5.233341891707164045e-02 4.876050872201744685e-02 4.474157323905248590e-02 4.038163167260808151e-02 3.581656873669817470e-02 3.121800506794210686e-02 2.680133181102193479e-02 2.283466374629145729e-02 1.963345835475128337e-02 1.749672238763518711e-02 1.654315443945982705e-02 1.655663131538295113e-02 1.706148054977246406e-02 1.755663380522371267e-02 1.766475719792677535e-02 1.716761689632208612e-02 1.601560925488730233e-02 1.437306707023069258e-02 1.273625641985519363e-02 1.204867339664946781e-02 1.326897530650665742e-02 1.634718348077652400e-02 2.039787512623419605e-02 2.451943778996988274e-02 2.799296450049367294e-02 3.023708172485293361e-02 3.078998329691478089e-02 2.934057211385212791e-02 2.581906492293005104e-02 2.065611298631519696e-02 1.573727879007972077e-02 1.624394998494187517e-02 2.460164621984044925e-02 3.683805142159352064e-02 5.021545118650114908e-02 6.320745501914193376e-02 7.464483645208366824e-02 8.354615681619229073e-02 8.915001859997784273e-02 9.100778640111906181e-02 8.909996231327250993e-02 8.396544458565285973e-02 7.683321348075067281e-02 6.968736960234131472e-02 6.497351246276585057e-02 6.445637373711123053e-02 6.778323790472738641e-02 7.270283909632092867e-02 7.667655753949152719e-02 7.795630244178816670e-02 7.587404296128344439e-02 7.086468882641808187e-02 6.444232945105907162e-02 5.900912713823510541e-02 5.698450404114738244e-02 5.908551117605295722e-02 6.362859248925083200e-02 6.797655298390055389e-02 6.998897313477706050e-02 6.841846905182816241e-02 6.282528188501161626e-02 5.342091493700389104e-02 4.095039384810975763e-02 2.674203244163429055e-02 1.407046268630481392e-02 1.501584631891046510e-02 2.741360143571287128e-02 4.005758052081698911e-02 5.031589233262907107e-02 5.706026207640596537e-02 5.956723185313787805e-02 5.750910100939422148e-02 5.115882747469621683e-02 4.171310304487946957e-02 3.184943451131783815e-02 2.635234779823091358e-02 2.857841442176737440e-02 3.447952785009351234e-02 3.897311751755981601e-02 4.006356094475771457e-02 3.814516984844310010e-02 3.539751671940750966e-02 3.470059303148779334e-02 3.709691068496120958e-02 4.066452505754065277e-02 4.279111915777819575e-02 4.205552312711305363e-02 3.864307482196679966e-02 3.435421368167965867e-02 3.223032967652424835e-02 3.447453137155755826e-02 4.006347653303496403e-02 4.645676255773384389e-02 5.195923680068690459e-02 5.602466253905896698e-02 5.884323665115309687e-02 6.087659243430616762e-02 6.247802785570868989e-02 6.371521119739242955e-02 6.443944142397364794e-02 6.449447262762224298e-02 6.389721522389402164e-02 6.288704115892906898e-02 6.183276769243901960e-02 6.105595010112722237e-02 6.067788335418607126e-02 6.059509823322493938e-02 6.060251113297483033e-02 6.058126204605725207e-02 6.064339583994186877e-02 6.116257590660281740e-02 6.265961618941773281e-02 6.556633775852913071e-02 6.998738822006410343e-02 7.561771489344283614e-02 8.184848819608438186e-02 8.794946244306713068e-02 9.321869804085634870e-02 9.707006458948486127e-02 9.907405169127872502e-02 9.897148777578490542e-02 9.667173630531133988e-02 9.224074652914816819e-02 8.588165589845903058e-02 7.791009644018807856e-02 6.872681819321438401e-02 5.879129130482312754e-02 4.860192376139087916e-02 3.869295670926926889e-02 2.966822972787188512e-02 2.230371846591813062e-02 1.765429276467873551e-02 1.652739094192838543e-02 1.816218449062391785e-02 2.086296393672351299e-02 2.351739085939297258e-02 2.567166395278326976e-02 2.720939127430225396e-02 2.816922665387287111e-02 2.866158320437546883e-02 2.882710579759282035e-02 2.881228949302219386e-02 2.875270059964570718e-02 2.876035595250765048e-02 2.891474794927884756e-02 2.925842124745923339e-02 2.979797829841046228e-02 3.051011196850462320e-02
6.255744237273550001e-02 6.125001608183219121e-02 5.931401963149379036e-02 5.674725635695766768e-02 5.357305013934544197e-02 4.984197128483841555e-02 4.563330216273445150e-02 4.105679570917132593e-02 3.625573781128917095e-02 3.141289509768566829e-02 2.676108832379479538e-02 2.259708392151232870e-02 1.928150475289250668e-02 1.716594540876974564e-02 1.638455894027102816e-02 1.666402211926569163e-02 1.744764382822958787e-02 1.818994892375686359e-02 1.850869328060163188e-02 1.820423971497055204e-02 1.726139164115711791e-02 1.588900513273497350e-02 1.460450629792975005e-02 1.424499955333840759e-02 1.553812717923726099e-02 1.840949181015719485e-02 2.210814286064930606e-02 2.578309997159134587e-02 2.870550725718479940e-02 3.028439394901234066e-02 3.008037413108288066e-02 2.787084825439151495e-02 2.382900696887302328e-02 1.908105135528363402e-02 1.714703286580776878e-02 2.240519222795860771e-02 3.328511749558901028e-02 4.649701611466000584e-02 6.007172420526599860e-02 7.262344200300276109e-02 8.300360571567844126e-02 9.027548605298481299e-02 9.379312228536805518e-02 9.331821070148481334e-02 8.915432537826128989e-02 8.228953865768907916e-02 7.451114921676309233e-02 6.829826361044694094e-02 6.598221008774160512e-02 6.811606282244170307e-02 7.288775218157632352e-02 7.756670748023654360e-02 8.000692769220046907e-02 7.918611074157153040e-02 7.526696104794813880e-02 6.953965229577174778e-02 6.419880279873668716e-02 6.157324984692490177e-02 6.263901452848684437e-02 6.616820149882828017e-02 6.975293298576780432e-02 7.124270192794272816e-02 6.932080991764721922e-02 6.350393911165017058e-02 5.398979803188906634e-02 4.151183535976447209e-02 2.733126181290275111e-02 1.430730314394423712e-02 1.382717118032346718e-02 2.583222061454960861e-02 3.846800886927785601e-02 4.894040061079157899e-02 5.606919674706523776e-02 5.902350956192724957e-02 5.733459383588777880e-02 5.115500925283384542e-02 4.164725960085515627e-02 3.164186357403129396e-02 2.640028209313893121e-02 2.941376071379465940e-02 3.595617124228414618e-02 4.067520161163754033e-02 4.154991905344999209e-02 3.900133909290377787e-02 3.532627034067075539e-02 3.374013769645408528e-02 3.568643065960352967e-02 3.924740297148944512e-02 4.167686892419585065e-02 4.163087192171927020e-02 3.953419401580499093e-02 3.728630813401007799e-02 3.725269917957831078e-02 4.032096623117745887e-02 4.521763850288696568e-02 5.013808685264032478e-02 5.405565070681894735e-02 5.685513052808274792e-02 5.896000208545049137e-02 6.084741153635844779e-02 6.268708965965821833e-02 6.428402328787176379e-02 6.529520822561150906e-02 6.550652895373006157e-02 6.498516003081562797e-02 6.405334475523646875e-02 6.312288498780788126e-02 6.248615974835865228e-02 6.219069823456713914e-02 6.208225709252271352e-02 6.198416691044639215e-02 6.189533327618978314e-02 6.209798884844380112e-02 6.311265120694341257e-02 6.548807885952045993e-02 6.951142767004493683e-02 7.502530499906913397e-02 8.147132762814504603e-02 8.808179051740241960e-02 9.407033093486090458e-02 9.875349413699506529e-02 1.016103299437284835e-01 1.023046085312341730e-01 1.006863273227951577e-01 9.678050522603849626e-02 9.076697962912275153e-02 8.295368664730916330e-02 7.374609378911071988e-02 6.361627957676546652e-02 5.307662499801556188e-02 4.266620130265413868e-02 3.296547065348523486e-02 2.466944387893607246e-02 1.872804653001790970e-02 1.618929110149487996e-02 1.694442050670562708e-02 1.936239438986845154e-02 2.202085022052843732e-02 2.427637240754216413e-02 2.593682267997687516e-02 2.701486143938113677e-02 2.761510235901285665e-02 2.788063838908489897e-02 2.796325858268475933e-02 2.800372355249994283e-02 2.811733509334985240e-02 2.838403580906398091e-02 2.884401077562906771e-02 2.949957246553547296e-02 3.032249456679404764e-02 3.126432098270821858e-02
6.481610126436365693e-02 6.411195075887694828e-02 6.277845058201302064e-02 6.078508210356811658e-02 5.812603381518644668e-02 5.482273392458528877e-02 5.092581826285926677e-02 4.651679059086262502e-02 4.171001240893645184e-02 3.665626298720590925e-02 3.154999800729158671e-02 2.664320668596522126e-02 2.226623644994554785e-02 1.883634355208160804e-02 1.677364473322942584e-02 1.622812390814696096e-02 1.684483110918195622e-02 1.796783453888494905e-02 1.900750832266308657e-02 1.958251672635346122e-02 1.951551670557495968e-02 1.882419872271324027e-02 1.774956798556710791e-02 1.680242844198952257e-02 1.670501300224977101e-02 1.801223390367083857e-02 2.063689100943527643e-02 2.392889320609348919e-02 2.708842864424284083e-02 2.939246385058388172e-02 3.026183250984919651e-02 2.931681991111303662e-02 2.650563834916881689e-02 2.245321418145829542e-02 1.938747203133873998e-02 2.154453568875299221e-02 3.023320862982888449e-02 4.267132014826936770e-02 5.641865427677213163e-02 6.981052666521758709e-02 8.151259167063451549e-02 9.040916262318629548e-02 9.565475255642424957e-02 9.678682728091407561e-02 9.386390631587772371e-02 8.761585532137328158e-02 7.958673277965858106e-02 7.215342315159022080e-02 6.799751930956744739e-02 6.857157667451797833e-02 7.278314715755127007e-02 7.790339259142257944e-02 8.141133746974800467e-02 8.190076721793371206e-02 7.923849662006093864e-02 7.448547621065866597e-02 6.963010101497398019e-02 6.685406034572589917e-02 6.722519641269153468e-02 6.984876644028825687e-02 7.258253263662571564e-02 7.335165720182398874e-02 7.083176190775371250e-02 6.453646698401213633e-02 5.468267455478198480e-02 4.202457083633118207e-02 2.779824556138492039e-02 1.458562490091599995e-02 1.296402883513183592e-02 2.449051680066804959e-02 3.701558585448932320e-02 4.761578967320171524e-02 5.507362710468239470e-02 5.845179363394320537e-02 5.713208475604968084e-02 5.113733033264656475e-02 4.159613201835456187e-02 3.151858159451397662e-02 2.668415067038050828e-02 3.059915224559305730e-02 3.781610869288236365e-02 4.277859150037277569e-02 4.344613989442919905e-02 4.024077502215659546e-02 3.551408580169494733e-02 3.277541742580842438e-02 3.402633400216888149e-02 3.753137156998687107e-02 4.043343014409141872e-02 4.144836860870840939e-02 4.113681220915096221e-02 4.117476679884526924e-02 4.298655007111507748e-02 4.651511570492095765e-02 5.053228131047518557e-02 5.387580312736416771e-02 5.615254318584463056e-02 5.771445649466854649e-02 5.922458425125699116e-02 6.111530419147156307e-02 6.328933505816627947e-02 6.525380795696013314e-02 6.649878527740041290e-02 6.680161623149770411e-02 6.631124304604574249e-02 6.543167249529445451e-02 6.459220848798560843e-02 6.403101683169429292e-02 6.372317170167020317e-02 6.349775798969833907e-02 6.325803424992321178e-02 6.316603817626786910e-02 6.368735431917214862e-02 6.544416501513697360e-02 6.891029951406581200e-02 7.412513531903579256e-02 8.063434490444344738e-02 8.766167086845448597e-02 9.434062541958193604e-02 9.988133649229344324e-02 1.036575533257889786e-01 1.052416613396207207e-01 1.044113386102073215e-01 1.011398716120845837e-01 9.557548273148627760e-02 8.801270843488914752e-02 7.885866575476392637e-02 6.859766958034470286e-02 5.775877240472057639e-02 4.689295058779860415e-02 3.657189451435190891e-02 2.743276328181072296e-02 2.030317302891312958e-02 1.627111043472339105e-02 1.585482592117099659e-02 1.779724630319120746e-02 2.038996284315636523e-02 2.272991388487192316e-02 2.451517201343528241e-02 2.572013011826820156e-02 2.643938299056187644e-02 2.681712027728122213e-02 2.701003406348718300e-02 2.716384678974108693e-02 2.739671797664230968e-02 2.778835656969520784e-02 2.837581307872543909e-02 2.915650558422674260e-02 3.009704246680349957e-02 3.114472335069965250e-02 3.223854549786538820e-02
6.649086365028403223e-02 6.638529071955562300e-02 6.568248041611823851e-02 6.432357276211818353e-02 6.227233772061327444e-02 5.951869361108457629e-02 5.608158486875140097e-02 5.201122367640572536e-02 4.739096805712576799e-02 4.233956691501621766e-02 3.701528598190092362e-02 3.162474130460864175e-02 2.644097300979721121e-02 2.183396888799864211e-02 1.829301181743471852e-02 1.632828827189254997e-02 1.610145974433423166e-02 1.713897822554563688e-02 1.866645274472896604e-02 2.005490990409812546e-02 2.093137257268267923e-02 2.114341724735962352e-02 2.073760585803793854e-02 1.997349008367268336e-02 1.933565140210676339e-02 1.943736939644021000e-02 2.070436208848515022e-02 2.304045683417836957e-02 2.587270392133047409e-02 2.845469031198709017e-02 3.008894047748709652e-02 3.024002207404118819e-02 2.864773901513005191e-02 2.556325310841318921e-02 2.232997343401675952e-02 2.217294355227849428e-02 2.810202360390820844e-02 3.905443963542903907e-02 5.245485568297438006e-02 6.632033840503470667e-02 7.910437589885091492e-02 8.950662116726823547e-02 9.648145452618298035e-02 9.933929488800564978e-02 9.788643474420867518e-02 9.258164601435714403e-02 8.469519674624333139e-02 7.640476970206118434e-02 7.052635908118322361e-02 6.927343886134418316e-02 7.248452944975633527e-02 7.770053577723648464e-02 8.210334037896652171e-02 8.388604145453927574e-02 8.259619157082030705e-02 7.905809439148335505e-02 7.505659484665049008e-02 7.259504052606954860e-02 7.270733108975288572e-02 7.468413047598186638e-02 7.661391118977255166e-02 7.654841894741466757e-02 7.321732553427201529e-02 6.618240877925382626e-02 5.572460845925176348e-02 4.266287328405896084e-02 2.826087183857390120e-02 1.495730782316514497e-02 1.251514387041855608e-02 2.346928555002186084e-02 3.577227870388978437e-02 4.640487744284818583e-02 5.412607208095561451e-02 5.789504347957865477e-02 5.693759069070947199e-02 5.113927378798028417e-02 4.159764137115792848e-02 3.153318951592031655e-02 2.726830551780140902e-02 3.217260306272609616e-02 4.008532211974811382e-02 4.531543335293895802e-02 4.580288037012992391e-02 4.194427764991404128e-02 3.607351474715301404e-02 3.189891440313044613e-02 3.213451216295833829e-02 3.552412100814886231e-02 3.913886504368389863e-02 4.166682549096579341e-02 4.358076283247370314e-02 4.598751974559270317e-02 4.934138588160803807e-02 5.301860176181538015e-02 5.599210899007071862e-02 5.768020424113058653e-02 5.830358753835849367e-02 5.870486247120692419e-02 5.977293083500532372e-02 6.181499946783165084e-02 6.438646490650225263e-02 6.668797897431137656e-02 6.809032527130753909e-02 6.841168352486802495e-02 6.790184307944252540e-02 6.703277696474038705e-02 6.622278658179946154e-02 6.564138250061934965e-02 6.521023450637261631e-02 6.478940313444503385e-02 6.441656165691725389e-02 6.445144956235068778e-02 6.552668814820748755e-02 6.827869758307404668e-02 7.298263261580724415e-02 7.935513154375972711e-02 8.665833842526014796e-02 9.396027047945124111e-02 1.003585148756101775e-01 1.051069397788303023e-01 1.076701585754537976e-01 1.077381841554513470e-01 1.052194371553902275e-01 1.002201078583205285e-01 9.301383374727799358e-02 8.400484033132106509e-02 7.368809781645578594e-02 6.261089906677355654e-02 5.134172903808469773e-02 4.045573060921194009e-02 3.055509088993330416e-02 2.236010106636505262e-02 1.686401172410704682e-02 1.500980674176103681e-02 1.621292368579430737e-02 1.863281856941190542e-02 2.102902009543811471e-02 2.293870160739671857e-02 2.427953490782103207e-02 2.512999044869087401e-02 2.563343131309220660e-02 2.595086130649399206e-02 2.623259946212263410e-02 2.659908652106890772e-02 2.712897064512503897e-02 2.785532189069899606e-02 2.877010331334131296e-02 2.983465259760805649e-02 3.099234327713462633e-02 3.218002482806625597e-02 3.333652177033054331e-02
6.760171422297980848e-02 6.804987126385858565e-02 6.796672413297132065e-02 6.726676175196735774e-02 6.588363544272278494e-02 6.377463932043482553e-02 6.092467282701530956e-02 5.734950707302848005e-02 5.309833539614463443e-02 4.825589304143874242e-02 4.294497774321245215e-02 3.733120495856920296e-02 3.163370463667940918e-02 2.614856492454428055e-02 2.129289453294953144e-02 1.764895894203546284e-02 1.584602952282443064e-02 1.604320051856674215e-02 1.759476111535805687e-02 1.959245009823265896e-02 2.137944465419509485e-02 2.259975749705811152e-02 2.312708906753591087e-02 2.303113302329472950e-02 2.257745362887350268e-02 2.221295331468614576e-02 2.245404912602990549e-02 2.362853263319134034e-02 2.563272465587238327e-02 2.795551158854426774e-02 2.990930489748280796e-02 3.084778058347675475e-02 3.032541962824454942e-02 2.829030907977458931e-02 2.546737112429965644e-02 2.402884789425498505e-02 2.722946745833524501e-02 3.602019088163572330e-02 4.845647068698306914e-02 6.233232659253471614e-02 7.586935768613534137e-02 8.757480103474926669e-02 9.620348395289345100e-02 1.008388491442663570e-01 1.010308107560330682e-01 9.695773774898358566e-02 8.959600695196205666e-02 8.086011919785858482e-02 7.351925929495810308e-02 7.032078002137287509e-02 7.211290182675847427e-02 7.701043280820098202e-02 8.204931292058831316e-02 8.503078174470792006e-02 8.516452104804278500e-02 8.303144019810229648e-02 8.021630814228024320e-02 7.852608759868394406e-02 7.886920667487104519e-02 8.058053435434844869e-02 8.189712655764921911e-02 8.100191883096134748e-02 7.672210312890394290e-02 6.871840509620630311e-02 5.738730815034013416e-02 4.366644046836559712e-02 2.891185333203571961e-02 1.555337245386387984e-02 1.257761716138860314e-02 2.284391479204660874e-02 3.480636542411427725e-02 4.537038564796729706e-02 5.328128835987272494e-02 5.739947581750680372e-02 5.679078735594636496e-02 5.119849048641512274e-02 4.169478043574711273e-02 3.174337460014513973e-02 2.820626656331902751e-02 3.415146996385141909e-02 4.277053957196490924e-02 4.829947845605024603e-02 4.865285376587065447e-02 4.417737028762842855e-02 3.711758767493900102e-02 3.123359991605757086e-02 3.004926925398369170e-02 3.325009293528395637e-02 3.790631340191847470e-02 4.245689200147264447e-02 4.694396053384856937e-02 5.165638586960291656e-02 5.623592405951777923e-02 5.979195857937637248e-02 6.157994736919884110e-02 6.156569051600647297e-02 6.057465139743160865e-02 5.994766493046570222e-02 6.075772141478916200e-02 6.308691319168406586e-02 6.607860138051428744e-02 6.864988891968638873e-02 7.011320728500122779e-02 7.036983943174776601e-02 6.977583863336020431e-02 6.884907571493667500e-02 6.797271601766553817e-02 6.724891701349647311e-02 6.658189963811923795e-02 6.591885013358139700e-02 6.548241318906410091e-02 6.584329029517274612e-02 6.774302701199476362e-02 7.170555315593170331e-02 7.769120065879901726e-02 8.507010150709418128e-02 9.287622091353957277e-02 1.000948832161385055e-01 1.058458417976680804e-01 1.094675448811523455e-01 1.105443152173791882e-01 1.089038506721552030e-01 1.045973742846020155e-01 9.786793078715312622e-02 8.911048929631761040e-02 7.882761386505748868e-02 6.758512803673692726e-02 5.597319521731243530e-02 4.458036003272147774e-02 3.399398611927997166e-02 2.485574638990042939e-02 1.801205313399886071e-02 1.455123653271690569e-02 1.468304353257783579e-02 1.676584380882610928e-02 1.917216427476998997e-02 2.120210779967723197e-02 2.268798520044041506e-02 2.368310295982016880e-02 2.432726664906170039e-02 2.478494925333884699e-02 2.521054622659103100e-02 2.572603540846180384e-02 2.640803486934968289e-02 2.728475175253795154e-02 2.834223477050077170e-02 2.953664160131929187e-02 3.080795391164966104e-02 3.209164233821395346e-02 3.332687323626149639e-02 3.446143720921181208e-02
6.822027221088268478e-02 6.913517425359873292e-02 6.961724204035898977e-02 6.955785699982157400e-02 6.886276451964497280e-02 6.745732383268293608e-02 6.529149866402800262e-02 6.234431465638847619e-02 5.862756313916198114e-02 5.418870003758616966e-02 4.911323157745684648e-02 4.352752484812792699e-02 3.760424357794620032e-02 3.157520843806232991e-02 2.576161193451363338e-02 2.063695415284465609e-02 1.690544262301262035e-02 1.535388809746747116e-02 1.610427553179824903e-02 1.826705070605901676e-02 2.079678989780671741e-02 2.302795448513245136e-02 2.463015250355682015e-02 2.550267746986903741e-02 2.573168592187691575e-02 2.557843271869840798e-02 2.544684299512283213e-02 2.576986635528416905e-02 2.679996363555578465e-02 2.842794129774946915e-02 3.019695030679147782e-02 3.148855482411739432e-02 3.174116853478868572e-02 3.066215258566746746e-02 2.852052807273005447e-02 2.664393791348702509e-02 2.770772320279438553e-02 3.394276477847039258e-02 4.476161174103505946e-02 5.809467314410173694e-02 7.196471833569290100e-02 8.468258758525321062e-02 9.480542465855661127e-02 1.011927880112066247e-01 1.031375856992930995e-01 1.005319788504903666e-01 9.404532832482863369e-02 8.528920199815884229e-02 7.685268557727470418e-02 7.176279326081298759e-02 7.180000497077786148e-02 7.592468033415000761e-02 8.125616604514074304e-02 8.525479910615343937e-02 8.678507889662050168e-02 8.618220461500407381e-02 8.483737542630900852e-02 8.435035363793527696e-02 8.543498570363952660e-02 8.734691935406602159e-02 8.836930442933388363e-02 8.678159916925813622e-02 8.152415843134563911e-02 7.239560891785092045e-02 5.995769913942134571e-02 4.532473126408014669e-02 3.001838080961699226e-02 1.658754961852339227e-02 1.325080061619105486e-02 2.267787493725097192e-02 3.417527592689489913e-02 4.456848017599953499e-02 5.259077641022928684e-02 5.700978400336658564e-02 5.673064235345455508e-02 5.135256357324356064e-02 4.193089205476535630e-02 3.220325835946533100e-02 2.953010086266050910e-02 3.652859864344257246e-02 4.585672001636559303e-02 5.172281755419715077e-02 5.200571623608730293e-02 4.698061474610517457e-02 3.874224883467290714e-02 3.092628014203143913e-02 2.783572221651202383e-02 3.075586928972409012e-02 3.688704880254490420e-02 4.397769274310794896e-02 5.124571277768535937e-02 5.809486618095405230e-02 6.359387745028934058e-02 6.679166041571495127e-02 6.727530594185579527e-02 6.554935592865196448e-02 6.304250212712358969e-02 6.158089966620164390e-02 6.234311425327312972e-02 6.507157681835243346e-02 6.846184959444781559e-02 7.120124993495120791e-02 7.260926522430288799e-02 7.270129014812194701e-02 7.193374809558455985e-02 7.084662602619865024e-02 6.977476439642106565e-02 6.877168437757802399e-02 6.777315921400629828e-02 6.687192413436322813e-02 6.651361785924934933e-02 6.745866969901095911e-02 7.045004334793088241e-02 7.575312478459683696e-02 8.293880572154720132e-02 9.106398926824887941e-02 9.901437697207815525e-02 1.057639156105787820e-01 1.105048709832284343e-01 1.126949364557633254e-01 1.120620861301829391e-01 1.085866503107918712e-01 1.024687226347765212e-01 9.408539667981272170e-02 8.394193324800615363e-02 7.262146187694040744e-02 6.073851270610403086e-02 4.890289058780772358e-02 3.770386645816738158e-02 2.773516821536790508e-02 1.970453304887145873e-02 1.461954862950558265e-02 1.332318409777603560e-02 1.481955407635932552e-02 1.716017920365485797e-02 1.930024457372528021e-02 2.094052998106148145e-02 2.209534150418570458e-02 2.289702666554378069e-02 2.351238048161554892e-02 2.409918773738521994e-02 2.478004500531539103e-02 2.562844823350479001e-02 2.666687902020488735e-02 2.787518604391124935e-02 2.920469038133124973e-02 3.059275861729482751e-02 3.197443447168224484e-02 3.329015991054498635e-02 3.449013337568018756e-02 3.553628936658269344e-02
6.847303665266159245e-02 6.972650201824254212e-02 7.067436849477366778e-02 7.119030544876071842e-02 7.115640410278589734e-02 7.046891532248307499e-02 6.904402778053211898e-02 6.682341918898539179e-02 6.377926522237446771e-02 5.991843612266886665e-02 5.528578875444353780e-02 4.996684382641886080e-02 4.409089285297346922e-02 3.783714451077784674e-02 3.145003919845965751e-02 2.527789822111321805e-02 1.986214161828834049e-02 1.606956597053211741e-02 1.489357073837437213e-02 1.634733132102265951e-02 1.921388101571010545e-02 2.232962202568820886e-02 2.504521145858663866e-02 2.706259936139596492e-02 2.830416893802662273e-02 2.886550366958489169e-02 2.899555603573969811e-02 2.905384135405786675e-02 2.940236159310136849e-02 3.023538323600014066e-02 3.144229197892235705e-02 3.262042998792957088e-02 3.323735559712968218e-02 3.285927063092421857e-02 3.142363984476864019e-02 2.962551198404074146e-02 2.934433205473972045e-02 3.309338651256553410e-02 4.174215921849311339e-02 5.392113028500314376e-02 6.761896158551844449e-02 8.096977696023957560e-02 9.233869568456437582e-02 1.003677239770614099e-01 1.040960680998312265e-01 1.031276785737746254e-01 9.781690627617350975e-02 8.944890230782903684e-02 8.034475162308941931e-02 7.358181648798851893e-02 7.166735770032335584e-02 7.457009596899515091e-02 7.977785310403724683e-02 8.451975752768881023e-02 8.732820710525342200e-02 8.829954671410847333e-02 8.864497404564582184e-02 8.975245466413896145e-02 9.208525988333342294e-02 9.471289984031540377e-02 9.585860656056674478e-02 9.383899132217640715e-02 8.769691181163594140e-02 7.739048749609334088e-02 6.368773459159253469e-02 4.793453374769855030e-02 3.189063554156731234e-02 1.832192569012202135e-02 1.462613076649952812e-02 2.302034734936772228e-02 3.391989832103781827e-02 4.404187364328843168e-02 5.209594209415278204e-02 5.676255979836618976e-02 5.678896324343650492e-02 5.163241285389211926e-02 4.234216142524237919e-02 3.295273198856586705e-02 3.124191852200711508e-02 3.927106956407173943e-02 4.930589614994782682e-02 5.555384510910135742e-02 5.584460533767125756e-02 5.036225649651795977e-02 4.100732746853437416e-02 3.112656987931140123e-02 2.559153862772760302e-02 2.811694222039779964e-02 3.626602280278357765e-02 4.635059288206215544e-02 5.645433875016771241e-02 6.520876324763044685e-02 7.133906964489108993e-02 7.396724104781457476e-02 7.305252226651368086e-02 6.964970074057008631e-02 6.579371740555615966e-02 6.375576351971666555e-02 6.469721231240475878e-02 6.790255612409838715e-02 7.162359749081949334e-02 7.439615179670101830e-02 7.560900775964449205e-02 7.541113506141536305e-02 7.434726618636677831e-02 7.296082076723212073e-02 7.153986637582869512e-02 7.012342693040077291e-02 6.873524192077458406e-02 6.766719382379708658e-02 6.760219165273183284e-02 6.942104746452971986e-02 7.371696071181382814e-02 8.036747632082021087e-02 8.854421426984353249e-02 9.706810952758831990e-02 1.047625240144009068e-01 1.106529809898566530e-01 1.140465986021797495e-01 1.145490514916268077e-01 1.120503354673402091e-01 1.066920258994623200e-01 9.882194970145302682e-02 8.894088171486246031e-02 7.764618136645293212e-02 6.557779755634017549e-02 5.337269102966524931e-02 4.163546709716673538e-02 3.093916802897185916e-02 2.188921396030357389e-02 1.530888685867189646e-02 1.230273215947392390e-02 1.285017612088619129e-02 1.499757123656243404e-02 1.722758074966494052e-02 1.903182365834434411e-02 2.036339368779168865e-02 2.134152482690031619e-02 2.213384088415553883e-02 2.290067759060470179e-02 2.376417567742543369e-02 2.479354165080408304e-02 2.600477006848607789e-02 2.737147905749285140e-02 2.884079766151724511e-02 3.034850685694549452e-02 3.183034415878756990e-02 3.322905149860334861e-02 3.449807420114554823e-02 3.560301917088959378e-02 3.652170721512082441e-02
6.854041846174176167e-02 6.996757675880520277e-02 7.123864407199290150e-02 7.221678007076201555e-02 7.276668325915429392e-02 7.276056326037252941e-02 7.208437946115901773e-02 7.064418913969483516e-02 6.837231415318713312e-02 6.523296487748449224e-02 6.122699320609609197e-02 5.639562972692492571e-02 5.082348030280447321e-02 4.464192648895358440e-02 3.803598120146225309e-02 3.126230728378048135e-02 2.469821350803107565e-02 1.896742732142796609e-02 1.515727413175080307e-02 1.452519045703609506e-02 1.684315729259165326e-02 2.049206764913766993e-02 2.423800778527892066e-02 2.747331108122837845e-02 2.993532652838326591e-02 3.156499509548423010e-02 3.246021919291235125e-02 3.285155183073331514e-02 3.305475504376469142e-02 3.337195514940204111e-02 3.395336371087707278e-02 3.469403886079114319e-02 3.525285859251132969e-02 3.520778776477886951e-02 3.430463695907741417e-02 3.278995461359152097e-02 3.182325891142675361e-02 3.354675562230147873e-02 3.974648727435375201e-02 5.017638318279006582e-02 6.313150052662717948e-02 7.665316050043459450e-02 8.893258413764343340e-02 9.840483479613974793e-02 1.038629377230686351e-01 1.046247959680988437e-01 1.007260917754935203e-01 9.311254930541469632e-02 8.378469114878236979e-02 7.569399032752634204e-02 7.180464568412321669e-02 7.309905251604299770e-02 7.771934676602858250e-02 8.284015027229885142e-02 8.670647524409287599e-02 8.919766084820418550e-02 9.137089475938550698e-02 9.440633167482519184e-02 9.846880050676143359e-02 1.023461880628300097e-01 1.040987548984860511e-01 1.020081484850789005e-01 9.518954475859894848e-02 8.376544181373117570e-02 6.873983034605539444e-02 5.173685516824595015e-02 3.481407951832169584e-02 2.099330815755323307e-02 1.677789746096214341e-02 2.391052989753388730e-02 3.406334699411992656e-02 4.381452353997291466e-02 5.182108879668895912e-02 5.667853998634685836e-02 5.698216320714798167e-02 5.205350130597052871e-02 4.294763269201823386e-02 3.400551673877143938e-02 3.330951487212580747e-02 4.232072458550621002e-02 5.305678688660161318e-02 5.973600608334295875e-02 6.012399515441382153e-02 5.429383147249149805e-02 4.392155499524515866e-02 3.195066077192575127e-02 2.344820768754992540e-02 2.544650249036105316e-02 3.624469086022807929e-02 4.964089333589695452e-02 6.250227397517879591e-02 7.290019945793990708e-02 7.939051775214168993e-02 8.125813253826978666e-02 7.887877463865625161e-02 7.388610699335373955e-02 6.892434263046030851e-02 6.663172794325773751e-02 6.798214492451105928e-02 7.169728657411843231e-02 7.563411665674023288e-02 7.827012190255101809e-02 7.911815929313770202e-02 7.847184691191741446e-02 7.695221239206832820e-02 7.509749035415037854e-02 7.316535968001176837e-02 7.122527649579325770e-02 6.944646267419041230e-02 6.836018775649618795e-02 6.886315029370762564e-02 7.183141782189249314e-02 7.753959821319300616e-02 8.540399099777465364e-02 9.425248460950273743e-02 1.027684412713318340e-01 1.097921416227045782e-01 1.144534427623939282e-01 1.162091700699224850e-01 1.148354545383560299e-01 1.103959590881532782e-01 1.031944708526885274e-01 9.371725565431676674e-02 8.257052616348749263e-02 7.041878879896470989e-02 5.793010003058646912e-02 4.573486257631195068e-02 3.440772415890430702e-02 2.449366682621410135e-02 1.663415985100529307e-02 1.183384851573621339e-02 1.096394901181783031e-02 1.269594200937194245e-02 1.497731000620833829e-02 1.695522617197688098e-02 1.848338305292684600e-02 1.965947481139172434e-02 2.065012584646924026e-02 2.161731238769737384e-02 2.268155178150800880e-02 2.390660341463189675e-02 2.530141756409755652e-02 2.683368437661689046e-02 2.844731303608025522e-02 3.007776601956558063e-02 3.166273040545494050e-02 3.314832503492243232e-02 3.449207040491124310e-02 3.566379890454173668e-02 3.664530451462096744e-02 3.742920326724305524e-02
6.865007945292667113e-02 7.005825041415708609e-02 7.147256353187707301e-02 7.275472009019033626e-02 7.376023261396123798e-02 7.434451470634420578e-02 7.436930156807831926e-02 7.370941679808913627e-02 7.225973397758016226e-02 6.994201886932087386e-02 6.671124024657848484e-02 6.256095318732214638e-02 5.752754328172022397e-02 5.169357548726317975e-02 4.519147632754309807e-02 3.821105734292191969e-02 3.102040605725700159e-02 2.402733691787578910e-02 1.795592234828113573e-02 1.419775533958167468e-02 1.432893826461113969e-02 1.766386472227753079e-02 2.215320940983343811e-02 2.656494018232469570e-02 3.035226994997623079e-02 3.328627011947439540e-02 3.532006913901968720e-02 3.654682377683775990e-02 3.717392169900738536e-02 3.747502427987763757e-02 3.770221474294936648e-02 3.797458030209491936e-02 3.820349463204435886e-02 3.812400020933943978e-02 3.745646607681049622e-02 3.618250866974762059e-02 3.491484347969793511e-02 3.519719368651920421e-02 3.902585622080579492e-02 4.724496833802925566e-02 5.886497133883750871e-02 7.202828953393057565e-02 8.480239151385411678e-02 9.543374538261277518e-02 1.024812466717562598e-01 1.049832748411643896e-01 1.026572146311585804e-01 9.610308928974205245e-02 8.697238578395961872e-02 7.797229793346723004e-02 7.225748658692252024e-02 7.167614336417976739e-02 7.523747308728606642e-02 8.029370330722834792e-02 8.488962887867838869e-02 8.873117629069982026e-02 9.276646908341565356e-02 9.798510734484063012e-02 1.042124277256577941e-01 1.098664715939645237e-01 1.127454850641847611e-01 1.110177719494905429e-01 1.038270773164968741e-01 9.145120446424384597e-02 7.514872505383947410e-02 5.685806512195482054e-02 3.897238893854639008e-02 2.474377681951470467e-02 1.975866235460545239e-02 2.538673828356005982e-02 3.461621078686801661e-02 4.389034323913890145e-02 5.176809077206086240e-02 5.675497611539824516e-02 5.730219762070151018e-02 5.260570263344833963e-02 4.373797765031865042e-02 3.533865052068544538e-02 3.566617553771174454e-02 4.559533115956605764e-02 5.702457816330990664e-02 6.418676681605950396e-02 6.476812149919318473e-02 5.870796813320370428e-02 4.743502022723851408e-02 3.344034046176653369e-02 2.155968914213439100e-02 2.290686038319190293e-02 3.701021020281101970e-02 5.385549916497190531e-02 6.930088125735631155e-02 8.106715193842309319e-02 8.765734837425295800e-02 8.859013224562693745e-02 8.471243484425097781e-02 7.827973950420392957e-02 7.254038561444386968e-02 7.036980058869142518e-02 7.234184821123332276e-02 7.654543997543107603e-02 8.053418550476794391e-02 8.282564085782020968e-02 8.310358403630843660e-02 8.181394658267357456e-02 7.964728225610377688e-02 7.713980043124993302e-02 7.454683234039195805e-02 7.201817867294336983e-02 6.992045517761734386e-02 6.904021754126028754e-02 7.041240127516588954e-02 7.473545441186441041e-02 8.182233676605536743e-02 9.063332094346115975e-02 9.975313087098905407e-02 1.078262746623827872e-01 1.137770859259926853e-01 1.168827561549947158e-01 1.167773306201474459e-01 1.134226500467475085e-01 1.070596029847683123e-01 9.814641594423260951e-02 8.728990376533815598e-02 7.517594252608587879e-02 6.250552267297466991e-02 4.994262872426894623e-02 3.808098345860348732e-02 2.744204345637596756e-02 1.853913116386177173e-02 1.210733838789605776e-02 9.364453602176983638e-03 1.028421819165578274e-02 1.254010715134662793e-02 1.470146191830766676e-02 1.645002022818046333e-02 1.784880210656968752e-02 1.906144952253631397e-02 2.025081450803785724e-02 2.153466884667038991e-02 2.297030324571451912e-02 2.455938073715902351e-02 2.626435096978910200e-02 2.802719021595744681e-02 2.978449872287241770e-02 3.147724798038249727e-02 3.305601032933729727e-02 3.448314690560767837e-02 3.573314622976818400e-02 3.679185676296779089e-02 3.765503877335753952e-02 3.832650207774940948e-02
6.906270345091691798e-02 7.024565421691709999e-02 7.159665062341785680e-02 7.298697654641222998e-02 7.427314486701670770e-02 7.530310794747870073e-02 7.592273907877146455e-02 7.598271158812951176e-02 7.534581910637898339e-02 7.389459580176346853e-02 7.153890019498423958e-02 6.822299501681870770e-02 6.393164802556677850e-02 5.869495910693722784e-02 5.259210421485199793e-02 4.575528313691365478e-02 3.837782497872936627e-02 3.073799561008897299e-02 2.327510146228149376e-02 1.683634692404780211e-02 1.323971069580824438e-02 1.440135988744654580e-02 1.887452714845182927e-02 2.424155094963889243e-02 2.934998474337663019e-02 3.372170166972515010e-02 3.715520313939639496e-02 3.960797833203275747e-02 4.116144167892851757e-02 4.199590576732725039e-02 4.234504485525762002e-02 4.242001812832831703e-02 4.232182979102777631e-02 4.199276383176517302e-02 4.126565960522490112e-02 4.004154632986503537e-02 3.858990277616633491e-02 3.789762690173963805e-02 3.969508817506262749e-02 4.548519758738935048e-02 5.522796485314818149e-02 6.746541112249326844e-02 8.025298911370658261e-02 9.168308459890657514e-02 1.000978825989876364e-01 1.042669702463651371e-01 1.035935419900566867e-01 9.833001543558056445e-02 8.976497979850468767e-02 8.029101171013806881e-02 7.303618049251821287e-02 7.046730913222597203e-02 7.253940736703005931e-02 7.703094337907162581e-02 8.192068746693120795e-02 8.681318973047913445e-02 9.261906793890935241e-02 1.001744057622827588e-01 1.089319055818837312e-01 1.168569169335617192e-01 1.213906336733092672e-01 1.205063365299992861e-01 1.133223053876547676e-01 1.002502827879171582e-01 8.281108701417355666e-02 6.328177084765246319e-02 4.440533476763206672e-02 2.960146031149539503e-02 2.359723255632153321e-02 2.749405918858946821e-02 3.558760218912464246e-02 4.425769104327798714e-02 5.191481523085381827e-02 5.695993320006530192e-02 5.770823251725224617e-02 5.324336990801691732e-02 4.466498803405807849e-02 3.688579833998079788e-02 3.821304192214122070e-02 4.898955248371908433e-02 6.110049760840788324e-02 6.879637827949290629e-02 6.966921899822035857e-02 6.349689528407237438e-02 5.143819061081607996e-02 3.553564241750926944e-02 2.006652136451917562e-02 2.072223241190039936e-02 3.870108450988907212e-02 5.895556882974312823e-02 7.675059537791785458e-02 8.960013070754106745e-02 9.603326858515758013e-02 9.587166193211218990e-02 9.050237579765360585e-02 8.285627637821650626e-02 7.675829053881363939e-02 7.512298501003891738e-02 7.788787431289799501e-02 8.249513216358225765e-02 8.632021160029260121e-02 8.801731758029618380e-02 8.748245778564918418e-02 8.532283768848235306e-02 8.229955347619395678e-02 7.896001375651651166e-02 7.559179197881794876e-02 7.247398540412733348e-02 7.020919162585730067e-02 6.981716452668705608e-02 7.233576410972628046e-02 7.809614967195063762e-02 8.637625664446831053e-02 9.575894739925429333e-02 1.047031928943951695e-01 1.119013782181748212e-01 1.164162256170396814e-01 1.177061984381662374e-01 1.156021391866685344e-01 1.102582991607306551e-01 1.020870461878964214e-01 9.168396353375714292e-02 7.975021955836443521e-02 6.701915852422919706e-02 5.419356262257805229e-02 4.189951259025786329e-02 3.066409968030012548e-02 2.093410422873542148e-02 1.319914331116036135e-02 8.410050849465574782e-03 7.843515817185075373e-03 9.902887422957968103e-03 1.225690687296828937e-02 1.425587431899308019e-02 1.590609429052918314e-02 1.736679672850053799e-02 1.880160647588660291e-02 2.032472247340880861e-02 2.198623484228328859e-02 2.378067205849014945e-02 2.566630785898612113e-02 2.758471638893239888e-02 2.947519274730320271e-02 3.128332686597712353e-02 3.296515117011424717e-02 3.448850221926964138e-02 3.583275971754344008e-02 3.698764550140795637e-02 3.795147428216457536e-02 3.872912016140275110e-02 3.932992229841419940e-02
7.004843826586577837e-02 7.080676942513067229e-02 7.187798919553396726e-02 7.315587952963235885e-02 7.451021297280198408e-02 7.579291993116399340e-02 7.684461119276449204e-02 7.750143972889955712e-02 7.760244155433326796e-02 7.699743151445616329e-02 7.555532894923676357e-02 7.317255643047607117e-02 6.978098357135360807e-02 6.535484988624958025e-02 5.991627018951407174e-02 5.353943392120800310e-02 4.635480735338323027e-02 3.855769787084262906e-02 3.043486707527111659e-02 2.245742724429077020e-02 1.562491704306814486e-02 1.235939431224079149e-02 1.484325316197923281e-02 2.052674863537789704e-02 2.679449766914586417e-02 3.263137827054803097e-02 3.762325439993882692e-02 4.158616309227311514e-02 4.447310207226006645e-02 4.634679564724893813e-02 4.735711232435684676e-02 4.770016872577951400e-02 4.755526470435272879e-02 4.701956229312242302e-02 4.608524459473766627e-02 4.471123530179069855e-02 4.302117910896736258e-02 4.160921643277663839e-02 4.177818587682956969e-02 4.518652206960122042e-02 5.264771014392407439e-02 6.339818829410631684e-02 7.567576301329383137e-02 8.748488201659915253e-02 9.697622937071065374e-02 1.026649400027559861e-01 1.036471544422493674e-01 9.982839140987471993e-02 9.212793474870598076e-02 8.258621404127514110e-02 7.415318749533592046e-02 6.964206066459321942e-02 6.988236172358731901e-02 7.328474768718175325e-02 7.793335982631353909e-02 8.343580141145465201e-02 9.077201762109265992e-02 1.006898031125625786e-01 1.122461286856187013e-01 1.228761435702702132e-01 1.295741216568657150e-01 1.300355282372614441e-01 1.232905606132725790e-01 1.098514531355772872e-01 9.149712395284008426e-02 7.085559372450508930e-02 5.101633270774519335e-02 3.550284808505831807e-02 2.829523041322871621e-02 3.028415106421745648e-02 3.699818585934522980e-02 4.489971974284658052e-02 5.221885112194500633e-02 5.723037891017961759e-02 5.812088985637824806e-02 5.387748286895970018e-02 4.563386012723123775e-02 3.853527987497978174e-02 4.082221643476161010e-02 5.237545125993316869e-02 6.515110329854516269e-02 7.342624168259445638e-02 7.468509000280211529e-02 6.851035493976023738e-02 5.576383957694323185e-02 3.807192392409098486e-02 1.903099239666405235e-02 1.918381918094334490e-02 4.138857667716708266e-02 6.487587744686955371e-02 8.474539227568697597e-02 9.837679463260592949e-02 1.043904459089920606e-01 1.029902269808822962e-01 9.618887445437351857e-02 8.765023098529975409e-02 8.170330936829003909e-02 8.102291523567138609e-02 8.468386052054928392e-02 8.953823790179088471e-02 9.292977659640933030e-02 9.374061146969173142e-02 9.211795649336147751e-02 8.884319981207670913e-02 8.475607219291798888e-02 8.043425070293611090e-02 7.623304371778845401e-02 7.260294863406459298e-02 7.039812401513149964e-02 7.079763529867197369e-02 7.465641350806115351e-02 8.178115051719123119e-02 9.093320641654385750e-02 1.004423996481583342e-01 1.087535070219858568e-01 1.146774183678625075e-01 1.174578339199891103e-01 1.167593647028347809e-01 1.126201300781766723e-01 1.053836377967359711e-01 9.561797619323517128e-02 8.402991547622419566e-02 7.138165338764815293e-02 5.841730334075476150e-02 4.580496383516463599e-02 3.409924812634360092e-02 2.373122443884397026e-02 1.504991410963481963e-02 8.542334614631689679e-03 5.642801196188870945e-03 7.049840942059537943e-03 9.602198382279263089e-03 1.189213927743229711e-02 1.382730978121945661e-02 1.556413453951510130e-02 1.726871846433181146e-02 1.905152421560990170e-02 2.095511039129430847e-02 2.296739877459053752e-02 2.504381383344471412e-02 2.712715325463039076e-02 2.916093121050748055e-02 3.109658305646083309e-02 3.289644806039514896e-02 3.453425495275350143e-02 3.599422323394864398e-02 3.726941516382318437e-02 3.835971756808490701e-02 3.926972823920614475e-02 4.000678232003518353e-02 4.057932044094336721e-02
7.185395123281851371e-02 7.202082802257976646e-02 7.260909877177106064e-02 7.354866009599024534e-02 7.473655005427248810e-02 7.604222867786780693e-02 7.731385739443549787e-02 7.838508218593666366e-02 7.908224861900339797e-02 7.923219721261924586e-02 7.867075187559526006e-02 7.725179928550740538e-02 7.485658462680314096e-02 7.140263034405680553e-02 6.685160797869309224e-02 6.121564420796699046e-02 5.456206418372954586e-02 4.701785888283938064e-02 3.877857167985972187e-02 3.013745896664346210e-02 2.159713029257836342e-02 1.434788502106736433e-02 1.166794473977443049e-02 1.574114768049943158e-02 2.265725253539643130e-02 2.984555429082166172e-02 3.644912032164428217e-02 4.210342893560243410e-02 4.662985369925738005e-02 4.996736786236277705e-02 5.215307013260896823e-02 5.330341223043488785e-02 5.357984529643615434e-02 5.313961513105419643e-02 5.209260885383140693e-02 5.050503698554610621e-02 4.849671062523155246e-02 4.645626244808388067e-02 4.531308488977468102e-02 4.656211066442113300e-02 5.153743297250486244e-02 6.030423981231197023e-02 7.153661551311799038e-02 8.326872719087574648e-02 9.349859226255596845e-02 1.005039546207918688e-01 1.030825295134889241e-01 1.007944411752392661e-01 9.418533402119387554e-02 8.492368102749552061e-02 7.568782091569993542e-02 6.940030212748617144e-02 6.758140016307746800e-02 6.938254125814710682e-02 7.317213761171201258e-02 7.869364688807420349e-02 8.714762792939133307e-02 9.929840572717743563e-02 1.137959570641045304e-01 1.274734785046983399e-01 1.367965299202063834e-01 1.391020610730906715e-01 1.332627795771620105e-01 1.198456533368986165e-01 1.008702362829699273e-01 7.931563855530197882e-02 5.860475811388349970e-02 4.231970711009324509e-02 3.382105106384765414e-02 3.380502608739579390e-02 3.888940159291785076e-02 4.580855587280251856e-02 5.262697863458349473e-02 5.747545864205808736e-02 5.842072756736280820e-02 5.437155338860502618e-02 4.649968160416381724e-02 4.013212028855541597e-02 4.333964757468835444e-02 5.560273651071014761e-02 6.901745771905135052e-02 7.790693788965145916e-02 7.963591102236229624e-02 7.355235121605914472e-02 6.018854986938514118e-02 4.079526052422816768e-02 1.836871321801698126e-02 1.862290750524446883e-02 4.508655705060736485e-02 7.154207436530864161e-02 9.317207000116661808e-02 1.072547928822517593e-01 1.125729171141993668e-01 1.098096915722071298e-01 1.017065736331023984e-01 9.270958551264509018e-02 8.750276505535872773e-02 8.816227049762379031e-02 9.272962850958006709e-02 9.759681604269376809e-02 1.002309069519784213e-01 9.982724611104018542e-02 9.682304924898384180e-02 9.219048706077408173e-02 8.685962069111628769e-02 8.145794191979634224e-02 7.643956127575175785e-02 7.245527574178897701e-02 7.059159791647598436e-02 7.205399879256894902e-02 7.731136052732469344e-02 8.556909192543808718e-02 9.517179847704844431e-02 1.043330948181952766e-01 1.115775320598034054e-01 1.158894911473450501e-01 1.167253121121375886e-01 1.139707919352186544e-01 1.078714034142230216e-01 9.894606571216228719e-02 8.789295726920194618e-02 7.549601020543457441e-02 6.254016080028611257e-02 4.974183497217738587e-02 3.769903730530280161e-02 2.686381547973159742e-02 1.754184479188196713e-02 9.947719216574038917e-03 4.582240558183591807e-03 3.984358294108975365e-03 6.715178415299379554e-03 9.356326200914684074e-03 1.161341773215040021e-02 1.365386832009887058e-02 1.565202538681962491e-02 1.771534564961443556e-02 1.987873661025058719e-02 2.212412900005077121e-02 2.440538436993514027e-02 2.666798763959179683e-02 2.886097307981069782e-02 3.094260100737877828e-02 3.288208765395938399e-02 3.465914281879006048e-02 3.626238440237231075e-02 3.768724627254778359e-02 3.893376934607158113e-02 4.000456524805710151e-02 4.090318075840342765e-02 4.163302127583742851e-02 4.219690022308381777e-02
7.466391381140935479e-02 7.413232633704845698e-02 7.407590581587150669e-02 7.447210769931035534e-02 7.525935062750108151e-02 7.633967265428868998e-02 7.758368270862017746e-02 7.883682583857506976e-02 7.992634543164664485e-02 8.066880219158528709e-02 8.087830210740581949e-02 8.037558765410653117e-02 7.899792073525839509e-02 7.660936845519114580e-02 7.311082814306968380e-02 6.844900396534797649e-02 6.262367213906815111e-02 5.569309937270750660e-02 4.777883248531691884e-02 3.907480510707493637e-02 2.987872094712914692e-02 2.072423450593242553e-02 1.304524522527209483e-02 1.130985696755323899e-02 1.715198865883154136e-02 2.529198598134020995e-02 3.342878871852827255e-02 4.084850455736730584e-02 4.721634829886186407e-02 5.234558510387603281e-02 5.615114760092572432e-02 5.863756611778327826e-02 5.988534669030035062e-02 6.002507094283709294e-02 5.920354571959480366e-02 5.756377780003284900e-02 5.527670628452231727e-02 5.266482777514448071e-02 5.042100810185986409e-02 4.978520847263478294e-02 5.226899423158468116e-02 5.867724538860156352e-02 6.835262358491320245e-02 7.954043098494485708e-02 9.015014737546921120e-02 9.824170844607657549e-02 1.023218212286011869e-01 1.016050694931420612e-01 9.625688168863787142e-02 8.755907198744145026e-02 7.786322086636007778e-02 7.002672302826236372e-02 6.603295873402503791e-02 6.576529061623288819e-02 6.801825135416524060e-02 7.281262689980172453e-02 8.177339423480993463e-02 9.584401597559583097e-02 1.132681735628494751e-01 1.302095785158679520e-01 1.425355160594979076e-01 1.471507949354031453e-01 1.426974909033290329e-01 1.297396112725156259e-01 1.105049829818733620e-01 8.831077203919504570e-02 6.689497368348262807e-02 4.987293200351111677e-02 4.010240972728579267e-02 3.808372312591746384e-02 4.132316807350062959e-02 4.699939087955048306e-02 5.308948765306617523e-02 5.758561471016013927e-02 5.845210603277761763e-02 5.454237915679401028e-02 4.706855032082223750e-02 4.148284926577656267e-02 4.558790820708798902e-02 5.849926747187574050e-02 7.251454057711254064e-02 8.203620308431749941e-02 8.430055994690333065e-02 7.837697837075248419e-02 6.443258840074528315e-02 4.338236135220437800e-02 1.782854507593927343e-02 1.933267208648526206e-02 4.978238462776098106e-02 7.888061227161077826e-02 1.019050020940213130e-01 1.160630313343390674e-01 1.203899773916604771e-01 1.161691046926114218e-01 1.069895076190923028e-01 9.809815940588123562e-02 9.427134070845508140e-02 9.657383283420477305e-02 1.019462325089716542e-01 1.065128470526725823e-01 1.080176403648848288e-01 1.060488003061996615e-01 1.013720646060331382e-01 9.516765593269863044e-02 8.846616123150061184e-02 8.195959180036344049e-02 7.622268488251630891e-02 7.211474788986568796e-02 7.088907498748690805e-02 7.359472667964918335e-02 8.014608134364052672e-02 8.917312756951453756e-02 9.875077932285718230e-02 1.071012895745702409e-01 1.129026067440675601e-01 1.153535792299077017e-01 1.141438495813696663e-01 1.093844434942355254e-01 1.015169276005640636e-01 9.121113869299785071e-02 7.926110114265158546e-02 6.648840202939169941e-02 5.366065565509906682e-02 4.143008077562131825e-02 3.029427693721800305e-02 2.057872203241187595e-02 1.243959740706714751e-02 5.895171002567222741e-03 1.283129831263894131e-03 3.613436608458084950e-03 6.692838417871232841e-03 9.293897627686273366e-03 1.165247056139328587e-02 1.396107657530065889e-02 1.632366172446246891e-02 1.876600686287305947e-02 2.126371769173759224e-02 2.376964904387708633e-02 2.623282826497801493e-02 2.860860083065686413e-02 3.086258564642314906e-02 3.297101310001363667e-02 3.491920410937983388e-02 3.669924483171389806e-02 3.830749058587761685e-02 3.974231300326148270e-02 4.100237590855461411e-02 4.208561504726236746e-02 4.298897747971044958e-02 4.370885488489086729e-02 4.424204295797520836e-02
7.856505844209545064e-02 7.730994933857905649e-02 7.651670860300802124e-02 7.621578289061334277e-02 7.639779945054529786e-02 7.701174600599242082e-02 7.796666661669589271e-02 7.913606835609525436e-02 8.036400160517380431e-02 8.147208047126214270e-02 8.226722633663763329e-02 8.255028647287843135e-02 8.212572864878328605e-02 8.081237949713779289e-02 7.845480743864359507e-02 7.493461119918370938e-02 7.018069380891434061e-02 6.417769275065994539e-02 5.697226395889740114e-02 4.867832885020776518e-02 3.948640648315086127e-02 2.969701690532652524e-02 1.987551528422339814e-02 1.177665736276356685e-02 1.143938944447333954e-02 1.910155121239708736e-02 2.845371928534455933e-02 3.758380498819843818e-02 4.588350170935338174e-02 5.302589125207447102e-02 5.880204237724847433e-02 6.309242425022727752e-02 6.586211063693457601e-02 6.715388514836381773e-02 6.707300518927550304e-02 6.577086744395535534e-02 6.345013285586868779e-02 6.042635554645821305e-02 5.727486781383267500e-02 5.502451281827457769e-02 5.515730463918424448e-02 5.899097549949214314e-02 6.665592394621673578e-02 7.684071891372896979e-02 8.747489445664269336e-02 9.642627904465403410e-02 1.019131721049589961e-01 1.027992207404767322e-01 9.885704019997187952e-02 9.096280465416506367e-02 8.110288381208274888e-02 7.195330911064704016e-02 6.575163761946486995e-02 6.301380197063544131e-02 6.302500459165993885e-02 6.618937810183030124e-02 7.481306727348926988e-02 9.027509076056039472e-02 1.104242367480268022e-01 1.306836317543915993e-01 1.462689440732875268e-01 1.535930564393594711e-01 1.509954398309538148e-01 1.389692130535291059e-01 1.199019872754238519e-01 9.742059441430593603e-02 7.555365212062141456e-02 5.793610813275321819e-02 4.701925616370088851e-02 4.310727284125558112e-02 4.436864082791674296e-02 4.851917009268998798e-02 5.357722475180205085e-02 5.744760049185566181e-02 5.803316900380144083e-02 5.416617615618443682e-02 4.710309044153741798e-02 4.236232762955023656e-02 4.736975895523289765e-02 6.087250782600856641e-02 7.543139733968128036e-02 8.557733706527813344e-02 8.841309579513911832e-02 8.268423801262601847e-02 6.815898121222624395e-02 4.545678292624426298e-02 1.704587484791238172e-02 2.149137611296814479e-02 5.546848376997247365e-02 8.681950326937654117e-02 1.107968833327902108e-01 1.245918182665203683e-01 1.276103411487407024e-01 1.218837772387036528e-01 1.119774071966593842e-01 1.038919884766739271e-01 1.020872347315289613e-01 1.062083931596764369e-01 1.121635897703546075e-01 1.160432037058927723e-01 1.160131915261409380e-01 1.121282549627143355e-01 1.055182720268752067e-01 9.758451907087523081e-02 8.946133271070916271e-02 8.191060650238797536e-02 7.563575334788752436e-02 7.168361280308063743e-02 7.135673925375876636e-02 7.534699651813249466e-02 8.293038162855609352e-02 9.227643238606157705e-02 1.013467281575514550e-01 1.084737428611684817e-01 1.125436782494800975e-01 1.129978293920048948e-01 1.097680528491892515e-01 1.031826931515134604e-01 9.385674273626171127e-02 8.257704086822630074e-02 7.019308568650105273e-02 5.752257680743612378e-02 4.527803343540175163e-02 3.401746656906812216e-02 2.411891609389263391e-02 1.577663254900204745e-02 9.018623014985351419e-03 3.781592868018372744e-03 1.466414573662379837e-03 4.236681684047380325e-03 7.020092812772158949e-03 9.637444896953615767e-03 1.224122131924496731e-02 1.490916753728909437e-02 1.764710673564655677e-02 2.041948848446311846e-02 2.317624836208983727e-02 2.586929146623466458e-02 2.846004125548127692e-02 3.092124019673836086e-02 3.323561593646712914e-02 3.539312651642672475e-02 3.738784593607002993e-02 3.921515889089421253e-02 4.086968661105268297e-02 4.234417199245995439e-02 4.362937187427663038e-02 4.471484020063491716e-02 4.559036014750418586e-02 4.624771557190354709e-02 4.668248658782978011e-02
8.352190261609478139e-02 8.161080029195992569e-02 8.007907782268650076e-02 7.900709208445057252e-02 7.844129783086953300e-02 7.838745210833991672e-02 7.880734860466125091e-02 7.961931204158871622e-02 8.070180419322449394e-02 8.189909675018708368e-02 8.302817946063582866e-02 8.388660924752809611e-02 8.426145103080087684e-02 8.393956441066091623e-02 8.271925265619176071e-02 8.042286861096276107e-02 7.690955714018933576e-02 7.208706563490020758e-02 6.592160476302336147e-02 5.844526669006517433e-02 4.976197909182973611e-02 4.005727144174970472e-02 2.963393992898843282e-02 1.909326436452581099e-02 1.063135390447060742e-02 1.217481315878263422e-02 2.159730231359560312e-02 3.217048792404181290e-02 4.236031763201977829e-02 5.161923089345629018e-02 5.960625365572798373e-02 6.607571943403164894e-02 7.086285187010968323e-02 7.388668566571396368e-02 7.515196492176495768e-02 7.474738899803229364e-02 7.284991077717004049e-02 6.975818756926022157e-02 6.598569075410574969e-02 6.242073598640945215e-02 6.044418395359254376e-02 6.165552404344117748e-02 6.694647333710890269e-02 7.568601303056678165e-02 8.600023679761983897e-02 9.561080844667968481e-02 1.024433287825717853e-01 1.049949704186037558e-01 1.026232224495804146e-01 9.576948023276460331e-02 8.601621188957180031e-02 7.577878033714649519e-02 6.738966579102517729e-02 6.186409565381426751e-02 5.895606932519576598e-02 5.945049696452961441e-02 6.660880449716231888e-02 8.267521314390351150e-02 1.051328536773117744e-01 1.285675108152846691e-01 1.475069559526024920e-01 1.578340995153856563e-01 1.575218734716126445e-01 1.469178270330930847e-01 1.285043123583434477e-01 1.061707704902022792e-01 8.420079861629499451e-02 6.623662427433295308e-02 5.439876439335752933e-02 4.880660264004622190e-02 4.807687748600944500e-02 5.044389181016668833e-02 5.409797067839663270e-02 5.696517822851317192e-02 5.697275396811207759e-02 5.299051201605579908e-02 4.633210111510457918e-02 4.252298834758006657e-02 4.847386860027291799e-02 6.251277276863961840e-02 7.753267179267260556e-02 8.825875729833192185e-02 9.166037811231723953e-02 8.611727630971814651e-02 7.097380046951907995e-02 4.660163884327621353e-02 1.564625973538541145e-02 2.518250618958201015e-02 6.215775144408532821e-02 9.527979274530702647e-02 1.196661387892701961e-01 1.325828381264165523e-01 1.339581444754302519e-01 1.267490632361129854e-01 1.166214094506787396e-01 1.101657041262648629e-01 1.109609948911879918e-01 1.169145457392543469e-01 1.231125485356826810e-01 1.258612767253025344e-01 1.238808470182721777e-01 1.177580776743548385e-01 1.090149845803506795e-01 9.927693697970513265e-02 8.977352714319573879e-02 8.132924554342724210e-02 7.476600248279642591e-02 7.126043505270233946e-02 7.200326803268394804e-02 7.715991930497578810e-02 8.539212524526094972e-02 9.457459696377895630e-02 1.026947968688072671e-01 1.082722144362157080e-01 1.104396774282118826e-01 1.088959703793610373e-01 1.038114885339036925e-01 9.571183100162423962e-02 8.535243002806551516e-02 7.359617607011539886e-02 6.130480016748009880e-02 4.925198132008237056e-02 3.806244133483821512e-02 2.817772973672386105e-02 1.984736465015734044e-02 1.314672097969862667e-02 8.043975750289679427e-03 4.646958587732042366e-03 3.803674238891502878e-03 5.422961141686063503e-03 7.886033271444001583e-03 1.064263970386552551e-02 1.357177540248257624e-02 1.660303067393959636e-02 1.966793523842608887e-02 2.270416088712891300e-02 2.566207527153995666e-02 2.850680323856199724e-02 3.121658916758178817e-02 3.377913728598114229e-02 3.618730325419067945e-02 3.843512161448767867e-02 4.051482478611743293e-02 4.241521242165574579e-02 4.412144823604364358e-02 4.561611407823296105e-02 4.688117250337036496e-02 4.790040267423606446e-02 4.866187865510997190e-02 4.916013092399239282e-02 4.939773858803158529e-02
8.936900200827962992e-02 8.695894119230822283e-02 8.478513470056253665e-02 8.296689366611845196e-02 8.160101112737608298e-02 8.075146675480818215e-02 8.044118641033579098e-02 8.064718427869822792e-02 8.129960724426685270e-02 8.228424572864467823e-02 8.344751861632530854e-02 8.460303810886317388e-02 8.553939508378874401e-02 8.602932023394245509e-02 8.584053766166747923e-02 8.474838607563005277e-02 8.254979916661595030e-02 7.907773535403261889e-02 7.421482225618621087e-02 6.790498805812414385e-02 6.016238127744798908e-02 5.107843558286066787e-02 4.083259733107958561e-02 2.973140673879933263e-02 1.842407431739095588e-02 9.743233533507500779e-03 1.356596048852504004e-02 2.464712586205592554e-02 3.648292965182289849e-02 4.782134000262398127e-02 5.813233689814314986e-02 6.703945629533486494e-02 7.424526900067830726e-02 7.952877124640958528e-02 8.275728464042822474e-02 8.389998654305591552e-02 8.304344355155025836e-02 8.042102202011154610e-02 7.647912081341462498e-02 7.200161480244757217e-02 6.825903128097804418e-02 6.696586200145034085e-02 6.963959308633299594e-02 7.650664109588674322e-02 8.614652842957321033e-02 9.623369240096482646e-02 1.043964306454117780e-01 1.087351562024306412e-01 1.081561616174382678e-01 1.026239429552233684e-01 9.326909092968778403e-02 8.218158057248109438e-02 7.167765880612379792e-02 6.315799634942845242e-02 5.678176554894151518e-02 5.353117444920893475e-02 5.775071886626683554e-02 7.329841802583321464e-02 9.740519611613367157e-02 1.236465791374465467e-01 1.458346400457868342e-01 1.593134982520911236e-01 1.616421039554565287e-01 1.529464198207625414e-01 1.357227513870714330e-01 1.140536425988838976e-01 9.242344849295340559e-02 7.446084632087125732e-02 6.201426871677645503e-02 5.504583716209069527e-02 5.244915570669144572e-02 5.285955931931448498e-02 5.470699736257030044e-02 5.608515432732428391e-02 5.509595953028482290e-02 5.075305661838685339e-02 4.446451901469609946e-02 4.170805466790230426e-02 4.868449260622920161e-02 6.319932550655357750e-02 7.856238431755707685e-02 8.977571100044554053e-02 9.368222862629468906e-02 8.826293206521408641e-02 7.243016860898829345e-02 4.637332335243270209e-02 1.340892290400270449e-02 3.048020330619975737e-02 6.987625015464593581e-02 1.041585885084182067e-01 1.282822990595470780e-01 1.397205259858994297e-01 1.391120029737175912e-01 1.305468078157212830e-01 1.208860935030529882e-01 1.169663178399322073e-01 1.208018716497439304e-01 1.284235499858362717e-01 1.344233089601595821e-01 1.355661410440794912e-01 1.312418797901391820e-01 1.226227707741345957e-01 1.116374356615099511e-01 1.001231553858194234e-01 8.938138171151686906e-02 8.027732727258161949e-02 7.371900961809775554e-02 7.091603833290387182e-02 7.276994485945392777e-02 7.882994643064007712e-02 8.726237282784603255e-02 9.582176827194657798e-02 1.026322811686065373e-01 1.064551082929292847e-01 1.066929938883830614e-01 1.033038671328938285e-01 9.668005397929686773e-02 8.751294587229696553e-02 7.665698664740305812e-02 6.500540718323841172e-02 5.338732994212046917e-02 4.249164828146410888e-02 3.281861679898610828e-02 2.465696874861939350e-02 1.808539253646629028e-02 1.300724640800907973e-02 9.251231717570583199e-03 6.797976087416971944e-03 6.034008729475775351e-03 7.176508046142494185e-03 9.570545141412192466e-03 1.256200559290974669e-02 1.581839490886859101e-02 1.916535914993024864e-02 2.249840861362204653e-02 2.575272624447075276e-02 2.889007770391158539e-02 3.188993124446819205e-02 3.474181770936565772e-02 3.743875246691311109e-02 3.997219280925491669e-02 4.232896079068302481e-02 4.449026956362994722e-02 4.643264847784225879e-02 4.813028936200945684e-02 4.955819696252193596e-02 5.069552634191091395e-02 5.152859297360008056e-02 5.205319517663631324e-02 5.227604735387544888e-02 5.221525676182948300e-02
9.581857640659303954e-02 9.314177276065641053e-02 9.051367685021079190e-02 8.807679111906760450e-02 8.596510002832559449e-02 8.429275753361276102e-02 8.314278445903208747e-02 8.255738201081283534e-02 8.253136038726228974e-02 8.300948503431684888e-02 8.388756270287786587e-02 8.501639534571064916e-02 8.620769972739483755e-02 8.724159864128848418e-02 8.787586071177339031e-02 8.785728200631427731e-02 8.693535345797365199e-02 8.487780312771955882e-02 8.148700233770038437e-02 7.661581437089771962e-02 7.018142770825422372e-02 6.217626695830180683e-02 5.267677352177744382e-02 4.185608382388340126e-02 3.002925471201877208e-02 1.792003181564869041e-02 9.304979502425493251e-03 1.561182569981717227e-02 2.827548820027139809e-02 4.144913630367028090e-02 5.404354327459998109e-02 6.550744462408045199e-02 7.540765418576531043e-02 8.337942002481887882e-02 8.913478611264080698e-02 9.248578125032493047e-02 9.337355589022640345e-02 9.190650091307757397e-02 8.842113120898589806e-02 8.358660418367414024e-02 7.855447597428751039e-02 7.504489064516887964e-02 7.501461930361234820e-02 7.960598985497523150e-02 8.816228401819457827e-02 9.851095408207483084e-02 1.080052715943317920e-01 1.143051874821814640e-01 1.158121480193456676e-01 1.119573031567103055e-01 1.033595953080255619e-01 9.171865482125146629e-02 7.925166785039346184e-02 6.767237922389993110e-02 5.753003928686743068e-02 4.970425695624180323e-02 4.920411995665125576e-02 6.261996167154094961e-02 8.743268216743876886e-02 1.158666955680198313e-01 1.409667500284662867e-01 1.575624752731007161e-01 1.627768236970530968e-01 1.564438357421666648e-01 1.409794665577997208e-01 1.205638272997192201e-01 9.980102034552018608e-02 8.226880029169664210e-02 6.959061422867371394e-02 6.161796362423947043e-02 5.740746955275947278e-02 5.582606957147630278e-02 5.550447045049025641e-02 5.482762450860218656e-02 5.228219260875283103e-02 4.720981034072381510e-02 4.120841434331555531e-02 3.967168341849971330e-02 4.779765869173430853e-02 6.271077787076921595e-02 7.825116771153338424e-02 8.979559421749976067e-02 9.407607399934236891e-02 8.865797057281160631e-02 7.203863444181081432e-02 4.432168681328134408e-02 1.072097782687169917e-02 3.748433045557424820e-02 7.863473260433800904e-02 1.133056908645027339e-01 1.363517012107609283e-01 1.456270561233568572e-01 1.427082866006417761e-01 1.330537175494986568e-01 1.247438946951342914e-01 1.242753353784507159e-01 1.313881890659652774e-01 1.403421140687912683e-01 1.456319417195121868e-01 1.446995763167553128e-01 1.376991605163986332e-01 1.264234452552179810e-01 1.132026456278887039e-01 1.000548372528990843e-01 8.831402706519504708e-02 7.884930759234602682e-02 7.259817530960788190e-02 7.067554711943517531e-02 7.354169719855108145e-02 8.014333333375041335e-02 8.832600991574622584e-02 9.587908015423754482e-02 1.011450425303144773e-01 1.031624308086148828e-01 1.016124707806930760e-01 9.670000356041007217e-02 8.900982201254116488e-02 7.935690741386637603e-02 6.864487867003560284e-02 5.774386408386689151e-02 4.739433666330080536e-02 3.813859696502786695e-02 3.027956819119839021e-02 2.387151051671778171e-02 1.875925121450849192e-02 1.468733588967882468e-02 1.148163670717017304e-02 9.276344586365796799e-03 8.608636522479739400e-03 9.811078319696325822e-03 1.238413145800271349e-02 1.564856774931347450e-02 1.919173293563082236e-02 2.279908301359141742e-02 2.635850924515978355e-02 2.981217357665812140e-02 3.313161335962257897e-02 3.630234631928856703e-02 3.931339335693467135e-02 4.215053045113777153e-02 4.479295190045011477e-02 4.721297527718987252e-02 4.937813244199368984e-02 5.125477874675400669e-02 5.281231780317133945e-02 5.402726433417390228e-02 5.488658187073040817e-02 5.538996286836869731e-02 5.555091746018719218e-02 5.539668221235958395e-02 5.496705088569823344e-02
1.024794548358941848e-01 9.982189230616829445e-02 9.700113507948049385e-02 9.416558255808096800e-02 9.146904710620643031e-02 8.906053065433293392e-02 8.707243922790185164e-02 8.560835125377115606e-02 8.473190709088282424e-02 8.445842925430514792e-02 8.475032927879425082e-02 8.551640933763055008e-02 8.661437750337466768e-02 8.785574108031635188e-02 8.901270362554054849e-02 8.982729857459985368e-02 9.002325034321860542e-02 8.932078495262155138e-02 8.745397187852087251e-02 8.418946743028085655e-02 7.934502808272531071e-02 7.280608885636416505e-02 6.453930899273420396e-02 5.460394274593620423e-02 4.316813406568530131e-02 3.056558919446166270e-02 1.764673695928270503e-02 9.555845860976519557e-03 1.831020995900597970e-02 3.253324700198610003e-02 4.714537231539919770e-02 6.111258533763209988e-02 7.382712983854844424e-02 8.477749936049239210e-02 9.351571470139062592e-02 9.967739507295002299e-02 1.030198788636197405e-01 1.034725654393787303e-01 1.012050666328765947e-01 9.672827591583275930e-02 9.104200712531131112e-02 8.578745631946212147e-02 8.316492087954749368e-02 8.514757727952639021e-02 9.212224341733604716e-02 1.024030912661283016e-01 1.131730605649880622e-01 1.216121642538931791e-01 1.255454964559599429e-01 1.237988784637100992e-01 1.164079535748549221e-01 1.046088744712465324e-01 9.044121735404846152e-02 7.588087397097829923e-02 6.195037791721095394e-02 4.933047681868549944e-02 4.249211288495585020e-02 5.143568218562712124e-02 7.563192982446832746e-02 1.053882443897330989e-01 1.328167474946120585e-01 1.522834164484302977e-01 1.604856929656566789e-01 1.569084070536327369e-01 1.437824490122912302e-01 1.252608373000027031e-01 1.059520888713156445e-01 8.932437879746157883e-02 7.681943931552925875e-02 6.824789607866428576e-02 6.277459943435723111e-02 5.933061818637142687e-02 5.661136892033723222e-02 5.331634087122907179e-02 4.852358144879683616e-02 4.217973292157398829e-02 3.629605150030849881e-02 3.621188641783693735e-02 4.564816419613414167e-02 6.084207596983146060e-02 7.632881192464496811e-02 8.796902625646893514e-02 9.240877487894337550e-02 8.680398523246732334e-02 6.928657855914105435e-02 4.002301336227648276e-02 1.004281759252682350e-02 4.627927521581172432e-02 8.838551768478057624e-02 1.224976783681689385e-01 1.435071847012018842e-01 1.498637288888084729e-01 1.443495050354894338e-01 1.340501045621969312e-01 1.281581789668130578e-01 1.319649732699485489e-01 1.423479443517054188e-01 1.521554663716261635e-01 1.561962923153796812e-01 1.527705652270112402e-01 1.428645717097430101e-01 1.289017150487399566e-01 1.135845743270289254e-01 9.906075915202304516e-02 8.664324006595304495e-02 7.715481377575449107e-02 7.148411709195641450e-02 7.051439939066485307e-02 7.417835757249613415e-02 8.092743067647287236e-02 8.847368761668156223e-02 9.476421521156877525e-02 9.841585876910702302e-02 9.876273448869529736e-02 9.575774517566569555e-02 8.982537509371385509e-02 8.169892990230875895e-02 7.226017611779128602e-02 6.239450440589860980e-02 5.287014045578675159e-02 4.424647958508654000e-02 3.681838005725175667e-02 3.061137668888648522e-02 2.544602162112760690e-02 2.106892727775231192e-02 1.731427610930372230e-02 1.425717293848246560e-02 1.231995189794287023e-02 1.210546620124812976e-02 1.373021282610473355e-02 1.662692261275369732e-02 2.016506285506088417e-02 2.395094374223417574e-02 2.777616377022163949e-02 3.153538489261872857e-02 3.517627223450955215e-02 3.867072047929676765e-02 4.199766797553398240e-02 4.513332527751803824e-02 4.804698123131611459e-02 5.070109690200259867e-02 5.305436952587527094e-02 5.506641702957820739e-02 5.670287224792544545e-02 5.793995738226639935e-02 5.876794132564736733e-02 5.919318519659808042e-02 5.923871240639096841e-02 5.894339000208095869e-02 5.835988951982215567e-02 5.755162957616859892e-02
1.088843023291923007e-01 1.065602236219209686e-01 1.038579887044851213e-01 1.009152086497335093e-01 9.788711276451363130e-02 9.493861439753348286e-02 9.223402334557051496e-02 8.992486557638279532e-02 8.813680089642407511e-02 8.695712427984009230e-02 8.642450486840315416e-02 8.652222176932239384e-02 8.717529680984188734e-02 8.825110058233964772e-02 8.956275622335260755e-02 9.087506957641934557e-02 9.191333155032144209e-02 9.237561115923491328e-02 9.194884533413147376e-02 9.032828634589200323e-02 8.723903321083326112e-02 8.245777984354446533e-02 7.583282061077289971e-02 6.730107668523326037e-02 5.690331608416286657e-02 4.480677494306049141e-02 3.138280731823561709e-02 1.770318442613470766e-02 1.072004876570237589e-02 2.169681928087199146e-02 3.749958231979769879e-02 5.366013915246066468e-02 6.911042220980709305e-02 8.315229416772247639e-02 9.517354726527023356e-02 1.046274160211991544e-01 1.110667293941983574e-01 1.142023448711929901e-01 1.139825798439107751e-01 1.107017779953565623e-01 1.051524881231494374e-01 9.881435379710552802e-02 9.394586470309544690e-02 9.314409945860009643e-02 9.797711242441226043e-02 1.076768147570455469e-01 1.195116914408074216e-01 1.301905973791454840e-01 1.368825161595704221e-01 1.377202222950797139e-01 1.320722330802571731e-01 1.206262586474179110e-01 1.051523564555704032e-01 8.781845590755098241e-02 7.023002966173064188e-02 5.319523573255929838e-02 3.962086434363367576e-02 4.108957616679262403e-02 6.271591429295149400e-02 9.265303053741627548e-02 1.215857990114637410e-01 1.434604611174140898e-01 1.545923294316344510e-01 1.540775351025153728e-01 1.438487656839038120e-01 1.278750778228823215e-01 1.106149231167623675e-01 9.534899135364117984e-02 8.338946318871438834e-02 7.460527129144549352e-02 6.826758512672270740e-02 6.324362488492751844e-02 5.811934887474225209e-02 5.179756076644794621e-02 4.401871780851990962e-02 3.562667568398630857e-02 2.951597558741887728e-02 3.123166769684297336e-02 4.215626539974644954e-02 5.743226027680176787e-02 7.254530460227472111e-02 8.395013008177040770e-02 8.823966980714220698e-02 8.219496578493419581e-02 6.366923869191470908e-02 3.313959945437522370e-02 1.509117992389377196e-02 5.686127682778907566e-02 9.897443561277437241e-02 1.314154173587736563e-01 1.493068407690355259e-01 1.519420391560570016e-01 1.436182601422783534e-01 1.333268076505742805e-01 1.310534789992749416e-01 1.397583740883024950e-01 1.531542283151989259e-01 1.632425230882834921e-01 1.655217957867794742e-01 1.592860477956472287e-01 1.463877405123962527e-01 1.298600264192632525e-01 1.127221279635410855e-01 9.718185534601879449e-02 8.446781474898229503e-02 7.529741318998331434e-02 7.042001889708709994e-02 7.037172346696841940e-02 7.455854802774052048e-02 8.110261378971383994e-02 8.775127694757597907e-02 9.269887179216428075e-02 9.486991959050458667e-02 9.389424065844241551e-02 8.997114227825950272e-02 8.369719046288309761e-02 7.588646382846414573e-02 6.740037141288225675e-02 5.899981952648327560e-02 5.123209859043343500e-02 4.436954078098145210e-02 3.842026221847393702e-02 3.321683980741352987e-02 2.855434068431416186e-02 2.432765536364174877e-02 2.063667060049241206e-02 1.784868485067723359e-02 1.653434392219868196e-02 1.708667652154709921e-02 1.929630394455678077e-02 2.256508012858971998e-02 2.636111251909486683e-02 3.035287902166631385e-02 3.435890671411340885e-02 3.828312306831115064e-02 4.207112120434489122e-02 4.568385776778561419e-02 4.908325323116838335e-02 5.222619470487129684e-02 5.506444398175661809e-02 5.754828159390424497e-02 5.963195947128469010e-02 6.127940232815642929e-02 6.246906115599533404e-02 6.319728049975947837e-02 6.347991695348927099e-02 6.335220895633922322e-02 6.286705342718311440e-02 6.209191854635589397e-02 6.110464765498106049e-02 5.998842269916024317e-02
1.145241542438520249e-01 1.128478713510846498e-01 1.105965510637414995e-01 1.078821004726062821e-01 1.048436685951285585e-01 1.016425336231872034e-01 9.845440540344833902e-02 9.545914261048953076e-02 9.282824847459231199e-02 9.071100778163383727e-02 8.922063642874474010e-02 8.842207750690117551e-02 8.832284088378559994e-02 8.886756191629541224e-02 8.993617074837083336e-02 9.134526659741318277e-02 9.285264369460623224e-02 9.416551082205089351e-02 9.495318897398831448e-02 9.486467604614486071e-02 9.355059267798059019e-02 9.068805912293324833e-02 8.600637838282579328e-02 7.931132489971443045e-02 7.050677643726013799e-02 5.961562480568079192e-02 4.681310610803922356e-02 3.254180925868896401e-02 1.825355458113869442e-02 1.294976875829900037e-02 2.585690190771541483e-02 4.327395223773843752e-02 6.107823225706115328e-02 7.809120924462374658e-02 9.348982505545369581e-02 1.065381267460139697e-01 1.165768865527714582e-01 1.230760395999025980e-01 1.257211416594704589e-01 1.245329412981188572e-01 1.200304008362602787e-01 1.134447534714239647e-01 1.069242969825280748e-01 1.034158564307123274e-01 1.055945039646560141e-01 1.140126684502295873e-01 1.264654953650081182e-01 1.393171770187182357e-01 1.490191565226641479e-01 1.529116878249132949e-01 1.496000442593746205e-01 1.391265786572871699e-01 1.228817130615353775e-01 1.031136344623957840e-01 8.203764037503649686e-02 6.107273154931872061e-02 4.196050237910740194e-02 3.385815086310999672e-02 4.984875666425114121e-02 7.848374991716608462e-02 1.078862795500230426e-01 1.315184320305781418e-01 1.453728389035308377e-01 1.481311031376879861e-01 1.413025145252181647e-01 1.284789051951569505e-01 1.137771885026695462e-01 1.002089414018674934e-01 8.903892095665981443e-02 8.033134331903750425e-02 7.350584741377283460e-02 6.729052871859501905e-02 6.002114521692534371e-02 5.062231195828265778e-02 3.932220793191424507e-02 2.785722286656142424e-02 2.075263277692653008e-02 2.488416830925493234e-02 3.741568160044748265e-02 5.241213443240552022e-02 6.670684540119657668e-02 7.743248790935124137e-02 8.116192660939085257e-02 7.436414736045397766e-02 5.473508762779649706e-02 2.357273185419415246e-02 2.501282819220023573e-02 6.907079385458346488e-02 1.100990158017010473e-01 1.396328770588237400e-01 1.532483117470969658e-01 1.513483327923280941e-01 1.400967589850978801e-01 1.306880147754229948e-01 1.332760273753913483e-01 1.472049619335142889e-01 1.631381848806797707e-01 1.729042391547674362e-01 1.729966940739103010e-01 1.637857799095625011e-01 1.479831002189676281e-01 1.291755892484801049e-01 1.106182019058028210e-01 9.449737939157332178e-02 8.189188278933222376e-02 7.335368122049089334e-02 6.940743120876313732e-02 7.017728057939597031e-02 7.462497923524023802e-02 8.072684564455422096e-02 8.640008138351895628e-02 9.014428073517032070e-02 9.120142301853660649e-02 8.947327465317340967e-02 8.535181208409581277e-02 7.952277917581455913e-02 7.277023777967984997e-02 6.580317461445032989e-02 5.912682494196907362e-02 5.298393327887548215e-02 4.738221477137911919e-02 4.219533826362589085e-02 3.729306841022438784e-02 3.265309231743239449e-02 2.843354306064536235e-02 2.500297000132821815e-02 2.288797203362652466e-02 2.253726798233978909e-02 2.397709574099769758e-02 2.678210970726016202e-02 3.040585004945490014e-02 3.442554249661935323e-02 3.857652902186868571e-02 4.270505572803258432e-02 4.671878535255408887e-02 5.055269249337115967e-02 5.414950473283237226e-02 5.745117277195784661e-02 6.039799377470582431e-02 6.293238036819348569e-02 6.500473002858779548e-02 6.657944960074468899e-02 6.763984499417445562e-02 6.819117851710561340e-02 6.826165041743553763e-02 6.790135901057674228e-02 6.717945720613542615e-02 6.617979382304098324e-02 6.499535456507238296e-02 6.372184891491101955e-02 6.245086548923620140e-02
1.188899829384155449e-01 1.181459981474854287e-01 1.166681016441045438e-01 1.145301943477801954e-01 1.118399302304076415e-01 1.087366291801580703e-01 1.053866837426999659e-01 1.019761921221222639e-01 9.870075564697984583e-02 9.575271431948774448e-02 9.330655686659386494e-02 9.150373981148776648e-02 9.043847240805730214e-02 9.014593071680404579e-02 9.059381766108334788e-02 9.167752305469335783e-02 9.321887118903120217e-02 9.496876576928468816e-02 9.661457771081126411e-02 9.779326806387361737e-02 9.811070357219245364e-02 9.716659284385675832e-02 9.458338223601164829e-02 9.003672249550595530e-02 8.328511688081921549e-02 7.419767725614033471e-02 6.278345249847877563e-02 4.924245160809863353e-02 3.414456027356912310e-02 1.955559739507027259e-02 1.634620288713531724e-02 3.091229985354004492e-02 4.995500681148906663e-02 6.945135100564360509e-02 8.804283539267919456e-02 1.047453505402620166e-01 1.186765897845701995e-01 1.290559332486574395e-01 1.352816571424093062e-01 1.370563172336677626e-01 1.345618082353887690e-01 1.286945117072278433e-01 1.213428948970400323e-01 1.155193310631560666e-01 1.147367130930406626e-01 1.210819704047160911e-01 1.334457996093742493e-01 1.481633608829269755e-01 1.609730987075220776e-01 1.683238415848450076e-01 1.679509925806041970e-01 1.591453003798005694e-01 1.427949964192693766e-01 1.210823610539037559e-01 9.674499677363962435e-02 7.210982724118246423e-02 4.893711891864850616e-02 3.252824494508255171e-02 3.899659399108539037e-02 6.426469578818219675e-02 9.293133606166720240e-02 1.175607509521977290e-01 1.338411371078567502e-01 1.400019900757741576e-01 1.369752683261468151e-01 1.277415466653061826e-01 1.158669364733979357e-01 1.040465725521677598e-01 9.363932442033429115e-02 8.508698675133065381e-02 7.803564648929599279e-02 7.104684780142579703e-02 6.214219478670200691e-02 5.015659873670506863e-02 3.552765998107991485e-02 2.018390333164367043e-02 1.003404942120393606e-02 1.806083139956045705e-02 3.187983193606492432e-02 4.589518528085021615e-02 5.874296821563283061e-02 6.821613925099377640e-02 7.087892214866979568e-02 6.296657319467316438e-02 4.215082370004229889e-02 1.240104163827684784e-02 3.808561197644277918e-02 8.254290852862918026e-02 1.212837064937105774e-01 1.466265842612969883e-01 1.548069347760798187e-01 1.475873348327468582e-01 1.333916646252605864e-01 1.259487423850461085e-01 1.345538604094811963e-01 1.536798745750515838e-01 1.715207156220211748e-01 1.804052331588704150e-01 1.780349654716187335e-01 1.658783086089267444e-01 1.474520759489141852e-01 1.268055505380883963e-01 1.073290067272367754e-01 9.110337778859885216e-02 7.900027687436890489e-02 7.135667372533764652e-02 6.841264741438053687e-02 6.988202011879371400e-02 7.441911024353353721e-02 8.002239546221319444e-02 8.487298287178393630e-02 8.780032849943607276e-02 8.834142629999919283e-02 8.660756999096930198e-02 8.308257770282719001e-02 7.840758916757223362e-02 7.318823788453443502e-02 6.785790405478539511e-02 6.262505161928244579e-02 5.751055771510492354e-02 5.244720860945559920e-02 4.739290636456654215e-02 4.241842415548860434e-02 3.775582772189552822e-02 3.380537203986479222e-02 3.107750236807746771e-02 3.001904641291705533e-02 3.076211106595336600e-02 3.303464972166887670e-02 3.635312843056624776e-02 4.026262405940122385e-02 4.443502344142285371e-02 4.865898033979396825e-02 5.279881001875698365e-02 5.675817090111132807e-02 6.045690559221879312e-02 6.382012046799694083e-02 6.677626701568625811e-02 6.926071391479471373e-02 7.122173597162642644e-02 7.262659831420238687e-02 7.346623997147833096e-02 7.375778544599984055e-02 7.354464846293123914e-02 7.289432871258455515e-02 7.189417830485672622e-02 7.064549058467321785e-02 6.925630795648410332e-02 6.783342087692248445e-02 6.647417672185958193e-02 6.525892002421557203e-02
1.215201053192206532e-01 1.219331297125312019e-01 1.215087543899639466e-01 1.202740634753226706e-01 1.182928842026974708e-01 1.156667319758128420e-01 1.125335338371101362e-01 1.090636947444307281e-01 1.054531786221090672e-01 1.019134743365299051e-01 9.865863018691253816e-02 9.588996805400008816e-02 9.377956061689124434e-02 9.245390629780478320e-02 9.197926537241676859e-02 9.234977543830646951e-02 9.347900510181936240e-02 9.519545992526283473e-02 9.724287959339851517e-02 9.928659414924422000e-02 1.009271717629421639e-01 1.017218516316922006e-01 1.012130569675399744e-01 9.896209550032564195e-02 9.458542192261451542e-02 8.779100124141471506e-02 7.841425303552951309e-02 6.645979017103312292e-02 5.218073170878873013e-02 3.636004186302396052e-02 2.195118239576802910e-02 2.100672744376218953e-02 3.698873724950644398e-02 5.760389128123306196e-02 7.875302857830519809e-02 9.883280249974822629e-02 1.166611302271069600e-01 1.311898236520992744e-01 1.415175482115310912e-01 1.470013923621911467e-01 1.474365584946807639e-01 1.433078479006298644e-01 1.361152042120012395e-01 1.286806710143472143e-01 1.249746223394767874e-01 1.285460538216114390e-01 1.399180137844824312e-01 1.559268741139738235e-01 1.717321988938383115e-01 1.828174468650697604e-01 1.859365397942213116e-01 1.795169740509774126e-01 1.638193195133929025e-01 1.408011536591473045e-01 1.135581968350691112e-01 8.536632882889584606e-02 5.886369449861102165e-02 3.747540156490279661e-02 3.322639081589825322e-02 5.225199531274235532e-02 7.882199259489865162e-02 1.037073370681121237e-01 1.221415219534199847e-01 1.317883998603280871e-01 1.327862524424408275e-01 1.272376599903617123e-01 1.179844685348994116e-01 1.074522665047662612e-01 9.731893878239905593e-02 8.863210688889198996e-02 8.137591794475201867e-02 7.395758590125403598e-02 6.409892378678141989e-02 5.060717915384418952e-02 3.420069535966865915e-02 1.691622691406648518e-02 2.462993458190458358e-03 1.419178930573823313e-02 2.676826454188378779e-02 3.837820413483820220e-02 4.885441900072681753e-02 5.635389588979690390e-02 5.737185255412316498e-02 4.796389248176465003e-02 2.581874032419634313e-02 1.191508934068793470e-02 5.339364746831709585e-02 9.667878854102296415e-02 1.318816682897936687e-01 1.518162901997145153e-01 1.535091348840497694e-01 1.402536625442788731e-01 1.231645829889797539e-01 1.189283813627793202e-01 1.344708448355295127e-01 1.584121595635717139e-01 1.774629202518143711e-01 1.850275194686125946e-01 1.801241591273684273e-01 1.652745904165359159e-01 1.446974952347871712e-01 1.227820861580051354e-01 1.029444527328569614e-01 8.708627739171886928e-02 7.583496195957140085e-02 6.928642718459170069e-02 6.737883628928909019e-02 6.948007767557892733e-02 7.409300308306054905e-02 7.936856518183231513e-02 8.379901511842444140e-02 8.652383898462677470e-02 8.730267541056181690e-02 8.633797453341227057e-02 8.405480858156968993e-02 8.089932519237420794e-02 7.720076512503315502e-02 7.312353461347720351e-02 6.870471553055805536e-02 6.394155681732227592e-02 5.888360045676985233e-02 5.369828719967047193e-02 4.869954068006570463e-02 4.433627972849332743e-02 4.112583594213840843e-02 3.950913751771644583e-02 3.966283120213510982e-02 4.141424987168434990e-02 4.435614533492419215e-02 4.804324279148468324e-02 5.211300730632913158e-02 5.630830351103607856e-02 6.045251893564856233e-02 6.441714201895558378e-02 6.809792715136826768e-02 7.140265700444302366e-02 7.424843636484390608e-02 7.656500874259683509e-02 7.830069779567726262e-02 7.942834441974526427e-02 7.994955393470036531e-02 7.989640763683199254e-02 7.933040660640838793e-02 7.833879273108561303e-02 7.702858691716617245e-02 7.551878160200442558e-02 7.393121493107454589e-02 7.238081116002564874e-02 7.096611538351942083e-02 6.976130284266028603e-02 6.881092336745395222e-02
1.220506148429789939e-01 1.237579211380777644e-01 1.245929172999836049e-01 1.245314112860752692e-01 1.235851907299640590e-01 1.218057901889395833e-01 1.192865046973832777e-01 1.161621006217196383e-01 1.126057124668335685e-01 1.088225191911182110e-01 1.050399863908464126e-01 1.014947580153433282e-01 9.841667808436450893e-02 9.601086362491774440e-02 9.443911077224945161e-02 9.380205062551391637e-02 9.412334921406871613e-02 9.533706652255286018e-02 9.727935485818232919e-02 9.968602970584039547e-02 1.021978036584969690e-01 1.043746590347336550e-01 1.057198395722056261e-01 1.057125897664220188e-01 1.038475371422904608e-01 9.967793944687795837e-02 9.286046416354171162e-02 8.320208082687476081e-02 7.071976526131658336e-02 5.576260401428814045e-02 3.944077739174500774e-02 2.579579055938197030e-02 2.702581219958120548e-02 4.416733125505449553e-02 6.619183430447150851e-02 8.881839065126422017e-02 1.101403562959365062e-01 1.287430611079350973e-01 1.434009086106678710e-01 1.531099439874344381e-01 1.572478768661774717e-01 1.558299353080304372e-01 1.498641024398869870e-01 1.417724575541790821e-01 1.355867483951361807e-01 1.359807003339177645e-01 1.454208017029929023e-01 1.619196423507270888e-01 1.803788614318523054e-01 1.953047107730367660e-01 2.023642650555557698e-01 1.990093485579544630e-01 1.847524789946331236e-01 1.611756821351370550e-01 1.315455741503603337e-01 9.996240545553715384e-02 7.028413848724136825e-02 4.605338223866388414e-02 3.475233497378554803e-02 4.561524866779836929e-02 6.874362390299904035e-02 9.334767989323479453e-02 1.138281285709613622e-01 1.270107201763599203e-01 1.319402329355809367e-01 1.295960758179751093e-01 1.220453263145768324e-01 1.116248405672379124e-01 1.006213903890487288e-01 9.094960607408138220e-02 8.309644176093433643e-02 7.538111485561983793e-02 6.529805149660820873e-02 5.182817803798952377e-02 3.644643811312056614e-02 2.276231989472896414e-02 1.617688294145141689e-02 1.868566061585887061e-02 2.456821872295329723e-02 3.122715024562025196e-02 3.792489434634804119e-02 4.257697678816592390e-02 4.142776782657213441e-02 3.035682747138335191e-02 6.986365172547966823e-03 2.833458391920094799e-02 7.010098829306689316e-02 1.106415980117108899e-01 1.411120219035469914e-01 1.546491935096962755e-01 1.490589597923041854e-01 1.291514080005241039e-01 1.091708176205550967e-01 1.094462057074383626e-01 1.324699299126589069e-01 1.605421196934043171e-01 1.801340189954770132e-01 1.861338704988630688e-01 1.788745943787975190e-01 1.618159247565634229e-01 1.397283247045847665e-01 1.171977233551438902e-01 9.756227559696509233e-02 8.249601097903615232e-02 7.237697127691972154e-02 6.706813826718464877e-02 6.623704496230684025e-02 6.901235759363893996e-02 7.388693836840654061e-02 7.924020630205734494e-02 8.386340062198822942e-02 8.712501302177316775e-02 8.887500896117471461e-02 8.924888687688628530e-02 8.847356909881318177e-02 8.673478288901205480e-02 8.413109491943779328e-02 8.070379498961445519e-02 7.650639139992773674e-02 7.167429717026210789e-02 6.646948074757073888e-02 6.129072001659906233e-02 5.664547322631039578e-02 5.307413657098615511e-02 5.102034186222276224e-02 5.068380454647446187e-02 5.195371029074182662e-02 5.448740703846327582e-02 5.786709720523276756e-02 6.171927217212556244e-02 6.575681803411613513e-02 6.977013832670447835e-02 7.360203781106025578e-02 7.712592252683725391e-02 8.023370509525173944e-02 8.283294102983730645e-02 8.485008310432171075e-02 8.623635182480524075e-02 8.697338524657440006e-02 8.707683250104966688e-02 8.659698525991779694e-02 8.561622451636587139e-02 8.424347896431376437e-02 8.260611830039603365e-02 8.083985241213002826e-02 7.907738900057000031e-02 7.743688438719620315e-02 7.601156373474388106e-02 7.486210092816525385e-02 7.401316606492605588e-02 7.345481515026359987e-02
1.202645634399193281e-01 1.232936354653664662e-01 1.254914314850321677e-01 1.267829907328958672e-01 1.271248823269681139e-01 1.265113328099152779e-01 1.249792252929382841e-01 1.226113658335796913e-01 1.195373855178862021e-01 1.159316726917698631e-01 1.120078268704553098e-01 1.080093111528750288e-01 1.041962633477383493e-01 1.008287974166300893e-01 9.814753984051853564e-02 9.635251472621683688e-02 9.558173542792704203e-02 9.589099188011412922e-02 9.723648832741549342e-02 9.946231762485781280e-02 1.022951213583075530e-01 1.053482799012592092e-01 1.081373018635832933e-01 1.101068338125733848e-01 1.106682751025699907e-01 1.092457760898337404e-01 1.053278431945784133e-01 9.852262308476375519e-02 8.861923920963046819e-02 7.567240405680077109e-02 6.018367176175502126e-02 4.371067299336488243e-02 3.136191440188013796e-02 3.445500872229687733e-02 5.242585967884375725e-02 7.553592671627522293e-02 9.927361890389062304e-02 1.213819012680265874e-01 1.401871077569902813e-01 1.542908446501617403e-01 1.626342519400371112e-01 1.647275232432740544e-01 1.610133668768915227e-01 1.533564962848923963e-01 1.455054711150455815e-01 1.427700490916979370e-01 1.495268104152414346e-01 1.656137625452850093e-01 1.861928247137770998e-01 2.048860466980461370e-01 2.161931840089288404e-01 2.164837369665588429e-01 2.044114640821136364e-01 1.810520894653732116e-01 1.496733243317618089e-01 1.150173154582255775e-01 8.217761185977566496e-02 5.578852094639838444e-02 4.156844653683653551e-02 4.646370161195950699e-02 6.598317169307947594e-02 9.036217768408609519e-02 1.131014904833447660e-01 1.298367572331493858e-01 1.382171103503364584e-01 1.379778840908683912e-01 1.305246117640150583e-01 1.183615899381264269e-01 1.046483813794247264e-01 9.242291794005264016e-02 8.294891962759029513e-02 7.466360121294533803e-02 6.497465158943781238e-02 5.323161419363114932e-02 4.171772321734016492e-02 3.386105804132472086e-02 3.043919154561768384e-02 2.891675247052007125e-02 2.771068973785581827e-02 2.750241126142584716e-02 2.885039779902149118e-02 2.999000502268576313e-02 2.723392936479949664e-02 1.816280501787155208e-02 1.919437075898027673e-02 4.879763999661242135e-02 8.717702952358137580e-02 1.233837332873447823e-01 1.481422276351864464e-01 1.547432564860845294e-01 1.415489437536002482e-01 1.145137361617978994e-01 9.131675315447117247e-02 9.733086222688085154e-02 1.278964055589504323e-01 1.592048672901761053e-01 1.787941322706393388e-01 1.832373953194238181e-01 1.740664386535804853e-01 1.554939072587575299e-01 1.326546086668911051e-01 1.101834072704296064e-01 9.126081683989359372e-02 7.732479512091491869e-02 6.853873809025264052e-02 6.457831642748410039e-02 6.491209290554023070e-02 6.854817053549884520e-02 7.406728585534157194e-02 8.008314586779671784e-02 8.560265421181720291e-02 9.008254925928857459e-02 9.330529561373085423e-02 9.521706317159933652e-02 9.581018383783777848e-02 9.507931861240669080e-02 9.304051747572467113e-02 8.978085698621454669e-02 8.550574945156282081e-02 8.056293484761584134e-02 7.543417795828219474e-02 7.069048613107770107e-02 6.690659590309640248e-02 6.453944601963033934e-02 6.380795728554157498e-02 6.464451105820887000e-02 6.675836207502426622e-02 6.976453005786176220e-02 7.329394278730834433e-02 7.704437544455260134e-02 8.078370187138203540e-02 8.433267033916834465e-02 8.754676472659467246e-02 9.030553116257190871e-02 9.251029475660069168e-02 9.408768759498127576e-02 9.499552542047107195e-02 9.522807605881415671e-02 9.481877864287292790e-02 9.383947021506840180e-02 9.239592187026163250e-02 9.061995504239322985e-02 8.865869523961654453e-02 8.666176921320220550e-02 8.476758447290062837e-02 8.309026337430241993e-02 8.170917168525453078e-02 8.066295740517727408e-02 7.994931780720453129e-02 7.953040439335985756e-02 7.934236600610250489e-02
1.161347732551001460e-01 1.203892145111476880e-01 1.239296289698615938e-01 1.266359392556320740e-01 1.284118922316455080e-01 1.291928537375190422e-01 1.289531943038670359e-01 1.277126793030304019e-01 1.255411886142743516e-01 1.225610404587797742e-01 1.189461997324085529e-01 1.149177314402305833e-01 1.107350299538735067e-01 1.066826204011280116e-01 1.030526772571560834e-01 1.001238025767832579e-01 9.813700890223323037e-02 9.727024797846414716e-02 9.761327078066135698e-02 9.914516080777349694e-02 1.017174552673733440e-01 1.050460271291457220e-01 1.087145147570058590e-01 1.121910496671872232e-01 1.148586526709573091e-01 1.160582819158554324e-01 1.151423935855429570e-01 1.115364464179659926e-01 1.048071133926338494e-01 9.474201372560402123e-02 8.146628656439922067e-02 6.569494397660563534e-02 4.951019545200503053e-02 3.877778234657744405e-02 4.324948973003615860e-02 6.157795869664084432e-02 8.523229999396451928e-02 1.094664981614921206e-01 1.316447641442866912e-01 1.498255925363716212e-01 1.624713294814669751e-01 1.685647824053628507e-01 1.679408408950075482e-01 1.618025027860231224e-01 1.533544664990688366e-01 1.480367129409418392e-01 1.517780216182205988e-01 1.666595713036849724e-01 1.887421278754203291e-01 2.109899309728072159e-01 2.267058778686607545e-01 2.310880237806566539e-01 2.218328610934117429e-01 1.994007951917574628e-01 1.669268918931850199e-01 1.296306783365289983e-01 9.372594176605762717e-02 6.526910435029872892e-02 5.009875865298800413e-02 5.296582566648579127e-02 7.096804472351768422e-02 9.633185732408676427e-02 1.221244846884204371e-01 1.426326446459466601e-01 1.539577081170654116e-01 1.546229566416683909e-01 1.455609811976188717e-01 1.296483886179334022e-01 1.110401608155357905e-01 9.404187423227046427e-02 8.108612252904087714e-02 7.126507658407375823e-02 6.225961407093211913e-02 5.385567228415819030e-02 4.817725602658918388e-02 4.586087095160290561e-02 4.416180344189914175e-02 4.056846732701056141e-02 3.537037605640752647e-02 3.070771642380894229e-02 2.843531132091669383e-02 2.851755757574911398e-02 2.952103748259714278e-02 3.261992779522610020e-02 4.505606462991772893e-02 7.059239421467231046e-02 1.033346729638634637e-01 1.337153671021899803e-01 1.522276819746598286e-01 1.521092487639134627e-01 1.318070663879564730e-01 9.746646787394278033e-02 6.977765370603869477e-02 8.246440611367515661e-02 1.200835371937749724e-01 1.536346959535281331e-01 1.728882228226263085e-01 1.760740452811263013e-01 1.656924954389108751e-01 1.464622256310929849e-01 1.236750656628168993e-01 1.018846439820130373e-01 8.407814495705698277e-02 7.149995228205643927e-02 6.417336443655456690e-02 6.166201372919342949e-02 6.332627997615856985e-02 6.815103897540114586e-02 7.483600968388560981e-02 8.215781066661703713e-02 8.919788596162706029e-02 9.534751478584860274e-02 1.002144267364998564e-01 1.035377166273933752e-01 1.051529035111299776e-01 1.050029162785709597e-01 1.031698176962781294e-01 9.990099691244497260e-02 9.561240653444892656e-02 9.086056898162055140e-02 8.628008848858013946e-02 8.248723364193395746e-02 7.996212046537681806e-02 7.894654588163957376e-02 7.941002044808118110e-02 8.110704583568123516e-02 8.368790223678616857e-02 8.679874131601658660e-02 9.013533247640807822e-02 9.345440359974502287e-02 9.656338327545802014e-02 9.930651176802129942e-02 1.015564435453511771e-01 1.032131910135783981e-01 1.042082870246665849e-01 1.045107807574742476e-01 1.041320364601789061e-01 1.031273216823923866e-01 1.015932274672422392e-01 9.966077481086765832e-02 9.748460499297002813e-02 9.522905202356866938e-02 9.305232112586543647e-02 9.109053682770809623e-02 8.944396395545704814e-02 8.816788893661239856e-02 8.727006151661549638e-02 8.671514822222342600e-02 8.643483592249241731e-02 8.634089436301350950e-02 8.633824374689769154e-02
1.098549509378862199e-01 1.151111942042956637e-01 1.198393490754475488e-01 1.238847100639246523e-01 1.271061791599964463e-01 1.293848967886199186e-01 1.306331785443049787e-01 1.308032689330207443e-01 1.298952848932125037e-01 1.279636026103639357e-01 1.251208588672712008e-01 1.215387126024512210e-01 1.174445626551790384e-01 1.131135582404685924e-01 1.088554739814415612e-01 1.049963439464018100e-01 1.018551498514364828e-01 9.971635407331738699e-02 9.879972303709304293e-02 9.922975682154761001e-02 1.010079999318449218e-01 1.039921419222939736e-01 1.078856889531583374e-01 1.122411005080224261e-01 1.164780698410647908e-01 1.199174260394407915e-01 1.218299734609998852e-01 1.214985140402257552e-01 1.182908778846395031e-01 1.117435521105576007e-01 1.016633400738126553e-01 8.828013378332556782e-02 7.256762173699307650e-02 5.710777689993960793e-02 4.800923852972744515e-02 5.321811503593603526e-02 7.122265243752462505e-02 9.460374213200764548e-02 1.184197976059180313e-01 1.396575452808327955e-01 1.561306726262560174e-01 1.662450854114431720e-01 1.692030224744116018e-01 1.654899296234097483e-01 1.575978943528136278e-01 1.506746645383023886e-01 1.516526349379608007e-01 1.649040495663394168e-01 1.879764395751809536e-01 2.135203076479226802e-01 2.336932365342324625e-01 2.424724619665175052e-01 2.365158598209490537e-01 2.155733640277391894e-01 1.825439833090789221e-01 1.430095331976365958e-01 1.041927370744322318e-01 7.362795601911426013e-02 5.809345659652587895e-02 6.133340356882757693e-02 8.041578968960041984e-02 1.087232503840269010e-01 1.389800816309585130e-01 1.640581232076831486e-01 1.784516896206658210e-01 1.795278680402719040e-01 1.678821219292791767e-01 1.468659331177054883e-01 1.215912485123337439e-01 9.750170428157423075e-02 7.841018679797583102e-02 6.499778856080658251e-02 5.627307043446588830e-02 5.252886311156301086e-02 5.375704020646350501e-02 5.635536199406108310e-02 5.596056341988973892e-02 5.135646208331445806e-02 4.480329819562223204e-02 4.000340910868240007e-02 3.950738615674800197e-02 4.350045857800195759e-02 5.054442569519784767e-02 5.962212726096138837e-02 7.244790450410316940e-02 9.202041373799636770e-02 1.170569592742609355e-01 1.404266764808098367e-01 1.529242156894154436e-01 1.474671468033426913e-01 1.219222658373341345e-01 8.108915833999685852e-02 4.541474341860304159e-02 6.490323285662462360e-02 1.084739451262811544e-01 1.432830776259785832e-01 1.621479367605791755e-01 1.646770398749128061e-01 1.539977030053789331e-01 1.350435432173459904e-01 1.130634184314111002e-01 9.244501837719502901e-02 7.600939423187558219e-02 6.490326020828643405e-02 5.911146616766151801e-02 5.816964721972034402e-02 6.141098036360345680e-02 6.784507299402088576e-02 7.624727420920177079e-02 8.542955519717959634e-02 9.440125594340106896e-02 1.023900896712254538e-01 1.088182597035393384e-01 1.132924183584154421e-01 1.156163045975165948e-01 1.158107683026676771e-01 1.141220373800783672e-01 1.110046593848476315e-01 1.070725883675159584e-01 1.030174329818306644e-01 9.949944722588591195e-02 9.702971432577918443e-02 9.587954809277365875e-02 9.605703822739965203e-02 9.736168095941287459e-02 9.948312745923341971e-02 1.020925283063880556e-01 1.048961417205875185e-01 1.076517016497136048e-01 1.101637616321855390e-01 1.122740005881695119e-01 1.138555558210221919e-01 1.148136707771761217e-01 1.150907997166909363e-01 1.146728114396337317e-01 1.135931869619546675e-01 1.119331384242099325e-01 1.098167018446255944e-01 1.074007618691918270e-01 1.048606436437619777e-01 1.023725131804774230e-01 1.000945181484642899e-01 9.814934093308934349e-02 9.661127836286294290e-02 9.550056992868134753e-02 9.478618095078897299e-02 9.439602204037535194e-02 9.423167093362021240e-02 9.418396157597579144e-02 9.414644375077761695e-02 9.402508713605914337e-02
1.018537595095655168e-01 1.077706771016208737e-01 1.133985825731805702e-01 1.185628378780620579e-01 1.230905651327270089e-01 1.268193021183286473e-01 1.296065564390541935e-01 1.313399390708322734e-01 1.319473899051916976e-01 1.314068370510819428e-01 1.297544747100507767e-01 1.270907205922804928e-01 1.235828437067272162e-01 1.194632559612071321e-01 1.150225497075106351e-01 1.105965444021714539e-01 1.065468881895572512e-01 1.032351888964850167e-01 1.009913431703972631e-01 1.000778483189935786e-01 1.006533721471811749e-01 1.027401609492938767e-01 1.062001161297707885e-01 1.107233382183797771e-01 1.158315110882441601e-01 1.208976227133696096e-01 1.251830483473497790e-01 1.278922217285752838e-01 1.282438739813730466e-01 1.255570871381661291e-01 1.193523004902411477e-01 1.094764113914922232e-01 9.628895545213941864e-02 8.102462013877739788e-02 6.660981396077443606e-02 5.885428937942648736e-02 6.399183945334997736e-02 8.072584207167217418e-02 1.026926793266698945e-01 1.248475202984540566e-01 1.438487226255785179e-01 1.573433601742787458e-01 1.638486429120019905e-01 1.631067795824041322e-01 1.568134344930875168e-01 1.495366746905482935e-01 1.486418320118100267e-01 1.604605994710202599e-01 1.843446480148164535e-01 2.130098520603024015e-01 2.376305622093543291e-01 2.509920906423219189e-01 2.486640979940804297e-01 2.295926061014567365e-01 1.963379885813667791e-01 1.547590291415021913e-01 1.130358710909614151e-01 8.021502433119173658e-02 6.433530787746882806e-02 6.875053481238592445e-02 9.029332568471408471e-02 1.230376901865008338e-01 1.592109303379670160e-01 1.901152876256123336e-01 2.085043268562953023e-01 2.105290239884708425e-01 1.964560325466252755e-01 1.701288880230782952e-01 1.375284748657368272e-01 1.048997426133710664e-01 7.699184356003065111e-02 5.655710650864094469e-02 4.626065168406498507e-02 4.806320084189311809e-02 5.658766408032096795e-02 6.342043123236955349e-02 6.417914598545582106e-02 5.946993643075127595e-02 5.365095377688881145e-02 5.182088102521666823e-02 5.619526987829683018e-02 6.567252239708498696e-02 7.757888933918316576e-02 8.906655391103092401e-02 9.941918652921324928e-02 1.112135575117273317e-01 1.266893116749381321e-01 1.424796132923539516e-01 1.503904872000705883e-01 1.426177925466410035e-01 1.157331984794611746e-01 7.214126125114077304e-02 2.301966504470751712e-02 4.523670711274922762e-02 9.276348104510169501e-02 1.279429548510498948e-01 1.467027552082939834e-01 1.494585873543489152e-01 1.395222266412247669e-01 1.217399982139262676e-01 1.011652469880527927e-01 8.201326770873199057e-02 6.704224289898166877e-02 5.743808568454172869e-02 5.324439502842050892e-02 5.402761789450625379e-02 5.913872398547383169e-02 6.760270493713471662e-02 7.817615808035302538e-02 8.957550814206617640e-02 1.006450654814151913e-01 1.104357876868088534e-01 1.182480595678630092e-01 1.236642413236801047e-01 1.265687989776370370e-01 1.271451907369307854e-01 1.258408247672668512e-01 1.232968444102478245e-01 1.202456177511372071e-01 1.173870590875828457e-01 1.152671796373038460e-01 1.141935827291093442e-01 1.142183962942615039e-01 1.151908496337523680e-01 1.168471814859542574e-01 1.188945186924869335e-01 1.210628833770594631e-01 1.231244379585986759e-01 1.248930979837799549e-01 1.262186609549308669e-01 1.269840336335317232e-01 1.271078867369043741e-01 1.265509136680786073e-01 1.253222545479110717e-01 1.234828628365476633e-01 1.211436782792998379e-01 1.184577062291064936e-01 1.156061719169535207e-01 1.127798387616190390e-01 1.101575157456459730e-01 1.078847771580184467e-01 1.060566795446392513e-01 1.047081558903315973e-01 1.038142833985869901e-01 1.033000079049101322e-01 1.030563072552705267e-01 1.029584648619072396e-01 1.028825402644919368e-01 1.027176722702035361e-01 1.023735556081604853e-01 1.017836316477098713e-01
9.278542339822050400e-02 9.892928386400043350e-02 1.050524282618386790e-01 1.109786600011037766e-01 1.165207906647362374e-01 1.214887116277277163e-01 1.256987355861267919e-01 1.289840947084555656e-01 1.312063208687249405e-01 1.322670404242186903e-01 1.321195092606122223e-01 1.307790122026556701e-01 1.283310746735870089e-01 1.249363039973632877e-01 1.208306098373355952e-01 1.163195583251690618e-01 1.117657024754874773e-01 1.075679451844500922e-01 1.041324776026385374e-01 1.018358984985218152e-01 1.009830370551648843e-01 1.017644168583906883e-01 1.042197546483101950e-01 1.082128912518557223e-01 1.134208135307352427e-01 1.193376718554498145e-01 1.252952018907441400e-01 1.305019997132781107e-01 1.341036147426407921e-01 1.352634545933525390e-01 1.332628477686041146e-01 1.276199593906661434e-01 1.182358969808274818e-01 1.056011542661388913e-01 9.115085122836730225e-02 7.790048466150348294e-02 7.094211438924606650e-02 7.503500722933478806e-02 8.927413493540192757e-02 1.083573205185615201e-01 1.273097817805774190e-01 1.425927952836979484e-01 1.518644593319466995e-01 1.540801206555042491e-01 1.501170687598223363e-01 1.438223464790559514e-01 1.425300342986073054e-01 1.539071881524134711e-01 1.789614999802409956e-01 2.107583065029003111e-01 2.397914243698063830e-01 2.578169912207156633e-01 2.593280650370651808e-01 2.423692670768110291e-01 2.090179931820655146e-01 1.652846596764731557e-01 1.202644377415960503e-01 8.464208046838761490e-02 6.805528525211136659e-02 7.358189285824752457e-02 9.766851576047595740e-02 1.352643112338433040e-01 1.782233779603207557e-01 2.161729475066997141e-01 2.399338438007124763e-01 2.442532727250165681e-01 2.289301932504918535e-01 1.982216758859046413e-01 1.589196737296385553e-01 1.178728634172278855e-01 8.003861218331510818e-02 4.879411567690602330e-02 3.189452647627342291e-02 3.951440085669768315e-02 5.511967549273442263e-02 6.524718463612755315e-02 6.698820092176412111e-02 6.313228353098532253e-02 6.005302913096330353e-02 6.336200580353128220e-02 7.389042642474730194e-02 8.915778599435110474e-02 1.052572548381453810e-01 1.176266456275949501e-01 1.237643230561621815e-01 1.261000562063215036e-01 1.305965563391581763e-01 1.392943140115535383e-01 1.457762165164815660e-01 1.406093164430577136e-01 1.181397877310387257e-01 7.886419646435983977e-02 2.886483054772710083e-02 2.635451390205935038e-02 7.305372868779166917e-02 1.078783907458141650e-01 1.272177369365695143e-01 1.313184052896305687e-01 1.231648288590513202e-01 1.072644260591359422e-01 8.842803864549328430e-02 7.080478487673930177e-02 5.726967525596533826e-02 4.918782538386897579e-02 4.668937103188147003e-02 4.936017852733644989e-02 5.658207536164146928e-02 6.736607066299635238e-02 8.035941596082045446e-02 9.409918747733865552e-02 1.072431027644171891e-01 1.187121359630353007e-01 1.277737609816759767e-01 1.340818961300702938e-01 1.376741754525281913e-01 1.389246378991903230e-01 1.384538113342827226e-01 1.370047409671744654e-01 1.353025291728313650e-01 1.339255076986367587e-01 1.332216632862983363e-01 1.332936508877410331e-01 1.340481865478534707e-01 1.352782208438075284e-01 1.367399100520494126e-01 1.382020096950335730e-01 1.394663557158463407e-01 1.403705149304725341e-01 1.407852006993551841e-01 1.406143476677473025e-01 1.397999099911365062e-01 1.383293566778184824e-01 1.362421965113679023e-01 1.336321174293772229e-01 1.306425341713784438e-01 1.274547757593832153e-01 1.242695110535079334e-01 1.212833412831010454e-01 1.186638581532957065e-01 1.165276393752311401e-01 1.149259468497497300e-01 1.138415631078813495e-01 1.131972593418002632e-01 1.128730254830398461e-01 1.127270871449744943e-01 1.126157531259775607e-01 1.124087951711721795e-01 1.119991665998241043e-01 1.113074729148393338e-01 1.102824112331633050e-01 1.088985537963841344e-01
8.348588198914266845e-02 8.937540907027230475e-02 9.550795134852578527e-02 1.017278916357797214e-01 1.078553221625914160e-01 1.136931767545425048e-01 1.190358178960022884e-01 1.236790966806791126e-01 1.274318292002837028e-01 1.301284765996868209e-01 1.316426036537836630e-01 1.319004467293841132e-01 1.308936691405685193e-01 1.286901416703389867e-01 1.254413768416214603e-01 1.213850785957722722e-01 1.168411471723606321e-01 1.121994159002722979e-01 1.078974909695598339e-01 1.043876451820012485e-01 1.020934095814735598e-01 1.013597639413490042e-01 1.024046055487422002e-01 1.052803215372800083e-01 1.098505555406660977e-01 1.157817374619501266e-01 1.225476048034210425e-01 1.294485835847910549e-01 1.356513602403711660e-01 1.402533824465659051e-01 1.423733557420715223e-01 1.412653322314415816e-01 1.364537864736246331e-01 1.278932488526003108e-01 1.161725379418230425e-01 1.028074355119155681e-01 9.062386734561896084e-02 8.376033908866831190e-02 8.574134867230949475e-02 9.607456764693636520e-02 1.105828670506870670e-01 1.246614217584600948e-01 1.348598239503102925e-01 1.392273362839625550e-01 1.378195705872158339e-01 1.337442267955228359e-01 1.339822007826657058e-01 1.466863435069306887e-01 1.738090847079655499e-01 2.088789207115532565e-01 2.421904797346053351e-01 2.648178200020207540e-01 2.702858538790955389e-01 2.556491451871152898e-01 2.222896094191823546e-01 1.761186217135971566e-01 1.269580608298364610e-01 8.720766986464266457e-02 6.881501995631902902e-02 7.489597525132872524e-02 1.007709650597927442e-01 1.425652857651440175e-01 1.922916562897211967e-01 2.380229402942036498e-01 2.685231075538633272e-01 2.769001436524192172e-01 2.622247049045205447e-01 2.289598153235362366e-01 1.846222034129331446e-01 1.367241931338907257e-01 9.043278754429595612e-02 4.834088487248120597e-02 1.534269455646408015e-02 2.692849980809533181e-02 4.843642511658025063e-02 6.024535389528717921e-02 6.255165111702808145e-02 6.066526615589552113e-02 6.252424810923891407e-02 7.261749655448036800e-02 8.979170712126877119e-02 1.107230389853086222e-01 1.303784793629194638e-01 1.424717029505724042e-01 1.430013948934524826e-01 1.345427226945447585e-01 1.273889404663996194e-01 1.311786777478025079e-01 1.415722068225945540e-01 1.450298329454069723e-01 1.319862066270154899e-01 1.009542163138770210e-01 5.772442349591994787e-02 2.289615535047966055e-02 5.002422264833792515e-02 8.399237492272622341e-02 1.051214762350684145e-01 1.118248256905161331e-01 1.062957759580064054e-01 9.262289621000409368e-02 7.550967448006479232e-02 5.928397300234599515e-02 4.717251208731380180e-02 4.076918477587246348e-02 4.010211913151848911e-02 4.467162427106783490e-02 5.398682930461973922e-02 6.709352597143070085e-02 8.248383251459770471e-02 9.847753391423759439e-02 1.135635888803204069e-01 1.265956772258873264e-01 1.368849251451110527e-01 1.442163906165052079e-01 1.487998510704001964e-01 1.511648255723315182e-01 1.520160498503934920e-01 1.520746196248494442e-01 1.519380650590048953e-01 1.519925942800271490e-01 1.523955897369928814e-01 1.531194737139238982e-01 1.540256555249372161e-01 1.549342097010936448e-01 1.556694938292010888e-01 1.560803255987513460e-01 1.560444190739435910e-01 1.554683917048033381e-01 1.542904392386077184e-01 1.524872259872634694e-01 1.500825162089379217e-01 1.471534711683112617e-01 1.438309138227056860e-01 1.402913130271722930e-01 1.367400489618053050e-01 1.333874060767534786e-01 1.304206609034891662e-01 1.279773723158563470e-01 1.261258237962611384e-01 1.248575455853599275e-01 1.240936707343121836e-01 1.237027094852607978e-01 1.235242419221469073e-01 1.233924432020982453e-01 1.231550128188258625e-01 1.226855956399494491e-01 1.218898725473110262e-01 1.207066394337032028e-01 1.191055013005097168e-01 1.170826327712506804e-01 1.146557013461795699e-01
7.487357036946024058e-02 8.005393404183720751e-02 8.569008377222242512e-02 9.167303605549888268e-02 9.785633932965930037e-02 1.040615622855922268e-01 1.100857003503627474e-01 1.157103194629536536e-01 1.207124016092609164e-01 1.248768661972418925e-01 1.280106227750185954e-01 1.299577955082713288e-01 1.306154828778470500e-01 1.299491074857009876e-01 1.280060947167609708e-01 1.249263102330428615e-01 1.209473852084747697e-01 1.164027516291292752e-01 1.117099112861461296e-01 1.073463553646184510e-01 1.038112676291721853e-01 1.015738655811089242e-01 1.010146639138681246e-01 1.023716779511439495e-01 1.057034683663339719e-01 1.108720530370072982e-01 1.175391724020143636e-01 1.251701613544939917e-01 1.330490849012562482e-01 1.403155359578001360e-01 1.460317762038992884e-01 1.492820638906973973e-01 1.492995836019785638e-01 1.456135794029688180e-01 1.382113218333812232e-01 1.277155853026525623e-01 1.155768259536748693e-01 1.042127035845498290e-01 9.674911983996435649e-02 9.567404708889234999e-02 1.008215894707852056e-01 1.092266476461449393e-01 1.171407769315358643e-01 1.218016866966297601e-01 1.224828634116120474e-01 1.216017501969459264e-01 1.254824353974915707e-01 1.416250057619863612e-01 1.717981827228697855e-01 2.100712564701694984e-01 2.472001299162921439e-01 2.740859614135411904e-01 2.835026343010896288e-01 2.714692782318858244e-01 2.384184491410132334e-01 1.897680421855718613e-01 1.355995118226232810e-01 8.964457872526067350e-02 6.691462935720328409e-02 7.228703385486767719e-02 9.876574842318201763e-02 1.432935328469713832e-01 1.988165804421330451e-01 2.522902643685211999e-01 2.904907695047516669e-01 3.047114814533438687e-01 2.929730840673965830e-01 2.595992192474305682e-01 2.126170871639888327e-01 1.603024212862498854e-01 1.086568143814446441e-01 6.112720859211637908e-02 2.081392564520000155e-02 1.697170416618979175e-02 3.751090376038476726e-02 4.750051024456065224e-02 4.926121224304079449e-02 5.088586632530418818e-02 6.027424600500182889e-02 7.806553805983218464e-02 1.015794958234069734e-01 1.275639126618848540e-01 1.499353319073865320e-01 1.606903993919162610e-01 1.545685030271471971e-01 1.345624002853187950e-01 1.162339456814556193e-01 1.199828150256931486e-01 1.414413515876772609e-01 1.580436871761471684e-01 1.555406534462420443e-01 1.309887007803537118e-01 8.943379709258421351e-02 4.172579206873173324e-02 2.542351109721110655e-02 5.824260904706549807e-02 8.310673240792551542e-02 9.353150804691232056e-02 9.093905050367233345e-02 7.928693763031471886e-02 6.354774483455818967e-02 4.861153730276607243e-02 3.828439138925927160e-02 3.405914828842710601e-02 3.515992431624702375e-02 4.102573850594049693e-02 5.181076347228729534e-02 6.680006577650170196e-02 8.427131929293750490e-02 1.022674414403627746e-01 1.191149452129099118e-01 1.336443517473575870e-01 1.452525792319484255e-01 1.538648409459051902e-01 1.598214861287182154e-01 1.637155318848715069e-01 1.662146858499040092e-01 1.679069362395539666e-01 1.692036156516210088e-01 1.703145386064295330e-01 1.712830867860115902e-01 1.720501582366025239e-01 1.725151633650382765e-01 1.725761961751969276e-01 1.721481199601101741e-01 1.711673154329267921e-01 1.695933253313791633e-01 1.674136136637526251e-01 1.646522307788132466e-01 1.613791973131138702e-01 1.577159209336597701e-01 1.538325938332366638e-01 1.499354197687511880e-01 1.462439872988996470e-01 1.429617846434946826e-01 1.402453972883197231e-01 1.381795456300211333e-01 1.367646140614766637e-01 1.359200614777870686e-01 1.355021238120685256e-01 1.353299880495842100e-01 1.352131992441195085e-01 1.349745687444425246e-01 1.344657592683224101e-01 1.335753600833745891e-01 1.322308230618880198e-01 1.303961437188357886e-01 1.280670394411471125e-01 1.252649819326803471e-01 1.220310152410763183e-01 1.184199349117089767e-01
6.776771633193576228e-02 7.191965463601390773e-02 7.663244975156936756e-02 8.186926094996226089e-02 8.754675392832356184e-02 9.353612452382242815e-02 9.966767477092425276e-02 1.057381997980960942e-01 1.115206646148196451e-01 1.167759279196897981e-01 1.212664283022994033e-01 1.247717291533425865e-01 1.271056406863147470e-01 1.281343456131758818e-01 1.277945926321803760e-01 1.261106196447596695e-01 1.232080373495231668e-01 1.193224258458162046e-01 1.147998286497569770e-01 1.100856718098381787e-01 1.056981975456419975e-01 1.021834048216508500e-01 1.000528514636092881e-01 9.971455840100332257e-02 1.014156979993942886e-01 1.052125345209317109e-01 1.109653727040670890e-01 1.183416101260023195e-01 1.268160895797477983e-01 1.356767374770170842e-01 1.440540380433722178e-01 1.509882442542865022e-01 1.555362475871173156e-01 1.569094624894306067e-01 1.546280762229516881e-01 1.486748648140510387e-01 1.396302379227513102e-01 1.287592278246727506e-01 1.179748600408485754e-01 1.094966818890620447e-01 1.049990169095918469e-01 1.045630202316215202e-01 1.065352005185520867e-01 1.087577293947395718e-01 1.103119131345958737e-01 1.130565665263618957e-01 1.220971158529741557e-01 1.429221131356323005e-01 1.762324364208440741e-01 2.168980680985360954e-01 2.567731279194050420e-01 2.871058061378969350e-01 3.002151886028187056e-01 2.911285777483910153e-01 2.591167767462225213e-01 2.086650770986028802e-01 1.494673344565544126e-01 9.559736426572988666e-02 6.446003547520649801e-02 6.618022377846476123e-02 9.173957093702977961e-02 1.370445029253454516e-01 1.965250014335804818e-01 2.567549809955277373e-01 3.028766127458388802e-01 3.243613552021656354e-01 3.178827952954595415e-01 2.871763390780792680e-01 2.403904453374916539e-01 1.864895553809338968e-01 1.327721820202489578e-01 8.479642064987406858e-02 4.846197058575368866e-02 3.174004546687993894e-02 3.081209764590631117e-02 2.893068954927581135e-02 2.602591748811263969e-02 3.472201261576676745e-02 5.440289163574504872e-02 7.889207122462880972e-02 1.071381047270200532e-01 1.369168820347455018e-01 1.609360146732126962e-01 1.694387684988370724e-01 1.561273184519116619e-01 1.246175705061675215e-01 9.734292688562892759e-02 1.099373929571822450e-01 1.487475238111083675e-01 1.787104500555724562e-01 1.841040677771262624e-01 1.624427241619177398e-01 1.193674963184629401e-01 6.502396412204837495e-02 1.133033238828667043e-02 3.564498923075552772e-02 6.615196545578068410e-02 8.027728446867436751e-02 7.987600027237537481e-02 6.940603947828190290e-02 5.463357484929809438e-02 4.146602383740072978e-02 3.417120219209580229e-02 3.268499750738278198e-02 3.452482198857728668e-02 3.989454875999252220e-02 5.063199820978063481e-02 6.654934805914046458e-02 8.551472632319301326e-02 1.051360156341722973e-01 1.235365903487122136e-01 1.395303022765120582e-01 1.525944874711833710e-01 1.627468397277572754e-01 1.703647780758725250e-01 1.759871602513745914e-01 1.801421899085940970e-01 1.832365794036592554e-01 1.855184785669902470e-01 1.870999524939443159e-01 1.880081720852142535e-01 1.882353649867674339e-01 1.877711431582860524e-01 1.866161763210268110e-01 1.847853183858941262e-01 1.823094997581731214e-01 1.792416343423504088e-01 1.756663206574238245e-01 1.717091451042036254e-01 1.675400921824003186e-01 1.633666861764754008e-01 1.594151981305595434e-01 1.559017728417623205e-01 1.529989691377006411e-01 1.508059270676702091e-01 1.493306850223481141e-01 1.484900338552319343e-01 1.481265594711042022e-01 1.480370177203489956e-01 1.480037112313049574e-01 1.478217165101877451e-01 1.473180505701198462e-01 1.463620889011050252e-01 1.448685899363231222e-01 1.427954570612644802e-01 1.401383131539683247e-01 1.369235392306524246e-01 1.332009362404013020e-01 1.290367432943340664e-01 1.245074239922202702e-01 1.196944082630821971e-01
6.263442148193805459e-02 6.569228209843476496e-02 6.926576350228262624e-02 7.339785720715177875e-02 7.809033412435421873e-02 8.329538649047890653e-02 8.891253205737736920e-02 9.479072810334490673e-02 1.007348604206787512e-01 1.065156450986387698e-01 1.118822615573255574e-01 1.165773734907613185e-01 1.203543651278439902e-01 1.229965603698958132e-01 1.243379345041185496e-01 1.242844311991030265e-01 1.228345062164872131e-01 1.200969427168977199e-01 1.163032765827198972e-01 1.118112368862427125e-01 1.070944110737088034e-01 1.027123619699497198e-01 9.925656955663733627e-02 9.727453944861752522e-02 9.718878021610648232e-02 9.923939961909161722e-02 1.034693333594039616e-01 1.097391517616944506e-01 1.177382187012543380e-01 1.269759655522939290e-01 1.367699161904842864e-01 1.462614718113331991e-01 1.544800734233733042e-01 1.604566713253112176e-01 1.633717044338053315e-01 1.627140244996644058e-01 1.584229783620823284e-01 1.509828909767528815e-01 1.414335528690017219e-01 1.312486855331991276e-01 1.220296523448377163e-01 1.150301212552760771e-01 1.107557643872438408e-01 1.091102266361257678e-01 1.103182002539183498e-01 1.161070448820488987e-01 1.298258371246349130e-01 1.543506958608788782e-01 1.893403115733753028e-01 2.306593461746415386e-01 2.715309973132243315e-01 3.039282393455554065e-01 3.200651223151122493e-01 3.141567391065138715e-01 2.842346257950210675e-01 2.335029236037211575e-01 1.706870317807269999e-01 1.092413091226970973e-01 6.651011707211168522e-02 5.892995723980017780e-02 8.104440621566846858e-02 1.248666709157811028e-01 1.857500569085887010e-01 2.507286321650620264e-01 3.039760476892768848e-01 3.333891691801046941e-01 3.341187323669266851e-01 3.088311261751535142e-01 2.652497893890993774e-01 2.127092825287874300e-01 1.598386701391603659e-01 1.141246087296179101e-01 8.135547776017779120e-02 6.149353252406276893e-02 4.599118144116651902e-02 2.668801091142743165e-02 7.419748999821993742e-03 2.671596525906822991e-02 5.105786373669089079e-02 7.585807118918728997e-02 1.047838269681992535e-01 1.361903987245486058e-01 1.606392225772916293e-01 1.663010894335532064e-01 1.459594669092708075e-01 1.039057981434313854e-01 7.311555186309652565e-02 1.075565529877682280e-01 1.642208913789662272e-01 2.034449406157783635e-01 2.125074419929656178e-01 1.905291489932332272e-01 1.445178814092467345e-01 8.622464579290634035e-02 3.080432918446283225e-02 3.104505573754172756e-02 6.129560380340171033e-02 7.620059507204499094e-02 7.596220570304756947e-02 6.556196630158070415e-02 5.187103417266107630e-02 4.182922908032402770e-02 3.855682764496529136e-02 3.886517499215404181e-02 3.953638369979501493e-02 4.218249758922966441e-02 5.084686530928254206e-02 6.636861894254615646e-02 8.604153913861251057e-02 1.068093295963969819e-01 1.265063352658860329e-01 1.438941827060037093e-01 1.584756541623193737e-01 1.702680839683597402e-01 1.795734010008284975e-01 1.867822309548527460e-01 1.922440739216034200e-01 1.962133646625557060e-01 1.988553884206427924e-01 2.002813620222783364e-01 2.005841648043270309e-01 1.998596124810441965e-01 1.982126425271719117e-01 1.957561720715638165e-01 1.926111623232718562e-01 1.889120664411763351e-01 1.848161501845877741e-01 1.805111928211350636e-01 1.762151582745597467e-01 1.721634388001796190e-01 1.685833185188005123e-01 1.656602112027830143e-01 1.635044554777712045e-01 1.621289995372541259e-01 1.614456174028432722e-01 1.612809476783868823e-01 1.614068052558697841e-01 1.615755055571577725e-01 1.615516120144795120e-01 1.611349973692422499e-01 1.601739107721892597e-01 1.585693121934272920e-01 1.562728211952476853e-01 1.532806816899021374e-01 1.496257118660575536e-01 1.453686560702651953e-01 1.405898590287446570e-01 1.353817974798157686e-01 1.298427288201372820e-01 1.240715307898112157e-01 1.181636885444959512e-01
5.938737882978496058e-02 6.157907701338435208e-02 6.411042094095942279e-02 6.707329185659502424e-02 7.054341506623737490e-02 7.456395814255870058e-02 7.913110116851394815e-02 8.418457653301995858e-02 8.960477423208457193e-02 9.521636399812856422e-02 1.007973497211385183e-01 1.060922901836183624e-01 1.108287686037452702e-01 1.147366055398375412e-01 1.175694939132189143e-01 1.191286184295088507e-01 1.192874512521986674e-01 1.180163550313798326e-01 1.154048872631428385e-01 1.116787054040489224e-01 1.072065320604538990e-01 1.024906273648967664e-01 9.813232484407247158e-02 9.476562238583774445e-02 9.296299014056982890e-02 9.314070407721709854e-02 9.550761507674179751e-02 1.000786287288759624e-01 1.067196793559642143e-01 1.151667683052911700e-01 1.249984363737423332e-01 1.355938777266975648e-01 1.461264215217366602e-01 1.556218151560696261e-01 1.630797308459343009e-01 1.676351397691488998e-01 1.687263283170649386e-01 1.662336326407263809e-01 1.605544422071566446e-01 1.525864375974345932e-01 1.436067874456809779e-01 1.350694756193342450e-01 1.284051177813286537e-01 1.249711349775330799e-01 1.262478792066756006e-01 1.340754750517921812e-01 1.503901920906061673e-01 1.762357233788865163e-01 2.107096878995944889e-01 2.505402022196965839e-01 2.902645652291023781e-01 3.228512478691425991e-01 3.408324692002863143e-01 3.379652895532722634e-01 3.111645918659561860e-01 2.621737412190939809e-01 1.983203366166582382e-01 1.319166666370303054e-01 7.877414429043499977e-02 5.657042349408656495e-02 7.021871229333019604e-02 1.096452172824829291e-01 1.687309481761904983e-01 2.354144931337751045e-01 2.937712384350924522e-01 3.306536219571314383e-01 3.397210929778368138e-01 3.221532957545739095e-01 2.846116014606294153e-01 2.362656728522330440e-01 1.867795080706909083e-01 1.450980067234575732e-01 1.162592253179350055e-01 9.683901517383711188e-02 7.875473775467470294e-02 6.029424236975319817e-02 5.023561629179481430e-02 5.409612772420101245e-02 6.247712931716900564e-02 7.315520332723171593e-02 9.396944866052367451e-02 1.233101236156153580e-01 1.469656864246851879e-01 1.497940739763675977e-01 1.234675236666677584e-01 7.264220573951446491e-02 5.240225370779279940e-02 1.177585682175263798e-01 1.852307664300141543e-01 2.276467266461821015e-01 2.360877248549963503e-01 2.113597313543652823e-01 1.620332055991342279e-01 1.020461822009911812e-01 5.177168951589438545e-02 4.783874368334328081e-02 7.023196103183140804e-02 8.213018572868123479e-02 8.009569856498711948e-02 6.921900177861627090e-02 5.721700484506266060e-02 5.069086391745367820e-02 4.990398299052913045e-02 4.999666309685697058e-02 4.828509554937554515e-02 4.716056618033669101e-02 5.228140045683597054e-02 6.610545383564303545e-02 8.561566616903654170e-02 1.069602081269346167e-01 1.275961928415642044e-01 1.461682689973619331e-01 1.621168603359243732e-01 1.753548987851210605e-01 1.860238961131755187e-01 1.943349851457149557e-01 2.004927493308186759e-01 2.046808363645627182e-01 2.070775510910584649e-01 2.078737549822686770e-01 2.072791585044868323e-01 2.055170651074997856e-01 2.028153487913993414e-01 1.994016044309666891e-01 1.955054919202168506e-01 1.913652173835279080e-01 1.872311703713509523e-01 1.833595932188994693e-01 1.799927020057111859e-01 1.773275798314320473e-01 1.754821936730935339e-01 1.744701865036911159e-01 1.741943129829934822e-01 1.744617022101739578e-01 1.750160406160267690e-01 1.755767530360456130e-01 1.758752888096818678e-01 1.756822151217515005e-01 1.748231300181078973e-01 1.731844883264350154e-01 1.707118484473501563e-01 1.674032440917687381e-01 1.632999707455171090e-01 1.584764817031627249e-01 1.530305288205346947e-01 1.470742340158096295e-01 1.407264462863787868e-01 1.341065083693738780e-01 1.273294053088001865e-01 1.205021746332023969e-01 1.137214089764174985e-01
5.743965118589364205e-02 5.917399082607921468e-02 6.103382281529471515e-02 6.310346690368755229e-02 6.547957463240040854e-02 6.825862781711393434e-02 7.151982444969770536e-02 7.530610903377132903e-02 7.960740040908323434e-02 8.434986002252943538e-02 8.939334797903805696e-02 9.453707902576839739e-02 9.953208277915549795e-02 1.040987811780878097e-01 1.079484142153219195e-01 1.108075494639526037e-01 1.124451124242623196e-01 1.127011770951267394e-01 1.115162050720359954e-01 1.089585383976401922e-01 1.052466082459685842e-01 1.007601759730296642e-01 9.603164213203758959e-02 9.170498980042314507e-02 8.845164177534939332e-02 8.685070775562764300e-02 8.727883061727609304e-02 8.987656672305356642e-02 9.461053536838143208e-02 1.013622943697185669e-01 1.099522842116720245e-01 1.200771458538563569e-01 1.312188658442622891e-01 1.426042064228647266e-01 1.532563510799485329e-01 1.621319940126755010e-01 1.683079615196655943e-01 1.711735272951346865e-01 1.705873813104349657e-01 1.669663526565244860e-01 1.612875084677164728e-01 1.550071077897684224e-01 1.499223547272834356e-01 1.480055235176034878e-01 1.512067347359860869e-01 1.611848095911547207e-01 1.789691603899957739e-01 2.046389178750253612e-01 2.370607567507745372e-01 2.736408299840747960e-01 3.101400901300527813e-01 3.407817889306553605e-01 3.589214626653406959e-01 3.583919793824060229e-01 3.353451848218683695e-01 2.900974286142370406e-01 2.282820264129072074e-01 1.606675850440178188e-01 1.015088298365002945e-01 6.626924008737121452e-02 6.585519169089501523e-02 9.645444911361633622e-02 1.497328435640182809e-01 2.140671656556782376e-01 2.742044593358456961e-01 3.166923635313507179e-01 3.339868636711839645e-01 3.255282271894518464e-01 2.962881442064313475e-01 2.545947471680518048e-01 2.106477342858874557e-01 1.744866423690154822e-01 1.506780445156612191e-01 1.344480276063780011e-01 1.191212287869187481e-01 1.058873099436930115e-01 1.003408669393122260e-01 9.935511889153743337e-02 9.283118567252625353e-02 7.973226641039521390e-02 7.722131476106799952e-02 9.723014253435022236e-02 1.190274767068938977e-01 1.200775681586472576e-01 8.999460606847667354e-02 3.232134037139815924e-02 5.664132006209814107e-02 1.388876721495476418e-01 2.073544195576067506e-01 2.469331538211861354e-01 2.509868410015065332e-01 2.217733602267869530e-01 1.693592333067211186e-01 1.098938085240684370e-01 6.763347676867507985e-02 6.808647098939932252e-02 8.594043561925163166e-02 9.430868082844251488e-02 9.023930778940246478e-02 7.924302348117440165e-02 6.905225323743525989e-02 6.451147772397806957e-02 6.380648304129273030e-02 6.218008562996957256e-02 5.765660436588788268e-02 5.285308191997310084e-02 5.406218491749372607e-02 6.530971848844983885e-02 8.382894787818766236e-02 1.050903411642493540e-01 1.261459217376548758e-01 1.454601792443488972e-01 1.623264814153826952e-01 1.764819558851617454e-01 1.878850928764508044e-01 1.966057701854304618e-01 2.027862440865526028e-01 2.066343867032112147e-01 2.084203470231348054e-01 2.084635761481546667e-01 2.071113343454925870e-01 2.047169847047536628e-01 2.016257241326430694e-01 1.981696524949083937e-01 1.946675165273397956e-01 1.914208780772899410e-01 1.886997589121259811e-01 1.867165580933204672e-01 1.855946153519466013e-01 1.853432045564083475e-01 1.858504153056133312e-01 1.868988496659638732e-01 1.882000622781028198e-01 1.894375197616004203e-01 1.903072284951166926e-01 1.905487533200519723e-01 1.899640093061918666e-01 1.884246975042526417e-01 1.858709698331870164e-01 1.823042652124288732e-01 1.777768989864650651e-01 1.723803819987832775e-01 1.662338422154191475e-01 1.594734163389246451e-01 1.522430906381956051e-01 1.446871885360513366e-01 1.369445086165043124e-01 1.291439921589975781e-01 1.214017281422776345e-01 1.138190727013471543e-01 1.064816585053815212e-01
5.601501841863382875e-02 5.768444428280494751e-02 5.932507707719026496e-02 6.097484944182562233e-02 6.269541782793068563e-02 6.457036856994947949e-02 6.669807261099389151e-02 6.917820252758949406e-02 7.209262011859911279e-02 7.548367849365492099e-02 7.933481248950741138e-02 8.355833613151122941e-02 8.799340191787360932e-02 9.241432024272161483e-02 9.654748008317930175e-02 1.000946047942877642e-01 1.027605499680219886e-01 1.042844718881607707e-01 1.044734212381596972e-01 1.032370831448937848e-01 1.006214597330667287e-01 9.683756917889388416e-02 9.227810225948156198e-02 8.750963317002571906e-02 8.322157793519949220e-02 8.011487022040866823e-02 7.874412186352844345e-02 7.939041232795797376e-02 8.206702902074392014e-02 8.666338452552638238e-02 9.309642872891332743e-02 1.013323633243407434e-01 1.112614470282890788e-01 1.225260932994643170e-01 1.344284889558775564e-01 1.459804597561984996e-01 1.560767714527917238e-01 1.637333650428726417e-01 1.683322433663741180e-01 1.698269029863709867e-01 1.688713452577710605e-01 1.668382468893424564e-01 1.656852636813467838e-01 1.676252251653247705e-01 1.746169782989906161e-01 1.878631473589344736e-01 2.075925104449980185e-01 2.331657535782599433e-01 2.632293906143726714e-01 2.956673299984768355e-01 3.273608969305201732e-01 3.539988161698754410e-01 3.702799197767326356e-01 3.707748861114833483e-01 3.514477149922029531e-01 3.114721509561243495e-01 2.546739629320244891e-01 1.898527816685877390e-01 1.295153397822382535e-01 8.720023457811568179e-02 7.366419966840870304e-02 9.138502294910440249e-02 1.343555990779543852e-01 1.915874087142345750e-01 2.490456638899935515e-01 2.938083832628158309e-01 3.176895192051229500e-01 3.184062091928162586e-01 2.987499404918730894e-01 2.654961523751228625e-01 2.287679711712930775e-01 1.994251334924727059e-01 1.820158934867401324e-01 1.713678496659646333e-01 1.618678793232788404e-01 1.554128541978126166e-01 1.544709925455557686e-01 1.518444008366323927e-01 1.359374684878090767e-01 1.030662259056571578e-01 6.583727515140076758e-02 5.892183206502914217e-02 7.789828808827364837e-02 8.059805523754948187e-02 5.215269360285034600e-02 1.583589185865662968e-02 8.708322776716319324e-02 1.648609046185048332e-01 2.262246033556153113e-01 2.578700157878031085e-01 2.545012205264299832e-01 2.196538853564541094e-01 1.647008075161645879e-01 1.078879721030299721e-01 7.643356033111708969e-02 8.458827566481730287e-02 1.016606372687372251e-01 1.081580211419084087e-01 1.032815008294661885e-01 9.295196677931757967e-02 8.398364511495111373e-02 7.937763919482071495e-02 7.679240941822426669e-02 7.242311409803846300e-02 6.500076014724880114e-02 5.711318249583043072e-02 5.489016093774827521e-02 6.324728702980446371e-02 8.006903523271158285e-02 1.004982673578581204e-01 1.212606279169255591e-01 1.406175539890647530e-01 1.576739441544731390e-01 1.719827927640296406e-01 1.833640572395295598e-01 1.918310690755684889e-01 1.975587434361241179e-01 2.008565818075797871e-01 2.021324632162395940e-01 2.018495281667896379e-01 2.004856161211874821e-01 1.985031849416602767e-01 1.963309249675354862e-01 1.943513931261567074e-01 1.928863476475283778e-01 1.921748899072970029e-01 1.923472014962316623e-01 1.934037773508124336e-01 1.952115223865327487e-01 1.975224028904682128e-01 2.000112180794839933e-01 2.023223622323264692e-01 2.041143807837803859e-01 2.050945399023008930e-01 2.050403599935145815e-01 2.038087369491630996e-01 2.013351922977046626e-01 1.976263146939847559e-01 1.927481970863564320e-01 1.868131084387834595e-01 1.799660275580715896e-01 1.723721226343135349e-01 1.642058186450435497e-01 1.556417570310250909e-01 1.468477070359471559e-01 1.379793215064349099e-01 1.291765273696217631e-01 1.205612890695877126e-01 1.122364700644986335e-01 1.042855328638473966e-01 9.677285347450850783e-02
5.447954790352898397e-02 5.632224101291584406e-02 5.808211181644139243e-02 5.974714064861742085e-02 6.132375069927663291e-02 6.284140337746625671e-02 6.435519455040794590e-02 6.594466681527651197e-02 6.770686690398018681e-02 6.974227313928943461e-02 7.213400278337200877e-02 7.492347141601186922e-02 7.808818100533686246e-02 8.152785162307278621e-02 8.506301268595847787e-02 8.844668728317686690e-02 9.138705086713753978e-02 9.357803137442281816e-02 9.473529427849440576e-02 9.463582577354059944e-02 9.315957976349435732e-02 9.033100117107821514e-02 8.635623458039073941e-02 8.164731215639368933e-02 7.681565527203720878e-02 7.260477627659311928e-02 6.973309271343615390e-02 6.867416958343097733e-02 6.951397394663692830e-02 7.204032871229693047e-02 7.602224630284891427e-02 8.144910672198500678e-02 8.854059995185131759e-02 9.751391838665243728e-02 1.082666877387646887e-01 1.201971282673169189e-01 1.322713381391416310e-01 1.432837743071798953e-01 1.521985015939552044e-01 1.584876818381730779e-01 1.624103903571052498e-01 1.651608282291313623e-01 1.687659304747671229e-01 1.755951745085290450e-01 1.875319392586223821e-01 2.052567034057478090e-01 2.281529969263454694e-01 2.547621476228167370e-01 2.832764634951325244e-01 3.117351590180094667e-01 3.378999002329498014e-01 3.589631533696276966e-01 3.713711123061827490e-01 3.711132899335778945e-01 3.547023898741995529e-01 3.207094843536953954e-01 2.713038089053083080e-01 2.130185905252849066e-01 1.560852757781393541e-01 1.121573433484954474e-01 9.090478078293981468e-02 9.665716715470218379e-02 1.268727205003870040e-01 1.729590061021103742e-01 2.230164709047067484e-01 2.656697825800230506e-01 2.929920701591182675e-01 3.013969656362661120e-01 2.913074562770978093e-01 2.673437320077068913e-01 2.389137541734640269e-01 2.174378884050902627e-01 2.077816333102773250e-01 2.046880750173213359e-01 2.029607135266490725e-01 2.042013293034561361e-01 2.085587681638036150e-01 2.065489185619964196e-01 1.856858150549241804e-01 1.414052626659409728e-01 8.092249751176487649e-02 2.225383561400234508e-02 3.098132671777777472e-02 4.775639361187439952e-02 4.403436036147263810e-02 6.547550003713055455e-02 1.249977063479535133e-01 1.898824593558813834e-01 2.386341512990345914e-01 2.585371746795352976e-01 2.455841181753000979e-01 2.044880236678674468e-01 1.476125318161017885e-01 9.525670717039202984e-02 7.746959922404350607e-02 9.506263268159213797e-02 1.137955316907342113e-01 1.205980561842737581e-01 1.166921119212815522e-01 1.077296236471249058e-01 9.901884240781956559e-02 9.244438512291817955e-02 8.638878664226083692e-02 7.852298716372425880e-02 6.834043344305658352e-02 5.821308785525790980e-02 5.349235765653056335e-02 5.909877648185058591e-02 7.365379834154033023e-02 9.243920734717184229e-02 1.120485398627829587e-01 1.305852229309336643e-01 1.469903519463524877e-01 1.606894856958192841e-01 1.714532698953790679e-01 1.793348307555326926e-01 1.846180557958767843e-01 1.877553991873017747e-01 1.892976539071251629e-01 1.898269566698338462e-01 1.899023723411158715e-01 1.900200864665443079e-01 1.905836290529956956e-01 1.918783378417224794e-01 1.940490647593043905e-01 1.970867993003002638e-01 2.008324908340440307e-01 2.050022230638860188e-01 2.092300220007113909e-01 2.131185757364928712e-01 2.162871788672550422e-01 2.184093467719178394e-01 2.192369394591105469e-01 2.186111502793129935e-01 2.164626817163454731e-01 2.128041129870344994e-01 2.077173735277538236e-01 2.013387848871017738e-01 1.938435685461336322e-01 1.854311639656481825e-01 1.763122152473029780e-01 1.666976865762331284e-01 1.567902592818579410e-01 1.467779413989467596e-01 1.368296739760010983e-01 1.270926348874631406e-01 1.176909079675849956e-01 1.087251911296281126e-01 1.002732515835960819e-01 9.239089087421770152e-02 8.511324992713927007e-02
5.249991515490491645e-02 5.457364751842455619e-02 5.659650009725451097e-02 5.852392178375807191e-02 6.031845719483554941e-02 6.195533196450341007e-02 6.342825456371349591e-02 6.475463902908527858e-02 6.597894008462285020e-02 6.717223504020691793e-02 6.842586759721847045e-02 6.983739935079798233e-02 7.148884991855029847e-02 7.342027011865152886e-02 7.560493017133561311e-02 7.793373485380852839e-02 8.021455927021323151e-02 8.218801977149851890e-02 8.355737335184677816e-02 8.402861399439028045e-02 8.335720059443509078e-02 8.139881303368423637e-02 7.816174162628483635e-02 7.385668594006981891e-02 6.893330740180687866e-02 6.407672236664538334e-02 6.011009847699053804e-02 5.774780370351648151e-02 5.726522425662051302e-02 5.836390433768064850e-02 6.044109573154021753e-02 6.307510505079468033e-02 6.638109116737997417e-02 7.102920215184807540e-02 7.784961366942728944e-02 8.720109323478769658e-02 9.858395287445982647e-02 1.107911762692000146e-01 1.224038746993025562e-01 1.323385582905530766e-01 1.403238143482731237e-01 1.472360531735747990e-01 1.551129533242004144e-01 1.665604712670234744e-01 1.835559846384369198e-01 2.063943397894928145e-01 2.336258923657887343e-01 2.628200674712642959e-01 2.913950333733242859e-01 3.171063416856154671e-01 3.381604185332016121e-01 3.530145557504380527e-01 3.600002922008558315e-01 3.570726628654711243e-01 3.420798835652473779e-01 3.137383175399738877e-01 2.730125365610938659e-01 2.241675992881841661e-01 1.747060162072607281e-01 1.338248075187197517e-01 1.098337620686798410e-01 1.076076228338758295e-01 1.265871531453705012e-01 1.604761115440370700e-01 1.999824149929376738e-01 2.362775431497310674e-01 2.629542716460170904e-01 2.761175728697312093e-01 2.741601149668608239e-01 2.592449575888355895e-01 2.395144854399184897e-01 2.266739178478880401e-01 2.259994922632385106e-01 2.319802746585021280e-01 2.390973151693035481e-01 2.482919969376968794e-01 2.584450266879044777e-01 2.590284801131257364e-01 2.371091682446032356e-01 1.884823000987012331e-01 1.221721079758923412e-01 6.066912029990879918e-02 4.723068228550712094e-02 6.801137706200741095e-02 8.560207551252466129e-02 1.144662646459736893e-01 1.612137865934764602e-01 2.101544370725878241e-01 2.431371948736827937e-01 2.490062908918253270e-01 2.253641205619098808e-01 1.779906427455730245e-01 1.196322331602122369e-01 7.271331388801278994e-02 7.150044926166880532e-02 9.889904643448180210e-02 1.207449195777131196e-01 1.299335804689493168e-01 1.286837697808936309e-01 1.214391339668602077e-01 1.119078069791067248e-01 1.017602869988468994e-01 9.095695734831051038e-02 7.906061359975671832e-02 6.644750576997969505e-02 5.509591495091823582e-02 4.903497692861195217e-02 5.232472964665048354e-02 6.420097679678157809e-02 8.058185416949317781e-02 9.821663963445628753e-02 1.151640261627627781e-01 1.302841559079886691e-01 1.429710756245271275e-01 1.530430768587124624e-01 1.606656752324780724e-01 1.662627500226160904e-01 1.704145117635395001e-01 1.737559311559578601e-01 1.768888173018388632e-01 1.803139573166578358e-01 1.843836791321681601e-01 1.892736476519341904e-01 1.949745873211445601e-01 2.013056829017487726e-01 2.079487833399749352e-01 2.144976058878530212e-01 2.205125786252462861e-01 2.255718964624350009e-01 2.293121219861951332e-01 2.314552905648751269e-01 2.318224944682249211e-01 2.303358059338503905e-01 2.270112678246625215e-01 2.219458476932869850e-01 2.153010061653340412e-01 2.072850789689537343e-01 1.981361456755385553e-01 1.881065387034077940e-01 1.774496813989013266e-01 1.664095592798025547e-01 1.552128329908961379e-01 1.440633932509112758e-01 1.331390280543110760e-01 1.225898079442272054e-01 1.125377827063209490e-01 1.030776099144978530e-01 9.427779229389243731e-02 8.618227914789054755e-02 7.881228040135952739e-02 7.216824147150624480e-02
5.002635754532035878e-02 5.225671705948239237e-02 5.451579381050082607e-02 5.674854261812905393e-02 5.889636277768759559e-02 6.090138008290642974e-02 6.271162039699042234e-02 6.428689289079293767e-02 6.560497680627069839e-02 6.666734533203270974e-02 6.750315701515083311e-02 6.816967040120677779e-02 6.874683084881227924e-02 6.932402549328357810e-02 6.997853732483967637e-02 7.074833753560702543e-02 7.160567858981579936e-02 7.244029535069013148e-02 7.305980879418642882e-02 7.321042100100005889e-02 7.261601362849565144e-02 7.103112994610039088e-02 6.830351574919209245e-02 6.444323673939052199e-02 5.969480325993471032e-02 5.459937976896279965e-02 4.999933824721511377e-02 4.686536603241623494e-02 4.583024743665142786e-02 4.667637165824584100e-02 4.838100031319651773e-02 4.974204853754056466e-02 5.002288810231366595e-02 4.939594973068199557e-02 4.920449408884000619e-02 5.165476175340122378e-02 5.834387263334204349e-02 6.882197486025684596e-02 8.112588052186256449e-02 9.321324845434494910e-02 1.039226167457199118e-01 1.135397141022501666e-01 1.240265042442009608e-01 1.384455712879151257e-01 1.592965731406249530e-01 1.868457063380419281e-01 2.189556710540155049e-01 2.521594198967579414e-01 2.828269999690372072e-01 3.079573226954714360e-01 3.256035989356613758e-01 3.349374320189126841e-01 3.359224226258400448e-01 3.287145071944445607e-01 3.131833823570628894e-01 2.890570755502964162e-01 2.568246986321415237e-01 2.188607779554818111e-01 1.798642596620800838e-01 1.460644274042440516e-01 1.236488593479414949e-01 1.173417899002464626e-01 1.283002833355117722e-01 1.520556383710006398e-01 1.809726376248225188e-01 2.085098012384338229e-01 2.306957760324641893e-01 2.448119293607431968e-01 2.483094852587790780e-01 2.411361608506033816e-01 2.298681842522245500e-01 2.262367990014843844e-01 2.357180284180880048e-01 2.519496414379129301e-01 2.683002548889406591e-01 2.849976218008153928e-01 3.008357490463114403e-01 3.054441523120707824e-01 2.857700389498433746e-01 2.380339596883492836e-01 1.739130643559310130e-01 1.204823664794425903e-01 1.061908697444959998e-01 1.187875095299729677e-01 1.351550508101988513e-01 1.582929241711767965e-01 1.916727471028083774e-01 2.240785189740470973e-01 2.403398985292917456e-01 2.315673202400751196e-01 1.974256280039007883e-01 1.446407494817695816e-01 8.506021281148060109e-02 4.265365792256256561e-02 6.119083696136975309e-02 9.663185497208739982e-02 1.221091629874047069e-01 1.353135226913770861e-01 1.379089095735196446e-01 1.323816218852223447e-01 1.211515202938878849e-01 1.063793994729435033e-01 9.000247377597132836e-02 7.373717211395129645e-02 5.907451168787797302e-02 4.755985087759243696e-02 4.145259101943739311e-02 4.317490087741470556e-02 5.233437426802728387e-02 6.594738023284733852e-02 8.125205359181342235e-02 9.640942075610234308e-02 1.102990522765026349e-01 1.223694885345755351e-01 1.325405025650854829e-01 1.410915101797055315e-01 1.485273412964323025e-01 1.554386644426451747e-01 1.623778656837547574e-01 1.697651998319130995e-01 1.778320245253646459e-01 1.866013043716597819e-01 1.959009058581305529e-01 2.054019446309861552e-01 2.146724448006167574e-01 2.232361953553652356e-01 2.306280409661164155e-01 2.364393807498179068e-01 2.403505300897806618e-01 2.421491551125046771e-01 2.417358832249099643e-01 2.391193656190229999e-01 2.344036074642145417e-01 2.277704351791718373e-01 2.194596924762801382e-01 2.097492869857328635e-01 1.989366602837304709e-01 1.873227096638511169e-01 1.751987050717258854e-01 1.628363495258193794e-01 1.504808367033926286e-01 1.383465618332534175e-01 1.266150296537044417e-01 1.154344600950024113e-01 1.049206025573624218e-01 9.515831993880335959e-02 8.620358503460019695e-02 7.808563981753952055e-02 7.080919866464235879e-02 6.435672034693251664e-02 5.869090652784227091e-02
4.718050394794665037e-02 4.943602560804039731e-02 5.180699072494586443e-02 5.424643116555815520e-02 5.669628895393207663e-02 5.908980563882079706e-02 6.135492130289516011e-02 6.341867322239777560e-02 6.521252994458608121e-02 6.667847588811506854e-02 6.777544540591295963e-02 6.848536940487454094e-02 6.881763846737010137e-02 6.881026132444263699e-02 6.852559881358996630e-02 6.803869055423232559e-02 6.741746599486851677e-02 6.669699104676438117e-02 6.585390268049653995e-02 6.479045091813462331e-02 6.333764259106358652e-02 6.128316671149496714e-02 5.842456005759733700e-02 5.464534168190232633e-02 5.001348479642520745e-02 4.490372956810813332e-02 4.012481960274912052e-02 3.691180911707030166e-02 3.640547318209318151e-02 3.862127573186061730e-02 4.218391964958920215e-02 4.521469875802181654e-02 4.609496646660792007e-02 4.374289918325749427e-02 3.777625483769556092e-02 2.890332181863189062e-02 2.049011754162073304e-02 2.142586856714097723e-02 3.297913937686700742e-02 4.702077991494114928e-02 5.967754222538459302e-02 7.015315166618692200e-02 8.021816007373862301e-02 9.395208978842914394e-02 1.154658191752283292e-01 1.457399477979805236e-01 1.821476281550730991e-01 2.201623479479190848e-01 2.549233324951239443e-01 2.822530629233357957e-01 2.993822499182318131e-01 3.053871781615909997e-01 3.011680678670576317e-01 2.888400069368246004e-01 2.706993292462724354e-01 2.483660116062233192e-01 2.228065633381129118e-01 1.952466324144588872e-01 1.680122949705535607e-01 1.443465619773198205e-01 1.275997462281235895e-01 1.210452153946822845e-01 1.269868180536798119e-01 1.434260964397318094e-01 1.640434162646365324e-01 1.831333124409417756e-01 1.985603538816137215e-01 2.099003403557373193e-01 2.154181498372531312e-01 2.138589089637496499e-01 2.103940146335075423e-01 2.166118765118971168e-01 2.375751795985983628e-01 2.650774483327772990e-01 2.906037336290308026e-01 3.137021626367674232e-01 3.342172117899588346e-01 3.432080399833388196e-01 3.278712444940254933e-01 2.843153322750290313e-01 2.252420634978377079e-01 1.775968834106809446e-01 1.622850002730345520e-01 1.683692208574701366e-01 1.786617280401924523e-01 1.935781649525671055e-01 2.147186218495588383e-01 2.321554478496227203e-01 2.327987191030981284e-01 2.104124898369106877e-01 1.674246122058987707e-01 1.118471388698404068e-01 5.312415903872892003e-02 9.728346898611878180e-03 5.162700940890301016e-02 8.975611616459372444e-02 1.182784380601685226e-01 1.363319892187417337e-01 1.432879099036127035e-01 1.393751742302481444e-01 1.262081283309519353e-01 1.067504045856253192e-01 8.476073973881746715e-02 6.397911533516313642e-02 4.732429821046182927e-02 3.638814461381714715e-02 3.168181542949936175e-02 3.340522439332477278e-02 4.102564403276447169e-02 5.278864834026370662e-02 6.665753515774650029e-02 8.101448006626188469e-02 9.481868142833704827e-02 1.075837286598966686e-01 1.192785269855283214e-01 1.301816105507086208e-01 1.407194323102595734e-01 1.513179235749453067e-01 1.622885340253009401e-01 1.737595757646152317e-01 1.856539241686873953e-01 1.977064093828602986e-01 2.095093792008661526e-01 2.205732265512063417e-01 2.303897212290631769e-01 2.384887636073277639e-01 2.444825995307459421e-01 2.480947909456639455e-01 2.491738770362464939e-01 2.476935180257365532e-01 2.437419987051512582e-01 2.375043916954879542e-01 2.292405991060259274e-01 2.192620737279188381e-01 2.079094210075871640e-01 1.955324258220219602e-01 1.824734239919278134e-01 1.690544040688341521e-01 1.555678076252515474e-01 1.422707010852062304e-01 1.293818088807051070e-01 1.170808076895188815e-01 1.055092631621675908e-01 9.477262429371623165e-02 8.494276273237663655e-02 7.606064982067660407e-02 6.813890692574865737e-02 6.116415174441266339e-02 5.509928940181058749e-02 4.988611988238735723e-02 4.544875690771868482e-02
4.412068858030020191e-02 4.628385036365627314e-02 4.862510789169992298e-02 5.111710435852227091e-02 5.371786922092403743e-02 5.637114270668489024e-02 5.900772193348480243e-02 6.154785348976395815e-02 6.390468569918952846e-02 6.598876972476702685e-02 6.771353470096214133e-02 6.900153368818455479e-02 6.979104485337166153e-02 7.004230516828417741e-02 6.974226273663992892e-02 6.890632009605650310e-02 6.757526862094337394e-02 6.580581004682194146e-02 6.365421289862986665e-02 6.115520293754279219e-02 5.830202742115526277e-02 5.503758171564371304e-02 5.126869351572913014e-02 4.691564568581381434e-02 4.201009890649717859e-02 3.686203356734850389e-02 3.231183411551409590e-02 2.990136623192916204e-02 3.118827827405304745e-02 3.609548638468139392e-02 4.286170942621965463e-02 4.944712552808398082e-02 5.416175533958674654e-02 5.573083485946014881e-02 5.336083719772526102e-02 4.692178483920507459e-02 3.732388938810165396e-02 2.751430417556153044e-02 2.418114629705350391e-02 3.079274937529563605e-02 4.024783188304566217e-02 4.682234521315915138e-02 4.911574061328620455e-02 5.091407194655248741e-02 6.188202226289202246e-02 8.813958414880977699e-02 1.258709227972027445e-01 1.681613572676126656e-01 2.083711028610830684e-01 2.407188759796030364e-01 2.609531977328516938e-01 2.671137960429043612e-01 2.599748790702690604e-01 2.428030818392609702e-01 2.202375052693147650e-01 1.965640039358401703e-01 1.743847336313551766e-01 1.547835809665256412e-01 1.385499372595844769e-01 1.265788104138920178e-01 1.192194389945284150e-01 1.168312001589670440e-01 1.210073270153694813e-01 1.322733973942173402e-01 1.468543794614771136e-01 1.593760529743502297e-01 1.678329121893072096e-01 1.737295474341697954e-01 1.777928672004189525e-01 1.793761408250037492e-01 1.831108410465409064e-01 2.003374101704006871e-01 2.343843571293857397e-01 2.739748850987694939e-01 3.082413673201560012e-01 3.360801618535951829e-01 3.592212403937736220e-01 3.713917107901452686e-01 3.605841904921016638e-01 3.222267279547834651e-01 2.684185513370226372e-01 2.243375852469736698e-01 2.069130988676917693e-01 2.067797999023645583e-01 2.104784373963099475e-01 2.183293058128013830e-01 2.305506469529473024e-01 2.366131209263914736e-01 2.243996999692051408e-01 1.905253863259778746e-01 1.413681359319997333e-01 8.834814622153848440e-02 4.291652619643884781e-02 2.530944340871293247e-02 4.924758941456858913e-02 8.049291846741586653e-02 1.101057785394549127e-01 1.327952506975806912e-01 1.440562192437435940e-01 1.419636603897333482e-01 1.277233737560385940e-01 1.050238994833755102e-01 7.879701501839221633e-02 5.395232477958242234e-02 3.452225153323423834e-02 2.342542765512549419e-02 2.167714493690193686e-02 2.696230884307887835e-02 3.684719195169128270e-02 4.992905736467519173e-02 6.482523687058373840e-02 8.026456894553117560e-02 9.535768159231550190e-02 1.096730234273500804e-01 1.231732945196643697e-01 1.360846346025983700e-01 1.487445999516007200e-01 1.614593262356603665e-01 1.743930346895768424e-01 1.875066426746812842e-01 2.005513055314833981e-01 2.131089123150264608e-01 2.246613973817509768e-01 2.346684189748179938e-01 2.426372029745657022e-01 2.481751223990355248e-01 2.510217027171793847e-01 2.510609786699555812e-01 2.483175220583355991e-01 2.429404779345681054e-01 2.351800527625888537e-01 2.253604477586950983e-01 2.138524812658909036e-01 2.010482811681963966e-01 1.873395820108915144e-01 1.731004154820181828e-01 1.586743823416322530e-01 1.443662530709625691e-01 1.304373553737248059e-01 1.171040468595829914e-01 1.045385113893830820e-01 9.287112735901854876e-02 8.219370993988686647e-02 7.256301170992709992e-02 6.400397913028638142e-02 5.651243075074232486e-02 5.005709003577364646e-02 4.458129940449193779e-02 4.000519918507877692e-02 3.622944188400194915e-02 3.314127909284327045e-02
4.093982445092959194e-02 4.295292438616030162e-02 4.516795562244138584e-02 4.757978936102415929e-02 5.016943380714341399e-02 5.290239548471970671e-02 5.572792458158384171e-02 5.857925523808622803e-02 6.137490755204652593e-02 6.402109658355893684e-02 6.641527693998708348e-02 6.845081480909177840e-02 7.002269902337492080e-02 7.103406134349941892e-02 7.140306535530827059e-02 7.106944973186363201e-02 6.999970906897548528e-02 6.818964938330057679e-02 6.566303923815758337e-02 6.246559342786705410e-02 5.865501595706759663e-02 5.429080825112407582e-02 4.943249636775712275e-02 4.416248559670800378e-02 3.866180342936922226e-02 3.338533222012574769e-02 2.936765829677199721e-02 2.835494985220320813e-02 3.171848993865799410e-02 3.890244891098793012e-02 4.814699236148267669e-02 5.773653404796617872e-02 6.625075069816721562e-02 7.255210051138673288e-02 7.588891178958920292e-02 7.613014251858411796e-02 7.407416217671648762e-02 7.164182801517411658e-02 7.139313483569928453e-02 7.478311135466310378e-02 8.043465591576541562e-02 8.469063583136618445e-02 8.357133680848495561e-02 7.446712532614398194e-02 5.834968979064724531e-02 4.695341267850138695e-02 6.457490768272092230e-02 1.045425279167442739e-01 1.490626025371127872e-01 1.880170269872694644e-01 2.146125504692007468e-01 2.248388706203491016e-01 2.181115909586942014e-01 1.975674484730240155e-01 1.694006374140911153e-01 1.409530047263378161e-01 1.178936875142986285e-01 1.023862477892149569e-01 9.445853532760689619e-02 9.387496361990591009e-02 9.871709326608682500e-02 1.053805302043905323e-01 1.122158060860451306e-01 1.203503737680785696e-01 1.296724054268154624e-01 1.368364020332709652e-01 1.392828921266741904e-01 1.387628802151633922e-01 1.388025735283331397e-01 1.415740054690628746e-01 1.528899264515959644e-01 1.831847347582769292e-01 2.315751273378373332e-01 2.830813335989982304e-01 3.248371749960759503e-01 3.551479110499480840e-01 3.779167644566162054e-01 3.904364602915974536e-01 3.822139746543042338e-01 3.478134704228608709e-01 2.978360876952195757e-01 2.553908755970978328e-01 2.352151155090786983e-01 2.294852133438743114e-01 2.279924034084634676e-01 2.322245662251753162e-01 2.407792918538008142e-01 2.406292621626064110e-01 2.192901755157558308e-01 1.760267433140312587e-01 1.224278536583533056e-01 7.728767516724725783e-02 5.649155660422227471e-02 5.314773170588753259e-02 5.578539192415034320e-02 7.144834869428878799e-02 9.861403123993232878e-02 1.246615295218575920e-01 1.399482436752784997e-01 1.405752157737261143e-01 1.274650813992444787e-01 1.046994654487815590e-01 7.762568841458440672e-02 5.115985711887695991e-02 2.867808891863012771e-02 1.276445598368150525e-02 1.361562357536236223e-02 2.699353309849528496e-02 4.317443294465583836e-02 6.084438332629476393e-02 7.903620790451640343e-02 9.678145268809125457e-02 1.133843570492079622e-01 1.285453737053915135e-01 1.423412801288557183e-01 1.551145528808973995e-01 1.673133219611454559e-01 1.793214763325760019e-01 1.913224439832640622e-01 2.032329955657972143e-01 2.147183963980765498e-01 2.252701879594644352e-01 2.343114201002700903e-01 2.412967240605719266e-01 2.457877353427055933e-01 2.474976382150572418e-01 2.463071783483442301e-01 2.422583936427053497e-01 2.355332243372220413e-01 2.264235684211577393e-01 2.152981381484419809e-01 2.025701029975311152e-01 1.886681960469583641e-01 1.740128237716285498e-01 1.589978035125911571e-01 1.439776709242306663e-01 1.292600383875500414e-01 1.151022142250317376e-01 1.017111710748646869e-01 8.924593549742716736e-02 7.782151599523572105e-02 6.751355427554096844e-02 5.836294758565971352e-02 5.037974758646061868e-02 4.354574809519617951e-02 3.781547382210491415e-02 3.311598301809612344e-02 2.934704879649080445e-02 2.638432936817433627e-02 2.408779892305523349e-02 2.231518018529962330e-02
3.763338394490368943e-02 3.950736933122298705e-02 4.157235176405062876e-02 4.383978454302733113e-02 4.631127563787840185e-02 4.897571179707257971e-02 5.180682960052992309e-02 5.476148046908185102e-02 5.777877852084414845e-02 6.078026951485152041e-02 6.367122651279398526e-02 6.634315741908830555e-02 6.867758365066660431e-02 7.055109679212202833e-02 7.184160399415705223e-02 7.243552526102804701e-02 7.223551422132865052e-02 7.116807152092993749e-02 6.919028379373033666e-02 6.629500582017279486e-02 6.251439837712759184e-02 5.792336573972477892e-02 5.264806498108780264e-02 4.689204315482307928e-02 4.100627164440108496e-02 3.564554221583120242e-02 3.200531921333048258e-02 3.175679691517948461e-02 3.593500883615865366e-02 4.392916215564274945e-02 5.428038199580165896e-02 6.559099332516808711e-02 7.667247448277883515e-02 8.652110063273514562e-02 9.440187537709851529e-02 1.000499787971089322e-01 1.039166420473801727e-01 1.072830742460593317e-01 1.119184107880789453e-01 1.190562608998273347e-01 1.281932586442209865e-01 1.367722935384314276e-01 1.409948860291623529e-01 1.370841936795196281e-01 1.225763168077284027e-01 9.795599488143545697e-02 7.066486189616229263e-02 6.481808949437481426e-02 9.463692874532754484e-02 1.350555901784318003e-01 1.679498837260289534e-01 1.845151498776265719e-01 1.812412247369089568e-01 1.596130755795045209e-01 1.258619180322390063e-01 8.966813117130542632e-02 6.129065475742686425e-02 4.621500693046431962e-02 4.268003315485923571e-02 5.078275019688295588e-02 6.905583313760906006e-02 8.900377056815421406e-02 1.036848651801774851e-01 1.118229590580852723e-01 1.157958082682603862e-01 1.168561754876787095e-01 1.140419517277514172e-01 1.082859015739146696e-01 1.044179194288085144e-01 1.089152112506248521e-01 1.303658634675728678e-01 1.753666348667131669e-01 2.367699258394635742e-01 2.974639082685343050e-01 3.437114516522705721e-01 3.733231792894847190e-01 3.921100460251488173e-01 4.011560807262648520e-01 3.921160501235471663e-01 3.589935258196867984e-01 3.108243751931130117e-01 2.688583386383858742e-01 2.461431593466988366e-01 2.358494653144471709e-01 2.312852128701107235e-01 2.364435394246409416e-01 2.476269736683118505e-01 2.471600669749609291e-01 2.206852051035207707e-01 1.691772927837472407e-01 1.092565202963380749e-01 7.031248537266059084e-02 6.924444875214880168e-02 7.334214999226416898e-02 6.665701714746107009e-02 6.515552833835056012e-02 8.483831153171270123e-02 1.121347622359655377e-01 1.313705930077711526e-01 1.364464980803276328e-01 1.277196158879757570e-01 1.090777595944736889e-01 8.549367150959172323e-02 6.106737668277756326e-02 3.787253299041620780e-02 1.598897051429562510e-02 7.046621435253823743e-03 2.922944748832712394e-02 5.266990302908840932e-02 7.614028810617720633e-02 9.852751709286101944e-02 1.188634236346162720e-01 1.365655687172188659e-01 1.515294015805863093e-01 1.640891205099857253e-01 1.748766697516000723e-01 1.846143049378506651e-01 1.938932537679747270e-01 2.030052111334405551e-01 2.118802030753712817e-01 2.201392861440013005e-01 2.272226112205569526e-01 2.325350409530347884e-01 2.355653386550496109e-01 2.359604323797696579e-01 2.335558141212678851e-01 2.283722633833009108e-01 2.205908635001903317e-01 2.105166695332103266e-01 1.985388133354102358e-01 1.850923420283834553e-01 1.706250129584652719e-01 1.555706644578122855e-01 1.403296125484948254e-01 1.252557302235020875e-01 1.106493827878883840e-01 9.675515321727727602e-02 8.376323029580158563e-02 7.181338749926878540e-02 6.100059348874094928e-02 5.138140665743497204e-02 4.298035051264993689e-02 3.579537006102655183e-02 2.980119230376331030e-02 2.494913291351512699e-02 2.116240352883901749e-02 1.832882074721363733e-02 1.629818855140992978e-02 1.489395054169761340e-02 1.394005330600921709e-02 1.329008830298456303e-02
3.414140712606936190e-02 3.593195544812317205e-02 3.788498789906150077e-02 4.001886478354733240e-02 4.234698889993684934e-02 4.487488929503172241e-02 4.759718499119683366e-02 5.049469412355932912e-02 5.353196012484622013e-02 5.665544570904154642e-02 5.979261373105679983e-02 6.285208544888840065e-02 6.572504534316032931e-02 6.828804042062301682e-02 7.040728700547793650e-02 7.194453568278529054e-02 7.276444930681076617e-02 7.274333049468519052e-02 7.177893474363461479e-02 6.980111925819557084e-02 6.678340509648635070e-02 6.275657031986411893e-02 5.782792958800665739e-02 5.221542987790363938e-02 4.631577055821985145e-02 4.083502359838386137e-02 3.696357492558487168e-02 3.629765297984358097e-02 3.995186129943008313e-02 4.762208167142338577e-02 5.808697916302908021e-02 7.008324493691912849e-02 8.254392090563693329e-02 9.457357969989800550e-02 1.054826820336264709e-01 1.149348651116575276e-01 1.231562924658522046e-01 1.310690514803734552e-01 1.401056803914528803e-01 1.514994006035698948e-01 1.652619801533275756e-01 1.795524551376504463e-01 1.909202204309474182e-01 1.952229451475678002e-01 1.888159472328286015e-01 1.698628892908490839e-01 1.399623373550344663e-01 1.070286268531141227e-01 8.985633039868183569e-02 1.039392545355653646e-01 1.318851906918619143e-01 1.515671212838972381e-01 1.522509873481313336e-01 1.316296037521252627e-01 9.415169602201638177e-02 4.961422867049799373e-02 1.247115389284521141e-02 1.774787621023278528e-02 1.917569477476847861e-02 6.718667263681260202e-03 3.529534460393560225e-02 7.010877137692407557e-02 9.630549341821363629e-02 1.083891748297261398e-01 1.081494248693213034e-01 1.016716305609261101e-01 9.392770567588136499e-02 8.740229494873913429e-02 8.629414097522174198e-02 9.867572832379385706e-02 1.325749946228013398e-01 1.888013943796514604e-01 2.572577237187606558e-01 3.211140479395463987e-01 3.665168260369084940e-01 3.910060350955743558e-01 4.019373746590070851e-01 4.038065762495453015e-01 3.906278464426961583e-01 3.563482211461096449e-01 3.088858553147558750e-01 2.677511282057348785e-01 2.434991567946976354e-01 2.291944838193824829e-01 2.227887300568679729e-01 2.329969410256850226e-01 2.528092601700878683e-01 2.575510627935544972e-01 2.297370009528478252e-01 1.707518200024361332e-01 9.972690455286123412e-02 5.713237081718183091e-02 7.218238382702640843e-02 8.577730391022880818e-02 7.806561169913520115e-02 6.345813410415980516e-02 6.994533278527936826e-02 9.581431531234696486e-02 1.194399763866955122e-01 1.313005870863498403e-01 1.304100323016106899e-01 1.195401547729591230e-01 1.022972097368366612e-01 8.132010480578553968e-02 5.773890060528426293e-02 3.174796136917598655e-02 4.414718249880873573e-03 2.689200887578952620e-02 5.706018154014408372e-02 8.598415611607931885e-02 1.121255528099576876e-01 1.344059378869939814e-01 1.523488881310832432e-01 1.661069340422730856e-01 1.763615318194131365e-01 1.841163651882361529e-01 1.904229836063755510e-01 1.961058302005021514e-01 2.015724595937342933e-01 2.067719219831242461e-01 2.112978848302815016e-01 2.145700959375976546e-01 2.160139012781925882e-01 2.151875969396845611e-01 2.118457365389861125e-01 2.059498461704777350e-01 1.976449902517180557e-01 1.872187611825563702e-01 1.750547072963676287e-01 1.615878373704443538e-01 1.472664605698654205e-01 1.325222435636977392e-01 1.177487943972796575e-01 1.032881160323651931e-01 8.942374969072873492e-02 7.637922243953879087e-02 6.432042496639066298e-02 5.336069670873204440e-02 4.356762932633020252e-02 3.497087733652543690e-02 2.757055881965912725e-02 2.134608716809703252e-02 1.626527235635102583e-02 1.229235455909521470e-02 9.388640854022443222e-03 7.488994559680959250e-03 6.445506156922598331e-03 6.004641831170513290e-03 5.899493263546595583e-03 5.961125168872368624e-03 6.135727233167781632e-03
3.042876191451828610e-02 3.219956759950112074e-02 3.410577349466260150e-02 3.616450956526982147e-02 3.839142928496570850e-02 4.079861307032175977e-02 4.339202861331759725e-02 4.616867684623662815e-02 4.911361598123772237e-02 5.219710243856141851e-02 5.537211307586487746e-02 5.857252162746752477e-02 6.171220084471541051e-02 6.468531596968810082e-02 6.736806500635773853e-02 6.962210159198176096e-02 7.129984052284589480e-02 7.225179351292704277e-02 7.233603043519640230e-02 7.142986296598918816e-02 6.944403067760922255e-02 6.634030890121607460e-02 6.215512240718240600e-02 5.703554699137285827e-02 5.130163819398947389e-02 4.555891531346066559e-02 4.086792546553223715e-02 3.880324184320151082e-02 4.086338741209737807e-02 4.732330668774537008e-02 5.718245337822817215e-02 6.913762265648300265e-02 8.209119785031523953e-02 9.517820183066259820e-02 1.077487419286147219e-01 1.194496750185995576e-01 1.303902460553355569e-01 1.412896295143080128e-01 1.534080390429380103e-01 1.680453667496052406e-01 1.856504081730245281e-01 2.050310768736333944e-01 2.232137122336366741e-01 2.360260641869263432e-01 2.391272968684080291e-01 2.292536437143754546e-01 2.055986954536829225e-01 1.713845646291120017e-01 1.358194959194853613e-01 1.145836691660074430e-01 1.168735523455448483e-01 1.283350477781179388e-01 1.292953907308887207e-01 1.104188805370605736e-01 7.249633987176279382e-02 2.456827550676662225e-02 2.459370705726439052e-02 5.447232578935663760e-02 5.973473011117480524e-02 3.825156207324448970e-02 3.791929541467318771e-03 5.003939997086593455e-02 8.798531378196537689e-02 1.067079892993181151e-01 1.051417534427904060e-01 9.187295103326605095e-02 8.089500104034333394e-02 8.209049607506720136e-02 9.597848813469343765e-02 1.230121565028155228e-01 1.670705985214367140e-01 2.279774418458900553e-01 2.962241780670357150e-01 3.558442777571583227e-01 3.935128012228694128e-01 4.073444981554069644e-01 4.064630023684044358e-01 3.984306647945114466e-01 3.794685983464227141e-01 3.437574266421474234e-01 2.983996558477091110e-01 2.604181922625035672e-01 2.356877819423444376e-01 2.160105990403855813e-01 2.063196216955809625e-01 2.237411499038939877e-01 2.564132536377487503e-01 2.703005524073222587e-01 2.443611610755722918e-01 1.797859906822498188e-01 9.553721005733112337e-02 3.478556969446029712e-02 6.797653632820777059e-02 9.356060263801214971e-02 8.930053217234629193e-02 6.694948685976638558e-02 5.573052492450364381e-02 7.677021909785521070e-02 1.059252560857202041e-01 1.271033719627530090e-01 1.368578696809153450e-01 1.359954138562131376e-01 1.262376932163844501e-01 1.089287307723936782e-01 8.499774778701019162e-02 5.553222380327289820e-02 2.277195795083261295e-02 1.764274028510250808e-02 5.160549406238501557e-02 8.434365848904941398e-02 1.128010525476187270e-01 1.357238332595345487e-01 1.527774782484891403e-01 1.644255775067200442e-01 1.717353842097791572e-01 1.760895827740915354e-01 1.788444610506544907e-01 1.810126598797845709e-01 1.830702572947821016e-01 1.849537678594627976e-01 1.862235610379751050e-01 1.862957097948570451e-01 1.846426455938448563e-01 1.809140567511150488e-01 1.749790816602998789e-01 1.669136394901733766e-01 1.569584566586421370e-01 1.454667506360256268e-01 1.328532232403417668e-01 1.195504674142304352e-01 1.059752472147508645e-01 9.250490437846950464e-02 7.946291568512471593e-02 6.711203864669584851e-02 5.565331123883868192e-02 4.522926041892962740e-02 3.592992265073610691e-02 2.780063337971929241e-02 2.085100834829812025e-02 1.506523815231183144e-02 1.041509339839281033e-02 6.879209288325363429e-03 4.469004664695485664e-03 3.195851495670005895e-03 2.795047386052352568e-03 2.665016283333545080e-03 2.384056723337028144e-03 1.815989381836908721e-03 9.566916052538677146e-04 2.063403019240440679e-04 1.493708249721157873e-03
2.655322896631029383e-02 2.834815040222720545e-02 3.026424942006386565e-02 3.231395427718612712e-02 3.450963626288001962e-02 3.686240322326118923e-02 3.938045993343418372e-02 4.206702891631566854e-02 4.491787682868147308e-02 4.791855160868951913e-02 5.104149743207855167e-02 5.424327177154961849e-02 5.746213725342916301e-02 6.061633885616217465e-02 6.360340401016915945e-02 6.630081872030353651e-02 6.856843515316919657e-02 7.025295390029519249e-02 7.119480220933435688e-02 7.123772117065967080e-02 7.024144655114429592e-02 6.809818063614146710e-02 6.475447448706247999e-02 6.024249579827641032e-02 5.473019295129884221e-02 4.861133283398108573e-02 4.267041571411175210e-02 3.831115755892863795e-02 3.748003266881401452e-02 4.151147934952677254e-02 4.993216167878360146e-02 6.124807089226345230e-02 7.409209439450661905e-02 8.747165477400738187e-02 1.007012394669441063e-01 1.134025075429678786e-01 1.256121508868869308e-01 1.379229809300301646e-01 1.514948927326834616e-01 1.677161019441953116e-01 1.874428625019791406e-01 2.101403958991782395e-01 2.334659539611886880e-01 2.535383418841312686e-01 2.657449762287055761e-01 2.658622883237953261e-01 2.513462806015534512e-01 2.226766388375625016e-01 1.846109580720967092e-01 1.469350681454248408e-01 1.220782079614356475e-01 1.135443573914360627e-01 1.078958126040631266e-01 8.986946949794369366e-02 5.474145622766589392e-02 1.495037575362195836e-02 4.650884394606403377e-02 8.014658446711864226e-02 8.885050718271195191e-02 6.807858863527622983e-02 2.364262084549003523e-02 3.095930299915692491e-02 7.738529817734170202e-02 1.024301915445609279e-01 1.020000393112042436e-01 8.534099641682800497e-02 7.578651312442728771e-02 9.242307634202451272e-02 1.262617033402994027e-01 1.696088474824625214e-01 2.238214451860456311e-01 2.876880125495432372e-01 3.517866967076411222e-01 4.013834660599759352e-01 4.249699439832194670e-01 4.226846450202543792e-01 4.063173882655167213e-01 3.868092442934513153e-01 3.626773152547329571e-01 3.283006414822698393e-01 2.892787921883064883e-01 2.577393881977758650e-01 2.322876837287979057e-01 2.034040896268357879e-01 1.856087167959009909e-01 2.094886729752561128e-01 2.562893804609304160e-01 2.806346211414171843e-01 2.585845906356328272e-01 1.915527633034664057e-01 9.853715597651957481e-02 8.108417527987289014e-03 6.602224103160496405e-02 1.015405677089013803e-01 1.013082247313968481e-01 7.507752683433968621e-02 4.538591627346971052e-02 5.652179180882631326e-02 9.338279104294690269e-02 1.262918925584438634e-01 1.485066366913644631e-01 1.586703948614066606e-01 1.567991065712038834e-01 1.434556089542688706e-01 1.198417337985633602e-01 8.807863088715893463e-02 5.154559258539460204e-02 1.950760631095652467e-02 3.569015137727784420e-02 6.864331531693526611e-02 9.732105827295078893e-02 1.193690889991784881e-01 1.344987488354180416e-01 1.434697955275427705e-01 1.477076108876548832e-01 1.489212529118955630e-01 1.487015491459616756e-01 1.481726125687321816e-01 1.478079653082410017e-01 1.474799410157330848e-01 1.466924463192679495e-01 1.448595704318401123e-01 1.415131204516012209e-01 1.364018323600763027e-01 1.295035091479217748e-01 1.209875451665573670e-01 1.111581740745793828e-01 1.003969006382697815e-01 8.911333630413746654e-02 7.770795498093241438e-02 6.654717092383262422e-02 5.594963656732911822e-02 4.618208302943170585e-02 3.746283347843687439e-02 2.997046306947911617e-02 2.385188692879929365e-02 1.921455605591967236e-02 1.607466301522903276e-02 1.426087368322870828e-02 1.338248846080037496e-02 1.296620904981917594e-02 1.263274410165908350e-02 1.215746198373807499e-02 1.144171804477963489e-02 1.046839556761706980e-02 9.271150748995364566e-03 7.921004828052802260e-03 6.531688233287810848e-03 5.291872851691498993e-03 4.516879255747318841e-03 4.556112217233185616e-03
2.269142381012182602e-02 2.452563355999000383e-02 2.648081828722655129e-02 2.856546125567500580e-02 3.078813440000687310e-02 3.315679726682296824e-02 3.567780484403617475e-02 3.835457248294364685e-02 4.118586339609579122e-02 4.416369438470196807e-02 4.727089893699951834e-02 5.047844217417739310e-02 5.374264604663935019e-02 5.700255115177655513e-02 6.017770832251514990e-02 6.316675322782766555e-02 6.584716504004808901e-02 6.807664037936564383e-02 6.969652250323192522e-02 7.053771527798137486e-02 7.042950052765444002e-02 6.921172520294409380e-02 6.675108847550524638e-02 6.296313761099193995e-02 5.784410919333491524e-02 5.152369439493380970e-02 4.436836557189750146e-02 3.720746015346714647e-02 3.176685112290460189e-02 3.077992824108090678e-02 3.587790405830015850e-02 4.566830331080232869e-02 5.793762040982572414e-02 7.118374863379402229e-02 8.451419989518606235e-02 9.745249023379594366e-02 1.099412100424272537e-01 1.224506452094135805e-01 1.360396480774079264e-01 1.521531771316393389e-01 1.720043322166429078e-01 1.957157644874249480e-01 2.217120768057400659e-01 2.467138022596454261e-01 2.662924158757010162e-01 2.757936383867928831e-01 2.714863105980079849e-01 2.518030581950065350e-01 2.184623911973424537e-01 1.771386388370892739e-01 1.369873618708011553e-01 1.069995459816584366e-01 8.743760394803952452e-02 6.731168225022639284e-02 3.743834726826679449e-02 1.805758699520464139e-02 5.588550031910645421e-02 8.895442586891608161e-02 9.972925767343857051e-02 8.237813131135236777e-02 4.211604739880660947e-02 2.474817955787208396e-02 6.741414343942786491e-02 9.417049201286820104e-02 9.487448682964147451e-02 7.856627421460461724e-02 7.616005225113282873e-02 1.100570022651648772e-01 1.629649510399509005e-01 2.242635978858539825e-01 2.916805556404685751e-01 3.602966201047582695e-01 4.194721101432170030e-01 4.561121318538186586e-01 4.618390522760149053e-01 4.400531449160465236e-01 4.059215921721152642e-01 3.743995075635789260e-01 3.470460519735192317e-01 3.182438594089685435e-01 2.898922908097990025e-01 2.659154276554082652e-01 2.374455467862195135e-01 1.951385613453338608e-01 1.629327129251585404e-01 1.897209200701055476e-01 2.485288055939669782e-01 2.816410729215094166e-01 2.637890012123074168e-01 1.974123248799194152e-01 1.031597943810350082e-01 2.241697231931694123e-02 7.509368336203120498e-02 1.135773053888984724e-01 1.152509064600058114e-01 8.672984633641872554e-02 4.274969312203412419e-02 3.719515928604302107e-02 8.560018093534628447e-02 1.319161484570719189e-01 1.670594049081834953e-01 1.880154601133532666e-01 1.935880004807272459e-01 1.840226934268326398e-01 1.610357252433978481e-01 1.277261317011502695e-01 8.831049068148455472e-02 4.826932094236437154e-02 2.220285977511189668e-02 4.040028007479999628e-02 6.636978157763348540e-02 8.621708969499966568e-02 9.883195205502522118e-02 1.050874619276929434e-01 1.066594280933875066e-01 1.054942757717024088e-01 1.033478945149633454e-01 1.013963348638232120e-01 1.000456107878968520e-01 9.903882401301053462e-02 9.778005621551853765e-02 9.566845032696415230e-02 9.230042656853419680e-02 8.753004827947441502e-02 8.144205971231181784e-02 7.429027144127529902e-02 6.643265388854807663e-02 5.827741297395154507e-02 5.024454327645721391e-02 4.274171322571743148e-02 3.614791067647876027e-02 3.078958560124828853e-02 2.688531090111616340e-02 2.445345409767458317e-02 2.325163282338210680e-02 2.284915402471074733e-02 2.279623681811597177e-02 2.274797532066954314e-02 2.249229891093341635e-02 2.192543916185145381e-02 2.101809088034049117e-02 1.978862145423348345e-02 1.828536329581828199e-02 1.657629627863577496e-02 1.474455885012211816e-02 1.288920673276185147e-02 1.113125677626916436e-02 9.623071149806322264e-03 8.548107457046623739e-03 8.075949142112652177e-03 8.259128121652437385e-03
1.912947231662611922e-02 2.099651256311854675e-02 2.299189445975276594e-02 2.512291533253281639e-02 2.739688563202270777e-02 2.982059309318366852e-02 3.239958219314335169e-02 3.513720439773706378e-02 3.803339546715599900e-02 4.108314322283027065e-02 4.427462545839784547e-02 4.758702563561868076e-02 5.098807532636620565e-02 5.443142730175491023e-02 5.785403007130845293e-02 6.117374964554451316e-02 6.428756107486817417e-02 6.707070234385369145e-02 6.937723595385394959e-02 7.104248747452596158e-02 7.188781523032448939e-02 7.172810740404136909e-02 7.038231702217719044e-02 6.768729366221766519e-02 6.351533952763428748e-02 5.779685378604999813e-02 5.055288940550884541e-02 4.195494804452695736e-02 3.247926350413367358e-02 2.344108412128988878e-02 1.866292392964181632e-02 2.309584142128426332e-02 3.389840566118912379e-02 4.681946181684464720e-02 6.010597988919657436e-02 7.303346691657694456e-02 8.539586863433144825e-02 9.749771668174168904e-02 1.102344862165271916e-01 1.250116147688611068e-01 1.432913639529763972e-01 1.658033308060550826e-01 1.918245829438362804e-01 2.189448680336149589e-01 2.433704675230811132e-01 2.606066755107373512e-01 2.663931910087637411e-01 2.577928271929645354e-01 2.342571612317729812e-01 1.983716437212008354e-01 1.558672544040092534e-01 1.143340818818375654e-01 7.990627327962976367e-02 5.278510780791341450e-02 2.954649597302733133e-02 2.804183300126547942e-02 5.629973109863786046e-02 8.268429002151997387e-02 9.282677914701846500e-02 8.092760720520075779e-02 5.215601952745387015e-02 3.687454470541465246e-02 6.139817117793814477e-02 8.165409599771479565e-02 8.087895745110192103e-02 6.681245247239712970e-02 7.483029758799628062e-02 1.245322542736064519e-01 1.961618467502650731e-01 2.783499911518361736e-01 3.630585375842801943e-01 4.394508833243881418e-01 4.947452844626054613e-01 5.179947097643414766e-01 5.051873967772081420e-01 4.638299761539806942e-01 4.123241765303901629e-01 3.693596018366960831e-01 3.401178847012660267e-01 3.187068149152277874e-01 3.008590558184069952e-01 2.812564582159871596e-01 2.466533929982874795e-01 1.894571057719837970e-01 1.386771765687598579e-01 1.632950011091184039e-01 2.293902163050749454e-01 2.672279903395727296e-01 2.523317728056243547e-01 1.889137792095711699e-01 1.004669763462777282e-01 4.739292435222438454e-02 9.504846610129724649e-02 1.310678968997216476e-01 1.316492620315117268e-01 1.002680764238397665e-01 4.713768799208046395e-02 2.292044005460515052e-02 8.684516256965184311e-02 1.460836755869301673e-01 1.926901241125145714e-01 2.225721492326209472e-01 2.338689310950956002e-01 2.269342122595481015e-01 2.041801937984494553e-01 1.696257305546597371e-01 1.282111419153013077e-01 8.506780634282978815e-02 4.511213993847864451e-02 1.619531346291405022e-02 2.456960975283790580e-02 4.145390948013307625e-02 5.186490363735286185e-02 5.604522597632020237e-02 5.573744518171452195e-02 5.305345819518558770e-02 4.996922783249900524e-02 4.782783956544764403e-02 4.697969790698868636e-02 4.690826731568582125e-02 4.678307013260434022e-02 4.594655597540836522e-02 4.409348221506553117e-02 4.124785467222658736e-02 3.767877722039249949e-02 3.381963927289696054e-02 3.019922149657273264e-02 2.735741195361803685e-02 2.570201648752763399e-02 2.533055344783853580e-02 2.597904829867020426e-02 2.718763705764070185e-02 2.851509618139012880e-02 2.964223651162630271e-02 3.037744038285776493e-02 3.062774996626749929e-02 3.036865403076376146e-02 2.962099377541399514e-02 2.843482161832364477e-02 2.687848223686473484e-02 2.503146236713097925e-02 2.298006894883167575e-02 2.081540140423289442e-02 1.863332382135732615e-02 1.653609230866331242e-02 1.463453043922837912e-02 1.304731515879127557e-02 1.188983118718281266e-02 1.124455439261757249e-02 1.112152100496673936e-02 1.144406112936751686e-02
1.625868345717534219e-02 1.814079471308057204e-02 2.015734252761169215e-02 2.231711661352259179e-02 2.462911972745654432e-02 2.710210911301438874e-02 2.974398712457320890e-02 3.256100961979892239e-02 3.555678007819228215e-02 3.873099843735122033e-02 4.207793823292046986e-02 4.558463618642811382e-02 4.922879764631388905e-02 5.297645194737245211e-02 5.677943589087287163e-02 6.057284189775078570e-02 6.427263854195264248e-02 6.777375079475887742e-02 7.094896748821705179e-02 7.364911235004241441e-02 7.570495666294572989e-02 7.693134716212808588e-02 7.713395180787757655e-02 7.611887002570899563e-02 7.370510147048901783e-02 6.973952181153725283e-02 6.411360565169285652e-02 5.678074587659255601e-02 4.777285480597651124e-02 3.721575629724747925e-02 2.534935078188810947e-02 1.262897329427635322e-02 4.050519133695373170e-03 1.594790551002993675e-02 2.943455624954561742e-02 4.246493091752250731e-02 5.475292297324883817e-02 6.642548970266684560e-02 7.812811220781118449e-02 9.107221928653562448e-02 1.067858791787083955e-01 1.264790361460099155e-01 1.502954595790398362e-01 1.768924624051619043e-01 2.035044929757633125e-01 2.263692012731765846e-01 2.413999571828859825e-01 2.450470045811294073e-01 2.352439298137283807e-01 2.122266909880725916e-01 1.789175978848919768e-01 1.405485145375167388e-01 1.033291626684098158e-01 7.249058306389734307e-02 5.155228207245345778e-02 4.485765424324013317e-02 5.322695299269108310e-02 6.598425351255876592e-02 7.197619591311257836e-02 6.612946694074250953e-02 5.216682355162976376e-02 4.517196261400305279e-02 5.377958166018870223e-02 6.155335126739911594e-02 5.654467356199069372e-02 4.394527768641309090e-02 6.207205384013322891e-02 1.260838574281439861e-01 2.177278798331411525e-01 3.247129977618267715e-01 4.314431229532811884e-01 5.197895323926413624e-01 5.741208812248413951e-01 5.858156328089189069e-01 5.561606209773685139e-01 4.975679969596680796e-01 4.312555439472948171e-01 3.781216637281499260e-01 3.460639368798564264e-01 3.286967095672337913e-01 3.155510644149999155e-01 2.945591997374054638e-01 2.516105074237862116e-01 1.814059111198186025e-01 1.121434094013656346e-01 1.303006117766418170e-01 1.985440572617082899e-01 2.363209398671459183e-01 2.224960660310176253e-01 1.639780483910398268e-01 8.972064839361010291e-02 7.411367120252666807e-02 1.223290683158661379e-01 1.532517504919776175e-01 1.494484490764605156e-01 1.129005116305507178e-01 5.219972593568846658e-02 2.175802216488337965e-02 9.810037192947512752e-02 1.673573175187061668e-01 2.221342208115279493e-01 2.576271565607908820e-01 2.718904404745907111e-01 2.657851282527252668e-01 2.425420156466536747e-01 2.070023252373714151e-01 1.647029278286772647e-01 1.210045119401506886e-01 8.043185620500728494e-02 4.636837408422368051e-02 2.152206431078151905e-02 1.169622388467151698e-02 1.606046978344500067e-02 1.909396759191993656e-02 1.832643139125206960e-02 1.487354623414519766e-02 1.018882085123991310e-02 5.661103351451313159e-03 3.027492517030521378e-03 3.575127044713933069e-03 4.373541030922779849e-03 4.233830272166376300e-03 3.869714456850097909e-03 5.118367497813879063e-03 8.291693818782844630e-03 1.239619433171472961e-02 1.679678427876612687e-02 2.110849494533121803e-02 2.506628094112798438e-02 2.848716883572034383e-02 3.125489244971119129e-02 3.330905398138694212e-02 3.463512968892058785e-02 3.525492201910897239e-02 3.521773919045190215e-02 3.459261182853255040e-02 3.346173918455688095e-02 3.191523690543586478e-02 3.004717079694904994e-02 2.795280694242027394e-02 2.572697105952653773e-02 2.346335459354475378e-02 2.125446729177248376e-02 1.919160739821788864e-02 1.736358356400843558e-02 1.585209037338814256e-02 1.472157829178344889e-02 1.400430588425661052e-02 1.368761948397823752e-02 1.371406764369310916e-02 1.399736167771056111e-02
1.461054797634323693e-02 1.647428415541690727e-02 1.847381580377777457e-02 2.062005115261055649e-02 2.292464855806918000e-02 2.539971545034137856e-02 2.805735034557344312e-02 3.090899936489633487e-02 3.396459962419121764e-02 3.723148396262037502e-02 4.071302522953196973e-02 4.440700468397901224e-02 4.830369953493712787e-02 5.238370145765537667e-02 5.661550371169468687e-02 6.095293193581095142e-02 6.533254482917076611e-02 6.967119622383932676e-02 7.386402740077048501e-02 7.778324214747786569e-02 8.127809670388584651e-02 8.417659706129702879e-02 8.628941696001105055e-02 8.741650795828585785e-02 8.735674464323088528e-02 8.592071559907092648e-02 8.294643106068656790e-02 7.831729728543876390e-02 7.198128682054596994e-02 6.397001497437483641e-02 5.441697279150906758e-02 4.357747218466197919e-02 3.186894158946596695e-02 2.005176924763227286e-02 1.064405607820127601e-02 1.260675302041122312e-02 2.252664224306656290e-02 3.329859653214616022e-02 4.401645869723409821e-02 5.524163587366683753e-02 6.821376345683696774e-02 8.435445426694095084e-02 1.045757183890441144e-01 1.287027655817714333e-01 1.552822856913623761e-01 1.817373198811478296e-01 2.047513490952772575e-01 2.208395738770646821e-01 2.270723884177544283e-01 2.218390224960191393e-01 2.054466980008440580e-01 1.803032577342773002e-01 1.504758732728868342e-01 1.205930334872144377e-01 9.440018522835429138e-02 7.374599631310675696e-02 5.880293802002475867e-02 4.904738791652611674e-02 4.349653554082149459e-02 4.056137679933047302e-02 3.863587871601630030e-02 3.642535736358133713e-02 3.354432430932900722e-02 3.149293999005980949e-02 2.891842006680928404e-02 1.599767253914521556e-02 3.036348604482244640e-02 1.077221288968553958e-01 2.216637002649514965e-01 3.571668639296824432e-01 4.904852291469353753e-01 5.961226623223933041e-01 6.550170108159667492e-01 6.600444821836650711e-01 6.174497187500891382e-01 5.448255069564530428e-01 4.661826226363874892e-01 4.032644886101411363e-01 3.649071276667927299e-01 3.443251478026160273e-01 3.273928158277695233e-01 2.990647341751427879e-01 2.465559054262755623e-01 1.667828625255774744e-01 8.292991484563685956e-02 9.518965603861605229e-02 1.627549341237022607e-01 1.966962000016283796e-01 1.826582049330946200e-01 1.321771768373135036e-01 8.580898765242597759e-02 1.066363040632454379e-01 1.531092880512270604e-01 1.764242498074526933e-01 1.648769196937472648e-01 1.203945719460478431e-01 5.146509642587215189e-02 3.171562791197357623e-02 1.154204530683414220e-01 1.906528246524938075e-01 2.492108606047300778e-01 2.862898001493004441e-01 3.004701009824108926e-01 2.934149575902279539e-01 2.691582150189175682e-01 2.331489912362597061e-01 1.912723783459813476e-01 1.490495812217288163e-01 1.111574587204471470e-01 8.127936251574585658e-02 6.190263824187649394e-02 5.306222481350072323e-02 5.117477982622245514e-02 5.168526328666622760e-02 5.197330994614991068e-02 5.117032103167107326e-02 4.917889196330263446e-02 4.612744684844447690e-02 4.218956978166096827e-02 3.757077176023390641e-02 3.255146316803785717e-02 2.754431280940676172e-02 2.315679762738351299e-02 2.019924488822982464e-02 1.939111386839908330e-02 2.072021234305801082e-02 2.339502468768709861e-02 2.653713041400744196e-02 2.955654870793796019e-02 3.212647613620951692e-02 3.408717260338858801e-02 3.537981615745790231e-02 3.600792722661276535e-02 3.601427066222784995e-02 3.546607910840212513e-02 3.444507260503609780e-02 3.304053168623035525e-02 3.134448990877773678e-02 2.944847513309079706e-02 2.744138575644043329e-02 2.540813295760996349e-02 2.342864352561258370e-02 2.157671492886898204e-02 1.991809632351980441e-02 1.850719577695138576e-02 1.738228366387599075e-02 1.656020127705639181e-02 1.603296456819696542e-02 1.576890196140152967e-02 1.571902874191065044e-02 1.582643590709136364e-02
1.481359347116635757e-02 1.659867866311272658e-02 1.852257980526659728e-02 2.059523645135528935e-02 2.282835107711908215e-02 2.523523398562701678e-02 2.783053534473143090e-02 3.062981529301184516e-02 3.364890583893874465e-02 3.690302278323581708e-02 4.040559263023332098e-02 4.416676864389496721e-02 4.819162205613779920e-02 5.247800949293544848e-02 5.701413714320385101e-02 6.177586803690193057e-02 6.672385360704702340e-02 7.180061711552337966e-02 7.692777627751101743e-02 8.200366520242156898e-02 8.690169785673998448e-02 9.146989825233653448e-02 9.553209246371643926e-02 9.889129449705066910e-02 1.013357971445304900e-01 1.026483732107093955e-01 1.026187777828405229e-01 1.010594054205481707e-01 9.782350609822543230e-02 9.282484446011914081e-02 8.605719276498478842e-02 7.761174601289233532e-02 6.769074527219795523e-02 5.661703402079504288e-02 4.484455805495529690e-02 3.299600771149260175e-02 2.205769134804842421e-02 1.435986102606457392e-02 1.470327465533272614e-02 2.203892263325741771e-02 3.224416145795481331e-02 4.499409995643352533e-02 6.130982569901130552e-02 8.201690575439606057e-02 1.070557387254339743e-01 1.352605879514325316e-01 1.644258326932127867e-01 1.915673449581785925e-01 2.133667048817010914e-01 2.267736596718565312e-01 2.296712023053420759e-01 2.214324772408102493e-01 2.031610847421313204e-01 1.774394867594253078e-01 1.475463868280823265e-01 1.163778628018484057e-01 8.567724617859077962e-02 5.629886399842056605e-02 2.961275511601898364e-02 9.905814291866012894e-03 8.832989317419879735e-03 8.642524161972022986e-03 1.653080614989292998e-02 4.078877565563203411e-02 6.216284216581226957e-02 6.146170041421595426e-02 2.093217772650481437e-02 7.092538239244365605e-02 2.083703723729089519e-01 3.730932568557898676e-01 5.351392987441840887e-01 6.631733652638419629e-01 7.344571719854754432e-01 7.415263935887863589e-01 6.933294011103345866e-01 6.112699347902024183e-01 5.219055154048475309e-01 4.476082075121428083e-01 3.974595386460605395e-01 3.649744014387786839e-01 3.354378717909826113e-01 2.940344848249664134e-01 2.305262141030882117e-01 1.439954794704413898e-01 5.185002098729277198e-02 7.125008396535284505e-02 1.366735406154850341e-01 1.642876439073122086e-01 1.497998985924351989e-01 1.120776081206776437e-01 1.004455507638460504e-01 1.385385881899907079e-01 1.790752940758991441e-01 1.927653637643292617e-01 1.715690263431763063e-01 1.182265256964145639e-01 4.164329525029987489e-02 4.639017210695197541e-02 1.337237199693582235e-01 2.098969524206218407e-01 2.673551542287695981e-01 3.020900785175857917e-01 3.136233042089017764e-01 3.044633407673243974e-01 2.792165948063135561e-01 2.435787778291687300e-01 2.034242214660986203e-01 1.641471694863599617e-01 1.302833704543513715e-01 1.051936682005059631e-01 9.031009116727932440e-02 8.415373066645087663e-02 8.303744571883926728e-02 8.341871276945320157e-02 8.316443269096862601e-02 8.135246491048346573e-02 7.775623374724137393e-02 7.249876508901070826e-02 6.587797209308876578e-02 5.828714818990398533e-02 5.018178197674198066e-02 4.207342370752234495e-02 3.454863385024836697e-02 2.830638592429614644e-02 2.413242905927490481e-02 2.257152364077994952e-02 2.336157308921434084e-02 2.553474690372364159e-02 2.814108760152152222e-02 3.058497898561114356e-02 3.256559985136067009e-02 3.395893551391111764e-02 3.473983579695833629e-02 3.493824742763913110e-02 3.461462001551957046e-02 3.384550138919065199e-02 3.271475675129972838e-02 3.130809034617521025e-02 2.970961361647766336e-02 2.799970729549916895e-02 2.625365918838550722e-02 2.454065860728247075e-02 2.292276514849003397e-02 2.145350879079063744e-02 2.017590516579334525e-02 1.911997419593334038e-02 1.830033634209245197e-02 1.771491325408425938e-02 1.734576192881388118e-02 1.716236945282914247e-02 1.712666653200492495e-02
1.723827009315243367e-02 1.889783490329816421e-02 2.070249150146869985e-02 2.265831847028484600e-02 2.477366468460320131e-02 2.705926248430182840e-02 2.952827101225541026e-02 3.219620608601602568e-02 3.508070155936985485e-02 3.820104022549856287e-02 4.157739081058499375e-02 4.522969235231028007e-02 4.917613863569497007e-02 5.343123308098282620e-02 5.800340772776958753e-02 6.289222789134787939e-02 6.808523648631702174e-02 7.355452988988787910e-02 7.925320269228974812e-02 8.511185435034950009e-02 9.103541829926803386e-02 9.690065246761234152e-02 1.025547138653834511e-01 1.078153175301876932e-01 1.124730335906412027e-01 1.162962815034494779e-01 1.190395099901008363e-01 1.204548783542891549e-01 1.203074618503624932e-01 1.183935909692536426e-01 1.145614298208573884e-01 1.087323612225424008e-01 1.009212537202883592e-01 9.125329363035911134e-02 7.997471726708918482e-02 6.745417052178445672e-02 5.416988666635181443e-02 4.067475081762427641e-02 2.752999787542562138e-02 1.524684866691487090e-02 5.505623233460029374e-03 1.123927029717298846e-02 2.463812595136454647e-02 4.202637734364809280e-02 6.444851410319143992e-02 9.220563192354012949e-02 1.243832871792110023e-01 1.588361292304295569e-01 1.923911308006582832e-01 2.212626298327153573e-01 2.416696717214925350e-01 2.505733951062883436e-01 2.463700868498187313e-01 2.293289772191803300e-01 2.015957633668515325e-01 1.667267291995901402e-01 1.289642070844466137e-01 9.269049438594424706e-02 6.241599373286917107e-02 4.279410085577810274e-02 3.661713870742778348e-02 4.431865415001817049e-02 6.719277635469184107e-02 9.942593442125306769e-02 1.256669267344813212e-01 1.257666753765117329e-01 8.269891311179730642e-02 4.910256397688533142e-02 1.905271577600803345e-01 3.766715811287163485e-01 5.636491716323508427e-01 7.159245050705992375e-01 8.071758809059951245e-01 8.273775896567329147e-01 7.845474606980569199e-01 7.006066775874606467e-01 6.031011431781589938e-01 5.151706844549814868e-01 4.470128815409316059e-01 3.940594695512855128e-01 3.436503420263098407e-01 2.834568155395086331e-01 2.065075374141042142e-01 1.141827127405224546e-01 2.187684386832107475e-02 7.378436550241242176e-02 1.309295009016070432e-01 1.496395062774487084e-01 1.329719482187269319e-01 1.057892722400098906e-01 1.134659560531713768e-01 1.541362242275276240e-01 1.874040305854300925e-01 1.921679446949510206e-01 1.631430544144512607e-01 1.046541166888340646e-01 3.028029046413918679e-02 6.716397408636379240e-02 1.499295038928531443e-01 2.207571984648991903e-01 2.722888170921071160e-01 3.015305723157456486e-01 3.088988923172161227e-01 2.974321631487721329e-01 2.718478935555939668e-01 2.376151617508371894e-01 2.002042254283383504e-01 1.645916689282355405e-01 1.349421565390100108e-01 1.141350929042354995e-01 1.028197628380021766e-01 9.885274302569700688e-02 9.858886232682534390e-02 9.888819582608472658e-02 9.789437372932084658e-02 9.480853585565053587e-02 8.948323814596932657e-02 8.213157330000080136e-02 7.315478703418418216e-02 6.304383919058542673e-02 5.232541504907699953e-02 4.154303742642341535e-02 3.128779910160724154e-02 2.234577000928703733e-02 1.611178854429865664e-02 1.461631979588222732e-02 1.752799365374992785e-02 2.205501054363442903e-02 2.652348154586155887e-02 3.033699978703988456e-02 3.331154033880138338e-02 3.542102976266595094e-02 3.670907442906092694e-02 3.725323126698521642e-02 3.714783852368790801e-02 3.649459101458285559e-02 3.539693261158980558e-02 3.395661596637811197e-02 3.227161590135464719e-02 3.043491238787049760e-02 2.853378137733191683e-02 2.664925101910364108e-02 2.485534472577367177e-02 2.321769529779039998e-02 2.179117815904421315e-02 2.061652934466142936e-02 1.971657741277298495e-02 1.909351127353535807e-02 1.872887972392502098e-02 1.858717177566941714e-02 1.862217503245076206e-02
2.173355734481327919e-02 2.327408534334944254e-02 2.496384647977964444e-02 2.680559419650827002e-02 2.880352500130691981e-02 3.096370303114269473e-02 3.329445630460520916e-02 3.580672546571407600e-02 3.851432895779119403e-02 4.143408992883079733e-02 4.458575208551531638e-02 4.799159707941708097e-02 5.167566821061102267e-02 5.566250764818590074e-02 5.997532953485011642e-02 6.463358009933169168e-02 6.964987692779835149e-02 7.502636975949475429e-02 8.075062099419574868e-02 8.679116312209816941e-02 9.309295242466923692e-02 9.957300559510300075e-02 1.061165807925656263e-01 1.125743469809270675e-01 1.187610696908903279e-01 1.244564146790912706e-01 1.294085128232479731e-01 1.333409138635936464e-01 1.359634560647998425e-01 1.369873722949799533e-01 1.361446340234197250e-01 1.332111200870140788e-01 1.280327289880409947e-01 1.205530864254906048e-01 1.108410568474612473e-01 9.911574574045345365e-02 8.576567089969068525e-02 7.135626874085908289e-02 5.661383636179788403e-02 4.236177285756943106e-02 2.937403551899078757e-02 1.820995989738362700e-02 1.034384438724532569e-02 1.418742914929733111e-02 2.971712858117758066e-02 5.277936910001904819e-02 8.285107670507695088e-02 1.187604120450781731e-01 1.580281438691611695e-01 1.969702267729498413e-01 2.311169451334084413e-01 2.559000078916531806e-01 2.675230824518963213e-01 2.638506506155357534e-01 2.451002069045839782e-01 2.141428401265478842e-01 1.763123969225411369e-01 1.387118211558922842e-01 1.088272519012523087e-01 9.186641961569741444e-02 8.862245631217126329e-02 9.892724200008827518e-02 1.232086371136723590e-01 1.553135424941136378e-01 1.801349653422072983e-01 1.786811294271271888e-01 1.376512414539875495e-01 9.084668810491473845e-02 1.915583294655046898e-01 3.786855823671508858e-01 5.783108700235318755e-01 7.501213855497074201e-01 8.645260403448803421e-01 9.070913479083888564e-01 8.811015981661878271e-01 8.047942848637902324e-01 7.039197577000722017e-01 6.019121880837954297e-01 5.113851351790918986e-01 4.317715152507637377e-01 3.546959528184723820e-01 2.718236756089175143e-01 1.797952482949689568e-01 8.255155123697242858e-02 2.357477096685754725e-02 9.264646798241422954e-02 1.372390423705655282e-01 1.445886756248541682e-01 1.201033877956978746e-01 8.948711152421735815e-02 9.863347787747960005e-02 1.379710177936270266e-01 1.665656193076962277e-01 1.672166200366143052e-01 1.375779137901995131e-01 8.568467103189121581e-02 4.690352485025883061e-02 9.437871530040284340e-02 1.630136906722400303e-01 2.219477056416903349e-01 2.635663456819859474e-01 2.854750926951094003e-01 2.884414155747397901e-01 2.753972473526752340e-01 2.505614026252094839e-01 2.186888611320660647e-01 1.845221489962167449e-01 1.524600821423549024e-01 1.263061973085198852e-01 1.087035347735171714e-01 1.000109936987736703e-01 9.780519687947449026e-02 9.840239016584326204e-02 9.880652529189845601e-02 9.731937695780590314e-02 9.326923370561426840e-02 8.662029355320319257e-02 7.769255746699718634e-02 6.698609192538802770e-02 5.507143314144544166e-02 4.252025002619484045e-02 2.986305425840168198e-02 1.757284635366812911e-02 6.170114543096283204e-03 5.229547380265018447e-03 1.441423530764284963e-02 2.250973215909548783e-02 2.927930025303211031e-02 3.470682536284354358e-02 3.883562773656668021e-02 4.174609164555921625e-02 4.354377545218959811e-02 4.435055866522417956e-02 4.429768182707745361e-02 4.352034369505674433e-02 4.215365396440729634e-02 4.032976039310032235e-02 3.817596709750387812e-02 3.581364389129232384e-02 3.335768106309009579e-02 3.091614803749789461e-02 2.858965158097816553e-02 2.646968640769432196e-02 2.463517658832169166e-02 2.314676525307553939e-02 2.203962328882276556e-02 2.131742898428735933e-02 2.095124280556694488e-02 2.088540641475910425e-02 2.104880527640456273e-02 2.136709531071503618e-02
2.788793421178754200e-02 2.932954937432898784e-02 3.092237221377551470e-02 3.266765354247055247e-02 3.456665317187358755e-02 3.662111081630986531e-02 3.883375339729770725e-02 4.120883160565873282e-02 4.375267288263049587e-02 4.647422627363759912e-02 4.938555683670460550e-02 5.250222420095485010e-02 5.584345337730185072e-02 5.943197951915402122e-02 6.329342733265941323e-02 6.745507706962645955e-02 7.194387967959310626e-02 7.678361928507303202e-02 8.199118329029728147e-02 8.757198538542343424e-02 9.351468589527051067e-02 9.978545685823911326e-02 1.063221376223855152e-01 1.130287175543459172e-01 1.197706676906568068e-01 1.263717262198658653e-01 1.326128228842622381e-01 1.382338955657884394e-01 1.429393898455804945e-01 1.464082145304524130e-01 1.483088297541579337e-01 1.483199575713305129e-01 1.461571382598820246e-01 1.416050474443116269e-01 1.345552000703039430e-01 1.250484409895812332e-01 1.133213611105570728e-01 9.985484366574302884e-02 8.541878658644376510e-02 7.109077555844575680e-02 5.817368130693808398e-02 4.782804968335861023e-02 4.028180681963227511e-02 3.432321928422195356e-02 2.882156241306707903e-02 2.763537650812476071e-02 4.068873286837079717e-02 6.847802328262241056e-02 1.059774645731332426e-01 1.488065433170954743e-01 1.921776102455297341e-01 2.306625090918694165e-01 2.587995479491129736e-01 2.721209249002888297e-01 2.683247120608113767e-01 2.482982197777522659e-01 2.166754448905336139e-01 1.815564004282504140e-01 1.526686946007845269e-01 1.370127865550382351e-01 1.349580479874941119e-01 1.438022215775346946e-01 1.622218452912259634e-01 1.858624206651466049e-01 2.030768553752583805e-01 1.988818228985308190e-01 1.662525602630598731e-01 1.399717803155130225e-01 2.200163524479467614e-01 3.886762849776115858e-01 5.830205982253795494e-01 7.622806567897674190e-01 8.954540654243047237e-01 9.632054470839765958e-01 9.613542974661660745e-01 9.007401631247896612e-01 8.023262307293204110e-01 6.887272115004949846e-01 5.756694403981971186e-01 4.682375485920489688e-01 3.641115350360574210e-01 2.600989326556241155e-01 1.570277980687660446e-01 6.609855937473471665e-02 6.097526099310687786e-02 1.170251266174143906e-01 1.492585385403216724e-01 1.467181568282437676e-01 1.127907462975244607e-01 6.293756559113861115e-02 4.615138619575823858e-02 8.399371131348477848e-02 1.134245266278794684e-01 1.187343538258966019e-01 1.017935544826878425e-01 7.801826615274967680e-02 8.203711242351754973e-02 1.225152438954510425e-01 1.719368917520336382e-01 2.147124800495960051e-01 2.444055537688403501e-01 2.588023047125402876e-01 2.582865715873118306e-01 2.449625216937553751e-01 2.219866360010292750e-01 1.930445543738681935e-01 1.619919065119422297e-01 1.326601559455524437e-01 1.086999132367288401e-01 9.299371377547158146e-02 8.615718227351104597e-02 8.560024968193205575e-02 8.730679850079964277e-02 8.816607289112729506e-02 8.655281040881954158e-02 8.193793214277615700e-02 7.444663194340009338e-02 6.456419836524304734e-02 5.296061646551570440e-02 4.040185804256037766e-02 2.777614831657708103e-02 1.654580812761069844e-02 1.132489760268924096e-02 1.668242364318804974e-02 2.531391764394736246e-02 3.353086401956701518e-02 4.053901883811951434e-02 4.612880043514705486e-02 5.027233920865836758e-02 5.302750413438758748e-02 5.450161437647820656e-02 5.483203973309674906e-02 5.417359163687793938e-02 5.268964259616466805e-02 5.054579291595972385e-02 4.790548994821184486e-02 4.492720220667057590e-02 4.176279455787873518e-02 3.855668945833694988e-02 3.544521726501313752e-02 3.255523939744996154e-02 3.000076006984231033e-02 2.787621205844159969e-02 2.624620177275043681e-02 2.513431708642022838e-02 2.451681375655830747e-02 2.432682259572218481e-02 2.446917800574150217e-02 2.483951491337057713e-02 2.534011256641296658e-02 2.588889852104103370e-02
3.527640962335154562e-02 3.661430655136548029e-02 3.810226501761315027e-02 3.974209332431669073e-02 4.153433473248859670e-02 4.347854179192148227e-02 4.557363715969726253e-02 4.781835691474006084e-02 5.021177365569704648e-02 5.275389589629418674e-02 5.544633550444386105e-02 5.829302435013467010e-02 6.130094338445396529e-02 6.448080108713719061e-02 6.784756374700121051e-02 7.142069954349622440e-02 7.522395709771741157e-02 7.928446612282342987e-02 8.363093575080150777e-02 8.829074942639790480e-02 9.328582577882069127e-02 9.862723636709813668e-02 1.043087349639681277e-01 1.102995381023290783e-01 1.165368760479022769e-01 1.229189848963536807e-01 1.292993253142123711e-01 1.354828976015954589e-01 1.412255900361584771e-01 1.462375587636052521e-01 1.501916943440256003e-01 1.527382773142904326e-01 1.535269630836173238e-01 1.522372876976641753e-01 1.486190071113801248e-01 1.425438458456174950e-01 1.340705886370243405e-01 1.235251608414579122e-01 1.115928685895539590e-01 9.939849100123711312e-02 8.847845219096461822e-02 8.040801397125207917e-02 7.587321917067924026e-02 7.372858434606018030e-02 7.123632094799618730e-02 6.549393816946019742e-02 5.538327315686713409e-02 4.577547947283541058e-02 5.364448347380458559e-02 8.595694925551253252e-02 1.309914187318563794e-01 1.790207528350368227e-01 2.222435729949516214e-01 2.536860437550301217e-01 2.680814220246250379e-01 2.633650815080209040e-01 2.420455181464150063e-01 2.117442675075615621e-01 1.836852053140951013e-01 1.672224937180780691e-01 1.629533364735517853e-01 1.651295450277104615e-01 1.703256216495130926e-01 1.773750814890607819e-01 1.811463820941311698e-01 1.734054498408317269e-01 1.562939974485582639e-01 1.676819084186005338e-01 2.556532994680914550e-01 4.039219593920932994e-01 5.781944755897713284e-01 7.490485245022433514e-01 8.894461024436496333e-01 9.771952434656202557e-01 1.000000000000000000e+00 9.590800753085813035e-01 8.682803830743446305e-01 7.480280643322997358e-01 6.170014363249876066e-01 4.866559806328318305e-01 3.618622469771431982e-01 2.456828919142297063e-01 1.451970971979451852e-01 8.661003601527132723e-02 1.080770771212489073e-01 1.533186656097436096e-01 1.805575271591231268e-01 1.798017035255501384e-01 1.518845847436993968e-01 1.046341983629595629e-01 4.990271415805316857e-02 3.334053060935762529e-03 3.832885425474686497e-02 6.098413536294510634e-02 7.402303678071203707e-02 8.813393799987249977e-02 1.111963622939785706e-01 1.417786399150895993e-01 1.736307304021280640e-01 2.009710449981384484e-01 2.199158865541074037e-01 2.284472789410788574e-01 2.261376772959516335e-01 2.138494825078228467e-01 1.934312551896087973e-01 1.674307695175149546e-01 1.388670129168665113e-01 1.111122595765455245e-01 8.786230751947059214e-02 7.271662530646456901e-02 6.715407614844624840e-02 6.834263424991701696e-02 7.142342815245354692e-02 7.295619792845589591e-02 7.142857641795337387e-02 6.657365488278642329e-02 5.882893923475366466e-02 4.906244702322704043e-02 3.852891291567310528e-02 2.915752587744481830e-02 2.412732951377341561e-02 2.607970202550356775e-02 3.290722749795944174e-02 4.113515214810600784e-02 4.895857233683251902e-02 5.562065846016157888e-02 6.081728278441200786e-02 6.446234012548464343e-02 6.659130634687181194e-02 6.731343650037195647e-02 6.678353503757308851e-02 6.518326549190837926e-02 6.270810047626583505e-02 5.955814619993278491e-02 5.593186990256226315e-02 5.202204834721338433e-02 4.801329990781148804e-02 4.408041803896062261e-02 4.038638612132078309e-02 3.707849497413712864e-02 3.428078806164763792e-02 3.208204167049023142e-02 3.052162138305231087e-02 2.957988833750500868e-02 2.918093035924785097e-02 2.920948821347071900e-02 2.953512426312960779e-02 3.003359462014475872e-02 3.059971567925387145e-02 3.115185996654689857e-02 3.163105394489816591e-02
4.349626434498964772e-02 4.469838200466855899e-02 4.604190283643345288e-02 4.753088131576434922e-02 4.916740815336493459e-02 5.095157408932027981e-02 5.288153810551669831e-02 5.495370453442179753e-02 5.716301187188790878e-02 5.950333611942440482e-02 6.196801231317489861e-02 6.455047808381056407e-02 6.724504070712129800e-02 7.004776183557731573e-02 7.295743931992403064e-02 7.597664047537734666e-02 7.911270339168056942e-02 8.237857132601936194e-02 8.579326176489615596e-02 8.938170366417552692e-02 9.317361867131013220e-02 9.720109843949523154e-02 1.014945699335482454e-01 1.060769707127449391e-01 1.109561871973506059e-01 1.161161224736574071e-01 1.215071063947519708e-01 1.270366739766482789e-01 1.325619674215300081e-01 1.378851546064771560e-01 1.427533452447423135e-01 1.468646011760071646e-01 1.498818621277871188e-01 1.514570170131914473e-01 1.512680077752511787e-01 1.490727854748360448e-01 1.447849437292658970e-01 1.385756965409944974e-01 1.310006174695091119e-01 1.231219428177468961e-01 1.165171817060912246e-01 1.129347936052006313e-01 1.134132507193726935e-01 1.173033510672898683e-01 1.221408856503365253e-01 1.244918136281326637e-01 1.210627915126600285e-01 1.098792093248321944e-01 9.234817013188760526e-02 7.838819890901210785e-02 8.882204233287191442e-02 1.270710016314067770e-01 1.756485843348899456e-01 2.199248263844982565e-01 2.498157181457082432e-01 2.593337521690873282e-01 2.479580045463569138e-01 2.219230779272645948e-01 1.934078970448489809e-01 1.743656722736317277e-01 1.659677856752922454e-01 1.589060152062077846e-01 1.467088507588447666e-01 1.315042049727813689e-01 1.174527869227768445e-01 1.062375803436312466e-01 1.134704859358833667e-01 1.703454191023986153e-01 2.752262090686032336e-01 4.093244980460331583e-01 5.576785871391947147e-01 7.067951542532927567e-01 8.400544990562688330e-01 9.370689741549216301e-01 9.792235078233397783e-01 9.577685135711299091e-01 8.781955373823773225e-01 7.575528033895931879e-01 6.167313078936462745e-01 4.733673691479466927e-01 3.398511970654557457e-01 2.262828198305140703e-01 1.471022576287146777e-01 1.266166403662535578e-01 1.587686179252751351e-01 2.030454808930391708e-01 2.359711075265241986e-01 2.466837275649412242e-01 2.317299992987487123e-01 1.944906415366556840e-01 1.434820172036735952e-01 8.966911565090900094e-02 4.689481664115062454e-02 4.231938550271519689e-02 6.758885984611992526e-02 9.452763092981517068e-02 1.193619545843767615e-01 1.425423884970339339e-01 1.638308322271214146e-01 1.818815003720857526e-01 1.947921774004303108e-01 2.007855181681258983e-01 1.987288447319651985e-01 1.884200772123894863e-01 1.706555534882256420e-01 1.471361518276383951e-01 1.202957366396694566e-01 9.316824185895891675e-02 6.943905566577106281e-02 5.350525001098296873e-02 4.839998735357489701e-02 5.111047895084958048e-02 5.538323924613300364e-02 5.745213579018791650e-02 5.616751613445760544e-02 5.181795828272470900e-02 4.556279154903108974e-02 3.931892746113140741e-02 3.568406830140939678e-02 3.680250733726517925e-02 4.236793424779840972e-02 5.026163069030341324e-02 5.858788239746717114e-02 6.620150292035499595e-02 7.249154109651981259e-02 7.717031852616318410e-02 8.015117959732964703e-02 8.147790764371003192e-02 8.128007776315224198e-02 7.974237156011394767e-02 7.708247179966815077e-02 7.353493031274702108e-02 6.933954318349073997e-02 6.473321590128576497e-02 5.994441861882687794e-02 5.518923300360265710e-02 5.066770976585113773e-02 4.655888016348550679e-02 4.301264790213936429e-02 4.013771861903343147e-02 3.798754697290461502e-02 3.655031496772540717e-02 3.575054323809698231e-02 3.546528968869040732e-02 3.554943171837082055e-02 3.586005326478303862e-02 3.627283956080371019e-02 3.668923934392018249e-02 3.703690321302074290e-02 3.726659010320737542e-02 3.734786309482788363e-02
5.215815099228087587e-02 5.317998780505403533e-02 5.432223143754064815e-02 5.559187325056230006e-02 5.699399137160907763e-02 5.853141340486974625e-02 6.020445445026944425e-02 6.201075265292187860e-02 6.394522025992814551e-02 6.600012407701101591e-02 6.816530627441372281e-02 7.042855523409158325e-02 7.277613648034832183e-02 7.519349491202072244e-02 7.766614004350459732e-02 8.018072347353626117e-02 8.272630916225258424e-02 8.529581813327066775e-02 8.788759477662731745e-02 9.050698639993844108e-02 9.316774654446080550e-02 9.589296571299708860e-02 9.871511025306616005e-02 1.016746377579129390e-01 1.048166043142939180e-01 1.081847535690388939e-01 1.118128486630405732e-01 1.157135072849339724e-01 1.198654813696752724e-01 1.242010535706136315e-01 1.285958378723194018e-01 1.328636811046318422e-01 1.367596372898154111e-01 1.399943548274555916e-01 1.422639447027463366e-01 1.433005965967372175e-01 1.429504655729939566e-01 1.412847172312882704e-01 1.387408497778853667e-01 1.362589251083084763e-01 1.352989546879848071e-01 1.375288136649351900e-01 1.440597935367159965e-01 1.545803137665986704e-01 1.670661122081548156e-01 1.782349165761808185e-01 1.843429542057268000e-01 1.820851043094804389e-01 1.697649121184028331e-01 1.492212266657888253e-01 1.292230541023027257e-01 1.270376817692507876e-01 1.520677757900335270e-01 1.906366981517819692e-01 2.239751137234325673e-01 2.396225610540110296e-01 2.328958734972165767e-01 2.079757488823179290e-01 1.777404086118181958e-01 1.571779970559718798e-01 1.478503322768809913e-01 1.354797864829176135e-01 1.092292147813141295e-01 7.250702384961278668e-02 4.011921309925846335e-02 3.617747977496673512e-02 7.779380477916668368e-02 1.581678427675247967e-01 2.668400572063163168e-01 3.885814601707238691e-01 5.119270862760316732e-01 6.328549148564140969e-01 7.474855208025608100e-01 8.424581126544457010e-01 8.963987623802681659e-01 8.918553964314723803e-01 8.258791203663187197e-01 7.114267967139381588e-01 5.706826454598492582e-01 4.266439539952326387e-01 2.986749416469344220e-01 2.031755863228733583e-01 1.558115814317315995e-01 1.614679983931455176e-01 2.006618356481936483e-01 2.499621742389150358e-01 2.912298323391345756e-01 3.108776843821186020e-01 3.025695219792216561e-01 2.684267021029361766e-01 2.169655236118740727e-01 1.593416085814837457e-01 1.064590066209609304e-01 6.964101103709413598e-02 6.169809822959482215e-02 7.733913673815909218e-02 9.932024265519751038e-02 1.210314757327647928e-01 1.410328485588733805e-01 1.584860737360925254e-01 1.720007190568954292e-01 1.797846394970059603e-01 1.802553222094600838e-01 1.726204072184954474e-01 1.571869478516782215e-01 1.353680077905496659e-01 1.094780032769977068e-01 8.247625875455052991e-02 5.790337084416596197e-02 4.029528725013739598e-02 3.425857865132266727e-02 3.738826718215824962e-02 4.208013033391840019e-02 4.456908000636280315e-02 4.451456178992142104e-02 4.325066868582452817e-02 4.294193727256123694e-02 4.553922340796898172e-02 5.151424107174228106e-02 5.982756054357863534e-02 6.900456138654913196e-02 7.783994584700519581e-02 8.552590043680405318e-02 9.158548162917184987e-02 9.578904656555960184e-02 9.808748497575460468e-02 9.856123343753998844e-02 9.738074149502881638e-02 9.477548437613078636e-02 9.100978888906423314e-02 8.636430594015594153e-02 8.112216425006330001e-02 7.555884521147925026e-02 6.993469912310515402e-02 6.448881038548540112e-02 5.943269461279839655e-02 5.494232450653096372e-02 5.114773550463887902e-02 4.812147042532254754e-02 4.587002489678523171e-02 4.433409689145435123e-02 4.340106805977227838e-02 4.292714870390013093e-02 4.276172001359884733e-02 4.276660170888717249e-02 4.282705112428387972e-02 4.285531062427248850e-02 4.278929889525479729e-02 4.258894715894840505e-02 4.223186289135973104e-02 4.170921288293778784e-02
6.089141690056663198e-02 6.169498848173924493e-02 6.258305053903424897e-02 6.356484862559569349e-02 6.464845939960746357e-02 6.584028596458714466e-02 6.714455405125525911e-02 6.856284182091740287e-02 7.009367796423104924e-02 7.173224181735123051e-02 7.347019584281953841e-02 7.529567600116009174e-02 7.719346055211288860e-02 7.914533391289454989e-02 8.113066022424120227e-02 8.312718144087385963e-02 8.511205642886000844e-02 8.706315903184455585e-02 8.896065134056449497e-02 9.078883865255882313e-02 9.253828765431723613e-02 9.420813921655095402e-02 9.580845957243147581e-02 9.736233675528427334e-02 9.890723908229773209e-02 1.004949273696792988e-01 1.021890135398560023e-01 1.040592080773162509e-01 1.061715757749082112e-01 1.085748948822777976e-01 1.112845273292400183e-01 1.142668416612187404e-01 1.174287492485317219e-01 1.206179289217833156e-01 1.236398067151642938e-01 1.262976509128658220e-01 1.284622092561339135e-01 1.301752630001601629e-01 1.317810427584241717e-01 1.340478064810900205e-01 1.381784848497346341e-01 1.455526679520262601e-01 1.571341456476531562e-01 1.727910662984449564e-01 1.909617057792170058e-01 2.088225195962002401e-01 2.227879585901104131e-01 2.292068255892811268e-01 2.253028051069865256e-01 2.105038712558474912e-01 1.883014288509802514e-01 1.681678041523455014e-01 1.632728552703008595e-01 1.774003751133515494e-01 1.977062986523825394e-01 2.076906515945127485e-01 1.981022214854600283e-01 1.705945289647411711e-01 1.391176883463404734e-01 1.235137425536015909e-01 1.239662613649810952e-01 1.179634381933273024e-01 9.316830920199217769e-02 6.350966576786248874e-02 6.531043804425883115e-02 8.504492943708732988e-02 1.005518141371883056e-01 1.422653942329478727e-01 2.284790156555710217e-01 3.340754149105243376e-01 4.358062703158621098e-01 5.289430085902993017e-01 6.196479609277543155e-01 7.050011456507661034e-01 7.647687118961129515e-01 7.749171467852709050e-01 7.248231150285278090e-01 6.231555965063722002e-01 4.925156460971027994e-01 3.599851120948535654e-01 2.500199866644384206e-01 1.806199851358391006e-01 1.581311118178512221e-01 1.748086310292942536e-01 2.178117388267312715e-01 2.707774222627646332e-01 3.146854922482721362e-01 3.349868645163822656e-01 3.265083878161914033e-01 2.931630271203801708e-01 2.438576593973515449e-01 1.876308495954594202e-01 1.309509049606510378e-01 7.828793940166764442e-02 3.676867125438205985e-02 3.435986867217495633e-02 6.119650562323382392e-02 8.762436117388580636e-02 1.115247920934583498e-01 1.336228713524244827e-01 1.529045784359934490e-01 1.667489974172790823e-01 1.724353080964912965e-01 1.684248635652462467e-01 1.548839023951651961e-01 1.335688819278713635e-01 1.073640153103220807e-01 7.975115426998199974e-02 5.449604993921261520e-02 3.590609314684359288e-02 2.854308156279614095e-02 3.071120567729016329e-02 3.505177064752241362e-02 3.854431364366566609e-02 4.190534734064596534e-02 4.690385427583053379e-02 5.457267602458373140e-02 6.457348862664126499e-02 7.576891639160454606e-02 8.694122338873842837e-02 9.711431697274981734e-02 1.056150870429126698e-01 1.120457260297339080e-01 1.162354775811277885e-01 1.181913604481179547e-01 1.180530429811297854e-01 1.160534051788355975e-01 1.124852699462170064e-01 1.076742785978339195e-01 1.019575141958401904e-01 9.566717064720102470e-02 8.911830745959260780e-02 8.259951188362268937e-02 7.636514100174171538e-02 7.062785308219560187e-02 6.555059773449227467e-02 6.123838128301449524e-02 5.773188403139624392e-02 5.500647881655777033e-02 5.297981288818788548e-02 5.152812227630922809e-02 5.050747864488782518e-02 4.977419062681220918e-02 4.919984978459184671e-02 4.867951549447015885e-02 4.813403539584300284e-02 4.750852949683005005e-02 4.676894900050051346e-02 4.589804184404576437e-02 4.489147775156118042e-02 4.375447391814616532e-02
6.935770366697097122e-02 6.992842939716609196e-02 7.053392145031668614e-02 7.118369581720053463e-02 7.188722933810690052e-02 7.265350323841190949e-02 7.349046853151727787e-02 7.440445292791567078e-02 7.539953910911771640e-02 7.647695338315053937e-02 7.763451032869156387e-02 7.886616183264787139e-02 8.016169736262181156e-02 8.150663672084011713e-02 8.288234812924004380e-02 8.426641516733766879e-02 8.563326789480622814e-02 8.695508820954371554e-02 8.820299813408599698e-02 8.934854213706233672e-02 9.036547898830427084e-02 9.123190086305077440e-02 9.193268984419808443e-02 9.246229215846821226e-02 9.282772000107475385e-02 9.305155614202754999e-02 9.317451549076280481e-02 9.325680763796397044e-02 9.337719813092092147e-02 9.362844605288750399e-02 9.410801270500804283e-02 9.490399884512241979e-02 9.607844050383494705e-02 9.765310871842977636e-02 9.960582078790175542e-02 1.018866539190118603e-01 1.044623855972554999e-01 1.073930173923543369e-01 1.109332464027449477e-01 1.156272971526574461e-01 1.223245456346590959e-01 1.320143955289289628e-01 1.454389570133492182e-01 1.626155971345903395e-01 1.825146227791939746e-01 2.030292190753348047e-01 2.212108079376222114e-01 2.337271040072616823e-01 2.375687220859435955e-01 2.310526888269804902e-01 2.150968799844871771e-01 1.944339296100061898e-01 1.773233323266412143e-01 1.705504824975386524e-01 1.712278931681854577e-01 1.676449691260023522e-01 1.495634289707706011e-01 1.168454528053917557e-01 8.701135481954853923e-02 9.055511376776446963e-02 1.138243823813092637e-01 1.225304960589007897e-01 1.090855578577253487e-01 9.545452018623995505e-02 1.098620874652352364e-01 1.303087415924642500e-01 1.280754846159183336e-01 1.198830842252811973e-01 1.644519064054401070e-01 2.515167444232622729e-01 3.363840166456099623e-01 4.059279986609317659e-01 4.723105293034500773e-01 5.447534273902118196e-01 6.074731443091759830e-01 6.318917476314702686e-01 6.007981512893889597e-01 5.187358106952159043e-01 4.079752833174060678e-01 2.978498505500188909e-01 2.130963649964734419e-01 1.631934994576861586e-01 1.437231110471029472e-01 1.558784031177180562e-01 1.981378963786551151e-01 2.495266723022167010e-01 2.873936028652344099e-01 3.002189287401974549e-01 2.884552025599672054e-01 2.593646608954172650e-01 2.197742452818066683e-01 1.724468084745136576e-01 1.187184468631607842e-01 6.350838996102861622e-02 2.533661598524015318e-02 4.436108850609898901e-02 6.755874243666699919e-02 8.066969753593772330e-02 9.256443528616818683e-02 1.121243843892716502e-01 1.377145836690343850e-01 1.610765661935243953e-01 1.750293884185991355e-01 1.760624219003325275e-01 1.642006120395175794e-01 1.420852838289656250e-01 1.138836571047061874e-01 8.433367921059199690e-02 5.817393504349735456e-02 4.003146797449366051e-02 3.301024231216857091e-02 3.402258467608235831e-02 3.740298439957973758e-02 4.172596072116770832e-02 4.829235572046611941e-02 5.808252570325794784e-02 7.058820180872665828e-02 8.442801281023924742e-02 9.816158007703955357e-02 1.106392623960401750e-01 1.210682602900921695e-01 1.289832907874671475e-01 1.341923260610460023e-01 1.367184085037657093e-01 1.367444521673038260e-01 1.345639536814825510e-01 1.305389595952777260e-01 1.250656794916729375e-01 1.185474421352950697e-01 1.113741945500297537e-01 1.039074108305694799e-01 9.646909234109109221e-02 8.933352144889672442e-02 8.272064882162181998e-02 7.679055786786917470e-02 7.163939621401352320e-02 6.729825179452411654e-02 6.373702682279676346e-02 6.087466248616180825e-02 5.859501622339184645e-02 5.676540483871231335e-02 5.525385082602408265e-02 5.394196881298770480e-02 5.273237032486695341e-02 5.155119013316025733e-02 5.034718839392805789e-02 4.908893878620290002e-02 4.776126151616435361e-02 4.636162933236895323e-02 4.489692526750616031e-02 4.338069936323882270e-02
7.726477610376718264e-02 7.762188492817848062e-02 7.795511810121250051e-02 7.827156572133787960e-02 7.857932869315832625e-02 7.888729688265518070e-02 7.920481983142464710e-02 7.954126231172843620e-02 7.990544583657978317e-02 8.030498920376094585e-02 8.074557547715940919e-02 8.123018790260848332e-02 8.175837079994362211e-02 8.232558079890107960e-02 8.292269651491002147e-02 8.353574955644699207e-02 8.414592693733599638e-02 8.472987673018365917e-02 8.526032892417814701e-02 8.570702659001835921e-02 8.603795316904218338e-02 8.622084348488201488e-02 8.622498036280980271e-02 8.602330376449672522e-02 8.559488851807153798e-02 8.492786638185591264e-02 8.402285484526583748e-02 8.289687324993039175e-02 8.158753030761120573e-02 8.015691095459329119e-02 7.869406830438550882e-02 7.731445427383507041e-02 7.615437406024108680e-02 7.535935609749788711e-02 7.506806115972253224e-02 7.539813079559996856e-02 7.644526465068250676e-02 7.830765080840446091e-02 8.114034486267815427e-02 8.522631582319531440e-02 9.102440494963009998e-02 9.913127611309624498e-02 1.101065443600993954e-01 1.241847522106814122e-01 1.409875562727292975e-01 1.593580960769943877e-01 1.773738414247055528e-01 1.925542077060220791e-01 2.022896716334919021e-01 2.045180465221101973e-01 1.985997232990791839e-01 1.861332724394138272e-01 1.709919046917265650e-01 1.573131446106267040e-01 1.453444751999903028e-01 1.293900113690409359e-01 1.019649848662034092e-01 6.177275164142894542e-02 3.748430857488731921e-02 7.715906244201291286e-02 1.193168850153017158e-01 1.374075116098747718e-01 1.284385855828064082e-01 1.109117267719588185e-01 1.145184993621021496e-01 1.292681548519121759e-01 1.201899278006372113e-01 8.142314640356794475e-02 8.587923044857427579e-02 1.648692876750206260e-01 2.398289530891081489e-01 2.894784366839456835e-01 3.302176351502698615e-01 3.859674171192649661e-01 4.491491775574983913e-01 4.877353535497863102e-01 4.785185008710246546e-01 4.221249188509756944e-01 3.398969120294167978e-01 2.608110837588247799e-01 2.020825089513628436e-01 1.569165577168022963e-01 1.155956120139773474e-01 1.028833206121780725e-01 1.408159243945505679e-01 1.872505736049187852e-01 2.122347291194149332e-01 2.125424233020847264e-01 2.003927877855506967e-01 1.872766549635630218e-01 1.699486889914850196e-01 1.373210803339708075e-01 8.740175972080885258e-02 4.411214372025272501e-02 6.922924474901562264e-02 1.083025709391832042e-01 1.247498896861988921e-01 1.165974358980848558e-01 9.798245578129882727e-02 9.741931010672444380e-02 1.256573738521199191e-01 1.607965999831053872e-01 1.854018681420558923e-01 1.928861366141641498e-01 1.832211471472801334e-01 1.602448538687474278e-01 1.297834725526290367e-01 9.826729400965132644e-02 7.180980276101191218e-02 5.510548197130835102e-02 4.862117920340328081e-02 4.769626554939451757e-02 4.833148981031986507e-02 5.054517144706773685e-02 5.641334489732889590e-02 6.689751339124133667e-02 8.081732108796875480e-02 9.611625813142392338e-02 1.109590089362054444e-01 1.240331724853745710e-01 1.345241718898603500e-01 1.420241043801437342e-01 1.464392504793822491e-01 1.479072952678325559e-01 1.467258615657513199e-01 1.432926366721236355e-01 1.380568996959606609e-01 1.314817435695521397e-01 1.240158179236180436e-01 1.160730961779251058e-01 1.080190277219548883e-01 1.001614843950414113e-01 9.274516577513340632e-02 8.594860692535837010e-02 7.988360007623064585e-02 7.459752493269518336e-02 7.007943432834824737e-02 6.627039505893084215e-02 6.307749721450971181e-02 6.038964093075358669e-02 5.809250009983703972e-02 5.608040096778892092e-02 5.426397532384649031e-02 5.257367608982072699e-02 5.096004773720225201e-02 4.939190035354341229e-02 4.785340716249673887e-02 4.634085667868218655e-02 4.485950024322631069e-02 4.342071311979682491e-02 4.203954420244357393e-02
8.437766295700704910e-02 8.457543152047208856e-02 8.468913055823623637e-02 8.472091636609076215e-02 8.467453287730206113e-02 8.455537828616555007e-02 8.437049770701335327e-02 8.412847841558970807e-02 8.383922431849001600e-02 8.351358942413383835e-02 8.316285731553189897e-02 8.279806573549736148e-02 8.242919246477770079e-02 8.206423959463186868e-02 8.170827542345533712e-02 8.136251238588085299e-02 8.102351062520134206e-02 8.068259548071701759e-02 8.032556096178598837e-02 7.993270181299683141e-02 7.947918038616930136e-02 7.893570182971117177e-02 7.826945506760769888e-02 7.744529014026955982e-02 7.642715330769477011e-02 7.517989113036618876e-02 7.367165418765715679e-02 7.187725732154000291e-02 6.978294756121951326e-02 6.739303526175209613e-02 6.473867215461802382e-02 6.188857218739781535e-02 5.896042810388773397e-02 5.612982560943639149e-02 5.363040751447731291e-02 5.173605939979676605e-02 5.071776773819897804e-02 5.078224981898032259e-02 5.202452089940268198e-02 5.443603095465292252e-02 5.797907804625786199e-02 6.268981694693245843e-02 6.874788776424357872e-02 7.645484322764431462e-02 8.609018701434432985e-02 9.767314239218581606e-02 1.107288039346796815e-01 1.241789453793959580e-01 1.364383458874077748e-01 1.457424352250916433e-01 1.506671650789061234e-01 1.506740869016718887e-01 1.462950575031979061e-01 1.384254419805091285e-01 1.266776622813214348e-01 1.081445717931800721e-01 7.848092783182383791e-02 3.523974032312521959e-02 2.003307055021057506e-02 7.656646629228573697e-02 1.225343430446040466e-01 1.449960594168221428e-01 1.386617954466239921e-01 1.125939579291953957e-01 9.212716888379225699e-02 9.049806740423940732e-02 7.911317564600479912e-02 3.352084762160567610e-02 4.366287068047357972e-02 1.290952493600473483e-01 1.942118989767210313e-01 2.232564980968183288e-01 2.308308366749489693e-01 2.566123096756515176e-01 3.111483789123926091e-01 3.596399514669597619e-01 3.713247871282349677e-01 3.423512786104296324e-01 2.924124233194724254e-01 2.475064168382147822e-01 2.134762240761806096e-01 1.715886192181109993e-01 1.075742195051220401e-01 3.546113043980492902e-02 6.258847739025374945e-02 1.082025952364577825e-01 1.166505971640054429e-01 9.984278185444860065e-02 9.978343734621240857e-02 1.278143690097554297e-01 1.434157715731250449e-01 1.227424152937755808e-01 6.824559172498709247e-02 3.843495035648841762e-02 1.024351140085945633e-01 1.543802941417918295e-01 1.718471549923627217e-01 1.535900486328850845e-01 1.133992409482852681e-01 8.808204376023975879e-02 1.154761717071090543e-01 1.623348660084076578e-01 1.976133678090057910e-01 2.120982565509108297e-01 2.059278697275065684e-01 1.840240986080202146e-01 1.536554621742133586e-01 1.226539407518298930e-01 9.781132093323301191e-02 8.265510791331447116e-02 7.544879202617055247e-02 7.141774943789432062e-02 6.750867596125517678e-02 6.413851003515291804e-02 6.410869893889581395e-02 6.985815759760803656e-02 8.098017843576431340e-02 9.497927386062313126e-02 1.093109184812931928e-01 1.221848870289564404e-01 1.325439093537831292e-01 1.398828086625467371e-01 1.440890176515198517e-01 1.453194806387750337e-01 1.439055998619884202e-01 1.402796203242729911e-01 1.349184218537392288e-01 1.283018461162729329e-01 1.208830786410152180e-01 1.130687666948034104e-01 1.052067295038590089e-01 9.757939744331173282e-02 9.040152005167408078e-02 8.382118112693774659e-02 7.792366573000440721e-02 7.273808332550106559e-02 6.824668649094312034e-02 6.439646161476569874e-02 6.111196209168871102e-02 5.830786507034883132e-02 5.589969451132342781e-02 5.381162581491136937e-02 5.198102778326920553e-02 5.036006820561307606e-02 4.891509980446499123e-02 4.762463636918525672e-02 4.647662597285165398e-02 4.546554838388196240e-02 4.458968787459387934e-02 4.384879456391712477e-02 4.324224935099387629e-02
9.052457999084773110e-02 9.064429200270619769e-02 9.062586272466961745e-02 9.046500405201650385e-02 9.015900457186651340e-02 8.970700654057076062e-02 8.911026792895944404e-02 8.837239012851970388e-02 8.749948722867027795e-02 8.650026844678548876e-02 8.538600213038430309e-02 8.417032887619542436e-02 8.286889409741692025e-02 8.149877824032886187e-02 8.007771686013227808e-02 7.862312296046294890e-02 7.715094865249247369e-02 7.567444820602294009e-02 7.420292361413803606e-02 7.274053974182907722e-02 7.128528413080742476e-02 6.982811830446235268e-02 6.835233516519204078e-02 6.683312471928384846e-02 6.523738995350408798e-02 6.352397768914996856e-02 6.164471539092589852e-02 5.954697483599997315e-02 5.717890363399970310e-02 5.449897139419389303e-02 5.149210639675854545e-02 4.819550321552382860e-02 4.473785123032804345e-02 4.139388110283474115e-02 3.864226326878833495e-02 3.716889737177687253e-02 3.769530847045350630e-02 4.061258914489974253e-02 4.573959546374137264e-02 5.246719632221364532e-02 6.003987884012031845e-02 6.770437110237392808e-02 7.474367092553865777e-02 8.050039184871504716e-02 8.445862514297704238e-02 8.641775211320312788e-02 8.674758687955830272e-02 8.661074391279598161e-02 8.783678997945511269e-02 9.206109304744940214e-02 9.945837557381106975e-02 1.083484209688280325e-01 1.160178834664875869e-01 1.196360624624689117e-01 1.165314498633905071e-01 1.041068275642629271e-01 8.019839381591019334e-02 4.510309090705425655e-02 2.268942681930448055e-02 6.435959204529147215e-02 1.087071838056748729e-01 1.357526074248626147e-01 1.367909892189914378e-01 1.123597182520746224e-01 7.412604323855172261e-02 4.208677839898298384e-02 3.113807575561246266e-02 4.824452890766259272e-02 1.002924047398300600e-01 1.654520508288276626e-01 2.149770427428241149e-01 2.283369270565232534e-01 2.077868744709152338e-01 1.892306567524749406e-01 2.132528789458356944e-01 2.580498228396915783e-01 2.823199487767701354e-01 2.751931553425385757e-01 2.539250906631701499e-01 2.413118494519784218e-01 2.342912928144980922e-01 2.088700127709995358e-01 1.530169547931565510e-01 8.219928323416895999e-02 5.394174059199314392e-02 7.597726391654932576e-02 6.736573170188762949e-02 1.744899926377620550e-02 5.573200866499669615e-02 1.203939148886298410e-01 1.505809487499263910e-01 1.335226593934036032e-01 7.668767152576615176e-02 4.474109430633061574e-02 1.130123449155057275e-01 1.702832805867046106e-01 1.898997469895193080e-01 1.692066070854557347e-01 1.206466736754310404e-01 8.068439861482053221e-02 1.060844694683240191e-01 1.605010186687284846e-01 2.031206611186059108e-01 2.235795504436847991e-01 2.221176160394946753e-01 2.041110243103678445e-01 1.774182143645178511e-01 1.502430447074271924e-01 1.289215310244369861e-01 1.156046089600578086e-01 1.078019089564786204e-01 1.013254745646272187e-01 9.356897027331659289e-02 8.452178815432959125e-02 7.635850307017250094e-02 7.235565206079352940e-02 7.472718888801530013e-02 8.269475285997328340e-02 9.349438473044194287e-02 1.045082980501266245e-01 1.140432950052051586e-01 1.212177751750634219e-01 1.257063467261997636e-01 1.275405842642968746e-01 1.269707465054351059e-01 1.243695050702605942e-01 1.201642685947253014e-01 1.147900607324331690e-01 1.086577788294007946e-01 1.021341011244109725e-01 9.553013785558031601e-02 8.909652241573770559e-02 8.302316160155333302e-02 7.744234085443425786e-02 7.243428193017024952e-02 6.803451956670800160e-02 6.424255497447216301e-02 6.103117083227511258e-02 5.835565190717425382e-02 5.616209290819298289e-02 5.439409811702455855e-02 5.299748311403448819e-02 5.192297120271158195e-02 5.112720139689921894e-02 5.057254544579455058e-02 5.022625789651363054e-02 5.005939838437080402e-02 5.004582820211356253e-02 5.016144290223491925e-02 5.038368899364284448e-02 5.069133729152501544e-02
9.559294077658735123e-02 9.572791369427467723e-02 9.568267893533499713e-02 9.544637902780922500e-02 9.500933172338833776e-02 9.436340881871660424e-02 9.350244701102186640e-02 9.242268173729902003e-02 9.112319057458108384e-02 8.960632763777025278e-02 8.787812460890706556e-02 8.594862779833070676e-02 8.383213435863924590e-02 8.154728500452752826e-02 7.911696605831930462e-02 7.656797118030844729e-02 7.393037361511263506e-02 7.123656397443242638e-02 6.851991721405176206e-02 6.581306662260633100e-02 6.314578488621884478e-02 6.054250891490127462e-02 5.801960932391208442e-02 5.558262044579569128e-02 5.322384652700040686e-02 5.092108664831700160e-02 4.863872343670548604e-02 4.633316403082879398e-02 4.396572129828238418e-02 4.152765369042495797e-02 3.908414574384394546e-02 3.684417066127988055e-02 3.524994143901336030e-02 3.502382009152921194e-02 3.701946269499957476e-02 4.182384958698674021e-02 4.946756557329881621e-02 5.954461555388096405e-02 7.147156936843378217e-02 8.460883715213324274e-02 9.825619014974532051e-02 1.116005932818782687e-01 1.236603628558692741e-01 1.332558801106243085e-01 1.390436354278292153e-01 1.396577271866975556e-01 1.340011772318024097e-01 1.217253564042091174e-01 1.039677045504345948e-01 8.454350077489951321e-02 7.137710730752644395e-02 7.290357723760360065e-02 8.601401256972061871e-02 9.970059501063417706e-02 1.059813837425290783e-01 1.008796756496419394e-01 8.306008235740880430e-02 5.305442692626480966e-02 1.340126357868536879e-02 3.213323357271993808e-02 7.472527884104442075e-02 1.056107573483008738e-01 1.162493190869230697e-01 1.026767058546655675e-01 6.777166636684686662e-02 2.028620944423642491e-02 3.444494585985601043e-02 8.977046707721338115e-02 1.485746976170735367e-01 2.053315051287089854e-01 2.455495113318113543e-01 2.540870266749142292e-01 2.279290580815882816e-01 1.867071272312011421e-01 1.705271219144300909e-01 1.910619217977708451e-01 2.125120177318143844e-01 2.155443152337338242e-01 2.143664327038665718e-01 2.299941786688184664e-01 2.523501973644334262e-01 2.525811209954108016e-01 2.171899040963541361e-01 1.596636017773053196e-01 1.162126865492489614e-01 1.070096166820802414e-01 9.720906736723095021e-02 6.910329061257862449e-02 6.952363640359272845e-02 1.140278533565978886e-01 1.444300960795823208e-01 1.376968371744377861e-01 1.004480815457082232e-01 7.937923174131124304e-02 1.189548672981232819e-01 1.643959942850297395e-01 1.808098654917499604e-01 1.612873267448418357e-01 1.152370031491641161e-01 7.486395539807125243e-02 9.727578485651433571e-02 1.507758018220268503e-01 1.944257976879047167e-01 2.178682449551751499e-01 2.210595264113912883e-01 2.089271385217716659e-01 1.887892059738295047e-01 1.680979518643425930e-01 1.520996175036164466e-01 1.420105746462606011e-01 1.354085691458014884e-01 1.288297926432026008e-01 1.200134955243675888e-01 1.085207285220579215e-01 9.543215273137750643e-02 8.288042605125711670e-02 7.352509643960723762e-02 6.954131238087812861e-02 7.116576253836913446e-02 7.653237876459700884e-02 8.323851505338972223e-02 8.953210065113571814e-02 9.446046397263953287e-02 9.764312565338655048e-02 9.905002594696538099e-02 9.884970660858452551e-02 9.731191576840536595e-02 9.474557040311552825e-02 9.145965457203582283e-02 8.773946476637699277e-02 8.383334524218427619e-02 7.994660278362281103e-02 7.624024924560177108e-02 7.283288334872746461e-02 6.980451597566228461e-02 6.720151200233867583e-02 6.504208162761762613e-02 6.332191743752858815e-02 6.201966430643855721e-02 6.110196414479384525e-02 6.052787198303889032e-02 6.025251260400965592e-02 6.022993387510841568e-02 6.041519563377340668e-02 6.076579315265389497e-02 6.124254378716078445e-02 6.181006762005988170e-02 6.243697733718706067e-02 6.309586936310233873e-02 6.376318483486595468e-02 6.441898915749127985e-02
9.951057194711532272e-02 9.974804776865928146e-02 9.977814211626356844e-02 9.958460283205104735e-02 9.915193230808193314e-02 9.846583512354695200e-02 9.751373438795418735e-02 9.628535562491399857e-02 9.477337272603414409e-02 9.297410453113184869e-02 9.088824249493847318e-02 8.852157913091968089e-02 8.588569283892706629e-02 8.299852665031533239e-02 7.988477583002080717e-02 7.657597220548321981e-02 7.311012310198274078e-02 6.953073468367335086e-02 6.588503436551471082e-02 6.222122599225662215e-02 5.858469965717236910e-02 5.501332338999886246e-02 5.153231675680470386e-02 4.814977680432882406e-02 4.485468900758467214e-02 4.162021301270235618e-02 3.841637342526083021e-02 3.523867257038089396e-02 3.216360605976155418e-02 2.944663593821146216e-02 2.766001340039001694e-02 2.774876010750307320e-02 3.069863239807742172e-02 3.691668501104253958e-02 4.614807805460006962e-02 5.789945162924942795e-02 7.169091399600230341e-02 8.707005576345894227e-02 1.035592327381760491e-01 1.206036311337417288e-01 1.375240077732353128e-01 1.534668967242135418e-01 1.673531353475824768e-01 1.778419624093114937e-01 1.833469021627102957e-01 1.821522016905879338e-01 1.726743789472671153e-01 1.538886269522734274e-01 1.259136009857115546e-01 9.083578427605140670e-02 5.487654117246571622e-02 3.866324061840899218e-02 5.874331667160537229e-02 8.386440918021853541e-02 9.926527806755691685e-02 1.019626137565789320e-01 9.328447922195144681e-02 7.669174750977539312e-02 5.654611454823373767e-02 4.064751877408835645e-02 4.383570950976384273e-02 6.168058111320159909e-02 7.492450935379660337e-02 7.192819855651776118e-02 4.876833514936976949e-02 1.822297979155462766e-02 5.589605470230040590e-02 1.128346616245100714e-01 1.680771121203239182e-01 2.153266747720939400e-01 2.470412238110437919e-01 2.548757929896263152e-01 2.356501862293969851e-01 1.983519167935308969e-01 1.657185916173612161e-01 1.568547074220489890e-01 1.605308964554235385e-01 1.603397992967930119e-01 1.691425204696586637e-01 2.068561557726564526e-01 2.555871533532456108e-01 2.810908201058073819e-01 2.648627791375469664e-01 2.127545632993152469e-01 1.530232262071860583e-01 1.198321369528401875e-01 1.086898139327333868e-01 8.682994404581435843e-02 5.586753275087569942e-02 6.651444938425199460e-02 1.045149717672349821e-01 1.279272402933651354e-01 1.329513128152326751e-01 1.346421118477702517e-01 1.460832267407328189e-01 1.598034026989759160e-01 1.598022320768946458e-01 1.384385242198161725e-01 1.011959790887515531e-01 7.321141216305544763e-02 9.178672711620422531e-02 1.342874422048588867e-01 1.707975772558385508e-01 1.921283325048570856e-01 1.976957957475693750e-01 1.912314236194748440e-01 1.785686222829283853e-01 1.656090808102366752e-01 1.562518934586840658e-01 1.510777697016532084e-01 1.479660717022099337e-01 1.440999858580285231e-01 1.375160550136094728e-01 1.275246794905013081e-01 1.144852694160582163e-01 9.944166477088013656e-02 8.384010824703587439e-02 6.938467842410583897e-02 5.796307674187731879e-02 5.131912864854468181e-02 5.006112296022485753e-02 5.294270372108320077e-02 5.786923233990125953e-02 6.320543712978304862e-02 6.805087737480451648e-02 7.201757692048943449e-02 7.500647450775976832e-02 7.706912221228462423e-02 7.832977412863267874e-02 7.894175864848744506e-02 7.906289606935544556e-02 7.884175542348963173e-02 7.841024543125976742e-02 7.787997987530616284e-02 7.734094124536228243e-02 7.686160341216977110e-02 7.649004847157515885e-02 7.625581256399931174e-02 7.617227574853156769e-02 7.623942015315215981e-02 7.644676347067658195e-02 7.677626619873403890e-02 7.720502863351584588e-02 7.770763760435735190e-02 7.825808159164779343e-02 7.883121136859948253e-02 7.940377037178637798e-02 7.995504957895406550e-02 8.046723616335657581e-02 8.092552717347002711e-02 8.131807345005589993e-02
1.022120535871212516e-01 1.026160633959372348e-01 1.028002827941570801e-01 1.027451506596917252e-01 1.024317772408009780e-01 1.018425335788697844e-01 1.009617629289135537e-01 9.977662302474220313e-02 9.827806264474479858e-02 9.646192655613503031e-02 9.433016749480215013e-02 9.189211940617254826e-02 8.916574862518039657e-02 8.617874379742601620e-02 8.296922563288876284e-02 7.958575096606385069e-02 7.608615795642244273e-02 7.253467794068713115e-02 6.899669149919346323e-02 6.553065301947963439e-02 6.217720741706558168e-02 5.894647614847081663e-02 5.580576530432377474e-02 5.267105029068130245e-02 4.940585453513012676e-02 4.583039503344938509e-02 4.174324997833712969e-02 3.696052538797008763e-02 3.139207385472855133e-02 2.523262484040210071e-02 1.956730167894229003e-02 1.780607172557345519e-02 2.367835804128150257e-02 3.544496913104411284e-02 5.053620803965212099e-02 6.774653958375823071e-02 8.637183452317401255e-02 1.058021787121533330e-01 1.253986196476403470e-01 1.444517372919639497e-01 1.621580735348348012e-01 1.775920613089320699e-01 1.896693540950778745e-01 1.971152788414682056e-01 1.984723015598817975e-01 1.921955207259788134e-01 1.768825338453595408e-01 1.516526932175753517e-01 1.166298695493435122e-01 7.340787901161570372e-02 2.537753211709557755e-02 2.345712818220234072e-02 6.628252182277355464e-02 9.909487103789635376e-02 1.193093471185040499e-01 1.279444449378089599e-01 1.289154623884516959e-01 1.257899921997918113e-01 1.182012659639399138e-01 1.027776377765566851e-01 7.845804862660754608e-02 5.113906247020464507e-02 3.372970652862867375e-02 2.787751727296544635e-02 1.455908225537214280e-02 2.489594255133871156e-02 7.128019931423265620e-02 1.214766431973369892e-01 1.647336201614086892e-01 1.961378724963504516e-01 2.150645127337132700e-01 2.210035201045822129e-01 2.121066956186997976e-01 1.889061297808148077e-01 1.584770498707837039e-01 1.319450389755501551e-01 1.135594601203096937e-01 1.015030049165258491e-01 1.139889503968055939e-01 1.678805794694371856e-01 2.353133313030854878e-01 2.806788511821128318e-01 2.815928299361207254e-01 2.353231817583887608e-01 1.608821078736296095e-01 9.811809006648918030e-02 8.668579793420649882e-02 8.881742860654021077e-02 6.314283848658171217e-02 1.593252381638850246e-02 5.949811178492050989e-02 1.178749438683369122e-01 1.589146058610932111e-01 1.785037647468561417e-01 1.789353375705745042e-01 1.647916752450800659e-01 1.404132853373650791e-01 1.105295347815957452e-01 8.411102675898897429e-02 7.741156222901682260e-02 9.536303851652767893e-02 1.214392016668400937e-01 1.429710431993852782e-01 1.552598062393125700e-01 1.581154196601032014e-01 1.540354862115227708e-01 1.469266489352016314e-01 1.407081052198473348e-01 1.377796112839424492e-01 1.381209894950978234e-01 1.398403245209284551e-01 1.405877599768527164e-01 1.385934658280361109e-01 1.329739481200864770e-01 1.236194376719069177e-01 1.109623968979225050e-01 9.576169295871030107e-02 7.894708175385295457e-02 6.154848133572896063e-02 4.477821820229071353e-02 3.054567780740743282e-02 2.295056982237929019e-02 2.603503197366036082e-02 3.531157530779867326e-02 4.571395442884997051e-02 5.545952603365042477e-02 6.401828837596638955e-02 7.126730937272029998e-02 7.724416067077533032e-02 8.205940556137135411e-02 8.585709964965779206e-02 8.879322813482362631e-02 9.102246658072764285e-02 9.268964875765621503e-02 9.392435146925576239e-02 9.483777768745242642e-02 9.552143661004157404e-02 9.604724966218505799e-02 9.646875884852836036e-02 9.682312814251915756e-02 9.713363857801809997e-02 9.741239968244415348e-02 9.766303966488312782e-02 9.788319156471401994e-02 9.806665436428385618e-02 9.820516760622345631e-02 9.828978798370750780e-02 9.831189279347883614e-02 9.826385756238675828e-02 9.813946548572781425e-02 9.793410761212800741e-02
1.035989544606575052e-01 1.041977338617248589e-01 1.045768227410652645e-01 1.047158678559339390e-01 1.045956508463144474e-01 1.041989539195975062e-01 1.035116336446348373e-01 1.025239268056818559e-01 1.012320034699771137e-01 9.963976367736721018e-02 9.776083881413795418e-02 9.562069678169232700e-02 9.325864776149402069e-02 9.072938893617972511e-02 8.810350151984051859e-02 8.546603564728312563e-02 8.291206177692568569e-02 8.053801038262090040e-02 7.842805984649049711e-02 7.663605435793315046e-02 7.516539070045584470e-02 7.395125063638605112e-02 7.285015428969580931e-02 7.164019878753814796e-02 7.003220313546243414e-02 6.768923971567748776e-02 6.425124130364553987e-02 5.936263431431602899e-02 5.270378901172999980e-02 4.403337324675953013e-02 3.327475660549460146e-02 2.087163022237993257e-02 1.117343193957022821e-02 2.011975214697113434e-02 3.877330490810703550e-02 6.003408039941252744e-02 8.245467422746807773e-02 1.050889434810843570e-01 1.270016537505060106e-01 1.472159222164832471e-01 1.647189414466246060e-01 1.784683764197092237e-01 1.873853178756491877e-01 1.903401735669381090e-01 1.861598861783032854e-01 1.737045990004355001e-01 1.520662752323460043e-01 1.209202085507731089e-01 8.103807081815238289e-02 3.544217451922870854e-02 2.269440437969973828e-02 6.841577058540813938e-02 1.101032671055374723e-01 1.412410011874035698e-01 1.603949396169054298e-01 1.700804526989931065e-01 1.749689217384308160e-01 1.773165510251746846e-01 1.737622255557954021e-01 1.581965787494172548e-01 1.279282676656195161e-01 8.745488349639657377e-02 4.765837802973326570e-02 2.132184676304807458e-02 2.057228240185477244e-02 4.547450791815845633e-02 8.440505806063020033e-02 1.237578700982987501e-01 1.512432375575571419e-01 1.627407838545265606e-01 1.640689772843165473e-01 1.639857041939046800e-01 1.629858727056815448e-01 1.530240685033369963e-01 1.282209701274465152e-01 9.176105061234883509e-02 5.460867970446241920e-02 3.484316781330293322e-02 6.209013252462731308e-02 1.228373615889485626e-01 1.944445450391340258e-01 2.513281542862983442e-01 2.687543392044120516e-01 2.344410938695312141e-01 1.554614898317691063e-01 6.052842382246807762e-02 6.004522057499187687e-02 1.143556329082794226e-01 1.285855404079408737e-01 1.069338899516827507e-01 8.634723160699855904e-02 1.125861550505933006e-01 1.569229387146670596e-01 1.843673442937631968e-01 1.843583410520119592e-01 1.592391175365623912e-01 1.190124118114290058e-01 8.019386468548413138e-02 6.751425458952504954e-02 8.510575051830220061e-02 1.074591110254672910e-01 1.223925512883693445e-01 1.281790337894443410e-01 1.265564807677571624e-01 1.203462371436937184e-01 1.125429625641446441e-01 1.059097721470487752e-01 1.025627505667001532e-01 1.033501644065654701e-01 1.075187265965421857e-01 1.132026547277911049e-01 1.183178558209419945e-01 1.211742188560250566e-01 1.206859755997007483e-01 1.163590370233690968e-01 1.081931733917584071e-01 9.655914609114760183e-02 8.207561185210845989e-02 6.549931198848134295e-02 4.764047890529594237e-02 2.933556378459600822e-02 1.184716712331400877e-02 9.483571959794701717e-03 2.488004174100374652e-02 3.994164728436505607e-02 5.358968677433238043e-02 6.563500073599290441e-02 7.604812111821963871e-02 8.488167463328617768e-02 9.224064414820616620e-02 9.826264847493361432e-02 1.031026959551207822e-01 1.069212056474589945e-01 1.098748685332886915e-01 1.121100491353937550e-01 1.137584247173814012e-01 1.149345374593132990e-01 1.157349200798168387e-01 1.162384525728086676e-01 1.165076181905021629e-01 1.165903507281849244e-01 1.165222016263220278e-01 1.163286018072574729e-01 1.160270453087098030e-01 1.156290746271448761e-01 1.151419964520583594e-01 1.145702975543660268e-01 1.139167620558910743e-01 1.131833128700188706e-01 1.123716127522255553e-01 1.114834658589639316e-01
1.035103194336868260e-01 1.042906556678238478e-01 1.048607263832126435e-01 1.052018915477077599e-01 1.052976742898914658e-01 1.051350287546906070e-01 1.047059259798470005e-01 1.040092945279822018e-01 1.030533318537181636e-01 1.018581575537174932e-01 1.004586945570440093e-01 9.890751669551502145e-02 9.727716649511780611e-02 9.566111361843684935e-02 9.417212807378873285e-02 9.293652562382485882e-02 9.208280874563500029e-02 9.172408968641017346e-02 9.193557726908804795e-02 9.273088644929969315e-02 9.404264085682437213e-02 9.571231478278412197e-02 9.749139132339555702e-02 9.905242942107099491e-02 1.000066481369025068e-01 9.992483701384283212e-02 9.835988997129772871e-02 9.487075483552925848e-02 8.904837772343825175e-02 8.054423923736292457e-02 6.910159933425388812e-02 5.458908446774968226e-02 3.703779433656131936e-02 1.671606101908221925e-02 6.829372400226036560e-03 3.112296991900129206e-02 5.672972205338687457e-02 8.232167302541169851e-02 1.067165196125576115e-01 1.286625935138562826e-01 1.468891668616724711e-01 1.601604068272135528e-01 1.673134353868931945e-01 1.672777532690559732e-01 1.590933661904820606e-01 1.419690641423614341e-01 1.154372353440925592e-01 7.965479275968492812e-02 3.598340370442023456e-02 1.652941415647894707e-02 6.687039807395031565e-02 1.152123646360671688e-01 1.552779668425099402e-01 1.833512144119059106e-01 1.991052697509663461e-01 2.062043986289954500e-01 2.099248147527809638e-01 2.118647545698025270e-01 2.071063652412782341e-01 1.883166135996181267e-01 1.526669033452917323e-01 1.055750033285524359e-01 5.945383227870445347e-02 2.875940574863272009e-02 2.520913118880916196e-02 4.735783416602315499e-02 8.285540898100322849e-02 1.162738143460678442e-01 1.339377984895199492e-01 1.314740582564298266e-01 1.173153675629454579e-01 1.079494770756965066e-01 1.093743573771333577e-01 1.082305122897812832e-01 9.210703010027687654e-02 6.647557337869208771e-02 6.292541750360111652e-02 8.600827851732220641e-02 1.025383264296924474e-01 1.151089387201179592e-01 1.516475027440580825e-01 2.052389242832669269e-01 2.384462649623648456e-01 2.230959900494853265e-01 1.536594014512721873e-01 4.812959278286475101e-02 6.749296126934226092e-02 1.529433496972024686e-01 1.916513289801358710e-01 1.808805371253172645e-01 1.389267033907379822e-01 1.061720598226989498e-01 1.179589311402147178e-01 1.431858134585976827e-01 1.482046195009182055e-01 1.261726176928683885e-01 8.467205154757982688e-02 4.463408816382340161e-02 5.436399852925240250e-02 8.997264718102257475e-02 1.162530779362322825e-01 1.278135553743611486e-01 1.262121762557857352e-01 1.155997498075338747e-01 1.008791002572544671e-01 8.649700959870448846e-02 7.569355292640445043e-02 7.009999560571662791e-02 6.969395372783455944e-02 7.324348830353837048e-02 7.899659327375344042e-02 8.516777323401199251e-02 9.017850639942666391e-02 9.279401629836137033e-02 9.220223115285856863e-02 8.803028492739758959e-02 8.030421737224559264e-02 6.937121140588978219e-02 5.580798858819607106e-02 4.034295386875332012e-02 2.387135589869466418e-02 8.713898848043048415e-03 1.376297489327608752e-02 2.956343193518134321e-02 4.511318607842063066e-02 5.954506131663309110e-02 7.258143389387868016e-02 8.410467739236508755e-02 9.409112731186768108e-02 1.025826750347872823e-01 1.096668549154357075e-01 1.154607967684372211e-01 1.200981261516640419e-01 1.237185503193024699e-01 1.264599314136129748e-01 1.284526008324871904e-01 1.298156194337870828e-01 1.306546606519075060e-01 1.310611888453135088e-01 1.311126190906664879e-01 1.308731723306086059e-01 1.303951767955654761e-01 1.297206089516132754e-01 1.288827112883173254e-01 1.279075669292613904e-01 1.268155498109874435e-01 1.256226022818824062e-01 1.243413184993836795e-01 1.229818318102729596e-01 1.215525178703827924e-01 1.200605334985020006e-01
1.017196621488121039e-01 1.026287861420080300e-01 1.033432503882791148e-01 1.038482658319152679e-01 1.041326562591211313e-01 1.041905943387611277e-01 1.040237654674059375e-01 1.036439952643015416e-01 1.030763293350669269e-01 1.023624587585880430e-01 1.015642141664945264e-01 1.007665758704791026e-01 1.000792557894720491e-01 9.963545025523040666e-02 9.958602433503718765e-02 1.000875304906868324e-01 1.012835295940048980e-01 1.032808132763646941e-01 1.061246445490255930e-01 1.097785201550241091e-01 1.141129210539092581e-01 1.189044058243085844e-01 1.238431924000635148e-01 1.285459297683907431e-01 1.325709611551391942e-01 1.354349963676377833e-01 1.366316127907210298e-01 1.356528679089739342e-01 1.320155622353359204e-01 1.252936387345630342e-01 1.151583447639602242e-01 1.014293668455941988e-01 8.414800063593216861e-02 6.372254617856543124e-02 4.145071122323802648e-02 2.316698961182350053e-02 2.977284021531006672e-02 5.397464244391455418e-02 8.030692307138445618e-02 1.047697801970153969e-01 1.251943749348024826e-01 1.398098157313114875e-01 1.470968396876193851e-01 1.458110451624372028e-01 1.350297389018856042e-01 1.142180507352577173e-01 8.336463509594620180e-02 4.334922682698058582e-02 1.025716825396636583e-02 5.928319824819634071e-02 1.122951443540936567e-01 1.603824718690371742e-01 1.980286129106020865e-01 2.216749693892481610e-01 2.315065747352959280e-01 2.320235577561282625e-01 2.292789807601005592e-01 2.249444736012397583e-01 2.133388901949966887e-01 1.864408362611466030e-01 1.418052461743895820e-01 8.647482632841922701e-02 3.539041885242131397e-02 9.333038383824682205e-03 5.598363642575942406e-03 1.890764854642116438e-02 5.737642972094179200e-02 9.280480014342457062e-02 1.111899158823116407e-01 1.087260035343592390e-01 9.383348541029115641e-02 8.415294499884402868e-02 9.254893889211450453e-02 1.118345915682385783e-01 1.315565308796927679e-01 1.519776745423579434e-01 1.765537838280039351e-01 1.963447430453529041e-01 1.926497115126576676e-01 1.589276584031708572e-01 1.285978425107422718e-01 1.577574960346291855e-01 2.054519361154170387e-01 2.114108595263190227e-01 1.576882383279512578e-01 6.649325758512951434e-02 8.891714745881600102e-02 1.805251250387792661e-01 2.302610187153678045e-01 2.249557019927913293e-01 1.746860223460714179e-01 1.045612057064833345e-01 5.639631610767041614e-02 6.890387349132215400e-02 8.414148047304663425e-02 7.420004315429129527e-02 4.212276677166296862e-02 6.216728553701229322e-03 4.794483431291491488e-02 8.488376708495212752e-02 1.088084040537880964e-01 1.184112011763365641e-01 1.155895867951833300e-01 1.042503462471388587e-01 8.911013899806674576e-02 7.462525136937052384e-02 6.397858793777341790e-02 5.817644714466457811e-02 5.612983481068773567e-02 5.610941268911959906e-02 5.693981640467741384e-02 5.800390916245136419e-02 5.880405377368761594e-02 5.874817960317382098e-02 5.722344825683477881e-02 5.376944517226595749e-02 4.821509029582665001e-02 4.077261321290837071e-02 3.220521535621236747e-02 2.441786828961473726e-02 2.164727624223420493e-02 2.721608078274367903e-02 3.800816202615360517e-02 5.058439100350214240e-02 6.338910227011387843e-02 7.569298402034055351e-02 8.710226212568336623e-02 9.739726831650034888e-02 1.064687132217387450e-01 1.142844894597045829e-01 1.208677623432448944e-01 1.262804010731982118e-01 1.306097732962785973e-01 1.339581659774995992e-01 1.364344716368860455e-01 1.381478743943903575e-01 1.392032811532783187e-01 1.396982373166132385e-01 1.397210656399426043e-01 1.393499763728777985e-01 1.386529159504418240e-01 1.376879475451420476e-01 1.365039869041597409e-01 1.351417484916542233e-01 1.336347879234781599e-01 1.320105554180179275e-01 1.302914003893486661e-01 1.284954887418474079e-01 1.266376116672333907e-01 1.247298779141480934e-01 1.227822909662430323e-01
9.796497038356363762e-02 9.891868693544156321e-02 9.969690251446844398e-02 1.002902028889815778e-01 1.006944246607617138e-01 1.009128495626623462e-01 1.009589133925974658e-01 1.008594439708720980e-01 1.006583537567508901e-01 1.004205466436483979e-01 1.002355222801266238e-01 1.002197590566710483e-01 1.005164753628218360e-01 1.012909886241646906e-01 1.027199770411953844e-01 1.049739472408365709e-01 1.081942714822450857e-01 1.124686169208067993e-01 1.178099661596352238e-01 1.241434772867242575e-01 1.313024947509149609e-01 1.390319844731268129e-01 1.469962939631410670e-01 1.547887120512736747e-01 1.619418905697649347e-01 1.679397562568086255e-01 1.722325985617029764e-01 1.742575844603224677e-01 1.734672680771831843e-01 1.693690658285897654e-01 1.615797190901117619e-01 1.499018317150624946e-01 1.344385447898964470e-01 1.157889494661580726e-01 9.544362192753173824e-02 7.666411496349462285e-02 6.576193364341045844e-02 6.938628577507378881e-02 8.546470981814448253e-02 1.061016984821572945e-01 1.252105618403473730e-01 1.388932024556953082e-01 1.444604047228825461e-01 1.400460348558111578e-01 1.245500830935072079e-01 9.774469072493598143e-02 6.080191915555860360e-02 2.352332818051404428e-02 5.207802243140952081e-02 1.082912627672297234e-01 1.643686541518512012e-01 2.128471316995702300e-01 2.477859660873862613e-01 2.656605623725216136e-01 2.671190923255535310e-01 2.574320407101960972e-01 2.434741594324642822e-01 2.273548363147956941e-01 2.031638693161577636e-01 1.626274806204962287e-01 1.040684344335613548e-01 3.651694209632448673e-02 2.409577367271862822e-02 5.899336207144650901e-02 5.990057544914826476e-02 3.075994320999194190e-02 1.886823002583954551e-02 5.895085785694264419e-02 8.351812269506912745e-02 8.943571843046475844e-02 8.644323421231399351e-02 9.309283610251287144e-02 1.254551854243445563e-01 1.780367070518245054e-01 2.330204875338906245e-01 2.758649152114697189e-01 2.998184037502674704e-01 3.004004522066938132e-01 2.690870366455925256e-01 2.006888125525580491e-01 1.178941167595300293e-01 1.158242171950595589e-01 1.790129850238965092e-01 2.014525444598016524e-01 1.582626527400209093e-01 7.631555517864839489e-02 1.016603684499217258e-01 1.936544797690815112e-01 2.457395775747922562e-01 2.415783856545336561e-01 1.903624280668451962e-01 1.147810123511184971e-01 4.195666258302665347e-02 2.811996976050589250e-02 5.254542624880206847e-02 5.437803006312671994e-02 4.055214227170320096e-02 3.204730033625634994e-02 4.679995246400353581e-02 6.699190846975909552e-02 8.106318301204432086e-02 8.647669015072634302e-02 8.392251760157225238e-02 7.567044381167048472e-02 6.498226492201072957e-02 5.577841760160084927e-02 5.153596668486158661e-02 5.278412861151270813e-02 5.664633186609247667e-02 5.980756298026856932e-02 6.028556112912228371e-02 5.734039825586310923e-02 5.101907667330984192e-02 4.180841991639994148e-02 3.041930611235350163e-02 1.775939886647006846e-02 6.724732096473421891e-03 1.345536313590209657e-02 2.712345058141287998e-02 4.101422792592989558e-02 5.447456575139644763e-02 6.725671844055926274e-02 7.921278601141640285e-02 9.024283871433040616e-02 1.002782347795983936e-01 1.092751331846199964e-01 1.172119485507105430e-01 1.240881141444039742e-01 1.299228319054469005e-01 1.347532300845026010e-01 1.386318134272653269e-01 1.416233547683443950e-01 1.438014921712203464e-01 1.452453115394484739e-01 1.460361534049856302e-01 1.462548162843364252e-01 1.459792585746264026e-01 1.452828383613830876e-01 1.442330811263411172e-01 1.428909304100269562e-01 1.413104148870356624e-01 1.395386548365533941e-01 1.376161290877669918e-01 1.355771277342102676e-01 1.334503240887081055e-01 1.312594097166069340e-01 1.290237475532614309e-01 1.267590090595098751e-01 1.244777713966532945e-01 1.221900592859298529e-01 1.199038233567184669e-01
9.200409064008482907e-02 9.289851165151290224e-02 9.363808194993172851e-02 9.421955835737075291e-02 9.464653573793746499e-02 9.493202831996065683e-02 9.510161639800794597e-02 9.519712945296919526e-02 9.528069450497772541e-02 9.543873027706338552e-02 9.578508908504382302e-02 9.646206662935651044e-02 9.763756405041595920e-02 9.949662849307910895e-02 1.022263682891663139e-01 1.059950702902141412e-01 1.109287363970950790e-01 1.170898402098124041e-01 1.244625536253103765e-01 1.329460839193260802e-01 1.423547738061639867e-01 1.524220558479100485e-01 1.628056966924693316e-01 1.730932375384293398e-01 1.828081306967357655e-01 1.914182590114516525e-01 1.983492654933995403e-01 2.030055948906784313e-01 2.048025682387175084e-01 2.032133989954525988e-01 1.978361719609531000e-01 1.884881826909261260e-01 1.753401070792298122e-01 1.591118389890271156e-01 1.413597721280691055e-01 1.248350986329624240e-01 1.135450340101406552e-01 1.113291707928900226e-01 1.186617416088137367e-01 1.316401710693396176e-01 1.447333915564597284e-01 1.530732486948662152e-01 1.530000751581553076e-01 1.420464494189372373e-01 1.189662777162283913e-01 8.405565397522826721e-02 4.185788326885049593e-02 3.883820940875538225e-02 9.500997188929645454e-02 1.584533207132312049e-01 2.181141594849557996e-01 2.667345257458666463e-01 2.983675261022743497e-01 3.098952112694037253e-01 3.027677790289828308e-01 2.832217608844552759e-01 2.588938351423743511e-01 2.321441842535524325e-01 1.969429719832260228e-01 1.455501438582911533e-01 8.013031444867946274e-02 4.170134921900756769e-02 8.450712453874521801e-02 1.161087173515873150e-01 1.113427360388111881e-01 7.466730807240205825e-02 2.627510997100433732e-02 2.984331614240722658e-02 5.546651843352637390e-02 6.622543927726412538e-02 7.420244923498250933e-02 1.017238552913919819e-01 1.636597899789957455e-01 2.488299422138402772e-01 3.312492225987259120e-01 3.859845577165113562e-01 4.001075736624513657e-01 3.732372017014059518e-01 3.089417292471345333e-01 2.107333304511193606e-01 9.502686007568901527e-02 7.855679418906254263e-02 1.591296884298612213e-01 1.875287352122771700e-01 1.457655588229755106e-01 6.633930431344384204e-02 1.086300750903205631e-01 2.018550178838939002e-01 2.512814953851559840e-01 2.439884418283346235e-01 1.924587506210281573e-01 1.245962635184272721e-01 7.800069041702434314e-02 7.675364279589685923e-02 8.581713201429289062e-02 8.193124278342529820e-02 6.805884934166764322e-02 5.367410184348276464e-02 4.596497617088826648e-02 4.534216696510259131e-02 4.815271362694205359e-02 5.131839649215972493e-02 5.234494841160167167e-02 4.921303803985120628e-02 4.148629138717279535e-02 3.186728902668636149e-02 2.845064155062290712e-02 3.732611181970713760e-02 5.137365471932793526e-02 6.375240676265099549e-02 7.133557900810998109e-02 7.291601656333751569e-02 6.852045282322385966e-02 5.918540289494282625e-02 4.709406182408689551e-02 3.660925637840933833e-02 3.534468391944656229e-02 4.612589992371583097e-02 6.290201944976382686e-02 8.100055902657901652e-02 9.836347460384438357e-02 1.140577337391850549e-01 1.276610675918251614e-01 1.390321737798385082e-01 1.482009083647319592e-01 1.553022761503408955e-01 1.605314959352950044e-01 1.641122721228433223e-01 1.662747410556058292e-01 1.672408890220548894e-01 1.672157073900704949e-01 1.663826038213192804e-01 1.649018121363971801e-01 1.629107746511994081e-01 1.605257021990970923e-01 1.578437319481520718e-01 1.549452880797053123e-01 1.518963984798661071e-01 1.487508310098644149e-01 1.455519892779364444e-01 1.423345561913125223e-01 1.391259007527780034e-01 1.359472760228813693e-01 1.328148392945574796e-01 1.297405234376160510e-01 1.267327839373299514e-01 1.237972411897479280e-01 1.209372331325537647e-01 1.181542897247350454e-01 1.154485382218978090e-01 1.128190465090403299e-01
8.367780119776757619e-02 8.440181696412886458e-02 8.499148600160784384e-02 8.544984311109948827e-02 8.578812850861296246e-02 8.602865792433492254e-02 8.620826940698077256e-02 8.638225161142891462e-02 8.662845165663539404e-02 8.705092467433116210e-02 8.778202553362673966e-02 8.898136195110849245e-02 9.082981088611784271e-02 9.351729265453742612e-02 9.722453946506988409e-02 1.021013960067432974e-01 1.082460369016177010e-01 1.156894254341827299e-01 1.243870931569418109e-01 1.342173320375474876e-01 1.449830591392740897e-01 1.564146727726189456e-01 1.681725416987992494e-01 1.798493429108304342e-01 1.909736906083191188e-01 2.010172863730532999e-01 2.094083164611891257e-01 2.155541940130520639e-01 2.188771060686341696e-01 2.188662631024299865e-01 2.151513704864653764e-01 2.076027593304190788e-01 1.964645201263874597e-01 1.825249874665402505e-01 1.673104219079731836e-01 1.532078398003249298e-01 1.432079321314373155e-01 1.397720551467578343e-01 1.430611612304478752e-01 1.502831925508720523e-01 1.569810077859208064e-01 1.586755426385260126e-01 1.517357772521869819e-01 1.336988429335630446e-01 1.034631938838539433e-01 6.186506619664738915e-02 2.230498661247966308e-02 6.346529369789080666e-02 1.287052765650322228e-01 1.944456306949260693e-01 2.533572149889351532e-01 2.987205378429823033e-01 3.251048559133277172e-01 3.301709653987543458e-01 3.164171184979328588e-01 2.912747479563541630e-01 2.633976114938570423e-01 2.355705501033949212e-01 2.020208251551458001e-01 1.572596167158469838e-01 1.120381708284127059e-01 1.033571691997130781e-01 1.318950161136016874e-01 1.495745531781661197e-01 1.343293650499346736e-01 9.007154285110818837e-02 3.574780402130998957e-02 1.092640871673418619e-02 3.219244631650026306e-02 4.028883941157800075e-02 5.488783322869607295e-02 9.982889517317473926e-02 1.836358638195899062e-01 2.914246503131557864e-01 3.916030169945623474e-01 4.515062910898066106e-01 4.534798450324279417e-01 4.004847380241106092e-01 3.078709176268703551e-01 1.909920369611332325e-01 6.328569323650184986e-02 5.622613774264745290e-02 1.389343285956952945e-01 1.601451179995545815e-01 1.132312418081044408e-01 3.818755165202191576e-02 1.210447242186702133e-01 2.149960067956871723e-01 2.602061078718587162e-01 2.484642239063628300e-01 1.942657161175515013e-01 1.277806588625174933e-01 8.817593707397951286e-02 8.999061014681106196e-02 9.647075693554768572e-02 8.910643034238036053e-02 7.176545308789565591e-02 5.403986970963930991e-02 4.494135454263806922e-02 4.845816618604625176e-02 6.007368781749884701e-02 7.275571324767039771e-02 8.090213086141363752e-02 8.073870654243052447e-02 7.075926326015059831e-02 5.193135493193402202e-02 2.804473440548117813e-02 1.623663718242624593e-02 3.699160092886782936e-02 5.951287252157552721e-02 7.616991284677816776e-02 8.522558849879746656e-02 8.670902236488658987e-02 8.210280963478394645e-02 7.444192106992793267e-02 6.852860564106956487e-02 6.983213849750317948e-02 8.046506968966170292e-02 9.769970577912036325e-02 1.176805777934407798e-01 1.376667854613743969e-01 1.560311015788335975e-01 1.718812843652674227e-01 1.847978590747839933e-01 1.946737318527825000e-01 2.016088829151933826e-01 2.058356555396325949e-01 2.076636152931217727e-01 2.074386986732639215e-01 2.055136066563455488e-01 2.022272583159219483e-01 1.978914917716718402e-01 1.927834262096642937e-01 1.871420975201410763e-01 1.811681815902309034e-01 1.750258226916782400e-01 1.688457806245305115e-01 1.627292905026105074e-01 1.567521873698643209e-01 1.509689813932279523e-01 1.454166778525995685e-01 1.401182209354151220e-01 1.350855038985762924e-01 1.303219334966939369e-01 1.258245668965024822e-01 1.215858577425426440e-01 1.175950575088564459e-01 1.138393213113444297e-01 1.103045660946010559e-01 1.069761252378448740e-01 1.038392384204450264e-01
7.296179239169622854e-02 7.340817530519640199e-02 7.373927072967073615e-02 7.396401644608638359e-02 7.410066959072547643e-02 7.417988752941898078e-02 7.424835923819493588e-02 7.437279260871758335e-02 7.464377242951918123e-02 7.517856913769846439e-02 7.612146495777168120e-02 7.763980966682597351e-02 7.991426707289685238e-02 8.312301109738229332e-02 8.742188361542707620e-02 9.292463386208825449e-02 9.968770150085608239e-02 1.077019752413074516e-01 1.168908645587979356e-01 1.271119414132096670e-01 1.381592968100564811e-01 1.497650282929170462e-01 1.615998374896359668e-01 1.732739093223831794e-01 1.843399625971065270e-01 1.943007651682409354e-01 2.026236662827852197e-01 2.087649065896290679e-01 2.122066459872649080e-01 2.125097841634169260e-01 2.093856720478066702e-01 2.027894477181255428e-01 1.930358183128871585e-01 1.809304081820749810e-01 1.678834702590079886e-01 1.559009386956207999e-01 1.472248777678137888e-01 1.434091194816095038e-01 1.441829757219797170e-01 1.471447435699737571e-01 1.486406731155020533e-01 1.449405542845663697e-01 1.329945503746907121e-01 1.107848828497200594e-01 7.747547578301142157e-02 3.346484498372716970e-02 1.963736950198187448e-02 7.901015971934521875e-02 1.407584468600699412e-01 1.999680435801456657e-01 2.510103238741862586e-01 2.882053067699491544e-01 3.070641471950277257e-01 3.060785163049047353e-01 2.885184749282086458e-01 2.627928118355915554e-01 2.388790800353121913e-01 2.205284915471313334e-01 2.020504327824776680e-01 1.777894390093864574e-01 1.542839383573260670e-01 1.468911443983256793e-01 1.529278344139227419e-01 1.487728076884601291e-01 1.191690972582666735e-01 6.833809287174062719e-02 1.651739159964667192e-02 2.928614636155630474e-02 4.551390860970400826e-02 4.933899179433609561e-02 5.862471484010673556e-02 9.671285210653891851e-02 1.799000451355035890e-01 2.926850004318569676e-01 3.984546659655547329e-01 4.590577475978596111e-01 4.533739273451982688e-01 3.862172448473534803e-01 2.819577779031484099e-01 1.687013256518586357e-01 7.296918797659851519e-02 6.722120032170368631e-02 1.106006206447186224e-01 1.126844041341767411e-01 5.942905418761731257e-02 3.781903980135122717e-02 1.470148338375052433e-01 2.346469184318355217e-01 2.753040173601038476e-01 2.625698473049535853e-01 2.092539293758377827e-01 1.412100782185796988e-01 8.966570961978075072e-02 7.447517226774508226e-02 7.373473306126088200e-02 6.410921932848309690e-02 4.595601196973610192e-02 3.390865113110504842e-02 4.626141013716126432e-02 7.132595611577011163e-02 9.671351713495500435e-02 1.169052468288702823e-01 1.278854994759446584e-01 1.269414787506036590e-01 1.133339397657742303e-01 8.851062715732284369e-02 5.576098361113306784e-02 1.997710619172860316e-02 1.914539517397174928e-02 4.982393053755847234e-02 7.401703491103303612e-02 8.964468540913612948e-02 9.667623888907520002e-02 9.664129435554655312e-02 9.264863752934104912e-02 8.931898427224391201e-02 9.167773257904858475e-02 1.023118655985901654e-01 1.198553462223114485e-01 1.410704266771477533e-01 1.630443359490693911e-01 1.837633291731452789e-01 2.019827514053220974e-01 2.170166136458941686e-01 2.285748532276982159e-01 2.366454590621118459e-01 2.414066238282884802e-01 2.431595105934390988e-01 2.422765100159160467e-01 2.391619603621250867e-01 2.342231864341129399e-01 2.278500795602610152e-01 2.204016289809580531e-01 2.121979655244988217e-01 2.035166372646225463e-01 1.945920098804573561e-01 1.856168636919102721e-01 1.767454342086662855e-01 1.680973047686797339e-01 1.597617028320504617e-01 1.518018730968969943e-01 1.442593005032982711e-01 1.371576356668697538e-01 1.305062365472177410e-01 1.243032858472054442e-01 1.185384764651644385e-01 1.131952798355041478e-01 1.082528264634960713e-01 1.036874363249883357e-01 9.947384066369921451e-02 9.558613736978474607e-02
5.999533041625127600e-02 6.006962790685766579e-02 6.004547835889775809e-02 5.993729242456229817e-02 5.976984512387765319e-02 5.958157918736606273e-02 5.942839342382522788e-02 5.938754639929121754e-02 5.956087660926551869e-02 6.007597318150487142e-02 6.108344209836910621e-02 6.274849366640668225e-02 6.523632637527031208e-02 6.869325544930951488e-02 7.322801609034812476e-02 7.889813035170245570e-02 8.570382801529691230e-02 9.358841410030196983e-02 1.024417617981491779e-01 1.121037620198422902e-01 1.223661333773102267e-01 1.329726392611843833e-01 1.436188200224411404e-01 1.539528481876849819e-01 1.635793032383991430e-01 1.720677399082571613e-01 1.789679796279971258e-01 1.838341005858723509e-01 1.862591126484908211e-01 1.859222308093694542e-01 1.826503890683705278e-01 1.764947754399022184e-01 1.678203749385635546e-01 1.573976429686916034e-01 1.464601445974945959e-01 1.366350328648095747e-01 1.295837626119855646e-01 1.262703957066338978e-01 1.262105093445978765e-01 1.273904360895673771e-01 1.269716316947976653e-01 1.221655490113965625e-01 1.108478355698896689e-01 9.198698880599097405e-02 6.638636079488709207e-02 4.070221485000086875e-02 4.392212555220934705e-02 8.106277816836265915e-02 1.263530662596849818e-01 1.704871412541840159e-01 2.079978878123392438e-01 2.341571909888339464e-01 2.452967765096421560e-01 2.401398105141124284e-01 2.215949400680632675e-01 1.979995725126644235e-01 1.809917660981945897e-01 1.767215257796758976e-01 1.791627617888297552e-01 1.787689871359294524e-01 1.728817413585773122e-01 1.638492889252792795e-01 1.498571966101283626e-01 1.228710616176648257e-01 7.790517801594791514e-02 2.144558480036698120e-02 3.523835499993282355e-02 7.268717092077298103e-02 9.021584792187126167e-02 9.610383942937715529e-02 9.761647152424027252e-02 1.055414485243547501e-01 1.569436342274365681e-01 2.548558495304350524e-01 3.563406531537986477e-01 4.180343146187334158e-01 4.159194386257176190e-01 3.543815045081554205e-01 2.619142755734629180e-01 1.745250720332665595e-01 1.159744062499329653e-01 8.741590374495503135e-02 7.236829944062812825e-02 4.798751522197879094e-02 2.351191572839842620e-02 9.371706654695850791e-02 1.815967625570052424e-01 2.529932250183648534e-01 2.870201131068609302e-01 2.772585182839367723e-01 2.327808093234904896e-01 1.730660747165670421e-01 1.196798069813405779e-01 8.596147151518847285e-02 6.692753064263838592e-02 4.780448871285729318e-02 2.168957281109041776e-02 1.295489392489279287e-02 4.877272473374502648e-02 8.509240041570750868e-02 1.173791773781378833e-01 1.414561352703843644e-01 1.537487326950553457e-01 1.521549670713752966e-01 1.366082806472036226e-01 1.090967899350838155e-01 7.321003071568311926e-02 3.349143864328833070e-02 8.209515339866361311e-03 4.174234195782915158e-02 6.946288927490339160e-02 8.855554365393218663e-02 9.887015020601550019e-02 1.017481048773408031e-01 1.000103095749409615e-01 9.786780820878748788e-02 1.000771478903537681e-01 1.097092077374728358e-01 1.264151522001399630e-01 1.475610177887598795e-01 1.702814347628488489e-01 1.923737764838932274e-01 2.123607105555985475e-01 2.293419981545583020e-01 2.428471711226592999e-01 2.527203962284840233e-01 2.590318211206445453e-01 2.620080082078951600e-01 2.619768280997032406e-01 2.593240842642971500e-01 2.544600436015992395e-01 2.477944129869080470e-01 2.397184465843294199e-01 2.305929512687124872e-01 2.207410425456238223e-01 2.104446091928002249e-01 1.999435695914889566e-01 1.894371376111823047e-01 1.790864514704489929e-01 1.690180475152891215e-01 1.593277771104220641e-01 1.500848659509876615e-01 1.413359000843382174e-01 1.331085921544544470e-01 1.254152360913249609e-01 1.182558003946319741e-01 1.116206412290680072e-01 1.054928386747877589e-01 9.985017444628437044e-02 9.466677879074034130e-02 8.991447945787225948e-02
4.508411793165437165e-02 4.471197129141162019e-02 4.425655119989583414e-02 4.373817928958200624e-02 4.318918535578514933e-02 4.265770871519664748e-02 4.221183669822201057e-02 4.194325914961929275e-02 4.196884828223287206e-02 4.242781533431609631e-02 4.347212631630580776e-02 4.524974177933994979e-02 4.788403885165551377e-02 5.145606658831339969e-02 5.599557644180943455e-02 6.148185083900379461e-02 6.785042466728005706e-02 7.500055155856950873e-02 8.280022887487861749e-02 9.108815141270748539e-02 9.967352543256462194e-02 1.083351838551914886e-01 1.168214095840374306e-01 1.248516974267912388e-01 1.321215359797558997e-01 1.383112008481501010e-01 1.430995050474208052e-01 1.461834386325172042e-01 1.473046546753070951e-01 1.462838452297928471e-01 1.430641873683787257e-01 1.377649896083087133e-01 1.307453596289086251e-01 1.226715719200975052e-01 1.145616906885009167e-01 1.077335040490823570e-01 1.035245681602081774e-01 1.027247462157098168e-01 1.050144580148239665e-01 1.089297047376153876e-01 1.123940144520741424e-01 1.133514843746698531e-01 1.102241472243458281e-01 1.022691652317654493e-01 9.005528029687619174e-02 7.641365239199943149e-02 6.799180997998117981e-02 7.332712758900303274e-02 9.272960236996063976e-02 1.185900038527660794e-01 1.437783043353284274e-01 1.629859811164542371e-01 1.721225094775867270e-01 1.686178753602166347e-01 1.526895172549935231e-01 1.295025550233021849e-01 1.114956166399424797e-01 1.131141973861750361e-01 1.318157976279260568e-01 1.515673702357406560e-01 1.608688078512816033e-01 1.548111966186878630e-01 1.317763904753292414e-01 9.203645125921629255e-02 3.981554714717825544e-02 2.490541704414019411e-02 7.417091433853681415e-02 1.100130850713199188e-01 1.304027618432737068e-01 1.409082554296293699e-01 1.408167001351449676e-01 1.265086064042118541e-01 1.274253942544917029e-01 1.921720138359773455e-01 2.861360614888822096e-01 3.557219414743539865e-01 3.719539125416936876e-01 3.344732519013781102e-01 2.670883136887674536e-01 2.002467694254190245e-01 1.465230894151848540e-01 9.571556391249208540e-02 3.878737126764619098e-02 2.483668068785722938e-02 8.608412829609508876e-02 1.488283427675822224e-01 2.097131786515452900e-01 2.582756279208093253e-01 2.821938523923304687e-01 2.758819828040801059e-01 2.442910009432852636e-01 2.006690869605209371e-01 1.601258011292674421e-01 1.311684182639411278e-01 1.107193112858364387e-01 9.020226526392111088e-02 6.549695251495832315e-02 4.358175482940059714e-02 4.955935649929978093e-02 8.043166570823828687e-02 1.133478710970175496e-01 1.385688920340273356e-01 1.514330008725077725e-01 1.500360611843556680e-01 1.348605770054799591e-01 1.084207870781982580e-01 7.483344559392579587e-02 4.031525877915485834e-02 2.424740454942879778e-02 4.533254245153253703e-02 6.960092654250973898e-02 8.742390885892847852e-02 9.756990386863140241e-02 1.008751245943680652e-01 9.960219268942022142e-02 9.728108853965068692e-02 9.814882917226085135e-02 1.054791839482363131e-01 1.197650451368161006e-01 1.390546843906966257e-01 1.607234795402011363e-01 1.825602149899107629e-01 2.029871186962387830e-01 2.209716967825624545e-01 2.359008663570223430e-01 2.474769950162282739e-01 2.556373295088505970e-01 2.604904674706692291e-01 2.622652126299393482e-01 2.612691373446101029e-01 2.578552893807188884e-01 2.523959719432313786e-01 2.452627048529531784e-01 2.368115279695710007e-01 2.273728292835274500e-01 2.172449092927295766e-01 2.066905423357498495e-01 1.959358635601342324e-01 1.851709912406502845e-01 1.745518812712728018e-01 1.642029976798590751e-01 1.542204652859156810e-01 1.446754450512708068e-01 1.356175375696412333e-01 1.270780749190310033e-01 1.190732059763308648e-01 1.116067160104187578e-01 1.046725489762153072e-01 9.825702160898602822e-02 9.234073335757153611e-02 8.690018651778637360e-02
2.868625900998477210e-02 2.782317844999288373e-02 2.689591481905852580e-02 2.593572704115807218e-02 2.499127002202564118e-02 2.413447024590421180e-02 2.346581564865404812e-02 2.311548164204465378e-02 2.323458406589032008e-02 2.397233703153178394e-02 2.544402102897281442e-02 2.770609300700820413e-02 3.075284202510033746e-02 3.453197826317589564e-02 3.896471913735072290e-02 4.395965846814155198e-02 4.941858806470614263e-02 5.523703238005730348e-02 6.130257936804769242e-02 6.749301818084302296e-02 7.367534121958700666e-02 7.970610189256352451e-02 8.543330719567099329e-02 9.069981964014654785e-02 9.534807080184583283e-02 9.922574384700127981e-02 1.021920250029921540e-01 1.041241817343140780e-01 1.049247920705429910e-01 1.045311587106070028e-01 1.029304820984040247e-01 1.001871688241629255e-01 9.649131605886634988e-02 9.223653077189843119e-02 8.812048560764203231e-02 8.521032370355302588e-02 8.481664637431422793e-02 8.800257117159507314e-02 9.490104364296986228e-02 1.044321783729763725e-01 1.146324278002984337e-01 1.231788880748849457e-01 1.278002983805604786e-01 1.265978748250921049e-01 1.183749055794579841e-01 1.030622549284097161e-01 8.249020978826454575e-02 6.252604838054658110e-02 5.688973217994822140e-02 7.425713756157298340e-02 1.024540375410406545e-01 1.297555311774777342e-01 1.494346535700424861e-01 1.569159974617346798e-01 1.493931703731751215e-01 1.269393031107602654e-01 9.508649513243060125e-02 7.106107743941801613e-02 7.957377826378690677e-02 1.067798724201413918e-01 1.261582333044048154e-01 1.263575740395279368e-01 1.053853812201632351e-01 6.760653250650586199e-02 2.731619220358511707e-02 4.505901757360291499e-02 8.645968524949036726e-02 1.200059977859463806e-01 1.456148856523195867e-01 1.646329790008526084e-01 1.697937207928354175e-01 1.490079108947684472e-01 1.093262948693551617e-01 1.236338049478968720e-01 2.123640419786128886e-01 2.986613294515133021e-01 3.421041036201739050e-01 3.325963029014298855e-01 2.832696987667837618e-01 2.178713382721274572e-01 1.529441294196259293e-01 9.127470735349475783e-02 4.772623596388092526e-02 7.985380393730702464e-02 1.353619521361446865e-01 1.821328150753231123e-01 2.178723026780382821e-01 2.431430615624460001e-01 2.550013138064526896e-01 2.498793150624405990e-01 2.292341352936633492e-01 2.012496712522949260e-01 1.767267303058871752e-01 1.608586383761755612e-01 1.488481639320905214e-01 1.320957749046182683e-01 1.061526452298914569e-01 7.374192503747539762e-02 4.961905844894012180e-02 6.012092382146436848e-02 8.965902112710444349e-02 1.151573709574326143e-01 1.288888021895439606e-01 1.288366284966318553e-01 1.160440947674822865e-01 9.378362729245970364e-02 6.741081383677328953e-02 4.618721480191800149e-02 4.459902012732966381e-02 6.015972690994873806e-02 7.765284390828042227e-02 9.064877276408427054e-02 9.759502697562966178e-02 9.893993879531370883e-02 9.639201818130913035e-02 9.270295028911623714e-02 9.132897334369759201e-02 9.533303065199819071e-02 1.057820908902460250e-01 1.214534526109819212e-01 1.401405223793555088e-01 1.597962557303496678e-01 1.788837380095528728e-01 1.963448076020006261e-01 2.114953355126445445e-01 2.239346121904523534e-01 2.334772134447144765e-01 2.401011120548662836e-01 2.439064528915096119e-01 2.450817220488593073e-01 2.438756106569851256e-01 2.405736925772110069e-01 2.354793943610309637e-01 2.288988576605675007e-01 2.211293102951584211e-01 2.124505430269624517e-01 2.031190693827273630e-01 1.933645399542579801e-01 1.833879940337353742e-01 1.733615583234738022e-01 1.634292407039836803e-01 1.537085120759930645e-01 1.442924169720273819e-01 1.352520006515840756e-01 1.266388843686221399e-01 1.184878599128650345e-01 1.108194085849881633e-01 1.036420782424788273e-01 9.695467512998873216e-02 9.074824534221215266e-02 8.500783457875019100e-02
1.145179821308285432e-02 1.015133002625714584e-02 8.886193014143782196e-03 7.787006644143491980e-03 7.077682789555172181e-03 7.045086156885045636e-03 7.862110321860201964e-03 9.455041153685180000e-03 1.163100753727754760e-02 1.422501490435243085e-02 1.712656861729241337e-02 2.026027423779293291e-02 2.356740559958623443e-02 2.699498157419331565e-02 3.049013661020626154e-02 3.399780076246768784e-02 3.746072397775113139e-02 4.082150777339953879e-02 4.402659059638994871e-02 4.703216204879191037e-02 4.981175971469472413e-02 5.236476458246051152e-02 5.472407256462568509e-02 5.695990257323370332e-02 5.917539220527486682e-02 6.148939889159502070e-02 6.400443595517146811e-02 6.676392771830155781e-02 6.971106817043686010e-02 7.266646677734350801e-02 7.533971679874110206e-02 7.738353942853302969e-02 7.849475800679374393e-02 7.856649564699087762e-02 7.789162848946447337e-02 7.737704625849028961e-02 7.859240841991690929e-02 8.329906476518780800e-02 9.239334157297396377e-02 1.051209878114023749e-01 1.193033833935281257e-01 1.320602168142128996e-01 1.403918941450305047e-01 1.415874104659839705e-01 1.336027781165914918e-01 1.154953201372237309e-01 8.808627827327603077e-02 5.619313644258413371e-02 4.153200420222671885e-02 6.998156808034414200e-02 1.122503668877761346e-01 1.515975397136585523e-01 1.811496027771260786e-01 1.962677660386588641e-01 1.939214267429123784e-01 1.733831670764182376e-01 1.375529056624786584e-01 9.524792192993572493e-02 6.648843978987907521e-02 7.211783765852758377e-02 8.922130865198384109e-02 9.310311360645716350e-02 7.827276826836319923e-02 4.876717081267233078e-02 1.399788321455653316e-02 2.800809438902016751e-02 6.162741783783091953e-02 9.391958905770146637e-02 1.270398416524326224e-01 1.584392851596036489e-01 1.763389718275090723e-01 1.642089913879983820e-01 1.137235637010196171e-01 6.759696897493386314e-02 1.467255131564565718e-01 2.506438851087920416e-01 3.174049927820615236e-01 3.275191904569940138e-01 2.858552348287169975e-01 2.145558644012216520e-01 1.393447507589201662e-01 8.013146529402179197e-02 6.766825096153436525e-02 1.071724676302375084e-01 1.527341573226501104e-01 1.855185395365668288e-01 2.034319120492217303e-01 2.115628254061910352e-01 2.133586408999208484e-01 2.071521470991327663e-01 1.915591917962237989e-01 1.715813107441539476e-01 1.573291996108607538e-01 1.538191749474286385e-01 1.538429409548089655e-01 1.461239578893102908e-01 1.247110585331396015e-01 9.067994777882877611e-02 5.187710164751123398e-02 3.430407385602384646e-02 5.891665518386225708e-02 8.606684807917615310e-02 1.020490597966464963e-01 1.047409222580396176e-01 9.572089500253196104e-02 7.912869550019295539e-02 6.180291578367173161e-02 5.358453213250573277e-02 5.995665332836655481e-02 7.382448144464316686e-02 8.705567395244370732e-02 9.598671266324673712e-02 9.966350064461698688e-02 9.859366243177995759e-02 9.423431983246396970e-02 8.877508152221889881e-02 8.491947631553485587e-02 8.525542294940384458e-02 9.111484588437190890e-02 1.019719561112929912e-01 1.161731235321387667e-01 1.319740388172749579e-01 1.479971970436009254e-01 1.632638027740049569e-01 1.771083419589672137e-01 1.890966531145950036e-01 1.989676345444204020e-01 2.065932810443418810e-01 2.119498469412417485e-01 2.150953269563670722e-01 2.161506261711066135e-01 2.152831713767791866e-01 2.126924729387497381e-01 2.085975068590551484e-01 2.032259179715134867e-01 1.968050555832979998e-01 1.895548091081644682e-01 1.816821521860499389e-01 1.733772501988175840e-01 1.648109472877663240e-01 1.561334274119860754e-01 1.474738383334495140e-01 1.389406745733143267e-01 1.306227317132764298e-01 1.225904664419607965e-01 1.148976215125952077e-01 1.075829999722395375e-01 1.006722969726321498e-01 9.417991907715567157e-02 8.811073961291811252e-02 8.246175403791544678e-02
6.980823630557442781e-03 8.970450356318241877e-03 1.109517956362953556e-02 1.334029172705255770e-02 1.569268833281517450e-02 1.813760166332311491e-02 2.065669754530045921e-02 2.322664840278030468e-02 2.581787732313050102e-02 2.839339258079032202e-02 3.090773275639367712e-02 3.330610870723161449e-02 3.552388923366645718e-02 3.748664599690206684e-02 3.911106136695734203e-02 4.030712701506093676e-02 4.098225317225658720e-02 4.104823539602314719e-02 4.043262983210527128e-02 3.909726631021014087e-02 3.706893702444236105e-02 3.449135638906258156e-02 3.171126659509861112e-02 2.939553352108230377e-02 2.856822366469195795e-02 3.025481302669363187e-02 3.475764966721567317e-02 4.148284154189396666e-02 4.946480209940094797e-02 5.775433750363632990e-02 6.550536146183065511e-02 7.198347030229229615e-02 7.660854034083731945e-02 7.905992294213115557e-02 7.945620620463861306e-02 7.860619374218839883e-02 7.822953605729428272e-02 8.075863233474664393e-02 8.819791984135857965e-02 1.006274585277773248e-01 1.159963600733311256e-01 1.311097162456312526e-01 1.425195456261968141e-01 1.470275356135752054e-01 1.420856916251614921e-01 1.263061162286768790e-01 1.003492982549063495e-01 6.965172154086377021e-02 5.543038804303137418e-02 8.250509614775793088e-02 1.275417384807283339e-01 1.710690539314594361e-01 2.042584229624309078e-01 2.217332086938102742e-01 2.205903822415901661e-01 2.007531840699421088e-01 1.656373913795534392e-01 1.230303321336312927e-01 8.638264710007950709e-02 7.191033151167991466e-02 7.612543927606965632e-02 7.846411141372473808e-02 7.043884062682589930e-02 5.499202400407224994e-02 3.934335699417301074e-02 3.035810925813716907e-02 3.304977833155873373e-02 5.054595318949977462e-02 8.299100363931609381e-02 1.244868843553644105e-01 1.601488390286834596e-01 1.689999099716900099e-01 1.336645343693803056e-01 5.630585550437026271e-02 8.318685043924439748e-02 1.962933159629580704e-01 2.773678088902216121e-01 3.002505040236183587e-01 2.644794165575685696e-01 1.917762498748827316e-01 1.145597679730669533e-01 6.482738458574097140e-02 6.737699305632124935e-02 1.010850583312523643e-01 1.385275661110596523e-01 1.659282189394712670e-01 1.783554023023158075e-01 1.801603708994950204e-01 1.774903127867928365e-01 1.699984136874700402e-01 1.535774269867614950e-01 1.300244723471999098e-01 1.118254569168386919e-01 1.120839057515852222e-01 1.237617835653417181e-01 1.293669521279723622e-01 1.192562293974533533e-01 9.270622991176168115e-02 5.477410559111447336e-02 1.742554904643523264e-02 3.513855376014675402e-02 6.604944399120581122e-02 8.607942474837974867e-02 9.341460640736026777e-02 8.956253981127398900e-02 7.850871586166670302e-02 6.659621104222043786e-02 6.155127547914254066e-02 6.688229935111468516e-02 7.805186992178610172e-02 8.904305599441576791e-02 9.651064802962719402e-02 9.935116828543263945e-02 9.784650187231526408e-02 9.315780758590766486e-02 8.703633895822915356e-02 8.159578053992647129e-02 7.893347866900773946e-02 8.044757114888162475e-02 8.624538427070764512e-02 9.533996383200567248e-02 1.063983670932401593e-01 1.182680763141137625e-01 1.301086037316007138e-01 1.413417801145041841e-01 1.515742680099239070e-01 1.605393405721933509e-01 1.680609736762654904e-01 1.740332552977900960e-01 1.784083387834245749e-01 1.811883394844461814e-01 1.824185487005705875e-01 1.821807315619086709e-01 1.805861359613770145e-01 1.777683025768488911e-01 1.738759624105067625e-01 1.690663431456287391e-01 1.634991548679676499e-01 1.573314396214517408e-01 1.507133782682679168e-01 1.437850684362926845e-01 1.366742258679668198e-01 1.294947194846317318e-01 1.223458261238112854e-01 1.153120809822297393e-01 1.084636007347890008e-01 1.018567647403140486e-01 9.553515280736436799e-02 8.953065335659617097e-02 8.386467169957036172e-02 7.854938325282832812e-02
2.410458649398784445e-02 2.660431145444841147e-02 2.920162430837701384e-02 3.188272280645663287e-02 3.462936730914137340e-02 3.741794094063343595e-02 4.021843377103108408e-02 4.299337278253307498e-02 4.569673593880312773e-02 4.827290833073380472e-02 5.065576121452637637e-02 5.276796049176659537e-02 5.452063903907794495e-02 5.581359596750402885e-02 5.653621351452210730e-02 5.656930660758561352e-02 5.578813929454096848e-02 5.406685686418443576e-02 5.128460241869797070e-02 4.733365254304695846e-02 4.213016983632332513e-02 3.562924444623900844e-02 2.785083365356100585e-02 1.895329052223622412e-02 9.714370961801260113e-03 7.417268042495917674e-03 1.738481659906986401e-02 2.948510580344732360e-02 4.180171140879655051e-02 5.360984009015760943e-02 6.427723596526145611e-02 7.319704810035740361e-02 7.983341736415867917e-02 8.381825701625721103e-02 8.510584441419700996e-02 8.420572849961494022e-02 8.248566376852296822e-02 8.235095639143008572e-02 8.668358179438244437e-02 9.713889114412645187e-02 1.127976342656906855e-01 1.307175405009646796e-01 1.471869317377197672e-01 1.584937999538908182e-01 1.613905255012249573e-01 1.536348090501934438e-01 1.348565636110047594e-01 1.083247759802421495e-01 8.550139113010125913e-02 8.874094430289358737e-02 1.211648342173594350e-01 1.617415943596218486e-01 1.953145912154465036e-01 2.136475978724286240e-01 2.129394330815073122e-01 1.935046118300220996e-01 1.598855088443258132e-01 1.209023351371277394e-01 8.943288695059231630e-02 7.732252200832970268e-02 8.029292528484413549e-02 8.449008849078658290e-02 8.518162536758580594e-02 8.520329869485691876e-02 8.756589768297591558e-02 9.069804982329117415e-02 8.835697955146532001e-02 7.376495997366723512e-02 5.387375428243565412e-02 7.475638456954282474e-02 1.284008856875965832e-01 1.667613727026155124e-01 1.603599309716405297e-01 9.841774051190149697e-02 1.525830567726094676e-02 1.263096391678296959e-01 2.159850914045311210e-01 2.503053870207066489e-01 2.243320931029933185e-01 1.579260690808426404e-01 8.565884562702583138e-02 4.343706411717151994e-02 4.532144536793090289e-02 7.087876704742765432e-02 1.096329269964784608e-01 1.445789900268558414e-01 1.636963895376678524e-01 1.676611487425991032e-01 1.640837882364926947e-01 1.560145874073191608e-01 1.387250882634205595e-01 1.083731961426113583e-01 7.120906031175366913e-02 5.274379707944685386e-02 7.102491608698416337e-02 9.212720673847409059e-02 9.709903941298983487e-02 8.299530450143867422e-02 5.341052634209575434e-02 1.555193694546294809e-02 2.650332687563084974e-02 6.159391704611946045e-02 8.766544466978583305e-02 1.023932477974541372e-01 1.060264318567406550e-01 1.009097654225916824e-01 9.104870018425416378e-02 8.149760948991453813e-02 7.685165441338702441e-02 7.852436905384473087e-02 8.397784864540552840e-02 8.957230575825415875e-02 9.289219543975016369e-02 9.305600181568114693e-02 9.032517669499891266e-02 8.571057088213898667e-02 8.066135145798418449e-02 7.675521999769993609e-02 7.529477035984047384e-02 7.687848028168461911e-02 8.126429608696546236e-02 8.768009609970657536e-02 9.526658163489019893e-02 1.033281631019292157e-01 1.113779224299790011e-01 1.190915417565702322e-01 1.262486294461030167e-01 1.326894707481957869e-01 1.382905832297303961e-01 1.429544272974024866e-01 1.466074089830581850e-01 1.492014153292914036e-01 1.507157652432798700e-01 1.511579391137500283e-01 1.505625291142693722e-01 1.489885129404586173e-01 1.465152794317164386e-01 1.432379327062766605e-01 1.392623670911862510e-01 1.347005077702966291e-01 1.296659961615528045e-01 1.242704895465252951e-01 1.186206531605562275e-01 1.128158534686935915e-01 1.069465129017887484e-01 1.010930559964909048e-01 9.532536104437885904e-02 8.970262643023668714e-02 8.427356366399682552e-02 7.907683706343365815e-02 7.414168103450682890e-02
4.057685676676999614e-02 4.350353532324740397e-02 4.651287909420957767e-02 4.958571344466775055e-02 5.269736350027265370e-02 5.581674690178135834e-02 5.890543531352492729e-02 6.191672416355641778e-02 6.479476491278136907e-02 6.747383083827311612e-02 6.987780529825618481e-02 7.191999979433023882e-02 7.350342652214104933e-02 7.452166474459304135e-02 7.486047013566309027e-02 7.440027909284153973e-02 7.301975448191740103e-02 7.060050647993273976e-02 6.703311042973622569e-02 6.222456155611365974e-02 5.610744566464744010e-02 4.865168308061247615e-02 3.988202051994127473e-02 2.991535682442754765e-02 1.910464028085952226e-02 9.269714934900800951e-03 1.147460187673900525e-02 2.348151695866126584e-02 3.682013111972760183e-02 5.005189332044750194e-02 6.248158707173830789e-02 7.350400384733524195e-02 8.255717689627854738e-02 8.917514473099878713e-02 9.310525201473873746e-02 9.450854434417112204e-02 9.426304163871182529e-02 9.429848819058746223e-02 9.756228145943440788e-02 1.068816534718100425e-01 1.230264556614762556e-01 1.440078743655918980e-01 1.660709451814102733e-01 1.848423136164515646e-01 1.960549180709748596e-01 1.961639557258033628e-01 1.831158425373763665e-01 1.574458076944581786e-01 1.242658197853556135e-01 9.768396183910170449e-02 9.999784326383429067e-02 1.293048063189262686e-01 1.618250686678410488e-01 1.820494322914994190e-01 1.832797478924179102e-01 1.649983183477071458e-01 1.320440063044568679e-01 9.417486736624806898e-02 6.618971814277138654e-02 6.161882202558387200e-02 7.171853415721234082e-02 8.243941547291130933e-02 9.227228875743800907e-02 1.048453843935121116e-01 1.218744613395484344e-01 1.393528832739484857e-01 1.468551147403025225e-01 1.310606502442767107e-01 8.372451852576302811e-02 2.826575301991528233e-02 9.597520406482934474e-02 1.673131847913576775e-01 1.927098111063306474e-01 1.561412855548345857e-01 6.620438031337039231e-02 4.871569666374847563e-02 1.443508297148514141e-01 1.912821953557006793e-01 1.793747825588725142e-01 1.244723121559487278e-01 5.912235863361882393e-02 1.745420517706007535e-02 1.258771925187279761e-02 4.235864312236725659e-02 9.389548295394588295e-02 1.414463108484010911e-01 1.687547490663238170e-01 1.736409455311294092e-01 1.654597089929119580e-01 1.540007241446637587e-01 1.389723240252001835e-01 1.134361907365816630e-01 7.446783896898538646e-02 2.695146801762427977e-02 1.948248810304897133e-02 5.446528182414867719e-02 7.118100230822811680e-02 6.735897402533003175e-02 4.539380261658234467e-02 1.291909282129555941e-02 3.307140344206502963e-02 7.273077691333933170e-02 1.065704175868439352e-01 1.306349874083967133e-01 1.434159860587299051e-01 1.453886141424787504e-01 1.385935682227685539e-01 1.261507385782584256e-01 1.117331759532582125e-01 9.891759285827193826e-02 9.023618060210374103e-02 8.617838523794472960e-02 8.522315960954947311e-02 8.519401813133725687e-02 8.453965309488974122e-02 8.270926592491649465e-02 7.996868959818981271e-02 7.707017129435732306e-02 7.491174173306734685e-02 7.421545218053199333e-02 7.529576460421737172e-02 7.802452852284039175e-02 8.199261243899051699e-02 8.672630628464506053e-02 9.182761094342037356e-02 9.701516485543801305e-02 1.021055017200135084e-01 1.069757802811227287e-01 1.115310053832215681e-01 1.156838984577941987e-01 1.193473195900644629e-01 1.224356037585317830e-01 1.248704635568787247e-01 1.265878841198634086e-01 1.275437378297624713e-01 1.277170786388714674e-01 1.271109681601414465e-01 1.257512002094189063e-01 1.236835053268288270e-01 1.209698387148100684e-01 1.176842749887194867e-01 1.139089134714876134e-01 1.097300749158928584e-01 1.052349625488325086e-01 1.005088739254903357e-01 9.563298579400757171e-02 9.068268959405353935e-02 8.572642685429887610e-02 8.082495802645967009e-02 7.603099198251538071e-02 7.138910384438677814e-02
5.559580228902859245e-02 5.885970067353229335e-02 6.218940944924444825e-02 6.556114307874434666e-02 6.894515501682947634e-02 7.230496516436603349e-02 7.559661740476007752e-02 7.876801322782961412e-02 8.175837827040824402e-02 8.449792925579051317e-02 8.690781838110325785e-02 8.890043953582470182e-02 9.038018453170862387e-02 9.124473651282370701e-02 9.138698104187052695e-02 9.069760332550241833e-02 8.906842547928987830e-02 8.639652873435106628e-02 8.258922134162068052e-02 7.756999880485015986e-02 7.128591166893311071e-02 6.371752304109719323e-02 5.489492928397066845e-02 4.493110859661018919e-02 3.411615294947895755e-02 2.328761783724428783e-02 1.564731874772751913e-02 1.867403552943548359e-02 3.007219974266218260e-02 4.382310952453986885e-02 5.787970455256186142e-02 7.127807158198551374e-02 8.327706556414686545e-02 9.323486669130938431e-02 1.006806342059474446e-01 1.055067961189817827e-01 1.082795730122225047e-01 1.106090954824602290e-01 1.152701891489408825e-01 1.254124312505863759e-01 1.427208390624857826e-01 1.660790408542285879e-01 1.919749201849779430e-01 2.156890137329068313e-01 2.322596339192345427e-01 2.372328748322462821e-01 2.274287683150281458e-01 2.018137684203285820e-01 1.625842510358840309e-01 1.172138738187530338e-01 8.437013031430147525e-02 9.051923224693651793e-02 1.209430006229283289e-01 1.461192031923680412e-01 1.537412900616680900e-01 1.413506350437741255e-01 1.125546524543283439e-01 7.519089515138061008e-02 4.032611736421233550e-02 2.734121308172834247e-02 4.088012466482052187e-02 5.733210581972197212e-02 7.449427065262716197e-02 9.674813930562510544e-02 1.260164297599121741e-01 1.568155962489386490e-01 1.754597219927506169e-01 1.649972814149342215e-01 1.138641476283149129e-01 2.488767695157194718e-02 8.549812503028315913e-02 1.813984200984553041e-01 2.314169659740845653e-01 2.162023777494084253e-01 1.406930034602286439e-01 4.022956913056863898e-02 8.031014643588293977e-02 1.388289704565408567e-01 1.429373815279662563e-01 1.019187200748467720e-01 4.491268915130917222e-02 1.095974856917210360e-02 1.945117985038378322e-02 4.577981501695470995e-02 9.859818005994760992e-02 1.504368815773465262e-01 1.804084756175726167e-01 1.820452392726321644e-01 1.640518426784981221e-01 1.431957709203040829e-01 1.292788815343073883e-01 1.163539230385041839e-01 9.518371536565831126e-02 6.651441759473918081e-02 4.442430898433772507e-02 4.620664510510922446e-02 5.499934949509969334e-02 5.169130151939303058e-02 3.315972371796111623e-02 1.861585581025834712e-02 5.284623817166463067e-02 9.689514798228110459e-02 1.378840658865270186e-01 1.705700213036463742e-01 1.920399767597897878e-01 2.013453891860279843e-01 1.992029602674122435e-01 1.876003113404717537e-01 1.693619332596043026e-01 1.477327890318404224e-01 1.260018947374550169e-01 1.071178092726524367e-01 9.316964501091483386e-02 8.474992129330743973e-02 8.077378235782478599e-02 7.930794347816398637e-02 7.872098447633822660e-02 7.819377770483187939e-02 7.760828433322677911e-02 7.722580170780139752e-02 7.738669740674872233e-02 7.831184781498155834e-02 8.002998438048448959e-02 8.241235198297687525e-02 8.525810579500085751e-02 8.837162063023165648e-02 9.160281132199032950e-02 9.485198083895086951e-02 9.805425334064332699e-02 1.011586309194876104e-01 1.041113886967458824e-01 1.068478209109838956e-01 1.092921232485301875e-01 1.113628861427604783e-01 1.129810657321170531e-01 1.140778176277213452e-01 1.146005669380977948e-01 1.145166510790586178e-01 1.138145666499462416e-01 1.125032381854653984e-01 1.106098698773671091e-01 1.081769321414962209e-01 1.052587493831970145e-01 1.019180441460062342e-01 9.822268430719309495e-02 9.424278709932665254e-02 9.004826049906269891e-02 8.570680832753653500e-02 8.128238764845585607e-02 7.683408254554130457e-02 7.241534403809700426e-02
6.865494029731045167e-02 7.214210736451952266e-02 7.567481231033172662e-02 7.922588483717556140e-02 8.276232838791486301e-02 8.624477890027758276e-02 8.962704354530842688e-02 9.285575937867149299e-02 9.587021533567996467e-02 9.860238214010069724e-02 1.009771925080201194e-01 1.029131076117869303e-01 1.043229945488186872e-01 1.051153236966969329e-01 1.051956758444326234e-01 1.044685306018309778e-01 1.028392969124132666e-01 1.002165555893418936e-01 9.651453211266859677e-02 9.165593735535314257e-02 8.557556254913532834e-02 7.822552150619406508e-02 6.958415552550865912e-02 5.967356073307103492e-02 4.860031667952312978e-02 3.667411348769751556e-02 2.487579713123527769e-02 1.709281473590620187e-02 2.143123498633112481e-02 3.435436647284691170e-02 4.957438519142501332e-02 6.492776673007993882e-02 7.930856227789390145e-02 9.187743824708240192e-02 1.020164488470415021e-01 1.095074534282542700e-01 1.148432338411164294e-01 1.195791152156269049e-01 1.264163369790016755e-01 1.384386969851012228e-01 1.574144713327970679e-01 1.824828796574968492e-01 2.103676878308795017e-01 2.364360302146197024e-01 2.556685192446195853e-01 2.634249174586067999e-01 2.561689220877544360e-01 2.322111543917164678e-01 1.924482741266624886e-01 1.412381919265708885e-01 8.889791159839813273e-02 6.265727036127025085e-02 8.518549014953520626e-02 1.176285201951692561e-01 1.369308265881948872e-01 1.380585986554830336e-01 1.228055508836166793e-01 9.672016521798100508e-02 6.693487794906551047e-02 4.081284174474045234e-02 2.728190666915222828e-02 3.110799270714612041e-02 4.333570307112782904e-02 6.475045384985836372e-02 9.921628083953980271e-02 1.392068462670779383e-01 1.673132692272583932e-01 1.638782684134180989e-01 1.165264337169056447e-01 3.938495643854140332e-02 1.046173104457963077e-01 2.098024243067828920e-01 2.735086431704684684e-01 2.716845062224845786e-01 2.051929956205529870e-01 1.011261700711775652e-01 4.155217385931820467e-02 9.800679613408956603e-02 1.165719291668488033e-01 8.916588178368803352e-02 4.192221306586092766e-02 2.194511800146259350e-02 3.266503624402415651e-02 5.173527812081826771e-02 9.978731676884566859e-02 1.524843765724172018e-01 1.841023456517183743e-01 1.831054451423951845e-01 1.546725248541200859e-01 1.188010288119423219e-01 1.007019589324246733e-01 1.027981484220556602e-01 1.040332100400766929e-01 9.424077123027731206e-02 7.763677513157651866e-02 6.289738509841932834e-02 5.242442734480692174e-02 3.990975289036429591e-02 2.417954846444602193e-02 3.685786562629043972e-02 7.778845973779401068e-02 1.252449826025080482e-01 1.710776617473552530e-01 2.099047590127479934e-01 2.381322223242241520e-01 2.539261608825992833e-01 2.570762036649054671e-01 2.487200654320773363e-01 2.309919953302405626e-01 2.066562414745071186e-01 1.787735034457421102e-01 1.504316376833841062e-01 1.245396109748418412e-01 1.036055765957164809e-01 8.930428022054340276e-02 8.179141970071164558e-02 7.949647379454485852e-02 8.010676583626730185e-02 8.179296959072830664e-02 8.360319235789337444e-02 8.524360706378213137e-02 8.674928418422002407e-02 8.824631732239558712e-02 8.982828913911095059e-02 9.152067055992456346e-02 9.329631888748998736e-02 9.510796727169593123e-02 9.691481320778197461e-02 9.869401382409771772e-02 1.004381888160022912e-01 1.021449226792766757e-01 1.038048564782468319e-01 1.053931792931487310e-01 1.068667284277749763e-01 1.081665407806897544e-01 1.092241740137957634e-01 1.099695984194740545e-01 1.103387359450139077e-01 1.102793983964485275e-01 1.097550932280696723e-01 1.087467136333010592e-01 1.072524516632775149e-01 1.052864023420193307e-01 1.028763282908736754e-01 1.000609886013948818e-01 9.688734516460449642e-02 9.340786918870172539e-02 8.967809209299736073e-02 8.575448233376309348e-02 8.169268281148715782e-02 7.754611029470158401e-02
7.936932190225241823e-02 8.295269684425049528e-02 8.655942286642306915e-02 9.016087589179176687e-02 9.372333653241765594e-02 9.720772030244852202e-02 1.005694044611789989e-01 1.037581708333858432e-01 1.067182781228838973e-01 1.093886677298822607e-01 1.117032936949019506e-01 1.135915506308429468e-01 1.149787550713405188e-01 1.157866190228764580e-01 1.159336454574779601e-01 1.153353825103096558e-01 1.139045072387019075e-01 1.115507832554033657e-01 1.081810604289266398e-01 1.036996651643050521e-01 9.800976396081094444e-02 9.101656142268800542e-02 8.263352125585560204e-02 7.279328326761781709e-02 6.146617247174265830e-02 4.869405007981601058e-02 3.467333392074850584e-02 2.013356086484738294e-02 1.032727208167117695e-02 1.999504422241856622e-02 3.628807115907184411e-02 5.293281788816995431e-02 6.855468719969158575e-02 8.229707394366157780e-02 9.358473798746369532e-02 1.023017669139483915e-01 1.090936150275939875e-01 1.156505759037331771e-01 1.246334485767213590e-01 1.387774949565204474e-01 1.593734291409831527e-01 1.853643385179900294e-01 2.137043205460701367e-01 2.402581934071738590e-01 2.605785540048752291e-01 2.705137921963340353e-01 2.667691424338878847e-01 2.474625035019404062e-01 2.126449486705448144e-01 1.647764081255900515e-01 1.095153378759225610e-01 6.030973478801143067e-02 5.655578640157579717e-02 9.249731532383305421e-02 1.246064980420995005e-01 1.416897239613756632e-01 1.422832688066204831e-01 1.292728988577491189e-01 1.088953189571553598e-01 8.992407330542706578e-02 7.969945095652682110e-02 7.569674592367947596e-02 6.788562175214943317e-02 5.550095736657480877e-02 6.317275065020888647e-02 9.892089882906220100e-02 1.310385594983844992e-01 1.329312485182814751e-01 9.138320726618086309e-02 4.297850704083511914e-02 1.340075763071272574e-01 2.425870541770853706e-01 3.120531118461311593e-01 3.170223921461191585e-01 2.555588413740126907e-01 1.504750131732368879e-01 4.688078809340936320e-02 6.084061418530496701e-02 8.897555375670213040e-02 7.144967447594317844e-02 3.012693517532998022e-02 2.012116690887527301e-02 3.022022320459438055e-02 3.648546591124559452e-02 8.270056267105860281e-02 1.393616703986074457e-01 1.757254484097085234e-01 1.763223122498444873e-01 1.420340376818587380e-01 9.011896465356558639e-02 6.024168949760552033e-02 8.098693502552324619e-02 1.043866982344694577e-01 1.094291626248093674e-01 9.807621644687904150e-02 7.802512950698861638e-02 5.565529800589711501e-02 3.388544524418639348e-02 2.612767614089277213e-02 5.453451356000013628e-02 9.841412431421185658e-02 1.471219202902663004e-01 1.947951238540039376e-01 2.366138073854187618e-01 2.689531419195625439e-01 2.896046081044008624e-01 2.977796361387982094e-01 2.939470876584464043e-01 2.795786644029090717e-01 2.568600271706011351e-01 2.284093749320298405e-01 1.970349402686694396e-01 1.655548063499048261e-01 1.366844466737154318e-01 1.129351220580820381e-01 9.631393589731056248e-02 8.756892342459626777e-02 8.548805794775485301e-02 8.752136317441305824e-02 9.127841581881264432e-02 9.528465680061433407e-02 9.887621909762780992e-02 1.018646862740080067e-01 1.042752789012535292e-01 1.061970586248184856e-01 1.077157134163598262e-01 1.088957575039744413e-01 1.097862366451188565e-01 1.104323598709317233e-01 1.108833665070517310e-01 1.111933378777006931e-01 1.114158928783082619e-01 1.115957779580729753e-01 1.117607347408671042e-01 1.119162748540685481e-01 1.120446628293278180e-01 1.121080149673616133e-01 1.120543802236286801e-01 1.118251990979359373e-01 1.113626169042783026e-01 1.106155599751963287e-01 1.095440225250546851e-01 1.081214758622823791e-01 1.063356188789701812e-01 1.041878384966859195e-01 1.016917808226053821e-01 9.887139578063293410e-02 9.575874842742086723e-02 9.239181402335207294e-02 8.881240458651094849e-02 8.506431762464243540e-02
8.747969007821834730e-02 9.103056398794107107e-02 9.458344181432867814e-02 9.811062620332965112e-02 1.015804937133974184e-01 1.049574423307745447e-01 1.082018998790389985e-01 1.112703801736354137e-01 1.141155604576140625e-01 1.166863382197975696e-01 1.189278098363525799e-01 1.207811010101439986e-01 1.221829750094827194e-01 1.230651564956453115e-01 1.233533450284363953e-01 1.229659619979807939e-01 1.218127841400128697e-01 1.197937662420015120e-01 1.167985352526129256e-01 1.127072246214686629e-01 1.073934749140967454e-01 1.007305104539482354e-01 9.260117463394348936e-02 8.291267147313671759e-02 7.161665812001326292e-02 5.873593852377439334e-02 4.440378855150689530e-02 2.895592505380971057e-02 1.353109742082006170e-02 9.990187149137474271e-03 2.480333110529563817e-02 4.083300436488999235e-02 5.571274218705879466e-02 6.863412347672361025e-02 7.921136266417561078e-02 8.760479789340595846e-02 9.476042110114606121e-02 1.025293285677308791e-01 1.133250016034045848e-01 1.291298826078614292e-01 1.504254179576532680e-01 1.759342815437911212e-01 2.031300301528425056e-01 2.288615465961101603e-01 2.497913034092812123e-01 2.626975168053633514e-01 2.647437026017400163e-01 2.537797735366948970e-01 2.287039987989461787e-01 1.898901440676896146e-01 1.397110363054719084e-01 8.371720763353925066e-02 4.034636182980835817e-02 6.134503186086948112e-02 1.035610837238751802e-01 1.343092002887581182e-01 1.479774379283934627e-01 1.459783792187725471e-01 1.356945441489963433e-01 1.284230798769712689e-01 1.303986589833028842e-01 1.344301580157705733e-01 1.276617386683969180e-01 1.040718898741374160e-01 7.356892743603157814e-02 6.874097863476115455e-02 8.872045431970553009e-02 8.950795985593305859e-02 4.968144691016997128e-02 4.941995957967795089e-02 1.594103696561663674e-01 2.684362184593527823e-01 3.392401936401236995e-01 3.476947107692387462e-01 2.907217745608742798e-01 1.885138402253493661e-01 7.759480967937958107e-02 2.172203357859219669e-02 4.981022800888448149e-02 3.646911757440853691e-02 4.944736763170516289e-03 4.022523542123086771e-02 4.689153653339613037e-02 1.755146270521958096e-02 4.942866154165009851e-02 1.140483246675268042e-01 1.579934107931645626e-01 1.640220018321743300e-01 1.302605749614453301e-01 6.938539892057794811e-02 2.215469183971873271e-02 7.032087661897627739e-02 1.079927094548822908e-01 1.204770801567535965e-01 1.113229129727553030e-01 8.863416885405960011e-02 6.059854123228449602e-02 3.495421701985729906e-02 3.367208098180906467e-02 6.545329584374252885e-02 1.086505697173457408e-01 1.557461900022135137e-01 2.021391258274903846e-01 2.437451286421925822e-01 2.772904274979461348e-01 3.005995993763497243e-01 3.126571476165359575e-01 3.135070505556576403e-01 3.040692680491629551e-01 2.859276662361789900e-01 2.611216597617563862e-01 2.319613372840908239e-01 2.008807687529660102e-01 1.703401243052981295e-01 1.427692912354489863e-01 1.204787424889241093e-01 1.053231765418509991e-01 9.793515930402399428e-02 9.711353292448689223e-02 1.004357817207788967e-01 1.055786915456725511e-01 1.110042367861133611e-01 1.159151714241377917e-01 1.199894219959021929e-01 1.231560091584494032e-01 1.254565011817257436e-01 1.269727343996207569e-01 1.277960172670054295e-01 1.280186708767921677e-01 1.277348445558243173e-01 1.270426630566400261e-01 1.260438008911088092e-01 1.248394931990498974e-01 1.235238281443561126e-01 1.221760783904998343e-01 1.208540110864303463e-01 1.195897507481869237e-01 1.183890474062290199e-01 1.172339484801929038e-01 1.160881305977254779e-01 1.149037085963897642e-01 1.136282713472881734e-01 1.122111298827765530e-01 1.106081540496109128e-01 1.087849700232149525e-01 1.067185961657770160e-01 1.043977767544881502e-01 1.018223455895507779e-01 9.900194778935382522e-02 9.595440233945660979e-02 9.270392610860482552e-02
9.285652796577346935e-02 9.625457247864488419e-02 9.963671078271668646e-02 1.029783760519349112e-01 1.062523452292896409e-01 1.094287495363569507e-01 1.124750567707960280e-01 1.153559806577532793e-01 1.180332606791256039e-01 1.204652479981901947e-01 1.226062339290020925e-01 1.244054728636272977e-01 1.258058885292984430e-01 1.267425174644322694e-01 1.271408410645007703e-01 1.269152873346308386e-01 1.259683388683585925e-01 1.241908505404652890e-01 1.214643399816526803e-01 1.176661493713753032e-01 1.126784889897925745e-01 1.064025088366996052e-01 9.877886323572361571e-02 8.981716077334948867e-02 7.963932494782074989e-02 6.854899579994934433e-02 5.715667841830093104e-02 4.661990186376670231e-02 3.898716642696314211e-02 3.685084958100627583e-02 4.086331588362773770e-02 4.862319622676223446e-02 5.738465822218752344e-02 6.551479359354421550e-02 7.240340914279236317e-02 7.830906765860010110e-02 8.429757500367425493e-02 9.201990682549197886e-02 1.031288513669940815e-01 1.185397764612476784e-01 1.380907147000394464e-01 1.607666526790750006e-01 1.850909450251320976e-01 2.093356576287936366e-01 2.315067413453520406e-01 2.492253674792998253e-01 2.596759425464263416e-01 2.597788653125112646e-01 2.466715013282750335e-01 2.184594169160674060e-01 1.750782492545591706e-01 1.190591345799200534e-01 5.645940718690230925e-02 2.252433749969670954e-02 7.174535007923929508e-02 1.130181957155888955e-01 1.360368676101914309e-01 1.424920603993355406e-01 1.421418787653002391e-01 1.484229528605117976e-01 1.648440014657517327e-01 1.798836475585697536e-01 1.793242411976830042e-01 1.568520365795124105e-01 1.186414344380297969e-01 8.507075425280601066e-02 7.445486765939714202e-02 6.349181873449212532e-02 2.202638330611395717e-02 6.702504368929550205e-02 1.754552932886977723e-01 2.805760108022826160e-01 3.498749696233846018e-01 3.607601454748614045e-01 3.100385313959531097e-01 2.162954421041153319e-01 1.131236112486562057e-01 3.586363899684884282e-02 8.944561431404826971e-03 1.787807789973061556e-02 5.694205186730751794e-02 9.130905007380760163e-02 9.446091437266583568e-02 5.710504394171130038e-02 1.198709257672616116e-02 8.414446108257930823e-02 1.361573938296343766e-01 1.489770338267558392e-01 1.195337952802044412e-01 5.917933166545057827e-02 1.299262607620580920e-02 7.580400259582083244e-02 1.166685528696897317e-01 1.307578986777309660e-01 1.216729967882620722e-01 9.772941485661491845e-02 6.813634591285117059e-02 4.262388161350069010e-02 4.061618576907663480e-02 6.814658918249849595e-02 1.072696289647330214e-01 1.502762989319159637e-01 1.929325401358060188e-01 2.316812340131441661e-01 2.637065176825702517e-01 2.871422544426816548e-01 3.010906629034078574e-01 3.055022633333060456e-01 3.010011116034738698e-01 2.887105874120701743e-01 2.701048065709098500e-01 2.468919248147603551e-01 2.209277941852643978e-01 1.941564126482233366e-01 1.685684731662920877e-01 1.461459354678148748e-01 1.287040014275512012e-01 1.175022077297362827e-01 1.126933678438712533e-01 1.131372219852451733e-01 1.169674841766074475e-01 1.224039840963425108e-01 1.281703233033059663e-01 1.335046502509577571e-01 1.380168190906360393e-01 1.415453846368699697e-01 1.440567920321426387e-01 1.455848304177897456e-01 1.461985542360549895e-01 1.459874668637289874e-01 1.450555163770188005e-01 1.435182576145276612e-01 1.414999096993860839e-01 1.391288689106745802e-01 1.365315235475920985e-01 1.338250246009933531e-01 1.311100804791811847e-01 1.284649392512420829e-01 1.259415497217414859e-01 1.235645053741298710e-01 1.213328571070049211e-01 1.192243576165645524e-01 1.172013095515515441e-01 1.152170255351237099e-01 1.132219825859914208e-01 1.111689993167868512e-01 1.090170770454954030e-01 1.067338321779791460e-01 1.042966529789055019e-01 1.016928268416102815e-01 9.891891963171169089e-02
9.549437625508203076e-02 9.863425519693277965e-02 1.017449289330624868e-01 1.048062637981985457e-01 1.077964266601031812e-01 1.106917596188807251e-01 1.134665195113744168e-01 1.160924303566693433e-01 1.185380014323546560e-01 1.207675810740432426e-01 1.227401516903299517e-01 1.244079295274117258e-01 1.257149161863352627e-01 1.265956571645471818e-01 1.269745904603758468e-01 1.267665052391694636e-01 1.258787625812426703e-01 1.242160422703252470e-01 1.216884589725763383e-01 1.182239304316153178e-01 1.137856714602827612e-01 1.083955924028231904e-01 1.021640292578598064e-01 9.532502580840072903e-02 8.827257747479892724e-02 8.158284295182804957e-02 7.598550469279570507e-02 7.222406486325616548e-02 7.077938081022237815e-02 7.158926017597223856e-02 7.401992637053611546e-02 7.715032876158045561e-02 8.015086411407584821e-02 8.256649397617855934e-02 8.447272568968579309e-02 8.650558163330707151e-02 8.971221232136371293e-02 9.518223171100786972e-02 1.036144278045037087e-01 1.151606039380913826e-01 1.296754721215673534e-01 1.470728655653325001e-01 1.673920922304228120e-01 1.904315721844713760e-01 2.151378807309515528e-01 2.391343158410192959e-01 2.586987529159176513e-01 2.692582634823382226e-01 2.662816970178644160e-01 2.463795602705910748e-01 2.083904416800091142e-01 1.542075640966816263e-01 8.913060815999150621e-02 2.278653122722322510e-02 4.345600274845765054e-02 8.990077465254942002e-02 1.172868785398962915e-01 1.279341451851209455e-01 1.343868217173367630e-01 1.521095295621385513e-01 1.813743481414781533e-01 2.068427928447471587e-01 2.133104234831966206e-01 1.947040343439063459e-01 1.570731599916912469e-01 1.177258428314967298e-01 9.320587597176657746e-02 7.472922519800756502e-02 5.034721408566971562e-02 8.673729403418586892e-02 1.813047785550974123e-01 2.782459467780215578e-01 3.436770329051125894e-01 3.562019928180601425e-01 3.129616484371889329e-01 2.313423282338021580e-01 1.426408585262012030e-01 7.977893177119507739e-02 6.188498437795106333e-02 8.238964789889355322e-02 1.216796462449557942e-01 1.517664463915048834e-01 1.479606605766329019e-01 1.019423282559161620e-01 2.566524327240799278e-02 5.811113687166116759e-02 1.182778540162026104e-01 1.377175551795976338e-01 1.128883181956196330e-01 5.528868350958961175e-02 1.834016330217597482e-02 8.028430210572282122e-02 1.219483543776050810e-01 1.370363488609947777e-01 1.289540103492919643e-01 1.061627186697879782e-01 7.814851137069717124e-02 5.389835457386212697e-02 4.634704070679740440e-02 6.451480841057939675e-02 9.727236418897144965e-02 1.351657559736088865e-01 1.731414012861784424e-01 2.076239676094966957e-01 2.361139189482573675e-01 2.571879781577595114e-01 2.703777468281721719e-01 2.759395490692288511e-01 2.746031484998116556e-01 2.673629431157674707e-01 2.553385283347074930e-01 2.397031488118693543e-01 2.216623664323225940e-01 2.024593067476368746e-01 1.833821613177486209e-01 1.657474821795380526e-01 1.508249810696058735e-01 1.396678293213300670e-01 1.328592026968680451e-01 1.303046973198961900e-01 1.312630563726511213e-01 1.346388714293766109e-01 1.393310128494979205e-01 1.444454561681601801e-01 1.493502759620809472e-01 1.536424272164317595e-01 1.570891381323611113e-01 1.595746356725988579e-01 1.610611912796140466e-01 1.615638592965013554e-01 1.611352502848099888e-01 1.598564356853736657e-01 1.578308407664138768e-01 1.551789957143442922e-01 1.520329609390342618e-01 1.485299980244356999e-01 1.448055973652266348e-01 1.409863203790874264e-01 1.371831031838679771e-01 1.334857239367309434e-01 1.299590652268200752e-01 1.266416086119011852e-01 1.235463001269865441e-01 1.206635765194772336e-01 1.179660244917073997e-01 1.154139425857806933e-01 1.129610350952248016e-01 1.105595812886486923e-01 1.081646361178681959e-01 1.057370579050359860e-01 1.032453644288462147e-01
9.549578982195681964e-02 9.828934147919980713e-02 1.010440806649627182e-01 1.037442542452993166e-01 1.063727681331053526e-01 1.089108014124353929e-01 1.113372334012007608e-01 1.136278709628857631e-01 1.157544959567798626e-01 1.176838031110755411e-01 1.193763684035479000e-01 1.207858761193221775e-01 1.218589343091299321e-01 1.225359142771155346e-01 1.227533462899619288e-01 1.224484719985683978e-01 1.215665670867679266e-01 1.200715616349144893e-01 1.179602197261525598e-01 1.152795366112170511e-01 1.121457796303816229e-01 1.087612823818730340e-01 1.054212804014726806e-01 1.024983006783407175e-01 1.003895551016593252e-01 9.942178458675343666e-02 9.973473363471357933e-02 1.011959401739235265e-01 1.034004450916651136e-01 1.057657650567345869e-01 1.076851871111899062e-01 1.086920175114161891e-01 1.086028173208826997e-01 1.076152028935082189e-01 1.063218215087369661e-01 1.055837378747530864e-01 1.062390907168508231e-01 1.087671202360643297e-01 1.131913978547325478e-01 1.194166437401184971e-01 1.278229328730553227e-01 1.396212738647484575e-01 1.564496973980321060e-01 1.791793356296243755e-01 2.067471177005781313e-01 2.358813041382581688e-01 2.616818679277854165e-01 2.785649569295222672e-01 2.813075379041172219e-01 2.661286918134508905e-01 2.317422686853894132e-01 1.802855105639650235e-01 1.182861798341634935e-01 6.075771071466038592e-02 5.264159951701415791e-02 8.661619999986618079e-02 1.108021957738527935e-01 1.196843833823390268e-01 1.269482258110409822e-01 1.504906649908518967e-01 1.881521740344895000e-01 2.210996674413397423e-01 2.328614025705088575e-01 2.173797391940297807e-01 1.811359997147402867e-01 1.412147496688827275e-01 1.136964497321314715e-01 9.443068835653273263e-02 7.619643877208077953e-02 1.008079444065626690e-01 1.797025597938384511e-01 2.662005806518790152e-01 3.256783949660995159e-01 3.379774900733250043e-01 3.008522140363468211e-01 2.308281650175537936e-01 1.577579278385812522e-01 1.143262772326587851e-01 1.154106130004437791e-01 1.459859680581844232e-01 1.844639300482086020e-01 2.065094118437792725e-01 1.912651438812955351e-01 1.329716489103962007e-01 4.494243098346475951e-02 4.851210413358374163e-02 1.162853426117615857e-01 1.412547446771310611e-01 1.197973334796440525e-01 6.336845171241595187e-02 7.827044621677183706e-03 7.285029864382462639e-02 1.172245735456916155e-01 1.357010722911993761e-01 1.315959439873125025e-01 1.131368126247163652e-01 8.907847086698113259e-02 6.620229356551270150e-02 5.202132299101856067e-02 5.815602778564937791e-02 8.377672004659074412e-02 1.175310240191930061e-01 1.518921700392802387e-01 1.824630369756657655e-01 2.067215746107923247e-01 2.236355390867490744e-01 2.333430613465296843e-01 2.367697998459909747e-01 2.352367737950419868e-01 2.301256261890644028e-01 2.226464921299814437e-01 2.137277788679467772e-01 2.040199047709806701e-01 1.939791762412987619e-01 1.839820131992020991e-01 1.744204747016653012e-01 1.657450420698295401e-01 1.584414657305692753e-01 1.529500841054526050e-01 1.495583740438138631e-01 1.483153009347301099e-01 1.490121742572171060e-01 1.512397744524176246e-01 1.544889973336908418e-01 1.582479431284078142e-01 1.620664365312602939e-01 1.655845751399648569e-01 1.685360531918312366e-01 1.707388357165393056e-01 1.720819880593018880e-01 1.725131534440059733e-01 1.720281672892258751e-01 1.706627036212383097e-01 1.684852451929357287e-01 1.655906253415747598e-01 1.620935989888821205e-01 1.581221774037457617e-01 1.538107130384936960e-01 1.492929131252773434e-01 1.446950919808458469e-01 1.401300507599862744e-01 1.356920043269262133e-01 1.314529525742530736e-01 1.274608061689631033e-01 1.237394182517337210e-01 1.202904577887512066e-01 1.170968270603458261e-01 1.141271323756673783e-01 1.113406154604024423e-01 1.086919664865147184e-01 1.061355539217655186e-01
9.304788726840169943e-02 9.542257616716955104e-02 9.774989669435750483e-02 1.000172315637449377e-01 1.022104503610020004e-01 1.043133478684238474e-01 1.063069792416647674e-01 1.081689658076174093e-01 1.098729030778012455e-01 1.113880736113309206e-01 1.126797469981779543e-01 1.137104287297238253e-01 1.144424848920886501e-01 1.148425982092869807e-01 1.148884671024767851e-01 1.145779829419365237e-01 1.139407104713325014e-01 1.130506948589964505e-01 1.120382283877706386e-01 1.110961267880942599e-01 1.104736771831961589e-01 1.104503012341601365e-01 1.112842216478134444e-01 1.131417352048817576e-01 1.160273278163027055e-01 1.197429453236357189e-01 1.238963013525511692e-01 1.279580657999339066e-01 1.313523466963705533e-01 1.335625021179110417e-01 1.342389666518531977e-01 1.332973811524195418e-01 1.309884205695259485e-01 1.279054292223615330e-01 1.248817104914329013e-01 1.227472733685916195e-01 1.220107795774709458e-01 1.226793173445650115e-01 1.244495336439365579e-01 1.272809710972916120e-01 1.320565558676498052e-01 1.407933087785296355e-01 1.558243624281882844e-01 1.781300099976090567e-01 2.061845298763207435e-01 2.361776304340973687e-01 2.629627691109495680e-01 2.810087443216227054e-01 2.852704008657377943e-01 2.721099115761124732e-01 2.403317720040803740e-01 1.923655285114493907e-01 1.360305532775058501e-01 8.940840025254268020e-02 8.295065203924448238e-02 1.067464722979168945e-01 1.251054082611421647e-01 1.298066813044713441e-01 1.343423086237919839e-01 1.583225074048854319e-01 1.988092877323960894e-01 2.344647684498116502e-01 2.474747360662067353e-01 2.317662479886082316e-01 1.945308852987474857e-01 1.533964095486276547e-01 1.245121472618023473e-01 1.052479475662677910e-01 8.967127498350045689e-02 1.092200137559454359e-01 1.765749107110825278e-01 2.526187559701461582e-01 3.043236975924090149e-01 3.133557134031666469e-01 2.784026820130477420e-01 2.155778499703601414e-01 1.551335962859375084e-01 1.327462188038360802e-01 1.554130190535014111e-01 1.965190790446548486e-01 2.329450922596287554e-01 2.442199272946860567e-01 2.147873151478199572e-01 1.431666628331938751e-01 4.797705307584422540e-02 6.452279953517675581e-02 1.355408422307682326e-01 1.634967467268494956e-01 1.436875713678221755e-01 8.755181983888703223e-02 1.616990852812753843e-02 5.360576200603903163e-02 1.024255494776850073e-01 1.269472780609257334e-01 1.298908349406836804e-01 1.184894979520398905e-01 9.983828546007710025e-02 7.843010139309808393e-02 5.865661274603230918e-02 5.259415486942032453e-02 7.123113815793519210e-02 1.031276384764709952e-01 1.363570581666956882e-01 1.649519468977738157e-01 1.860070620584950984e-01 1.986142655686009562e-01 2.033546231074528643e-01 2.018421830899670422e-01 1.962647628265892230e-01 1.889318979995536218e-01 1.818436266404132862e-01 1.763304443345140304e-01 1.728741471219364667e-01 1.712040280755688926e-01 1.706221349809627086e-01 1.703774503902680260e-01 1.699268694270417990e-01 1.690361228712330410e-01 1.677576200020674257e-01 1.663410584662686209e-01 1.651206031290005649e-01 1.644083688173064162e-01 1.644147961717313533e-01 1.652083460974219098e-01 1.667161104239975322e-01 1.687553987671669142e-01 1.710796656890221923e-01 1.734232259688933686e-01 1.755355732983815420e-01 1.772029506480662653e-01 1.782590799870228948e-01 1.785883604398915969e-01 1.781245064622307972e-01 1.768466684324008775e-01 1.747742131724696613e-01 1.719607615229246100e-01 1.684877726797053554e-01 1.644578428288216432e-01 1.599878626218211031e-01 1.552021955902962713e-01 1.502260669146422423e-01 1.451793773074460114e-01 1.401711771093115955e-01 1.352950480715643111e-01 1.306256367225680504e-01 1.262165504155898510e-01 1.220997518712411412e-01 1.182864661424759267e-01 1.147694587063186056e-01 1.115263864581684666e-01 1.085238051772546009e-01
8.839708639838358972e-02 9.029325613549453455e-02 9.213175872011090950e-02 9.390162132298031372e-02 9.559020245720009634e-02 9.718282708166793571e-02 9.866258040747932778e-02 1.000104403450420565e-01 1.012059910050564088e-01 1.022290185585570110e-01 1.030623313033216804e-01 1.036961433660707893e-01 1.041342751990755600e-01 1.044021872265413903e-01 1.045563745681735712e-01 1.046937838593547665e-01 1.049585832797143709e-01 1.055419798718030544e-01 1.066695867489610566e-01 1.085717076667209596e-01 1.114366630753443610e-01 1.153557375466126855e-01 1.202760055640879622e-01 1.259776165379838386e-01 1.320835082315186260e-01 1.380984531194227038e-01 1.434685255670856419e-01 1.476527514554699105e-01 1.502016450635552669e-01 1.508383127547323621e-01 1.495349260258374280e-01 1.465700988505933000e-01 1.425411746978816618e-01 1.382937150194032683e-01 1.347356899670390518e-01 1.325589899035212460e-01 1.320015365026394327e-01 1.328494014314337557e-01 1.347656309277356079e-01 1.378041741684296329e-01 1.428131916177167449e-01 1.513872352213629924e-01 1.651476702711125455e-01 1.846339467550864033e-01 2.085887534666767129e-01 2.340376681443094575e-01 2.568202074069062535e-01 2.721981999668031671e-01 2.755330662466903835e-01 2.631862120124924820e-01 2.337521987189757067e-01 1.897244971702043981e-01 1.401611375828398787e-01 1.054652767838127059e-01 1.080243244663661034e-01 1.313233148840735054e-01 1.477370673774860976e-01 1.516202028062991758e-01 1.568919735808845251e-01 1.816439148535144432e-01 2.215593115067900076e-01 2.549566736055575156e-01 2.640778122174344822e-01 2.436664994823912744e-01 2.021729973396220736e-01 1.580196066724288695e-01 1.272318865344423677e-01 1.077997513630324505e-01 9.593734662702291249e-02 1.176620315214221835e-01 1.787409855953323579e-01 2.450536345470888389e-01 2.873279531777754858e-01 2.899412883709203137e-01 2.527368786768475206e-01 1.912725102243054143e-01 1.373733072100969677e-01 1.336659982328502472e-01 1.762303318350415537e-01 2.261800398806146362e-01 2.594885071814139188e-01 2.592164761810471507e-01 2.154518927936487915e-01 1.319157974419418455e-01 3.885356516248507364e-02 9.346609249654459772e-02 1.662006659386620067e-01 1.945103182344230242e-01 1.745926424335522142e-01 1.178435348778823083e-01 4.396542502653521395e-02 2.810659931531930486e-02 8.225097701028986907e-02 1.142470421399997826e-01 1.258586266718177415e-01 1.226955002105427350e-01 1.098277684236716040e-01 9.009961162511495592e-02 6.656159067435518661e-02 5.012089042006123707e-02 6.138270114651790677e-02 9.291429442767043523e-02 1.270141899378247896e-01 1.557556754055770543e-01 1.757034692827932343e-01 1.857958387223048180e-01 1.866383674002249637e-01 1.800405212518647879e-01 1.686362598733487927e-01 1.555601372831637019e-01 1.440717498121527329e-01 1.369270049176407877e-01 1.354965433712962963e-01 1.392671736794743598e-01 1.463779045846732296e-01 1.547029268453432305e-01 1.625817065566166897e-01 1.690154637898925172e-01 1.735876208320513703e-01 1.763110178954398477e-01 1.774784633000593415e-01 1.775339114323373491e-01 1.769655486753927420e-01 1.762210248460968631e-01 1.756470476182546703e-01 1.754561723814443419e-01 1.757213056251828720e-01 1.763938332981106749e-01 1.773368923297033717e-01 1.783636808323635914e-01 1.792724578278340475e-01 1.798735348755135521e-01 1.800070888395952640e-01 1.795528643911444289e-01 1.784337061535359870e-01 1.766148416065463356e-01 1.741004409703539868e-01 1.709285356952308932e-01 1.671650210579815055e-01 1.628972253825887173e-01 1.582273767241273998e-01 1.532662073450823947e-01 1.481268837036911756e-01 1.429194209706238505e-01 1.377457285661445874e-01 1.326954309955741540e-01 1.278426086430238251e-01 1.232435950154797677e-01 1.189359372023182648e-01 1.149385650094985750e-01 1.112531207235240988e-01
8.182905632157753961e-02 8.319983379881357166e-02 8.450046334935605585e-02 8.572149946719377633e-02 8.685267480781638794e-02 8.788336619376214964e-02 8.880363163788877745e-02 8.960607207008637609e-02 9.028879326002683947e-02 9.085971693749529676e-02 9.134237075088300073e-02 9.178300466302501126e-02 9.225834176704346412e-02 9.288238520297539824e-02 9.380949223197007636e-02 9.522974460912528305e-02 9.735242153148752908e-02 1.003754897537705026e-01 1.044441492484811246e-01 1.096077998972362910e-01 1.157879571672006114e-01 1.227664618406192759e-01 1.301958672197662814e-01 1.376277485250629873e-01 1.445531776641711952e-01 1.504514858012500067e-01 1.548456426319869961e-01 1.573632007474075611e-01 1.578004013148862072e-01 1.561838641761285895e-01 1.528191460349513087e-01 1.483079043884328874e-01 1.435065370033020149e-01 1.393970268489686803e-01 1.368661727297846298e-01 1.364599437642146917e-01 1.382523527470682356e-01 1.419333834023680241e-01 1.470649108316618436e-01 1.533427058278801491e-01 1.607433425495754242e-01 1.695367894715752721e-01 1.801885090360905162e-01 1.931389651960181142e-01 2.084128674610591370e-01 2.250894015476013477e-01 2.408524233477683518e-01 2.519478007397124575e-01 2.537719057441623072e-01 2.421108905370993325e-01 2.149239478725744890e-01 1.746720537037693421e-01 1.318750358180100501e-01 1.091602922489595257e-01 1.218465509720982748e-01 1.478589002847470191e-01 1.651839033654008970e-01 1.723578162406465553e-01 1.839665570299403030e-01 2.132567223318644900e-01 2.521955478278919971e-01 2.800618958333617736e-01 2.812177246425591193e-01 2.527007459301228165e-01 2.050019158928701180e-01 1.574339598814535612e-01 1.254174608182185291e-01 1.073932647692502212e-01 1.030395164579337997e-01 1.319664574853139372e-01 1.894191590787034918e-01 2.458304581316994863e-01 2.771941286791049786e-01 2.715953368116945099e-01 2.301588065573002551e-01 1.665909295143406521e-01 1.120107359304342298e-01 1.201948506659198529e-01 1.775791844866681790e-01 2.334962298728278374e-01 2.632688433868620725e-01 2.526420657157597560e-01 1.966841292411719289e-01 1.039651541404453400e-01 3.274979847520163162e-02 1.231493768377792952e-01 1.952388360955552293e-01 2.215000399034321998e-01 2.003809671781601742e-01 1.433557413223792154e-01 6.902213497035485090e-02 5.450364035857797711e-03 6.278231148483021107e-02 1.013465741115662788e-01 1.209790546940587019e-01 1.254539114934368205e-01 1.179861704387288185e-01 1.003875730945789774e-01 7.520061727924053085e-02 5.147921176399946480e-02 5.377286291354005376e-02 8.388698136079500434e-02 1.188789190116753269e-01 1.485240563539584335e-01 1.688621253699493230e-01 1.786073655748758593e-01 1.781735244256483774e-01 1.691472389247532238e-01 1.539248242504318576e-01 1.355297287019544272e-01 1.176174724099420532e-01 1.044169184614534146e-01 9.971438806374230412e-02 1.044723315485834442e-01 1.160559866096896042e-01 1.306672797981957013e-01 1.453883453951114180e-01 1.584817383153766523e-01 1.690808440235101739e-01 1.768950241053499073e-01 1.820119167461527743e-01 1.847633406067785977e-01 1.856253150409850894e-01 1.851372064093385061e-01 1.838341187561808032e-01 1.821916320988593851e-01 1.805847167529785469e-01 1.792636306387166145e-01 1.783486162677808962e-01 1.778424001188599890e-01 1.776560507865418692e-01 1.776414450627781527e-01 1.776235279395476929e-01 1.774274426239088598e-01 1.768982278396895313e-01 1.759129793709121592e-01 1.743866477934254144e-01 1.722730759902053321e-01 1.695627934827976246e-01 1.662787840337923151e-01 1.624711154756536824e-01 1.582110472989958216e-01 1.535850300372754440e-01 1.486888718671491028e-01 1.436222568185696324e-01 1.384837424860034805e-01 1.333663338626890904e-01 1.283537168936334516e-01 1.235172335834335416e-01 1.189136813143607668e-01 1.145840118757402437e-01
7.366096220223791735e-02 7.447917493994815619e-02 7.521747077079116162e-02 7.587121070049751559e-02 7.643804218957184204e-02 7.691996394471123377e-02 7.732639386611862842e-02 7.767841727475013891e-02 7.801424179816709992e-02 7.839555785204020688e-02 7.891391238194932212e-02 7.969530293382705299e-02 8.090012703856493126e-02 8.271491897163121831e-02 8.533300182776407117e-02 8.892425672984939633e-02 9.359920517288689013e-02 9.937666369967192159e-02 1.061639007554288361e-01 1.137532567720475063e-01 1.218334115653852412e-01 1.300108122268364419e-01 1.378376329431761915e-01 1.448448420135472203e-01 1.505804773317562240e-01 1.546534036589393146e-01 1.567818652456445250e-01 1.568444589860000515e-01 1.549289413846523245e-01 1.513713994536470264e-01 1.467742091668710336e-01 1.419854195053107948e-01 1.380169173838012853e-01 1.358842253249335497e-01 1.363849673093947834e-01 1.398921870787697697e-01 1.462600898585329490e-01 1.548680138960781827e-01 1.647404515125082958e-01 1.746925196565755900e-01 1.835283493394871956e-01 1.903508423210551470e-01 1.949750251575581295e-01 1.982748666205333132e-01 2.020668683619455674e-01 2.080789363411786608e-01 2.162016238363989040e-01 2.233580354056746986e-01 2.242077001364955746e-01 2.133407076491865006e-01 1.879470529085732755e-01 1.507162386766212614e-01 1.141136723796324082e-01 1.029253383567448193e-01 1.243912150946786949e-01 1.526901902888068985e-01 1.718663408505507750e-01 1.852142255046827501e-01 2.067827043505478246e-01 2.426641217040738652e-01 2.804008652717168704e-01 3.008955698805981238e-01 2.919876572145758131e-01 2.541579677922483071e-01 2.004865312459224724e-01 1.511493328007978143e-01 1.206125841037810759e-01 1.079073537334175187e-01 1.153520422007072166e-01 1.524456220632355308e-01 2.059150729665420176e-01 2.511715813254173368e-01 2.704129557835711073e-01 2.566478516918886399e-01 2.127099450968250038e-01 1.489725716932582544e-01 8.964198646826122829e-02 9.903930652435787019e-02 1.646191748508076536e-01 2.237904912831444881e-01 2.505822491708506461e-01 2.323028888235521006e-01 1.678023617768866216e-01 6.877955724632850432e-02 4.663805897250212357e-02 1.469160819210502678e-01 2.143517084528302197e-01 2.364245990839561884e-01 2.138104365714026123e-01 1.579986306805946372e-01 8.629696397601394064e-02 1.890052259120530292e-02 4.781994427363205763e-02 8.943690844747528845e-02 1.147377011051141787e-01 1.253213326406452388e-01 1.227524800183179970e-01 1.080454535527102383e-01 8.340845980204378285e-02 5.604886979902128780e-02 4.815951179370121099e-02 7.328307054601029824e-02 1.073145936083978180e-01 1.369975167326155374e-01 1.577539848692723623e-01 1.681013081065148851e-01 1.682759678896778854e-01 1.596000115219352034e-01 1.440552010848198672e-01 1.240533770612118475e-01 1.024943310450516509e-01 8.324469447397241095e-02 7.170304939607342887e-02 7.266180351087941913e-02 8.484821098755593316e-02 1.026730254333378389e-01 1.217350446483711213e-01 1.396367212742065100e-01 1.551641071981362807e-01 1.677525569854759202e-01 1.772355617966028807e-01 1.837173745642221578e-01 1.874932023155241045e-01 1.889874497442531887e-01 1.886995167736462975e-01 1.871540792204471892e-01 1.848558132036263457e-01 1.822500509761472154e-01 1.796918629314492588e-01 1.774265115899113510e-01 1.755836189611504616e-01 1.741854492888755268e-01 1.731669506290257898e-01 1.724028442282058704e-01 1.717362146507745713e-01 1.710039482502420105e-01 1.700562871551290212e-01 1.687697337390300922e-01 1.670539213655390376e-01 1.648537248423143919e-01 1.621479960467562542e-01 1.589461299552293594e-01 1.552833889065093065e-01 1.512156459588457069e-01 1.468139932268417713e-01 1.421595037775204018e-01 1.373383275531819825e-01 1.324372317281310996e-01 1.275396543974539887e-01 1.227223201643048850e-01 1.180524606592538994e-01
6.425274735231022161e-02 6.452951646796825647e-02 6.473285250929075585e-02 6.487187646928450901e-02 6.496468068240554561e-02 6.504255083128505921e-02 6.515516246438039782e-02 6.537628816467448700e-02 6.580888581319871422e-02 6.658751269641338677e-02 6.787511984379729357e-02 6.985118923816065195e-02 7.268993104203921862e-02 7.653116878248235333e-02 8.145083410164039028e-02 8.743930456452433941e-02 9.439251458113305515e-02 1.021153459363818572e-01 1.103333874851506330e-01 1.187092678909110188e-01 1.268618393888399642e-01 1.343884030357769821e-01 1.408909556867629087e-01 1.460071744578647912e-01 1.494459366725774396e-01 1.510259519256987593e-01 1.507148009845507008e-01 1.486645042006609907e-01 1.452387229714895978e-01 1.410255008123347809e-01 1.368270115956554955e-01 1.336126767522655412e-01 1.324159207385096071e-01 1.341596774453173158e-01 1.394301352690860973e-01 1.482705676300841713e-01 1.600756722876429117e-01 1.736095491333491392e-01 1.871258352574786676e-01 1.985872594725985318e-01 2.060150609065753147e-01 2.079954604825220432e-01 2.043211456131526216e-01 1.966210125607454895e-01 1.885198673760387911e-01 1.843809841873556010e-01 1.861495071795803424e-01 1.907156192899035485e-01 1.911742210582770274e-01 1.807297975947617374e-01 1.562181976272009054e-01 1.210909039317134978e-01 9.033087527168674746e-02 9.035647546746436443e-02 1.179776722586814430e-01 1.467167469808749458e-01 1.678873754950825636e-01 1.890756947214191352e-01 2.213698049897916131e-01 2.628560615444562321e-01 2.979043721098939557e-01 3.098071186156670098e-01 2.904553578728258367e-01 2.441226610879628223e-01 1.864217182011368157e-01 1.381288283601395939e-01 1.127256949939939856e-01 1.098956214497290584e-01 1.311823456719873049e-01 1.746502437086416837e-01 2.225195610083059994e-01 2.550451741155455032e-01 2.612599369719990627e-01 2.404622223330704356e-01 1.979584170634977047e-01 1.400488842260451117e-01 7.968984795867956050e-02 7.974299367652029624e-02 1.471290933492606368e-01 2.080164336235187927e-01 2.333757006102216147e-01 2.111085099961761136e-01 1.430847815120940836e-01 4.557062497086675906e-02 6.890617653801359155e-02 1.610278663761000872e-01 2.201202403634509308e-01 2.366509078104579999e-01 2.130008167364688398e-01 1.604165914199091603e-01 9.439728041913109102e-02 3.198848479992603272e-02 3.660191593033926272e-02 7.706941682186227438e-02 1.056102388995156655e-01 1.209641732234569694e-01 1.230859353843872378e-01 1.121814052308379994e-01 9.006854484018994578e-02 6.242899586169740195e-02 4.568599857849214851e-02 6.102949722112611941e-02 9.111851406103377293e-02 1.189924552897607818e-01 1.390751162931266605e-01 1.496621929548182517e-01 1.508610715747119302e-01 1.438071639063617513e-01 1.301719267656968326e-01 1.118559408169798597e-01 9.091546196334882035e-02 6.989336991270911348e-02 5.300756098364373115e-02 4.749397069875375965e-02 5.696384439534628308e-02 7.507654534757317311e-02 9.569799760377371844e-02 1.159456718626175331e-01 1.344532322429571602e-01 1.504935201946275003e-01 1.636849527299555351e-01 1.738859166624081576e-01 1.811448576584408499e-01 1.856647761799543883e-01 1.877694863460779018e-01 1.878685758758297797e-01 1.864212510124845512e-01 1.839002484861547992e-01 1.807573151778433806e-01 1.773920671006980754e-01 1.741265063590511641e-01 1.711878315607600065e-01 1.687018860001227305e-01 1.666982425208975716e-01 1.651257186822479850e-01 1.638749242522410110e-01 1.628032824129275746e-01 1.617582748787879943e-01 1.605960653666867466e-01 1.591943647802070427e-01 1.574597633111478046e-01 1.553305171864260981e-01 1.527760138298915049e-01 1.497940506154137874e-01 1.464068356099172130e-01 1.426563719545925202e-01 1.385996758882897528e-01 1.343041173498714380e-01 1.298430583956009798e-01 1.252918892055722988e-01 1.207245150839490189e-01
5.404697428058298503e-02 5.386895049511006978e-02 5.366706032274112109e-02 5.348133730611839831e-02 5.337148511831528441e-02 5.342194944933506551e-02 5.374557663661029550e-02 5.448343743877708673e-02 5.579783597524461125e-02 5.785639320940024616e-02 6.080820134028355750e-02 6.475742675832626971e-02 6.974216229004966128e-02 7.572411542867880929e-02 8.258936072370133552e-02 9.015629834569820200e-02 9.818657969730240631e-02 1.063968501931557148e-01 1.144713714097188029e-01 1.220767259412544881e-01 1.288798899044290569e-01 1.345703882465492107e-01 1.388863519487304465e-01 1.416432554511375674e-01 1.427630665954818523e-01 1.423006965540196678e-01 1.404643292418200906e-01 1.376268437535660971e-01 1.343272146182286630e-01 1.312622769854168980e-01 1.292667246208872578e-01 1.292672669821855469e-01 1.321784084106658597e-01 1.387092473493603262e-01 1.491065740242180915e-01 1.629356257989013623e-01 1.789990259617590673e-01 1.954150279785072108e-01 2.098261935275517465e-01 2.197237072024171012e-01 2.228952237623544330e-01 2.180016488605555913e-01 2.052640519833476285e-01 1.871730845785417319e-01 1.688438655156370427e-01 1.567525906422290449e-01 1.542774530761422125e-01 1.574113621979668087e-01 1.573099381400262786e-01 1.463359486503279516e-01 1.217584988420616354e-01 8.822630953780813412e-02 6.399059327726057400e-02 7.546582112047130197e-02 1.058656021365582539e-01 1.330779025113517089e-01 1.563938673778149935e-01 1.858564439676353708e-01 2.269821198034386034e-01 2.709254412932657896e-01 3.010673914122261041e-01 3.037987348284704181e-01 2.750670941769127742e-01 2.225529476984365318e-01 1.637069377441601747e-01 1.193593931757278015e-01 1.022921097983104655e-01 1.124029314816605285e-01 1.466858856598037830e-01 1.938300605421934830e-01 2.344337452362815766e-01 2.530964462783361069e-01 2.458902637072032937e-01 2.195176158741523331e-01 1.823766911522732292e-01 1.357696175639512004e-01 8.193440257179711306e-02 7.223858562910330516e-02 1.368273638350836208e-01 1.990296376684383695e-01 2.248713229413948633e-01 2.023841703923639213e-01 1.368803178419582822e-01 5.848386918568520415e-02 8.786144706133641735e-02 1.642374678805716970e-01 2.129047864906143672e-01 2.237481458631204179e-01 2.002406595995414873e-01 1.530763391253217309e-01 9.541496067404507675e-02 4.016403986668735243e-02 2.662701779895432566e-02 6.282703305448290865e-02 9.324338687386227176e-02 1.127322291445550795e-01 1.195908909450489471e-01 1.131902975319127036e-01 9.493479779847059652e-02 6.937730710827129388e-02 4.746445504522537467e-02 4.952506663303692103e-02 7.200553051870531296e-02 9.590189221215421334e-02 1.137836907143946058e-01 1.235493232238978611e-01 1.251794392284809321e-01 1.196843627051047826e-01 1.085372041408072530e-01 9.331272101831490640e-02 7.551569431682701727e-02 5.667848442902798101e-02 3.912279225796553433e-02 2.881485775136022678e-02 3.454949328191234820e-02 5.123332713025453844e-02 7.106196579535349611e-02 9.117853401829015270e-02 1.103878476551990173e-01 1.279781222610336111e-01 1.434553654192544103e-01 1.564848903130509894e-01 1.668799950324565129e-01 1.745970143605779512e-01 1.797256004987465572e-01 1.824721400701594942e-01 1.831372798773502619e-01 1.820894282593134017e-01 1.797361105936846060e-01 1.764947811237031483e-01 1.727644870733333615e-01 1.688998530592303038e-01 1.651892140943994891e-01 1.618391168815161707e-01 1.589673553650998716e-01 1.566057847773379696e-01 1.547123943305615534e-01 1.531901475487828790e-01 1.519088197526204942e-01 1.507260119378373286e-01 1.495045426383018461e-01 1.481248857516235251e-01 1.464926107715519565e-01 1.445415810000115764e-01 1.422339754427054126e-01 1.395581782322396491e-01 1.365253971411217182e-01 1.331656502102737394e-01 1.295235588442967822e-01 1.256542286163840894e-01 1.216193861102783519e-01
4.366120780655158296e-02 4.326197310934618012e-02 4.297862259056856038e-02 4.290652125520062754e-02 4.316817345351357804e-02 4.390938288910348208e-02 4.528722645477569614e-02 4.744969834782480217e-02 5.051147128847957579e-02 5.453365281473787629e-02 5.951389403052941701e-02 6.538742316209582295e-02 7.203465139397401129e-02 7.929036992961903396e-02 8.695197205709637167e-02 9.478671683312511753e-02 1.025393893056726069e-01 1.099419133867164111e-01 1.167260670734693445e-01 1.226397872683418766e-01 1.274667571679106715e-01 1.310480652768710452e-01 1.333037520435488565e-01 1.342511776904592724e-01 1.340167354242732534e-01 1.328381787501977107e-01 1.310575828976555945e-01 1.291100090498136232e-01 1.275182336389168447e-01 1.269027954553534066e-01 1.279987920516915123e-01 1.316339175694728192e-01 1.385953871262665116e-01 1.493580641255422836e-01 1.637694872430776605e-01 1.808597426055013890e-01 1.988623792032323534e-01 2.154105173187377820e-01 2.278454362357797969e-01 2.336108469648997821e-01 2.307285664083597310e-01 2.183478215071674167e-01 1.973517684238777214e-01 1.709874427642671391e-01 1.452858960424066315e-01 1.279428385695444148e-01 1.229268404793540520e-01 1.248253512003180826e-01 1.233034516022083332e-01 1.108897316162449631e-01 8.587594576806402424e-02 5.403904645833713938e-02 3.916527457934004808e-02 6.220418577819699507e-02 9.144051229284136384e-02 1.158239506757347687e-01 1.416817207619530949e-01 1.783815341357470607e-01 2.245280727840911483e-01 2.670323555319359388e-01 2.903609494516130041e-01 2.843809668731342999e-01 2.486810172912623795e-01 1.934696139462195319e-01 1.368747604894095804e-01 9.891269983322177606e-02 9.201108067827661052e-02 1.153110716755830489e-01 1.595133177587693685e-01 2.073846310439441953e-01 2.394118190713216132e-01 2.439641129792066709e-01 2.237660001763143724e-01 1.934432108006421958e-01 1.645454831078656532e-01 1.314848486735898381e-01 8.777017521968519254e-02 7.814503734831944326e-02 1.404067744078559832e-01 2.041402815651860991e-01 2.316525178732567192e-01 2.110693624964120607e-01 1.507909530845377433e-01 8.636129576703963084e-02 9.953058388363308917e-02 1.574718449602036108e-01 1.956147561698276527e-01 2.019177268155654958e-01 1.803736820261323537e-01 1.408613397162534475e-01 9.380413856251067217e-02 4.769135421344426057e-02 2.118717958264896423e-02 4.826646218206670502e-02 8.002328998007107730e-02 1.034407731054494822e-01 1.149434061126301254e-01 1.131270488002148467e-01 9.906373192205447653e-02 7.656191487708974286e-02 5.301299307431203006e-02 4.241270588388072055e-02 5.317169901941441040e-02 7.086593879307367949e-02 8.511644453859942838e-02 9.291037113234562606e-02 9.400754540451650154e-02 8.931899822201191941e-02 8.020112710650575960e-02 6.804138154756859957e-02 5.402299196782128776e-02 3.907100540001198774e-02 2.415194474902135693e-02 1.281432969154342426e-02 1.805372576428503420e-02 3.345906404528362077e-02 5.080973137746210705e-02 6.865974888331559389e-02 8.639226428133074676e-02 1.034913845669439419e-01 1.194700136148385688e-01 1.338887345029997344e-01 1.463866869642162782e-01 1.567063467008525945e-01 1.647074772033699785e-01 1.703699342309054898e-01 1.737868044175054638e-01 1.751500608306927886e-01 1.747310220031651762e-01 1.728576549207174740e-01 1.698903507807149604e-01 1.661973985667719311e-01 1.621311506055421459e-01 1.580059352086248814e-01 1.540791210647305121e-01 1.505371699307396227e-01 1.474886256105196747e-01 1.449653728905856698e-01 1.429320879052990434e-01 1.413020540288547622e-01 1.399562179602109324e-01 1.387620828127058836e-01 1.375897683746944988e-01 1.363238192474110766e-01 1.348705345770631059e-01 1.331613900994559896e-01 1.311534746035643850e-01 1.288278885434042398e-01 1.261869074041917227e-01 1.232505140592591725e-01 1.200527178372722131e-01
3.409770954483027500e-02 3.398830360845143950e-02 3.428020265073905559e-02 3.512007795883522604e-02 3.665083118786790356e-02 3.898809878309584392e-02 4.220041461328053606e-02 4.630057053068604989e-02 5.124874523019304351e-02 5.696183186475771432e-02 6.332288149403074440e-02 7.018782137524788578e-02 7.738969833036467294e-02 8.474207204114753145e-02 9.204327725978087016e-02 9.908285319178811168e-02 1.056509044693222377e-01 1.115505971075706898e-01 1.166133584284587826e-01 1.207155813615047729e-01 1.237947246679749064e-01 1.258617745855018510e-01 1.270064538210666227e-01 1.273920547406426629e-01 1.272393819929728831e-01 1.268048285187637625e-01 1.263652400582286339e-01 1.262276197336712757e-01 1.267766627821922121e-01 1.285488095367680050e-01 1.322774742349861754e-01 1.388151114293332267e-01 1.488661924727291974e-01 1.626026703859298761e-01 1.793696844364997822e-01 1.976400402495579189e-01 2.151979775956982255e-01 2.294468288579888104e-01 2.377727239466721765e-01 2.379456696667476001e-01 2.285500597812065715e-01 2.094280933617412022e-01 1.821200929735663221e-01 1.503053176333626062e-01 1.201661666059510997e-01 9.958345962854006639e-02 9.260281489579100245e-02 9.279330797828630462e-02 8.930370069998637417e-02 7.556710524231843862e-02 5.079374037700923328e-02 2.052621389490204631e-02 2.448151856903127421e-02 5.375522484366775794e-02 7.774327230361877117e-02 9.904072886646736462e-02 1.277148777862967266e-01 1.690184818984363790e-01 2.156132202761816552e-01 2.532985540879851838e-01 2.689960458135264854e-01 2.560389016457925160e-01 2.169932500199436287e-01 1.635376343331111371e-01 1.131262630752966070e-01 8.352016688357624674e-02 8.633935550603727416e-02 1.197376321807139543e-01 1.694437489645285178e-01 2.150828708438125014e-01 2.376803820372301868e-01 2.288336313850752313e-01 1.970359951383879038e-01 1.646975662047717170e-01 1.457719767579447601e-01 1.252732414722262932e-01 9.090734158634067308e-02 8.933675227497241134e-02 1.541403514964148069e-01 2.201805612387955635e-01 2.495139780977163046e-01 2.306083888942389859e-01 1.732688417911856238e-01 1.106337409822105294e-01 1.034274030001590128e-01 1.431714289893050163e-01 1.724277660132351175e-01 1.763799205290903227e-01 1.590221811734238155e-01 1.291551121152509363e-01 9.407230308323613621e-02 5.803653531502422219e-02 2.940334249367262606e-02 4.016722234911685591e-02 7.126909810314935312e-02 9.773483937646745834e-02 1.130480645558458036e-01 1.150041612088977122e-01 1.044077319807015652e-01 8.461097914422016641e-02 6.112279386738047465e-02 4.225754100349128628e-02 3.848606547235058906e-02 4.728892051947263669e-02 5.678209559838557491e-02 6.183021156500842497e-02 6.162649204487941762e-02 5.694799947039066307e-02 4.910906509250075047e-02 3.945348254823226319e-02 2.907044834076245171e-02 1.866831103531208305e-02 8.727409963143001326e-03 4.587722599915365455e-03 1.392920902808866650e-02 2.525148200264212134e-02 3.768230747305793826e-02 5.113337699874182657e-02 6.538556648237807412e-02 8.007696531165367504e-02 9.475439051415135427e-02 1.089310075790802523e-01 1.221371376673527909e-01 1.339604456977729896e-01 1.440745695461727038e-01 1.522564313499537580e-01 1.583931782793512877e-01 1.624802110227191732e-01 1.646120810774464871e-01 1.649681420900962481e-01 1.637947290950437507e-01 1.613853607949566338e-01 1.580601003439522367e-01 1.541448828985362840e-01 1.499514470599299376e-01 1.457585904374718022e-01 1.417958153340760918e-01 1.382308822434050455e-01 1.351630095673626852e-01 1.326230699753196962e-01 1.305810044514905399e-01 1.289591365150959401e-01 1.276487986329846724e-01 1.265272576419682327e-01 1.254724362321303077e-01 1.243739896337926476e-01 1.231403880013605123e-01 1.217024283869606593e-01 1.200139715897740461e-01 1.180507581202385886e-01 1.158080428357145392e-01
2.713829982546587735e-02 2.819640765444846736e-02 2.998287513009460781e-02 3.256431227256584987e-02 3.595497513357602537e-02 4.012345131466434067e-02 4.500503046542733698e-02 5.051222367397738278e-02 5.654068812143231426e-02 6.297148591397902506e-02 6.967175370056795380e-02 7.649561192038530077e-02 8.328657228201126472e-02 8.988221281087971359e-02 9.612150020021410779e-02 1.018547535954711508e-01 1.069557626904883568e-01 1.113349260472843438e-01 1.149514503162488155e-01 1.178217534109545217e-01 1.200205772801254678e-01 1.216716149213373926e-01 1.229266748180136565e-01 1.239373383294338493e-01 1.248301883835519210e-01 1.257030070832753643e-01 1.266597093086936909e-01 1.278911982599676977e-01 1.297848894570212130e-01 1.330074442325547557e-01 1.384658541821139344e-01 1.470604566429423166e-01 1.592659311103346575e-01 1.747537671843090723e-01 1.922780901255428943e-01 2.098433814298720224e-01 2.250191336685568033e-01 2.352897600851135140e-01 2.384038026889973294e-01 2.327174025713828476e-01 2.175209272440595532e-01 1.933270345032308268e-01 1.621043888635216867e-01 1.274797066559059944e-01 9.497567579384688652e-02 7.182176781196449034e-02 6.269950530033174818e-02 6.159999731249925226e-02 5.769345851187762664e-02 4.548654360184827689e-02 2.560473304481565918e-02 1.159998049998943112e-02 3.085556003353753449e-02 5.103868473881183893e-02 6.713593826867399195e-02 8.607532246728974434e-02 1.169602360598361729e-01 1.591075185594965080e-01 2.020542801190324811e-01 2.328499167465590547e-01 2.414622898183584887e-01 2.243882382018851374e-01 1.864280777902093955e-01 1.397082433134583801e-01 9.954242640178752322e-02 7.919218980036051014e-02 8.850963670586715903e-02 1.268608069661629756e-01 1.775246948493671151e-01 2.183342658297203753e-01 2.311674326569010673e-01 2.104072234339777747e-01 1.692016579622827588e-01 1.371072541977879922e-01 1.287103315045244611e-01 1.175285940750214475e-01 8.963112802701235504e-02 9.889727929471113510e-02 1.697393170251525196e-01 2.386282247337087326e-01 2.693812616759370115e-01 2.511051717946072848e-01 1.938774379208560994e-01 1.272861975980808802e-01 1.008771045125768928e-01 1.244545163997992226e-01 1.476040267467501887e-01 1.518918801961475773e-01 1.407664758791258852e-01 1.215246695220328493e-01 9.796135821911350350e-02 7.090741287429738748e-02 4.597918419807468099e-02 4.590063452519427267e-02 7.208880662053748778e-02 9.925729434761793035e-02 1.166814113124124419e-01 1.209722242073138915e-01 1.125403556262261351e-01 9.438759185279908814e-02 7.110713509513576225e-02 4.819016551099711970e-02 3.214175280722089689e-02 2.838485614910460017e-02 3.177896465604991560e-02 3.408004404789894554e-02 3.280546358881515634e-02 2.849622158651417964e-02 2.284793289658586940e-02 1.818013292592848482e-02 1.675502666143794187e-02 1.859331428789918333e-02 2.166328708076140086e-02 2.463334134314645180e-02 2.738138722143935999e-02 3.053448495045958666e-02 3.499067378940226569e-02 4.141829795385462698e-02 4.996433938107948391e-02 6.032687751897870820e-02 7.197675740992807991e-02 8.431824853236238870e-02 9.676704685759295044e-02 1.087869635330461632e-01 1.199117286743126565e-01 1.297606335527207722e-01 1.380492665930957430e-01 1.445948166618107600e-01 1.493156388567027093e-01 1.522254309113526827e-01 1.534229052785700265e-01 1.530781169712066292e-01 1.514166272259877544e-01 1.487025155907946428e-01 1.452209920983095481e-01 1.412611142307102496e-01 1.370989913484979561e-01 1.329819531132806487e-01 1.291144891018395358e-01 1.256472179814901446e-01 1.226704347946118295e-01 1.202135660176557597e-01 1.182509626472328101e-01 1.167131121468617111e-01 1.155011331609651221e-01 1.145018957849375796e-01 1.136014453792340562e-01 1.126953067286453475e-01 1.116952367355317777e-01 1.105327323802746953e-01 1.091599785224515451e-01
[truncated: 173,651 more chars]
