# Supplementary material for: Intelligent wireless power transfer via a 2-bit compact reconfigurable transmissive-metasurface-based router
Source: Nat Commun. 2024 Apr 1;15:2807. doi: 10.1038/s41467-024-46984-4 (PMC10984985; doi:10.1038/s41467-024-46984-4)
Supplement: Supplementary file 12 — Source Data [file 41467_2024_46984_MOESM12_ESM.zip › source_data/figure_s20c_d500_3.txt]

# x = -975.00:975.00:151
# y = -975.00:975.00:151
4.013479023794078171e-02 4.037519149976857846e-02 4.097301545651689525e-02 4.194094331779507634e-02 4.323803928392645768e-02 4.477042834412696404e-02 4.640245470926313703e-02 4.797387217861502628e-02 4.931811980371060555e-02 5.027842275943473355e-02 5.072037177685598947e-02 5.054075931635856889e-02 4.967283728138801452e-02 4.808822700772541481e-02 4.579577941511774747e-02 4.283788167261567276e-02 3.928502411139277173e-02 3.522977856875283975e-02 3.078155216889489135e-02 2.606342832415532024e-02 2.121204437653033750e-02 1.638101621467277780e-02 1.174897597236409207e-02 7.539825680643281319e-03 4.108383479706429267e-03 2.369596573687425978e-03 2.884777691692489137e-03 3.431629024131049432e-03 2.946731012535106810e-03 1.194104443277482514e-03 1.846439104492341712e-03 6.048696920624141264e-03 1.117531258440557229e-02 1.688210730224482675e-02 2.275228854246490531e-02 2.834155983257668349e-02 3.323751077712544522e-02 3.712919402032700128e-02 3.988025152212900520e-02 4.159356788961392215e-02 4.264289486083000513e-02 4.362519414127256218e-02 4.518068116880217394e-02 4.770412128199213314e-02 5.112444080072354319e-02 5.493181950085391368e-02 5.840128707442654443e-02 6.082852226784482563e-02 6.167902314136942260e-02 6.065191259044806771e-02 5.768534481164876854e-02 5.292388000745018584e-02 4.666186876608880568e-02 3.927547866389966003e-02 3.115624105679939276e-02 2.265869584645629001e-02 1.407717902869062496e-02 5.742926851553147201e-03 3.669553508555625440e-03 1.134321247723958474e-02 1.906980095116501267e-02 2.643220259898352437e-02 3.326692946309849769e-02 3.941200414040616634e-02 4.475030792296373627e-02 4.930250173534562325e-02 5.332387744504917676e-02 5.733618186634935332e-02 6.201003150140613901e-02 6.788127122091229537e-02 7.505233614722210678e-02 8.310626557627429079e-02 9.128733738840752454e-02 9.880111699639128331e-02 1.050782830302735282e-01 1.099293355764355412e-01 1.135647489339684790e-01 1.164719453918059283e-01 1.191718255655238451e-01 1.219395545179566276e-01 1.246230857478711623e-01 1.266545327691396272e-01 1.272323351366317912e-01 1.255669614045437921e-01 1.210938061889994810e-01 1.136167487131485160e-01 1.033923908088502097e-01 9.118419046427581054e-02 7.831553689671681695e-02 6.670652186078383783e-02 5.866522760751922277e-02 5.585321076724694689e-02 5.775620458260851547e-02 6.195212703119312020e-02 6.596356864319413704e-02 6.824232228191068339e-02 6.817581621963358929e-02 6.587037971677531245e-02 6.195856310757844737e-02 5.741695595759109538e-02 5.332425898718153034e-02 5.050704536522481608e-02 4.917471450509263570e-02 4.884206279918512639e-02 4.865819615575926044e-02 4.784342517187407245e-02 4.594431617830554287e-02 4.289459311056986052e-02 3.897669030478950747e-02 3.473965405859270883e-02 3.086837683328694584e-02 2.795792159378960792e-02 2.620568981615986962e-02 2.524971840394964195e-02 2.437794851197914309e-02 2.290356646052396292e-02 2.038628445405517645e-02 1.667187809539401669e-02 1.186258841840051072e-02 6.365208205462372613e-03 2.950575138578260832e-03 7.829393777069136931e-03 1.394277628006048916e-02 1.964831166901961912e-02 2.456055102981630905e-02 2.848238271076528744e-02 3.135162603154362931e-02 3.323702758285517617e-02 3.433350305545242870e-02 3.494588501200404651e-02 3.545109754616067310e-02 3.622964217791101171e-02 3.757324577237099866e-02 3.960595602940997217e-02 4.226552603526895907e-02 4.535238012440616362e-02 4.860676565667752802e-02 5.177280927605384248e-02 5.463535086771589139e-02 5.703475717548728285e-02 5.886888250745674761e-02 6.008869991441855712e-02 6.069111345519998674e-02 6.071064263426882018e-02 6.021080127351319949e-02 5.927562547455487302e-02 5.800165451866769184e-02 5.649059648651098831e-02 5.484285954774518329e-02 5.315208089495257471e-02 5.150073580790721917e-02
4.154754448741940914e-02 4.147333249778647341e-02 4.171460556716403978e-02 4.233017708274974117e-02 4.333245922468790395e-02 4.467613373697099793e-02 4.625918339248325656e-02 4.793527937145821566e-02 4.953255318324091550e-02 5.087334183172008417e-02 5.179142207774164314e-02 5.214535145360962853e-02 5.182773244545998970e-02 5.077061249898084244e-02 4.894729919366694326e-02 4.637095192055620818e-02 4.309053551471732357e-02 3.918505841171528864e-02 3.475734773886186846e-02 2.992877306076488497e-02 2.483617209163653528e-02 1.963172533318688004e-02 1.448597139455496709e-02 9.595074039532826976e-03 5.206907921670750339e-03 1.900231167151309993e-03 2.355270656291925339e-03 3.954544185564155996e-03 4.479860200899945556e-03 3.679680203954484221e-03 1.690658282288485387e-03 2.666653213171941202e-03 7.291237512240621339e-03 1.291637617323243038e-02 1.903125844588444276e-02 2.515916031102572240e-02 3.083035068026123218e-02 3.564212502416513884e-02 3.933351664378560708e-02 4.185948793522194233e-02 4.344531978427762509e-02 4.458520390710451337e-02 4.593035460359274486e-02 4.803947608766322153e-02 5.109272418728029452e-02 5.478029954100790272e-02 5.844557674262441244e-02 6.133838996025482021e-02 6.281896294066166564e-02 6.246705277400602802e-02 6.011509540145239944e-02 5.583030949887461680e-02 4.986375629165534090e-02 4.258133949082294756e-02 3.439227095983168198e-02 2.569287747986826603e-02 1.685703363109035749e-02 8.459678824062838789e-03 4.836688162442278824e-03 1.145781616343189389e-02 1.949800473814743140e-02 2.733571914484509563e-02 3.463040990847113948e-02 4.114204782640143443e-02 4.669947865797780678e-02 5.128845460380793142e-02 5.516184320087402781e-02 5.889310702212843807e-02 6.326917533440969132e-02 6.897423032477145721e-02 7.621618680142994151e-02 8.458640403874367886e-02 9.325230222941038871e-02 1.013064397031316483e-01 1.080734980062612177e-01 1.132904568151215652e-01 1.171387302300000710e-01 1.201221342216134691e-01 1.228113213518769037e-01 1.255385963118903214e-01 1.281854823561683066e-01 1.301753391192311815e-01 1.306594987771348970e-01 1.287845215244841357e-01 1.239320954523569218e-01 1.158871455706346476e-01 1.049427962306462431e-01 9.197428593503181871e-02 7.851407388468492621e-02 6.679396904778624189e-02 5.940575041911660276e-02 5.786532299161994963e-02 6.099993676741722465e-02 6.588895150437439063e-02 6.998168107273636251e-02 7.185500049257524668e-02 7.107908934592681305e-02 6.796612070930592442e-02 6.336081770636163568e-02 5.842283007387434612e-02 5.431384315465934837e-02 5.176156947897950222e-02 5.071004699634876212e-02 5.040749176309176210e-02 4.988654998758668829e-02 4.840974802180167402e-02 4.566210550769573412e-02 4.176172924522640606e-02 3.719465774310236339e-02 3.270790765223022256e-02 2.911437032655948484e-02 2.693550077989133318e-02 2.602933421844352488e-02 2.564215065945345956e-02 2.488369343389184099e-02 2.310743047097506622e-02 2.000869027897666033e-02 1.558346589594214113e-02 1.007527277260320160e-02 4.157379587796081882e-03 4.271638336523972228e-03 1.054942539661044183e-02 1.676759041862890820e-02 2.227645045948525165e-02 2.680758553366308430e-02 3.024747830619910552e-02 3.262529932686748096e-02 3.410919178277552893e-02 3.499234431514507832e-02 3.565796256606777043e-02 3.651226453651609805e-02 3.788805619572253175e-02 3.995332483008155744e-02 4.267733541170092709e-02 4.587207286821451402e-02 4.927250580645911593e-02 5.260845493472757206e-02 5.564815557018946979e-02 5.821701191205590209e-02 6.020130518920312895e-02 6.154430489866138942e-02 6.223891637788556142e-02 6.231888945787685680e-02 6.184957997561828236e-02 6.091880981229234188e-02 5.962818422110234551e-02 5.808513514129189093e-02 5.639589740422747133e-02 5.465956754820209401e-02 5.296333876385284772e-02 5.137895455590091309e-02
4.326204748499969110e-02 4.293617668103640039e-02 4.285020580827957060e-02 4.309550393053559331e-02 4.373413588488758025e-02 4.477788221290983361e-02 4.617618231830384473e-02 4.781766534163420929e-02 4.954398821583567286e-02 5.117039169222583478e-02 5.250705148645275211e-02 5.337751962022422442e-02 5.363285970988309476e-02 5.316134901490055659e-02 5.189401837046819094e-02 4.980636516849012985e-02 4.691667147559882428e-02 4.328160900473793093e-02 3.899016537511224012e-02 3.415723758649926584e-02 2.891832547240449566e-02 2.342646096236642578e-02 1.785177978690466807e-02 1.238315494617415330e-02 7.230830329651110819e-03 2.637637609279699143e-03 1.327009495246627216e-03 4.096666417824782261e-03 5.688969478421585652e-03 5.909259802008778872e-03 4.738721307246404960e-03 2.756691807181461777e-03 4.003778296255140583e-03 8.913297158139427481e-03 1.497769526395614087e-02 2.144978844726502451e-02 2.777664638692735680e-02 3.346675092964577353e-02 3.814022318230877312e-02 4.160414483532651198e-02 4.392204149680201120e-02 4.544743017798607426e-02 4.677350917487268361e-02 4.854818999823159315e-02 5.118022196695892756e-02 5.460983275900928996e-02 5.832423920296402747e-02 6.158006230110816409e-02 6.365186741398154435e-02 6.399670674475770038e-02 6.232626231382080301e-02 5.861159267476583751e-02 5.304325345646504486e-02 4.596500091369124658e-02 3.779947221947454333e-02 2.898899174609357796e-02 1.999677069838856278e-02 1.158633339951984503e-02 7.160203810198826832e-03 1.209125680959051083e-02 2.012053974343724905e-02 2.832531664810132230e-02 3.605566938500901625e-02 4.295725484786516724e-02 4.878591971063143268e-02 5.347420234288038920e-02 5.725105869376542062e-02 6.071978637907510246e-02 6.477202758706486485e-02 7.025096235488900720e-02 7.749831538760834637e-02 8.613889492995389918e-02 9.527255013328114752e-02 1.038752796672175044e-01 1.111564249437872465e-01 1.167688083637107577e-01 1.208552308856076091e-01 1.239291477349025589e-01 1.266083344551928447e-01 1.292836764516257786e-01 1.318733894700677700e-01 1.337933716777037763e-01 1.341455697061556540e-01 1.320082506275087608e-01 1.267065324223529965e-01 1.180091731985764975e-01 1.062582161798580754e-01 9.246722689435848963e-02 7.842420451433927686e-02 6.673297011531499623e-02 6.026570341549356002e-02 6.021843011996652617e-02 6.461809956224284779e-02 7.010178268732457363e-02 7.412864674971697543e-02 7.544852373517753341e-02 7.384854564781156983e-02 6.987662101261200853e-02 6.461051661115212175e-02 5.938887729023959589e-02 5.540528191476768588e-02 5.319773342648964620e-02 5.238297549904970957e-02 5.196133117894426168e-02 5.091284996164320564e-02 4.860246056409386894e-02 4.489891472390790395e-02 4.014239728389012996e-02 3.505891064644516691e-02 3.061502391496803352e-02 2.769307799528403571e-02 2.654234648882030506e-02 2.650542950652562749e-02 2.648750682116247923e-02 2.557622572295403796e-02 2.326696508455707024e-02 1.942848755500457825e-02 1.421397526567004868e-02 8.008280260818852192e-03 2.234086888121159225e-03 6.715050202432645485e-03 1.338900218100482452e-02 1.950183652898144701e-02 2.467627307639645717e-02 2.873758760228327380e-02 3.166755733527799183e-02 3.360051797592728678e-02 3.481188146118568277e-02 3.568617678018761591e-02 3.665218610452983944e-02 3.808349244384994642e-02 4.019499495007969325e-02 4.299228448196954627e-02 4.630314362339065654e-02 4.985956202900067996e-02 5.337755802435278918e-02 5.660821356398951232e-02 5.936101817084778881e-02 6.150971442282033436e-02 6.298908043478555763e-02 6.378748576892181998e-02 6.393763191035660431e-02 6.350666842605288964e-02 6.258633860132019333e-02 6.128357882152718483e-02 5.971188431601789914e-02 5.798367889019484522e-02 5.620385929978120865e-02 5.446462088594433010e-02 5.284161411181938217e-02 5.139143649452942997e-02
4.520358923189652517e-02 4.470888372803166755e-02 4.436101079905369060e-02 4.426523869668615163e-02 4.451897532014581493e-02 4.518763040434712469e-02 4.628186486788542220e-02 4.774481987980835895e-02 4.945433952573154157e-02 5.123852652103230709e-02 5.289831108940988569e-02 5.423055234057855278e-02 5.504775934516741021e-02 5.519305155410275665e-02 5.455030949680109847e-02 5.304985694424203813e-02 5.067007327560461155e-02 4.743544742461101166e-02 4.341186114981191585e-02 3.870025668644311301e-02 3.343013523828086003e-02 2.775435530932417183e-02 2.184631784491755310e-02 1.589990402114156362e-02 1.013224061208162566e-02 4.796940314097830615e-03 8.382597761880775144e-04 3.889069280661866784e-03 6.494718181269727546e-03 7.764079051173320908e-03 7.566070178468639433e-03 6.002090637950190793e-03 4.073737432401575501e-03 5.655312054457507093e-03 1.087262620519897048e-02 1.733961158100050595e-02 2.411786396119657006e-02 3.058045798410751262e-02 3.622406951457140395e-02 4.070820124679463275e-02 4.392705015373429833e-02 4.606666874279202739e-02 4.760449824894574800e-02 4.919559237976193350e-02 5.141883756720832394e-02 5.448059841325047364e-02 5.808554382259355220e-02 6.156881434068747772e-02 6.415747880966952976e-02 6.519307808030702645e-02 6.425529725788371727e-02 6.119976202227631751e-02 5.613635826137054058e-02 4.937054735920250875e-02 4.132930090641239590e-02 3.249941250669708542e-02 2.343267454792614599e-02 1.502718089291971669e-02 1.011813869064358794e-02 1.336612695124561254e-02 2.102900687797430376e-02 2.944892603200658168e-02 3.755977315391301197e-02 4.485309854316325145e-02 5.099295044238476293e-02 5.584181559783549936e-02 5.958375835776503343e-02 6.282703687315482899e-02 6.654834887242076780e-02 7.175136971351619986e-02 7.893746958612292419e-02 8.779477499761283166e-02 9.737059236283163166e-02 1.065240265107154222e-01 1.143406381858703136e-01 1.203779802071835714e-01 1.247294457357623482e-01 1.279097793509547110e-01 1.305797372509183152e-01 1.331892608778033893e-01 1.356961694018916642e-01 1.375104606507850102e-01 1.376827410417654218e-01 1.352189162702547021e-01 1.293853469458660088e-01 1.199389861200988866e-01 1.072863265927696125e-01 9.261175936995397207e-02 7.801595946721984198e-02 6.654375973144199818e-02 6.131114119638802346e-02 6.296053627352057869e-02 6.861103967037743279e-02 7.455619207205126109e-02 7.835070144178699070e-02 7.896400289554908469e-02 7.643588723261843243e-02 7.158069868301665528e-02 6.572571237777985464e-02 6.036841972934977457e-02 5.665611831089516215e-02 5.483426386066019009e-02 5.415532133040613233e-02 5.342242997658309955e-02 5.163859083410260453e-02 4.833121754416960791e-02 4.359844360170935657e-02 3.804607463934450012e-02 3.268575096678821151e-02 2.870751752011672236e-02 2.689891740103712847e-02 2.694421483731338635e-02 2.761416926263108793e-02 2.766363973036799553e-02 2.631521352439951042e-02 2.326610813450645521e-02 1.857040119905625439e-02 1.253359523184592074e-02 5.684162095131019797e-03 2.655904699555410725e-03 9.488722431549393224e-03 1.619362494038247349e-02 2.203639635454116355e-02 2.676619836734348695e-02 3.030839146782493207e-02 3.275541019985851038e-02 3.435771483971686996e-02 3.549521103956675833e-02 3.661515146235056611e-02 3.813074642272276660e-02 4.030625850506466129e-02 4.318843676421395966e-02 4.662551238819524074e-02 5.034926240205928744e-02 5.406272345909753779e-02 5.749942537747860377e-02 6.045202733764983710e-02 6.278074473600689376e-02 6.441103141027883228e-02 6.532613904067312294e-02 6.555740838993916186e-02 6.517371625985705907e-02 6.427085982152738741e-02 6.296138058255219827e-02 6.136519292101269563e-02 5.960129128808461241e-02 5.778073155465579536e-02 5.600100874406833962e-02 5.434188942300551689e-02 5.286270687035730942e-02 5.160108924176284861e-02
4.728897377154230725e-02 4.671319758728126326e-02 4.619008194822903091e-02 4.582088544783860518e-02 4.571840256227158866e-02 4.598663434245112841e-02 4.669437387726513289e-02 4.785050897660814845e-02 4.939058414832365324e-02 5.117996795580009861e-02 5.303144654804799185e-02 5.473006087386261126e-02 5.605810748229995977e-02 5.681620879045342493e-02 5.683912783219097209e-02 5.600638198270223994e-02 5.424807955045518604e-02 5.154645079957257542e-02 4.793367664810993523e-02 4.348692820822305100e-02 3.832192534555121238e-02 3.258663300867453705e-02 2.645681360121421299e-02 2.013524411421094631e-02 1.385836462125045188e-02 7.933345050015618016e-03 3.124174281486710638e-03 3.691870806474472147e-03 6.937437972611383216e-03 9.213445377697391386e-03 1.005939424237500129e-02 9.374587908209905049e-03 7.404216835666306042e-03 5.561271017710356195e-03 7.552458626557039499e-03 1.313177290965940325e-02 1.997579879626208005e-02 2.700676182631146782e-02 3.353722718621589965e-02 3.906741836891318431e-02 4.331554602249489822e-02 4.628161598037414115e-02 4.828247528405996136e-02 4.990270733381621526e-02 5.180853526024147004e-02 5.444577188135236306e-02 5.778959939580317895e-02 6.133757140848891676e-02 6.432967787508359070e-02 6.601511525397105173e-02 6.583778869742754059e-02 6.352010464020504954e-02 5.906898561673796372e-02 5.273128765394968082e-02 4.492414341639274639e-02 3.617189463151158219e-02 2.710885278465913553e-02 1.873173533247656647e-02 1.349919642761030110e-02 1.531369375449432788e-02 2.231251187907043118e-02 3.076382752403675896e-02 3.916872774860522682e-02 4.683068894030255336e-02 5.330498234886548586e-02 5.836947491924114606e-02 6.214408015859833323e-02 6.521610078442942326e-02 6.862103465939602132e-02 7.351392582121991925e-02 8.057559447616309545e-02 8.959034833944395926e-02 9.957434813320083233e-02 1.092738363556679249e-01 1.176437909959166389e-01 1.241352018731797235e-01 1.287800208591927120e-01 1.320841684031093533e-01 1.347454814365998677e-01 1.372722500417431490e-01 1.396645128873848507e-01 1.413282840263836160e-01 1.412613912386991022e-01 1.383938487565118669e-01 1.319319791425091204e-01 1.216271435977542836e-01 1.079694308777804090e-01 9.235373473700060620e-02 7.726390997413042083e-02 6.626209120500507754e-02 6.261721725117116999e-02 6.612902435143291902e-02 7.296331845849747533e-02 7.920389590987310380e-02 8.258396583550348113e-02 8.233818428591542504e-02 7.879637273616146853e-02 7.306963738957669707e-02 6.674273461270395502e-02 6.142811415163779154e-02 5.811893489345067165e-02 5.666740280557397424e-02 5.596317170511665856e-02 5.469122038403546188e-02 5.195785800688575151e-02 4.751140981285945086e-02 4.172805778608602162e-02 3.553504126774188060e-02 3.028524875277507911e-02 2.732649090282472312e-02 2.700581800346038563e-02 2.818293148944382362e-02 2.923422284582367567e-02 2.900644399886117067e-02 2.695664252655077808e-02 2.300385652763699273e-02 1.738304589787539184e-02 1.054000231340180768e-02 3.182385028131938000e-03 5.074119533925199391e-03 1.231386577085085733e-02 1.883667627797841471e-02 2.427543826557433670e-02 2.848830135526531082e-02 3.151653911081796211e-02 3.357731244432995282e-02 3.503881952872937161e-02 3.636160083380531732e-02 3.799634098163199442e-02 4.025842169058897052e-02 4.324045217943076752e-02 4.681611457068198673e-02 5.072022235251457539e-02 5.464401617118475746e-02 5.830327044567615996e-02 6.147296628341025054e-02 6.399879795168919583e-02 6.579602455936003902e-02 6.684215435034406017e-02 6.716682014316557869e-02 6.684053938381347149e-02 6.596329086976465694e-02 6.465350308087042253e-02 6.303788140427936393e-02 6.124239179280314277e-02 5.938462588602125974e-02 5.756768856408730345e-02 5.587567679175547974e-02 5.437076259931311606e-02 5.309185023046846669e-02 5.205473578035307858e-02
4.943791596922681580e-02 4.886166393833708127e-02 4.825546771449252398e-02 4.770348027227978849e-02 4.731458091624360374e-02 4.720999537888952158e-02 4.750091039008264016e-02 4.825945372641254894e-02 4.949186832669577596e-02 5.112450441607582080e-02 5.300826228475893909e-02 5.493860487575898122e-02 5.668294408742123591e-02 5.800769065409661779e-02 5.870073746600398129e-02 5.858815744770998202e-02 5.754530318996072674e-02 5.550282908026581141e-02 5.244819346332500742e-02 4.842335911694171241e-02 4.351977627655301273e-02 3.787221057300610427e-02 3.165347779624604757e-02 2.507292944105694518e-02 1.838466411653338906e-02 1.193032460011814178e-02 6.395605703331978115e-03 4.411243322986487837e-03 7.216427368339827474e-03 1.028648154397631374e-02 1.217526514704800333e-02 1.252182628090434471e-02 1.129023742750374579e-02 8.905841169313182676e-03 7.193006595756757347e-03 9.665236424612378904e-03 1.565620610893512024e-02 2.285297757242715430e-02 3.007832080400605831e-02 3.660386452169253624e-02 4.195297014640547023e-02 4.592368687672394867e-02 4.863845224519858929e-02 5.054510225497899079e-02 5.230526067043843319e-02 5.453723357247565462e-02 5.750092941031888921e-02 6.093696528563128517e-02 6.418035913901989908e-02 6.643302201970675835e-02 6.701191827615007868e-02 6.549294450554962732e-02 6.175707873963855871e-02 5.596855322428723883e-02 4.851528116680933755e-02 3.994678911847924369e-02 3.097036064736216621e-02 2.265957201822866099e-02 1.721281379269656159e-02 1.789012084684309806e-02 2.404393002197764001e-02 3.233264115554439211e-02 4.091714669527813514e-02 4.889775427532606217e-02 5.570892960167900948e-02 6.103279658752391174e-02 6.490866397087129147e-02 6.787772804982386554e-02 7.100357523015021766e-02 7.557273870913110148e-02 8.245584232838640282e-02 9.156638534407317287e-02 1.019171168587717918e-01 1.121509701380089957e-01 1.210880939494120706e-01 1.280618638370750739e-01 1.330295764816314952e-01 1.364762919869819957e-01 1.391290154213166985e-01 1.415522676601068675e-01 1.437905530936390563e-01 1.452483003416056295e-01 1.448698884575670420e-01 1.415067180709179140e-01 1.343049425315331336e-01 1.230186497116482203e-01 1.082447736021861368e-01 9.163710093000582146e-02 7.615008202770055801e-02 6.594241501736038125e-02 6.426329595423131702e-02 6.974537744169037601e-02 7.764193292695491244e-02 8.398245573641069384e-02 8.675541021050310608e-02 8.550592033474845033e-02 8.089274956309253084e-02 7.435158364877784976e-02 6.771796130162943683e-02 6.264297224801798625e-02 5.983171045653479930e-02 5.866499028326254556e-02 5.771710747550996140e-02 5.565347359387370213e-02 5.176317809936801378e-02 4.607282598434499221e-02 3.929402924473310299e-02 3.275379275682192837e-02 2.819321091697283427e-02 2.686175302059752232e-02 2.816249350936365220e-02 3.015631514533051449e-02 3.117797375882572219e-02 3.034048405014007008e-02 2.737025173747986706e-02 2.240400085126315402e-02 1.584456151535859614e-02 8.261186034835006631e-03 1.093593767616882944e-03 7.835345037591125161e-03 1.502912586458125463e-02 2.120697650111602259e-02 2.614465707342634657e-02 2.982172319125159232e-02 3.241239292439605096e-02 3.426477751716321130e-02 3.584626758429473870e-02 3.764168946560551149e-02 4.001840147396724945e-02 4.311925646084140834e-02 4.684864018307963868e-02 5.094813014687691460e-02 5.509876712688165784e-02 5.899861466922945441e-02 6.240423579447307301e-02 6.514582832903002829e-02 6.712756024757347839e-02 6.832053109734397001e-02 6.875228339785811882e-02 6.849486679936427069e-02 6.765256291166708846e-02 6.634997557752446429e-02 6.472098824440460085e-02 6.289895783991109046e-02 6.100840551192158318e-02 5.915836775232814759e-02 5.743748976779756293e-02 5.591088002160517212e-02 5.461869603876123164e-02 5.357638228223134819e-02 5.277641482002349421e-02
5.158058944856876854e-02 5.106965241282682144e-02 5.046516489378431725e-02 4.982723720992057043e-02 4.924664515663610548e-02 4.884097232191406818e-02 4.874090946711315264e-02 4.906544607720082080e-02 4.988986234874945996e-02 5.121659734300405831e-02 5.296084230829587597e-02 5.495668835486110237e-02 5.698000707510400553e-02 5.877868728114087060e-02 6.010187761081060148e-02 6.072393888985611055e-02 6.046205670473581845e-02 5.918786671351364964e-02 5.683372721915667947e-02 5.339430459822687436e-02 4.892435201450583138e-02 4.353404333419951672e-02 3.738394624669456878e-02 3.068291937519361523e-02 2.369558291511162512e-02 1.678064960382387102e-02 1.056250317083537622e-02 6.724062151923127124e-03 7.786832050568228032e-03 1.111270717504483571e-02 1.391966031793886657e-02 1.534909604888760014e-02 1.511629948753243601e-02 1.327695054136448366e-02 1.047516564656501836e-02 8.950476062970190438e-03 1.197062716155245649e-02 1.841010007954894251e-02 2.592996342621977160e-02 3.328430284058885719e-02 3.972694541828615533e-02 4.482719309434060606e-02 4.848469675934131973e-02 5.095701294912825807e-02 5.281317788290563336e-02 5.474953366160688339e-02 5.727601365117402504e-02 6.043184723032860028e-02 6.374228745051996325e-02 6.643327666141536636e-02 6.772297380139755130e-02 6.703647921914064611e-02 6.410750964063305357e-02 5.899091290223892892e-02 5.202090474833064720e-02 4.375412990138762004e-02 3.495778726953678583e-02 2.676866268437489912e-02 2.120325957713981024e-02 2.101720398625078062e-02 2.626902763434153104e-02 3.421744214770008896e-02 4.284680603951384475e-02 5.106917020086187281e-02 5.819549911649667118e-02 6.380625210674861769e-02 6.784761742423427167e-02 7.079185936107407207e-02 7.369787944754821463e-02 7.795428364935040599e-02 8.461980445034558707e-02 9.376657885602536491e-02 1.044370258868450030e-01 1.151868031326103159e-01 1.247005991144166798e-01 1.321839316803749553e-01 1.375051760649132482e-01 1.411144302712833420e-01 1.437576819547884965e-01 1.460519244572543729e-01 1.480879496844198784e-01 1.492716622462854081e-01 1.484944158974232375e-01 1.445274044817227987e-01 1.364578709192050265e-01 1.240532504633159588e-01 1.080451390735387568e-01 9.040527966435428497e-02 7.466770810363729249e-02 6.566022607856225601e-02 6.632557449217139911e-02 7.381054109902175642e-02 8.259515252517744821e-02 8.881550070533933416e-02 9.078452409691216418e-02 8.840351208342760170e-02 8.269997269721501842e-02 7.545586214405086700e-02 6.872734365650659538e-02 6.408783122627245699e-02 6.180773216478353815e-02 6.076318826779845278e-02 5.930482820375680003e-02 5.618571652282343398e-02 5.095308799040588338e-02 4.397146491060888868e-02 3.636497330834922298e-02 2.997235659772232164e-02 2.687499570192090903e-02 2.762414380241530812e-02 3.032332478010162438e-02 3.265699226574811376e-02 3.323446877880411460e-02 3.150210751012257754e-02 2.745137017665908591e-02 2.142184847078243762e-02 1.396626614238156809e-02 5.756584520574673999e-03 2.775605041260297695e-03 1.057262164416689423e-02 1.750442798594689653e-02 2.321325288737524292e-02 2.760477738170217035e-02 3.079923670830006857e-02 3.311482264381439972e-02 3.501790194853710708e-02 3.702273253277723469e-02 3.954837581786812412e-02 4.279175880807752769e-02 4.669332400422922247e-02 5.100558528926664448e-02 5.540142972276279609e-02 5.956156155834152477e-02 6.322354316133932395e-02 6.620115142925533935e-02 6.838655768318614714e-02 6.974375434464247236e-02 7.029777701999422035e-02 7.012207574040221769e-02 6.932534749740276725e-02 6.803866466713051619e-02 6.640348968729077594e-02 6.456100746972542881e-02 6.264307830633718266e-02 6.076500204540771777e-02 5.902019140318397195e-02 5.747678105930557890e-02 5.617614292873945175e-02 5.513321932323545643e-02 5.433850685595267849e-02 5.376142343344505331e-02
5.366115106708728433e-02 5.326331269015328190e-02 5.272981935442525719e-02 5.209529567521820753e-02 5.142485429044574979e-02 5.081698867145534315e-02 5.039926518443864356e-02 5.031301232020646275e-02 5.068563809385105701e-02 5.159519270814173081e-02 5.303877593750741526e-02 5.491800903106661136e-02 5.704743952633038045e-02 5.918080988959755623e-02 6.104445717386552950e-02 6.236887730541421093e-02 6.291419320663031722e-02 6.248872260245589422e-02 6.096119911235838712e-02 5.826741735742926170e-02 5.441211612707814310e-02 4.946723743804694318e-02 4.356843245833701139e-02 3.691303593687784296e-02 2.976587890431809172e-02 2.248982073010923066e-02 1.566161091542067965e-02 1.049565078449624968e-02 9.315227584467638058e-03 1.198275857942372562e-02 1.537600205821670896e-02 1.783022848385372103e-02 1.871088117229783437e-02 1.780881910461221129e-02 1.529656700871882130e-02 1.207813855369296342e-02 1.081153482886583646e-02 1.444254666663042329e-02 2.135290473271359707e-02 2.915665077549448037e-02 3.656578585265727460e-02 4.284211106725963752e-02 4.762599643563696084e-02 5.093979915768478972e-02 5.318312808707355288e-02 5.502541845211007809e-02 5.714624328983284457e-02 5.989265598343598840e-02 6.306958957549332889e-02 6.602362178048429286e-02 6.792888382105101430e-02 6.807084921275811940e-02 6.602001485284837712e-02 6.169405164666401375e-02 5.534439334099324620e-02 4.751077069920824070e-02 3.900286727415425148e-02 3.100999906935335976e-02 2.542227702802616479e-02 2.461075941817178481e-02 2.900216386250311848e-02 3.647280513942268571e-02 4.500389661123645191e-02 5.336682809442205161e-02 6.076025380258670561e-02 6.666460590003694953e-02 7.092574553287495087e-02 7.392787519914505168e-02 7.669266388437731563e-02 8.067408552218269246e-02 8.710402930581863379e-02 9.623512224864889941e-02 1.071757628162245263e-01 1.184173344622594104e-01 1.285131563549639921e-01 1.365321544851746949e-01 1.422386706177227733e-01 1.460315534585829023e-01 1.486630562586355453e-01 1.507970255273823335e-01 1.525719208532798632e-01 1.533991032822500933e-01 1.521188327879927638e-01 1.474220064730683566e-01 1.383398215705013146e-01 1.246660741765666797e-01 1.072998019562126371e-01 8.860300413680984033e-02 7.282597040671007216e-02 6.551242567420975660e-02 6.886778085433825636e-02 7.830138600054199760e-02 8.775199396935737250e-02 9.361358808650170615e-02 9.458583584324843641e-02 9.097301641839486419e-02 8.421057192849920603e-02 7.643645405912054269e-02 6.986245501773669098e-02 6.582566682782818590e-02 6.402702686024619450e-02 6.286648893717504405e-02 6.059601549008900023e-02 5.616232153099785102e-02 4.944189201325721594e-02 4.120655238224741473e-02 3.310964443563127468e-02 2.763588093867956272e-02 2.683206036530115871e-02 2.969546254286667408e-02 3.327455058381183911e-02 3.543372961807503274e-02 3.520145276571760851e-02 3.235401605636178263e-02 2.712873159499910869e-02 2.004875148432010146e-02 1.179444012796047533e-02 3.117336179300157252e-03 5.438941644249854941e-03 1.311670399216829930e-02 1.963064920537053656e-02 2.479697706730943016e-02 2.866945103744507339e-02 3.152491580446324659e-02 3.381921364160408311e-02 3.608972730095288961e-02 3.880555049960767583e-02 4.222067314671043570e-02 4.631683670231789146e-02 5.086203499094075348e-02 5.552352663795700333e-02 5.996538170485336827e-02 6.390579837557423815e-02 6.714130114745223143e-02 6.955117341479997994e-02 7.109157892546874580e-02 7.178459784574157954e-02 7.170492413070729543e-02 7.096577172570055214e-02 6.970497715424149587e-02 6.807199468164260026e-02 6.621628999351282518e-02 6.427748619208477343e-02 6.237748595347818170e-02 6.061468741528400900e-02 5.906033016562154542e-02 5.775694222575290110e-02 5.671878860011408258e-02 5.593412787471693098e-02 5.536896699330433325e-02 5.497189482772833063e-02
5.563790374533855027e-02 5.538325913921784277e-02 5.497113151032252676e-02 5.441315804671938150e-02 5.374716603025014861e-02 5.304425673372051980e-02 5.241196443450763659e-02 5.198934406755141568e-02 5.192967719928631709e-02 5.236935997910766027e-02 5.338853596916447175e-02 5.497694054344270248e-02 5.701967869074450745e-02 5.930858727462398616e-02 6.157247923208267887e-02 6.351401373698761788e-02 6.484368578551016893e-02 6.530684819161979016e-02 6.470329484289934208e-02 6.290019823780046426e-02 5.983934105237474765e-02 5.553967807855893918e-02 5.009680532534539765e-02 4.368216991010696881e-02 3.654760214299994370e-02 2.904820014065103220e-02 2.172108430258064618e-02 1.553125955772253694e-02 1.230834115779205068e-02 1.338182666672661433e-02 1.674769507381101627e-02 2.000955426577747526e-02 2.200728660542623435e-02 2.223225354456051170e-02 2.055882916671894142e-02 1.730279874598678741e-02 1.367307200109070531e-02 1.274677065621152017e-02 1.704843712923560795e-02 2.443722912701431355e-02 3.247322067819618380e-02 3.985260421878621118e-02 4.587337456471722585e-02 5.027363140995300128e-02 5.321757860142749263e-02 5.524652913493417056e-02 5.709863306472875294e-02 5.938055357688162145e-02 6.223402454497271169e-02 6.523703280595609388e-02 6.760654622613969378e-02 6.852356643237418610e-02 6.739041698261814817e-02 6.396158992140851818e-02 5.837311145226207337e-02 5.111773964037655965e-02 4.302471501842345530e-02 3.532409068165946048e-02 2.981883507427089339e-02 2.859033643941041522e-02 3.222852477996415027e-02 3.913910365964719251e-02 4.743498837140471686e-02 5.581862364208006744e-02 6.340430741525705793e-02 6.958429544910135767e-02 7.410395238082806424e-02 7.724532155524957422e-02 7.996251191651171375e-02 8.373365799767318318e-02 8.993600970451542942e-02 9.901334552833315761e-02 1.101764075980768420e-01 1.218820004763084691e-01 1.325618758236402073e-01 1.411419388887626136e-01 1.472668220046920440e-01 1.512655580181349324e-01 1.538811683342154457e-01 1.558166769466936274e-01 1.572591920397691523e-01 1.576307856768905113e-01 1.557245869051418208e-01 1.501530380337466608e-01 1.398959232089010685e-01 1.247887206066277954e-01 1.059359035425176121e-01 8.617870274378838791e-02 7.065585279155577048e-02 6.561413268695752421e-02 7.193121528272942988e-02 8.316848685700167776e-02 9.302237045801135806e-02 9.827584678630901793e-02 9.807242742601711416e-02 9.316755553514875776e-02 8.544031948517705199e-02 7.737348196464322037e-02 7.122204049609687226e-02 6.789433860987845182e-02 6.643118238126666242e-02 6.485107288038968743e-02 6.144923133462286413e-02 5.546441366042510757e-02 4.717255449333672412e-02 3.784695763002719066e-02 2.985685377988967285e-02 2.636616230255861559e-02 2.838112544244753011e-02 3.289461654731846291e-02 3.672025417269744046e-02 3.823861635773127127e-02 3.690392383478618976e-02 3.279418221802232053e-02 2.636979855867033554e-02 1.831479521864466317e-02 9.410063749643671552e-03 5.124360592445812573e-04 8.002537237079363625e-03 1.533755825215604371e-02 2.132937019869856482e-02 2.595138871237335706e-02 2.942598907540284331e-02 3.218717315680943991e-02 3.478730740352688894e-02 3.774214558030182520e-02 4.136453420582864027e-02 4.568235790541620711e-02 5.048387982566330395e-02 5.543374853329467722e-02 6.018057272122534496e-02 6.442311759744591415e-02 6.793997100486585949e-02 7.059668255274428872e-02 7.234085686733859877e-02 7.319114228451446824e-02 7.322329460529763967e-02 7.255513245332576022e-02 7.133155143925551389e-02 6.971041954976450739e-02 6.784994916632711148e-02 6.589796115454082948e-02 6.398330509650491937e-02 6.220957751038226624e-02 6.065118656150116083e-02 5.935173477724733915e-02 5.832460656945915450e-02 5.755553521007917422e-02 5.700678987594026692e-02 5.662250360603655885e-02 5.633460291879632126e-02
5.748105397471883066e-02 5.738468557119542901e-02 5.712572188598646905e-02 5.669759182770543748e-02 5.611347503768721046e-02 5.541521635690213610e-02 5.468112440068913227e-02 5.402937366798662988e-02 5.361227389083145917e-02 5.359650871809935879e-02 5.412791205033437580e-02 5.528761906863544073e-02 5.705534571781203240e-02 5.929610578728457260e-02 6.177540137489079958e-02 6.419408266422689524e-02 6.622896700899900957e-02 6.756932052500252972e-02 6.794546796995555582e-02 6.714948808730172858e-02 6.504906722384029560e-02 6.159567056895348669e-02 5.682841767260334020e-02 5.087599347639612524e-02 4.396116827915559633e-02 3.641783545133946143e-02 2.874486754150087225e-02 2.175745791345115240e-02 1.689038517988192267e-02 1.588934987462574042e-02 1.839718797706104553e-02 2.203084489805003099e-02 2.501159572849972340e-02 2.643111468685526572e-02 2.587509870587411526e-02 2.331445084294608144e-02 1.923703012930927381e-02 1.520758130984358261e-02 1.471890692828592417e-02 1.974858433282559653e-02 2.760788380605811582e-02 3.580959025855984246e-02 4.306268284519651490e-02 4.873206830067613321e-02 5.268106463433333553e-02 5.523171607604315109e-02 5.705840685528889428e-02 5.892677412222968591e-02 6.131493112760406233e-02 6.413304060583370492e-02 6.675839460179591733e-02 6.833632806801301363e-02 6.811536753466207461e-02 6.566713943578023072e-02 6.097801631280971857e-02 5.445803049051002598e-02 4.692651272175388938e-02 3.963805781038973186e-02 3.433414549093310314e-02 3.287883503837275845e-02 3.590984611091191381e-02 4.223741128771726222e-02 5.018201875517803306e-02 5.845638960186868432e-02 6.613447356868566718e-02 7.254466255456851198e-02 7.734073959819798283e-02 8.069500473912374905e-02 8.346760479849295311e-02 8.711796511404899801e-02 9.312992377235790320e-02 1.021354533876842191e-01 1.134802205631188082e-01 1.256215896586240777e-01 1.368859056153782505e-01 1.460527312458366200e-01 1.526310818400256897e-01 1.568592559334877068e-01 1.594525328481199988e-01 1.611432308457166340e-01 1.621678179324410329e-01 1.619660898501601165e-01 1.592906936227415915e-01 1.526798747374876752e-01 1.410684748706008407e-01 1.243509275304869044e-01 1.038803331143587499e-01 8.308753267006849241e-02 6.821707397109263993e-02 6.609031897750328177e-02 7.552579591670519066e-02 8.833521477800469757e-02 9.829799348803053283e-02 1.026925697247810798e-01 1.011605717625356365e-01 9.495756037815616946e-02 8.643352412243340832e-02 7.837117478462078679e-02 7.289889099470510392e-02 7.029440673227223269e-02 6.892272235386805168e-02 6.657119039618651646e-02 6.172073040229607288e-02 5.399095257593814617e-02 4.413468892014574957e-02 3.407525032752321825e-02 2.717078017278908020e-02 2.678977090155460275e-02 3.147345241688583733e-02 3.688245918841869669e-02 4.035679393298320650e-02 4.085229211099147828e-02 3.820422256326792831e-02 3.276181597909778170e-02 2.518431530128014892e-02 1.628952121501777220e-02 6.926217950246954178e-03 2.136436344329202541e-03 1.028371088118189801e-02 1.713629383511027990e-02 2.257251906381244413e-02 2.674543545315293674e-02 3.005389224373028467e-02 3.305500818536941804e-02 3.630577457474631203e-02 4.017806174378997508e-02 4.474996449108217117e-02 4.983486188531612016e-02 5.509829935110404503e-02 6.017512810627485137e-02 6.474499849678684582e-02 6.856809264264022985e-02 7.149546583253377219e-02 7.346544293689415139e-02 7.449274192254584648e-02 7.465397178507819642e-02 7.407162607290418421e-02 7.289794951821182423e-02 7.129965072698332684e-02 6.944416399499327153e-02 6.748795029934441525e-02 6.556715059578538396e-02 6.379076316797439861e-02 6.223640855838512287e-02 6.094865420251056182e-02 5.993976843600379301e-02 5.919264010341138832e-02 5.866544649468033445e-02 5.829752287334350608e-02 5.801583115307922672e-02 5.774146332326302727e-02
5.916904408361128853e-02 5.923493899431897525e-02 5.914520099660849906e-02 5.888070155377270187e-02 5.843506621673672657e-02 5.782364301680775059e-02 5.709332564531066634e-02 5.633113699174680661e-02 5.566782276442452937e-02 5.527100384980174197e-02 5.532231688710204098e-02 5.597724650072195135e-02 5.731621471863491968e-02 5.930546659904100543e-02 6.178563378641456494e-02 6.449180597945890214e-02 6.709366588962813183e-02 6.924007334296593263e-02 7.059805853440422052e-02 7.088306035316675746e-02 6.988089088166940521e-02 6.746282028781869222e-02 6.359523823446876223e-02 5.834583155405909799e-02 5.188984470087817935e-02 4.452381923042803696e-02 3.670313975524490402e-02 2.913913067651220656e-02 2.299874307438752943e-02 1.994712577326526737e-02 2.083257665961427141e-02 2.417201888122549880e-02 2.781878559346843277e-02 3.037098035672715010e-02 3.106974650676562130e-02 2.958764475849672698e-02 2.600879672037904877e-02 2.102514142785424228e-02 1.661741887546299215e-02 1.668438574933992641e-02 2.249706533730273447e-02 3.080172928649968847e-02 3.908483801157274645e-02 4.610086354458719365e-02 5.131495506475107493e-02 5.474339464437773944e-02 5.687803042451234498e-02 5.850909664744654431e-02 6.038130206703987840e-02 6.279405688886663395e-02 6.541811189836047036e-02 6.747305699502356702e-02 6.809880414129657056e-02 6.667789262940353179e-02 6.301440372338858176e-02 5.739512473395129433e-02 5.059271506351412789e-02 4.386300963431447042e-02 3.889851998086474305e-02 3.739901243485507787e-02 3.999036692532272064e-02 4.576679835647788630e-02 5.327691061822756313e-02 6.131271070391319800e-02 6.896267023187661882e-02 7.552891512453545342e-02 8.059373489033648530e-02 8.422035751599392384e-02 8.715405004595726257e-02 9.079357421397972472e-02 9.668246515668148244e-02 1.056235352710942210e-01 1.171223236249381294e-01 1.296750799129773313e-01 1.415253242901829134e-01 1.513067279846642132e-01 1.583768764403356288e-01 1.628599948114328455e-01 1.654218863494789082e-01 1.668119881433514640e-01 1.673168188669365841e-01 1.664033159099676251e-01 1.627937923044722179e-01 1.549595128994702975e-01 1.417986198868978198e-01 1.232829732379360915e-01 1.010621997921911791e-01 7.929520267896407459e-02 6.560568529823503081e-02 6.706141857624414726e-02 7.962358876454135592e-02 9.369802857068999791e-02 1.034541568962965702e-01 1.067489278378735418e-01 1.037755731606673643e-01 9.633769592708216201e-02 8.726682343871251801e-02 7.955070520661217115e-02 7.496340169386511709e-02 7.298093098613751828e-02 7.136924103329077285e-02 6.786812832727806555e-02 6.127521162700080154e-02 5.167273074479163814e-02 4.039181051213369678e-02 3.026232677535408214e-02 2.585650037197350162e-02 2.918481432806128983e-02 3.575587420757494334e-02 4.128524837656597640e-02 4.391093302800903181e-02 4.309551432765700713e-02 3.900836663082744848e-02 3.224167729239361957e-02 2.362604601103585403e-02 1.408023108524497809e-02 4.483800810789565286e-03 4.436750782561951593e-03 1.216093765850843195e-02 1.846330312696028292e-02 2.340978345118380904e-02 2.734846654793090387e-02 3.082859892507865823e-02 3.444052238850173892e-02 3.861314032172760702e-02 4.347755934460605792e-02 4.887691956359086626e-02 5.448163645091460422e-02 5.991513404725911512e-02 6.483876332862791025e-02 6.899412903418641885e-02 7.221716529088398340e-02 7.443622900965378431e-02 7.566159380177718552e-02 7.597048504523493118e-02 7.549011895259016836e-02 7.438036861039656888e-02 7.281720940912932150e-02 7.097777662757076556e-02 6.902761569207878367e-02 6.711049815768324600e-02 6.534101196602219719e-02 6.380000798243955218e-02 6.253287532933422821e-02 6.155049378029581880e-02 6.083255314765995819e-02 6.033275497162761403e-02 5.998527382579621481e-02 5.971180741148816168e-02 5.942860148440465284e-02 5.905296745808034931e-02
6.068433951242181018e-02 6.090961380723135254e-02 6.099355404341960663e-02 6.090996024428211447e-02 6.063892426936160623e-02 6.017471499632383314e-02 5.953566408616255828e-02 5.877501886442635520e-02 5.799037925628818674e-02 5.732738561550915907e-02 5.697133476688145265e-02 5.712039893625404929e-02 5.793951192217872831e-02 5.950584049206138204e-02 6.176772579166698446e-02 6.453634777398001288e-02 6.751190039817091260e-02 7.032962370555703724e-02 7.260846646844734686e-02 7.399255915487873425e-02 7.418314712788785792e-02 7.296207314570611613e-02 7.020856606747347128e-02 6.591119858416820410e-02 6.017778801518261500e-02 5.324863656236828585e-02 4.552430158575229008e-02 3.763031408686223767e-02 3.054893894622509945e-02 2.573747608671101902e-02 2.459113239604335255e-02 2.685898366428641007e-02 3.064161443837438992e-02 3.410158304896816761e-02 3.606363558632845467e-02 3.587564759073050280e-02 3.330109664957325161e-02 2.855698101786349058e-02 2.257534873154373387e-02 1.782759392708543889e-02 1.859722112039229394e-02 2.524379880476181406e-02 3.394773748477551006e-02 4.220597838806947749e-02 4.885650066397155544e-02 5.350078834909957615e-02 5.633579571730884528e-02 5.803073890747988822e-02 5.946637189717146610e-02 6.131386904976823815e-02 6.365359639970322170e-02 6.592868919660366256e-02 6.726023630029906442e-02 6.686002152771151896e-02 6.432413609521799025e-02 5.977261860775031493e-02 5.388704410718962029e-02 4.789182901073402165e-02 4.342907970610469098e-02 4.206988467971223972e-02 4.440130887989860581e-02 4.970402288766242321e-02 5.673659274778801442e-02 6.441674306222351654e-02 7.190439346566845913e-02 7.852466251239743900e-02 8.382117727906102100e-02 8.775900106556751290e-02 9.095469758575792929e-02 9.470755187269803976e-02 1.005690771082996676e-01 1.094821306533030475e-01 1.211263274478490831e-01 1.340752795357395000e-01 1.465179639915414334e-01 1.569467256318584636e-01 1.645522276737103884e-01 1.693187610585339953e-01 1.718375055088479375e-01 1.728605547950908539e-01 1.727255536081799547e-01 1.709392527921744509e-01 1.662082815199146801e-01 1.569477059431594324e-01 1.420287369234740915e-01 1.215190130164346544e-01 9.741598920732570666e-02 7.478279911375927680e-02 6.296103695959612279e-02 6.862397023741204083e-02 8.415560760335474844e-02 9.912786037099186043e-02 1.083525767792847261e-01 1.103299644821219283e-01 1.058588011719194394e-01 9.733391800152625672e-02 8.804981878579978827e-02 8.103689559701912626e-02 7.744694003232065194e-02 7.586137430477429833e-02 7.361176872071011068e-02 6.858142893092679382e-02 5.999871586190202305e-02 4.849082261475871208e-02 3.612657474569844901e-02 2.707283029907558980e-02 2.668106257439097767e-02 3.330993641993339888e-02 4.076786096605992948e-02 4.576099609201760704e-02 4.715399558813364311e-02 4.483540637507046206e-02 3.927089367052871705e-02 3.126683687712781406e-02 2.179214663376947969e-02 1.182738359399383016e-02 2.258329835262043016e-03 6.368411647220672059e-03 1.356421709528480082e-02 1.934956714896781879e-02 2.400057283663301413e-02 2.804289984641247443e-02 3.208930890113523976e-02 3.662090720861702758e-02 4.182273600321974316e-02 4.757181629157151287e-02 5.354784186792877626e-02 5.936587690707569032e-02 6.467041298229395108e-02 6.918469619329407905e-02 7.272909978505838480e-02 7.522138072356129856e-02 7.666684445187314789e-02 7.714306398071930915e-02 7.678199579912374506e-02 7.575140128244280124e-02 7.423693986633249364e-02 7.242592306244630129e-02 7.049341964410156536e-02 6.859115827431613854e-02 6.683948137741073381e-02 6.532245480620671452e-02 6.408610570314850208e-02 6.313961003102133707e-02 6.245906404497510167e-02 6.199327686289383965e-02 6.167087666705559773e-02 6.140798635499088859e-02 6.111580372378001835e-02 6.070757602846515305e-02 6.010463262038719806e-02
6.200936824642063611e-02 6.238812111431745605e-02 6.264299409010747055e-02 6.274540291569140338e-02 6.266773762137328729e-02 6.238959931545925985e-02 6.190650438812296541e-02 6.124082655455291568e-02 6.045381621895045549e-02 5.965594886853532036e-02 5.901053720274384434e-02 5.872322013141828556e-02 5.901018775451050830e-02 6.004494569842146884e-02 6.189773169129031416e-02 6.449338479962850312e-02 6.760777583857069395e-02 7.090142484221215180e-02 7.397192886234228715e-02 7.640667291952148166e-02 7.782670621896387031e-02 7.792049250642496538e-02 7.646928776581447817e-02 7.336630170969447862e-02 6.863204958740241890e-02 6.242981594772338549e-02 5.508891370684612654e-02 4.715038470875802801e-02 3.945592019274875295e-02 3.325996961856891865e-02 3.007269476759988694e-02 3.061854149875831155e-02 3.383302137020494788e-02 3.777952853489624507e-02 4.086097932178323067e-02 4.204890487586094433e-02 4.078239900285778735e-02 3.692677605313809952e-02 3.085404510490137933e-02 2.377748599689899836e-02 1.875673045946482306e-02 2.041523773995052027e-02 2.793694159617302747e-02 3.696624209537812539e-02 4.506500719112763176e-02 5.119875776674972373e-02 5.514444960172002613e-02 5.730761794734621356e-02 5.853843483882076315e-02 5.977596955487667063e-02 6.156423814274361583e-02 6.373767828162262006e-02 6.554484511286157167e-02 6.608611327298753724e-02 6.473968153703582584e-02 6.141540226665802987e-02 5.665175912955089377e-02 5.159780183256505726e-02 4.782824275973274197e-02 4.680400076111197738e-02 4.906371457002989961e-02 5.400503836213166320e-02 6.055915424222726301e-02 6.778938389910331430e-02 7.497613912221062771e-02 8.152383528758590236e-02 8.698326247345124218e-02 9.124444617665232460e-02 9.479033803154131299e-02 9.878705569855346369e-02 1.047408192159831608e-01 1.136926986088719060e-01 1.254980877906215209e-01 1.388432513022372361e-01 1.518950287562577939e-01 1.630129346831686310e-01 1.712055297802170251e-01 1.762885961961654924e-01 1.787499533562736387e-01 1.793277216094761872e-01 1.784127279814359257e-01 1.755685511859451653e-01 1.695065180257249171e-01 1.586005333870876000e-01 1.417057045137878057e-01 1.190016040810466108e-01 9.288551888935335510e-02 6.955299228374550724e-02 6.046913091030573645e-02 7.082989674293718729e-02 8.901184061966502248e-02 1.044725821519591896e-01 1.128454845266697315e-01 1.133269857590318980e-01 1.073757511930340941e-01 9.800966422991042037e-02 8.892050161617853776e-02 8.293940408949287968e-02 8.032919197811103085e-02 7.880027286816419785e-02 7.547656588935422461e-02 6.856221246015496706e-02 5.781412850723059715e-02 4.450273614052455834e-02 3.171976446776701708e-02 2.549417640292234166e-02 2.984677419573237775e-02 3.862297679135330564e-02 4.607396301699893254e-02 5.002008005620519476e-02 4.990733222796853857e-02 4.599038845873967135e-02 3.899857091543206672e-02 2.991925892790420552e-02 1.981938545694512943e-02 9.697446836529214145e-03 7.921662873911824304e-04 7.846595752194561457e-03 1.450994664678171772e-02 1.994796102141169203e-02 2.463767901544543920e-02 2.919879696198344685e-02 3.415592497285365597e-02 3.974630805019019331e-02 4.588407348405707659e-02 5.226301004776585934e-02 5.849374641873252012e-02 6.420610818954285148e-02 6.910568131927111168e-02 7.299707320851683834e-02 7.578688268935024341e-02 7.747491306515739973e-02 7.813877507236817455e-02 7.791514051169665112e-02 7.697988698454696910e-02 7.552875453115692750e-02 7.375969151766964549e-02 7.185771333886351031e-02 6.998280964482611610e-02 6.826120937544385980e-02 6.678013547563090013e-02 6.558602062543919531e-02 6.468597193301904580e-02 6.405205215370202154e-02 6.362772448275461068e-02 6.333565952359625217e-02 6.308608232533681470e-02 6.278494275254620227e-02 6.234137174209637006e-02 6.167407686663817917e-02 6.071649392113012689e-02
6.312306018542201969e-02 6.364948646150989098e-02 6.406932279155086452e-02 6.435524075624585172e-02 6.447690320353312299e-02 6.440544508585756278e-02 6.412039031916667853e-02 6.361931253881986104e-02 6.292999760224177175e-02 6.212378045680068406e-02 6.132683728467665935e-02 6.072343787709090501e-02 6.054247508907550923e-02 6.101931244287354256e-02 6.233410718473534479e-02 6.454501858801214853e-02 6.754647757142361042e-02 7.107248245874217552e-02 7.473899593247611273e-02 7.810303309958357976e-02 8.071921683194885344e-02 8.218596223334170836e-02 8.218126319707927396e-02 8.049050722060430152e-02 7.702889726923257963e-02 7.186156273787935866e-02 6.522663140880829991e-02 5.757097880470825324e-02 4.961305745104162279e-02 4.243242272528467696e-02 3.746258193456526026e-02 3.595831087663740877e-02 3.787408418544908201e-02 4.169270326257084464e-02 4.556539821148756358e-02 4.806351968998039820e-02 4.826573026910077613e-02 4.570164034679603804e-02 4.035417391264212172e-02 3.277440653473073784e-02 2.450445618328355238e-02 1.932614139041748461e-02 2.210818933382286550e-02 3.052415657441254898e-02 3.976574418790441989e-02 4.753267597465087035e-02 5.296831322832210726e-02 5.606792291627154395e-02 5.747497477117259612e-02 5.822183619434072310e-02 5.926861462267320885e-02 6.098027583599869433e-02 6.293518398055161778e-02 6.424480076175913268e-02 6.409023372929814610e-02 6.213290015672261191e-02 5.870892837160689159e-02 5.483487790365332987e-02 5.198345995886782117e-02 5.150601371366592823e-02 5.389029641078480620e-02 5.860761879058054569e-02 6.472163573208579435e-02 7.143834032668176792e-02 7.819177991530351646e-02 8.452178829106603286e-02 9.004321544242471775e-02 9.460788188107983887e-02 9.857120431829922980e-02 1.029395207909375859e-01 1.091219772060833954e-01 1.182083383582087366e-01 1.302188897862480432e-01 1.439816243157996944e-01 1.576754565627479510e-01 1.695386214760273291e-01 1.783823088212583008e-01 1.838221416978285672e-01 1.862100757874410317e-01 1.862517112052430035e-01 1.843949138683513567e-01 1.802828117600666913e-01 1.726590384002434642e-01 1.598764355516542890e-01 1.407852020929456216e-01 1.156877578543746843e-01 8.742885552128265569e-02 6.363836459043155369e-02 5.835685438000521447e-02 7.366966910194787388e-02 9.404391336049720829e-02 1.095606529466493922e-01 1.167811639202895463e-01 1.156453785001079065e-01 1.083247091187778122e-01 9.846958700565952571e-02 9.003358426627940114e-02 8.533144196659488145e-02 8.353315712438891261e-02 8.162999485784916409e-02 7.678965638400564453e-02 6.768861882645371697e-02 5.470019370508651113e-02 3.988307870727169496e-02 2.787337334721394153e-02 2.645870687548186259e-02 3.487784551547336298e-02 4.455572372382740620e-02 5.130455169276221944e-02 5.382906682849473295e-02 5.204652086346495815e-02 4.653461722261025696e-02 3.825228259133219011e-02 2.832723005523336834e-02 1.787666052479962298e-02 7.877356766774881724e-03 1.732330276669483355e-03 8.889840854062957057e-03 1.515604953241088577e-02 2.057131362691344209e-02 2.572995686735055423e-02 3.118455915435705203e-02 3.721892725707857952e-02 4.378615778740541781e-02 5.059929646554290478e-02 5.726938673577444683e-02 6.341460796628757557e-02 6.872410716665162955e-02 7.298676974274997953e-02 7.609754627767016666e-02 7.805017712190873147e-02 7.892193858135425344e-02 7.885412883472663059e-02 7.803091800436784409e-02 7.665848525393942348e-02 7.494584644642714177e-02 7.308835724440349013e-02 7.125453633954850763e-02 6.957658586861550920e-02 6.814477370933316736e-02 6.700564636869670021e-02 6.616381850387885455e-02 6.558682700034908220e-02 6.521229338356686334e-02 6.495648996916263129e-02 6.472340574893618859e-02 6.441354318310218985e-02 6.393188203686572813e-02 6.319465390861876697e-02 6.213474420097820500e-02 6.070567131268998079e-02
6.399816999251674299e-02 6.466885666875747674e-02 6.524761577334464713e-02 6.571103114068010953e-02 6.602991049213786934e-02 6.617220839645804320e-02 6.610805260309472742e-02 6.581746898896725928e-02 6.530116566703400571e-02 6.459410843608898167e-02 6.378033484382217289e-02 6.300516976723584406e-02 6.247765661715839330e-02 6.245295908606111196e-02 6.318608051539628678e-02 6.486038036493214920e-02 6.751495828502761254e-02 7.100558434848097678e-02 7.501732972932050048e-02 7.911688347462901560e-02 8.281821292204182006e-02 8.564258575301574028e-02 8.716700011561613615e-02 8.706237200944899612e-02 8.512452084553888410e-02 8.130094318243255569e-02 7.571718249620421060e-02 6.870923212803689561e-02 6.087187063468155884e-02 5.312810504639790127e-02 4.677054768008714891e-02 4.323811307942230370e-02 4.330217318625461526e-02 4.626591833902776035e-02 5.040363034943105142e-02 5.396973125300445762e-02 5.565493817162724122e-02 5.462892349355061988e-02 5.052079612021471294e-02 4.345068779817473636e-02 3.417380024698504770e-02 2.461680707592102738e-02 1.947564348764106723e-02 2.366573937959947499e-02 3.295021820490535297e-02 4.223502792079877888e-02 4.944720804176482021e-02 5.396435473968482638e-02 5.604814260558779043e-02 5.661397610921764523e-02 5.687884827954196865e-02 5.778325076768596469e-02 5.946396060168673142e-02 6.125268874703741762e-02 6.221006488793624778e-02 6.172494087209633856e-02 5.986476572008626873e-02 5.744083435987733938e-02 5.576921126235275666e-02 5.607311059087224936e-02 5.878724112219401582e-02 6.343465962981589823e-02 6.917966805990781454e-02 7.535376336401856945e-02 8.155809185107393278e-02 8.751541274977732432e-02 9.296791592710391960e-02 9.777998587599898150e-02 1.021987290769543061e-01 1.070533348186192280e-01 1.136084187463190925e-01 1.229490417889726739e-01 1.352384306586051910e-01 1.494670297266372239e-01 1.638590868529393452e-01 1.765445114017041017e-01 1.861208184413370714e-01 1.919681245167361994e-01 1.942660513370896291e-01 1.936676113387374165e-01 1.906844278042802154e-01 1.850692712270593787e-01 1.756347246628956749e-01 1.607387045290634420e-01 1.392372001055915687e-01 1.115569893260936474e-01 8.102448361423703060e-02 5.711343037849699045e-02 5.686951601411643908e-02 7.706381359701902634e-02 9.906970010414287153e-02 1.142061336337284599e-01 1.200110794693887706e-01 1.172137473174660743e-01 1.087452018546109789e-01 9.885860648907356107e-02 9.154114373775612545e-02 8.823128387236299497e-02 8.692953284098872690e-02 8.416625698075973216e-02 7.739365997776981310e-02 6.588348903207043306e-02 5.071581717464466316e-02 3.499135320378277819e-02 2.568255259381495292e-02 3.010569745731707728e-02 4.104118888905849971e-02 5.062345273982811478e-02 5.615802291470414070e-02 5.701268705753013283e-02 5.350604901625015397e-02 4.650119258378517667e-02 3.714593836839999441e-02 2.665872450878189678e-02 1.615463846034505616e-02 6.584298769807001711e-03 3.063507589143596357e-03 9.699875876845735073e-03 1.586027680287787484e-02 2.168339670969555988e-02 2.770267235762079866e-02 3.423375504696154342e-02 4.126769142310052901e-02 4.854173041885766898e-02 5.567282360611141429e-02 6.227117456384532318e-02 6.801111700802005278e-02 7.266602203545766137e-02 7.611870407752449608e-02 7.835619891072444221e-02 7.945496883543518019e-02 7.956074778461873220e-02 7.886609178622693006e-02 7.758791361580570645e-02 7.594667523171706736e-02 7.414841716075037947e-02 7.237040166166226751e-02 7.075082901799335799e-02 6.938283066755925044e-02 6.831270283414671296e-02 6.754207443095400221e-02 6.703340250772697739e-02 6.671792145762411863e-02 6.650502906704842954e-02 6.629212034133889764e-02 6.597404851451356411e-02 6.545162383837573039e-02 6.463878415444061776e-02 6.346825389047264232e-02 6.189564923009068659e-02 5.990209838222770172e-02
6.459937941898516445e-02 6.541491459795995000e-02 6.614875167366011943e-02 6.678329356049891863e-02 6.729334995358761395e-02 6.764782436441213465e-02 6.781307148301120302e-02 6.775858595884044766e-02 6.746569374355627924e-02 6.693966127651081177e-02 6.622490593365672196e-02 6.542144253368221973e-02 6.469790406326500487e-02 6.429241913381923690e-02 6.448926526644374602e-02 6.556232003131588770e-02 6.769257429964513351e-02 7.089096714161974289e-02 7.496515829574823542e-02 7.954412256886392307e-02 8.414106227248815961e-02 8.822511014006235996e-02 9.128431725234614769e-02 9.287637581043560464e-02 9.266976686401275087e-02 9.047884742487957710e-02 8.629619789964765308e-02 8.032660050587445144e-02 7.302928142409866041e-02 6.517418213434961194e-02 5.789434809461807552e-02 5.261688225621479614e-02 5.059259978450921652e-02 5.202342190564825802e-02 5.574029029805786795e-02 5.993348971783583196e-02 6.294414664156783301e-02 6.355497870310372610e-02 6.102602453430801960e-02 5.510241820342490909e-02 4.606421839147460673e-02 3.489508135506717845e-02 2.397151031875613403e-02 1.918849783681725318e-02 2.510067184958311021e-02 3.514741850330584116e-02 4.422815772175867077e-02 5.059655528963762777e-02 5.392670567456430558e-02 5.480367504553747965e-02 5.446078157221866806e-02 5.430995359449932586e-02 5.522688540510044958e-02 5.706873013103170439e-02 5.894907547730527525e-02 5.999092577392309278e-02 5.991867167033226860e-02 5.924538420938654792e-02 5.905299748485317440e-02 6.039834601365877409e-02 6.365707081884147689e-02 6.839815090051808155e-02 7.386896128188147337e-02 7.950510984297458339e-02 8.506983948424678976e-02 9.050016686474979255e-02 9.572786903072852405e-02 1.006926596957549019e-01 1.055675313562639689e-01 1.109989274143609456e-01 1.180666360358231526e-01 1.277976612175548976e-01 1.404679855176259040e-01 1.552420094808559248e-01 1.704188238064894279e-01 1.840319813301251883e-01 1.944463743165692482e-01 2.007666069903171480e-01 2.029592873194517588e-01 2.016037955702963402e-01 1.972863963396604969e-01 1.899089378084731494e-01 1.784007853119774778e-01 1.611583509737441466e-01 1.370527471200954361e-01 1.066220356248999274e-01 7.367934061465111761e-02 5.011383433953884442e-02 5.622640557539831246e-02 8.086416062016822670e-02 1.038794326790829226e-01 1.182152889247367611e-01 1.223986541637689801e-01 1.179940421180051685e-01 1.087248483476968564e-01 9.935373947996023469e-02 9.356770120045010408e-02 9.159230576995133766e-02 9.034995523547507956e-02 8.622709860299400397e-02 7.716664568967224191e-02 6.313445357635805166e-02 4.603295575058205524e-02 3.047832926046463442e-02 2.625385649519214326e-02 3.572247583678525573e-02 4.767100942803476765e-02 5.643315429081235957e-02 6.039785693442559916e-02 5.945776137015485602e-02 5.428370322455396829e-02 4.598276689448715926e-02 3.584123110541222179e-02 2.511064827709334063e-02 1.485682271604137766e-02 6.101124034237852441e-03 4.556417055986977313e-03 1.074274867493080383e-02 1.717173227737474328e-02 2.377636831988971453e-02 3.083173587305980401e-02 3.835207990429449765e-02 4.609970890091174417e-02 5.370174940812604686e-02 6.076373442693636107e-02 6.694664361993227231e-02 7.200837468033477462e-02 7.581891849835181718e-02 7.835775222218778480e-02 7.969984553379010073e-02 7.999500881175175548e-02 7.944414371828299737e-02 7.827508744162274545e-02 7.672004243127610035e-02 7.499600237797050817e-02 7.328911007600623362e-02 7.174350553351650783e-02 7.045491376409201978e-02 6.946892721241969271e-02 6.878361154814124911e-02 6.835571614782520733e-02 6.810948264208589731e-02 6.794691362275842583e-02 6.775842522016421732e-02 6.743301207941806985e-02 6.686731045442720345e-02 6.597318332715094991e-02 6.468364355232475438e-02 6.295708160554869259e-02 6.077988683261451031e-02 5.816765273185399432e-02
6.488215753195746005e-02 6.584821257187925547e-02 6.673700384332159619e-02 6.753813569670016892e-02 6.823252005709136425e-02 6.879309792383854483e-02 6.918686727720106677e-02 6.937878094667303264e-02 6.933824472087996016e-02 6.904897067886436868e-02 6.852265349775499281e-02 6.781606453428069836e-02 6.704925495933909685e-02 6.641909103173153361e-02 6.619744047192732683e-02 6.669987665274201838e-02 6.821640063943579246e-02 7.091731322697109041e-02 7.477408565015293551e-02 7.953604604062165795e-02 8.476932108033917446e-02 8.993026441858628650e-02 9.444222280410873027e-02 9.776098139865462000e-02 9.942803154401320953e-02 9.911547141124971150e-02 9.666629404538396031e-02 9.213351100931871374e-02 8.582248873388584332e-02 7.834116407477248467e-02 7.065279498423508719e-02 6.407608354703220321e-02 6.005505782265212894e-02 5.949893419200736472e-02 6.206302214950319002e-02 6.625585311017151424e-02 7.023611664473303207e-02 7.241348402071841328e-02 7.165274212397948483e-02 6.731554294514081882e-02 5.928635444231215162e-02 4.803028387602164412e-02 3.477976308115363763e-02 2.243592768893123285e-02 1.852688707896760559e-02 2.643960606305105140e-02 3.701520389011777462e-02 4.554090037030141674e-02 5.069435936589598152e-02 5.251508303225055352e-02 5.198604931944755814e-02 5.073351376117405526e-02 5.039371579184857147e-02 5.171168042200559312e-02 5.418523917259665534e-02 5.674326466598824531e-02 5.867981553642252768e-02 6.008664010492133917e-02 6.170814150257240838e-02 6.437867508593707322e-02 6.840393310575762498e-02 7.340429760179752183e-02 7.870861926782737883e-02 8.383978974408982932e-02 8.870502554819773011e-02 9.346608410912270182e-02 9.829630438493446032e-02 1.032805485131374212e-01 1.085676110339702655e-01 1.146302487815765991e-01 1.223334127543243555e-01 1.325966900364525802e-01 1.457741083038271990e-01 1.612068246344752764e-01 1.772921119539264956e-01 1.919751796961844670e-01 2.033643975359564759e-01 2.102428528137241792e-01 2.123189589225706053e-01 2.100771250209642338e-01 2.041948216599291377e-01 1.947739993818795035e-01 1.809223627348427454e-01 1.611171581559583121e-01 1.342520506580438810e-01 1.009432106064148543e-01 6.544019142046647586e-02 4.287062463662007911e-02 5.656047059909365127e-02 8.486296935059182978e-02 1.082431940121001135e-01 1.213949631890337000e-01 1.238296113954327343e-01 1.179920160256621303e-01 1.084025122813232073e-01 1.001467900195824462e-01 9.618528867963212214e-02 9.530532237555079667e-02 9.360710433588069479e-02 8.765432750218113411e-02 7.604265870386907322e-02 5.951652015500147330e-02 4.098287973886493435e-02 2.737289197807665081e-02 2.977822852148764507e-02 4.238448791643734809e-02 5.423606806465803426e-02 6.167141344475837034e-02 6.385375681613200682e-02 6.111834053205848077e-02 5.444302713949455974e-02 4.512812447867291937e-02 3.453770731716497566e-02 2.389615869126838349e-02 1.420007560310325434e-02 6.754731020377805276e-03 6.706178188863803208e-03 1.267518574789327536e-02 1.964581168677595122e-02 2.715437110064280665e-02 3.512708269950622075e-02 4.332646810176998126e-02 5.138485948004904019e-02 5.890250682173327895e-02 6.552660544942259802e-02 7.099856610571343707e-02 7.517418393025396273e-02 7.802402744159203651e-02 7.962051869453490305e-02 8.011689836557070454e-02 7.972215675960506176e-02 7.867508131553470341e-02 7.721977770232613114e-02 7.558434607434547092e-02 7.396383612205732760e-02 7.250815674329590121e-02 7.131524228841544522e-02 7.042941615127876198e-02 6.984449970550857256e-02 6.951081615584882301e-02 6.934493378001793662e-02 6.924088183244600514e-02 6.908167463289317800e-02 6.875022279457289331e-02 6.813899260001497760e-02 6.715802608117298067e-02 6.574113622068958329e-02 6.385025389013537778e-02 6.147803965009411564e-02 5.864898944536681841e-02 5.541935156349413888e-02
6.479254960188511603e-02 6.592043969958923111e-02 6.696872708938172991e-02 6.793513542899121127e-02 6.880825116496268323e-02 6.956738520870740794e-02 7.018353657397824463e-02 7.062185465060014100e-02 7.084621249069658622e-02 7.082669867159267774e-02 7.055087317234839950e-02 7.003929668805859710e-02 6.936477180174498158e-02 6.867234612895872781e-02 6.819278204335774141e-02 6.823633233869655368e-02 6.915061628421176332e-02 7.123607968676902436e-02 7.464075224978682088e-02 7.928341401115737708e-02 8.484481415718922448e-02 9.082251421588799500e-02 9.661378536956020946e-02 1.015961355880429517e-01 1.051948718629119456e-01 1.069394666973054187e-01 1.065132507997649108e-01 1.038000977645149731e-01 9.893127604443832657e-02 9.233570727087511698e-02 8.479275665002378171e-02 7.746259262455525152e-02 7.179494707073157123e-02 6.912162147174025217e-02 6.992097153840784451e-02 7.337291757244236712e-02 7.776370445129515696e-02 8.123950432052037818e-02 8.226878921249114462e-02 7.980314910296182340e-02 7.332774023331040114e-02 6.289639808346657313e-02 4.918590826115839393e-02 3.368794926250964078e-02 1.990743202177848448e-02 1.767267516477276368e-02 2.769271690121503232e-02 3.838789816374486852e-02 4.588016941355247541e-02 4.935300121629847964e-02 4.929103579209715563e-02 4.718930351122063022e-02 4.521408649519721018e-02 4.528310163641434405e-02 4.783832435322545040e-02 5.182708186769108272e-02 5.599695747255804823e-02 5.984195530139568148e-02 6.363787415285039606e-02 6.793051367205261981e-02 7.294318500922573889e-02 7.836075624218447055e-02 8.360642644986045202e-02 8.828401971311497509e-02 9.242103679312034525e-02 9.639302685337136634e-02 1.006472239296800630e-01 1.054821610158961365e-01 1.110867186064150997e-01 1.177866641019047617e-01 1.262161030931755745e-01 1.371459191350112017e-01 1.509731746306549882e-01 1.672116322807093436e-01 1.843721515767590413e-01 2.003123278194564594e-01 2.128522187232762819e-01 2.203997053283538177e-01 2.223550084732421606e-01 2.190867345045233450e-01 2.113874625341477798e-01 1.996243096616833745e-01 1.831615133258378270e-01 1.606105830861074280e-01 1.308936116357105606e-01 9.464770952360852807e-02 5.641219726777305793e-02 3.577663351019284149e-02 5.786511183504017969e-02 8.880659897554341042e-02 1.119199385887578169e-01 1.235628147502826346e-01 1.242235860339916120e-01 1.172668736730277661e-01 1.079649875656967378e-01 1.014183026845647539e-01 9.939627044059502758e-02 9.921359038887095361e-02 9.651935447997780915e-02 8.833660884995127305e-02 7.403315422223077924e-02 5.521666196624115674e-02 3.611570755415351164e-02 2.682927997510787393e-02 3.538330860965570313e-02 4.932278747389744894e-02 6.031748040674424216e-02 6.609854215862896731e-02 6.642650296472431271e-02 6.202001753526581451e-02 5.411210933060880968e-02 4.413382671548931463e-02 3.345933620170422895e-02 2.323554005531312805e-02 1.442523086738243740e-02 8.746410751591899430e-03 9.944147857483699032e-03 1.599880073231283589e-02 2.355508389245288339e-02 3.180083288508372269e-02 4.035177698397929974e-02 4.880309002866261431e-02 5.673487845535155755e-02 6.377385625288047033e-02 6.964083388769792826e-02 7.417432004962858094e-02 7.733356702331672938e-02 7.918669037445419390e-02 7.988922396081400701e-02 7.965763770712573633e-02 7.874143520813593755e-02 7.739658586552557173e-02 7.586227907921666569e-02 7.434234113864801596e-02 7.299212696383407251e-02 7.191124714936757145e-02 7.114204877205965172e-02 7.067329787911302841e-02 7.044805892843193640e-02 7.037445017496492261e-02 7.033787286891858559e-02 7.021346197281751189e-02 6.987778926679684421e-02 6.921915442445583655e-02 6.814606296520137052e-02 6.659370260372832195e-02 6.452840653018840356e-02 6.195024694344861832e-02 5.889403607765635040e-02 5.542911227418211018e-02 5.165832177572705908e-02
6.426841792141180232e-02 6.557487099694654653e-02 6.679220336407123981e-02 6.792654255819993714e-02 6.897522822192803105e-02 6.992574961124554955e-02 7.075572048658970714e-02 7.143416018948464674e-02 7.192451054622631124e-02 7.219005613940628063e-02 7.220264077127971913e-02 7.195561875659586826e-02 7.148156532866929702e-02 7.087391475986835887e-02 7.030863876419619907e-02 7.005660595196430696e-02 7.047043695352159243e-02 7.192801130349590899e-02 7.473060814899137871e-02 7.898902047521615122e-02 8.455502576496672085e-02 9.103153056096088824e-02 9.784340783448833290e-02 1.043278528268041655e-01 1.098173255522751357e-01 1.137092611527249358e-01 1.155264611563945748e-01 1.149728412658893861e-01 1.119876848777663775e-01 1.068006211345265272e-01 9.998754122246802933e-02 9.251622065129148920e-02 8.572952840374206684e-02 8.113047299583549254e-02 7.982195112811672766e-02 8.181786609049956915e-02 8.589948263959103214e-02 9.019132208434170461e-02 9.283545671071241623e-02 9.236126990786279467e-02 8.782554685880113177e-02 7.886953127214585413e-02 6.575355267180041374e-02 4.939329545161809387e-02 3.153103591574157871e-02 1.633796592649780152e-02 1.694476282173541792e-02 2.880080198815858014e-02 3.899593506098909812e-02 4.483424435556232490e-02 4.606221051594096977e-02 4.371294784471984468e-02 4.001214867318525492e-02 3.800476811983536513e-02 3.988405501185398466e-02 4.515200567614133936e-02 5.181472677575203051e-02 5.848426364443360531e-02 6.481759571155551458e-02 7.101690959230315403e-02 7.721783452127577163e-02 8.318749809391848271e-02 8.846659448200923370e-02 9.274622400235982278e-02 9.615244661551920757e-02 9.924568929577372300e-02 1.027523188829427558e-01 1.072403742296892948e-01 1.130128500405773312e-01 1.202953400643063525e-01 1.294936006366813608e-01 1.412010700042279909e-01 1.558270605255559493e-01 1.730495312600074109e-01 1.914993767662668545e-01 2.089365678244442526e-01 2.228497840915458217e-01 2.312084346878517938e-01 2.330494633511188685e-01 2.286062387001840113e-01 2.188193706027947993e-01 2.044027611430230262e-01 1.850752516187901542e-01 1.596499714403121772e-01 1.270837096366875252e-01 8.795527634805448691e-02 4.679569180139318829e-02 2.951105998691661361e-02 5.997592202672734352e-02 9.241097409381612837e-02 1.146682731283205775e-01 1.245593217788068391e-01 1.235464178384938078e-01 1.159383190117245499e-01 1.076343297770744195e-01 1.033072446485749502e-01 1.031307182775202391e-01 1.031379141513726755e-01 9.893793544940787665e-02 8.823306588821391849e-02 7.124754990667347965e-02 5.055733443857581694e-02 3.223443150171811239e-02 2.925270742657026801e-02 4.195111665657646344e-02 5.594979029613718347e-02 6.558725314178534549e-02 6.955076664676627940e-02 6.809382209659683993e-02 6.226125912357262371e-02 5.347744836407389984e-02 4.323145634332332260e-02 3.284156610116937408e-02 2.335627613923896284e-02 1.579105655032122732e-02 1.210574325501980429e-02 1.444308921515797921e-02 2.079957734278562245e-02 2.879600206072316024e-02 3.743392694438866380e-02 4.612223012124225252e-02 5.436780358947262970e-02 6.175453004157767378e-02 6.797129675467213084e-02 7.283254662470689533e-02 7.628172924601395177e-02 7.837962217877418591e-02 7.928208540114768665e-02 7.921189209142213972e-02 7.842862258851418522e-02 7.719976395131020186e-02 7.577532731379915676e-02 7.436756393680511723e-02 7.313674503270732596e-02 7.218342786402943967e-02 7.154709215451554583e-02 7.121047064955456085e-02 7.110838914929429322e-02 7.113961273498699278e-02 7.118015577411215822e-02 7.109671737518190315e-02 7.075922638112684682e-02 7.005180398454086133e-02 6.888172563671049464e-02 6.718618933106126900e-02 6.493689378071015872e-02 6.214260857240394564e-02 5.885007528003882021e-02 5.514369342706056110e-02 5.114446845314594980e-02 4.700851224369911180e-02
6.324304072888325967e-02 6.474864428525420323e-02 6.614899051589084866e-02 6.745792936526398553e-02 6.868192159162418708e-02 6.981792409512857511e-02 7.085227063821504523e-02 7.176080801836050294e-02 7.251059298290114807e-02 7.306361859528590075e-02 7.338329924397626880e-02 7.344469854996683866e-02 7.324952596527412041e-02 7.284638562526313255e-02 7.235498969965803440e-02 7.198907495923660693e-02 7.206590180968769355e-02 7.298270612865011275e-02 7.514191653614019084e-02 7.883133206489137401e-02 8.410674523813210790e-02 9.073893567172734709e-02 9.824575419808311005e-02 1.059771676019436032e-01 1.132104246743351472e-01 1.192344131277060376e-01 1.234220981629756964e-01 1.252962593627500731e-01 1.245927163593759240e-01 1.213231336410407896e-01 1.158376077295795309e-01 1.088815368718996368e-01 1.016197766941444869e-01 9.554539664804549692e-02 9.212418521550903849e-02 9.213766274733765915e-02 9.513615531235958267e-02 9.956638138129980664e-02 1.034284130967412091e-01 1.048702555415989834e-01 1.024979907762841869e-01 9.550594977996283708e-02 8.373551267325175795e-02 6.769847666023195987e-02 4.857730348778061674e-02 2.832654726870357728e-02 1.176161371226670804e-02 1.672133713686606640e-02 2.957665915824553987e-02 3.843875022245029499e-02 4.186303394833480046e-02 4.018923875984127536e-02 3.516132640552159516e-02 3.030152264514356791e-02 3.036860253953063693e-02 3.675761218531518881e-02 4.629046333604146940e-02 5.618415250234082281e-02 6.536480987678254528e-02 7.369141558911582179e-02 8.122509949477514646e-02 8.783339686552239789e-02 9.320092599258249233e-02 9.712337381399281655e-02 9.981117983224344070e-02 1.019690675344606390e-01 1.045768504621358841e-01 1.085021116461167834e-01 1.142368061204019486e-01 1.219742570009188232e-01 1.319181976356192387e-01 1.444736234754364079e-01 1.600403145356738555e-01 1.784510392711222693e-01 1.984538179434685301e-01 2.176868330855510070e-01 2.332494996701356960e-01 2.425980868926090050e-01 2.443459967112562858e-01 2.385742554575262242e-01 2.264149789994971407e-01 2.090293920667648242e-01 1.866123278541155228e-01 1.582633403630784863e-01 1.229847007091948580e-01 8.121032846855595622e-02 3.697578592053619301e-02 2.518413844307595267e-02 6.259581100446769131e-02 9.537755834868283378e-02 1.162591543204870431e-01 1.242612321155066452e-01 1.218221463314011904e-01 1.141884438054759782e-01 1.076442616897994448e-01 1.058851264042133117e-01 1.072609578768246447e-01 1.069079750019213265e-01 1.007746931635369048e-01 8.739528027021414847e-02 6.790891721461338182e-02 4.600726048853509553e-02 3.024612552868606585e-02 3.385592524711326240e-02 4.858099409871700219e-02 6.181215164424347375e-02 6.980216844409788124e-02 7.194666893807616370e-02 6.891448008930811664e-02 6.201012263947834613e-02 5.277293327748058815e-02 4.267346394904852902e-02 3.292468175188862506e-02 2.449794008448999416e-02 1.852119051057919338e-02 1.680300414467188544e-02 2.017217218928631095e-02 2.685614001328191086e-02 3.502798365208242837e-02 4.363795787471662357e-02 5.199947548277215892e-02 5.960149701397571276e-02 6.607593926266985829e-02 7.119955435217868722e-02 7.489179661582914815e-02 7.720090799635180578e-02 7.827975553895158423e-02 7.835534773733757175e-02 7.769608297411841058e-02 7.658016294193831230e-02 7.526778982279117014e-02 7.397897646535894767e-02 7.287809741819309406e-02 7.206566393541964655e-02 7.157715455118972281e-02 7.138807088902432429e-02 7.142382475986081003e-02 7.157275427969737869e-02 7.170058361269550373e-02 7.166490515454161658e-02 7.132862207723277004e-02 7.057162783004307383e-02 6.930028196944125474e-02 6.745448349598383297e-02 6.501236528619118438e-02 6.199284299661877995e-02 5.845643859662622704e-02 5.450493204038348027e-02 5.028040014481277575e-02 4.596389374829193408e-02 4.177296333141405915e-02
6.165223863053170134e-02 6.337793206627978515e-02 6.497757223914905900e-02 6.647075801916764448e-02 6.787234499546929145e-02 6.918925629047141534e-02 7.041811440768962205e-02 7.154407581540543626e-02 7.254119313142089187e-02 7.337465664006333210e-02 7.400542935735041072e-02 7.439807172133663937e-02 7.453283246789679795e-02 7.442309482523741526e-02 7.413851551538008788e-02 7.383181337307287428e-02 7.376195378812823444e-02 7.429804571474775410e-02 7.588090961597794559e-02 7.892645500153565308e-02 8.368992998920625481e-02 9.015311092598692067e-02 9.799386868311023291e-02 1.066406230148250200e-01 1.153680302905515098e-01 1.233943048184616420e-01 1.299667216927891944e-01 1.344380083117678593e-01 1.363391057575773224e-01 1.354513503936658481e-01 1.318784117328576089e-01 1.261146521044049784e-01 1.190952810658841843e-01 1.121806187475007377e-01 1.069646647555440033e-01 1.047817710840765332e-01 1.060242595019513789e-01 1.097956758501987540e-01 1.142576358299460249e-01 1.173137193485653679e-01 1.171367151758873071e-01 1.124406785846010642e-01 1.026048883222014096e-01 8.772746426977828804e-02 6.862586409840094881e-02 4.678205180629438353e-02 2.430089016776950522e-02 6.338501428962612684e-03 1.722214166360928889e-02 2.968747645028195145e-02 3.621404812254761657e-02 3.635718224403873544e-02 3.103445548094530340e-02 2.303550081583364759e-02 1.943179735460513063e-02 2.701447851764170183e-02 4.006153261250793018e-02 5.348742204226059754e-02 6.564502317182138724e-02 7.616273683012712847e-02 8.505635265472372142e-02 9.230109776064793214e-02 9.774488984057184970e-02 1.013108690172119242e-01 1.032896606746076390e-01 1.044852510290003866e-01 1.060748261604175791e-01 1.092170442882419296e-01 1.146547772227690803e-01 1.226360719966729657e-01 1.332187036719466866e-01 1.466322687499993227e-01 1.632593590231410097e-01 1.830807133787757390e-01 2.049491119459902477e-01 2.263393429589861949e-01 2.438855564095921691e-01 2.544434643941966834e-01 2.561377505102449548e-01 2.488832400592268512e-01 2.340587375827340166e-01 2.133941636678433063e-01 1.877084542676691614e-01 1.564938099644395952e-01 1.188192352313318934e-01 7.491448248778710683e-02 2.778044398405552645e-02 2.407490327573989092e-02 6.534600186923639198e-02 9.740975494117823374e-02 1.164904440095592408e-01 1.225958208813018313e-01 1.191432082552574961e-01 1.122552754636303995e-01 1.082076666473255205e-01 1.091446709692110856e-01 1.116308258707377904e-01 1.103959356252284946e-01 1.020279460743927086e-01 8.598370215122225213e-02 6.435657995246395202e-02 4.214687495327663208e-02 3.064210278507446122e-02 3.939074156386734166e-02 5.460385379746945239e-02 6.656299225665279762e-02 7.280809157960056732e-02 7.329395590984648379e-02 6.902847699233438661e-02 6.149597583863891659e-02 5.226624217009897405e-02 4.272295342568281640e-02 3.395541437774776683e-02 2.690187977934775307e-02 2.273830739049160360e-02 2.277378298719631711e-02 2.697735576372002272e-02 3.382330781709212003e-02 4.182079252978708472e-02 4.995744651180576701e-02 5.754515028105720159e-02 6.411539632001088396e-02 6.938352291467192456e-02 7.323116054212465420e-02 7.568551903299190753e-02 7.689111737366931265e-02 7.707580848893368086e-02 7.651464448676678631e-02 7.549508014768284425e-02 7.428636308849682901e-02 7.311517004927844954e-02 7.214877762590694854e-02 7.148630168238574722e-02 7.115775819793727919e-02 7.112992281740647404e-02 7.131735190176116679e-02 7.159664733580607676e-02 7.182213666221116954e-02 7.184146901444961320e-02 7.151001791144813435e-02 7.070332952714487862e-02 6.932714688312657803e-02 6.732480445668766189e-02 6.468204528165935607e-02 6.142956397120923062e-02 5.764380587973500641e-02 5.344671083238623777e-02 4.900506523823679877e-02 4.452961556284217026e-02 4.027239918878443986e-02 3.651675915434483138e-02
5.944625701835578452e-02 6.140736981084422147e-02 6.322058376059855322e-02 6.490786049889543663e-02 6.649027513838573489e-02 6.798398376422845613e-02 6.939659747257344302e-02 7.072452627673661563e-02 7.195178426464884924e-02 7.305066475640555057e-02 7.398469507241979548e-02 7.471443600887413272e-02 7.520698992401721183e-02 7.545037510459906560e-02 7.547386168261580042e-02 7.537427286997554210e-02 7.534499133175465158e-02 7.569760526396873690e-02 7.685622688564730520e-02 7.929906616143531095e-02 8.343814983953005970e-02 8.947354031983960343e-02 9.729516680439055654e-02 1.064797927807423217e-01 1.163650318883898277e-01 1.261511073781580727e-01 1.349984260951354598e-01 1.421149500145928168e-01 1.468383962786008190e-01 1.487179697791204680e-01 1.475968933856602328e-01 1.436933994808132498e-01 1.376712501517531329e-01 1.306721157588272009e-01 1.242383181501365008e-01 1.200008777903950608e-01 1.190701581266746800e-01 1.214009791186260595e-01 1.256722944847671886e-01 1.298007670340683428e-01 1.316228225576539790e-01 1.293688194262383462e-01 1.219096436833778940e-01 1.088732863176357230e-01 9.068472884903300280e-02 6.853306693341471023e-02 4.425293220370277170e-02 2.011516576070301182e-02 1.643042098090129926e-03 1.835392808485999255e-02 2.877681100635524555e-02 3.193302273152133497e-02 2.795474012943265779e-02 1.811314387689542602e-02 7.499720768289121209e-03 1.759496193345293918e-02 3.483560082953657266e-02 5.156931696799072623e-02 6.640238210668993057e-02 7.887636312689620677e-02 8.895131060757927033e-02 9.668248079024464869e-02 1.020805519454351662e-01 1.052169287615070670e-01 1.064675286566140328e-01 1.066924132928883662e-01 1.071840659446840205e-01 1.093353061698651152e-01 1.141710045849769345e-01 1.220932404282468325e-01 1.331054580912717500e-01 1.473067256917795220e-01 1.650745991308417981e-01 1.865369322804168173e-01 2.106291648144610340e-01 2.346004972678065459e-01 2.545232132414094739e-01 2.665519954220523235e-01 2.682535734152430296e-01 2.593667628881949905e-01 2.415844334204662325e-01 2.173484977136549423e-01 1.882798528206036937e-01 1.543947465022571242e-01 1.148656925806236934e-01 6.973560440166044760e-02 2.119242322122754166e-02 2.644890056390422975e-02 6.781869584213305602e-02 9.823014807104066271e-02 1.152029373257502792e-01 1.195549479792211850e-01 1.156766912036331640e-01 1.104149861202258498e-01 1.094826524787748112e-01 1.130095687387001196e-01 1.160937477156324255e-01 1.135483896229268763e-01 1.028024056614453841e-01 8.427162989384938407e-02 6.102098669753176774e-02 3.953076188529431462e-02 3.300189591513210535e-02 4.478849010284156884e-02 5.951666338119029204e-02 6.995662508944937297e-02 7.454851232973525033e-02 7.369368645202699353e-02 6.865256701211856771e-02 6.099801790073597352e-02 5.224748795214784192e-02 4.365160314166513511e-02 3.618741862660469072e-02 3.077090019515052108e-02 2.844340939068151775e-02 2.989162208144629726e-02 3.461821813818128507e-02 4.131218676063647816e-02 4.872567058979498239e-02 5.594571383824574473e-02 6.235536094888754349e-02 6.757678961069586709e-02 7.143400896093091146e-02 7.392075442124110274e-02 7.516525926264851221e-02 7.539110104418061953e-02 7.487661886610771922e-02 7.391617735353915586e-02 7.278623160990609076e-02 7.171843900316637876e-02 7.088125130825460862e-02 7.037055397851470218e-02 7.020898970763189695e-02 7.035270218694157640e-02 7.070357917544528581e-02 7.112484520222654705e-02 7.145803549148144196e-02 7.153977910312429855e-02 7.121723294773989188e-02 7.036135785027917977e-02 6.887753019939470145e-02 6.671327796629407392e-02 6.386323558437095871e-02 6.037171997032411697e-02 5.633361281344205496e-02 5.189442938881723422e-02 4.725037961211051712e-02 4.264836286847369096e-02 3.838295727338820323e-02 3.478081068200260945e-02 3.215415400371970933e-02
5.660753266377854809e-02 5.880520415892018932e-02 6.083724284986307546e-02 6.272338857073249396e-02 6.448719988289694505e-02 6.615171021848029187e-02 6.773484310683672294e-02 6.924526901282486435e-02 7.067941698101994075e-02 7.202027455363990693e-02 7.323849255820910620e-02 7.429627409771975832e-02 7.515466483954778842e-02 7.578516685054415003e-02 7.618687916637532920e-02 7.641015039835699629e-02 7.658609804733787496e-02 7.695684657258147765e-02 7.789265226980147949e-02 7.987143689230702392e-02 8.339568043749476245e-02 8.885020724399515790e-02 9.635639989293738605e-02 1.056984395636108298e-01 1.163483343705052631e-01 1.275538918628297824e-01 1.384422262713825569e-01 1.481170474701128392e-01 1.557496651912373964e-01 1.606693737168563285e-01 1.624562441527232504e-01 1.610351333007939978e-01 1.567646592331067290e-01 1.505039589376548359e-01 1.436124762496872598e-01 1.377876130625175499e-01 1.346204547150998965e-01 1.349085558250623929e-01 1.381349803303207058e-01 1.425786702424328978e-01 1.459501806011757330e-01 1.460579641132112305e-01 1.412410014787818247e-01 1.305955130022548871e-01 1.140790747398983951e-01 9.252735073691037426e-02 6.758327564527386033e-02 4.154536592560301861e-02 1.732481048310358096e-02 7.233928066082610450e-03 2.000869700808067739e-02 2.698096664887860568e-02 2.624082937151632489e-02 1.844902347683021263e-02 7.090938899714220416e-03 1.557963875455757943e-02 3.399452668089509438e-02 5.236079651682842145e-02 6.883703607628458010e-02 8.258618397367796515e-02 9.335913700676574944e-02 1.012047413223159803e-01 1.062682421590397663e-01 1.087828796015224836e-01 1.092225882632846395e-01 1.084667959375747587e-01 1.078219757974542281e-01 1.088044516918223181e-01 1.127007848634892367e-01 1.201651856705592408e-01 1.312783615421330152e-01 1.460952555480957427e-01 1.650269313139513250e-01 1.883564318100266477e-01 2.150689002378453896e-01 2.421022172862197785e-01 2.648487056385036009e-01 2.786499254277426951e-01 2.804430089849715424e-01 2.697855507138858244e-01 2.487635310942052924e-01 2.206958927577525043e-01 1.882153125616863321e-01 1.520210005000532383e-01 1.114386347659766519e-01 6.643785138287165715e-02 2.065403736725278730e-02 3.111868998694742802e-02 6.961881688079371577e-02 9.759887684503833205e-02 1.122970750325927858e-01 1.152074808421936769e-01 1.116637883441031071e-01 1.089518476177650241e-01 1.115492103925356110e-01 1.173646189387308053e-01 1.205525364258805687e-01 1.164119431417738881e-01 1.033168776537442546e-01 8.262697910390764955e-02 5.835267405734999996e-02 3.842983004668539676e-02 3.624484242356643127e-02 4.925671935909401583e-02 6.294816480904398548e-02 7.185556577151383517e-02 7.507303779496057872e-02 7.334075079269748720e-02 6.807256694945722220e-02 6.083504984181840880e-02 5.302518860382571253e-02 4.574214240492106842e-02 3.986330695778600441e-02 3.621744769707842954e-02 3.553103155262111318e-02 3.795347054073484883e-02 4.278742911628175688e-02 4.891595197609244217e-02 5.530662651473450958e-02 6.119417104188538264e-02 6.608654432861646444e-02 6.973068795217146620e-02 7.207255388406975938e-02 7.321419436968526484e-02 7.336818559545232876e-02 7.281153621758096328e-02 7.184219112844647537e-02 7.074115747583008262e-02 6.974266593262799796e-02 6.901393878753529776e-02 6.864514610685854001e-02 6.864902683672136074e-02 6.896860734696659556e-02 6.949076283110633412e-02 7.006322232938839989e-02 7.051291565223644087e-02 7.066402544450955947e-02 7.035453224686828710e-02 6.945038395015395993e-02 6.785673772709858997e-02 6.552606216922278459e-02 6.246325959047005494e-02 5.872835529195447046e-02 5.443766727552726281e-02 4.976462728158360244e-02 4.494126846984110996e-02 4.025988040605853191e-02 3.606917082902407617e-02 3.274770352733212542e-02 3.062632496283355238e-02 2.985758277888309054e-02
5.317535781379547494e-02 5.558559999096007731e-02 5.782280494866814946e-02 5.989925667582610830e-02 6.183596216238509274e-02 6.365874538421913142e-02 6.539335415985592093e-02 6.706020752246258376e-02 6.866962427979080019e-02 7.021844126701017041e-02 7.168884090261357089e-02 7.305004218449523412e-02 7.426341352782885041e-02 7.529166668621060932e-02 7.611308082798681762e-02 7.674192451701389306e-02 7.725573815200609262e-02 7.782768762997152590e-02 7.875607049135285864e-02 8.047253307253848797e-02 8.350097457670371814e-02 8.834736576222411431e-02 9.534237557133896923e-02 1.045081408054038402e-01 1.155151640593331808e-01 1.277311916385482637e-01 1.403163359306223712e-01 1.523255047947145169e-01 1.628064839667594799e-01 1.708972329509673982e-01 1.759271881030507745e-01 1.775231981105892531e-01 1.757156511453429049e-01 1.710329390210506562e-01 1.645555548566133008e-01 1.578644077060005757e-01 1.527694487744729046e-01 1.507324916057020958e-01 1.521537014477988004e-01 1.560213629557885839e-01 1.602438282921046786e-01 1.623718030116688138e-01 1.602420105010453899e-01 1.523751588689557235e-01 1.381821767134612799e-01 1.180472014858465479e-01 9.331232000534910032e-02 6.617817396869583868e-02 3.962791612489692528e-02 1.836014514639009582e-02 1.484206400243221619e-02 2.293610374416475695e-02 2.644685002260221615e-02 2.417473161528797126e-02 2.081402042290454030e-02 2.611258579555518836e-02 4.063321177116589744e-02 5.796777191149046077e-02 7.445080939187943836e-02 8.834910698373256432e-02 9.898163197043484407e-02 1.062804521529278901e-01 1.104872766473788126e-01 1.120109505763706714e-01 1.114468884437905261e-01 1.096683419197402032e-01 1.078829529433866091e-01 1.075662076526628791e-01 1.101745174281423545e-01 1.166891186711675743e-01 1.274400791394186550e-01 1.425782751971289009e-01 1.626213035037728794e-01 1.880262511648813362e-01 2.177812828431534842e-01 2.484012223750608483e-01 2.744607342450245957e-01 2.903685145548605684e-01 2.923606178821958057e-01 2.798128566809504059e-01 2.552931164307344347e-01 2.231822432175266102e-01 1.873674568489368253e-01 1.494165036949930692e-01 1.088490516411769610e-01 6.567110901575781701e-02 2.659674186835423934e-02 3.665527846450979121e-02 7.039470983090967415e-02 9.533294310252160564e-02 1.077490993585868279e-01 1.097081785818243144e-01 1.074091097985461346e-01 1.081198856811003833e-01 1.144078308005083283e-01 1.220985879199714269e-01 1.249935843643191491e-01 1.191460893480759814e-01 1.038915974871146147e-01 8.146255785728581666e-02 5.670233712237551099e-02 3.861351769490201091e-02 3.923146267212510724e-02 5.221732906660270235e-02 6.465360487126478595e-02 7.224235845010744395e-02 7.454402418919467421e-02 7.252192717313735160e-02 6.763674803074985753e-02 6.136196400001574236e-02 5.492911559657439463e-02 4.928138158961532789e-02 4.517294580473044108e-02 4.323379640553105113e-02 4.380709846300837734e-02 4.668373376044622491e-02 5.113147689401664753e-02 5.622932679702673242e-02 6.116474087731212789e-02 6.535825976519232805e-02 6.847933679214780744e-02 7.041865132007092687e-02 7.124424186746892984e-02 7.115124200710021274e-02 7.041036532773078949e-02 6.931924869323144445e-02 6.816015769637996657e-02 6.716679375159415044e-02 6.650198792541188453e-02 6.624689902998140423e-02 6.640099705310920086e-02 6.689088673297102772e-02 6.758531727623801055e-02 6.831370659380867072e-02 6.888595548903123089e-02 6.911186190153677245e-02 6.881886489986467625e-02 6.786717651667045770e-02 6.616169711238813200e-02 6.366051266902723882e-02 6.038023792143315527e-02 5.639897203664989700e-02 5.185813708957732332e-02 4.696484793242436395e-02 4.199617848759706201e-02 3.730388624405443082e-02 3.330822621318866444e-02 3.044846075990916001e-02 2.904920389440212788e-02 2.914265035111768265e-02 3.042037568639022541e-02
4.927830657168255635e-02 5.183946254159675637e-02 5.423692819492043071e-02 5.647042878998500409e-02 5.855271770293675460e-02 6.050690064483656150e-02 6.236213484744856927e-02 6.414806435448440480e-02 6.588873242861767454e-02 6.759701939950557570e-02 6.927077636884142187e-02 7.089172253326499196e-02 7.242793367097015433e-02 7.384055925257278219e-02 7.509543520309137909e-02 7.618049391007369886e-02 7.712994505968163994e-02 7.805521092472304800e-02 7.917897822344492631e-02 8.086070566852843200e-02 8.359034037754811686e-02 8.792161844687533534e-02 9.433695085017521076e-02 1.030865705193725612e-01 1.140793306218522568e-01 1.268704622028941909e-01 1.407264756174799181e-01 1.547215287407041895e-01 1.678381955113951163e-01 1.790688950910665211e-01 1.875227794132826586e-01 1.925408765782542775e-01 1.938170803739057146e-01 1.915162339166882888e-01 1.863695607512372843e-01 1.797033923400895294e-01 1.733128607882495897e-01 1.690593611949779140e-01 1.681739035020582140e-01 1.705799368492759149e-01 1.747601901314102812e-01 1.782928162439939845e-01 1.786312400196357897e-01 1.737201278189607900e-01 1.623597482226510069e-01 1.443849897328226273e-01 1.207150934452589086e-01 9.330029385299680456e-02 6.502336801532558608e-02 3.984785632587554277e-02 2.424566680676240246e-02 2.416192198392240129e-02 2.960311879306771338e-02 3.285012535652620524e-02 3.542333748504134655e-02 4.195687766005540276e-02 5.413174009427910299e-02 6.941158391752744183e-02 8.455765467065592955e-02 9.735946083390395467e-02 1.067515307655612644e-01 1.125419041208608195e-01 1.150812140795269001e-01 1.150005615844078982e-01 1.130691509098628728e-01 1.101505284975893700e-01 1.072382770332840074e-01 1.055539570312857001e-01 1.065442998655295043e-01 1.115378636289050818e-01 1.213189243006496110e-01 1.363429569617337356e-01 1.573524311969277389e-01 1.850078481481942649e-01 2.182341746923942005e-01 2.529844659380678928e-01 2.828649286434991583e-01 3.012312820018112625e-01 3.035505501126924965e-01 2.890200337623319848e-01 2.607843275153177709e-01 2.244868623709710131e-01 1.855446509257963339e-01 1.466000994019081294e-01 1.073458033366179454e-01 6.767389468022819154e-02 3.559802583632373091e-02 4.207795344213059729e-02 6.986242500267454691e-02 9.132560237320731800e-02 1.016249548468950853e-01 1.033006433901823007e-01 1.032569494735905286e-01 1.081068243537579993e-01 1.180037436432032349e-01 1.271482639817801963e-01 1.295076464418108697e-01 1.220156835217649643e-01 1.049083440709006332e-01 8.115624264790652354e-02 5.619747468965061860e-02 3.941505796884477164e-02 4.104983029758497992e-02 5.326421261020784781e-02 6.452475993608990101e-02 7.123313616773531420e-02 7.324283535714222471e-02 7.161606196480060915e-02 6.775609717928456066e-02 6.297411847777538429e-02 5.830882495961382112e-02 5.453016217586803549e-02 5.220714569723791665e-02 5.169303875475486643e-02 5.300340679600386296e-02 5.575208929790459456e-02 5.927833467839225406e-02 6.287515232900352247e-02 6.596621579508581135e-02 6.818479966738505427e-02 6.938160155446186639e-02 6.959444726015970306e-02 6.900036887268810870e-02 6.786163292842795070e-02 6.647297258220659366e-02 6.511507927138643348e-02 6.401795185078248962e-02 6.333639210859517976e-02 6.313845331139715522e-02 6.340595288480144198e-02 6.404465089102219510e-02 6.490094533446492953e-02 6.578209758057901313e-02 6.647765161776610088e-02 6.678032480874808441e-02 6.650504441117836840e-02 6.550510604030444772e-02 6.368479723441329565e-02 6.100832017008320229e-02 5.750544657209094579e-02 5.327502241935326566e-02 4.848819217579366375e-02 4.339386127247033681e-02 3.832844483909218086e-02 3.372633054002779213e-02 3.010647092136832861e-02 2.797109325701426993e-02 2.757334290240867278e-02 2.872100363566183756e-02 3.087903629869455033e-02 3.345522972124922306e-02
4.517398510372455656e-02 4.777442526557535568e-02 5.024252781699894282e-02 5.256146543174389230e-02 5.473031061342470416e-02 5.676326536615756979e-02 5.868691697102671606e-02 6.053547009930831252e-02 6.234433018079442446e-02 6.414292513907197957e-02 6.594809895209395589e-02 6.775961352525587678e-02 6.955916658644839545e-02 7.131396769467281127e-02 7.298556391644714370e-02 7.454450451865352045e-02 7.599154720113081296e-02 7.738590645593934614e-02 7.887931351376960276e-02 8.074954262012550010e-02 8.341730499726658643e-02 8.741969448552734667e-02 9.331611663568796511e-02 1.015361969792415581e-01 1.122291832314467747e-01 1.251849305049926309e-01 1.398465421355833682e-01 1.553826233543850743e-01 1.707815463634749509e-01 1.849522537611981432e-01 1.968326757463414733e-01 2.055098929050626355e-01 2.103520762868973382e-01 2.111460562267315211e-01 2.082259487430873079e-01 2.025621649526895829e-01 1.957472156513907491e-01 1.897675165482394233e-01 1.864525769494351781e-01 1.866897225823690720e-01 1.898549710986204841e-01 1.939320661471111151e-01 1.962289851086218007e-01 1.941895574946954917e-01 1.859746224072685583e-01 1.707867689232487607e-01 1.490086696495870611e-01 1.222042504351449760e-01 9.302576586098235123e-02 6.515340486112961016e-02 4.359471746063715847e-02 3.435925286701129594e-02 3.690391544543276947e-02 4.326431050335836914e-02 5.046298585996553815e-02 5.978921789639013440e-02 7.213482672487284142e-02 8.624881105953154103e-02 9.977067578287550365e-02 1.106315468466360780e-01 1.176990916999212516e-01 1.208241368412283911e-01 1.205930369017436110e-01 1.179912846703258661e-01 1.140849300618728412e-01 1.097749745561232004e-01 1.057390780339851760e-01 1.026922915234820960e-01 1.017960479715185884e-01 1.046519646088393402e-01 1.127118161958056836e-01 1.270299512851713053e-01 1.487536326224313254e-01 1.787826690381618955e-01 2.158831997808186021e-01 2.552842108510144925e-01 2.894733640984799572e-01 3.106438418194947260e-01 3.134327179191265245e-01 2.968635660647033214e-01 2.647525017824783333e-01 2.242156466347172417e-01 1.825059407686570601e-01 1.435537884847204460e-01 1.070527567048992351e-01 7.212606934810927850e-02 4.532359004410604214e-02 4.679422452326642556e-02 6.782744905525735224e-02 8.556430546809458415e-02 9.408983042449088618e-02 9.631148977633852137e-02 9.955420993918316641e-02 1.090149242317931394e-01 1.222692182817584627e-01 1.325313393369330628e-01 1.342889638561676202e-01 1.253567174923943262e-01 1.067448636862608213e-01 8.196648549158856711e-02 5.670804040928913159e-02 4.004224680862102093e-02 4.104525751841817116e-02 5.215301684512813757e-02 6.260855221300905271e-02 6.909509764808813292e-02 7.158139398850307811e-02 7.110278487780494205e-02 6.891321046007420348e-02 6.610954324724650777e-02 6.351072886657249672e-02 6.167477140258545432e-02 6.093203291726067422e-02 6.136800546652138033e-02 6.279600260903278608e-02 6.480209627008293172e-02 6.687270252777390012e-02 6.853872779589970099e-02 6.947529206720001738e-02 6.954119123648271061e-02 6.877082737891873632e-02 6.733718231095779660e-02 6.550104173678150676e-02 6.355727683774871350e-02 6.178565517124223749e-02 6.041132998845812063e-02 5.957832687294414842e-02 5.933742135341781715e-02 5.964755201996164297e-02 6.038788321822608635e-02 6.137671143876482355e-02 6.239379580056425567e-02 6.320365118170293006e-02 6.357808554897852182e-02 6.331662918365231485e-02 6.226376375464752477e-02 6.032226115025948743e-02 5.746255147701319344e-02 5.372883520077689073e-02 4.924364940826700399e-02 4.421386039433951309e-02 3.894240013751110868e-02 3.384940519479846116e-02 2.949374537013697839e-02 2.653545636364290985e-02 2.550877280148728179e-02 2.644270352636142810e-02 2.879279139809276869e-02 3.181988343474122932e-02 3.491329051029849750e-02 3.766011398046117259e-02
4.128832999556691918e-02 4.376008251838908736e-02 4.615397464855455767e-02 4.843531249256120830e-02 5.058574872209033874e-02 5.260496087934320164e-02 5.451035118106149768e-02 5.633431614402015924e-02 5.811892107167588445e-02 5.990835158117817361e-02 6.174022529374714047e-02 6.363751348460899848e-02 6.560315317862548679e-02 6.761924409274862324e-02 6.965212856418270815e-02 7.166401412773476531e-02 7.363146168197801100e-02 7.557096185145360800e-02 7.757119167157877637e-02 7.982882153149958859e-02 8.267805201845875029e-02 8.659356567258796877e-02 9.213977190790662020e-02 9.985291370499645158e-02 1.100843839451133704e-01 1.228712509390776364e-01 1.378860130464403255e-01 1.544645951301336917e-01 1.716792952470332367e-01 1.884307323456925198e-01 2.035521643712097095e-01 2.159291978500787190e-01 2.246370961559737978e-01 2.290923550714618340e-01 2.292076817903324903e-01 2.255278270553227604e-01 2.193007524988242751e-01 2.123969653150766246e-01 2.069490390868548302e-01 2.046454461780339018e-01 2.059088057332226218e-01 2.095127908450231391e-01 2.129751143009560588e-01 2.134236000856061521e-01 2.084133754962692042e-01 1.964608204551112902e-01 1.773139365048602978e-01 1.520290902024536706e-01 1.229062333999533657e-01 9.335926473889018251e-02 6.788486022976773782e-02 5.195871040070865199e-02 4.902704793133923211e-02 5.542184954074023950e-02 6.588181525772886238e-02 7.858425663067682143e-02 9.287592611642241092e-02 1.073458710649882047e-01 1.199137801185776869e-01 1.287031647198310091e-01 1.327182976349193244e-01 1.320596489850757449e-01 1.277615286198779398e-01 1.214035649678634338e-01 1.145951960731988878e-01 1.084316230676032194e-01 1.032225560672419690e-01 9.890036876765256890e-02 9.597282501930240461e-02 9.610245556626936803e-02 1.015737451637883232e-01 1.144311946823526743e-01 1.364954783935437288e-01 1.689391751659415075e-01 2.102321471078714699e-01 2.547084864633117340e-01 2.936122966584159832e-01 3.178885826395047576e-01 3.212924745467090060e-01 3.026752608835158731e-01 2.666106441443757968e-01 2.218983048375728351e-01 1.779626561912092120e-01 1.402202291590828875e-01 1.079285419902304005e-01 7.830039552930863345e-02 5.470933529008723678e-02 5.045789436973328879e-02 6.420544606860682790e-02 7.814504764270456538e-02 8.541095954714565675e-02 8.913264530483790138e-02 9.660544612671456699e-02 1.108690053281171511e-01 1.271677040944838855e-01 1.383566655916487753e-01 1.396061457091544722e-01 1.295162183899704611e-01 1.097012705382890141e-01 8.399065070291027169e-02 5.795858913579683691e-02 3.988649059066384783e-02 3.879577689126429557e-02 4.881033318810210075e-02 5.913774075889172144e-02 6.627698282418269249e-02 7.012723322391492542e-02 7.158126497157081547e-02 7.166850601380210517e-02 7.122843590463030783e-02 7.082814286414947091e-02 7.078325762099652030e-02 7.119169212174174255e-02 7.195768394273638346e-02 7.283220503100062970e-02 7.348867837980775641e-02 7.361773722742465109e-02 7.300807857531965706e-02 7.159126747623897891e-02 6.944711637294372075e-02 6.677826815229892521e-02 6.386629013975343716e-02 6.102061998424793826e-02 5.852925919058656751e-02 5.661776415735142454e-02 5.542116583740474417e-02 5.497139708026584776e-02 5.520001714311429525e-02 5.595306292237271772e-02 5.701329754125838284e-02 5.812562804728209354e-02 5.902292893604928203e-02 5.945057976679010009e-02 5.918842729595581026e-02 5.806909128192739439e-02 5.599195981862701427e-02 5.293297540873612844e-02 4.895140710541477647e-02 4.419638438547237452e-02 3.891842413939620993e-02 3.349461346534025191e-02 2.847584731781169567e-02 2.463042058286240427e-02 2.281522306421274529e-02 2.343602534201659829e-02 2.600650773707866015e-02 2.958385093376132702e-02 3.336479686568013386e-02 3.682589762815244999e-02 3.965323891751403734e-02 4.166736097429190461e-02
3.822102647767623707e-02 4.035595200868499766e-02 4.248056859753884112e-02 4.454673262439857312e-02 4.651920026271532532e-02 4.838024180836733579e-02 5.013258193408268865e-02 5.179995530391468678e-02 5.342458413325854721e-02 5.506118827432683605e-02 5.676783853786147166e-02 5.859500548283447935e-02 6.057521460630253818e-02 6.271627551066531747e-02 6.500073003899223267e-02 6.739309765456003021e-02 6.985530862597100210e-02 7.236998302836057662e-02 7.497082137969651727e-02 7.777821568119269724e-02 8.103440328162163364e-02 8.512468942968742791e-02 9.056198906756389444e-02 9.791206493876726535e-02 1.076606607790348002e-01 1.200646102627615369e-01 1.350472899450806397e-01 1.521695326641515078e-01 1.706637726603305316e-01 1.895046441372685297e-01 2.075011079569852868e-01 2.234088864938608698e-01 2.360661153687932112e-01 2.445517191814433056e-01 2.483591451758148660e-01 2.475684062271898966e-01 2.429828588316648719e-01 2.361655202783281005e-01 2.292613692493364608e-01 2.244737280921434985e-01 2.232131000244511609e-01 2.253159514023651555e-01 2.289266253886526881e-01 2.311686587685723160e-01 2.291207817626558785e-01 2.206094457584624746e-01 2.046745869354465452e-01 1.817601547095673842e-01 1.537011054259558029e-01 1.235769324625356075e-01 9.554883521328855212e-02 7.472911680999178019e-02 6.598869406325910680e-02 6.984779932791583545e-02 8.184902790581854992e-02 9.783656088257504380e-02 1.151835949026742273e-01 1.314890266983137490e-01 1.442751924049585355e-01 1.515334675471288195e-01 1.523310015627270253e-01 1.470844489093084406e-01 1.374430205054941179e-01 1.258555539305043214e-01 1.148509204923814225e-01 1.060657201685974160e-01 9.952114926143632023e-02 9.410131588048760432e-02 8.922009101767378048e-02 8.622222797246015258e-02 8.822769157836957143e-02 9.872481747929652551e-02 1.206080441621642380e-01 1.553488536129846997e-01 2.009441273176398313e-01 2.506970078614198516e-01 2.945431140717108542e-01 3.221274608205622059e-01 3.262763997228795287e-01 3.056578107847148229e-01 2.656682039847442778e-01 2.169921281106726441e-01 1.715920651030326538e-01 1.365187557099016846e-01 1.097744624598572249e-01 8.534937349924050232e-02 6.319436362200427093e-02 5.289808543629250653e-02 5.904182857847576488e-02 6.928055610152618338e-02 7.595121922237285661e-02 8.218921132644710359e-02 9.463289633591258354e-02 1.136485071480344833e-01 1.327210749723888306e-01 1.448034167815713535e-01 1.457447741557858223e-01 1.347800716484248151e-01 1.139502880737135598e-01 8.720254456769883922e-02 5.973784438767885258e-02 3.874063938180768996e-02 3.409936258392326502e-02 4.336261304968946906e-02 5.459310344684368405e-02 6.346697545779593497e-02 6.964252643948230792e-02 7.378229343551662156e-02 7.663668032394432839e-02 7.875619886941576109e-02 8.044246118610946794e-02 8.178742438356856326e-02 8.273092562898509694e-02 8.311909382556632864e-02 8.276689265619120717e-02 8.152252486559866118e-02 7.932163138605331787e-02 7.621866626067339001e-02 7.239009318603224774e-02 6.811231106541525138e-02 6.372226937752366316e-02 5.957006856322114713e-02 5.597176525970873340e-02 5.316875667233175728e-02 5.129866602950564763e-02 5.038152350018650777e-02 5.032288771695328511e-02 5.093176833624257771e-02 5.194784891253446946e-02 5.307208396238478898e-02 5.399673185213754029e-02 5.443286264429829380e-02 5.413423045274040613e-02 5.291665991031556382e-02 5.067251613752803141e-02 4.738072409918371586e-02 4.311435222885177942e-02 3.805055870701062881e-02 3.249334455487595114e-02 2.693051392691411805e-02 2.215168694662178125e-02 1.933267277777822243e-02 1.950321732000171934e-02 2.237768106024470502e-02 2.667524907248334728e-02 3.130361691073482028e-02 3.561333140364853628e-02 3.923885296448480914e-02 4.197437880613728162e-02 4.371193834530142514e-02 4.441069834286996004e-02
3.663535816666028955e-02 3.825387327223071093e-02 3.991223153250306188e-02 4.156180602225045123e-02 4.315870164187956409e-02 4.467104214824071245e-02 4.608549381883078611e-02 4.741211260882319256e-02 4.868641798218444061e-02 4.996750673160865741e-02 5.133129715565183659e-02 5.285893473791668240e-02 5.462205702637202426e-02 5.666850321438946653e-02 5.901310466839779917e-02 6.163751938689891047e-02 6.450090815785146370e-02 6.756092187590875819e-02 7.080314012557342718e-02 7.427653648248548623e-02 7.813105751604607074e-02 8.264891527341322597e-02 8.825345729590350352e-02 9.547369824044768527e-02 1.048506175273362651e-01 1.168001455383717857e-01 1.314793087753957368e-01 1.487028385134824549e-01 1.679255420539886023e-01 1.882766460828666777e-01 2.086286405897319340e-01 2.276938989807953118e-01 2.441504214628179847e-01 2.567982483722268117e-01 2.647427535036913637e-01 2.675924203639496457e-01 2.656456616949445237e-01 2.600179033956648289e-01 2.526185148828204441e-01 2.458381947920380561e-01 2.418365531993816320e-01 2.415837932265803845e-01 2.442229803478503936e-01 2.472876469928750320e-01 2.476328984227753327e-01 2.424704011321616171e-01 2.300980241014158600e-01 2.102640882001504674e-01 1.842402745049144253e-01 1.546871738005798913e-01 1.254229916136224976e-01 1.012280447345562800e-01 8.736065477499450893e-02 8.713256490894641382e-02 9.873179319291069955e-02 1.172725177432950017e-01 1.381775591712779694e-01 1.575221022960914818e-01 1.718481874166844781e-01 1.785717179322747483e-01 1.765554043919161376e-01 1.664183687366969644e-01 1.504436215040597935e-01 1.321207482408795209e-01 1.152930131776524342e-01 1.027131984381509655e-01 9.447390713341916046e-02 8.824095777353208048e-02 8.187234415233439477e-02 7.589040659955754997e-02 7.391278311642919541e-02 8.113235168865816360e-02 1.020532468421708194e-01 1.385528390368859497e-01 1.880531570859053370e-01 2.428214677437195712e-01 2.915048484666034057e-01 3.224177382002150760e-01 3.273976759836180750e-01 3.048884778138898355e-01 2.611374973615176454e-01 2.088954903756534975e-01 1.630714773402357487e-01 1.323908677805615275e-01 1.122968768346235546e-01 9.251392324853345561e-02 7.044090532286777229e-02 5.409265878592794952e-02 5.252954076460351202e-02 5.929966474313449337e-02 6.615124907493960538e-02 7.589274688397863733e-02 9.375730222800734981e-02 1.173253314841632006e-01 1.390049232484398822e-01 1.520677604485672074e-01 1.529334267774259959e-01 1.413142536573519237e-01 1.195381065536941512e-01 9.155506423706005759e-02 6.209442635470788924e-02 3.699677959678849409e-02 2.698157892864297067e-02 3.622520695337259206e-02 4.983880305906394914e-02 6.167851369488054625e-02 7.110565751548250657e-02 7.853185922322813983e-02 8.441049787917501157e-02 8.900451936341655101e-02 9.238378078400917570e-02 9.449306512147960524e-02 9.522880593752447442e-02 9.450530983063186452e-02 9.230633322884364278e-02 8.871910758179921141e-02 8.394734941604124756e-02 7.830207613099800235e-02 7.217313667403481292e-02 6.598785716522111156e-02 6.016468275881550754e-02 5.506900589959111414e-02 5.097621672921878733e-02 4.804479350792316417e-02 4.630153690657104470e-02 4.564170318286010775e-02 4.584582825733329176e-02 4.661057569317773874e-02 4.758652909715142820e-02 4.841574315156327996e-02 4.876489043333689238e-02 4.835246034342501747e-02 4.696960366784855984e-02 4.449478915857482675e-02 4.090340423696605526e-02 3.627556643102283762e-02 3.081062455351364637e-02 2.487182799708363701e-02 1.912990068671112723e-02 1.493922051494406961e-02 1.438482229970209671e-02 1.778758560684402801e-02 2.311147488798343322e-02 2.879717642598017546e-02 3.409618648044949324e-02 3.862754922995745299e-02 4.217791477503748249e-02 4.462995337474324337e-02 4.593337013476589403e-02 4.609006732253817518e-02 4.514430756942171968e-02
3.696680418998362500e-02 3.803812168557176715e-02 3.914195616319555288e-02 4.024374722566589208e-02 4.130459015320217531e-02 4.228855574764795594e-02 4.317115969377572499e-02 4.394800967066859326e-02 4.464236472830816066e-02 4.530990412067360112e-02 4.603853634753508894e-02 4.694102543769333030e-02 4.813935466776516486e-02 4.974270984122481504e-02 5.182504632437578973e-02 5.441076624784311339e-02 5.747537676859443279e-02 6.096270516512077020e-02 6.481519215430694980e-02 6.901189781704358817e-02 7.360916120454968903e-02 7.877804106422520158e-02 8.482837897346177936e-02 9.220299054559664975e-02 1.014242827680902903e-01 1.129892481488325023e-01 1.272361146434779211e-01 1.442254916805294496e-01 1.636701867570584668e-01 1.849213115010052977e-01 2.070010146578363242e-01 2.286728335698308689e-01 2.485481159483794167e-01 2.652305589848459322e-01 2.774982844980742325e-01 2.845156322357541567e-01 2.860556765069350305e-01 2.826964065443255958e-01 2.759210505113542378e-01 2.680014319055119554e-01 2.615068538128817455e-01 2.583926708455102639e-01 2.590117424399461799e-01 2.617443417228709213e-01 2.635997387600848563e-01 2.613596666296417736e-01 2.526072808631858457e-01 2.363428263556310027e-01 2.131963471941900889e-01 1.853338954002056171e-01 1.561804344215825535e-01 1.301397201858338348e-01 1.123581719414744051e-01 1.075875652253258236e-01 1.169999239214975922e-01 1.368038091433946002e-01 1.611417070111377525e-01 1.843261998181573991e-01 2.014413584030728954e-01 2.088649386220117199e-01 2.048924950255226751e-01 1.901067447663880583e-01 1.673008425948942779e-01 1.409942589786800093e-01 1.165614308800017318e-01 9.854558079690840799e-02 8.793901810346650694e-02 8.132186382344754050e-02 7.461090365994886564e-02 6.709936775186922664e-02 6.218983672519955846e-02 6.587923441664432500e-02 8.432506911820987494e-02 1.206648909258321856e-01 1.723836925688609079e-01 2.309677231740681347e-01 2.837933056538242682e-01 3.177481993657679804e-01 3.235557558700132286e-01 2.993342114845032320e-01 2.521503618254127832e-01 1.969754948719258936e-01 1.521475590411631995e-01 1.278866093896786904e-01 1.152076898581803205e-01 9.921705822917048501e-02 7.625602082681698368e-02 5.415556362216870923e-02 4.502599771802655304e-02 4.863573416150712703e-02 5.649824144714644947e-02 7.058565770005618967e-02 9.400641112830017410e-02 1.218826235821726806e-01 1.461061176356571456e-01 1.602874358487680340e-01 1.612760443276042843e-01 1.491431973868398986e-01 1.264331551084485472e-01 9.708427824495684255e-02 6.541571567019303923e-02 3.583972962809439666e-02 1.777709696251073002e-02 2.843168593981596284e-02 4.635773523421248682e-02 6.229027261978248992e-02 7.563667586330938275e-02 8.663003841176132591e-02 9.544795153865429094e-02 1.021072481233995799e-01 1.065246458239441779e-01 1.086089860585013334e-01 1.083383592186094868e-01 1.058091686989119373e-01 1.012566369378570669e-01 9.504957448954662325e-02 8.766351378584739951e-02 7.963789205091402479e-02 7.152459431069423113e-02 6.383603523123407286e-02 5.700052190272354713e-02 5.133053342483853004e-02 4.700563933203757289e-02 4.406728712988379482e-02 4.242130220400804064e-02 4.184823580347196703e-02 4.202637394614851252e-02 4.256899248844475681e-02 4.306928041518396505e-02 4.314327686002599610e-02 4.246459458506824519e-02 4.078908631402190094e-02 3.797003655418327434e-02 3.396574914639283183e-02 2.884352342660065696e-02 2.279134180776887231e-02 1.618364181452829412e-02 9.979876368606682008e-03 7.746979248295566590e-03 1.237652915890409371e-02 1.923863712123964273e-02 2.616717869089449713e-02 3.252902725080630830e-02 3.801287367673992362e-02 4.242498840092961271e-02 4.564522590736910107e-02 4.761296760628969810e-02 4.831960800954551022e-02 4.780229857832753171e-02 4.613780952737896179e-02 4.343661153630837962e-02
3.912271848603376262e-02 3.983147527748446409e-02 4.050297348125087016e-02 4.111731277206494284e-02 4.164622129177193016e-02 4.205730086404168427e-02 4.232090214209224127e-02 4.241935019370528248e-02 4.235788355602957550e-02 4.217614960937631635e-02 4.195817203904458198e-02 4.183718173304722121e-02 4.198996666358462831e-02 4.261533854973768159e-02 4.389635865027505940e-02 4.595716046097811369e-02 4.883483350962630754e-02 5.248257414212045141e-02 5.680316812245976565e-02 6.169853478041965877e-02 6.712114129096719006e-02 7.311939299101358203e-02 7.987161267371528650e-02 8.769961336594206402e-02 9.704784266303953522e-02 1.084161398711375318e-01 1.222494734441070124e-01 1.388102497814411584e-01 1.580694106362736662e-01 1.796418568250362502e-01 2.027724833872714960e-01 2.263688954641883966e-01 2.490780884531703654e-01 2.694084757437272271e-01 2.858988997695393053e-01 2.973312469231899624e-01 3.029736821498479893e-01 3.028265074554944980e-01 2.978173738629882328e-01 2.898486476106597043e-01 2.815416990051203827e-01 2.755235957178980843e-01 2.733382068106969820e-01 2.745531664072372036e-01 2.767880232784972749e-01 2.767076523173953584e-01 2.712968231074606718e-01 2.588003433982554724e-01 2.391538066773280236e-01 2.139739770429178178e-01 1.862490340298573743e-01 1.599492950785625922e-01 1.398165251210609084e-01 1.310145297557699373e-01 1.370378816996690452e-01 1.564882993300567016e-01 1.834961510148673536e-01 2.108049633691054525e-01 2.317180003443513048e-01 2.411334934875528357e-01 2.363703976078808389e-01 2.176604110697378525e-01 1.880963189565619809e-01 1.530768940523399291e-01 1.194301694995940633e-01 9.392176139476339503e-02 7.980633778431771297e-02 7.346585770695274187e-02 6.870523750201688873e-02 6.358581666552241829e-02 6.067197001793538796e-02 6.351970366943704427e-02 7.676131234486847921e-02 1.072661802662354530e-01 1.563779856615591934e-01 2.156756120742196192e-01 2.709064712771141470e-01 3.071088480049009584e-01 3.135770388055307833e-01 2.878821236518283588e-01 2.377876975273028048e-01 1.806171037190391071e-01 1.387709017170620784e-01 1.233001895640341017e-01 1.183363528352961297e-01 1.050972823431671338e-01 8.057429078827429980e-02 5.331892579379526181e-02 3.707498906742483225e-02 3.780352731824798002e-02 4.748020722952897565e-02 6.649083685957180023e-02 9.533890515215594219e-02 1.272964382047503673e-01 1.540508798256827183e-01 1.694666334065199065e-01 1.707143677113122648e-01 1.581692405678193636e-01 1.345860661321590379e-01 1.039409131256481961e-01 7.030965512841344522e-02 3.709698980295058485e-02 8.149869751081839642e-03 2.277044200673831315e-02 4.635768026275659953e-02 6.684835709694804395e-02 8.427034426610491291e-02 9.867798238919345266e-02 1.099772067065465930e-01 1.179964784523244298e-01 1.226006647008813510e-01 1.237853763655688832e-01 1.217302487716803022e-01 1.168103541413249430e-01 1.095730513702273395e-01 1.006896985622981466e-01 9.089185143177062887e-02 8.090136505879313988e-02 7.136355230469206001e-02 6.279232956159892798e-02 5.553579723624429976e-02 4.976824702580855825e-02 4.550726477536018444e-02 4.264328411751992787e-02 4.096407072389518511e-02 4.016859327333948543e-02 3.988283046185824715e-02 3.969112376018525679e-02 3.918101032290902813e-02 3.798847644948497720e-02 3.583277474480467406e-02 3.253700869893049602e-02 2.803535821592318886e-02 2.236952115598236923e-02 1.567761868000720066e-02 8.183138367844093250e-03 8.336965994458562157e-04 8.267548862579091051e-03 1.648094748031971729e-02 2.433092910283132793e-02 3.152558413645470403e-02 3.781998910817004067e-02 4.301856848541653344e-02 4.697969156765122861e-02 4.961752335694758625e-02 5.090106080212953438e-02 5.085089912929807721e-02 4.953447278868431530e-02 4.706067151790403053e-02 4.357499316904984987e-02 3.925699893940868407e-02
4.251012862092089922e-02 4.317654671347982004e-02 4.371497001628439627e-02 4.410895210832642410e-02 4.433413385479596791e-02 4.435917950599434917e-02 4.414909779798744521e-02 4.367145306079094069e-02 4.290583259711767267e-02 4.185680959631123133e-02 4.057041847492883629e-02 3.915338695778289996e-02 3.779189359643005119e-02 3.676059602871731974e-02 3.640334007947464146e-02 3.706546805035843689e-02 3.898793107799470442e-02 4.222757442573398662e-02 4.666794666821353493e-02 5.210621595111219334e-02 5.835171864333960762e-02 6.529805769850645369e-02 7.296729911653600242e-02 8.153257338604311122e-02 9.131659725445462339e-02 1.027558362400633474e-01 1.163225519944559999e-01 1.324114693195387327e-01 1.512153832241370510e-01 1.726203807485496566e-01 1.961423300418060622e-01 2.209127116538969759e-01 2.457150512943917786e-01 2.690735570394301446e-01 2.893968668824753454e-01 3.051773512363913365e-01 3.152388879347248207e-01 3.190131601624878188e-01 3.168039182252167518e-01 3.099634046521639874e-01 3.008482081542862008e-01 2.923680202113663196e-01 2.870190765476784978e-01 2.856932047989785839e-01 2.870556700238541814e-01 2.880806403298291074e-01 2.853851262325668992e-01 2.765162548807050813e-01 2.606949751147226713e-01 2.389604391706891262e-01 2.138494775088547462e-01 1.888688200002342776e-01 1.681710244349760852e-01 1.566044400098744183e-01 1.589050122769428697e-01 1.764334980405517783e-01 2.047919927978065213e-01 2.359012022968512423e-01 2.612276032378099133e-01 2.738210286823932749e-01 2.695971173629698736e-01 2.480675908705597676e-01 2.123605390941379345e-01 1.685502997303312545e-01 1.246313928014463196e-01 8.943161810449322402e-02 7.000907325125400871e-02 6.503549929587318368e-02 6.618419786017674944e-02 6.967493136843469492e-02 7.589020417757134929e-02 8.344732106218788470e-02 9.176540995376294974e-02 1.087293140314548739e-01 1.454186682106121953e-01 1.987745779894764531e-01 2.528194451338255377e-01 2.896199538999880696e-01 2.962876351233767469e-01 2.693901924675131121e-01 2.171243275326328326e-01 1.593100292645864835e-01 1.233639003190170891e-01 1.193462108401988214e-01 1.217269353630473228e-01 1.100225098789156808e-01 8.345649895998547008e-02 5.189746849672493417e-02 2.944710498527201847e-02 2.736775759097828317e-02 3.952582052264630441e-02 6.368476259030414477e-02 9.765718043286432393e-02 1.334800376857775139e-01 1.627261673972253964e-01 1.794268359919961031e-01 1.810298326345834707e-01 1.682112288858162719e-01 1.439513508208004333e-01 1.123063135846110588e-01 7.728224703743589996e-02 4.215108835030084017e-02 1.088289811578062490e-02 2.467295016469814306e-02 5.201727839622114630e-02 7.656235825826010477e-02 9.768141804458024824e-02 1.149501905247333478e-01 1.279593520711309607e-01 1.364151743615618639e-01 1.402450849270079070e-01 1.396560746684243071e-01 1.351381607837528753e-01 1.274220068096693637e-01 1.174049650796405581e-01 1.060597395890282013e-01 9.433790773725458934e-02 8.307848798333192231e-02 7.293110719290120392e-02 6.430521291120576410e-02 5.735911972986629942e-02 5.203712069664334638e-02 4.814199112333049368e-02 4.540654446473229439e-02 4.353082338357741610e-02 4.218532872483610890e-02 4.100973313572293250e-02 3.963211802300166398e-02 3.770919761088982469e-02 3.497263816175755907e-02 3.126979026397203043e-02 2.660143892744583349e-02 2.118626509299004201e-02 1.566889585206405686e-02 1.183728230202972694e-02 1.281662088615146203e-02 1.820346655475688774e-02 2.516230210717423227e-02 3.225470533282157742e-02 3.882643526626684827e-02 4.449672507754533907e-02 4.901645779902524119e-02 5.222706278807397184e-02 5.404534406113408601e-02 5.445499246268554333e-02 5.349957101080170946e-02 5.127590635801991537e-02 4.792841682387984775e-02 4.364601766894372209e-02 3.866489378900501983e-02 3.328386282817210468e-02
4.634701615007994630e-02 4.729109341795223465e-02 4.803769256499712537e-02 4.856454833620452854e-02 4.884326341529722504e-02 4.883835147633668744e-02 4.850760339696481849e-02 4.780442717805601094e-02 4.668282473733560006e-02 4.510572744671470513e-02 4.305765867676009107e-02 4.056333013442737362e-02 3.771496367914015796e-02 3.471225710648518509e-02 3.191556977904555503e-02 2.988897106793868622e-02 2.934303259560964300e-02 3.086094322450526686e-02 3.456248406555308128e-02 4.011561968788088933e-02 4.704832909187912915e-02 5.498688182753927456e-02 6.373496481715891504e-02 7.328320092287352039e-02 8.380080385550658928e-02 9.561261580442553809e-02 1.091486341113171998e-01 1.248572805473186081e-01 1.430888109071168368e-01 1.639710122082281007e-01 1.873047488262283289e-01 2.125002767176484286e-01 2.385652062630016224e-01 2.641495579432626140e-01 2.876524748319509439e-01 3.073940845742610950e-01 3.218509269265280581e-01 3.299427548043094016e-01 3.313410569567423747e-01 3.267410519362033416e-01 3.179905111177862009e-01 3.079001401344498845e-01 2.995347429387181792e-01 2.949985001608538271e-01 2.942945068657915053e-01 2.951800446186005344e-01 2.942566122272359808e-01 2.885193697492186016e-01 2.764971001545727392e-01 2.586511188167938124e-01 2.370905688266498890e-01 2.148799505931471565e-01 1.954860385623055918e-01 1.829435751453487025e-01 1.821243419877956460e-01 1.966291334532531410e-01 2.246824926279563650e-01 2.586308143107003410e-01 2.884560169701811394e-01 3.051479924180222625e-01 3.028147128794283494e-01 2.798391791540694729e-01 2.390690185809737633e-01 1.870365661457270290e-01 1.325943606319031631e-01 8.588855205234927070e-02 5.853554722019558426e-02 5.687746649247604758e-02 6.938274780945330455e-02 8.659650866567297767e-02 1.054160395835189584e-01 1.211265050817837696e-01 1.293259734019061580e-01 1.333774086911412859e-01 1.481902712417673407e-01 1.844426102276006396e-01 2.305286046654755894e-01 2.647808033565844932e-01 2.706412730163363922e-01 2.427656564690466590e-01 1.892910365565019792e-01 1.328228651177439934e-01 1.073733172465483054e-01 1.173092116293366072e-01 1.256910022240449731e-01 1.140926153569212786e-01 8.508714630505768983e-02 5.022968609054450501e-02 2.319506359947707402e-02 1.791776961575509627e-02 3.293432756857955779e-02 6.210150369705617207e-02 1.007886176947624529e-01 1.402115558525405814e-01 1.718236132768111435e-01 1.897985655263601523e-01 1.918728317384625071e-01 1.790267597496021657e-01 1.544377171828247297e-01 1.222093977248656926e-01 8.637130850568819351e-02 5.079694285482810184e-02 2.434234777260527866e-02 3.565024409650328907e-02 6.414164732567535776e-02 9.191324923561952631e-02 1.160599273058809527e-01 1.353661495522083258e-01 1.491012041936126131e-01 1.569484639899816070e-01 1.590281880304214301e-01 1.558814713177920641e-01 1.484023521353053099e-01 1.377313628247667232e-01 1.251284073919039785e-01 1.118403465094277849e-01 9.897448703711965445e-02 8.738745499435521258e-02 7.760383862553606182e-02 6.978921628999264215e-02 6.380125922988809373e-02 5.930974553879431871e-02 5.592902647164325197e-02 5.329980581575297777e-02 5.110415762019910463e-02 4.904689700404433333e-02 4.684591472990957961e-02 4.425181142046393651e-02 4.109294809923952352e-02 3.733476416560874145e-02 3.315175067897245531e-02 2.902341112505795601e-02 2.583632744182291080e-02 2.477057847073948008e-02 2.655953397003861169e-02 3.077052900530724555e-02 3.630707306215110591e-02 4.217584440565291803e-02 4.767751299033012868e-02 5.234408676422495216e-02 5.586938264345042704e-02 5.806805883712732458e-02 5.885244893241976111e-02 5.821770121265571613e-02 5.623077774766944981e-02 5.302207086133721436e-02 4.878044369624175147e-02 4.375449991410178263e-02 3.826590916190726610e-02 3.274518356057744967e-02 2.780018645906495375e-02
4.992485482588043116e-02 5.138615257967619337e-02 5.262041227218349632e-02 5.359573580514522678e-02 5.427571645781024273e-02 5.461795665536832434e-02 5.457303879702068289e-02 5.408443548232969023e-02 5.308989730466525531e-02 5.152487171674030586e-02 4.932853979872223182e-02 4.645325727742970895e-02 4.287890618819306665e-02 3.863577950393484728e-02 3.384538716643591821e-02 2.880328872346237315e-02 2.415543057299452540e-02 2.117484722665513922e-02 2.156259731539152819e-02 2.588004784662046101e-02 3.306377533687094444e-02 4.194930097740888486e-02 5.188541069970879077e-02 6.260857164646763118e-02 7.411154467608480068e-02 8.658164667671264247e-02 1.003579497769361700e-01 1.158712171560107584e-01 1.335513810352320085e-01 1.537075494182985336e-01 1.764017405628199031e-01 2.013432996274082398e-01 2.278260757977144391e-01 2.547222692245236786e-01 2.805417415799230652e-01 3.035633649367866504e-01 3.220416215414058092e-01 3.344836491833693137e-01 3.399772746446277916e-01 3.385266606127091960e-01 3.313124507366649318e-01 3.207288306790808119e-01 3.099781068650903637e-01 3.020522536552960324e-01 2.983474233119328689e-01 2.978153932905868162e-01 2.974862413746652834e-01 2.940537038182620688e-01 2.854328308043713736e-01 2.715348254648738968e-01 2.541031671659444990e-01 2.358471420429725240e-01 2.195447407664083139e-01 2.080973067570426605e-01 2.055729763695295365e-01 2.167402778471623770e-01 2.428446524731132927e-01 2.781125523155196233e-01 3.118972932684321853e-01 3.331902557516443486e-01 3.339720502263952562e-01 3.110751133188142670e-01 2.666967504673548039e-01 2.075807615183755117e-01 1.432150052678909102e-01 8.419505859442345808e-02 4.545109400270429950e-02 5.074127831106665931e-02 7.962507255981440824e-02 1.123136449864961528e-01 1.444359456219231064e-01 1.699124571632075198e-01 1.819119937418687272e-01 1.791315018234148904e-01 1.721346621062153082e-01 1.801369247612230884e-01 2.071422907552077641e-01 2.330005380856261799e-01 2.359651547346233169e-01 2.070886524460968936e-01 1.535549516791524793e-01 1.016665751574675619e-01 9.430806257002502524e-02 1.189762420256008368e-01 1.307771964534611975e-01 1.176172359663607558e-01 8.576085732356665547e-02 4.860215910133631328e-02 1.951538935896481725e-02 1.011444369228863861e-02 2.781359042198135872e-02 6.155335981540469709e-02 1.044408389916594154e-01 1.470786955383171779e-01 1.808275375188351242e-01 2.000499612104238434e-01 2.027931587606142949e-01 1.902898125674208907e-01 1.657904547604689416e-01 1.333232063332547290e-01 9.697675923948463617e-02 6.168396669679632183e-02 3.985082290040745101e-02 5.237848097990660534e-02 8.222737321503639785e-02 1.127359459019328658e-01 1.391604216413071526e-01 1.595247564478242397e-01 1.728883573078390523e-01 1.790600861527969490e-01 1.784969665416316076e-01 1.721887626873166433e-01 1.615061722686928769e-01 1.480262078416023364e-01 1.333519017475906787e-01 1.189382968568828830e-01 1.059333551597116119e-01 9.505066400042884445e-02 8.651214620674675670e-02 8.010618490180243523e-02 7.535838768607688865e-02 7.173331139496379183e-02 6.876921468267453708e-02 6.611490555751907416e-02 6.350684904444864332e-02 6.074074667593196142e-02 5.766952233412653284e-02 5.423193227186180743e-02 5.050014696825935040e-02 4.672987697933760065e-02 4.338931604680022758e-02 4.111636115206961095e-02 4.052744975787737208e-02 4.189791730111459139e-02 4.497222056309677085e-02 4.911027031722419584e-02 5.358081747672072820e-02 5.774941637723392945e-02 6.113549206345466475e-02 6.340876269005378540e-02 6.437054814376347300e-02 6.393515085579491719e-02 6.211428095709171232e-02 5.900483568172202459e-02 5.478083384888746826e-02 4.969188399605553585e-02 4.407299679233925987e-02 3.837330222180240086e-02 3.320766404859397392e-02 2.939362116336090638e-02 2.780415191086058405e-02
5.271196567254908538e-02 5.482677505648281269e-02 5.672769477127417859e-02 5.837290518988112048e-02 5.971689327628539046e-02 6.070921680361190259e-02 6.129326378997472513e-02 6.140531155916918032e-02 6.097427219617915228e-02 5.992254939987583240e-02 5.816840997636692906e-02 5.563019615045434324e-02 5.223261739921673114e-02 4.791539390270455750e-02 4.264504960907183895e-02 3.643290126156376041e-02 2.937127243655388367e-02 2.174146225284352002e-02 1.448504334335139372e-02 1.124146976026391999e-02 1.643929075820797087e-02 2.611360625289325249e-02 3.734042846906106966e-02 4.936628757326169681e-02 6.201530682931437333e-02 7.535020975102610374e-02 8.960171012005985203e-02 1.051314585990699435e-01 1.223733284309623109e-01 1.417385701073407278e-01 1.634921597619661826e-01 1.876232981392842447e-01 2.137386498411217306e-01 2.410027307479288561e-01 2.681423193065752830e-01 2.935263116917685156e-01 3.153287140849888592e-01 3.317765905905699086e-01 3.414731522614583015e-01 3.437660826828719540e-01 3.390982518447251404e-01 3.292231705662879149e-01 3.170863518677665693e-01 3.061227630105525233e-01 2.989197884737469502e-01 2.958539533599282567e-01 2.948427601216307981e-01 2.926301712806791411e-01 2.866653223664689110e-01 2.763647341253713252e-01 2.631996018927065806e-01 2.496809038507391831e-01 2.379995965426207338e-01 2.297575196702278666e-01 2.275048973863566526e-01 2.359292746610835434e-01 2.588498248923158385e-01 2.935737556882350718e-01 3.301387428178694794e-01 3.559914777277630726e-01 3.608355456880274481e-01 3.395637488807172755e-01 2.933114095509291586e-01 2.287303748843932949e-01 1.557816753129490639e-01 8.503755069325874549e-02 3.099820435269929481e-02 4.949079188222214876e-02 9.657464526104710123e-02 1.445266485864637462e-01 1.901664881570951093e-01 2.264815240312950673e-01 2.446777622361424043e-01 2.399766853335453254e-01 2.175282656641758239e-01 1.947348802786737498e-01 1.897287763135773186e-01 1.968879366826185306e-01 1.925443564992139756e-01 1.618479278502975016e-01 1.094210458776579686e-01 6.896513209212319639e-02 9.053777181937293361e-02 1.261060518591821666e-01 1.376199485475183559e-01 1.210455474542168619e-01 8.584827385228423202e-02 4.717907282433863453e-02 1.883561642979541401e-02 5.190731640049240682e-03 2.406976011331114079e-02 6.174783059835975418e-02 1.081635423457341511e-01 1.534706505934433363e-01 1.890507826950254266e-01 2.095333968811288194e-01 2.132472936484787474e-01 2.015195130077978292e-01 1.774485737790921225e-01 1.448374090433523775e-01 1.079519709182641812e-01 7.332542738208566724e-02 5.656898318581973784e-02 7.302193927362395087e-02 1.054610116051914459e-01 1.384815352775856379e-01 1.663886460635648490e-01 1.867460428853453258e-01 1.986196570891122226e-01 2.021286903526958167e-01 1.982122319089943963e-01 1.884050344166007251e-01 1.745979563133808754e-01 1.587944209059929113e-01 1.428743195469599492e-01 1.283721772349815660e-01 1.162870256611259895e-01 1.069756913857642933e-01 1.002024907017451949e-01 9.535716492772712549e-02 9.173432438837152147e-02 8.873342607672218829e-02 8.592718922906122936e-02 8.304133077614871128e-02 7.991213517180070780e-02 7.646332881217703104e-02 7.271176860046325852e-02 6.879076907707806776e-02 6.497042199625202574e-02 6.164928389539262726e-02 5.928893481932630966e-02 5.827715586969544476e-02 5.876112182143038848e-02 6.055630059253754721e-02 6.320339486863796319e-02 6.612117814917180258e-02 6.874908206467174321e-02 7.062871767292940028e-02 7.143313844677542934e-02 7.096804080409271909e-02 6.916188401988139500e-02 6.605355752628590260e-02 6.178207158592526754e-02 5.658185337158226635e-02 5.078817202497469541e-02 4.485829090918158624e-02 3.940871404669479827e-02 3.523439694544427958e-02 3.318251363687235722e-02 3.374600351415713018e-02 3.668989589593040640e-02
5.436998556120971327e-02 5.717320848560014657e-02 5.981435845066514212e-02 6.224368660969634842e-02 6.440753381013689105e-02 6.624756937667573842e-02 6.769986660724504335e-02 6.869397632263149478e-02 6.915225284722213706e-02 6.898976600470843601e-02 6.811517344362254256e-02 6.643290556997405449e-02 6.384691314275463270e-02 6.026604044968898038e-02 5.561082593186928574e-02 4.982122337831769443e-02 4.286441872424862770e-02 3.474163935894467731e-02 2.549269779139138464e-02 1.519739552357829079e-02 3.986537734691598424e-03 8.095376512837587982e-03 2.077936007765569457e-02 3.400949405749310178e-02 4.771127810952990878e-02 6.190024361094970812e-02 7.670628009166256811e-02 9.238673232826938309e-02 1.093111294567298969e-01 1.279054386632148266e-01 1.485530518210668727e-01 1.714648968782180316e-01 1.965450544407770783e-01 2.232833994640412711e-01 2.507024742056833677e-01 2.773780401886548619e-01 3.015464850057003598e-01 3.213067659770874052e-01 3.349157174255601443e-01 3.411592872465155635e-01 3.397547998722671436e-01 3.316938849632979358e-01 3.193616675391499071e-01 3.061765256599611185e-01 2.955178680601307506e-01 2.891607137814883322e-01 2.862721920577366297e-01 2.840599475892538472e-01 2.797300282537775740e-01 2.722873926460641636e-01 2.630435752778770286e-01 2.545333813314033522e-01 2.485753521860581405e-01 2.454494322598596567e-01 2.456983791348736901e-01 2.527814248797374264e-01 2.720144374081610583e-01 3.043207106269705253e-01 3.419457384978962788e-01 3.717070984325759331e-01 3.811494762784112256e-01 3.629333248176719318e-01 3.167117447083177550e-01 2.486762492138773761e-01 1.690816607092976986e-01 8.854981037968773228e-02 1.644311400095557762e-02 5.572518986957618325e-02 1.191020774551545536e-01 1.817006487980682983e-01 2.410390778788016608e-01 2.889595433280551240e-01 3.149029957125981105e-01 3.114875339265867349e-01 2.798828951057061865e-01 2.326321007491816972e-01 1.901471340410786637e-01 1.645336472580549714e-01 1.435298417630868073e-01 1.076907914347163542e-01 5.679405274155498173e-02 4.997499842608945503e-02 1.019985109347207597e-01 1.395590789503074192e-01 1.466746303905821780e-01 1.248302910733106730e-01 8.573129388313420474e-02 4.596415010725374978e-02 1.995349036225697870e-02 5.143947447935574326e-03 2.150809512154876549e-02 6.230821647687861259e-02 1.113583314592756085e-01 1.586305491598417883e-01 1.957063663366302442e-01 2.175296320957349483e-01 2.225747341301753668e-01 2.119859352892266013e-01 1.884401610767432733e-01 1.554574083285531483e-01 1.178269200272426265e-01 8.454917625686964033e-02 7.447673881925426231e-02 9.699940350525292077e-02 1.330650009105519282e-01 1.683294478223021640e-01 1.968434147210868235e-01 2.161009833839649397e-01 2.254397074641636967e-01 2.254825401486263980e-01 2.177796879461130208e-01 2.044765257489331300e-01 1.879870911282224555e-01 1.706789329450878190e-01 1.545730174417246638e-01 1.410732123160456930e-01 1.307857750595753099e-01 1.235324148325031152e-01 1.185984756183532246e-01 1.150952864361736994e-01 1.122444100290939800e-01 1.094952309680267133e-01 1.065171117297111086e-01 1.031467490406549475e-01 9.934466397990190933e-02 9.517730731962058266e-02 9.081665069032041071e-02 8.653828370755105304e-02 8.269708295544263288e-02 7.966465230306600531e-02 7.772934841708070697e-02 7.699004950382520862e-02 7.729898333518200881e-02 7.829099269531825112e-02 7.948089445534269049e-02 8.037422343094215160e-02 8.054941026006037785e-02 7.970156592008982577e-02 7.765737139608387685e-02 7.437404225845076211e-02 6.993243501129421669e-02 6.453147353335288161e-02 5.848983827115841749e-02 5.226001872318580127e-02 4.645363494297498341e-02 4.184850384389613570e-02 3.927935445069964671e-02 3.930254179298255102e-02 4.183322772493033165e-02 4.621805164491362555e-02 5.165491422660038051e-02
5.474498978596650106e-02 5.818018852031612426e-02 6.153627055008832614e-02 6.475929272079229693e-02 6.779031754883933780e-02 7.056503033525826640e-02 7.301320160718191565e-02 7.505805822843179820e-02 7.661570531316437560e-02 7.759483044197341972e-02 7.789700554748502093e-02 7.741795882214824731e-02 7.605019692839318224e-02 7.368730125041231260e-02 7.023010346246540136e-02 6.559480507412369932e-02 5.972306764268216911e-02 5.259453737596263279e-02 4.424448067368316750e-02 3.479893120743225710e-02 2.459088625975044615e-02 1.480117377420263683e-02 1.136544952208503288e-02 1.998146267353222497e-02 3.287243819355159524e-02 4.706487499226823246e-02 6.201656178844168477e-02 7.768951144862183689e-02 9.427022738605844721e-02 1.120884148237358408e-01 1.315355666274828639e-01 1.529493386957631595e-01 1.764710042329339368e-01 2.019036455409021213e-01 2.286052829121143215e-01 2.554465552026997099e-01 2.808540485887663918e-01 3.029529388926887057e-01 3.198150297552293519e-01 3.298057468779529988e-01 3.320013542724923883e-01 3.266101222779305702e-01 3.152686257236963496e-01 3.009885077551152088e-01 2.874524468927871501e-01 2.775551014417390605e-01 2.718722068724867547e-01 2.684713024954114013e-01 2.645990829613221740e-01 2.589570833327053401e-01 2.528136314388159667e-01 2.490044740907258469e-01 2.493067079928144303e-01 2.527906184234512410e-01 2.577036421104960118e-01 2.653806289183525124e-01 2.812912217731212139e-01 3.096792647775319374e-01 3.463327489163323669e-01 3.787695375234965134e-01 3.928465472291731153e-01 3.788688828069695647e-01 3.346297416960904436e-01 2.654483000648627522e-01 1.816283219283339745e-01 9.425507153008381989e-02 1.325688421107273571e-02 6.961324336366742083e-02 1.461742565834923679e-01 2.228125744515568885e-01 2.958714445041181751e-01 3.558094795896510898e-01 3.904976702459492244e-01 3.905707270655590091e-01 3.545526972398595489e-01 2.914816849804683918e-01 2.189131954265703117e-01 1.545759110718837870e-01 1.030470031467491665e-01 5.243755108486605754e-02 7.710418426662838873e-03 7.270983320375139225e-02 1.280236509580010007e-01 1.587860044239750856e-01 1.579312785361396132e-01 1.292378319889938287e-01 8.570211169240987692e-02 4.480118563183008162e-02 2.111602486556798941e-02 6.934322661728237885e-03 2.008435806170072446e-02 6.284446063924005454e-02 1.133659604678970284e-01 1.617645341748812915e-01 1.999986660725068810e-01 2.232806767273394777e-01 2.299601689705358110e-01 2.206421954304234878e-01 1.973694454834313550e-01 1.635175924705907780e-01 1.250407884237668410e-01 9.461633235637968709e-02 9.374406550181611786e-02 1.239472037043471420e-01 1.641474969568142983e-01 2.011644349404509702e-01 2.293248782012856091e-01 2.464366377772971572e-01 2.523719920757552249e-01 2.484310362891170854e-01 2.368696059943221910e-01 2.204644342772236476e-01 2.020993651042532480e-01 1.843706750249053949e-01 1.692193855287169868e-01 1.576505482096118294e-01 1.496699077507586406e-01 1.445270849623373488e-01 1.411549019203661715e-01 1.385597123995188640e-01 1.360150686743592796e-01 1.330833648075268327e-01 1.295598673758576735e-01 1.254104355670329074e-01 1.207303034938703168e-01 1.157212800612987952e-01 1.106717086977010572e-01 1.059222107917686395e-01 1.018069801424120735e-01 9.857451214216440827e-02 9.631046923607786137e-02 9.489713395991360156e-02 9.403293003842687348e-02 9.330427857871068098e-02 9.227687638967635442e-02 9.057390963215498914e-02 8.792643588587364945e-02 8.419761797925211233e-02 7.938986982619086752e-02 7.364484146105815254e-02 6.724479669492976208e-02 6.062166437749985648e-02 5.437311572642875013e-02 4.926110142203804498e-02 4.611546871380795692e-02 4.554978945502784204e-02 4.761243875542037901e-02 5.175944145326095286e-02 5.719716866692003271e-02 6.320411299196587729e-02 6.924358352564953523e-02
5.385194024487147124e-02 5.778590609306862719e-02 6.174470542846074300e-02 6.567514063223357790e-02 6.951747904485310048e-02 7.320521544829462768e-02 7.666475703540528985e-02 7.981504154992460909e-02 8.256715164434684506e-02 8.482406166278108617e-02 8.648074077018585992e-02 8.742492601302211119e-02 8.753895271942971346e-02 8.670306894388828123e-02 8.480065449936638466e-02 8.172572588288398721e-02 7.739310247257615016e-02 7.175183108579914759e-02 6.480345309796410602e-02 5.663005330541812099e-02 4.744810816862696928e-02 3.774271947308127650e-02 2.867074380336757933e-02 2.310721511299375017e-02 2.524614087103616011e-02 3.453234810657645343e-02 4.738526505039748760e-02 6.195843134584550632e-02 7.766103972003139677e-02 9.444331719489493238e-02 1.125181436623101938e-01 1.322023992871220466e-01 1.537628622023723968e-01 1.772510096699571047e-01 2.023505866540252496e-01 2.282731767958101898e-01 2.537324187412315357e-01 2.770179232538677594e-01 2.961811716213392787e-01 3.093356715255256018e-01 3.150565500235510408e-01 3.128345099721389078e-01 3.034877046933216471e-01 2.893498854712504564e-01 2.739401152809777251e-01 2.608216764151154998e-01 2.518807677189080496e-01 2.463221858714137735e-01 2.417333912313455180e-01 2.366324594423534211e-01 2.323453708136457019e-01 2.323321910256219980e-01 2.387823940945514867e-01 2.497836396090631628e-01 2.611621166775556779e-01 2.715367792855134521e-01 2.852686900547531379e-01 3.089339825113729399e-01 3.426124620477326022e-01 3.760581541663445271e-01 3.942975309601133294e-01 3.853952883843089205e-01 3.450105861978062238e-01 2.771816110925145460e-01 1.919604555075218599e-01 1.014223950055724022e-01 3.006238454991131889e-02 8.973676149292157678e-02 1.770795663649494256e-01 2.670527449195114200e-01 3.535161296855890423e-01 4.254342445881530432e-01 4.693807769740753200e-01 4.745482271462722057e-01 4.377558459835532712e-01 3.662120782529312280e-01 2.760890387055032202e-01 1.864509808130089541e-01 1.114167986432194751e-01 6.298562515022172736e-02 7.361110982054751284e-02 1.212330890593677074e-01 1.634215948803866558e-01 1.820553761951236582e-01 1.707433992347475726e-01 1.341619299218144434e-01 8.583841995162853900e-02 4.338651607387405962e-02 2.109831326275785415e-02 8.311687780103365480e-03 2.029315937121533089e-02 6.313715623206503369e-02 1.136434477462176795e-01 1.621979024062634445e-01 2.012266485817812978e-01 2.260232188416012589e-01 2.344223987476946325e-01 2.261381720017013042e-01 2.025189230820129138e-01 1.671676925288933802e-01 1.281503856128050622e-01 1.032666378962822096e-01 1.144792823827664729e-01 1.532540369155915017e-01 1.975070958268996812e-01 2.355285873699470567e-01 2.623434759312349707e-01 2.764078786881041805e-01 2.783543934931857478e-01 2.702895016527964156e-01 2.552171408599520630e-01 2.365047761098401369e-01 2.173770158954023979e-01 2.004357717861983412e-01 1.872560555100471202e-01 1.782015312986675315e-01 1.726078376527454827e-01 1.692712250838878385e-01 1.669601178718974899e-01 1.647190869229728238e-01 1.619469733229751962e-01 1.583506736716087382e-01 1.538680307662068647e-01 1.486036276252205302e-01 1.427834827076753799e-01 1.367173795456438912e-01 1.307548824506579166e-01 1.252272496710187810e-01 1.203790798463925948e-01 1.163066639838457594e-01 1.129269489592652359e-01 1.099935137272453067e-01 1.071556627933379358e-01 1.040382317771680193e-01 1.003163120015288234e-01 9.576945789986102131e-02 9.031319621331726499e-02 8.401414935962062125e-02 7.709794850684495437e-02 6.995787782764105456e-02 6.316542911583845898e-02 5.746332145282546933e-02 5.367877170470378156e-02 5.247609847376990405e-02 5.402149514125451080e-02 5.788011908349183221e-02 6.328035240432647313e-02 6.944852437502747888e-02 7.577216800752309411e-02 8.181885266191440964e-02 8.730319414026758984e-02
5.185206704173930814e-02 5.609422510506112403e-02 6.047391971104793679e-02 6.494416479612531712e-02 6.944992153095226606e-02 7.392776920833574184e-02 7.830557387701984895e-02 8.250215114721289045e-02 8.642694622129259985e-02 8.997980139708515457e-02 9.305094979431323410e-02 9.552145973885725616e-02 9.726444696544840618e-02 9.814745596143512052e-02 9.803646973291701983e-02 9.680202709507390590e-02 9.432791640986569470e-02 9.052292955693222454e-02 8.533635804521191859e-02 7.877869159361486351e-02 7.095133317507019977e-02 6.209563274518967863e-02 5.268847100898404329e-02 4.364840520200629487e-02 3.672120788448673956e-02 3.457988098103125657e-02 3.893219566148788113e-02 4.854784510501263667e-02 6.130777935300060766e-02 7.596487723238810885e-02 9.207340294386381907e-02 1.096346443262307679e-01 1.288382770499455487e-01 1.498471038981905590e-01 1.725971088060857805e-01 1.966311615519567013e-01 2.210004679012540774e-01 2.442628286053756259e-01 2.645959586083403980e-01 2.800341339159000409e-01 2.888237523922992378e-01 2.898705330188684481e-01 2.832101227286288880e-01 2.703632243739477192e-01 2.543231395144365803e-01 2.388193395408984288e-01 2.267202796173513335e-01 2.184403548897025094e-01 2.121484912609976903e-01 2.062734623590885275e-01 2.022511788281560474e-01 2.045406498150311447e-01 2.163581679804107982e-01 2.351103769785531650e-01 2.541637846231750153e-01 2.691298505802457441e-01 2.823214572398324851e-01 3.013123857034151198e-01 3.304250610154990109e-01 3.630541207841995743e-01 3.845764492362254150e-01 3.812098234709545563e-01 3.463679407744751915e-01 2.824668309013468881e-01 1.990121111439959456e-01 1.096462935556575674e-01 5.265581874544860569e-02 1.149479271195273239e-01 2.113533202401563227e-01 3.136564338150888975e-01 4.127170129922654862e-01 4.960341398581057382e-01 5.492565654438817946e-01 5.606897492442131092e-01 5.261354978550960571e-01 4.519672233078579349e-01 3.545507856132782964e-01 2.558058055919283924e-01 1.778450853087233940e-01 1.403379687849478918e-01 1.483176288057829750e-01 1.782480555826171376e-01 2.032624106127829400e-01 2.069848447470287733e-01 1.838441253104728113e-01 1.390230385375801903e-01 8.589669546543612921e-02 4.126611835602451289e-02 1.918395849980846293e-02 1.051237847432922277e-02 2.340843701049316952e-02 6.347760257115515892e-02 1.120376450417474024e-01 1.595773787324663295e-01 1.989103313095101633e-01 2.250584565755841815e-01 2.348862855822171636e-01 2.269600995464580440e-01 2.020638131505750057e-01 1.645972424887506280e-01 1.260253550733423100e-01 1.107059803611567528e-01 1.364788301493553568e-01 1.838455251222158304e-01 2.315237604464174259e-01 2.696081188855879995e-01 2.941514507995302008e-01 3.045220847091319460e-01 3.022759753841339214e-01 2.903911862040320924e-01 2.725931461609969464e-01 2.527202995874340274e-01 2.341192989102846289e-01 2.191011800674521892e-01 2.085964076933702616e-01 2.022102475397491994e-01 1.987030441680803228e-01 1.966170209662214674e-01 1.947249436907773912e-01 1.922024805562386751e-01 1.886143140499445259e-01 1.838309929713023982e-01 1.779433757131080596e-01 1.711939422321552273e-01 1.639200137729148188e-01 1.564979246516583489e-01 1.492816289998581403e-01 1.425387198374497288e-01 1.363968152416549506e-01 1.308180089175680072e-01 1.256135483146159915e-01 1.204962990030624959e-01 1.151541569304251750e-01 1.093230650530482712e-01 1.028447581157368174e-01 9.570516397977647804e-02 8.805777499740480296e-02 8.023925141692270224e-02 7.278010869471149280e-02 6.639593028839124722e-02 6.190847472938287854e-02 6.002484136077115146e-02 6.101395212999335266e-02 6.454557436362770573e-02 6.987948067650283368e-02 7.619780068616389956e-02 8.281231225278162800e-02 8.921706923332588246e-02 9.506814684743908339e-02 1.001476549248113690e-01 1.043320388077332850e-01
4.901843033796373511e-02 5.334570216000298487e-02 5.791832825604049939e-02 6.270082289859367497e-02 6.764855571300625037e-02 7.270717600624122812e-02 7.781206494249902350e-02 8.288782170426092777e-02 8.784779918160141865e-02 9.259372896603292047e-02 9.701551890662014899e-02 1.009913710185083302e-01 1.043884504505109001e-01 1.070644288937513261e-01 1.088703134515866394e-01 1.096550358073046794e-01 1.092722995383382523e-01 1.075901613354388747e-01 1.045037817310610212e-01 9.995181412556518319e-02 9.393722716133283412e-02 8.655445454641887137e-02 7.802762911643437715e-02 6.877101740524446671e-02 5.949330129022219887e-02 5.136460440057934868e-02 4.613866009168431093e-02 4.568993562554246601e-02 5.064593424022854895e-02 5.995901757103732493e-02 7.222000705272159371e-02 8.657062858703380714e-02 1.027118132011300422e-01 1.206387231659724335e-01 1.403627600275116349e-01 1.616670045085882579e-01 1.839241730039287703e-01 2.060097203145224987e-01 2.263335114795675118e-01 2.430014789945149078e-01 2.541082688571086878e-01 2.581463616089896274e-01 2.544867695220329185e-01 2.438303857602065750e-01 2.284306501803243794e-01 2.117463036884859040e-01 1.971701508250933710e-01 1.861657192812690986e-01 1.775740263486255133e-01 1.697198400402082918e-01 1.640672762460019529e-01 1.665321883589029051e-01 1.822965793693163139e-01 2.083889998406497079e-01 2.356027641387946625e-01 2.565144470565299817e-01 2.709052441484915419e-01 2.860599125002914467e-01 3.097605381321853479e-01 3.399594569626722129e-01 3.637052352141748046e-01 3.660263134267365825e-01 3.381852409790659375e-01 2.807734217168029733e-01 2.025555339032765467e-01 1.193792485209341919e-01 7.910802783199524790e-02 1.447353247731422710e-01 2.486531758337094389e-01 3.618055400495215901e-01 4.720421280879645298e-01 5.655559306935101782e-01 6.275432612564554313e-01 6.460267504323605747e-01 6.163401608205998361e-01 5.444292990864545434e-01 4.469968898026133175e-01 3.477557385739700191e-01 2.708444914846496188e-01 2.317718330256601511e-01 2.272237649488061950e-01 2.379413298871911331e-01 2.436692571151046482e-01 2.309416909024300801e-01 1.955155895544047617e-01 1.428044786941401467e-01 8.528529057806454039e-02 3.784252267998253899e-02 1.510549301306556187e-02 1.606612259529402453e-02 3.089510185645659088e-02 6.510192644458855094e-02 1.091596918105246367e-01 1.541361725013382922e-01 1.929755276337361547e-01 2.199153260568934010e-01 2.303972980878875310e-01 2.217255420342060801e-01 1.943911684933941619e-01 1.542779805716551211e-01 1.180512653209443291e-01 1.174711940603241633e-01 1.590234609330221371e-01 2.141067740215015502e-01 2.641452041454018795e-01 3.012736432575053303e-01 3.228056245992873552e-01 3.291979079064409341e-01 3.230109855537473540e-01 3.080786915452119468e-01 2.887361741100013535e-01 2.690810159363952736e-01 2.522820126728489987e-01 2.400490290461967935e-01 2.324939403707881602e-01 2.285163167916427207e-01 2.265027379479157832e-01 2.249402127851066191e-01 2.227275762187915786e-01 2.192285375173334827e-01 2.141994607912594828e-01 2.076876823547616213e-01 1.999392391900727539e-01 1.913207598933162890e-01 1.822486505921386835e-01 1.731202670259519294e-01 1.642491591752933966e-01 1.558143904879303876e-01 1.478375324388239154e-01 1.401966561549743417e-01 1.326753812894587436e-01 1.250333105261757782e-01 1.170794520335572547e-01 1.087344959689411222e-01 1.000766813518568499e-01 9.137312745461648178e-02 8.309852477817961103e-02 7.593001932840807988e-02 7.067643696052927638e-02 6.807718271274756927e-02 6.848772005232013627e-02 7.167329987661844037e-02 7.692923405095712652e-02 8.339993628947682536e-02 9.032240191645914129e-02 9.711349920370881961e-02 1.033654228083916854e-01 1.088129831955365057e-01 1.133003831100363873e-01 1.167543678249833017e-01 1.191635951270875599e-01
4.568585599732271491e-02 4.987277486045563202e-02 5.439389571711038263e-02 5.922971105401154263e-02 6.435116142347267754e-02 6.971876801438589566e-02 7.528177043555882297e-02 8.097728864853648290e-02 8.672953249227147166e-02 9.244909383934568625e-02 9.803238069011628586e-02 1.033612943270263845e-01 1.083033126019952719e-01 1.127122228617082333e-01 1.164298391988526638e-01 1.192891258953618916e-01 1.211192112436745155e-01 1.217527902848361265e-01 1.210363636733241266e-01 1.188436428899624503e-01 1.150923056363297448e-01 1.097642098246847386e-01 1.029293769876103298e-01 9.477490274632154044e-02 8.564194637182065417e-02 7.607708006131107259e-02 6.690416276659975903e-02 5.929620134301810674e-02 5.471312072017531919e-02 5.442392823185169398e-02 5.874464599221957545e-02 6.698364806345860623e-02 7.822544620122649783e-02 9.188190518393773987e-02 1.076814755527664286e-01 1.254090319217114058e-01 1.446302126750838579e-01 1.644997736362646956e-01 1.836961339044702601e-01 2.004966337942159227e-01 2.129940811256274824e-01 2.194455068393819930e-01 2.187249975964307980e-01 2.108111814076784885e-01 1.971602569014429263e-01 1.806739717251703847e-01 1.648221516650514862e-01 1.517838273018632111e-01 1.409462427106179250e-01 1.302536988174984867e-01 1.206965189237693969e-01 1.201781030149338125e-01 1.377960440570742406e-01 1.703726318688333352e-01 2.054993193493869219e-01 2.329235285919939169e-01 2.499406245635994173e-01 2.626214331804495594e-01 2.809896092576547599e-01 3.077590163025525904e-01 3.328285477419325455e-01 3.408648250496044141e-01 3.212918013013067453e-01 2.728783471729530063e-01 2.036433154081828956e-01 1.321372453252818713e-01 1.097772621432338003e-01 1.789245971049898132e-01 2.886249412633921652e-01 4.105475821644404277e-01 5.298397883099125183e-01 6.316768126168108566e-01 7.013646768757501038e-01 7.272968160263850734e-01 7.048053690325217779e-01 6.394257271008970678e-01 5.474224366169818667e-01 4.520279046021746239e-01 3.754589949686725214e-01 3.289392656516000324e-01 3.076231636622760446e-01 2.967600089544673025e-01 2.813548684666464794e-01 2.512910203747797389e-01 2.038370128151964777e-01 1.442168917326116240e-01 8.316718889587182417e-02 3.250369720179140109e-02 1.051200999921520461e-02 2.634060553396098611e-02 4.350403797699800568e-02 7.030629503878463304e-02 1.067980475876668806e-01 1.470436305224439300e-01 1.840506375484256274e-01 2.106754970861429987e-01 2.205353353073341849e-01 2.096663389290123747e-01 1.785424742445456958e-01 1.352164199810096390e-01 1.043865956800028999e-01 1.241334990188629611e-01 1.807884991275676145e-01 2.419158655200845665e-01 2.929603179874509800e-01 3.281767615877476674e-01 3.462623966749677762e-01 3.488352832480766108e-01 3.394442121466376694e-01 3.226680586540788820e-01 3.032438518018753526e-01 2.852290126176164620e-01 2.712802029280297345e-01 2.622727345127587317e-01 2.574927706958098361e-01 2.553219861962771065e-01 2.540012884646126734e-01 2.521214715986409005e-01 2.487890740073579188e-01 2.435934430697418718e-01 2.365007771239745482e-01 2.277407605517700606e-01 2.177054367189155681e-01 2.068600044714252739e-01 1.956623200200498236e-01 1.844927457890234712e-01 1.736021894883697514e-01 1.630890323899222560e-01 1.529122209883969075e-01 1.429386862516859313e-01 1.330133268904032384e-01 1.230350826856107666e-01 1.130253445517729882e-01 1.031816401073190476e-01 9.391316717977173101e-02 8.584692035182001080e-02 7.976797620893565088e-02 7.643451060097912475e-02 7.626974517713305812e-02 7.911973867831241514e-02 8.431294892422516729e-02 9.095963680557964115e-02 9.822344286775727684e-02 1.054419073803056633e-01 1.121393256830745533e-01 1.179988829167967629e-01 1.228287441737006547e-01 1.265328859452699573e-01 1.290879750509069390e-01 1.305251480135839193e-01 1.309153948335054773e-01
4.218598920706731481e-02 4.603788261595087583e-02 5.028087750910718856e-02 5.491442083938726654e-02 5.992887173903090753e-02 6.530435482203511555e-02 7.100957876900479415e-02 7.700063301173720731e-02 8.321978602874702258e-02 8.959432041557882642e-02 9.603545682215702817e-02 1.024374463940050800e-01 1.086769546091248123e-01 1.146129215091941794e-01 1.200871633716255465e-01 1.249260717242740432e-01 1.289438523192271424e-01 1.319478063823250613e-01 1.337461606514344648e-01 1.341588727533820080e-01 1.330316543677106667e-01 1.302531670753140636e-01 1.257749906717127997e-01 1.196336279060074143e-01 1.119736430503376068e-01 1.030712316040746646e-01 9.335817932727441537e-02 8.344660485873588163e-02 7.415132118966520636e-02 6.648748113573801910e-02 6.157231334557678598e-02 6.033624646860064056e-02 6.315061342869361660e-02 6.977764846396014575e-02 7.971610016107497088e-02 9.247315504543263120e-02 1.075223296593950800e-01 1.241076080151358868e-01 1.410897404210973427e-01 1.569235152165779912e-01 1.697848157402064850e-01 1.778418606590005946e-01 1.796524385989004546e-01 1.746418819987982374e-01 1.635556490980964450e-01 1.486538419126674504e-01 1.331968073875220149e-01 1.197361155257571363e-01 1.079183918691232202e-01 9.465124466092879330e-02 7.864137686489200418e-02 6.897049697602611329e-02 8.489933415663204752e-02 1.232016258725498470e-01 1.653354815683582280e-01 1.988391549555913462e-01 2.192043499700412068e-01 2.308931773747755489e-01 2.449027745035841641e-01 2.681991072082481886e-01 2.942522227747021435e-01 3.081798888917391954e-01 2.980708107431190856e-01 2.611186053780168992e-01 2.047767396443951615e-01 1.500110414305610707e-01 1.450752830060319798e-01 2.173220609713336360e-01 3.307432699366954498e-01 4.587041144108898738e-01 5.841967711849318512e-01 6.918019396654676578e-01 7.675698185012866936e-01 8.009469325813756146e-01 7.876632806001978571e-01 7.326075747211422406e-01 6.504128005597340501e-01 5.616211487687754467e-01 4.846125561985721308e-01 4.274541534841425627e-01 3.863515474400273098e-01 3.515327221281278613e-01 3.133980677985852004e-01 2.656083728811378109e-01 2.069622954778620461e-01 1.419468568806930009e-01 7.871070753706049805e-02 2.518737570312473695e-02 1.462419907278135305e-02 4.152450555805574373e-02 6.125439323475048714e-02 8.148724339299751040e-02 1.080022799139959966e-01 1.407732699224356898e-01 1.739045023677471824e-01 1.985132411549639930e-01 2.060826527599308455e-01 1.913768790397527841e-01 1.548943695817004973e-01 1.072360047930409205e-01 8.642950653151790230e-02 1.309136099878155934e-01 1.998985183307832314e-01 2.647781943962741469e-01 3.153516002922736594e-01 3.478995597559807473e-01 3.625010254926698816e-01 3.618912731793160198e-01 3.504825146759913412e-01 3.333852998320630534e-01 3.154381540395875816e-01 3.003076791034934301e-01 2.898506886260245330e-01 2.840278769853226692e-01 2.814521302343544473e-01 2.802359085403918204e-01 2.786763791637246745e-01 2.755835079389427067e-01 2.703271917382986111e-01 2.627486780559428747e-01 2.530338781692056949e-01 2.415897008932220424e-01 2.289336809084260016e-01 2.155977249474424762e-01 2.020481618501378807e-01 1.886285912008980326e-01 1.755341709402141737e-01 1.628231207729404495e-01 1.504635757661539341e-01 1.384052174542701741e-01 1.266602554320008511e-01 1.153792161550737938e-01 1.049097580836417659e-01 9.582244002860711152e-02 8.886758155059770736e-02 8.480597569434789040e-02 8.410581868524794058e-02 8.667217903594180706e-02 9.185604648482052770e-02 9.873265019834036316e-02 1.063936713381250510e-01 1.140971532771516694e-01 1.212975726001877114e-01 1.276236921147181624e-01 1.328447478165978024e-01 1.368394601141545153e-01 1.395706868074532703e-01 1.410650445605962922e-01 1.413963139139677583e-01 1.406716978814327723e-01 1.390203253169110809e-01
3.877840884851972009e-02 4.216138948118127588e-02 4.595148178142717532e-02 5.016749066151510172e-02 5.482074412777926398e-02 5.991365014513835158e-02 6.543820723635782044e-02 7.137445666300815117e-02 7.768887821129744076e-02 8.433274857864547780e-02 9.124050108139991622e-02 9.832815038974565547e-02 1.054918805692948713e-01 1.126069436573921556e-01 1.195270826878753329e-01 1.260847771060622513e-01 1.320927032231028475e-01 1.373468926818381952e-01 1.416321334629645767e-01 1.447301582950310250e-01 1.464310680829378208e-01 1.465482102193700065e-01 1.449363539639303144e-01 1.415124830032941372e-01 1.362779003196997185e-01 1.293396979394231816e-01 1.209291140656353208e-01 1.114140409782671537e-01 1.013030805133537660e-01 9.123894895211628886e-02 8.197882846782110489e-02 7.435613067353954997e-02 6.921012009188554082e-02 6.726655689789157178e-02 6.898445429954726260e-02 7.444342355523529686e-02 8.332391815758995179e-02 9.492670542562522962e-02 1.081719732646945209e-01 1.216069512695292926e-01 1.334874638628691379e-01 1.419765825645479262e-01 1.454733991810296945e-01 1.430545508496869622e-01 1.349607338113464894e-01 1.229475533973260759e-01 1.100607554946564093e-01 9.909493906239620620e-02 8.985782343615131285e-02 7.811664246450263083e-02 5.842996197341212422e-02 2.926915099687675895e-02 2.657699413540381625e-02 7.186250435352514732e-02 1.188826864600408401e-01 1.564595140368935100e-01 1.796895301783481003e-01 1.914654108594329163e-01 2.027182659685631549e-01 2.236393861275812467e-01 2.512502875480926989e-01 2.716537846308201276e-01 2.722363875935081001e-01 2.490920285798663980e-01 2.092607284859605843e-01 1.744261500087708472e-01 1.848798351639810988e-01 2.593733408573849486e-01 3.741203240144935771e-01 5.047632492659224202e-01 6.328973181618482435e-01 7.430736380947705610e-01 8.227707544558504615e-01 8.631664414134342378e-01 8.607189456219983548e-01 8.192749877623064503e-01 7.505166202950669385e-01 6.704556423478907901e-01 5.926742643600597660e-01 5.229817302529261580e-01 4.599172632225682622e-01 3.992596594614255534e-01 3.373019434402699801e-01 2.719199267308024526e-01 2.034050749674816971e-01 1.349440437744536536e-01 7.148957998579369422e-02 1.879853299056650356e-02 2.966046848738320210e-02 6.139001763657120359e-02 8.362906853814477959e-02 9.947953918374710658e-02 1.160168052076103185e-01 1.390555109759785413e-01 1.658554589991099448e-01 1.863794251187854689e-01 1.899499161314681106e-01 1.699853110155547797e-01 1.265061135243439605e-01 7.148277651560405732e-02 6.800905747638912036e-02 1.374075169286948506e-01 2.141187780710914479e-01 2.800519077382971345e-01 3.287167864364549663e-01 3.581485025307595826e-01 3.696672356869344367e-01 3.669556864678536479e-01 3.550523211744813779e-01 3.392886634691771874e-01 3.242409690665926658e-01 3.128525179699875314e-01 3.060223858438270161e-01 3.028905050483840511e-01 3.016478014886135317e-01 3.003822763343277913e-01 2.976051233799781315e-01 2.924267781528140930e-01 2.845189456623184454e-01 2.739904196390776092e-01 2.612456257986121577e-01 2.468521945425186381e-01 2.314256114614308135e-01 2.155353958272541448e-01 1.996390305576607738e-01 1.840510358937871571e-01 1.689519682671139778e-01 1.544354570396173632e-01 1.405833341203260312e-01 1.275531406436087312e-01 1.156594564330781783e-01 1.054249659286135843e-01 9.756021300351354342e-02 9.281211953805411363e-02 9.166613174295090705e-02 9.405530317645569016e-02 9.933232701511486573e-02 1.065307614383486229e-01 1.146715566149435206e-01 1.229358589868684709e-01 1.307095884729194135e-01 1.375667563963205164e-01 1.432363337237733125e-01 1.475701077256850458e-01 1.505156175010891051e-01 1.520939319424144121e-01 1.523812230323735861e-01 1.514932595883558553e-01 1.495722505676442826e-01 1.467756923766250499e-01 1.432670062228173502e-01
3.560402970590223481e-02 3.846045039720744768e-02 4.169848389849151182e-02 4.535282687401227808e-02 4.945371432971548686e-02 5.402519202904892265e-02 5.908332615052382802e-02 6.463433589517299238e-02 7.067263189009301283e-02 7.717875150398252615e-02 8.411719977512822910e-02 9.143423015928058006e-02 9.905563321689737910e-02 1.068846462505333023e-01 1.148001564961557974e-01 1.226554477710800756e-01 1.302778352404639628e-01 1.374696388371322575e-01 1.440110477947164624e-01 1.496655014036590570e-01 1.541882193705006732e-01 1.573384175992294798e-01 1.588955008067117480e-01 1.586791013580648169e-01 1.565722249336148619e-01 1.525459911762411525e-01 1.466835829554813120e-01 1.392001406708061328e-01 1.304545871714493377e-01 1.209488999106550361e-01 1.113103837172624289e-01 1.022534939607865484e-01 9.452065266268754040e-02 8.880733688052627750e-02 8.568380375716425079e-02 8.552557549945460913e-02 8.844975528830577305e-02 9.424224452214829961e-02 1.022824769214546320e-01 1.115094481350179523e-01 1.204785695635783721e-01 1.275370025047845302e-01 1.311269887606426598e-01 1.302127902338157117e-01 1.247915306053525852e-01 1.163390720802525147e-01 1.077442991871051248e-01 1.018736883493202156e-01 9.875969281025054336e-02 9.437815249170679321e-02 8.320962067745542312e-02 6.220375949903705209e-02 3.673135517495301761e-02 4.087840268474265265e-02 7.663886482956601409e-02 1.111980070002120125e-01 1.341856078889768489e-01 1.458212436488125208e-01 1.559747577720163036e-01 1.767037359256137530e-01 2.075019222256810902e-01 2.354016085791544033e-01 2.478083053443382033e-01 2.403341019135393775e-01 2.194139274792483163e-01 2.049327450682986995e-01 2.281330037307063574e-01 3.038457089588498805e-01 4.173021882953021344e-01 5.467744790064256177e-01 6.734020982513454490e-01 7.824101777719797424e-01 8.634109073588269734e-01 9.099498460713961734e-01 9.194704827673524372e-01 8.943060559281011956e-01 8.419324150554928776e-01 7.724100808742975222e-01 6.940193808342994819e-01 6.109183090870060617e-01 5.247249339323535322e-01 4.372658877155245483e-01 3.511999362137414038e-01 2.689671031841386895e-01 1.923076330418455049e-01 1.226999443519159738e-01 6.204167833648529390e-02 2.337458040194355727e-02 5.048586992751545599e-02 8.516788207845490954e-02 1.094896478112490079e-01 1.230391763596207361e-01 1.320893829748892301e-01 1.454923790853140664e-01 1.643976008087251195e-01 1.792556132188961870e-01 1.779355786748147428e-01 1.526494566214232906e-01 1.022333572621702547e-01 3.364005563308056918e-02 5.782840954370958853e-02 1.426097119572057870e-01 2.211563084960136982e-01 2.852484351627510017e-01 3.307432878710944713e-01 3.569777963408978794e-01 3.662259214301369914e-01 3.628226894675587455e-01 3.520929079033424669e-01 3.392079224761546663e-01 3.281138917969605995e-01 3.207993784541512960e-01 3.172223690572243404e-01 3.159304085437162346e-01 3.149710293937010852e-01 3.126137172270613829e-01 3.076989738794776441e-01 2.996935344010471791e-01 2.885943832395887476e-01 2.747807815465664327e-01 2.588624556898710960e-01 2.415435642313412956e-01 2.235117787256415967e-01 2.053600039375354513e-01 1.875478868627659945e-01 1.704074643783346221e-01 1.541910217014952900e-01 1.391507906025743757e-01 1.256311327868690209e-01 1.141424137002546579e-01 1.053662905128289473e-01 1.000240328255165428e-01 9.858572094075460091e-02 1.009698933529841886e-01 1.064981872104002192e-01 1.141498235316922433e-01 1.228770453354147973e-01 1.317910216062701534e-01 1.402150811470172231e-01 1.476717905672809694e-01 1.538508208147510992e-01 1.585765401738273850e-01 1.617800798278634933e-01 1.634758875012380652e-01 1.637418464322959732e-01 1.627021820201410285e-01 1.605126766500385993e-01 1.573479299084992178e-01 1.533905184816057310e-01 1.488219587605097427e-01 1.438153874158782097e-01
3.269622924150671073e-02 3.503434762656323226e-02 3.769741393246016370e-02 4.072860339766643661e-02 4.417066434164410721e-02 4.806419672550090588e-02 5.244575225658616030e-02 5.734577616083465917e-02 6.278639251700589285e-02 6.877902200188105997e-02 7.532181901951535974e-02 8.239692721815967957e-02 8.996757887229787920e-02 9.797510470766682134e-02 1.063359776397346246e-01 1.149390888060235344e-01 1.236435491794521946e-01 1.322774242672689060e-01 1.406379365168837214e-01 1.484937948994909385e-01 1.555904076748773068e-01 1.616587654240040361e-01 1.664287015296734562e-01 1.696469984442398049e-01 1.711003686848494576e-01 1.706426733277636720e-01 1.682248415555906429e-01 1.639248283877897117e-01 1.579735843132686057e-01 1.507713464402377912e-01 1.428865131154839763e-01 1.350272198142237201e-01 1.279753945214841537e-01 1.224798418195791050e-01 1.191253961191310884e-01 1.182233538152193120e-01 1.197715946481915650e-01 1.234846014094818922e-01 1.288364543983378518e-01 1.350683879338602789e-01 1.411816102041327792e-01 1.459905487618511355e-01 1.483090624935127777e-01 1.472992118075444057e-01 1.429489158145317296e-01 1.365278380835344418e-01 1.306041287458984124e-01 1.278898667623382945e-01 1.288796382673501884e-01 1.305085755363092903e-01 1.278183878830154163e-01 1.171036072382132254e-01 9.865682788965558780e-02 7.910967144966986331e-02 7.109452663923551685e-02 7.877932414361497881e-02 8.994327717457653582e-02 9.696144130870970601e-02 1.062439247399848269e-01 1.296395071130391763e-01 1.660140649411260827e-01 2.024121839932317979e-01 2.271888022561895926e-01 2.361543024347454445e-01 2.346441879949254239e-01 2.389383390275501562e-01 2.726248596410713043e-01 3.485877350649494999e-01 4.581016238289845610e-01 5.822858150638877683e-01 7.028857074793264381e-01 8.066125723648287504e-01 8.859000388505018364e-01 9.372195142030034232e-01 9.591896207737465874e-01 9.521749084968091914e-01 9.184096639364572878e-01 8.610225216773426116e-01 7.827556730723589373e-01 6.864929657610011615e-01 5.773350542567154964e-01 4.634476912470325005e-01 3.541043660500818313e-01 2.564546629106226328e-01 1.736495380506249686e-01 1.054423871868093582e-01 5.253805404337910656e-02 3.990607048067232321e-02 7.472874438089763260e-02 1.112785341503112202e-01 1.369481452956746448e-01 1.495529436460689976e-01 1.543885501900625623e-01 1.609662776908353521e-01 1.729351935152252939e-01 1.824633425812174359e-01 1.774323365989753098e-01 1.498480058382337665e-01 9.902157534469865907e-02 3.653760460461673992e-02 6.568094957324382976e-02 1.452447973370445122e-01 2.190363597429125508e-01 2.783809441496403192e-01 3.197086039884829978e-01 3.430200232749727740e-01 3.511100182578523188e-01 3.485602245182728987e-01 3.405682567591030163e-01 3.317467664193805565e-01 3.251180775014822499e-01 3.216471789694165251e-01 3.205287876614919540e-01 3.200112232651219357e-01 3.182524588344278205e-01 3.138604507571153834e-01 3.060844556519436432e-01 2.947816422276539616e-01 2.802819189239282305e-01 2.632247500346616143e-01 2.444039741206554539e-01 2.246383404321173061e-01 2.046788165894914413e-01 1.851609161644187374e-01 1.666065174522707304e-01 1.494725090854738814e-01 1.342320056084688185e-01 1.214558965811872726e-01 1.118356668361571021e-01 1.060673880901464861e-01 1.045695692201037974e-01 1.071909505392829032e-01 1.131779862542963144e-01 1.214397689473933617e-01 1.308661342811217321e-01 1.405124280921154212e-01 1.496521303141631343e-01 1.577646111101111137e-01 1.645042019165629810e-01 1.696687990512476263e-01 1.731723848588241077e-01 1.750213957588741265e-01 1.752940845040830975e-01 1.741222406544806200e-01 1.716749508162386528e-01 1.681442866894316546e-01 1.637329011641509013e-01 1.586435314484794523e-01 1.530703912779207421e-01 1.471924067352787246e-01 1.411682251321829951e-01
3.007103958015283629e-02 3.192938601022732997e-02 3.404255332252169308e-02 3.645339227917313712e-02 3.920807459391976307e-02 4.235491921752962408e-02 4.594289178611329211e-02 5.001978981428265025e-02 5.463012675260278672e-02 5.981271919207092891e-02 6.559796960104911923e-02 7.200483049777416100e-02 7.903744256529582346e-02 8.668146413224343816e-02 9.490015562146600359e-02 1.036303518242971122e-01 1.127785487098058592e-01 1.222174507730737075e-01 1.317834680189435004e-01 1.412758115109372381e-01 1.504579972183507364e-01 1.590627024392952393e-01 1.668009875130142261e-01 1.733768466174514800e-01 1.785078262124459580e-01 1.819519858992252603e-01 1.835407091599186025e-01 1.832157207753558892e-01 1.810670038032282936e-01 1.773659003101559495e-01 1.725842157615498640e-01 1.673856616734100966e-01 1.625723366597919273e-01 1.589725058781094325e-01 1.572771212867784818e-01 1.578722798408901951e-01 1.607423060643084767e-01 1.654876186920633541e-01 1.714249792507926695e-01 1.776946952713024386e-01 1.833325587727709649e-01 1.873312595479271203e-01 1.887583056572311735e-01 1.869934982051484895e-01 1.820995346479579446e-01 1.752300052438927058e-01 1.687597588150706873e-01 1.655431491116331477e-01 1.670045013477752804e-01 1.713860985374407175e-01 1.742461800418196871e-01 1.708903525244575561e-01 1.587419248582368492e-01 1.385904147801990671e-01 1.143643815169474998e-01 9.098382292430749751e-02 7.096138823960398967e-02 5.527796212330834957e-02 5.507420128175433832e-02 8.340804227382882241e-02 1.276479671341437805e-01 1.727255185162487050e-01 2.094105315596469508e-01 2.343483854436237412e-01 2.513188266393479031e-01 2.723800193086049481e-01 3.150563831575609597e-01 3.904529582405511512e-01 4.935355888793871437e-01 6.083744713758609812e-01 7.183793734586521040e-01 8.125893480169029681e-01 8.868712678941919059e-01 9.410668310494324507e-01 9.751182510474374343e-01 9.870964718852173192e-01 9.733279427614727197e-01 9.295024616588227762e-01 8.527881470506065709e-01 7.449735598934656977e-01 6.147204288714291920e-01 4.765058305078154754e-01 3.461157869859555758e-01 2.352370602948117839e-01 1.483440558012342758e-01 8.411406121822820325e-02 4.679838621967137569e-02 6.057208924075254547e-02 9.982592999009126666e-02 1.372332522037897629e-01 1.633716274202609564e-01 1.757099831116415156e-01 1.790174640561473796e-01 1.825055692460829104e-01 1.907214202255837487e-01 1.975425818241587639e-01 1.920184790751492954e-01 1.670892249776813332e-01 1.242330361098915315e-01 8.071691436898294214e-02 8.746783717791151158e-02 1.442643151004454893e-01 2.065181066004920796e-01 2.583205151158941004e-01 2.947681678882825840e-01 3.156954473383377091e-01 3.238532161686986099e-01 3.235864379103641775e-01 3.195303511892896298e-01 3.153959803816059893e-01 3.131323111183525465e-01 3.127869329205250071e-01 3.130724844730486955e-01 3.122307507136660165e-01 3.087337750020892058e-01 3.016379776338199981e-01 2.906501551640608416e-01 2.760317661589353766e-01 2.584389290340252665e-01 2.387542355859889609e-01 2.179403679566643826e-01 1.969328953353088607e-01 1.765831081218925958e-01 1.576551704866557546e-01 1.408702208814944790e-01 1.269680744913519732e-01 1.167225834283427549e-01 1.108224335040444569e-01 1.095958756177416865e-01 1.127560889383661530e-01 1.194267461726610802e-01 1.284381724360793009e-01 1.386364561632296988e-01 1.490473708714082912e-01 1.589166353645211638e-01 1.676948375829377669e-01 1.750083526937982747e-01 1.806309043906700051e-01 1.844585210083362625e-01 1.864873033436661165e-01 1.867931472398219050e-01 1.855129785042438917e-01 1.828274304128919003e-01 1.789450917058743595e-01 1.740885092292333014e-01 1.684821033992953132e-01 1.623420938377546363e-01 1.558684669030919456e-01 1.492389615213729481e-01 1.426050082839871724e-01 1.360895246608486708e-01
2.787941941825866285e-02 2.928481551054747806e-02 3.087690451611340564e-02 3.269169589944833504e-02 3.477081437350933862e-02 3.716115714557960414e-02 3.991423682144015078e-02 4.308516003437399405e-02 4.673120118059782141e-02 5.090993718533875362e-02 5.567691084404588486e-02 6.108278867941131784e-02 6.716998013729996719e-02 7.396869636939193415e-02 8.149245685952856422e-02 8.973310712790827370e-02 9.865549504137202663e-02 1.081920695055890586e-01 1.182378143779864305e-01 1.286461101480332325e-01 1.392263184816273924e-01 1.497440932093581922e-01 1.599256062123846911e-01 1.694669930277732939e-01 1.780503091007466232e-01 1.853670637243785557e-01 1.911498630703711843e-01 1.952117085088824755e-01 1.974908546945542964e-01 1.980965094104119861e-01 1.973466211550528315e-01 1.957833482069991082e-01 1.941458305343342350e-01 1.932789607804799581e-01 1.939716850940613468e-01 1.967563215676094157e-01 2.017434543137914815e-01 2.085684491924504613e-01 2.164647658104273120e-01 2.244088228322338174e-01 2.312684062781149574e-01 2.359308589589206029e-01 2.374400745328702489e-01 2.351963548280206207e-01 2.292570813019604026e-01 2.207035397675341515e-01 2.118701133340363252e-01 2.059561692318633286e-01 2.055081945275133715e-01 2.103275209316259053e-01 2.168262444793664645e-01 2.197247881613961229e-01 2.145090156674235027e-01 1.990504605017191231e-01 1.739418197913372710e-01 1.415765046853552367e-01 1.043645912514574170e-01 6.328122503146448030e-02 1.972329036552153761e-02 3.712134992634232716e-02 9.015920696976530146e-02 1.429659885223107940e-01 1.905697755021287243e-01 2.305406577551742942e-01 2.646917998698260499e-01 3.008393578209316299e-01 3.514425930059299485e-01 4.254731666759339892e-01 5.199365831483911959e-01 6.218128373525207975e-01 7.170482042342161133e-01 7.977345504442591162e-01 8.636124661818038728e-01 9.181829517026651732e-01 9.628649828730769800e-01 9.933804794261870130e-01 1.000000000000000000e+00 9.709844325499721318e-01 8.980691498706645515e-01 7.819272895408548862e-01 6.344891851858603937e-01 4.761009330401768658e-01 3.285411352349520420e-01 2.074531772900764237e-01 1.182551743905019132e-01 5.995898206929931723e-02 4.715391382118110097e-02 8.031396634539736401e-02 1.224346071709946082e-01 1.598083084095414663e-01 1.856037974887330688e-01 1.978995887683963895e-01 2.013695979198659169e-01 2.047153565165558409e-01 2.125511233311861425e-01 2.199049876096572376e-01 2.170629915689944733e-01 1.976754289848143831e-01 1.632335917497428068e-01 1.261344519979774315e-01 1.129509847620865509e-01 1.393621539221253092e-01 1.835286982519574728e-01 2.251132683261888867e-01 2.561834445487747303e-01 2.753680041210896379e-01 2.846968508481440563e-01 2.877677017802486303e-01 2.882664136012035860e-01 2.887883340110886099e-01 2.902376735695034737e-01 2.919881191608577065e-01 2.925844962190729537e-01 2.905124837028194573e-01 2.847059372845440195e-01 2.747392380025733272e-01 2.608006058690637841e-01 2.435559863729074848e-01 2.239797000824542417e-01 2.031971530521841374e-01 1.823658165212600213e-01 1.626079916991969576e-01 1.449941711731660698e-01 1.305500168647656389e-01 1.202209345424585379e-01 1.147114519390733806e-01 1.142142405288256446e-01 1.182425041619378364e-01 1.257702913380613630e-01 1.355702854326960027e-01 1.464896156083671797e-01 1.575693861729658418e-01 1.680617766560927318e-01 1.774102556753225646e-01 1.852242727025089075e-01 1.912567137429097841e-01 1.953840826760441240e-01 1.975879238528544801e-01 1.979365545328303500e-01 1.965669136709281284e-01 1.936668054433179076e-01 1.894580128545860498e-01 1.841807689462864883e-01 1.780799873853895210e-01 1.713935324590537823e-01 1.643426884883125438e-01 1.571248890040395918e-01 1.499086908092499004e-01 1.428309209100976085e-01 1.359958727682240576e-01 1.294763694234135620e-01
2.655011070954672175e-02 2.750179919137517998e-02 2.857859265219400008e-02 2.980658981022984988e-02 3.121846102592097313e-02 3.285378659806562768e-02 3.475922046136516175e-02 3.698840733289943117e-02 3.960156935411755091e-02 4.266466835011538394e-02 4.624804237041568039e-02 5.042441140113008979e-02 5.526614964210637554e-02 6.084173459959129476e-02 6.721131155837818671e-02 7.442136120654493925e-02 8.249853358701038364e-02 9.144281815615420972e-02 1.012203620756859795e-01 1.117564301155146017e-01 1.229292194456161058e-01 1.345654941931028192e-01 1.464392700950617465e-01 1.582750254836592652e-01 1.697570873839163164e-01 1.805468610852050959e-01 1.903093249223043737e-01 1.987495373490143491e-01 2.056585615827720426e-01 2.109658455399452126e-01 2.147912113090248154e-01 2.174837861697687114e-01 2.196279501307584481e-01 2.219911692801674885e-01 2.253941965035751727e-01 2.305115192952402192e-01 2.376563479441097526e-01 2.466365550967709874e-01 2.567445847073706044e-01 2.668748250735376026e-01 2.757089340649221398e-01 2.819137072018750301e-01 2.843378124088845049e-01 2.822329323199394002e-01 2.755362949305008025e-01 2.652172022907823279e-01 2.535734480684504466e-01 2.441162230523985510e-01 2.404480156737704988e-01 2.440711423337034169e-01 2.527375329767145851e-01 2.612004607549351931e-01 2.636560240254841037e-01 2.558807417249090999e-01 2.362087413577122208e-01 2.053985032871954997e-01 1.656672934909357575e-01 1.194126845067546433e-01 6.847784029559748908e-02 1.775105155356098557e-02 4.931050779471687906e-02 1.084172289384827820e-01 1.668573965608562415e-01 2.213935337859348207e-01 2.713905190760108055e-01 3.207833408175740919e-01 3.778398729667482026e-01 4.493255956032597420e-01 5.332812017034289642e-01 6.193771773959771965e-01 6.965809880739141091e-01 7.604376505374949025e-01 8.146790593786596979e-01 8.665252892722237199e-01 9.190812902127806217e-01 9.660923956407645452e-01 9.922885406011716647e-01 9.790700167122324826e-01 9.130494356120024690e-01 7.935531298228606367e-01 6.350682405411126608e-01 4.629031667794496485e-01 3.039250747136795217e-01 1.767912231431581216e-01 8.664519908985117425e-02 3.363835007659914111e-02 5.051358967748383749e-02 9.497311483758982820e-02 1.388560168757015101e-01 1.755901181232894515e-01 2.004820557479286003e-01 2.126651453395167479e-01 2.169602813686476728e-01 2.216216643969631528e-01 2.311227148122918518e-01 2.411578182722671215e-01 2.427021795808996241e-01 2.292701257075026033e-01 2.007835376594530041e-01 1.645902151246586287e-01 1.357256126035188415e-01 1.314498188011061774e-01 1.516859109777204673e-01 1.802367835590524825e-01 2.054446838533680320e-01 2.234174835859433772e-01 2.346649067029173419e-01 2.415523691023976349e-01 2.465489807599937078e-01 2.510980903623943328e-01 2.552522132667008337e-01 2.580278981698251872e-01 2.580952640805963538e-01 2.543774245000828271e-01 2.463708428366449543e-01 2.342116943278494123e-01 2.185876103980614049e-01 2.005843693309894704e-01 1.815274899660421215e-01 1.628520224748726541e-01 1.460077133166300944e-01 1.323720824157210152e-01 1.231068218707047218e-01 1.189117904144870036e-01 1.197801086595701309e-01 1.249934073399410345e-01 1.334147367674035356e-01 1.438402312782055548e-01 1.552028577765706963e-01 1.666284248502555299e-01 1.774250939751301770e-01 1.870603872439357274e-01 1.951430699055269891e-01 2.014103403604295683e-01 2.057168453437513422e-01 2.080228105990532816e-01 2.083801541564565263e-01 2.069166407220463522e-01 2.038187828447225181e-01 1.993144253421710588e-01 1.936559242916606749e-01 1.871046768970292540e-01 1.799175586100245916e-01 1.723356300002549246e-01 1.645753134649387828e-01 1.568221152211495550e-01 1.492268733330155139e-01 1.419044313535670898e-01 1.349345515434688669e-01 1.283647807027080145e-01 1.222148691304318496e-01
2.676124390408060258e-02 2.727255340484290719e-02 2.784940697252861336e-02 2.850552798709439506e-02 2.926136343608243956e-02 3.014506438357573634e-02 3.119344661060449372e-02 3.245286406537680607e-02 3.397988857904672699e-02 3.584164680713268492e-02 3.811562876157637003e-02 4.088876485273944261e-02 4.425558161063499613e-02 4.831529147118489298e-02 5.316773597744730434e-02 5.890816414987592314e-02 6.562087784904326038e-02 7.337182466010536142e-02 8.220029496266416380e-02 9.211001342951877224e-02 1.030601224160568458e-01 1.149568334852482665e-01 1.276468564945117679e-01 1.409140736561612928e-01 1.544812641326369917e-01 1.680189354449720396e-01 1.811633787300989396e-01 1.935457811764201563e-01 2.048333680337787455e-01 2.147817588834425584e-01 2.232945090034277047e-01 2.304805860007883844e-01 2.366930987241539219e-01 2.425244850895261761e-01 2.487302687805766077e-01 2.560662311380328959e-01 2.650608920035256166e-01 2.757941291458855804e-01 2.877735277465320318e-01 2.999623292973634947e-01 3.109430435972457829e-01 3.191582339974375349e-01 3.231786838610304358e-01 3.219848280211905500e-01 3.152761143072929095e-01 3.038206216781815239e-01 2.897914160742819933e-01 2.768456712647359153e-01 2.693943388512617942e-01 2.705918015945963373e-01 2.799816369327403076e-01 2.931143290187648298e-01 3.036200516223397372e-01 3.057211097209356354e-01 2.957274879673719714e-01 2.724250637636418393e-01 2.366457463823832819e-01 1.903366989357149208e-01 1.355740121188656333e-01 7.413023650311392765e-02 1.305234040199752289e-02 6.675421206119637463e-02 1.384208412087650497e-01 2.075370074609201032e-01 2.712363245540574397e-01 3.306846764036100450e-01 3.912621009799243099e-01 4.580573689883287725e-01 5.297265459731445025e-01 5.982550579356272769e-01 6.555939596187256857e-01 7.006046250865040070e-01 7.405970629308937792e-01 7.861871108162652444e-01 8.424380858126698790e-01 9.020764317694605072e-01 9.456052035959564561e-01 9.487196116949206948e-01 8.933817642372694490e-01 7.771288578055550733e-01 6.158719022959309175e-01 4.385540078697957589e-01 2.760615064546675934e-01 1.493208187064351822e-01 6.163762827608302436e-02 4.341376913409145284e-03 5.242213349958505658e-02 1.014862609393926696e-01 1.461408583667132000e-01 1.820024129260294776e-01 2.057411560887360824e-01 2.174500180120217396e-01 2.221300928722846069e-01 2.278305488890016717e-01 2.391703403672485184e-01 2.523930178377579159e-01 2.586818466043689924e-01 2.508779929065894643e-01 2.271222190206881042e-01 1.913006487618051643e-01 1.523071289992239397e-01 1.230899172808961883e-01 1.153804947579705614e-01 1.269512816753728679e-01 1.452739406614812212e-01 1.622049258835173424e-01 1.756067405722688823e-01 1.861529943637050266e-01 1.949959921493054915e-01 2.025790767772052692e-01 2.084155420683004301e-01 2.114992469838614109e-01 2.108783053330398616e-01 2.060668083336657519e-01 1.972121135976115380e-01 1.850751373377758080e-01 1.709089476229734006e-01 1.562971998364385551e-01 1.429729316720722287e-01 1.325929006158555468e-01 1.264303734629764475e-01 1.250464962947866188e-01 1.281621703978761961e-01 1.348826179121437319e-01 1.440974684188780774e-01 1.547707166164211390e-01 1.660406302086637476e-01 1.772103832482644081e-01 1.877132673944745533e-01 1.970887001641671854e-01 2.049735407566402046e-01 2.111021834453359614e-01 2.153082683960600152e-01 2.175234454641434834e-01 2.177713356557629265e-01 2.161567295895264196e-01 2.128510976188416337e-01 2.080758821785299029e-01 2.020850410643900419e-01 1.951481003311827112e-01 1.875346861061912840e-01 1.795012144479359029e-01 1.712801683322049684e-01 1.630721939099116224e-01 1.550410968726324834e-01 1.473116935033186303e-01 1.399703455926945561e-01 1.330678678256062841e-01 1.266243432742172881e-01 1.206352424070796375e-01 1.150781526307696478e-01
2.906905578266582441e-02 2.923987433753984233e-02 2.942357285514957121e-02 2.961804943349877206e-02 2.982627135129790885e-02 3.005776099851187322e-02 3.033035592576629330e-02 3.067229974759576663e-02 3.112467568064587048e-02 3.174408373715929821e-02 3.260525381690519003e-02 3.380298049114124903e-02 3.545245582082712926e-02 3.768699626202415970e-02 4.065258446520696178e-02 4.449959361086806148e-02 4.937302428429679590e-02 5.540280788668692363e-02 6.269499309071902005e-02 7.132357372502660942e-02 8.132219105483101673e-02 9.267522888558282768e-02 1.053086023290315948e-01 1.190813989528121675e-01 1.337802431859606289e-01 1.491187776975205492e-01 1.647449844343140957e-01 1.802591394204696995e-01 1.952448422816268070e-01 2.093144854143223765e-01 2.221682647026166635e-01 2.336617412946792038e-01 2.438703768812282846e-01 2.531303977009292105e-01 2.620263002171747124e-01 2.712939498987121389e-01 2.816271066101270204e-01 2.934208997840349609e-01 3.065386865765172830e-01 3.202035505330945164e-01 3.330678656814084482e-01 3.434400138103493316e-01 3.496055392369325499e-01 3.501877311902022449e-01 3.445229982012198433e-01 3.330461285313331410e-01 3.176583808594988789e-01 3.019319277624505360e-01 2.907250180798567341e-01 2.885768460606712993e-01 2.970956026830214314e-01 3.134502108566486478e-01 3.316091893570004001e-01 3.448884873537914064e-01 3.477878532070064477e-01 3.367260354274281275e-01 3.100637768656159254e-01 2.677592829110733708e-01 2.109195926062222559e-01 1.415345209945015337e-01 6.297668152245888828e-02 2.934600264396185904e-02 1.127526744473825726e-01 1.944637146023825702e-01 2.675602803833639354e-01 3.315579731269044372e-01 3.904999006358367275e-01 4.489230666371155087e-01 5.062752633166497374e-01 5.564610137499349518e-01 5.938843038227665794e-01 6.199586181169086663e-01 6.444310167277143009e-01 6.803139467958390085e-01 7.348111231452437719e-01 8.012834165676919751e-01 8.582538079049344404e-01 8.774721459041486815e-01 8.368752034778333959e-01 7.315911241244584806e-01 5.774873245036872271e-01 4.055758281927410169e-01 2.499748110124619394e-01 1.345856858605504469e-01 6.353123953381775713e-02 3.065525578892409550e-02 5.481872591997545563e-02 1.000788094726944438e-01 1.439963313970061831e-01 1.789234569875658432e-01 2.013829734356189227e-01 2.117434828700591187e-01 2.149921089259529128e-01 2.194179666997710942e-01 2.306685410225546573e-01 2.460044893947633815e-01 2.566404712411127220e-01 2.545053779357241419e-01 2.361766164592359052e-01 2.033130887004201137e-01 1.614528067997524907e-01 1.186712819019870024e-01 8.524563460279230287e-02 7.228823840304011983e-02 7.970758917533815602e-02 9.492200892835749026e-02 1.102413674923069797e-01 1.238471316299172287e-01 1.356318622634790916e-01 1.453725378518239686e-01 1.524443813151836746e-01 1.561655317056287740e-01 1.562146581077960561e-01 1.528777705489758609e-01 1.470922051067079517e-01 1.403265519253679150e-01 1.343208550900707732e-01 1.306938256751516980e-01 1.304943418531162580e-01 1.339247811222578910e-01 1.404448190011445552e-01 1.491556164818012287e-01 1.591593541478903695e-01 1.697269334582409972e-01 1.803080153261909513e-01 1.904771382039786576e-01 1.998796478074858496e-01 2.082017898128009636e-01 2.151655255085017093e-01 2.205389528428461088e-01 2.241519628317844015e-01 2.259093904701600375e-01 2.257975049362268005e-01 2.238827101626476301e-01 2.203032956957865496e-01 2.152560570224156256e-01 2.089798727196227612e-01 2.017381725243748147e-01 1.938018795998215638e-01 1.854340086964920420e-01 1.768767319188706000e-01 1.683414194511659856e-01 1.600019232367578259e-01 1.519911742045733649e-01 1.444009767548383172e-01 1.372846847899827916e-01 1.306622324914614719e-01 1.245268011649085377e-01 1.188522810924725059e-01 1.136006792583167668e-01 1.087287437194635886e-01
3.346174741830707650e-02 3.346913776768393328e-02 3.346321510485441436e-02 3.342728329747796795e-02 3.334622010034897499e-02 3.320766392406605122e-02 3.300348042081919370e-02 3.273167563723385076e-02 3.239901435245973876e-02 3.202472251248255491e-02 3.164576973323014741e-02 3.132422414481052242e-02 3.115675144593212098e-02 3.128495502327308109e-02 3.190244295511197870e-02 3.325116224021148342e-02 3.559989293053827941e-02 3.920713028390190868e-02 4.428444062177860907e-02 5.097788266509013788e-02 5.936917638629442967e-02 6.948394698546911386e-02 8.129521479598444955e-02 9.471891276890641309e-02 1.096043475672286993e-01 1.257244102927820850e-01 1.427702479796330581e-01 1.603546698397522730e-01 1.780281700250412047e-01 1.953108510498078321e-01 2.117422238707460658e-01 2.269481560952755772e-01 2.407192603035195055e-01 2.530868764081655731e-01 2.643715272455215426e-01 2.751675986010009844e-01 2.862269297434604787e-01 2.982288266779298258e-01 3.114817432801293973e-01 3.256655773116831076e-01 3.397366584613185081e-01 3.520546766690834106e-01 3.607007792428037485e-01 3.639072740779910053e-01 3.605256946762085968e-01 3.504877079545697383e-01 3.352235538513638757e-01 3.179507775624023647e-01 3.035574917753939284e-01 2.975084052827585701e-01 3.034552060755156266e-01 3.209003314215417291e-01 3.451952095708052393e-01 3.696026764799452691e-01 3.872299401981941225e-01 3.919955049425032922e-01 3.790994593216990283e-01 3.454704136432793504e-01 2.903222541171060489e-01 2.158465183518590569e-01 1.288813392449539297e-01 5.813667937630173643e-02 1.038900319461096844e-01 1.891075218574990446e-01 2.649759795853535715e-01 3.262494026927285629e-01 3.764355117186279354e-01 4.210943640434321456e-01 4.614288422975704185e-01 4.931619147281981475e-01 5.123798093685254518e-01 5.218481195900169789e-01 5.318899531871720265e-01 5.558031661389000178e-01 6.024754496449138408e-01 6.682008863550935596e-01 7.329028666586763219e-01 7.667974059934314912e-01 7.445563661359558827e-01 6.581701377658072394e-01 5.218508931560612574e-01 3.671832532312919173e-01 2.313301462282183751e-01 1.418579168724622697e-01 9.756209829467150929e-02 7.317230951992557964e-02 6.944293483138411216e-02 9.802925134444569200e-02 1.374976356843371772e-01 1.707839288902399111e-01 1.913953013148115001e-01 1.985851028147559427e-01 1.967639611987346826e-01 1.949815192833387612e-01 2.016938189831395389e-01 2.166939392622765359e-01 2.312600285963206936e-01 2.359561747719949587e-01 2.257723322173251224e-01 2.007854081678451530e-01 1.647753868541492195e-01 1.233038230955373071e-01 8.198959353338131084e-02 4.561425694493637800e-02 2.086244160086976260e-02 2.533469795717288933e-02 4.280835527307161326e-02 5.934496189559654300e-02 7.379661060629498504e-02 8.599515914870524413e-02 9.575826432974031410e-02 1.031487949954944666e-01 1.087181227784154020e-01 1.134969582154414791e-01 1.187166453424225998e-01 1.253759632851001449e-01 1.338925933365756882e-01 1.440532953127079130e-01 1.552449812722806743e-01 1.667605557263731886e-01 1.780093132773973019e-01 1.885930050920492373e-01 1.982862723624700119e-01 2.069735853917122337e-01 2.145824291328521649e-01 2.210358746235345229e-01 2.262328663617803881e-01 2.300533553841454526e-01 2.323790457697549605e-01 2.331190983016384888e-01 2.322322734520290977e-01 2.297406399174230229e-01 2.257334289473574562e-01 2.203620275661361816e-01 2.138283549087431068e-01 2.063692173575330246e-01 1.982390435192360190e-01 1.896929548147103795e-01 1.809716263351645593e-01 1.722889376352811919e-01 1.638230360472155422e-01 1.557111213449431653e-01 1.480479738612910934e-01 1.408879569607299487e-01 1.342499265710795919e-01 1.281242124524998305e-01 1.224806621328619755e-01 1.172767164721811167e-01 1.124646315455699597e-01 1.079972360966288403e-01 1.038319406478175333e-01
3.940064967943006369e-02 3.940496966590961714e-02 3.940421158180335004e-02 3.937387433097369605e-02 3.928773636547010922e-02 3.911857920385741760e-02 3.883900829084805523e-02 3.842242507293838066e-02 3.784426037694633982e-02 3.708368104309237023e-02 3.612617134265186380e-02 3.496773934035545678e-02 3.362211447544445619e-02 3.213330019493115114e-02 3.059711220577835539e-02 2.919555506885654003e-02 2.824177096378548482e-02 2.820912942423378991e-02 2.967813419074264575e-02 3.316038369839168637e-02 3.892375176802920916e-02 4.699216778333760447e-02 5.726539400317359058e-02 6.960595886356386874e-02 8.385611832694916945e-02 9.981895837322535270e-02 1.172329240403186257e-01 1.357532157967234199e-01 1.549461428936395879e-01 1.743005205471092334e-01 1.932596411432216110e-01 2.112762645967286301e-01 2.278902480606161962e-01 2.428226478799558330e-01 2.560700666374102208e-01 2.679683343402425311e-01 2.791791461410416120e-01 2.905502910742591705e-01 3.028323324359348812e-01 3.163132182950275095e-01 3.305184826351861282e-01 3.441364816054801601e-01 3.552340384820935060e-01 3.617048235348352403e-01 3.618334603986896325e-01 3.548696967275199454e-01 3.415378755496394358e-01 3.244082909738985609e-01 3.079724206938038167e-01 2.980340844988993432e-01 2.999025474443982597e-01 3.157905065453431304e-01 3.434502490804099417e-01 3.771213751642220058e-01 4.092062750748829969e-01 4.313839897249095445e-01 4.355135035135677679e-01 4.149083521231204941e-01 3.660128747612276801e-01 2.902210727031613868e-01 1.963465749903931523e-01 1.114664122320946638e-01 1.155354816398678486e-01 1.921089200159372956e-01 2.649005569792118320e-01 3.172215757803294456e-01 3.514935762824916154e-01 3.759804716324441909e-01 3.956793105774273900e-01 4.088758278779158761e-01 4.127912581839207062e-01 4.104685086462717680e-01 4.107498636926982249e-01 4.236076824236612026e-01 4.572020360014577012e-01 5.131610967142606894e-01 5.778154982992721456e-01 6.231758351002446572e-01 6.214956194022591696e-01 5.608391448625715814e-01 4.522536576721959412e-01 3.267405612345936072e-01 2.240093398705545191e-01 1.694609932563142241e-01 1.456347812071577541e-01 1.227037543113813634e-01 1.032493071334058959e-01 1.095513052242140933e-01 1.382751692943990918e-01 1.674633324521772604e-01 1.845566233637465636e-01 1.857190625500999004e-01 1.735232168363022853e-01 1.573885165588688184e-01 1.513520862990375415e-01 1.623490924929816004e-01 1.818675182277678937e-01 1.969099622614323974e-01 1.998341222662044503e-01 1.891468696320814935e-01 1.675321706311900805e-01 1.396740740297847394e-01 1.103868487868539389e-01 8.330847864584843554e-02 6.040241642538730221e-02 4.254602241674881880e-02 3.142740396635087391e-02 3.061322067851731180e-02 3.938933503696345761e-02 5.270622250130409941e-02 6.774476593520994960e-02 8.363163165179347824e-02 1.001832290880943083e-01 1.173073223564102263e-01 1.347419532113666996e-01 1.520128727353083353e-01 1.685280783017137352e-01 1.837177876571095825e-01 1.971498788271973945e-01 2.085882458768859027e-01 2.179917098108025697e-01 2.254683167185445591e-01 2.312069763083237084e-01 2.354087128161925779e-01 2.382351188720055191e-01 2.397834540919951407e-01 2.400885878786589711e-01 2.391445701720760764e-01 2.369351164527792597e-01 2.334629128444131174e-01 2.287709169133992082e-01 2.229527787072108913e-01 2.161527066963915833e-01 2.085570096732038692e-01 2.003802711024624816e-01 1.918490468436582774e-01 1.831855136827486297e-01 1.745929120077714114e-01 1.662440659349618821e-01 1.582737687789584902e-01 1.507753707009125144e-01 1.438014647822162262e-01 1.373681321272315070e-01 1.314618201272776121e-01 1.260476714558213807e-01 1.210780678013650830e-01 1.165003198207665985e-01 1.122627691056082844e-01 1.083189670330649418e-01 1.046299559375748339e-01 1.011649334897365554e-01
4.619427724850028866e-02 4.627855331834671709e-02 4.639096730486916981e-02 4.650666041057929800e-02 4.659653927181300892e-02 4.662770924702903941e-02 4.656397771118119672e-02 4.636641466577568621e-02 4.599397162041184844e-02 4.540418090286948982e-02 4.455399796681815128e-02 4.340093494857120981e-02 4.190481877308330216e-02 4.003090490302568805e-02 3.775593605912608286e-02 3.508061659593635778e-02 3.205614676827822640e-02 2.884131349473272043e-02 2.582027826612834365e-02 2.379473009753691262e-02 2.404668890924987687e-02 2.771640212656696287e-02 3.495593708888840995e-02 4.524681517776802525e-02 5.807315212949807487e-02 7.307122334723620272e-02 8.994387651060847810e-02 1.083726899796326887e-01 1.279649388782686248e-01 1.482308125765235962e-01 1.685876155488850447e-01 1.883918222286329047e-01 2.070011816942280425e-01 2.238670274606971988e-01 2.386505833967301482e-01 2.513445515879263459e-01 2.623612691815908060e-01 2.725251130471305627e-01 2.828981784532262345e-01 2.944114865398261283e-01 3.073913185427870620e-01 3.211984928659223915e-01 3.341999343377082821e-01 3.441294452340686871e-01 3.487153097485936049e-01 3.463924044955931647e-01 3.369524586348281447e-01 3.220310229355733966e-01 3.053290921134347857e-01 2.923685122104443534e-01 2.893774303590295194e-01 3.010595699516832591e-01 3.282576868962161498e-01 3.672834009153787549e-01 4.108069155312083498e-01 4.489972678452914812e-01 4.708076185899844890e-01 4.659386966305212319e-01 4.274867691240119005e-01 3.548156043815447469e-01 2.566908281363906030e-01 1.592927732233273275e-01 1.322543879943512968e-01 1.949490245679272871e-01 2.628184404544826047e-01 3.040707047638540605e-01 3.182908326503302576e-01 3.170367966960935258e-01 3.117868468258363501e-01 3.056497749486432602e-01 2.973110887624025311e-01 2.900372708128763355e-01 2.901749363820016470e-01 2.992584673965668629e-01 3.180696425568268482e-01 3.539762946554089740e-01 4.076184220239270628e-01 4.583909165903433114e-01 4.768934267481779177e-01 4.461867413890422407e-01 3.728767723668464651e-01 2.864978819731179294e-01 2.262290136015936426e-01 2.054650956576372922e-01 1.956303090717455562e-01 1.742313789688094416e-01 1.481077186271554103e-01 1.397199532770908859e-01 1.559542741961589818e-01 1.785459143265616666e-01 1.902766349691140668e-01 1.834278298273490648e-01 1.574300579155082369e-01 1.185579959342615564e-01 8.425387173456430623e-02 8.528025842504742549e-02 1.174579313558111182e-01 1.508323070937753752e-01 1.727521638414979688e-01 1.808620416518288143e-01 1.772745560725253466e-01 1.659093548431141429e-01 1.507034272939601627e-01 1.345275536917364678e-01 1.189588185405360127e-01 1.048063856292552193e-01 9.294699280262309904e-02 8.492499419008127381e-02 8.278576272321212792e-02 8.785957863096401088e-02 9.963825701143280700e-02 1.162684770319214328e-01 1.356903393067867558e-01 1.561419759837986698e-01 1.762002827526144288e-01 1.947474570306530206e-01 2.109690356561089164e-01 2.243643129611453402e-01 2.347389238708651182e-01 2.421658715851444932e-01 2.469172571024806362e-01 2.493790983997029587e-01 2.499659675203780018e-01 2.490514651092655130e-01 2.469256304250690981e-01 2.437827437589502044e-01 2.397350600437562484e-01 2.348424922297774053e-01 2.291467070828623331e-01 2.227001906158687372e-01 2.155848732474002771e-01 2.079189685569032275e-01 1.998535892453159324e-01 1.915621764301466134e-01 1.832261086352811597e-01 1.750195127728167432e-01 1.670956670485386486e-01 1.595766847967817481e-01 1.525474756164575119e-01 1.460543002641330468e-01 1.401075763233005367e-01 1.346880108715699242e-01 1.297547369595520861e-01 1.252540057081187597e-01 1.211271557324778703e-01 1.173169719921383636e-01 1.137720218394732974e-01 1.104489837865338664e-01 1.073132816843424819e-01 1.043384836692343581e-01 1.015049468019469520e-01
5.325179554549099026e-02 5.341745233353294153e-02 5.365444156637656781e-02 5.394401723682135108e-02 5.426136019411859079e-02 5.457566611848199689e-02 5.485036673025368847e-02 5.504345729874213916e-02 5.510790734716906891e-02 5.499213758101356014e-02 5.464055311747090249e-02 5.399413346549323395e-02 5.299110289590418243e-02 5.156776315390359383e-02 4.965971144468996068e-02 4.720399428396299113e-02 4.414350929563713027e-02 4.043681377333770144e-02 3.608133069309634594e-02 3.117172770454880795e-02 2.605611410481975185e-02 2.174487540961998755e-02 2.052521322318230992e-02 2.478027788087285715e-02 3.412809018388095889e-02 4.700040491339272514e-02 6.243291790017269777e-02 7.988957797679699380e-02 9.894389090271925313e-02 1.191303521293275020e-01 1.398868236662306752e-01 1.605468207481730580e-01 1.803711818744728468e-01 1.986190516837881281e-01 2.146588849534416532e-01 2.281138366425043973e-01 2.390204951447981174e-01 2.479519833985463773e-01 2.560184312704693599e-01 2.646365002588117465e-01 2.750210482546803226e-01 2.875439221617141494e-01 3.013067038383183682e-01 3.142283033871615117e-01 3.236415939077653681e-01 3.271447906710592268e-01 3.234400802849392020e-01 3.129875383922021692e-01 2.983700939854533885e-01 2.842750408735161272e-01 2.769131301088529895e-01 2.825345243022257535e-01 3.050068911194145360e-01 3.436398201387531048e-01 3.926305720529721932e-01 4.418689153926532720e-01 4.784813620152981173e-01 4.892477628292783987e-01 4.639141950403659620e-01 3.988936290052159661e-01 3.009790291751218150e-01 1.937393873606205186e-01 1.398149154619709733e-01 1.870223705290011418e-01 2.510395057695343213e-01 2.832787661051709427e-01 2.783443971681318629e-01 2.492941721406502220e-01 2.151169640272952710e-01 1.875909947941889477e-01 1.693269581622276199e-01 1.666174711730925018e-01 1.841279834281847327e-01 2.068034545359058451e-01 2.174516185245229660e-01 2.220656432829814786e-01 2.452394846824856034e-01 2.888852585041888354e-01 3.229583550298283368e-01 3.223369487498340957e-01 2.876471338501242481e-01 2.458460081599959934e-01 2.296115621570435916e-01 2.366196134240102777e-01 2.375277127787401021e-01 2.186695278525429276e-01 1.905747635178007271e-01 1.759377480730893173e-01 1.846946169056811748e-01 2.018393966054485567e-01 2.087723610702134913e-01 1.959743247055290016e-01 1.616644222881081783e-01 1.093345584271900456e-01 4.670783693506772027e-02 2.739507340547434749e-02 8.578566451543462312e-02 1.352653697355198636e-01 1.702391264806557558e-01 1.904500057182804129e-01 1.981801615624596558e-01 1.968915882118813798e-01 1.900077754394004503e-01 1.801629418579991648e-01 1.690774069053076478e-01 1.579198075220752673e-01 1.478293824558488956e-01 1.402783105120509188e-01 1.370289430206707848e-01 1.395588165316585527e-01 1.482497653773092450e-01 1.620894241421694804e-01 1.791564026502838469e-01 1.973335384015808547e-01 2.147706527357631512e-01 2.300752671937161264e-01 2.423553625023538161e-01 2.511911778992986233e-01 2.565656508136324732e-01 2.587673278067998406e-01 2.582787163948535580e-01 2.556649560281033517e-01 2.514778129200715973e-01 2.461871217764333708e-01 2.401460274182796173e-01 2.335889387137723427e-01 2.266542119229315311e-01 2.194195630077065973e-01 2.119381903383875387e-01 2.042668532797969339e-01 1.964817817351756923e-01 1.886824221955833436e-01 1.809856752699503801e-01 1.735143859285948054e-01 1.663838419772036559e-01 1.596894125593005531e-01 1.534975570842512238e-01 1.478414296598019040e-01 1.427212921771555121e-01 1.381090415664947835e-01 1.339554993614012757e-01 1.301988299543531402e-01 1.267725747016890114e-01 1.236122128582725077e-01 1.206597087660955941e-01 1.178660047443607917e-01 1.151917656884210578e-01 1.126068504275207216e-01 1.100890087047370069e-01 1.076222351756779688e-01 1.051951033664689367e-01
6.017076265606629421e-02 6.035767257775692674e-02 6.065328658054487676e-02 6.105036108093598451e-02 6.153470317670775569e-02 6.208471786321375502e-02 6.267115305076809140e-02 6.325703075944968945e-02 6.379774393771052432e-02 6.424129708792225557e-02 6.452867316732824321e-02 6.459431593523867754e-02 6.436672419034927817e-02 6.376916436618570994e-02 6.272053040682051828e-02 6.113643763881680682e-02 5.893077899501952127e-02 5.601830316495146067e-02 5.231954853966368918e-02 4.777137042938701950e-02 4.235143410947144610e-02 3.614060748094431036e-02 2.949920462437915017e-02 2.359159655628336599e-02 2.143318660940205997e-02 2.641633560192500202e-02 3.760422102337590555e-02 5.258666592884969626e-02 7.005258461128198444e-02 8.926162804474893631e-02 1.095883849699209878e-01 1.303549054858109957e-01 1.507871892345480636e-01 1.700386882896086915e-01 1.872684471241663484e-01 2.017726341725999128e-01 2.131643882976730631e-01 2.215789932563865527e-01 2.278425569027815178e-01 2.334802109776734635e-01 2.403933673202959254e-01 2.501302876561887767e-01 2.630108240107594808e-01 2.776781412281881800e-01 2.914424066184707063e-01 3.012150849304703337e-01 3.045754979717054112e-01 3.006485048425897588e-01 2.906461309915692182e-01 2.780040260710112676e-01 2.680765975526461231e-01 2.672897592179243609e-01 2.814317122726262554e-01 3.130483821437234360e-01 3.592353085113120237e-01 4.112963354889383472e-01 4.561640721672286514e-01 4.790372666585533956e-01 4.670279207316087033e-01 4.133691129990307855e-01 3.215576055369155917e-01 2.106228656859540638e-01 1.338440493459285008e-01 1.633299252394174450e-01 2.244513395689994029e-01 2.511130488207937161e-01 2.321569133206100866e-01 1.794381170480804089e-01 1.161030578251534690e-01 6.523496247682386562e-02 4.726806781796156348e-02 7.978560687823807451e-02 1.353074531841283457e-01 1.826942112291431441e-01 1.985237503387632940e-01 1.761841680918221076e-01 1.388546334562806017e-01 1.376795124444979701e-01 1.727040066011244768e-01 1.969653787195546901e-01 1.988411998193808095e-01 2.008062370428221610e-01 2.232743984773123969e-01 2.516418972866548698e-01 2.611679139892432722e-01 2.449965652474991873e-01 2.169374566211999256e-01 2.011388908631382699e-01 2.082147278411879965e-01 2.235737741073982043e-01 2.288731914123106337e-01 2.161271860037815851e-01 1.868925022705223427e-01 1.501624112177796511e-01 1.227332203831372620e-01 1.231531294808664717e-01 1.480845034938083338e-01 1.787638367145844842e-01 2.036968572120894660e-01 2.192903961937005819e-01 2.260281392119289356e-01 2.260817981369941110e-01 2.218520021357268113e-01 2.152002648171130461e-01 2.072985705017754421e-01 1.989123535180907787e-01 1.908342312745006375e-01 1.842004816951081370e-01 1.804902148765289149e-01 1.811095959034983993e-01 1.867185197802805341e-01 1.967838347730448967e-01 2.097414209011507213e-01 2.235873508579059310e-01 2.364505954222375639e-01 2.469231574845738297e-01 2.541682746600051890e-01 2.578922313372345454e-01 2.582444680097917833e-01 2.556851468020716056e-01 2.508457171463788771e-01 2.444015779593257109e-01 2.369714828712721211e-01 2.290532003067326516e-01 2.209982460273257066e-01 2.130209557718502067e-01 2.052308033207563276e-01 1.976739490674441768e-01 1.903714013382120096e-01 1.833457319895935578e-01 1.766337094824685927e-01 1.702865313006104997e-01 1.643617303779621452e-01 1.589114590826876117e-01 1.539712878817474373e-01 1.495524354161598679e-01 1.456388647359916633e-01 1.421892412908405401e-01 1.391426241335446679e-01 1.364261558097957516e-01 1.339629800511302204e-01 1.316790218997399842e-01 1.295078748058924867e-01 1.273936225599808236e-01 1.252918395722613376e-01 1.231692251737527416e-01 1.210023721175823991e-01 1.187761089945233856e-01 1.164817488999245060e-01 1.141154627051618881e-01 1.116768966974544253e-01
6.675836343038590859e-02 6.687563202962752695e-02 6.711739371839726964e-02 6.749134657572224139e-02 6.799892055904027677e-02 6.863414046856945727e-02 6.938266239733968666e-02 7.022102700914180373e-02 7.111614985122235999e-02 7.202504913178062185e-02 7.289479998552461648e-02 7.366270298431902563e-02 7.425666204259057102e-02 7.459577993232631432e-02 7.459119685076598394e-02 7.414722259980437158e-02 7.316285979988228216e-02 7.153391636367105455e-02 6.915612841166605962e-02 6.593020881580098635e-02 6.177085517548476512e-02 5.662442323973447544e-02 5.050687625160468763e-02 4.359293105493660531e-02 3.644196106069867713e-02 3.054955327278378180e-02 2.902414500494891053e-02 3.472447704193066392e-02 4.678153954228645578e-02 6.286205766673227946e-02 8.137963636718693883e-02 1.012718601885754938e-01 1.216126943542803207e-01 1.414559460299879834e-01 1.598179137241713677e-01 1.757496962952945219e-01 1.884850759871532222e-01 1.976559830602260537e-01 2.035497356972971461e-01 2.073296863335151452e-01 2.110412022142617583e-01 2.171369784231580724e-01 2.274220494466038245e-01 2.419185609060101327e-01 2.585509807803847981e-01 2.739297915953025075e-01 2.846432849131604326e-01 2.884233410152188815e-01 2.849222982309793650e-01 2.760322771544486131e-01 2.657410920203202020e-01 2.595854687371060288e-01 2.636622739407820659e-01 2.827620617099814160e-01 3.175640710918746223e-01 3.625803527155402883e-01 4.065392104895875214e-01 4.348770628318386899e-01 4.334631079539373322e-01 3.929764654215001651e-01 3.132560114783248251e-01 2.077625496241438385e-01 1.172617394258410051e-01 1.272879542243735285e-01 1.845875135038592407e-01 2.074732263453723524e-01 1.811126295908108141e-01 1.184712298012043502e-01 6.138316340343223654e-02 8.304102465701805602e-02 1.254676400679638482e-01 1.573980605215871686e-01 1.923481607210910660e-01 2.297178069227838182e-01 2.469525157841761520e-01 2.246278951873362795e-01 1.630018160961400064e-01 8.428169237901685096e-02 4.404041593449875558e-02 7.560089733305608295e-02 1.071883994206171420e-01 1.470822026700170371e-01 1.993988741377520357e-01 2.429643581057103485e-01 2.584554339244279908e-01 2.437815488243200157e-01 2.160785284127452466e-01 2.020477649211922244e-01 2.117800099894762422e-01 2.289692920792192332e-01 2.369885812243713585e-01 2.325332288563167482e-01 2.220832468315118713e-01 2.149476880055947170e-01 2.165866708042544220e-01 2.257067197609629872e-01 2.372426692541274307e-01 2.467021608639782537e-01 2.519230422340369424e-01 2.528223532541511998e-01 2.505188878824932130e-01 2.464470017768753685e-01 2.416948343370031727e-01 2.367019827931634568e-01 2.313565295568189573e-01 2.253841225367406997e-01 2.188129627766340346e-01 2.122911720574236771e-01 2.070883702120824565e-01 2.047000500188965455e-01 2.061591319367352959e-01 2.114414489629767024e-01 2.194019831853034341e-01 2.282587321819791459e-01 2.362254471242198339e-01 2.419483031694763808e-01 2.446744072245402579e-01 2.442298208468819676e-01 2.408975864037619652e-01 2.352575203206973276e-01 2.280252374099910606e-01 2.199137418065181260e-01 2.115324123870694906e-01 2.033310496478080986e-01 1.955886329629212550e-01 1.884378966599464522e-01 1.819103355697518909e-01 1.759846020946118639e-01 1.706250039890573889e-01 1.658036766669416795e-01 1.615066962999551492e-01 1.577287330747771665e-01 1.544623706420588660e-01 1.516875924515315444e-01 1.493651026212331756e-01 1.474349465808355297e-01 1.458199749997312056e-01 1.444324778423937972e-01 1.431819378630884987e-01 1.419821580814662199e-01 1.407566789380555183e-01 1.394420936043744008e-01 1.379893910809053825e-01 1.363637446902316863e-01 1.345432526316659716e-01 1.325170983775816602e-01 1.302834990895252454e-01 1.278476968594280394e-01 1.252201462949875665e-01 1.224149731528157425e-01 1.194487235942510162e-01
7.302184620955393113e-02 7.298799911399159179e-02 7.305950185670626040e-02 7.325876267694335364e-02 7.360461012196409247e-02 7.411064197611297311e-02 7.478354231226848337e-02 7.562146974858155457e-02 7.661261649935412199e-02 7.773401934570157990e-02 7.895067600938938945e-02 8.021499282783524365e-02 8.146657125887869777e-02 8.263233737083280905e-02 8.362703132253948568e-02 8.435410131165764491e-02 8.470708833276009708e-02 8.457165137115632558e-02 8.382848960941625960e-02 8.235761929190223152e-02 8.004486326940120355e-02 7.679223231636901625e-02 7.253560593028395009e-02 6.727686668460919339e-02 6.114587554733799668e-02 5.452460103022577220e-02 4.828717895763800366e-02 4.414209230123461447e-02 4.453882770517793993e-02 5.111544931548159948e-02 6.328928827565451221e-02 7.932849855646545434e-02 9.759431049305772321e-02 1.167138211176192847e-01 1.354399206987608462e-01 1.525833483153638537e-01 1.670610737211149777e-01 1.780501995632025325e-01 1.852348213183822867e-01 1.891132329008341773e-01 1.912603597947125922e-01 1.942864032414950981e-01 2.011039018520605903e-01 2.134601662731390181e-01 2.306719597798299604e-01 2.497270463408756691e-01 2.665945287340827918e-01 2.777204781663440980e-01 2.811184560174797564e-01 2.769541929854841822e-01 2.676289244060608974e-01 2.574069072238239220e-01 2.517036300533870286e-01 2.559493251372716438e-01 2.735027911409370072e-01 3.028797843829746372e-01 3.364361083681929876e-01 3.618733770353625423e-01 3.656841795502507875e-01 3.374002507792263073e-01 2.738904624656684494e-01 1.833424423897937472e-01 9.430080606882589034e-02 8.950509157486034872e-02 1.401542104786505649e-01 1.578307481682738045e-01 1.299498695677544224e-01 8.906808853103717616e-02 1.228221976887338002e-01 1.989621969807140733e-01 2.564061852000905639e-01 2.836520956833722962e-01 2.945019656150937859e-01 3.050234642541453378e-01 3.100468451483706089e-01 2.906790290906919316e-01 2.389539674166485939e-01 1.669041511355238983e-01 9.706678708823784918e-02 4.272472880007541218e-02 2.845900832753481269e-02 8.934459275459591399e-02 1.583267769489832277e-01 2.095171539257246196e-01 2.268551376545637488e-01 2.111836815510044485e-01 1.830662481253385598e-01 1.726679417038326503e-01 1.877964199986029981e-01 2.091290053200989540e-01 2.248576494499995027e-01 2.387253308611040625e-01 2.577591224067644626e-01 2.813598376482392416e-01 3.022761402088978144e-01 3.138293411153766921e-01 3.138333452074437147e-01 3.043246700158113716e-01 2.895664599914439807e-01 2.739876377398994256e-01 2.607951988996204951e-01 2.514338629304715966e-01 2.457138263669062517e-01 2.423102578169688548e-01 2.394181253804476828e-01 2.354288773095277454e-01 2.294952400984462126e-01 2.218459177143312644e-01 2.137451061061453050e-01 2.070442721859475366e-01 2.033924869329939711e-01 2.034301808448030768e-01 2.064813252685728517e-01 2.109545359710711943e-01 2.150827067557555261e-01 2.175020743073836638e-01 2.174907060926341007e-01 2.149463066819616019e-01 2.102330693456932464e-01 2.039879151556731052e-01 1.969364071304702812e-01 1.897457027339403690e-01 1.829295348965481738e-01 1.768103291426970924e-01 1.715323069933520628e-01 1.671084330874053059e-01 1.634783921246704963e-01 1.605576281840748465e-01 1.582667111124886061e-01 1.565404531402915800e-01 1.553229292769798542e-01 1.545566836717668646e-01 1.541730579096624310e-01 1.540875708077064088e-01 1.542011749987184377e-01 1.544060051323125349e-01 1.545932741355564299e-01 1.546610880297341617e-01 1.545206662828275124e-01 1.541002987910976563e-01 1.533470408125302553e-01 1.522265416339669275e-01 1.507215524211015789e-01 1.488296460949935507e-01 1.465605876486336390e-01 1.439336740054581454e-01 1.409752504633793035e-01 1.377165198605592167e-01 1.341916938570526241e-01 1.304364907885074698e-01 1.264869570569556456e-01
7.911937575357815000e-02 7.890805068906703301e-02 7.874206279765269545e-02 7.865311837247565552e-02 7.867361942989216372e-02 7.883517751095096837e-02 7.916678324496412289e-02 7.969268770598025853e-02 8.043009959834349076e-02 8.138684297341614027e-02 8.255914156942287252e-02 8.392969050217073679e-02 8.546614560467948041e-02 8.712011700479434240e-02 8.882671429105462590e-02 9.050467250343090242e-02 9.205710116245667540e-02 9.337294534506020149e-02 9.432932905675772695e-02 9.479507450376779831e-02 9.463588263863605132e-02 9.372198057971173335e-02 9.193960723516365896e-02 8.920873177386319519e-02 8.551123376685507149e-02 8.093686299539445961e-02 7.575842965246078198e-02 7.054798971780834593e-02 6.631862402354969654e-02 6.456139106831076946e-02 6.686586853503855010e-02 7.406584103798548313e-02 8.573384077046627971e-02 1.005764143137467120e-01 1.170367103554101618e-01 1.335777197764345670e-01 1.487690924693501893e-01 1.613762974013601137e-01 1.705368970715742394e-01 1.760402337546111140e-01 1.786723022420609319e-01 1.804710320555469316e-01 1.845147192733704034e-01 1.937776002275203024e-01 2.093218148901619391e-01 2.293088512799970058e-01 2.497716784431561476e-01 2.662775998865477001e-01 2.753742410984031386e-01 2.755037358775344059e-01 2.674029379927710948e-01 2.539939224532021256e-01 2.398024692474739206e-01 2.300016077690748839e-01 2.289938492349782306e-01 2.382866702114136703e-01 2.544504123787485472e-01 2.690834583474945862e-01 2.712617117566350489e-01 2.512705183920764251e-01 2.045701620382887886e-01 1.355483239107987403e-01 6.509448434082219792e-02 6.433254761946845257e-02 1.041633531116042816e-01 1.120426346385030858e-01 8.790380139676648441e-02 1.039958653606703060e-01 1.954002443928078148e-01 2.952152701765333176e-01 3.659673633171564022e-01 3.952692138696498048e-01 3.926449216002226295e-01 3.787911236024730788e-01 3.642517324001632306e-01 3.412010790908134306e-01 3.009445515981091224e-01 2.489085990469262488e-01 1.973098799391085623e-01 1.478014376727425361e-01 9.581462616256759823e-02 7.214884693431854179e-02 1.146139461522507619e-01 1.594315483627082031e-01 1.721568234667238684e-01 1.519768102821596467e-01 1.221955381593559653e-01 1.173927197009726753e-01 1.385301328065642601e-01 1.637933762073844890e-01 1.932100130874756239e-01 2.363124833489942123e-01 2.895540146736781395e-01 3.381581343942308693e-01 3.689112661398490922e-01 3.762545806872228393e-01 3.623314801578460531e-01 3.343918014036533770e-01 3.014681096949456407e-01 2.714657804428212140e-01 2.493059918851772971e-01 2.363594749700028141e-01 2.310466100733981343e-01 2.301061436498449964e-01 2.299232541763245041e-01 2.275692327262949788e-01 2.214620490513201645e-01 2.116341900726340652e-01 1.996065579827681624e-01 1.878640229017459196e-01 1.789433516762981013e-01 1.743439237180724466e-01 1.738690193242785342e-01 1.759425961860956455e-01 1.785882105783181129e-01 1.802629571286122334e-01 1.801813892418696050e-01 1.782578597016221678e-01 1.748870595004028139e-01 1.706981848073818586e-01 1.663455727692071395e-01 1.623638525405662891e-01 1.590979467719771390e-01 1.567021577242448394e-01 1.551863912975145754e-01 1.544787811267625821e-01 1.544781453315917374e-01 1.550832641706139936e-01 1.561999357370086605e-01 1.577347548851761316e-01 1.595857147028188205e-01 1.616365868652639703e-01 1.637576648418029857e-01 1.658119808387656657e-01 1.676643905588555694e-01 1.691907951139658417e-01 1.702855648345517059e-01 1.708662612054804020e-01 1.708755938927658535e-01 1.702810548838661897e-01 1.690728751278881004e-01 1.672609510875368577e-01 1.648712868033401779e-01 1.619423602009557317e-01 1.585216896124747588e-01 1.546627654980966549e-01 1.504224279681385390e-01 1.458587112523203611e-01 1.410291374712308032e-01 1.359894191229860383e-01 1.307925182158346522e-01
8.525927680041651968e-02 8.493764428735001148e-02 8.456732924181312172e-02 8.417939143031434590e-02 8.380974386536933773e-02 8.349868420481272591e-02 8.328999629521152692e-02 8.322952168794534034e-02 8.336312712020634008e-02 8.373405100938065282e-02 8.437970052529597531e-02 8.532807845709766692e-02 8.659411919993599549e-02 8.817627204730346668e-02 9.005366287111793433e-02 9.218409301626125096e-02 9.450302794127589390e-02 9.692363630579739486e-02 9.933790586867652372e-02 1.016189064371967876e-01 1.036243905569917828e-01 1.052021103913648448e-01 1.061974866656315158e-01 1.064646208309777964e-01 1.058821515141676883e-01 1.043761840132753221e-01 1.019534366494224131e-01 9.874837487774489053e-02 9.508646524894509566e-02 9.155586002242345478e-02 8.904987979951128896e-02 8.868837079668767664e-02 9.151102181161108184e-02 9.800862814174572668e-02 1.078302474355769952e-01 1.198976713260826860e-01 1.327496260573412246e-01 1.448639253025521267e-01 1.549168080949103465e-01 1.620538009697380377e-01 1.662236089051692955e-01 1.685320674998569690e-01 1.713837657062904085e-01 1.779220471572678652e-01 1.904475927878735431e-01 2.086932401507256007e-01 2.295789282296035461e-01 2.485449407612728145e-01 2.612058106421854542e-01 2.645774171217414872e-01 2.577953745557899912e-01 2.423297227699100775e-01 2.216546638732822538e-01 2.003949044613895780e-01 1.830750208201251672e-01 1.726026813972635632e-01 1.687235191155700975e-01 1.673067972108303048e-01 1.614565482379417549e-01 1.442200605293999516e-01 1.120043451407644886e-01 6.907770118690841066e-02 4.299119961241756188e-02 6.723212903708153387e-02 8.868027665090380540e-02 8.046513739759557360e-02 6.483838145007712883e-02 1.301361651556229571e-01 2.442267609423400265e-01 3.563118527429844917e-01 4.361175330909746739e-01 4.690537084545273738e-01 4.602497885752487861e-01 4.298860235841280297e-01 3.974221705816227135e-01 3.679285108646032088e-01 3.378426563341154210e-01 3.072937961679282348e-01 2.762573942674158567e-01 2.364058246309541922e-01 1.808175257997859664e-01 1.224201221152677321e-01 9.896031846618028038e-02 1.105222367220013296e-01 1.086656751127109133e-01 7.996811287754160280e-02 4.870080835607863007e-02 5.753412152878849967e-02 7.874732215005157687e-02 1.017681807572658609e-01 1.532761675635058995e-01 2.326099220281662994e-01 3.150219635733904067e-01 3.780627560761772310e-01 4.090827896328539381e-01 4.062005961567861090e-01 3.762678928913339993e-01 3.310343864689087034e-01 2.829922622667668253e-01 2.421264209760836394e-01 2.141183052328360648e-01 1.999306883097534959e-01 1.965929743675575991e-01 1.989667190351935844e-01 2.017380080316900082e-01 2.008534936288303985e-01 1.942351939184157328e-01 1.819352682608005312e-01 1.658957393545919257e-01 1.494002275770213439e-01 1.361458481430687650e-01 1.288076504547933099e-01 1.276624191508724526e-01 1.306964114061257010e-01 1.352234109068510826e-01 1.392700375762000453e-01 1.419358277137556523e-01 1.431617060910968520e-01 1.433664612135091831e-01 1.431344622103961073e-01 1.430023441627194247e-01 1.433496870682295643e-01 1.443781401407765730e-01 1.461469032641753429e-01 1.486265360808715630e-01 1.517424094264613332e-01 1.553968489489044036e-01 1.594739264950714719e-01 1.638370636145598247e-01 1.683282251340544600e-01 1.727727212535481172e-01 1.769892129886874443e-01 1.808021702771121231e-01 1.840537494101346649e-01 1.866129673774178654e-01 1.883812580548772930e-01 1.892944644184362812e-01 1.893218873397171098e-01 1.884632263555290621e-01 1.867442334103854296e-01 1.842117699970277911e-01 1.809287890414781885e-01 1.769695990971410504e-01 1.724156298842635937e-01 1.673518107766406859e-01 1.618635961002780066e-01 1.560346185969376520e-01 1.499449198247124748e-01 1.436696885952067071e-01 1.372784314819644746e-01 1.308344995170687419e-01
9.155969166764099665e-02 9.130068077796335557e-02 9.088516736910401406e-02 9.033290329851009770e-02 8.967053603879478196e-02 8.893237159164543715e-02 8.816101172296493538e-02 8.740773193838791144e-02 8.673240647860551433e-02 8.620272393021982671e-02 8.589239417553939937e-02 8.587806168480258129e-02 8.623475642958695897e-02 8.702996034219326327e-02 8.831671887588095349e-02 9.012657880800183097e-02 9.246332565243106649e-02 9.529840419403461105e-02 9.856854957486256563e-02 1.021757052172518193e-01 1.059889811735651721e-01 1.098483488151697496e-01 1.135699662251090092e-01 1.169533792105229841e-01 1.197912371175435114e-01 1.218825433824045901e-01 1.230508174791129783e-01 1.231688565957212295e-01 1.221918973479768356e-01 1.202003361779725027e-01 1.174502662897452948e-01 1.144216661375750121e-01 1.118355557986856902e-01 1.105847264945549052e-01 1.115184405061476619e-01 1.151038002016979561e-01 1.211435146561175014e-01 1.287625145897346446e-01 1.366808474213904723e-01 1.436233998394974287e-01 1.487530417805599248e-01 1.520925809449104604e-01 1.548507343179747198e-01 1.593575423993867923e-01 1.681550521909997431e-01 1.823260982517830586e-01 2.003281691684141996e-01 2.184231264113616899e-01 2.321278429477899308e-01 2.376254493449062866e-01 2.327378878008579677e-01 2.174178128419898548e-01 1.937186415991559718e-01 1.652178390841868016e-01 1.359980981722037907e-01 1.094697146183602476e-01 8.744578242015396685e-02 6.993264363710366416e-02 5.621214172211135007e-02 4.793214761417041725e-02 5.155817307959047191e-02 6.884835742454285812e-02 9.056368007832299449e-02 1.045640674486366384e-01 9.927472039545982840e-02 6.886932252270586141e-02 5.631787848789748113e-02 1.423697882250772040e-01 2.606986858960023135e-01 3.735259983972206155e-01 4.545824744912680959e-01 4.886041558817055264e-01 4.774288346055624577e-01 4.388491309902092796e-01 3.958006247486165474e-01 3.628862406777479954e-01 3.432757083783427587e-01 3.333987319603105570e-01 3.221594896035516742e-01 2.934365320568749214e-01 2.393445829809960901e-01 1.705020115232973588e-01 1.125515952837630590e-01 8.124939707457295990e-02 5.506928963803865013e-02 1.471837248584792479e-02 3.199451030432869797e-02 5.855555335703330894e-02 4.847914798159191213e-02 3.904922600497901658e-02 1.239584004296505615e-01 2.324636956784909558e-01 3.301584649340528754e-01 3.956818345095475253e-01 4.191565288946980106e-01 4.026527210177077709e-01 3.572662251403907474e-01 2.982073249434565865e-01 2.398720700521282945e-01 1.924901333202833076e-01 1.610902536960456266e-01 1.461327968100991914e-01 1.442516193688794246e-01 1.492988428895651309e-01 1.546248810555821696e-01 1.552130799532278338e-01 1.485752660667749581e-01 1.347468447578721584e-01 1.159023188996112230e-01 9.593712372053854465e-02 8.005595615699016843e-02 7.323059717586642703e-02 7.626484064027495846e-02 8.495019694934685672e-02 9.479285570210023437e-02 1.034680798826309589e-01 1.103433902947204698e-01 1.156581320905540888e-01 1.199874872916421586e-01 1.239376479832190181e-01 1.279957354403121472e-01 1.324834789427245252e-01 1.375700751470609884e-01 1.433055347801222845e-01 1.496503474977215753e-01 1.564945941166575316e-01 1.636707768577196909e-01 1.709669055644134905e-01 1.781431447290771075e-01 1.849513001278790814e-01 1.911542681876691741e-01 1.965425292082955133e-01 2.009458864425138214e-01 2.042399613396456981e-01 2.063479255224314746e-01 2.072384644512665630e-01 2.069211156700111187e-01 2.054400462788562309e-01 2.028671476154298992e-01 1.992951075057233234e-01 1.948309148131861512e-01 1.895900769707546396e-01 1.836916945463146766e-01 1.772544362028921627e-01 1.703933878720278738e-01 1.632177056576336049e-01 1.558289770942027364e-01 1.483201846972012627e-01 1.407751649150346396e-01 1.332684611507639061e-01 1.258654788076204456e-01
9.791471892326732152e-02 9.797110130486559598e-02 9.777530395981580413e-02 9.732896055948943304e-02 9.663999499458059139e-02 9.572402505963130415e-02 9.460599204502456727e-02 9.332202183950730201e-02 9.192148103665701009e-02 9.046910705169095013e-02 8.904694236652428707e-02 8.775557226703156743e-02 8.671386369351817558e-02 8.605611263232204600e-02 8.592542980735057290e-02 8.646263401042823815e-02 8.779110590722317975e-02 8.999977237939461860e-02 9.312777242978885484e-02 9.715430594789582763e-02 1.019953996391136236e-01 1.075068869431518581e-01 1.134913318485569200e-01 1.197066331884364399e-01 1.258751624233935273e-01 1.316936225653353720e-01 1.368447928525044766e-01 1.410128347541333982e-01 1.439040141488407420e-01 1.452746743641330496e-01 1.449680479677506184e-01 1.429606738896009033e-01 1.394167960367611314e-01 1.347429166500876685e-01 1.296208020340292033e-01 1.249733230718005211e-01 1.217975800817802795e-01 1.208379149830524635e-01 1.222222186583985792e-01 1.253343023656065258e-01 1.290892066914222924e-01 1.324863060037216878e-01 1.351857875042211665e-01 1.378834157009209416e-01 1.422056984859463857e-01 1.498322443820190308e-01 1.610978834213847577e-01 1.741788225041348837e-01 1.856016036701719496e-01 1.915203341929266057e-01 1.889121301257484786e-01 1.763354819617511116e-01 1.541881636485953055e-01 1.244927792313708231e-01 9.042911943534709396e-02 5.656701965441315177e-02 3.507654319562737016e-02 4.910877948826299771e-02 8.133785872578831733e-02 1.157266649005464776e-01 1.467672675958826278e-01 1.693659635154369236e-01 1.777809520198389837e-01 1.666530339762596069e-01 1.324169843686984482e-01 7.593855781182802522e-02 4.463113339913511030e-02 1.331228107292131979e-01 2.438647359645229329e-01 3.459429228360234587e-01 4.184395679680339430e-01 4.477538129109419063e-01 4.341048822137206775e-01 3.927122625138426137e-01 3.467766913984501875e-01 3.158837095977693465e-01 3.078073752345901748e-01 3.159267214224674714e-01 3.211316873528511917e-01 3.026649962001914940e-01 2.525821801359786622e-01 1.821115365254874496e-01 1.147600007015826262e-01 6.582322164238778306e-02 2.407450152895428477e-02 2.565492721752025626e-02 7.235862281121747952e-02 9.317061406120412392e-02 6.898139822836125978e-02 1.256519202535907528e-02 1.138608348370007128e-01 2.305121132000622353e-01 3.285637255662899880e-01 3.875018381498497866e-01 3.996362427714815757e-01 3.702912866118528434e-01 3.139531625344906263e-01 2.483458643946298561e-01 1.885087591358011738e-01 1.425597125349401806e-01 1.111557037112018420e-01 9.190319616845768480e-02 8.385483803874710373e-02 8.520823842844256479e-02 9.011219387407040649e-02 9.207425688497017369e-02 8.735306813897077138e-02 7.519496797110450381e-02 5.697785106679286588e-02 3.548538995885188591e-02 1.646280797771200108e-02 2.036535268250645389e-02 3.820732144452830548e-02 5.492905578989728393e-02 6.877251472063534987e-02 7.984114054367875968e-02 8.876055621652145788e-02 9.632248232152697265e-02 1.032903509514599000e-01 1.102894614503389381e-01 1.177600108188301270e-01 1.259512788830991770e-01 1.349370213926078532e-01 1.446402383638297762e-01 1.548633545960626245e-01 1.653227741868195655e-01 1.756857843203045721e-01 1.856062698922491261e-01 1.947555933301909903e-01 2.028461863539671173e-01 2.096469947498026121e-01 2.149912304422325060e-01 2.187776798286752700e-01 2.209671417481615663e-01 2.215755682058166698e-01 2.206652966923962345e-01 2.183354976702027994e-01 2.147126798794828928e-01 2.099418364386329006e-01 2.041785940881845618e-01 1.975825522568923076e-01 1.903118667978637435e-01 1.825190403968933173e-01 1.743478212910485881e-01 1.659310772097036535e-01 1.573894959415393091e-01 1.488309620368905017e-01 1.403504662468777475e-01 1.320304167320642819e-01 1.239412361050911959e-01 1.161421440645827585e-01
1.039265096857575205e-01 1.045747184747061742e-01 1.049078702315822398e-01 1.049080708636727227e-01 1.045614957205237699e-01 1.038597825573800981e-01 1.028017617078877399e-01 1.013956242616213532e-01 9.966165702725930664e-02 9.763569521734304091e-02 9.537343878616248716e-02 9.295570010597155319e-02 9.049441140289972429e-02 8.813867860300125812e-02 8.607916068968474166e-02 8.454756457476567122e-02 8.380662393416256351e-02 8.412619238782838293e-02 8.574528425369791484e-02 8.882815844307746789e-02 9.342946357413332847e-02 9.948112777106560278e-02 1.068019206949498007e-01 1.151196425052878336e-01 1.240941743407809605e-01 1.333352085168717782e-01 1.424147053032974730e-01 1.508774485124996789e-01 1.582537803552049038e-01 1.640781183883303351e-01 1.679161595357120673e-01 1.694030816846662790e-01 1.682944845616859975e-01 1.645308678981291794e-01 1.583140872367068130e-01 1.501877718462590883e-01 1.410969550187752275e-01 1.323658556921312179e-01 1.254836156596974284e-01 1.216109011671624024e-01 1.209747221298439201e-01 1.226563920888749520e-01 1.250776261185027050e-01 1.268442884625970157e-01 1.274212712178927620e-01 1.273547419543232251e-01 1.278755221026295630e-01 1.298643746558768575e-01 1.327399596374474744e-01 1.342446180909790676e-01 1.313362270263489229e-01 1.213993807634849570e-01 1.030846468544242972e-01 7.676949136873564838e-02 4.612649215036766087e-02 3.360076211613206854e-02 6.746295405920678390e-02 1.164211767913231610e-01 1.680241094355022502e-01 2.161942598612349165e-01 2.541494935974102365e-01 2.743013234469249828e-01 2.698634957427795689e-01 2.371414083761616276e-01 1.772787590540763347e-01 9.647287902447286567e-02 2.104282829509966993e-02 1.038871253132214734e-01 1.997043020747808206e-01 2.817051013042029539e-01 3.365355476025994608e-01 3.542302506700446552e-01 3.348407454586431742e-01 2.916434054218355332e-01 2.469816792911935233e-01 2.221040312082779022e-01 2.256929221065470115e-01 2.474996669331953891e-01 2.642304524031795498e-01 2.541194490459174338e-01 2.103298317349696911e-01 1.464680126048986675e-01 9.028801919555461131e-02 5.860396297054902559e-02 3.298379663846687238e-02 3.470419118385455193e-02 7.698053331608224747e-02 9.948356925864153266e-02 7.864074400501339102e-02 2.709678572026019347e-02 1.045629579905372059e-01 2.139842564122852175e-01 3.035543937347685017e-01 3.525242449335859729e-01 3.546392904601571305e-01 3.175663279402923256e-01 2.587552357611433429e-01 1.991951931374880413e-01 1.555579704572270239e-01 1.308075156026807795e-01 1.139352062701742829e-01 9.423836335394646102e-02 6.924808901242572590e-02 4.221411853390270863e-02 1.942418680353697608e-02 1.599559472866042900e-02 2.687900435388537387e-02 3.536385269845377516e-02 4.081808886312986856e-02 4.504883213644023804e-02 4.943315318782827428e-02 5.428724300718341944e-02 5.925955178030168496e-02 6.397738429480293032e-02 6.838266172853743607e-02 7.274672484149607987e-02 7.753874519880223082e-02 8.326786842512204356e-02 9.035220019148727799e-02 9.903387151372608499e-02 1.093440154743125226e-01 1.211112624971695667e-01 1.340001889501755417e-01 1.475643858568220779e-01 1.613017914787878704e-01 1.747044432811798997e-01 1.872985982677418948e-01 1.986737572222700698e-01 2.085007787149951164e-01 2.165402813110294256e-01 2.226430857062584590e-01 2.267446557878161351e-01 2.288554534504559368e-01 2.290489133909022756e-01 2.274484465137074085e-01 2.242145531734145159e-01 2.195328116955622688e-01 2.136032287877793201e-01 2.066312089492794712e-01 1.988202228249343062e-01 1.903661265562013594e-01 1.814529990554845096e-01 1.722503138056280803e-01 1.629112381516091002e-01 1.535718486611961642e-01 1.443510596323497597e-01 1.353510781293311704e-01 1.266582192382042782e-01 1.183439369917747147e-01 1.104659482571791751e-01 1.030693485700621970e-01
1.089364463527823929e-01 1.104137389456532475e-01 1.115553444297047864e-01 1.123261479239047594e-01 1.126924131445569549e-01 1.126229055268115481e-01 1.120903124357539027e-01 1.110730565400815800e-01 1.095576435215089295e-01 1.075417515516481071e-01 1.050383633162218222e-01 1.020813629326541017e-01 9.873315251468292586e-02 9.509491548129800353e-02 9.131996247821662360e-02 8.762965925368879083e-02 8.432884386449267244e-02 8.181234253284243307e-02 8.054699333220340096e-02 8.101172889008240174e-02 8.359603992905685621e-02 8.849549995219789522e-02 9.566286195126545711e-02 1.048359460010705319e-01 1.156067126254733402e-01 1.274837749429257594e-01 1.399281571075621788e-01 1.523673892535050700e-01 1.642007396718778711e-01 1.748062704242888676e-01 1.835566891079226659e-01 1.898484839977815641e-01 1.931476015834274473e-01 1.930543843515907521e-01 1.893900630736455037e-01 1.823058511665441306e-01 1.724107488026132839e-01 1.608964976087371157e-01 1.495856657674208834e-01 1.407199839668804020e-01 1.362429323439588169e-01 1.367034251749839335e-01 1.406944443914953935e-01 1.455241610494149573e-01 1.484748560644440774e-01 1.477291626638341793e-01 1.427530724136709395e-01 1.342280607312603957e-01 1.235356244120276586e-01 1.118135408155091631e-01 9.895301336071496423e-02 8.327947537901926600e-02 6.225660399856011717e-02 3.361087882700298374e-02 5.452297961238068355e-03 5.158346746084446766e-02 1.071848256376081582e-01 1.690673707708221785e-01 2.328908842629278386e-01 2.917716143326173350e-01 3.364983666603851842e-01 3.570489353755397222e-01 3.453859819447850366e-01 2.987262447698011969e-01 2.217619721219043216e-01 1.262510420296390212e-01 2.894387291842170223e-02 6.659409537939066370e-02 1.412961871072135889e-01 1.969078754547890220e-01 2.280176745260823479e-01 2.288576350737601406e-01 1.994796643929638846e-01 1.515394828123141358e-01 1.077089144923522729e-01 9.220178758775326999e-02 1.076999948547630037e-01 1.359637564368569307e-01 1.566478258005876978e-01 1.520076041313251081e-01 1.189366456703020714e-01 8.335519366753403603e-02 8.769438056708228624e-02 1.018879819060924258e-01 8.532245924957981842e-02 4.197522498009445546e-02 4.249934329494636787e-02 7.538150200560038428e-02 6.995607167878838129e-02 1.893622019349399874e-02 7.419920629128559653e-02 1.718743310710532934e-01 2.514586654692475554e-01 2.929736983408138262e-01 2.906250737108325155e-01 2.535169422080682522e-01 2.030444411131686333e-01 1.670245319813404294e-01 1.610628154762479558e-01 1.702379952614745395e-01 1.730806729867600813e-01 1.613318643816163689e-01 1.368925373250638733e-01 1.068390056482621669e-01 8.132715666472993543e-02 7.142466854644272112e-02 7.846223765748554235e-02 9.180371198680925549e-02 1.032933098858289100e-01 1.100225121516169163e-01 1.116816903386631393e-01 1.090550852205160043e-01 1.033692199130119976e-01 9.599916127767375851e-02 8.835238548917720425e-02 8.185419532868172532e-02 7.793461268122692243e-02 7.784798505857026818e-02 8.227297076679161714e-02 9.103365163148492700e-02 1.032841795173368854e-01 1.179245985228456195e-01 1.338816200333360629e-01 1.502089253276469027e-01 1.661055366422395929e-01 1.809147180459128590e-01 1.941210064260849300e-01 2.053461071690459994e-01 2.143417370806790789e-01 2.209785980351153811e-01 2.252319236878543851e-01 2.271647301672780062e-01 2.269100891809362197e-01 2.246536252946816081e-01 2.206171788763158781e-01 2.150442762201823510e-01 2.081877674374894571e-01 2.002997590116172566e-01 1.916237906279163461e-01 1.823890831538862167e-01 1.728066090048724357e-01 1.630666979240855963e-01 1.533378806685497808e-01 1.437666815569502432e-01 1.344780913842827108e-01 1.255764800166215001e-01 1.171467404833471670e-01 1.092554932916942195e-01 1.019522226806431481e-01 9.527026831659429762e-02 8.922765824417848435e-02
1.121429661749377693e-01 1.145998149185139953e-01 1.167421359760544425e-01 1.185214162225233930e-01 1.198878539896243017e-01 1.207911850967903489e-01 1.211817567888402170e-01 1.210119160864098348e-01 1.202378094692845290e-01 1.188217401406833490e-01 1.167353090290176171e-01 1.139636942974343731e-01 1.105116281387347188e-01 1.064119432756665262e-01 1.017380110160562706e-01 9.662192857569551485e-02 9.128058676559089313e-02 8.605049710428837317e-02 8.142608586221826428e-02 7.807912112451124986e-02 7.680903930318344619e-02 7.837038895277348427e-02 8.321597523957989517e-02 9.133419579128117249e-02 1.023080068388681207e-01 1.154989515916196863e-01 1.301942970149216616e-01 1.456674749351299925e-01 1.611840695192052753e-01 1.759920835711754339e-01 1.893185822934061735e-01 2.003830458674391302e-01 2.084330300738656272e-01 2.128067242442590323e-01 2.130275255679245361e-01 2.089367603664785689e-01 2.008704480403896708e-01 1.898772950221558342e-01 1.779318912680931397e-01 1.679575430007832770e-01 1.632259971465474246e-01 1.658147178104820985e-01 1.750536459097000730e-01 1.876885574269558654e-01 1.995355520401766725e-01 2.069899864222749242e-01 2.077953538602717032e-01 2.012997967260621857e-01 1.883489799104693940e-01 1.707747837371527966e-01 1.504827609893386597e-01 1.284993520976999704e-01 1.049161042732650734e-01 8.130622803991248426e-02 6.854107205912421397e-02 8.812302652335325670e-02 1.376104822687060081e-01 2.017977894593761812e-01 2.704626660909602021e-01 3.341586139348310391e-01 3.822403887903022546e-01 4.037935534916458624e-01 3.904617117264473358e-01 3.400891429193052540e-01 2.594983910165736818e-01 1.649488995466118213e-01 8.270098302874906437e-02 6.242589100462719864e-02 9.244844417718076079e-02 1.137926810416897139e-01 1.171468429772633268e-01 9.973008250174671130e-02 6.097694502169126451e-02 1.690654079771843066e-02 4.904935757858389783e-02 7.849839037120950880e-02 8.065093805016872175e-02 6.293160629256873417e-02 4.035678015266418867e-02 1.807588771130735905e-02 4.332670013599104752e-02 1.033948403659787491e-01 1.573750119617441934e-01 1.780002495411543428e-01 1.512698267671581387e-01 8.485385780026144520e-02 2.178988391908373567e-02 6.902181471074374242e-02 8.917015221757992882e-02 5.863537427008089914e-02 1.733096665940626890e-02 1.010542074359593590e-01 1.750078819365448735e-01 2.154752798119515533e-01 2.153929717125077914e-01 1.848778873627651420e-01 1.526544677516939175e-01 1.551461375398123510e-01 1.896320921275500282e-01 2.243328623876975902e-01 2.414180130087826837e-01 2.376019687145406734e-01 2.177749820647408574e-01 1.911666416624947240e-01 1.683303950542546501e-01 1.569958074445224616e-01 1.574619622766133542e-01 1.636313078194574777e-01 1.690358000589090304e-01 1.700736153343773427e-01 1.657828722564204105e-01 1.567739653156360324e-01 1.443708186462545617e-01 1.300882048337353158e-01 1.154072933697486009e-01 1.018031298697950199e-01 9.093001399187541911e-02 8.469284092882899129e-02 8.472089549229580574e-02 9.131481393756350762e-02 1.031738602276106032e-01 1.183123601893572019e-01 1.349101349948408357e-01 1.515627130478140461e-01 1.672439402408868458e-01 1.812261611446005227e-01 1.930194114559179164e-01 2.023286063922663802e-01 2.090200635390992434e-01 2.130921311185218492e-01 2.146479433540142978e-01 2.138700393386171184e-01 2.109972301965275798e-01 2.063041915245547586e-01 2.000841122147751505e-01 1.926345164185476744e-01 1.842461735547618606e-01 1.751948541259990000e-01 1.657355836516978265e-01 1.560989882523188266e-01 1.464893038658734437e-01 1.370836271560823549e-01 1.280320127250340057e-01 1.194580650997086463e-01 1.114597365149794239e-01 1.041101277191035929e-01 9.745820359349882667e-02 9.152947530880026217e-02 8.632684573658083726e-02 8.183192200760683321e-02 7.800711232179768917e-02
1.127648082643202682e-01 1.162418304881660674e-01 1.194611600951588637e-01 1.223651126993690191e-01 1.248921823817283894e-01 1.269775628317664773e-01 1.285538926707203988e-01 1.295522760446174981e-01 1.299036459466255400e-01 1.295405644295296033e-01 1.283995985467386580e-01 1.264244867978265019e-01 1.235704412325323437e-01 1.198101556741892060e-01 1.151424806424374281e-01 1.096053955807157060e-01 1.032960219985381567e-01 9.640208979847644799e-02 8.925099815635904876e-02 8.238111790688346092e-02 7.662317571318046083e-02 7.312166841288041119e-02 7.313580494296814671e-02 7.753844032604735592e-02 8.637240082933679564e-02 9.894086437983617976e-02 1.142359830934064208e-01 1.312377337774999209e-01 1.489910253172865018e-01 1.665813604376853441e-01 1.830983108771548351e-01 1.976202767864061183e-01 2.092307864617879987e-01 2.170720351649066682e-01 2.204432613346806458e-01 2.189558024609982445e-01 2.127617541019337088e-01 2.028722867783295247e-01 1.915404388243971967e-01 1.824902628845309904e-01 1.803127585917306264e-01 1.882914120502169886e-01 2.059368458712166616e-01 2.290961252072887255e-01 2.522320624800975519e-01 2.703461801380797613e-01 2.799211875329908894e-01 2.793598441480490968e-01 2.691246651298359605e-01 2.514493943138110810e-01 2.294399606536244862e-01 2.057090998665472292e-01 1.814661426047734505e-01 1.576512607830364288e-01 1.391439406778538779e-01 1.389868895580717856e-01 1.687491323054807479e-01 2.224603271247639902e-01 2.857159308589810598e-01 3.455408900637103042e-01 3.907883070155850347e-01 4.118033978334524337e-01 4.017023796512556588e-01 3.589673006331940974e-01 2.900720488384695428e-01 2.104027869080740409e-01 1.419316344054545043e-01 1.029938498065390701e-01 8.576628820103081308e-02 6.516592946943029763e-02 3.072023750172162698e-02 1.978851650548075006e-02 7.771386297891456907e-02 1.391812784994988506e-01 1.896629197432418423e-01 2.141315571752159530e-01 2.058017741995827599e-01 1.717416811770725582e-01 1.312481072213874111e-01 1.126876493686396752e-01 1.384377909687517783e-01 1.907159678499896760e-01 2.350693231897156010e-01 2.437767931545481437e-01 2.054007164613446956e-01 1.354576340959449399e-01 9.534577414316285082e-02 1.296511495933085067e-01 1.554237562852233134e-01 1.340818811000501487e-01 7.093199485747947453e-02 2.631478644915125065e-02 9.392625167823356880e-02 1.367071651019359235e-01 1.399180253560836085e-01 1.153393325566656191e-01 1.070020251305278114e-01 1.518076333108455134e-01 2.153352259048760264e-01 2.667874479157229528e-01 2.949401581917542314e-01 2.993754229310294224e-01 2.863012723697070383e-01 2.653097696690778218e-01 2.458968920260459490e-01 2.338058608513627901e-01 2.290357672684588397e-01 2.275759630378709764e-01 2.250479000127408036e-01 2.188735588887975314e-01 2.084490345302521253e-01 1.944597374778692933e-01 1.781497193592031791e-01 1.608384133797785276e-01 1.437372803763121154e-01 1.280171291860520977e-01 1.149996298428826308e-01 1.062393374918417788e-01 1.031720344902531672e-01 1.063055580282404045e-01 1.147356792216929905e-01 1.266320589932309892e-01 1.400718447537493694e-01 1.534919483954429731e-01 1.657688687953776663e-01 1.761590903723991852e-01 1.842203154781061059e-01 1.897440872183742688e-01 1.927012975243780901e-01 1.931973395951775696e-01 1.914345122827198764e-01 1.876804504534140827e-01 1.822419786105707595e-01 1.754439856566692157e-01 1.676129072112091944e-01 1.590643172106091519e-01 1.500940428250912839e-01 1.409721541234830178e-01 1.319391501466327665e-01 1.232036686066232539e-01 1.149410948187088860e-01 1.072925547730827350e-01 1.003639733779563836e-01 9.422517795060625367e-02 8.890939993934703078e-02 8.441386362187038028e-02 8.070226335602130596e-02 7.770965737403713602e-02 7.534966157264402775e-02 7.352307909323937962e-02 7.212663273633208860e-02
1.102061441880288623e-01 1.146344916586548163e-01 1.188893415746350296e-01 1.229081999272987752e-01 1.266224478664829955e-01 1.299575221352184395e-01 1.328333047365236053e-01 1.351647720190203295e-01 1.368629634617945512e-01 1.378363449560772447e-01 1.379926639198380267e-01 1.372414307403381772e-01 1.354972249640314652e-01 1.326841379376871577e-01 1.287418689490067714e-01 1.236343713624343532e-01 1.173626580444331463e-01 1.099847271004542881e-01 1.016481041244466643e-01 9.264492454356169915e-02 8.350522132223285598e-02 7.514100164868159348e-02 6.899355890015106130e-02 6.692239033046204488e-02 7.042020433240836486e-02 7.959945769114123992e-02 9.328110808907304208e-02 1.099033417647905103e-01 1.280538783592412577e-01 1.465220963671452770e-01 1.642098769803371772e-01 1.800606084100127291e-01 1.930387126231394856e-01 2.021630363882774284e-01 2.066003336768627296e-01 2.058357721774791704e-01 1.999526729110776280e-01 1.900686600587294661e-01 1.789398475786006526e-01 1.714345862041072310e-01 1.736624945984803770e-01 1.894830862336990551e-01 2.172816713497928154e-01 2.512696193949516821e-01 2.847189162758912984e-01 3.117840089018115157e-01 3.282466495649010718e-01 3.320144262868057194e-01 3.234881070592857122e-01 3.055168775857373675e-01 2.825386957836304447e-01 2.587545546005200481e-01 2.362035016520049324e-01 2.148770701456529930e-01 1.962589524804578822e-01 1.879137901358555462e-01 2.011477112748157325e-01 2.378104946653455121e-01 2.865916016961786439e-01 3.336778553411910986e-01 3.689961526970233496e-01 3.864505609334613068e-01 3.826276394870603559e-01 3.562785236777020748e-01 3.094429245137514939e-01 2.492380864952545849e-01 1.878538253922431844e-01 1.378230743136337477e-01 1.017221259283194040e-01 6.926619704636080566e-02 4.599481727189913549e-02 8.606624413345878577e-02 1.614637278964142220e-01 2.374173757807995500e-01 2.937362977266400610e-01 3.167381412731981039e-01 3.039296248741723550e-01 2.662780490725068505e-01 2.247008522692778010e-01 2.026832915248302225e-01 2.139511417334809540e-01 2.476167626877214534e-01 2.753038260246879476e-01 2.716026684310375860e-01 2.298260999113100611e-01 1.760175422948743740e-01 1.689466000133210966e-01 2.095552818303454412e-01 2.358657671585612237e-01 2.195826480470760567e-01 1.683587800699422043e-01 1.155843213031123723e-01 1.017749645974056344e-01 1.083475887046340125e-01 9.238796641519395059e-02 5.066844964766135939e-02 6.528624383277231713e-02 1.456953321651888733e-01 2.250594353301957895e-01 2.858221025454157349e-01 3.218790818771483098e-01 3.346036044578401536e-01 3.304737034635426562e-01 3.180014126589717494e-01 3.044638892908977934e-01 2.935376573829465707e-01 2.850661106589580940e-01 2.768632069126465978e-01 2.668465875772152995e-01 2.541129228851612964e-01 2.389268007124494553e-01 2.222169834011086254e-01 2.050648299745252701e-01 1.884103086096011737e-01 1.730071329896197552e-01 1.595352722349334118e-01 1.487178183097238870e-01 1.412951653808027785e-01 1.377982563505660840e-01 1.382392163983661992e-01 1.419754989255747613e-01 1.478826918060252293e-01 1.546915323950723009e-01 1.612661064131163668e-01 1.667384462020246316e-01 1.705331060894999251e-01 1.723372019357153062e-01 1.720518282279356603e-01 1.697416653073263726e-01 1.655893143155961755e-01 1.598564637679909806e-01 1.528522228466821786e-01 1.449082217220851176e-01 1.363597191700927636e-01 1.275317332394651504e-01 1.187290372981398695e-01 1.102287200229642578e-01 1.022739269185521799e-01 9.506749754205051639e-02 8.876469555024601998e-02 8.346530649962335957e-02 7.920696699331417068e-02 7.596294955273358296e-02 7.364749389570030003e-02 7.212944667815709976e-02 7.125152729916912897e-02 7.085031766887109339e-02 7.077248332116431451e-02 7.088502068637130005e-02 7.107970537800518962e-02 7.127325365427170101e-02
1.041898547716046813e-01 1.094096036778975378e-01 1.145588621844122329e-01 1.195747346748597534e-01 1.243863118346449637e-01 1.289144768070400460e-01 1.330718972404643929e-01 1.367632586837010944e-01 1.398858042911607369e-01 1.423302570092389585e-01 1.439822144971737716e-01 1.447241263531773847e-01 1.444379924231440071e-01 1.430089691669825247e-01 1.403301561433323852e-01 1.363089924189581637e-01 1.308759964084381666e-01 1.239971869670995208e-01 1.156927641219146485e-01 1.060672431233365687e-01 9.536179768307112559e-02 8.405079721510751167e-02 7.302124013559554982e-02 6.385760884395551285e-02 5.899380025922151827e-02 6.080411654797175658e-02 6.958704075820165702e-02 8.342967598138024965e-02 1.000019818016116280e-01 1.174378637677816334e-01 1.342774249839934764e-01 1.492721270600445016e-01 1.612802867136557405e-01 1.692565062860610647e-01 1.723249419591631193e-01 1.699515187474351929e-01 1.622686919368934999e-01 1.506653606626977004e-01 1.387648270090162950e-01 1.333018576056849702e-01 1.421176437926544855e-01 1.677240991798971126e-01 2.052241792110605645e-01 2.471099235104220748e-01 2.864505247778958985e-01 3.175504772646571272e-01 3.362446665363987286e-01 3.404191538858156174e-01 3.305933065517016045e-01 3.101877196399442926e-01 2.849394760006727645e-01 2.609240252217981393e-01 2.416160484562883126e-01 2.266723073628094942e-01 2.150631971511913210e-01 2.100101857038168818e-01 2.186206091437422061e-01 2.431435474568970634e-01 2.757110017910491262e-01 3.051284111357839834e-01 3.248189386549594215e-01 3.344671385496422733e-01 3.359224785453777673e-01 3.275135989128073466e-01 3.033599761782168613e-01 2.593357274826945669e-01 1.998516078458626999e-01 1.394160770541018057e-01 9.507478992148540864e-02 7.014046494025096001e-02 6.999316941662514502e-02 1.230768773024060458e-01 2.087079049196277902e-01 2.931432407596138989e-01 3.507071476976565960e-01 3.675254306626865586e-01 3.453538682184602027e-01 2.999767675620159113e-01 2.537540369754215930e-01 2.263035448679030226e-01 2.264889542148886270e-01 2.456534403495391206e-01 2.615894603438238541e-01 2.552484245686377218e-01 2.280720182461902223e-01 2.117330668664312021e-01 2.380554952319244855e-01 2.839915217557531513e-01 3.097225439450908557e-01 3.001584415201683509e-01 2.647507525342839285e-01 2.251070282254323540e-01 1.945565816698315020e-01 1.642518448003730536e-01 1.173793990605704746e-01 5.021257532492986314e-02 5.022096619727170475e-02 1.370477904169665473e-01 2.172379542541565400e-01 2.789245003961057234e-01 3.187880674045359131e-01 3.391611977719535265e-01 3.455999289884923442e-01 3.440438210298029098e-01 3.386146499044967451e-01 3.309388814445031746e-01 3.209600879182518685e-01 3.082777199010723335e-01 2.930442952228455300e-01 2.761327419678001327e-01 2.588157681958542233e-01 2.423189480515729188e-01 2.275076078895038600e-01 2.148101967972220472e-01 2.043330224429544262e-01 1.960330294230406833e-01 1.898239975151372327e-01 1.855740559684782298e-01 1.830389813182641545e-01 1.818099913357570374e-01 1.813275014627436510e-01 1.809576538971627013e-01 1.800919723014000051e-01 1.782303459638354681e-01 1.750283508392457832e-01 1.703095992799951996e-01 1.640532411033080173e-01 1.563679059680316563e-01 1.474609110155174763e-01 1.376084831867585845e-01 1.271302298050080992e-01 1.163692955473759755e-01 1.056783429161209792e-01 9.541031675374284093e-02 8.591145081932545502e-02 7.751178510573893121e-02 7.050606709014592410e-02 6.511830143624547373e-02 6.145237057531619668e-02 5.945038253148192398e-02 5.889200469181978675e-02 5.944711255023230750e-02 6.075447691672396927e-02 6.248635986363258038e-02 6.438055913944523700e-02 6.624536735684984079e-02 6.795051884463677860e-02 6.941397520211466110e-02 7.058940754702086595e-02 7.145598906220665403e-02 7.201061821009262232e-02
9.483459712842656764e-02 1.006242057188529576e-01 1.064574845204551146e-01 1.122753432883191044e-01 1.180094299083472853e-01 1.235815593319283812e-01 1.289032908047641202e-01 1.338757137418868648e-01 1.383895142216515772e-01 1.423254068347704071e-01 1.455550305780805020e-01 1.479424229328118734e-01 1.493462041267309692e-01 1.496226260733051483e-01 1.486296725792774220e-01 1.462324498149409346e-01 1.423102016026376870e-01 1.367654722211847362e-01 1.295363300214981972e-01 1.206134119823034784e-01 1.100654641870655870e-01 9.808156469702651592e-02 8.504913657713643327e-02 7.171230341471521164e-02 5.949616601743515365e-02 5.098622353144392078e-02 4.954310414383249206e-02 5.627657317771556089e-02 6.858038290738886766e-02 8.314200195435744734e-02 9.757152493483757516e-02 1.101791056524926149e-01 1.196302286381662749e-01 1.248073332474507052e-01 1.248227912700558273e-01 1.191632482398254367e-01 1.080425940127580642e-01 9.325372809180842992e-02 8.018932128369325729e-02 7.982586070373579035e-02 1.002439460317518932e-01 1.362003456318126582e-01 1.788668392062936763e-01 2.215745672815650769e-01 2.590486205073234127e-01 2.868718219633610844e-01 3.016957085713967701e-01 3.018099025675082259e-01 2.878001382019124699e-01 2.630378079615094955e-01 2.336177827359206260e-01 2.070763407752276852e-01 1.893179498473466227e-01 1.815735263252617748e-01 1.818975099919705185e-01 1.899162449998225977e-01 2.069183695955899849e-01 2.305322581155695161e-01 2.528669294236515763e-01 2.656405129585158176e-01 2.667677852454544141e-01 2.628269986455583629e-01 2.628031168287159325e-01 2.654135135359101394e-01 2.569164219010298678e-01 2.241840875837195213e-01 1.667282756105798736e-01 9.962095788024483145e-02 4.958017800667988834e-02 3.860179074482854994e-02 6.354990172052067676e-02 1.330474528622854757e-01 2.274995296007970014e-01 3.144116287765617579e-01 3.659480089989023965e-01 3.690573160139844489e-01 3.298353960419282416e-01 2.695580644681163096e-01 2.138317214731328963e-01 1.805333734390762446e-01 1.742580851535592001e-01 1.874161033142028587e-01 2.048291463487128261e-01 2.160265927088564353e-01 2.271039036479816919e-01 2.544690931442613602e-01 2.988486535546893696e-01 3.409396530298107186e-01 3.630341031860943590e-01 3.611797147058544710e-01 3.427601233974544859e-01 3.163320681749671737e-01 2.827648929869613914e-01 2.366498037851456626e-01 1.756142819595087057e-01 1.106131426014520663e-01 8.764869282650111781e-02 1.365724314883785540e-01 2.001069941523362927e-01 2.535114746480884862e-01 2.926352387935639010e-01 3.191858911825067313e-01 3.361835538197254780e-01 3.457789628746409383e-01 3.487699117653249026e-01 3.452913442215492790e-01 3.357566450233800404e-01 3.213763487177840328e-01 3.041113835864117654e-01 2.862481836992480377e-01 2.698572031549256178e-01 2.563551039554970989e-01 2.463155551239078200e-01 2.395610675059660077e-01 2.354358265980499576e-01 2.330947373101948938e-01 2.316960975935578315e-01 2.304857693397923957e-01 2.288187527052803205e-01 2.261633826166312700e-01 2.221082781371535309e-01 2.163721930056916598e-01 2.088099530328892950e-01 1.994093315710674108e-01 1.882779183171071902e-01 1.756223059271281584e-01 1.617233691295182352e-01 1.469114609967391016e-01 1.315447295333481426e-01 1.159930792310846087e-01 1.006300091217371684e-01 8.583499342500042206e-02 7.201041065333106672e-02 5.961823201747774859e-02 4.923512363835390315e-02 4.158021566003153313e-02 3.734778501301902476e-02 3.669312820367388178e-02 3.887477781741500299e-02 4.270672105412334774e-02 4.719480855718335977e-02 5.171491551255538027e-02 5.592407805939042520e-02 5.964953097389778802e-02 6.281570591689630834e-02 6.540238194185814258e-02 6.742109508396480766e-02 6.890152854735510923e-02 6.988338850333795926e-02 7.041139466944416891e-02 7.053211455776735306e-02
8.265848538719045013e-02 8.876690517021157412e-02 9.503833040386831799e-02 1.014209591212407308e-01 1.078533240769734280e-01 1.142633705333878369e-01 1.205676337750269250e-01 1.266705775410402468e-01 1.324641686240370098e-01 1.378277787457819759e-01 1.426285221860613961e-01 1.467221561173753797e-01 1.499546897362493691e-01 1.521648677214322287e-01 1.531877133680503433e-01 1.528593382403766743e-01 1.510232525510930013e-01 1.475384544725171498e-01 1.422896627331939889e-01 1.352002445046695533e-01 1.262488195572158689e-01 1.154915321299301578e-01 1.030944365182009798e-01 8.938660337096317188e-02 7.496023438417963314e-02 6.088035787239375746e-02 4.909903360750039053e-02 4.276490967567607437e-02 4.436238550394785984e-02 5.220849855135024226e-02 6.232884706383298723e-02 7.163717418224674338e-02 7.811953801462874492e-02 8.035894025836561039e-02 7.731851501663915271e-02 6.833412508000852315e-02 5.330623883409914970e-02 3.368690652295975446e-02 2.141019451467794654e-02 4.263735589488791555e-02 7.772770227660154296e-02 1.159888366215815342e-01 1.535892655289674558e-01 1.873065022496925025e-01 2.140884247313052657e-01 2.312890944425384787e-01 2.370641442696669599e-01 2.308009390626177271e-01 2.134888099966722463e-01 1.879294402148066478e-01 1.586989955271583819e-01 1.318093846699753824e-01 1.139392376680353064e-01 1.106355529447237418e-01 1.235280346317958050e-01 1.495544835093474689e-01 1.823090711526877405e-01 2.129658272223345639e-01 2.320086626965432441e-01 2.327011457887032952e-01 2.154428309731814817e-01 1.909655103882225147e-01 1.763071368307640441e-01 1.762019793404970558e-01 1.739903577816295233e-01 1.528552156351122848e-01 1.126747644712437074e-01 7.129058167298495119e-02 4.838119078889904084e-02 2.483006467485666599e-02 3.698319946044634210e-02 1.279831081982368002e-01 2.315605821235209028e-01 3.158148839825616339e-01 3.549110873724729553e-01 3.393901044579845649e-01 2.795792788708399979e-01 2.003664898502799663e-01 1.301427537901310438e-01 8.894938342643014806e-02 8.126297374133682749e-02 1.011791690669049670e-01 1.402347809370745602e-01 1.900066164024638848e-01 2.441416806723561705e-01 2.962106527724871485e-01 3.388831554591007489e-01 3.673050553621864389e-01 3.822103163399439008e-01 3.878698775203525684e-01 3.859021564323496523e-01 3.720265676920555542e-01 3.399799866845364948e-01 2.881272825821050154e-01 2.233379294067538989e-01 1.624916988301940424e-01 1.328039206673212458e-01 1.482394623717595006e-01 1.853909178950784720e-01 2.242390926715543964e-01 2.593042563164821845e-01 2.897567576600354466e-01 3.146336082860148320e-01 3.322008927838527303e-01 3.409338236944920442e-01 3.404791511904921575e-01 3.319800988148524090e-01 3.178209129253456444e-01 3.010558771834757619e-01 2.847479116331644855e-01 2.713593894436815979e-01 2.623099559305572814e-01 2.578238813742212976e-01 2.571219614590016800e-01 2.588442300819563391e-01 2.614841508011364613e-01 2.636834105957718277e-01 2.643701941857206084e-01 2.627936450504277377e-01 2.585071793766751669e-01 2.513309028662860656e-01 2.413063041235852246e-01 2.286486008562831629e-01 2.136996689159894325e-01 1.968838987566322030e-01 1.786689820280533136e-01 1.595331181262445441e-01 1.399395238056660717e-01 1.203186350159790169e-01 1.010582612698280452e-01 8.250264285241665219e-02 6.496419119582028112e-02 4.876154796579518225e-02 3.433539140414729185e-02 2.265054253688177435e-02 1.636823261344051011e-02 1.837317379551227717e-02 2.504151527176402478e-02 3.248391862655951312e-02 3.943863312899791723e-02 4.555788216727385542e-02 5.076077811432026105e-02 5.505968900417573808e-02 5.850488704933207162e-02 6.116302365007472014e-02 6.310726041944575426e-02 6.441214796342061011e-02 6.515074157986600056e-02 6.539290994495509934e-02 6.520434666425593828e-02 6.464602740556373017e-02
6.850066168109800180e-02 7.467154944512793824e-02 8.112652008310468343e-02 8.782283855832768993e-02 9.470874523430251879e-02 1.017221900823073594e-01 1.087896192170621501e-01 1.158248698259437687e-01 1.227282444301057013e-01 1.293858536847007079e-01 1.356693380707065522e-01 1.414361023115064397e-01 1.465302214851972873e-01 1.507842037242011768e-01 1.540218200566443596e-01 1.560622363418634195e-01 1.567257049407660696e-01 1.558410960520145438e-01 1.532555761459530597e-01 1.488467888898803437e-01 1.425379985541924133e-01 1.343168982320926408e-01 1.242593421525364367e-01 1.125605065933703158e-01 9.957863861990433330e-02 8.590155003120919508e-02 7.245141184891704111e-02 6.062386923178829379e-02 5.229097743297660139e-02 4.905753945365202984e-02 5.063857553911250281e-02 5.461422430029241187e-02 5.814318165309196457e-02 5.905968408680939419e-02 5.598305913931965472e-02 4.831344417748521108e-02 3.669721965602091435e-02 2.580496013428811714e-02 3.042941404712843842e-02 5.209916518111136485e-02 7.957150040584336226e-02 1.075934124370473005e-01 1.328895911845818789e-01 1.527786847777105605e-01 1.652480710075148185e-01 1.693685256492981905e-01 1.657927521342966448e-01 1.571346340990138479e-01 1.477765762735942512e-01 1.422684302360066877e-01 1.423380597470308706e-01 1.456250859821703880e-01 1.487433153146903164e-01 1.517907348610476048e-01 1.599379331777243118e-01 1.787525103603145593e-01 2.061877561511650248e-01 2.320327768879483776e-01 2.444031570858607172e-01 2.355843033654017871e-01 2.055478196768395216e-01 1.634306128462481300e-01 1.259973250581278570e-01 1.084795822980578889e-01 1.097987028196230203e-01 1.221336664631507696e-01 1.424840454416906321e-01 1.591129028438072746e-01 1.510993701704634595e-01 1.035219061124335316e-01 3.910520978140342302e-02 1.209646950194173259e-01 2.313421586276726283e-01 3.091749762049712524e-01 3.333076480032402533e-01 3.021857023222947469e-01 2.321285737261701010e-01 1.500068613703071652e-01 8.456671674289699403e-02 5.602473917312369989e-02 5.042095471996043549e-02 5.976551071176496727e-02 1.078546979746245887e-01 1.814435239711330583e-01 2.561116900467553248e-01 3.126812107729221579e-01 3.424167306735834693e-01 3.514344717351549074e-01 3.566140126194980442e-01 3.695615159049764897e-01 3.836544751799587094e-01 3.823837299104514420e-01 3.552674547435539232e-01 3.042795718722157705e-01 2.420024553569962156e-01 1.868313892837528134e-01 1.562547973006589708e-01 1.550911479807322024e-01 1.730811187401613549e-01 2.004607346174989146e-01 2.324728570201170241e-01 2.650015197260366939e-01 2.933400311303298591e-01 3.135046357327141986e-01 3.234124768768756319e-01 3.231495135479905412e-01 3.145848802198787930e-01 3.007199766563453669e-01 2.850144782945121524e-01 2.707635462695708872e-01 2.605129960283984469e-01 2.555634835962602436e-01 2.557658177076140293e-01 2.597780363412199867e-01 2.656536864020322408e-01 2.714257523722248266e-01 2.754701546723154482e-01 2.766445454018215955e-01 2.742881242506877149e-01 2.681575102940638722e-01 2.583408689923019641e-01 2.451700724188570490e-01 2.291397474975808701e-01 2.108372527736253887e-01 1.908852929175441915e-01 1.698974832553389602e-01 1.484462191270738418e-01 1.270415715405190382e-01 1.061196057272261600e-01 8.603852543267667685e-02 6.708153970855015857e-02 4.946713980272382516e-02 3.337516220172523362e-02 1.904792617698896837e-02 7.732724598912760379e-03 9.089249162647326796e-03 1.804010019805577653e-02 2.647214439592429289e-02 3.375552735420343786e-02 3.986647509735159051e-02 4.487114182227591730e-02 4.885979251676701024e-02 5.192987341087766662e-02 5.417939768874803497e-02 5.570362353751504708e-02 5.659316843673101866e-02 5.693291136213883552e-02 5.680139444821347833e-02 5.627056634484541714e-02 5.540576665936416262e-02 5.426588079777037998e-02
5.336663299013322259e-02 5.934161263429109379e-02 6.572505657553057157e-02 7.248121507212687553e-02 7.956752318541780722e-02 8.693281873866780252e-02 9.451561039831059274e-02 1.022424382214396632e-01 1.100263792135107443e-01 1.177657697764048633e-01 1.253432422614692010e-01 1.326252027092273411e-01 1.394619105154671079e-01 1.456883576868041319e-01 1.511261850058541190e-01 1.555869142829031937e-01 1.588768196638573049e-01 1.608038073764579134e-01 1.611867252959052477e-01 1.598675888909387166e-01 1.567273042503300184e-01 1.517056196617097563e-01 1.448262812389252419e-01 1.362287124411536432e-01 1.262077796250591077e-01 1.152622689082571789e-01 1.041465902350354189e-01 9.389772992013410702e-02 8.575334662882401482e-02 8.081609411105536434e-02 7.945409149703443197e-02 8.088336267910670174e-02 8.343195822705222475e-02 8.522012801048933772e-02 8.469699468061293868e-02 8.094266502579985922e-02 7.394846562471241169e-02 6.512124955608052101e-02 5.811358490120776404e-02 5.849737517599568060e-02 6.875032505434872099e-02 8.500207419795086095e-02 1.016522677354803894e-01 1.143812454013004160e-01 1.205942140197290291e-01 1.200184670338853149e-01 1.160271685515694567e-01 1.167021426086438246e-01 1.310696792006798561e-01 1.599401311473981346e-01 1.955338461950617834e-01 2.288262403903411624e-01 2.536939743781732592e-01 2.684668380245998076e-01 2.762076307621381677e-01 2.825211908228587032e-01 2.904162827752954090e-01 2.962048505574096380e-01 2.915810565091284112e-01 2.701120544625712494e-01 2.325532548736259641e-01 1.881787600556306395e-01 1.519124620286158023e-01 1.383831358851097815e-01 1.549717336427670067e-01 1.961217137113995812e-01 2.426339211259430639e-01 2.678070477467522359e-01 2.482673403890237052e-01 1.763011465306837944e-01 8.083257369132808290e-02 1.213984931127712052e-01 2.287989716794273931e-01 2.959955596234153385e-01 3.063636123721225624e-01 2.708591169236652663e-01 2.159362266278792297e-01 1.694252687710734173e-01 1.470389970768223864e-01 1.435948053947873615e-01 1.393966173826944599e-01 1.219680860744664780e-01 1.141157549192272219e-01 1.603200278947143342e-01 2.333265237567463124e-01 2.878031721485810324e-01 3.046577742485896967e-01 2.935537665703271126e-01 2.867709438538141864e-01 3.070136613191835062e-01 3.378927994943022872e-01 3.500193070087736502e-01 3.299456018756497522e-01 2.825366430289797948e-01 2.237504869815524489e-01 1.723255217891938307e-01 1.419771331590542196e-01 1.356215183466961405e-01 1.484667317129167996e-01 1.752205989881003012e-01 2.099029145754184589e-01 2.452146081022162638e-01 2.746211042052310591e-01 2.940091862031911640e-01 3.020209843143513706e-01 2.995846234507055783e-01 2.891785903136179225e-01 2.741423854496227164e-01 2.581221490585451361e-01 2.445556176305395402e-01 2.360498160869478057e-01 2.337224257642648295e-01 2.369269939989871454e-01 2.436848197612677125e-01 2.515366899654798982e-01 2.582602050717999198e-01 2.622177045185229982e-01 2.624189435895507017e-01 2.584449103924708058e-01 2.503256064301384587e-01 2.384140614282265480e-01 2.232730445635646155e-01 2.055802251112582302e-01 1.860531446608180706e-01 1.653932911979224818e-01 1.442474328797521965e-01 1.231837784812187253e-01 1.026803835842931972e-01 8.312354630702882552e-02 6.481504138742996690e-02 4.799039627823854792e-02 3.286359695544919385e-02 1.978800620199364785e-02 1.024169655898024035e-02 1.010003077290846062e-02 1.683982278188784001e-02 2.387388213616806892e-02 3.000658466610170785e-02 3.508566982947910334e-02 3.914381329843466539e-02 4.226267434910958853e-02 4.453863231714788595e-02 4.607074249657523018e-02 4.695547248738025925e-02 4.728410910425036306e-02 4.714144944647166713e-02 4.660520593569429659e-02 4.574584651518997375e-02 4.462671255431956835e-02 4.330431535151377243e-02 4.182874411715481466e-02
3.823538737687643546e-02 4.371731613081747403e-02 4.975259428372564435e-02 5.629982972282113890e-02 6.331721566162541726e-02 7.075915787405143154e-02 7.857321420941293377e-02 8.669736363731506135e-02 9.505757945235814022e-02 1.035657019431756032e-01 1.121176481736651936e-01 1.205920463411014193e-01 1.288494360362406610e-01 1.367322339883050297e-01 1.440657290530004131e-01 1.506604421846906294e-01 1.563162691605223253e-01 1.608289188154441718e-01 1.639992715144067414e-01 1.656464163656497512e-01 1.656252835397629408e-01 1.638499557409324181e-01 1.603238437287938523e-01 1.551776723782275214e-01 1.487148318066166819e-01 1.414590036915475135e-01 1.341867620197456368e-01 1.279032357437723810e-01 1.236905376388709593e-01 1.223794826541348829e-01 1.241393780456155477e-01 1.282537271924500677e-01 1.332588069755438753e-01 1.373117927425937523e-01 1.385493057892620006e-01 1.353436927148204127e-01 1.264915096762272706e-01 1.113921586175494471e-01 9.027569735439183729e-02 6.466527275959520205e-02 3.932846328384689838e-02 3.141885860173081191e-02 5.075053668971951648e-02 7.465536274874869094e-02 9.328742565262769515e-02 1.042239316659619164e-01 1.097425593279938855e-01 1.179376878022169867e-01 1.395969906022574425e-01 1.782324312766486452e-01 2.275082763577020162e-01 2.779142360437407699e-01 3.213366335760234338e-01 3.528401842941520927e-01 3.711768581827845082e-01 3.778025746794210216e-01 3.744193594099823885e-01 3.606804480077610009e-01 3.345082722512593421e-01 2.954478359222267869e-01 2.485146180752719758e-01 2.053834024513762069e-01 1.809869753680637128e-01 1.858637545120916945e-01 2.203380626638715978e-01 2.736429023310242292e-01 3.238893217087060461e-01 3.434536439320639012e-01 3.107024463224412059e-01 2.230383641768464154e-01 1.152309238563296034e-01 1.240030938234214786e-01 2.145977888871386241e-01 2.655562514354151138e-01 2.651255056550181344e-01 2.393706558933623441e-01 2.205694979913304932e-01 2.145388077864990306e-01 2.125027845937737803e-01 2.171320245742271726e-01 2.233298392051727421e-01 2.085526293120458230e-01 1.648234501639491423e-01 1.346879149150328470e-01 1.734692764761611994e-01 2.258559847958704903e-01 2.391949094920961250e-01 2.126448698859399189e-01 1.898099860769518754e-01 2.173053104715034212e-01 2.673616754681988339e-01 2.941567308600423480e-01 2.818225568550185578e-01 2.371743759592221112e-01 1.783110371876945877e-01 1.250951008600678649e-01 9.224087778883892363e-02 8.565806495190830816e-02 1.030623747020435049e-01 1.373825338351069292e-01 1.792446407132434749e-01 2.195304757293084774e-01 2.514173593190937583e-01 2.711732834499990252e-01 2.779946491422429777e-01 2.733533625995153149e-01 2.602415987788410101e-01 2.425321427961436016e-01 2.244566971465431771e-01 2.100000208686100267e-01 2.019907627494042235e-01 2.011442765092510410e-01 2.059139503007444971e-01 2.134712769763011664e-01 2.209576231571267202e-01 2.262007414165267960e-01 2.278754022645206878e-01 2.253956368563993784e-01 2.187353605246805943e-01 2.082550429025631089e-01 1.945558704934226002e-01 1.783643845984669296e-01 1.604456562525611862e-01 1.415418804093196703e-01 1.223330646104440061e-01 1.034168012637616402e-01 8.530520352462397926e-02 6.843975644564909144e-02 5.323111490716476990e-02 4.014484627186000465e-02 2.987070263955694804e-02 2.349713888036586776e-02 2.190250334667307244e-02 2.409708394279256802e-02 2.791887405024668853e-02 3.192261962861690089e-02 3.548211316754325273e-02 3.837685300439289821e-02 4.056087078128915030e-02 4.206403620639506680e-02 4.294932560997206245e-02 4.329296591178458803e-02 4.317456761217688954e-02 4.267200610897151081e-02 4.185874807653058860e-02 4.080252159362936226e-02 3.956475802253785895e-02 3.820048461270984796e-02 3.675847461905912272e-02 3.528153152335888193e-02 3.380682500136351215e-02
2.397379028195485359e-02 2.848411269017453104e-02 3.380004807778078102e-02 3.981953545605081135e-02 4.646617206067622796e-02 5.367802139361674968e-02 6.139809729514465741e-02 6.956724793551158359e-02 7.811886900049976046e-02 8.697485844664253063e-02 9.604244808164162650e-02 1.052117570949674119e-01 1.143540777902231631e-01 1.233210389918875244e-01 1.319449163251308066e-01 1.400404853233011560e-01 1.474089541566128980e-01 1.538446764096964847e-01 1.591455366721231945e-01 1.631281210261929793e-01 1.656490053579341704e-01 1.666336227226742628e-01 1.661139310653398093e-01 1.642747833372285027e-01 1.615049001091169445e-01 1.584387768714706490e-01 1.559579754474411384e-01 1.550992929638805862e-01 1.568221391231799100e-01 1.616637673225730654e-01 1.694366328442219460e-01 1.791457807694167292e-01 1.891491299165305173e-01 1.974318416604541326e-01 2.018756292982581135e-01 2.004935717573987364e-01 1.916545523978232246e-01 1.743283331354751609e-01 1.483837451118692197e-01 1.150407353216421902e-01 7.805153328285380221e-02 4.925037280119929500e-02 5.553020779792002676e-02 8.590856555854832488e-02 1.147242540382574089e-01 1.330576384441058413e-01 1.387259051403076093e-01 1.357610280348716669e-01 1.368770368629369516e-01 1.587911110767350198e-01 2.048183026125762196e-01 2.636640988490040471e-01 3.225826963255215563e-01 3.721978571645603862e-01 4.064604598824902437e-01 4.217709117679456221e-01 4.161414437957244861e-01 3.891624899230903822e-01 3.431701739860428813e-01 2.849133980780890751e-01 2.262444026546035492e-01 1.826968193828299170e-01 1.691063145152707503e-01 1.915194090364080448e-01 2.425820791173039503e-01 3.046708954823889592e-01 3.536784771023103735e-01 3.653153271537339930e-01 3.244746979218355309e-01 2.347601180607832849e-01 1.310852202856172266e-01 1.146175040253746003e-01 1.746408446148056959e-01 2.037802757955819999e-01 1.975232780120538822e-01 1.975528029758992221e-01 2.235545551727547431e-01 2.462712712506235080e-01 2.548051927776278092e-01 2.729806410800101335e-01 3.046289080192293719e-01 3.124756087688491668e-01 2.671195653671362691e-01 1.800827542863856767e-01 1.201573557727959596e-01 1.477272518394212308e-01 1.699473197364024801e-01 1.408352551259808016e-01 9.577681477873059568e-02 1.327034469163011210e-01 2.068282965124017825e-01 2.506879036511477921e-01 2.491365241686040177e-01 2.108014242053993237e-01 1.564447534453326516e-01 1.087865962744461873e-01 8.061188818793320332e-02 6.769427049904237770e-02 6.881877128651166242e-02 9.403648070039463680e-02 1.365602957954433760e-01 1.815615531853551623e-01 2.186992322419277490e-01 2.424073827588062446e-01 2.510149831068673731e-01 2.458863449857123795e-01 2.305562053079192875e-01 2.099450074002944810e-01 1.896030161013253501e-01 1.746455051500780953e-01 1.680799326870794919e-01 1.694396908162622006e-01 1.754787080317077030e-01 1.823642652181662327e-01 1.871989757672119226e-01 1.883445012363419713e-01 1.851893348082765123e-01 1.778270512191237884e-01 1.667889360605197824e-01 1.528472384018734198e-01 1.368776676482321708e-01 1.197691703856367390e-01 1.023728756486618485e-01 8.548621907075554249e-02 6.987239049017926473e-02 5.631579879305766145e-02 4.568795189435971571e-02 3.887666231842584058e-02 3.628472420932354892e-02 3.718878512133680370e-02 4.008771275344320123e-02 4.365376529074845718e-02 4.708770674633376563e-02 4.999860966500053322e-02 5.223198105564417354e-02 5.375944002263691873e-02 5.461803223766280302e-02 5.487739207559970411e-02 5.462158094038922773e-02 5.393879124415864451e-02 5.291543767711694851e-02 5.163279806909052555e-02 5.016518322881401842e-02 4.857903859128664265e-02 4.693261221027184016e-02 4.527595894813786492e-02 4.365113585051193235e-02 4.209250161122783662e-02 4.062707503715711627e-02 3.927493844102725867e-02 3.804969315506506744e-02
1.227713992885200688e-02 1.433438240248610142e-02 1.810391831107089483e-02 2.311872190612541261e-02 2.905362395708700404e-02 3.572413692731021134e-02 4.301956460668546894e-02 5.086018414125167281e-02 5.917477218329814104e-02 6.788848621679598183e-02 7.691573816842278699e-02 8.615566664120220819e-02 9.548924478879372568e-02 1.047777605541270612e-01 1.138627996536504955e-01 1.225681403659350382e-01 1.307042204227669702e-01 1.380761028506719001e-01 1.444961671945672044e-01 1.498030720912916225e-01 1.538887915125333739e-01 1.567354617416015783e-01 1.584627230726955993e-01 1.593827207347347508e-01 1.600513294546121734e-01 1.612879370220105801e-01 1.641161346073627403e-01 1.695766760394294692e-01 1.784203005551643351e-01 1.907938818187676633e-01 2.060786610618965120e-01 2.229402479795496717e-01 2.395156798081187199e-01 2.536377133978488518e-01 2.630571977088700386e-01 2.656781813543215853e-01 2.598382300352525820e-01 2.446688849463371784e-01 2.205872472843393162e-01 1.900306304653448797e-01 1.586254538615838316e-01 1.363000308824427464e-01 1.334876802877195956e-01 1.488360787561722465e-01 1.690637824066948403e-01 1.815352560558582407e-01 1.788933999652706497e-01 1.594866409779851779e-01 1.297099060261677761e-01 1.116743244263302404e-01 1.364525831702823044e-01 1.961219178149073983e-01 2.655410881025260239e-01 3.297679993204960525e-01 3.793539578808002855e-01 4.067649321741008683e-01 4.060322837159659470e-01 3.746309568901978748e-01 3.163495916054039347e-01 2.430635076325741994e-01 1.734192487961531137e-01 1.278573224920701579e-01 1.211475097386739419e-01 1.550636195247512839e-01 2.166686800622154851e-01 2.827089534762673995e-01 3.275986006053525079e-01 3.325952256162975629e-01 2.921615360485470547e-01 2.162515722706908061e-01 1.320486823286848854e-01 9.093571220461656168e-02 1.046522148107925931e-01 1.085553183432589469e-01 1.093374653939722385e-01 1.566542713411036014e-01 2.221046323940961131e-01 2.615958165720364548e-01 2.783476988614247971e-01 3.147344312162113078e-01 3.786796528816014917e-01 4.189300433758171849e-01 3.907742427617060810e-01 2.914653338171580566e-01 1.619519706583252006e-01 9.207702393326333556e-02 1.134946512939239427e-01 9.984441439470945201e-02 3.620571507518526716e-02 9.004169655499880132e-02 1.872768041660065885e-01 2.506071830149227964e-01 2.680265463451095842e-01 2.489734550314041117e-01 2.158884231375948204e-01 1.889151399559816924e-01 1.697639242519741187e-01 1.460084614316816964e-01 1.114180981654444846e-01 8.063645398716946799e-02 9.151238291355895393e-02 1.361829907865725886e-01 1.808374456718330470e-01 2.114192827585597290e-01 2.239048649668693713e-01 2.194366194451181640e-01 2.024896341338360273e-01 1.796893465525995215e-01 1.586884912706220951e-01 1.461812642368905679e-01 1.445740388588817038e-01 1.506055576937555263e-01 1.586453351541122492e-01 1.642682420256059150e-01 1.651373139791164346e-01 1.605335651599626989e-01 1.507515461849803506e-01 1.366525731297052737e-01 1.193691408876046967e-01 1.001220783712406803e-01 8.013064426873589552e-02 6.063075817469353729e-02 4.310934680185421475e-02 3.010207733828183449e-02 2.597084269697083614e-02 3.130188325290527568e-02 4.042652680663942621e-02 4.969338973502414325e-02 5.786817182309154928e-02 6.459229539097754991e-02 6.981925915832094820e-02 7.363076407646039490e-02 7.616544630131913407e-02 7.758573711626509661e-02 7.806023219076517472e-02 7.775356656089002505e-02 7.682047045131581986e-02 7.540238991093292653e-02 7.362576844211579652e-02 7.160142641033065414e-02 6.942466243478480348e-02 6.717581820126518333e-02 6.492112912294037419e-02 6.271374266370835504e-02 6.059483042402011993e-02 5.859475207254175033e-02 5.673425009982321909e-02 5.502566504194250641e-02 5.347416266133588753e-02 5.207895995475097378e-02 5.083452909434749839e-02
1.210168801690066076e-02 8.186626101571774228e-03 5.116435151891962456e-03 6.154285495491040349e-03 1.085626649132026382e-02 1.683360286998279373e-02 2.350817407269607112e-02 3.072577482778608010e-02 3.840851709485355869e-02 4.648931829949739386e-02 5.489358643296870371e-02 6.353203766921153295e-02 7.229726236039162035e-02 8.106231165143458484e-02 8.968112361085561757e-02 9.799123362727867048e-02 1.058196287505559913e-01 1.129930092766859850e-01 1.193541707419837894e-01 1.247866810274504690e-01 1.292502909159570779e-01 1.328289518537654479e-01 1.357903879011861104e-01 1.386479163601928022e-01 1.421981700611158472e-01 1.474852252266517505e-01 1.556357417521660458e-01 1.675637715175342102e-01 1.836534293788767702e-01 2.035768749969229519e-01 2.263068822603305219e-01 2.502524481887741792e-01 2.734251046300654187e-01 2.936032311850981791e-01 3.085116911420072716e-01 3.160488275793479351e-01 3.145890295370390999e-01 3.033829937938816168e-01 2.830751321316422597e-01 2.563426796780254313e-01 2.285197224178610598e-01 2.073817529857783781e-01 1.999071577206869565e-01 2.060069150103695235e-01 2.170456450571622009e-01 2.218230774938245997e-01 2.117762222033007513e-01 1.827117673302735001e-01 1.352688465706329002e-01 7.709175012926312853e-02 5.170406183419406360e-02 1.102811362841495113e-01 1.852504454568041636e-01 2.559482635370449177e-01 3.142197402866541145e-01 3.517900850498348331e-01 3.601254115204626238e-01 3.338923755194418419e-01 2.755821290421240910e-01 1.982123239974147577e-01 1.234269228953368130e-01 7.363446997418103546e-02 6.196963526977727205e-02 9.408881910528979486e-02 1.561039659817891057e-01 2.189007016556007712e-01 2.566969953912300317e-01 2.578739121296638737e-01 2.279429496001398880e-01 1.813490414613844193e-01 1.292108775064373383e-01 7.771933975879224965e-02 3.657896127225399724e-02 2.946501889796068752e-02 7.359827418982198277e-02 1.450696662367993439e-01 2.155601831298577520e-01 2.580188449377071036e-01 2.798610214199588331e-01 3.313927650251861090e-01 4.248294333239913678e-01 5.001085595584598975e-01 4.996098148248209747e-01 4.090343658468552079e-01 2.602907528081064292e-01 1.204574209481287655e-01 8.203992484741270963e-02 8.149408470891685019e-02 2.383363234249599727e-02 8.435146253431494157e-02 1.959224111304783134e-01 2.805281300589537730e-01 3.222237470838832385e-01 3.262593564811198665e-01 3.105415215639567572e-01 2.899033569878901595e-01 2.647673788240306192e-01 2.262702302754082129e-01 1.693683958643544263e-01 1.005580155514957663e-01 5.563671100460813174e-02 9.545637509877612226e-02 1.506742981534699988e-01 1.886842484752024873e-01 2.043082574133190388e-01 1.994325982378802320e-01 1.800206312506943684e-01 1.548288722719068922e-01 1.342024163795940694e-01 1.266018193448540385e-01 1.323527268120276990e-01 1.441123565029927833e-01 1.544400308895420015e-01 1.591825709032164138e-01 1.568810042039898989e-01 1.476852243959257405e-01 1.326083377941769115e-01 1.130607288222280349e-01 9.055836891773329234e-02 6.654657727505230991e-02 4.231734797084868438e-02 1.913023846189699020e-02 6.657295857085899354e-03 2.451229620204049484e-02 4.198407958096880832e-02 5.710176688962752961e-02 6.973205454155233241e-02 7.993639961062876109e-02 8.786805502702554893e-02 9.373381160787259969e-02 9.776945981406530428e-02 1.002220027161096205e-01 1.013366990748087448e-01 1.013479295150085391e-01 1.004731154040522656e-01 9.890903103968090582e-02 9.682994156246167716e-02 9.438708970118860064e-02 9.170914315455873378e-02 8.890329715722922188e-02 8.605680023879125340e-02 8.323873325350088226e-02 8.050192145275496258e-02 7.788489666866389716e-02 7.541385243934947691e-02 7.310455084648251334e-02 7.096414839389086904e-02 6.899291230947608711e-02 6.718580104564322864e-02 6.553388576829914658e-02 6.402559457344306204e-02
2.356051943285088907e-02 2.012822306105298276e-02 1.636290297442381456e-02 1.234883199992324772e-02 8.400048099355364450e-03 5.875117053002433185e-03 7.615708719611456040e-03 1.245640374974371634e-02 1.843593819544711576e-02 2.499393356451699855e-02 3.192876168661840791e-02 3.911157776173022210e-02 4.642333131855934381e-02 5.373718825373398345e-02 6.091388046406870371e-02 6.780312915428639287e-02 7.425017195571285977e-02 8.010845700477614573e-02 8.526076562416859406e-02 8.965198161207001137e-02 9.333709384795493835e-02 9.654616512832335518e-02 9.975989725981905532e-02 1.037687968447362358e-01 1.096561060645534075e-01 1.186316044653448892e-01 1.317161126505428659e-01 1.494212096088526343e-01 1.716018820868032979e-01 1.975014907903736572e-01 2.258733756567632422e-01 2.550887503514978616e-01 2.832213500664638173e-01 3.081400531611916405e-01 3.276441409584194275e-01 3.396677297580461552e-01 3.425715900339255104e-01 3.355330984471859290e-01 3.190340153582895133e-01 2.954105230161864215e-01 2.692870348740804554e-01 2.472533264763049632e-01 2.354509993972112025e-01 2.349906785465698533e-01 2.397486287629503887e-01 2.399140086465370303e-01 2.269586378586596065e-01 1.962542236224512626e-01 1.477216231762435716e-01 8.548523744976636862e-02 2.144750631498881788e-02 6.238864906754348211e-02 1.307626265949133060e-01 1.943484661815848280e-01 2.494301061776961481e-01 2.898228604698486199e-01 3.064624692271978867e-01 2.915541667101619328e-01 2.446339551429081716e-01 1.767175603651765237e-01 1.092045755950660918e-01 6.288662852141059523e-02 3.248873582666782917e-02 2.329284421570628622e-02 7.742133894688009443e-02 1.303041084339830735e-01 1.587612206468347331e-01 1.606355570652454046e-01 1.532948470406303720e-01 1.476595814793925099e-01 1.305840678287706336e-01 9.916750017821533703e-02 9.217048186076302885e-02 1.185123486991722236e-01 1.350371815642186502e-01 1.480480318462235600e-01 1.834271680251259862e-01 2.205629923267043158e-01 2.462117739155108287e-01 3.070430279528605921e-01 4.244343244770192314e-01 5.347977420333277498e-01 5.689124128757423460e-01 5.001446779637545026e-01 3.526253606839265808e-01 1.896925870949116577e-01 9.787685869351654688e-02 8.635814535590788377e-02 4.425094908962014240e-02 8.083859814342929384e-02 2.009713360985447561e-01 3.059510890855635101e-01 3.710384284068162231e-01 3.943704999387375176e-01 3.881125494339510706e-01 3.648322011436848089e-01 3.278002810666318934e-01 2.730989036949251769e-01 1.985244780380192586e-01 1.091688985136591294e-01 2.454833278385373449e-02 7.806398844600508091e-02 1.447024204224002519e-01 1.867826897712183409e-01 2.021376243368907255e-01 1.940533311700135544e-01 1.697558219347581887e-01 1.395521405877297172e-01 1.162351114367650151e-01 1.106806951241596365e-01 1.213281275440491053e-01 1.369529011666632545e-01 1.489166184089141809e-01 1.534644984239989518e-01 1.498107039251624084e-01 1.387155683785646354e-01 1.217072903238912429e-01 1.006587300624789544e-01 7.761386797142950933e-02 5.497138543317901110e-02 3.670974103602461791e-02 3.100423499520496215e-02 4.057107526668388836e-02 5.563922071276417719e-02 7.062068753202171978e-02 8.384715021648890543e-02 9.484037278318557807e-02 1.035347967787715179e-01 1.100443134706002996e-01 1.145697738057659953e-01 1.173525025170695790e-01 1.186472166923048244e-01 1.187051546331330532e-01 1.177634854346577831e-01 1.160389400532833015e-01 1.137243918144263677e-01 1.109875128415436785e-01 1.079708734022873651e-01 1.047930165435347338e-01 1.015501626632929894e-01 9.831829148666296203e-02 9.515541913083454262e-02 9.210393998000360183e-02 8.919294057915556906e-02 8.644041909777080979e-02 8.385536234104737363e-02 8.143964568270566085e-02 7.918973195893383443e-02 7.709815482679722998e-02 7.515478107314767231e-02 7.334785490273468267e-02
3.735526891241200409e-02 3.533975880832036093e-02 3.309885750369864765e-02 3.066236489414205305e-02 2.808544024651057902e-02 2.546291388220106935e-02 2.295100055786533297e-02 2.079412873865554845e-02 1.933545607698682403e-02 1.895221252196688244e-02 1.987713746999233283e-02 2.204652095647858384e-02 2.516269191586568976e-02 2.886625245614844043e-02 3.283503372416667759e-02 3.680216665503864559e-02 4.054967542389040919e-02 4.390852087184440172e-02 4.677581024625859785e-02 4.915503726254284722e-02 5.122452777750868824e-02 5.343102070920972835e-02 5.657256752509119690e-02 6.177256938704344530e-02 7.023625308017915347e-02 8.286701912882525611e-02 1.000300174623653116e-01 1.215849308417100705e-01 1.470208363894706938e-01 1.755385777256490143e-01 2.060662455724587283e-01 2.372494950536833680e-01 2.674538332380433925e-01 2.948038966185724807e-01 3.172785802549674683e-01 3.328783991470989356e-01 3.398793340269759544e-01 3.371834610434218393e-01 3.247678390583460528e-01 3.042072318244614104e-01 2.791529264116498488e-01 2.553428486763189564e-01 2.391024576151279113e-01 2.335345189938340671e-01 2.350810051579271809e-01 2.350738269907688416e-01 2.246664242666726319e-01 1.985172180613315462e-01 1.564703752189822161e-01 1.049558661761736816e-01 6.465666382103477106e-02 7.818465810998002918e-02 1.244884920758474872e-01 1.721622754008517997e-01 2.149954064494092321e-01 2.495728848014258094e-01 2.687242192967179699e-01 2.636648008915331021e-01 2.305936738552456233e-01 1.766768862235035265e-01 1.215214759206072470e-01 8.776454935991308270e-02 7.168310566072320922e-02 5.017220899834226588e-02 3.258802129976274414e-02 4.793540042459656231e-02 6.388776301271210933e-02 7.867077279586387473e-02 1.084092680466913899e-01 1.352824630972535858e-01 1.365020322622796378e-01 1.271040084914093204e-01 1.510078413391963414e-01 1.860365262295536892e-01 1.802753862242592875e-01 1.289204467377480512e-01 1.005855927090958946e-01 1.385252890362694833e-01 1.723087724243513585e-01 2.372086320933525783e-01 3.745573620935417347e-01 5.182667910983751458e-01 5.890383628532525062e-01 5.487176942010713043e-01 4.128456130156156756e-01 2.425391843343061293e-01 1.281757411226459031e-01 1.113595748423621690e-01 8.693032125053956616e-02 8.658491935139592255e-02 1.929348893411157451e-01 3.090988902178105069e-01 3.913607786703739433e-01 4.286169711880181143e-01 4.270636268954446368e-01 3.979386999276795511e-01 3.480252267630427054e-01 2.786230290216609173e-01 1.910443977570019103e-01 9.145383237639911900e-02 1.577203578180497862e-02 1.018945664855068628e-01 1.704759445448395527e-01 2.113506463043864358e-01 2.233699728368712667e-01 2.102746585611987573e-01 1.794886585876969698e-01 1.411660557341631872e-01 1.082083590588542032e-01 9.462049289330191904e-02 1.025619349059315455e-01 1.184557884756783641e-01 1.310588638808365125e-01 1.359694631750270888e-01 1.324814358261965364e-01 1.216023919699233957e-01 1.051494442260706291e-01 8.536350465521050368e-02 6.494348341351281750e-02 4.779063963020848543e-02 4.019615067994573160e-02 4.586115055960539311e-02 5.906005629442313137e-02 7.382459849433642418e-02 8.760219313000046359e-02 9.946275054611625199e-02 1.091165063357435738e-01 1.165598058855919911e-01 1.219310406167511546e-01 1.254402753074290444e-01 1.273296367338154211e-01 1.278491517370361485e-01 1.272416114813477439e-01 1.257332636262418202e-01 1.235284731867179048e-01 1.208071394040675650e-01 1.177240203070161195e-01 1.144093508300526446e-01 1.109703049184123241e-01 1.074929732865727294e-01 1.040446193339005232e-01 1.006760436722772961e-01 9.742393800786063041e-02 9.431314587644144820e-02 9.135877442301137963e-02 8.856812092798437008e-02 8.594239240089271425e-02 8.347820794516171150e-02 8.116888279848397114e-02 7.900550051818017172e-02 7.697778589685450035e-02
5.148207913486402276e-02 5.076200216812219723e-02 4.984486711066992565e-02 4.872421933853884196e-02 4.739669952082432164e-02 4.586294157843184838e-02 4.412858698244812722e-02 4.220538937783135935e-02 4.011235117207052198e-02 3.787678160877960831e-02 3.553508777143502689e-02 3.313300760991010757e-02 3.072489866335409089e-02 2.837171845111310930e-02 2.613775173599695509e-02 2.408749387688579116e-02 2.228708958245487898e-02 2.081947411785040405e-02 1.982608740897302824e-02 1.957937147918532156e-02 2.054528024458452187e-02 2.332852991752343286e-02 2.847290220975708108e-02 3.632427080682756881e-02 4.707743717661700550e-02 6.085971124990863929e-02 7.774770215675420870e-02 9.773387816986893462e-02 1.206744818016648180e-01 1.462334697939113026e-01 1.738290565716224811e-01 2.025890676971783544e-01 2.313238626115437513e-01 2.585289302818685186e-01 2.824324652734371832e-01 3.011055774948927510e-01 3.126535147114615776e-01 3.155046260680930414e-01 3.088088552890173033e-01 2.929458470963580696e-01 2.701049542231064304e-01 2.447506208433415653e-01 2.232998225707430451e-01 2.116014844515957394e-01 2.102366939446976835e-01 2.126445396549496991e-01 2.092741346923094325e-01 1.928552974304063583e-01 1.613840132482932122e-01 1.203533057568299675e-01 8.830965738845406032e-02 9.536177524839213604e-02 1.329111290796184119e-01 1.743260991089270462e-01 2.105967901249879981e-01 2.396203891701167987e-01 2.575410467868173847e-01 2.572948713350184380e-01 2.337324090454568626e-01 1.908948862817789194e-01 1.463857236268182593e-01 1.237528036716342150e-01 1.214904553789633440e-01 1.151896263123922681e-01 9.673405671141561968e-02 7.770258264182086649e-02 7.547798915607806247e-02 9.670244071490832760e-02 1.283490462187307501e-01 1.477080984197172153e-01 1.427176044068590444e-01 1.390528120899015008e-01 1.755105050181640369e-01 2.154694236375538363e-01 2.048719267006160194e-01 1.315179415884498437e-01 3.961014390306737826e-02 7.198372857573386019e-02 9.012518236243381720e-02 1.334363709483997185e-01 2.906016548872531469e-01 4.643712899899770097e-01 5.676927277945663652e-01 5.549604400253184133e-01 4.335775577302521944e-01 2.597688376268378896e-01 1.288886309799347762e-01 1.227920424827282503e-01 1.235916407404439726e-01 1.090476230196735091e-01 1.781872715963728759e-01 2.893622521457800967e-01 3.786322744305803956e-01 4.236814037408369038e-01 4.243583459070115471e-01 3.901221279906809114e-01 3.303427424597344952e-01 2.507952452793328901e-01 1.564858079903937438e-01 5.948193727223784893e-02 6.609300773608690893e-02 1.503386327943382617e-01 2.165460466831408970e-01 2.549552822000798469e-01 2.641349074918579731e-01 2.475674017049429576e-01 2.121561476675431768e-01 1.668589432229178882e-01 1.220154731432887968e-01 8.978786683982228900e-02 8.067677577471320249e-02 8.912422244495812884e-02 1.000084789205343688e-01 1.052884748089187028e-01 1.029612603250314867e-01 9.364410015410183641e-02 7.909022841203629250e-02 6.172098267500317897e-02 4.499953588777233504e-02 3.508180450443205284e-02 3.862727433102525892e-02 5.169954579682677076e-02 6.722584978388590482e-02 8.208290817852566257e-02 9.513792075837380902e-02 1.059971821252875673e-01 1.145914885241009346e-01 1.210169956105304201e-01 1.254583985741113128e-01 1.281449541990643259e-01 1.293228845641486713e-01 1.292375239601928349e-01 1.281219220748885390e-01 1.261899519268722680e-01 1.236326084357608907e-01 1.206165501762617165e-01 1.172841820108327382e-01 1.137547558801458164e-01 1.101261041459938167e-01 1.064767256654571420e-01 1.028680258811190268e-01 9.934657348967899926e-02 9.594628168471211471e-02 9.269045498336200839e-02 8.959366618707223506e-02 8.666344457021936398e-02 8.390176794207729327e-02 8.130635932685000011e-02 7.887179476100684983e-02 7.659043285027010428e-02 7.445317970032028221e-02
6.478672566821472301e-02 6.511811206844732303e-02 6.525479062276672015e-02 6.517246842474400115e-02 6.484633720141451396e-02 6.425186466793228468e-02 6.336594724651814503e-02 6.216855401876504594e-02 6.064504096181434767e-02 5.878938482074014260e-02 5.660868403868101612e-02 5.412939938927422562e-02 5.140592536943600771e-02 4.853205043034809762e-02 4.565523056219116665e-02 4.299125848970594688e-02 4.083100307511700749e-02 3.952127985551835698e-02 3.939898262554683561e-02 4.068638687903362167e-02 4.341262803197976083e-02 4.743116237029190024e-02 5.252007365653073995e-02 5.849504575426747038e-02 6.529269931045189601e-02 7.302087793466566223e-02 8.197661010146835292e-02 9.261977202894067229e-02 1.054875141885543571e-01 1.210531253619491071e-01 1.395621026342102888e-01 1.608902866794109932e-01 1.844528126838350934e-01 2.091689713940883821e-01 2.334798484854183342e-01 2.554229539427490536e-01 2.727784864647277430e-01 2.833069484764221824e-01 2.850960263892933222e-01 2.770277937916157951e-01 2.593667106398861999e-01 2.344414238728264044e-01 2.072494277095266735e-01 1.851731063224401619e-01 1.747307020134299671e-01 1.754461334298158814e-01 1.787668498462723077e-01 1.746954346057418839e-01 1.576842957329667450e-01 1.295914139249771391e-01 1.033794993218894176e-01 1.034737451133507791e-01 1.346875363896557765e-01 1.763357388556860417e-01 2.154053527187248240e-01 2.472781971922911326e-01 2.684137526498609483e-01 2.732603837552823323e-01 2.570330457960278703e-01 2.221334386845753572e-01 1.830466168257867121e-01 1.605492074794651336e-01 1.570743623687851920e-01 1.527852378894906382e-01 1.375523333756986100e-01 1.223290330589167502e-01 1.235393027442631964e-01 1.394976295165954172e-01 1.555693473054899356e-01 1.580413184292578099e-01 1.426672852953441428e-01 1.360433419113584730e-01 1.754351941222041522e-01 2.276083448649829921e-01 2.458671232493279124e-01 2.247769099657570546e-01 1.981304828891348180e-01 1.800370139257758406e-01 1.224129619862120433e-01 1.795797002952863319e-02 2.111847659977454383e-01 4.075988604183368724e-01 5.324643734193649225e-01 5.399101883250543299e-01 4.312893403680516657e-01 2.543715236601044039e-01 9.452605362600928485e-02 1.024631732935797485e-01 1.370988643441947707e-01 1.293402130935263628e-01 1.635490065326491715e-01 2.545008749271704951e-01 3.392356268101789918e-01 3.854152786252496576e-01 3.869579028519147257e-01 3.508900801484771681e-01 2.874595847318688890e-01 2.051854963866174830e-01 1.127447295710522629e-01 4.849748558049434694e-02 1.146131396206594294e-01 1.983792249696691434e-01 2.633037843330283678e-01 3.014716888037060061e-01 3.111855790944858535e-01 2.952721377238767264e-01 2.597738817578872372e-01 2.125030907200114449e-01 1.618150454059246179e-01 1.159739369432472439e-01 8.309502256755844918e-02 6.879699935199075356e-02 6.841867196679254914e-02 7.057330604218654824e-02 6.864035339879241693e-02 6.105133672294819208e-02 4.859912873805812689e-02 3.333842784543471910e-02 2.002250115659103338e-02 2.162596380903057669e-02 3.666810538710627704e-02 5.388105133349371800e-02 7.015313029639327902e-02 8.454853537377002293e-02 9.671036318201882420e-02 1.065454042542927221e-01 1.141144138956265569e-01 1.195729808107120901e-01 1.231321882874038820e-01 1.250306340931183757e-01 1.255145062294658331e-01 1.248238231197844189e-01 1.231834411852047867e-01 1.207976909511575270e-01 1.178476993390299987e-01 1.144906310239425656e-01 1.108602405692699355e-01 1.070682669485576027e-01 1.032063208188390008e-01 9.934801217378841365e-02 9.555114307083764635e-02 9.185984929288365519e-02 8.830661881894390219e-02 8.491414663735977197e-02 8.169700735286840321e-02 7.866314152324657694e-02 7.581516067186927499e-02 7.315148106820028306e-02 7.066729892632866994e-02 6.835542061563287808e-02 6.620696151085839198e-02
7.604340212361072882e-02 7.709112243633203798e-02 7.792641345450782020e-02 7.851476307691081236e-02 7.882079120454360543e-02 7.880959643362075995e-02 7.844872422969301207e-02 7.771097208273783363e-02 7.657831663978016679e-02 7.504733108435873712e-02 7.313654033197088122e-02 7.089617484873031450e-02 6.842055870219289349e-02 6.586249549251364799e-02 6.344670999995850880e-02 6.147470656339563966e-02 6.030690656008148159e-02 6.030604764086949093e-02 6.174206142979759421e-02 6.469499003565871986e-02 6.901230436899923049e-02 7.434221121084597095e-02 8.021115121311743479e-02 8.610390982984754416e-02 9.153257042438185664e-02 9.610535481481978504e-02 9.961440233437725278e-02 1.021580329206547982e-01 1.042957862470783176e-01 1.071827612341314656e-01 1.125256762706792063e-01 1.221437559137787399e-01 1.371802575549970482e-01 1.574963895324717755e-01 1.816701408823883646e-01 2.073785828519839614e-01 2.317866222756859163e-01 2.518528835445076886e-01 2.646320467551904199e-01 2.676478272581502282e-01 2.593648841077625389e-01 2.397567218896149988e-01 2.109573765834416026e-01 1.779594959580015345e-01 1.489328161393890793e-01 1.328080946027428155e-01 1.311985201070148543e-01 1.347216089442244136e-01 1.325539864011277269e-01 1.206499988596950318e-01 1.048394927116155229e-01 1.019522206680924109e-01 1.249346924105152606e-01 1.650406320641058799e-01 2.092647386338548632e-01 2.498692824234321486e-01 2.808219383981824246e-01 2.953179344119607475e-01 2.876421087693127876e-01 2.581141711869424094e-01 2.171110836269051769e-01 1.821073852055942743e-01 1.621839332524796784e-01 1.475941694671615012e-01 1.296782222456037414e-01 1.178950582101160743e-01 1.229225621335372637e-01 1.351243780966401575e-01 1.429238315171511842e-01 1.431625328834748856e-01 1.349806504580565170e-01 1.325332490760480764e-01 1.695739903866222975e-01 2.379715885178321499e-01 2.989958145563678671e-01 3.308692282792825012e-01 3.301500656352253649e-01 2.922072134201032512e-01 2.029368932387829449e-01 8.879752534138833642e-02 2.033379820673114624e-01 3.922280368940744832e-01 5.174578695385237959e-01 5.317488862698693808e-01 4.328581939946729018e-01 2.602574883137487860e-01 7.634124085097826473e-02 6.385385455319907144e-02 1.276572488106942349e-01 1.332620391011166139e-01 1.482535931962895848e-01 2.128831398764630123e-01 2.831835533258120208e-01 3.235876176742302768e-01 3.244090093190729607e-01 2.904444899633331079e-01 2.313030702921794191e-01 1.562315998657425875e-01 7.871165249902400962e-02 7.024524333939353993e-02 1.484123433495184996e-01 2.290517734759563440e-01 2.931353931630993892e-01 3.332957334640221925e-01 3.471141970022078027e-01 3.362765414920675933e-01 3.055788165420422753e-01 2.616470743243415886e-01 2.116755275707314365e-01 1.624345765844995015e-01 1.196407997676773582e-01 8.747707904822911440e-02 6.749373675447806198e-02 5.686543939611422849e-02 4.966802602674211253e-02 4.125393782598990589e-02 2.985777128294034993e-02 1.572019229390126532e-02 4.776279630052192304e-03 1.956602065552344102e-02 3.680450651983449561e-02 5.331236043412784786e-02 6.834354280209140042e-02 8.146540005624229586e-02 9.245461654083791947e-02 1.012487445698550398e-01 1.079051947133004286e-01 1.125650975269286286e-01 1.154227668846226768e-01 1.167011485295331302e-01 1.166330475561509622e-01 1.154475278836731428e-01 1.133606780123451452e-01 1.105698871581303755e-01 1.072508199419008462e-01 1.035563735870937419e-01 9.961701909318930459e-02 9.554204773047274279e-02 9.142135509560395112e-02 8.732749119408719785e-02 8.331778463525525702e-02 7.943641238672687066e-02 7.571633523462852067e-02 7.218105527385118569e-02 6.884617765033700099e-02 6.572077648326812849e-02 6.280857622376846694e-02 6.010896616948602222e-02 5.761786868261271899e-02 5.532848185656179946e-02 5.323191577722319323e-02
8.410385525507158011e-02 8.548274339085357165e-02 8.661362490845658790e-02 8.745510676400541916e-02 8.796510398848403356e-02 8.810253573101610447e-02 8.782976139274702165e-02 8.711600740049807445e-02 8.594211487476884070e-02 8.430703143503802399e-02 8.223655076347340109e-02 7.979478651258492539e-02 7.709852584954597632e-02 7.433342495418246432e-02 7.176804523361940413e-02 6.975603259669507783e-02 6.870969378161571883e-02 6.902840795994122369e-02 7.098749499460578483e-02 7.463373887951212093e-02 7.974711806193822416e-02 8.588209792230649953e-02 9.244713639166024510e-02 9.877807119956953652e-02 1.041925767887902227e-01 1.080371758182217118e-01 1.097466121190503047e-01 1.089392834286803113e-01 1.055826945942648365e-01 1.002828322312505488e-01 9.474811643801865635e-02 9.225050301763283722e-02 9.707783723426573197e-02 1.119282530467976960e-01 1.358765123647192596e-01 1.656366600405111689e-01 1.973898774206482021e-01 2.274019515025504368e-01 2.521186067596659641e-01 2.682947874889520246e-01 2.732732523164784211e-01 2.653861151056788881e-01 2.444199937750349272e-01 2.120795373283029528e-01 1.724092512029531954e-01 1.321866220350877974e-01 1.008994067831244096e-01 8.672036699378403435e-02 8.592897414833494674e-02 8.630374954716978075e-02 8.257896145122267662e-02 8.141796579467115713e-02 9.644905087869529159e-02 1.312576413668013198e-01 1.778824823756120221e-01 2.272190958607264166e-01 2.701211755894876720e-01 2.967981521909096587e-01 2.990879958004972750e-01 2.746806029005963712e-01 2.302670231203442774e-01 1.800164364488177626e-01 1.370535343610022327e-01 1.038269456606636526e-01 7.891640295672630590e-02 7.096589003967290754e-02 7.684863211164109920e-02 7.906940682114495245e-02 8.536216391091226707e-02 1.106677812683708323e-01 1.349237502017714974e-01 1.421396902695621356e-01 1.617297717935749501e-01 2.300510048151776787e-01 3.167837042672569936e-01 3.765293858224328383e-01 3.841191832372614634e-01 3.332206801290612530e-01 2.353313673064401645e-01 1.646908721536417819e-01 2.647064621939326234e-01 4.213287996155756221e-01 5.244370456664890767e-01 5.303352404193141245e-01 4.371453789783896204e-01 2.792858842729287194e-01 1.135294231926941427e-01 5.209118600111677100e-02 1.059960994154432179e-01 1.185250901107357119e-01 1.273634871024189041e-01 1.698909497837216287e-01 2.201825335960610197e-01 2.485980779732883394e-01 2.463936151983039946e-01 2.178292261937471441e-01 1.714330879493854154e-01 1.160859535645282631e-01 7.176812569403370756e-02 9.363994613328831262e-02 1.620490442737085590e-01 2.343844154025572502e-01 2.954671108938689561e-01 3.374491875435184918e-01 3.567466069963789455e-01 3.535418841655476596e-01 3.310523543817147085e-01 2.944760254016503542e-01 2.498667558168216063e-01 2.031588821581207793e-01 1.594469925392257570e-01 1.224900992508621278e-01 9.428199930269852425e-02 7.460026025001796623e-02 6.105282564372852688e-02 5.040351641859527887e-02 4.041842694722540957e-02 3.092220675448094716e-02 2.457111199616504593e-02 2.611506730771161536e-02 3.509215141055849890e-02 4.698339202284129712e-02 5.912920544319939797e-02 7.033814155265651069e-02 8.004144440946130146e-02 8.798034226472077612e-02 9.408140507942419628e-02 9.839122439912798002e-02 1.010339771452959112e-01 1.021808283497515069e-01 1.020272372273434702e-01 1.007763224903182181e-01 9.862708995832650261e-02 9.576655788282503745e-02 9.236494125954719525e-02 8.857316408026300047e-02 8.452207723141044737e-02 8.032286842523193859e-02 7.606825371111303191e-02 7.183413310652542183e-02 6.768147302008332977e-02 6.365824456087296190e-02 5.980130003336132233e-02 5.613811124901692956e-02 5.268832453668879923e-02 4.946511045899437686e-02 4.647630316395526956e-02 4.372533676630348948e-02 4.121199560794375216e-02 3.893300271032085202e-02 3.688247667015123049e-02
8.816788865082743343e-02 8.950704331950239123e-02 9.055286770640361138e-02 9.125948911010330067e-02 9.158037790814736734e-02 9.147004538697964260e-02 9.088644541293609824e-02 8.979432093217061539e-02 8.816982670194581373e-02 8.600688311300040689e-02 8.332586903922099830e-02 8.018540041729868562e-02 7.669789731781838371e-02 7.304892190063065616e-02 6.951769043382860502e-02 6.648966778636022923e-02 6.444072213004180261e-02 6.386394183872969033e-02 6.513065496660387643e-02 6.834135730982222878e-02 7.326477523862319485e-02 7.939804183014645411e-02 8.608050487816011620e-02 9.258586532844079175e-02 9.817364318940671741e-02 1.021180072479064699e-01 1.037375949839894895e-01 1.024474728321270872e-01 9.786108702368570555e-02 9.000199342069589714e-02 7.977829416496098891e-02 7.004391563614088823e-02 6.702636269556391801e-02 7.777020126130025635e-02 1.024541200535243612e-01 1.360831783386040605e-01 1.739321904951400266e-01 2.121641608352755060e-01 2.472618848039902506e-01 2.758262159185085882e-01 2.947001810927777354e-01 3.012867306598509543e-01 2.939674696374580121e-01 2.725319075221026011e-01 2.385140075932489501e-01 1.953337298738257177e-01 1.481850883693764387e-01 1.037183770567683683e-01 6.952116273635579324e-02 5.143855666095454443e-02 4.551327472128294943e-02 4.246219543735141322e-02 4.719088529899178458e-02 7.384399654443342398e-02 1.197750070050526833e-01 1.743853496389353164e-01 2.261286152357193102e-01 2.628559130835229074e-01 2.745168097727118117e-01 2.570468901612991131e-01 2.148076253974446070e-01 1.592613185738787906e-01 1.039994880055771787e-01 6.244148431073126559e-02 5.428953176434114791e-02 6.887479314058315982e-02 6.744545550047156834e-02 3.278655333187091570e-02 3.780305867116255658e-02 1.105078540353632288e-01 1.590194448991268106e-01 1.618337500158860409e-01 1.426801284912661560e-01 1.816842519800573319e-01 2.697732940043887639e-01 3.340610788601813264e-01 3.380287193157319181e-01 2.803246313704781389e-01 1.976483129770645053e-01 1.989046427614009072e-01 3.173317285723558090e-01 4.439448958034084014e-01 5.150985549880453540e-01 5.035446960592655508e-01 4.128810287010391544e-01 2.744042934347883933e-01 1.364633227031743778e-01 6.453924751570350171e-02 8.123544439836989650e-02 9.216632574811839396e-02 1.034559380117832383e-01 1.329739954239458344e-01 1.627621002556980945e-01 1.756671767264125772e-01 1.696118167643076435e-01 1.513735802224759341e-01 1.284218673431123670e-01 1.060658304206087837e-01 9.482756404450076726e-02 1.131332347378642966e-01 1.597634147689066531e-01 2.168470444402747499e-01 2.701371134851977551e-01 3.105760050744815204e-01 3.332728213130377592e-01 3.369460164860364482e-01 3.232288407040063150e-01 2.957715604118619779e-01 2.592941706442218330e-01 2.187426538748723781e-01 1.786337907924627488e-01 1.425907263140786807e-01 1.129949769363709500e-01 9.067165275649415046e-02 7.473585470676721854e-02 6.304655149355468946e-02 5.334473836664917895e-02 4.430158052932724189e-02 3.596972766012269951e-02 2.993740475894739531e-02 2.880362800025762504e-02 3.331591333055275439e-02 4.120198399787821514e-02 5.008673499758225373e-02 5.861800938571538888e-02 6.611485361115886084e-02 7.225348867764114225e-02 7.691331466106977877e-02 8.009839464491622096e-02 8.189121171908674002e-02 8.242200867723951940e-02 8.184714334841998451e-02 8.033354368328658734e-02 7.804769686191494193e-02 7.514814260754798525e-02 7.178068799321865590e-02 6.807570645063711068e-02 6.414699287992620125e-02 6.009174084938416482e-02 5.599129229307379246e-02 5.191238533145422357e-02 4.790869131800134378e-02 4.402248769611351309e-02 4.028635902538064278e-02 3.672485532708331252e-02 3.335606562014063053e-02 3.019308597590245058e-02 2.724537592027769309e-02 2.452000380030960186e-02 2.202277815000763458e-02 1.975924250587151459e-02
8.803212307800795111e-02 8.905718324562843236e-02 8.975165892393921485e-02 9.006907985555302754e-02 8.996223867688643572e-02 8.938452426026886888e-02 8.829174341051371222e-02 8.664458736796239180e-02 8.441196906844557202e-02 8.157556995617241957e-02 7.813612026202147731e-02 7.412223649357710387e-02 6.960309763739729039e-02 6.470682000758594399e-02 5.964664106163175550e-02 5.475501334260635122e-02 5.051561578979552741e-02 4.755505157483175260e-02 4.651892414201350134e-02 4.780222633843869001e-02 5.130975790621446209e-02 5.649000230032697606e-02 6.257190115535261887e-02 6.875721841851707705e-02 7.429084729661220021e-02 7.846574319208760029e-02 8.061885794739977185e-02 8.014750304317087848e-02 7.657053543557700015e-02 6.968879209813647058e-02 6.001851898064585605e-02 5.005799412714657948e-02 4.695803776401254875e-02 5.955579724016009380e-02 8.655034130889877053e-02 1.221550909759093473e-01 1.624011438348781367e-01 2.042362417342607761e-01 2.446578703806252530e-01 2.805109160826543824e-01 3.086057146824136010e-01 3.260100414052325979e-01 3.304390547632150565e-01 3.206693270174912902e-01 2.968898272540734795e-01 2.608997647140903209e-01 2.160865964122692384e-01 1.671714764886133853e-01 1.197660568595414476e-01 7.969961236931191739e-02 5.130679140472445970e-02 3.283899152750041628e-02 1.565357385891200451e-02 2.266385632695320368e-02 6.397010999177393797e-02 1.148813579270803603e-01 1.647241189567347774e-01 2.020676729008314687e-01 2.174890116470244994e-01 2.070758745072067974e-01 1.742102259454548496e-01 1.290113374840706206e-01 8.947678676159119548e-02 8.574628896712659099e-02 1.162971355773169679e-01 1.428566444842101490e-01 1.420750346446035817e-01 1.153387277673596084e-01 1.091957874825408431e-01 1.548233931007600150e-01 1.914103569951329797e-01 1.756447256008343838e-01 1.116774485076380136e-01 9.734991795311991047e-02 1.784802881358698023e-01 2.326763295794803121e-01 2.213234543268307319e-01 1.521449415501620883e-01 9.946219287650902297e-02 1.899107644795832162e-01 3.171155621921674661e-01 4.155850668753517940e-01 4.572688268623582575e-01 4.309034538476069764e-01 3.459342387099324512e-01 2.309482997312832520e-01 1.243563248052574483e-01 6.585552551224629902e-02 6.526967726972626727e-02 7.938127546591358663e-02 1.001571588845176775e-01 1.220103581647839774e-01 1.338240293611687171e-01 1.344308731601764617e-01 1.330618161910441244e-01 1.372881648430543666e-01 1.430827511925419349e-01 1.424989369290903529e-01 1.356460405236968869e-01 1.342637564971628783e-01 1.521481384672741244e-01 1.875752757860432718e-01 2.275850112794472468e-01 2.611275127463608681e-01 2.820748351557445521e-01 2.882693509694173595e-01 2.803367735342205957e-01 2.606838289990581758e-01 2.326794707537622742e-01 2.000179191609822993e-01 1.662548689694170190e-01 1.344873476455121786e-01 1.071159848105880663e-01 8.559089930669833146e-02 7.008672496802426100e-02 5.935786685970231846e-02 5.127261325227865096e-02 4.385393909226793785e-02 3.597105760409617659e-02 2.745041789983615130e-02 1.916344150786600600e-02 1.407648479063284414e-02 1.661984696435800726e-02 2.427501416136126564e-02 3.300412246383817999e-02 4.130665918090338506e-02 4.861756189598099437e-02 5.469267448385451563e-02 5.944316042658414484e-02 6.287409346425008871e-02 6.505195968872304335e-02 6.608294091619829058e-02 6.609683367860839931e-02 6.523483618595951605e-02 6.364039080950749383e-02 6.145255043074798057e-02 5.880142738076045428e-02 5.580532729720844715e-02 5.256920868037981420e-02 4.918415155945539408e-02 4.572756489585565881e-02 4.226390921963472935e-02 3.884575576075410125e-02 3.551504411654349963e-02 3.230443632266694759e-02 2.923869584074894473e-02 2.633604572628133259e-02 2.360948164392303802e-02 2.106803295635765322e-02 1.871797875725883867e-02 1.656403372657156564e-02
8.428319823533327038e-02 8.491147743413361704e-02 8.520990206691841928e-02 8.513936017879848717e-02 8.466059160182065613e-02 8.373504403346336555e-02 8.232591963772137311e-02 8.039943772620429530e-02 7.792634787509823691e-02 7.488374616650413096e-02 7.125728460114293117e-02 6.704393922353125979e-02 6.225565624254530278e-02 5.692451579541638745e-02 5.111074432067688050e-02 4.491645842366039088e-02 3.851159992674476479e-02 3.218644656285229999e-02 2.645734858164075498e-02 2.222638930743170774e-02 2.070454750899495058e-02 2.243621293888650725e-02 2.651951967394472476e-02 3.157510004534102438e-02 3.654894484023010759e-02 4.069588879745213161e-02 4.343471305137572291e-02 4.429834966486904946e-02 4.300066385620654463e-02 3.970253616508997302e-02 3.576350339376625082e-02 3.520955971482572083e-02 4.378775743332409542e-02 6.279992078205932915e-02 8.980109886943268838e-02 1.224898500827345665e-01 1.589326131740755599e-01 1.970963856797028069e-01 2.346617151268382551e-01 2.690457613615531152e-01 2.975597732504544068e-01 3.176588341910423496e-01 3.272439371532072094e-01 3.249675681457387388e-01 3.104887226060076277e-01 2.846313725311567788e-01 2.494258738779908946e-01 2.080503579310435391e-01 1.647216418507437830e-01 1.245739433781008487e-01 9.334235852477508477e-02 7.573825763079830575e-02 7.173899083792172060e-02 7.737784293050091466e-02 9.059643137451339756e-02 1.098302170500124880e-01 1.301761874860483115e-01 1.447817238035455090e-01 1.483344368492644505e-01 1.390207091901706216e-01 1.184443376073246734e-01 9.299623033390763682e-02 8.455475731476858048e-02 1.176049876685767298e-01 1.687682838242799688e-01 2.053039724699647628e-01 2.089623666340059138e-01 1.855056956987642947e-01 1.722206894593872051e-01 1.928966680249078469e-01 2.060251604758576993e-01 1.691441715984638716e-01 7.774389231541423140e-02 4.084646232072278171e-02 1.415339434357449633e-01 1.892327869609275737e-01 1.704708317359923675e-01 9.967790128828718510e-02 5.797486461517061679e-02 1.530095073078327483e-01 2.555389414394343972e-01 3.305574558774095340e-01 3.609852054524478882e-01 3.404282661596735871e-01 2.786079203198706944e-01 1.992647752165506159e-01 1.295839910879748591e-01 8.895699621732738871e-02 8.567737722676342649e-02 1.095674579525371117e-01 1.368072904531593970e-01 1.502135043915009960e-01 1.477913112438231369e-01 1.447584464739257171e-01 1.590070688574831692e-01 1.852035102860666582e-01 2.040515526884243425e-01 2.039626393779129521e-01 1.859048366207697034e-01 1.618944853145468932e-01 1.503417166860408494e-01 1.611721240014745704e-01 1.849073201452243465e-01 2.073332410334757514e-01 2.206105808051694039e-01 2.225491160153234282e-01 2.140489620194047649e-01 1.973554482990961256e-01 1.750622072038423849e-01 1.496307673912108949e-01 1.232317168905688182e-01 9.774773599685557257e-02 7.483016998309630075e-02 5.594068959329107776e-02 4.225206544172627893e-02 3.409087222899349207e-02 3.007595577527286818e-02 2.762250823052125534e-02 2.469812355764828757e-02 2.054324511283714058e-02 1.557918378436351156e-02 1.192058339970043790e-02 1.353939041000973460e-02 2.005482490606856974e-02 2.829052278462889855e-02 3.672424799773015697e-02 4.468693968727816684e-02 5.182079841050518665e-02 5.792614058172328856e-02 6.290666115540087533e-02 6.674084632813359619e-02 6.946208849609278313e-02 7.114288691315730218e-02 7.188183305715249716e-02 7.179296165588618106e-02 7.099724913306877661e-02 6.961605379138384453e-02 6.776626614881910149e-02 6.555691824843697113e-02 6.308699762920368104e-02 6.044422372712413699e-02 5.770456734926211056e-02 5.493232291798990502e-02 5.218057460940754566e-02 4.949192849717799075e-02 4.689941144377378357e-02 4.442746253988524852e-02 4.209296368928616694e-02 3.990627218548568195e-02 3.787222989506653509e-02 3.599113136154642040e-02
7.842289781002174942e-02 7.885931299777688974e-02 7.904414162172916647e-02 7.895865452182258826e-02 7.858606474304628831e-02 7.791205341029078246e-02 7.692525143137834975e-02 7.561763116531498852e-02 7.398475631131069818e-02 7.202583805120463256e-02 6.974355507591353809e-02 6.714361963805143274e-02 6.423411648677021524e-02 6.102471044837521480e-02 5.752591197904483727e-02 5.374870288341765390e-02 4.970494506270949076e-02 4.540911181442002648e-02 4.088200213657813137e-02 3.615730579122601596e-02 3.129247361673694050e-02 2.638717826078471052e-02 2.161801531108998448e-02 1.731099078229523733e-02 1.407890990967875129e-02 1.287111706267011005e-02 1.430932216952144828e-02 1.800674982254203346e-02 2.344761621234633595e-02 3.065843029436916833e-02 4.006377473940908596e-02 5.219645725280969151e-02 6.747001841141393730e-02 8.603705675171224865e-02 1.077172897272181268e-01 1.319702265878306691e-01 1.579004815485722524e-01 1.842974808220357308e-01 2.097151359389283487e-01 2.325924092416024602e-01 2.514063874883568639e-01 2.648388374888666630e-01 2.719286499010416525e-01 2.721798032840600512e-01 2.656007183233463076e-01 2.526676416858896213e-01 2.342319310380003572e-01 2.114303856756295508e-01 1.857167605180928549e-01 1.592149799361738671e-01 1.355975081451745723e-01 1.209027000127765733e-01 1.208469934572831139e-01 1.333878369192594837e-01 1.483531219678125568e-01 1.549209736357934908e-01 1.463963133760819713e-01 1.227599332338341898e-01 9.267333860481025143e-02 7.145646615401417268e-02 6.346439604137397994e-02 5.669983705953614977e-02 7.044647234185928697e-02 1.271894774732041100e-01 1.953593783633692516e-01 2.423253035951456746e-01 2.502200551240268966e-01 2.262732179221353668e-01 2.041160286656648892e-01 2.045778074828329962e-01 1.956080378166827893e-01 1.406980173887775465e-01 4.098889945310024013e-02 9.255452672307984407e-02 2.001017718256442590e-01 2.643445015350350258e-01 2.762590501291385392e-01 2.436922142610285502e-01 1.826572156490022247e-01 1.278130010136524775e-01 1.500686719950323766e-01 2.252800061024554934e-01 2.855366943502401500e-01 3.067232030461963799e-01 2.903905334449584652e-01 2.495948447994500996e-01 1.973395371315133651e-01 1.481481583436640159e-01 1.314565886380193449e-01 1.583715984036525859e-01 1.893473707357810343e-01 1.957402851930299947e-01 1.792493483705705770e-01 1.691014205921632652e-01 1.935308176285565618e-01 2.358288892339852338e-01 2.647202288797499414e-01 2.651890605926719435e-01 2.383252430324709625e-01 1.968433941712626201e-01 1.608992739626458057e-01 1.484727291514990333e-01 1.571282645199342243e-01 1.692138126982339896e-01 1.729066775996266347e-01 1.653643827620974449e-01 1.486500936730988931e-01 1.266160259742428185e-01 1.030636145409616067e-01 8.076507585842931936e-02 6.113338351063683784e-02 4.441541538820141521e-02 3.025007969497288743e-02 1.839661904778454662e-02 1.000831654768228988e-02 9.924715325788873929e-03 1.563026500652963183e-02 2.142807764417161212e-02 2.623508926763096216e-02 3.019823674732077107e-02 3.385021901684893975e-02 3.781408720075306318e-02 4.255298051905198609e-02 4.821541019126385219e-02 5.464752381509653534e-02 6.151667824812628860e-02 6.844015999882581414e-02 7.506728544325921848e-02 8.111686755467904797e-02 8.638725073328970550e-02 9.075248925665056754e-02 9.415240201167965339e-02 9.658048237253834267e-02 9.807167960987331345e-02 9.869107534986623631e-02 9.852395104965007422e-02 9.766744080658421034e-02 9.622378243735824066e-02 9.429507061571174020e-02 9.197935432818810098e-02 8.936789208128501083e-02 8.654337179221180398e-02 8.357891037686127067e-02 8.053766485929307606e-02 7.747290802894919726e-02 7.442844417746881380e-02 7.143926219120208532e-02 6.853234301017041563e-02 6.572755557366449786e-02 6.303858971138563694e-02 6.047388618605930438e-02
7.284003865595475857e-02 7.361458370631530912e-02 7.431425063468838355e-02 7.494778275335638174e-02 7.552581893522911094e-02 7.606004651164356700e-02 7.656195026354516153e-02 7.704115843170947220e-02 7.750345145144774128e-02 7.794858115559286094e-02 7.836813593357974672e-02 7.874376310287037328e-02 7.904610427914791904e-02 7.923479905720078043e-02 7.925986510472195212e-02 7.906468153825908785e-02 7.859071113276723530e-02 7.778402388806610057e-02 7.660365606012516093e-02 7.503187428815936977e-02 7.308651568175317248e-02 7.083568695559923356e-02 6.841500295557149947e-02 6.604657804867046511e-02 6.405576830197108607e-02 6.287454203442559286e-02 6.301115184017312687e-02 6.496757188179742848e-02 6.911853411739836417e-02 7.561269576765158873e-02 8.435039327729040859e-02 9.502402055887064491e-02 1.071663806523897589e-01 1.201776421564196284e-01 1.333399351498277263e-01 1.458430256482899645e-01 1.568405106141619043e-01 1.655465967628386437e-01 1.713741593496710403e-01 1.741055801182812834e-01 1.740752944650373890e-01 1.723163513101177713e-01 1.705637457977491889e-01 1.709234260251746851e-01 1.750546163645878561e-01 1.831199907379012226e-01 1.932504904466072204e-01 2.020041030784219260e-01 2.055728226463438557e-01 2.014004551340659588e-01 1.901565673306195026e-01 1.775854766363875459e-01 1.732936673078859513e-01 1.818401605585221459e-01 1.944034848980001340e-01 1.952471911100422675e-01 1.727902134295701553e-01 1.254585373282149641e-01 6.390173526531475745e-02 2.234506143377160831e-02 4.347710687713585154e-02 4.463978513559797856e-02 5.478737087945123596e-02 1.250968974413755597e-01 2.071885821362773050e-01 2.629577228167562231e-01 2.736006553573547273e-01 2.469240846913044463e-01 2.152275732381099260e-01 2.004503555863030029e-01 1.784383217005561240e-01 1.173007642401427131e-01 2.232093322819244177e-02 1.151914234209286125e-01 2.330278957827513209e-01 3.225807937596231190e-01 3.675678603995577998e-01 3.550500875329517525e-01 2.784105277803162748e-01 1.469095664519394773e-01 3.546654267422506140e-02 1.745889032530730245e-01 2.874975631707407109e-01 3.477843254701928344e-01 3.587262505997142470e-01 3.309032724535496683e-01 2.744679444692975090e-01 2.071652141700395799e-01 1.714341815232030830e-01 1.958429638414267426e-01 2.314450818814339228e-01 2.345886950746193800e-01 2.028403019541993313e-01 1.729828679698254268e-01 1.958036494628380975e-01 2.533208725123102800e-01 2.980506124403937696e-01 3.082015265708138441e-01 2.828525537830105518e-01 2.342712515863080991e-01 1.828708515983158700e-01 1.510677553243941207e-01 1.466643737134101233e-01 1.532637611060837235e-01 1.532673122311932756e-01 1.403545689763842641e-01 1.156942341973643679e-01 8.362272651459047579e-02 4.914318093515845920e-02 1.664269093532596069e-02 1.165086907711157006e-02 3.288237325251708310e-02 4.767769069975388158e-02 5.662677035743487325e-02 6.102688114968348593e-02 6.241143553893085255e-02 6.225014838205959744e-02 6.174399088331357366e-02 6.172733738894643080e-02 6.267917108262446857e-02 6.480925031955525606e-02 6.815528517750479853e-02 7.264367703825133638e-02 7.811328057508382106e-02 8.432861352000779742e-02 9.100150288575256652e-02 9.782184233460922140e-02 1.044890366042464380e-01 1.107368479721361904e-01 1.163488496797741578e-01 1.211650692795014500e-01 1.250818643759080695e-01 1.280472833454465442e-01 1.300538332489318827e-01 1.311301076977746394e-01 1.313322870520904628e-01 1.307361637044838210e-01 1.294300713267134972e-01 1.275088983611708804e-01 1.250692287184303753e-01 1.222055630919473695e-01 1.190075207283068093e-01 1.155578940709439256e-01 1.119314195070787443e-01 1.081941302985575531e-01 1.044031679752494002e-01 1.006069425835228598e-01 9.684554780763482418e-02 9.315135252462540538e-02 8.954970483968802131e-02 8.605969756294974682e-02
7.029019916729163653e-02 7.207221569763802571e-02 7.398962155795732465e-02 7.605838141481641168e-02 7.829006792972079132e-02 8.069003998685343737e-02 8.325571553315518070e-02 8.597511249368108843e-02 8.882582549013741391e-02 9.177458185458557682e-02 9.477748471136487884e-02 9.778101242615643007e-02 1.007238096487604317e-01 1.035392790735638613e-01 1.061589648977056821e-01 1.085167068012111574e-01 1.105535351724214743e-01 1.122232732178927300e-01 1.134988074801913799e-01 1.143789754765341116e-01 1.148959668486423530e-01 1.151229692647580266e-01 1.151813739758935778e-01 1.152459898857929321e-01 1.155452449329471692e-01 1.163514821989703046e-01 1.179552668478270616e-01 1.206192960171260653e-01 1.245140588740683563e-01 1.296474479798762625e-01 1.358076034532327558e-01 1.425358426804750334e-01 1.491360997128348409e-01 1.547174991938969346e-01 1.582632063835522074e-01 1.587194470195821272e-01 1.550988924512558542e-01 1.465914930241003500e-01 1.326790199182115437e-01 1.132759234323293951e-01 8.904263462901960968e-02 6.266160825698668946e-02 4.512994738292211427e-02 5.916838738104863993e-02 9.658929669103172300e-02 1.409343584787206838e-01 1.849167858397177955e-01 2.230883650290663989e-01 2.504132312463270837e-01 2.632586861330983297e-01 2.613586163599314061e-01 2.497468203816659293e-01 2.382577420143172087e-01 2.347391102126561990e-01 2.351533620769041821e-01 2.247703971144173751e-01 1.902601071490775120e-01 1.291632620929057396e-01 5.266503076854667231e-02 1.863397217940573544e-02 5.827400935102205332e-02 5.361376618508036096e-02 4.426631424847210505e-02 1.216236323968386407e-01 2.131562329313077542e-01 2.748481606464284743e-01 2.876802151266634744e-01 2.597192102609128805e-01 2.225285206098056023e-01 2.018422275493243767e-01 1.848327573030802418e-01 1.478545278700987287e-01 9.851130779152710015e-02 1.083540175154775742e-01 1.981059845990867652e-01 3.020128393478699880e-01 3.776888806233594242e-01 3.895263034607012731e-01 3.186729144768216115e-01 1.775079447239258090e-01 6.359149803096757203e-02 1.991859115110842238e-01 3.210549347191441472e-01 3.862769698148817987e-01 4.008480757439924491e-01 3.761116248730803635e-01 3.185143268779121462e-01 2.413648035348235632e-01 1.884593403392758326e-01 2.066142646519125436e-01 2.484359975995761860e-01 2.546766542121822186e-01 2.125788642934360873e-01 1.527963108441902085e-01 1.554973995474315807e-01 2.266202061387767863e-01 2.924080736671507696e-01 3.211335490212695598e-01 3.084763412543432004e-01 2.646521368068985303e-01 2.085907993401273364e-01 1.633455586334292275e-01 1.455755338801303367e-01 1.481001634840394821e-01 1.506865018426757352e-01 1.421424414498872746e-01 1.213187686389708975e-01 9.252826761953623913e-02 6.370215451643672366e-02 4.830227023394362273e-02 5.630026967278271149e-02 7.441071801005139097e-02 9.088276854314705777e-02 1.023632732669360473e-01 1.086452128186373572e-01 1.106615325205113909e-01 1.097457062792897148e-01 1.072657314864790407e-01 1.044216626884310467e-01 1.021425638886407083e-01 1.010516860893221069e-01 1.014784997058482685e-01 1.035006888093197158e-01 1.070018013902212933e-01 1.117325828015884037e-01 1.173673322037040445e-01 1.235505716613586602e-01 1.299325956802087900e-01 1.361944047964439852e-01 1.420633836873602673e-01 1.473213729217464629e-01 1.518068204418824563e-01 1.554126067206682005e-01 1.580809618585165000e-01 1.597966658776174553e-01 1.605794764838745226e-01 1.604764882028669182e-01 1.595549113768631455e-01 1.578955788199941090e-01 1.555873449171078504e-01 1.527224349490563238e-01 1.493927271199662343e-01 1.456869006778357678e-01 1.416883550187762741e-01 1.374737915324104887e-01 1.331123476911474091e-01 1.286651778479657171e-01 1.241853845370832071e-01 1.197182156497382105e-01 1.153014551802413329e-01 1.109659472999906110e-01
7.253320628116159685e-02 7.568063918637363274e-02 7.908328607408000865e-02 8.273963924424958261e-02 8.664076644134448280e-02 9.076986003548588589e-02 9.510211416294216125e-02 9.960495246757833376e-02 1.042386184082865347e-01 1.089571325079845138e-01 1.137096144567720096e-01 1.184419604080812066e-01 1.230988555821616870e-01 1.276260892616823128e-01 1.319731249014937935e-01 1.360958650739278741e-01 1.399595418791534929e-01 1.435416578721998571e-01 1.468348925980416109e-01 1.498498541338144086e-01 1.526174536920503477e-01 1.551904572570005358e-01 1.576433654981977406e-01 1.600691857079760971e-01 1.625710156698928210e-01 1.652460162021786028e-01 1.681599031319265247e-01 1.713121555939662033e-01 1.745958316725800541e-01 1.777602829827587549e-01 1.803882859025812690e-01 1.818993634004581472e-01 1.815879185180006572e-01 1.786993225482799708e-01 1.725407920358587310e-01 1.626177396956744181e-01 1.487816616452248275e-01 1.313779624868036400e-01 1.114104704025480896e-01 9.084978823701121697e-02 7.348362878607408999e-02 6.629931815229800351e-02 7.633171119059918575e-02 1.024521915123489113e-01 1.394482849226912069e-01 1.831186767088499867e-01 2.291477446678827634e-01 2.720900521847099962e-01 3.058552606212474601e-01 3.253356189299106416e-01 3.286327963689273934e-01 3.189047794621054921e-01 3.038905159518014987e-01 2.907055407688746151e-01 2.779054652741037579e-01 2.544166866947377703e-01 2.086955969463427374e-01 1.387661089510488499e-01 5.624682096093649303e-02 1.864147769142321040e-02 5.697953275779918392e-02 4.539025519448943585e-02 2.324108176912524290e-02 1.162135504935226105e-01 2.117062674205271722e-01 2.753920893342435838e-01 2.905766276176298679e-01 2.655995809599587254e-01 2.306410301904826821e-01 2.148076950209525660e-01 2.166459849412725458e-01 2.146659523849975271e-01 1.909962520139978914e-01 1.413380683424284856e-01 1.214576821104512289e-01 2.074901427709968660e-01 3.085763423128272120e-01 3.501640263667479269e-01 3.031646638529037485e-01 1.851726762998300579e-01 1.120978003108806798e-01 2.175620994726591151e-01 3.208377198287964416e-01 3.733715963578899677e-01 3.842862368946483587e-01 3.660675448239099627e-01 3.184914466188617510e-01 2.439877726049509976e-01 1.780464186993214182e-01 1.854843622046190299e-01 2.347313335923820188e-01 2.522886043035972858e-01 2.135124210659689326e-01 1.308526196708686140e-01 8.155450505758000956e-02 1.619602245202208801e-01 2.496852488766071188e-01 3.005591954112833974e-01 3.076982197540830688e-01 2.781945857270028966e-01 2.278917774631671334e-01 1.776584459472740907e-01 1.478310549276048158e-01 1.434298827480467997e-01 1.485898300703804853e-01 1.478813742919787566e-01 1.364010761896843338e-01 1.166197084086842001e-01 9.542776897214297338e-02 8.250650823333820216e-02 8.466291332282029070e-02 9.793874618896238060e-02 1.139145983464793788e-01 1.275073867646168979e-01 1.368852819189016468e-01 1.419623470683221145e-01 1.434835408982751692e-01 1.425180972208297536e-01 1.401673055087953867e-01 1.374015152401638074e-01 1.349836387098594659e-01 1.334492953774484847e-01 1.331191610625531707e-01 1.341255439674861050e-01 1.364436089580175482e-01 1.399246590640094434e-01 1.443314422544408893e-01 1.493742393366072063e-01 1.547446618415139752e-01 1.601438721124593401e-01 1.653032673104693762e-01 1.699973790406607288e-01 1.740499687685554409e-01 1.773348504002584258e-01 1.797730248948783416e-01 1.813275085796806074e-01 1.819969470418807966e-01 1.818088194239629585e-01 1.808127901902894519e-01 1.790745664869301812e-01 1.766704669670164651e-01 1.736827961243631591e-01 1.701960395507237100e-01 1.662938432154617285e-01 1.620567077553350110e-01 1.575603116719818952e-01 1.528743710021024382e-01 1.480619440448968371e-01 1.431790954615808076e-01 1.382748425169065265e-01 1.333913159710964913e-01
7.916296624480199939e-02 8.350630033130466978e-02 8.811265170658547086e-02 9.296610348208711461e-02 9.804559414548627561e-02 1.033252799038168745e-01 1.087750771655578291e-01 1.143613813523913225e-01 1.200479509005576151e-01 1.257969347495878076e-01 1.315700084867779396e-01 1.373295703765490539e-01 1.430399365466534789e-01 1.486684680306208650e-01 1.541865641550964061e-01 1.595704675858059252e-01 1.648018418278153208e-01 1.698680895366144472e-01 1.747623566956889585e-01 1.794830816532529960e-01 1.840327670134027649e-01 1.884153637661774849e-01 1.926312995699595298e-01 1.966688843632857231e-01 2.004908249424973699e-01 2.040151950877629461e-01 2.070917205557470386e-01 2.094766913147492471e-01 2.108128286572133470e-01 2.106232306558722123e-01 2.083302464559989298e-01 2.033104183481573568e-01 1.949960746974447046e-01 1.830346294372271754e-01 1.675215594347096437e-01 1.493358099548617313e-01 1.306106040340158647e-01 1.152142538878404288e-01 1.082730721563628373e-01 1.129475718916217175e-01 1.271609605858617376e-01 1.460491848780730573e-01 1.661946400960265247e-01 1.871020542386960528e-01 2.106279656529888578e-01 2.390152358849564340e-01 2.723371350365459964e-01 3.072026401267278772e-01 3.377360763044566228e-01 3.580382279335778684e-01 3.648666583734923030e-01 3.594175475504511885e-01 3.467659337572926992e-01 3.317059548759878074e-01 3.129853497153221586e-01 2.823348756855210695e-01 2.310064851224197524e-01 1.580632356737788624e-01 7.427795629270877997e-02 3.851045253502131168e-03 4.467968286774683107e-02 4.944698060982336690e-02 5.857776493507657611e-02 1.274292237778764103e-01 2.082825134970067993e-01 2.638463025644199877e-01 2.783176209128582212e-01 2.590674543515559813e-01 2.326765007741721514e-01 2.277539805411703255e-01 2.495116144919231616e-01 2.762888812751099210e-01 2.764722283929017532e-01 2.240280550944351579e-01 1.178874320924874486e-01 7.515015624219519019e-02 1.927986135955978009e-01 2.641060362674443329e-01 2.491890219480969171e-01 1.647060780225349796e-01 1.132762454917023015e-01 1.935518750993816817e-01 2.727070201287314921e-01 3.097548007906542056e-01 3.184427644575713034e-01 3.124362679072779647e-01 2.838533989839197580e-01 2.222644595750417340e-01 1.475622543568734790e-01 1.359063321048459005e-01 1.924668614914146203e-01 2.289914654314441633e-01 2.112455178345120088e-01 1.396241763293303018e-01 3.246716442566015270e-02 8.422391740859641596e-02 1.852351701013659480e-01 2.529152978173910271e-01 2.799570321647044668e-01 2.694016090070273650e-01 2.325673106391744349e-01 1.864044531472528465e-01 1.504674795440975044e-01 1.381256440345003111e-01 1.432024232341072012e-01 1.494297763338801044e-01 1.475305673268587636e-01 1.364320419605588863e-01 1.199850541074627547e-01 1.048137990527348851e-01 9.794952537047219021e-02 1.021786246072255849e-01 1.138645823148044106e-01 1.275556319328511601e-01 1.397114662621045666e-01 1.488568271147819866e-01 1.547953339076059143e-01 1.579838735214117440e-01 1.591383150419312664e-01 1.590020995996758446e-01 1.582270767515916166e-01 1.573302935297180849e-01 1.566953874650190981e-01 1.565917514591693149e-01 1.571929948495696949e-01 1.585871854151743865e-01 1.607808437363018872e-01 1.637032139485652960e-01 1.672163789774662179e-01 1.711326516968463829e-01 1.752366778465234698e-01 1.793079322451135715e-01 1.831398486344751886e-01 1.865535385818528624e-01 1.894057545320649294e-01 1.915918578022555163e-01 1.930450215109712764e-01 1.937329299416512274e-01 1.936530478001284028e-01 1.928272760555789778e-01 1.912965651878666962e-01 1.891158533039106193e-01 1.863495417816559141e-01 1.830676098864680856e-01 1.793423938233416615e-01 1.752460065732270034e-01 1.708483454507023491e-01 1.662156189026724740e-01 1.614093182638636492e-01 1.564855607205291044e-01 1.514947342128693530e-01
8.829491930609496830e-02 9.340581459190193392e-02 9.873918701481003424e-02 1.042764924354040723e-01 1.099969194659817101e-01 1.158778966481602835e-01 1.218956545398473118e-01 1.280258085022986936e-01 1.342439162854179024e-01 1.405259549311048406e-01 1.468486570592965057e-01 1.531896505038876366e-01 1.595273600196116803e-01 1.658406555853451370e-01 1.721082645555841173e-01 1.783079940517062478e-01 1.844158175114726239e-01 1.904048408772586465e-01 1.962440540621141760e-01 2.018965763571827221e-01 2.073168310804230641e-01 2.124457927989018835e-01 2.172032621188923485e-01 2.214762256717847655e-01 2.251029701869387001e-01 2.278539038758954360e-01 2.294119883659159753e-01 2.293580279800037092e-01 2.271682931256725491e-01 2.222335557773696402e-01 2.139094886157866249e-01 2.016094794678519320e-01 1.849555174797778700e-01 1.640201785264802647e-01 1.397487245870550066e-01 1.147999904926366721e-01 9.514242683503461306e-02 9.039339809490254396e-02 1.050537088923379908e-01 1.317629297244310438e-01 1.613729758460823727e-01 1.883302546723094328e-01 2.101756860296465079e-01 2.270721299234398916e-01 2.415252462334103456e-01 2.573297182342573208e-01 2.773180096472498968e-01 3.011009762637169018e-01 3.248675494563290078e-01 3.435271712382577114e-01 3.535170600978899680e-01 3.545628183220946306e-01 3.491723143661526474e-01 3.394123965740133975e-01 3.229800246763962490e-01 2.928769980898969227e-01 2.422238913380557468e-01 1.706611481644108863e-01 8.911649076317766649e-02 4.124109294466078712e-02 8.243638394591719376e-02 1.210487807987902786e-01 1.494202845690736636e-01 1.841869277929835125e-01 2.247425600117105571e-01 2.531040029569456284e-01 2.568476068507078991e-01 2.408421670056054842e-01 2.249762461263815350e-01 2.321272501100284935e-01 2.689690383691249465e-01 3.159232530380863824e-01 3.382295002986482890e-01 3.049629369912842947e-01 2.069229271411633098e-01 6.618197785099146080e-02 7.807766165699431271e-02 1.688409401884150562e-01 1.831507234458840672e-01 1.299079445607103367e-01 8.188762806513735781e-02 1.360467143654829902e-01 1.950433710619646488e-01 2.217293213583092781e-01 2.321777406942637512e-01 2.406333147835161834e-01 2.338416170629056823e-01 1.921077792470911316e-01 1.174999831064215544e-01 6.944700878181310488e-02 1.301259728692107098e-01 1.895620568817191487e-01 2.046832722583370179e-01 1.716860425031450088e-01 1.071885065669466452e-01 7.112630520502154219e-02 1.278146688656713048e-01 1.928701745169470461e-01 2.318411857215242344e-01 2.389332302596021695e-01 2.188946854591569402e-01 1.833763625746240855e-01 1.488245049714963242e-01 1.318983007373419336e-01 1.360943002043645544e-01 1.483109213505814095e-01 1.560784114624689800e-01 1.546640628684635144e-01 1.447533962564266363e-01 1.300171591872378851e-01 1.156135009119767659e-01 1.066860745277031647e-01 1.060048910916070036e-01 1.123647816424387519e-01 1.223146132648286893e-01 1.328528652277496669e-01 1.423175797349664762e-01 1.500964428303279419e-01 1.561631812589170110e-01 1.607437062477414524e-01 1.641271720722571326e-01 1.665833044855573042e-01 1.683445435118173239e-01 1.696176268417830535e-01 1.705991578539153564e-01 1.714813163162841048e-01 1.724443103638441666e-01 1.736394387276256057e-01 1.751701176620866496e-01 1.770782149208376677e-01 1.793403852605271742e-01 1.818752260503167240e-01 1.845586340624588984e-01 1.872429674779669262e-01 1.897757257292509159e-01 1.920148012649553482e-01 1.938390122127774395e-01 1.951539438124249848e-01 1.958938853040902706e-01 1.960209197919970669e-01 1.955221865465829878e-01 1.944061527241296161e-01 1.926985126534157267e-01 1.904381331107815600e-01 1.876733029941482778e-01 1.844584276230469833e-01 1.808512258012043017e-01 1.769104339166443218e-01 1.726939882888690325e-01 1.682576385843106703e-01 1.636539367153271307e-01
9.808509855349524520e-02 1.035728804291995292e-01 1.092417302795525152e-01 1.150773439652703067e-01 1.210649572636956356e-01 1.271895823283658578e-01 1.334361319796333600e-01 1.397893789624763961e-01 1.462337009272235422e-01 1.527525753493649552e-01 1.593278136543800905e-01 1.659385599587524240e-01 1.725601228968330902e-01 1.791627498387958206e-01 1.857104768206988554e-01 1.921601756037822628e-01 1.984608509834258627e-01 2.045531007914630495e-01 2.103684353264480833e-01 2.158278843577584871e-01 2.208390576565333607e-01 2.252906741550842751e-01 2.290436818257913787e-01 2.319186141636345178e-01 2.336798781573186101e-01 2.340192121768390199e-01 2.325423461098253819e-01 2.287644872935845897e-01 2.221211175443592312e-01 2.120003743237771632e-01 1.978021692323942982e-01 1.790283711177767245e-01 1.554118206078351216e-01 1.271147258678560210e-01 9.514408243663774467e-02 6.283504953046685493e-02 4.314391277884645909e-02 5.855996192653514787e-02 9.301463510364237075e-02 1.294632436677626564e-01 1.622271467711502435e-01 1.886193254234987404e-01 2.074870885181420987e-01 2.192696412953936413e-01 2.261581046305996268e-01 2.317636294743961045e-01 2.398214029375961009e-01 2.521988883890994848e-01 2.677522702363799301e-01 2.832976112915391864e-01 2.958423219776174506e-01 3.041685194465733599e-01 3.084771777475993071e-01 3.080650723299870331e-01 2.989194345739445979e-01 2.740779606537061541e-01 2.274970597427818930e-01 1.597499209149352284e-01 8.859293228793244102e-02 8.705909787349783158e-02 1.534487476549359353e-01 2.135473095162628843e-01 2.515640715749338785e-01 2.690760761243782828e-01 2.712662261780519612e-01 2.611516939530322823e-01 2.416864807894435196e-01 2.209915303903434436e-01 2.125939625081035289e-01 2.298936877737774165e-01 2.759770670632158418e-01 3.339128470154545947e-01 3.716267061768216418e-01 3.588878855423905390e-01 2.847223694075151634e-01 1.676404145911285504e-01 7.005283128834166595e-02 1.015278904804106097e-01 1.294750258419685718e-01 1.013403246428054294e-01 4.742427020368711332e-02 6.924223135784635108e-02 1.166557020178257964e-01 1.410596362121246949e-01 1.561958613211892610e-01 1.763879205365969094e-01 1.888518451631583661e-01 1.716796788942108187e-01 1.164576877087053347e-01 3.252354847812654465e-02 6.277239109958435148e-02 1.420111465827358921e-01 1.890366012083364300e-01 1.959677496179937639e-01 1.682668941619633596e-01 1.269395349048504928e-01 1.114925769662484523e-01 1.390794475198743885e-01 1.742962167667076734e-01 1.924545166135308016e-01 1.878406502680143031e-01 1.652830681538717539e-01 1.369178452913024646e-01 1.197791619672219227e-01 1.246457721583886097e-01 1.431459719526594065e-01 1.611440526212896407e-01 1.710624357962111652e-01 1.710475096151609919e-01 1.624587889711632260e-01 1.483067590380278966e-01 1.322990847422513550e-01 1.181567098262802235e-01 1.088849106833063990e-01 1.058857632353687184e-01 1.085577568684916172e-01 1.150740232612698782e-01 1.235740959324306970e-01 1.327285422230198575e-01 1.417179805381772462e-01 1.500499081396548529e-01 1.574202831076189080e-01 1.636476932816861296e-01 1.686526306957530918e-01 1.724527709247826446e-01 1.751564911737234498e-01 1.769474387649406233e-01 1.780598006473168848e-01 1.787475356327895559e-01 1.792523828596558344e-01 1.797757396671071095e-01 1.804587679909992470e-01 1.813733920314299919e-01 1.825244716366498932e-01 1.838610563017203936e-01 1.852930503166601295e-01 1.867092993581641047e-01 1.879938935381936516e-01 1.890388115493910892e-01 1.897523220911171704e-01 1.900634715588163104e-01 1.899234540105979863e-01 1.893047785653382831e-01 1.881990635524925237e-01 1.866141144675467212e-01 1.845707582589835027e-01 1.820997458477142394e-01 1.792389098597098884e-01 1.760306745224106406e-01 1.725199536598900074e-01 1.687524337964767807e-01
1.074323791503991182e-01 1.130498791054276309e-01 1.188227747123354050e-01 1.247420663267836821e-01 1.307982673162953746e-01 1.369809748447759490e-01 1.432781948187796806e-01 1.496754063008212399e-01 1.561543813087196697e-01 1.626918162583005645e-01 1.692578774275159681e-01 1.758148072800774231e-01 1.823157702824420578e-01 1.887041221816496139e-01 1.949132507493683830e-01 2.008670457278768084e-01 2.064809040239884153e-01 2.116629673818582469e-01 2.163150465680124812e-01 2.203324576018232117e-01 2.236018631686243208e-01 2.259962877322740094e-01 2.273668803650816805e-01 2.275318221442143851e-01 2.262639971581920928e-01 2.232804752351008615e-01 2.182381044022729810e-01 2.107400833851992006e-01 2.003578531021111830e-01 1.866708767266564151e-01 1.693241935098153128e-01 1.481009817087953762e-01 1.230071348004105197e-01 9.437606284992341998e-02 6.308214174933557405e-02 3.179643507945947162e-02 2.142703977397216950e-02 4.938495789148684284e-02 8.152641917156189244e-02 1.112597872528923865e-01 1.365971387615655674e-01 1.563638904157653442e-01 1.700148027447727916e-01 1.777496981800076037e-01 1.806647963446296468e-01 1.808072738976945204e-01 1.809075331266033759e-01 1.835696519281768135e-01 1.901702736994353438e-01 2.004013665243191966e-01 2.129829623723884513e-01 2.265972763603593121e-01 2.396524583971351707e-01 2.488044128075597994e-01 2.478770416846613756e-01 2.289811208824446276e-01 1.861271575473580353e-01 1.216989556518617149e-01 7.385083552915722160e-02 1.309451507186871477e-01 2.221519739022357054e-01 2.975981808867163569e-01 3.417130953923774306e-01 3.508173717344093001e-01 3.298797136718218947e-01 2.898044890945754570e-01 2.452323957835505219e-01 2.124130186209898241e-01 2.046858746428587006e-01 2.277340264072832965e-01 2.780089456073273624e-01 3.392674081085819138e-01 3.839598265267364918e-01 3.851977052811473290e-01 3.312578413916691389e-01 2.342982376940962452e-01 1.317979964911670798e-01 8.728726850814491622e-02 9.905345928910593012e-02 8.797860520022275643e-02 4.363019683553150813e-02 1.610831511517428830e-02 6.270180663411935307e-02 9.189941715876577544e-02 1.128526915829741739e-01 1.391866765248982729e-01 1.644398494645250564e-01 1.696551502511554899e-01 1.423340571147220790e-01 8.523040703235912341e-02 4.352218608675158251e-02 1.033119590735436522e-01 1.663661574396403386e-01 1.998905567248435988e-01 1.980330325976860650e-01 1.676875729432061868e-01 1.276912934506825859e-01 1.072433932323665906e-01 1.189471505539293206e-01 1.378539178467276249e-01 1.435867318221367150e-01 1.322516879898689157e-01 1.108566923459281539e-01 9.555659220999698777e-02 1.030866949042709424e-01 1.288394228543552067e-01 1.571785864726538140e-01 1.788706261075210524e-01 1.905305864607480526e-01 1.919777405113372304e-01 1.847527443268127956e-01 1.712198994890029302e-01 1.539944229044604984e-01 1.356291096583997491e-01 1.185180233456024912e-01 1.049038601068563031e-01 9.672236136798245676e-02 9.501568540861091150e-02 9.931409416627495768e-02 1.079123375844761035e-01 1.188233991734783945e-01 1.304176662497406325e-01 1.415533492792324932e-01 1.515000235414307173e-01 1.598421911069307366e-01 1.664054874779158089e-01 1.712012139946681444e-01 1.743801239033098971e-01 1.761902382398992939e-01 1.769369238248396925e-01 1.769455015209284721e-01 1.765277576942010929e-01 1.759543003767544134e-01 1.754347953405252236e-01 1.751076065587846009e-01 1.750392049495451963e-01 1.752321613013044788e-01 1.756391501657287024e-01 1.761796972530813854e-01 1.767566024750243103e-01 1.772698450463301156e-01 1.776268864413417525e-01 1.777492436178392254e-01 1.775758198654319164e-01 1.770637521382415480e-01 1.761875582806704532e-01 1.749372578099260556e-01 1.733159821941327727e-01 1.713374358091546701e-01 1.690234398701871421e-01 1.664016943455563224e-01
1.159292542066585052e-01 1.215603446616990713e-01 1.273331104692150550e-01 1.332394049100183442e-01 1.392684032246679082e-01 1.454054102251158553e-01 1.516304589428043303e-01 1.579167740133866071e-01 1.642292166167864109e-01 1.705228693678289276e-01 1.767419519554557505e-01 1.828192725256999052e-01 1.886764063153121007e-01 1.942247431884773778e-01 1.993674532020351942e-01 2.040022823346895886e-01 2.080249149125846519e-01 2.113324430204286120e-01 2.138263020472630505e-01 2.154139241804356175e-01 2.160084104884571199e-01 2.155258226343432504e-01 2.138803259934442813e-01 2.109783874300405204e-01 2.067144235350301118e-01 2.009714213201318489e-01 1.936306923830939108e-01 1.845946525855061415e-01 1.738251142250704373e-01 1.613971291945194841e-01 1.475652194463910327e-01 1.328347008022128795e-01 1.180233072350248685e-01 1.042792513377647917e-01 9.297839703708653258e-02 8.538195572632553687e-02 8.207551242455704554e-02 8.265073656958986381e-02 8.611777086333632925e-02 9.165346909384596008e-02 9.890908380162088953e-02 1.077239010972316363e-01 1.176376550099073881e-01 1.276600352972921404e-01 1.364711114421559290e-01 1.428931137881967184e-01 1.463646114327434855e-01 1.472334536577961928e-01 1.468291538842995680e-01 1.473659702527459481e-01 1.515520286320052590e-01 1.613621445728455894e-01 1.758739489160167091e-01 1.897510305393950436e-01 1.939634251389350250e-01 1.784111732937613826e-01 1.356066153479540126e-01 6.715098502521667234e-02 6.040887610452971845e-02 1.650506907380976940e-01 2.724186773106143655e-01 3.575017465003989536e-01 4.057829920780373079e-01 4.120651716650595153e-01 3.812124918303766985e-01 3.265079298619251724e-01 2.665622487026128029e-01 2.216336244407238476e-01 2.079399339810215630e-01 2.300712964085187551e-01 2.799246698391596455e-01 3.400128679937650666e-01 3.861207309444526503e-01 3.950639396432761297e-01 3.554054340205503038e-01 2.745232200821475788e-01 1.787535686806743795e-01 1.084632265327039879e-01 8.997807715653999283e-02 8.236666682013847607e-02 5.352046691534828593e-02 1.945994655948657392e-02 4.805862415736764787e-02 8.255247522524086778e-02 1.091294328813852688e-01 1.357330171565611365e-01 1.622204364042782454e-01 1.763299501128049729e-01 1.659028833795404001e-01 1.304477554880769385e-01 9.303149416841484387e-02 1.052881396057528535e-01 1.541262419460196764e-01 1.924848344547947232e-01 2.024116818169494070e-01 1.825646119947843538e-01 1.421861199730806158e-01 9.889620809552847336e-02 7.698657222510406350e-02 8.300845868842440800e-02 9.152095374973959196e-02 8.710565997371363944e-02 7.055910126354074385e-02 5.676176252412429291e-02 7.023939422937024168e-02 1.047507332911122441e-01 1.419310416165282529e-01 1.733054706854667004e-01 1.954313074256022187e-01 2.073586821329240215e-01 2.096248422236130227e-01 2.036148048601213456e-01 1.910896969655573319e-01 1.738725114595407462e-01 1.536993257597104590e-01 1.322346742724037627e-01 1.112471324005922108e-01 9.292983754081995951e-02 8.016421668509664256e-02 7.582798441907932785e-02 8.046020574628681699e-02 9.140421846458215982e-02 1.052234526859013308e-01 1.194521890570017369e-01 1.326475822580658881e-01 1.440373312923548810e-01 1.532661480591218928e-01 1.602509453528955796e-01 1.650943267117327695e-01 1.680257191538392092e-01 1.693559294606033772e-01 1.694391157364574796e-01 1.686398934722667386e-01 1.673050455374281431e-01 1.657402451922198039e-01 1.641927320652497024e-01 1.628410059578457303e-01 1.617922024968407868e-01 1.610868970166691727e-01 1.607099271925862272e-01 1.606048951587657481e-01 1.606896900968953490e-01 1.608707377003034400e-01 1.610544958979038266e-01 1.611556171594479281e-01 1.611019097984060511e-01 1.608366458342361527e-01 1.603189100435177539e-01 1.595226537793775490e-01 1.584349986830803081e-01 1.570541938780605218e-01
1.235563122173051614e-01 1.291519883049707662e-01 1.348706567630562347e-01 1.406966711307339191e-01 1.466081177086188125e-01 1.525752735009060501e-01 1.585590982367971191e-01 1.645099123915931549e-01 1.703664416646749613e-01 1.760554248496324914e-01 1.814919809462367806e-01 1.865809076872686767e-01 1.912190333558753119e-01 1.952986645217583417e-01 1.987120646654814970e-01 2.013567679614622352e-01 2.031413919161811354e-01 2.039914867830681100e-01 2.038548882016732178e-01 2.027060768347028474e-01 2.005492563887628088e-01 1.974202842975159022e-01 1.933882094664924056e-01 1.885578355453016719e-01 1.830750613580172659e-01 1.771360929044498433e-01 1.709990748396664761e-01 1.649914612061014474e-01 1.594988983987908338e-01 1.549152231895927767e-01 1.515375443517024412e-01 1.494159928123282299e-01 1.482100218616321796e-01 1.471281091670098295e-01 1.450008253259233715e-01 1.404772880699155235e-01 1.322998750980001470e-01 1.196299857516446019e-01 1.024693512642893822e-01 8.241775809729627589e-02 6.453223410802966242e-02 5.972643082265376852e-02 7.475430842714853030e-02 1.008425712993491624e-01 1.285259767615048176e-01 1.525680392565253729e-01 1.699698276278358289e-01 1.791144777593930426e-01 1.797308687061581201e-01 1.733245280551857781e-01 1.638736358825716444e-01 1.576983787612154519e-01 1.598946330851699349e-01 1.680264526715353757e-01 1.712853279546927288e-01 1.563763843713507906e-01 1.132322616619417799e-01 3.995928079561265889e-02 6.895711169998380852e-02 1.855444505192178906e-01 2.992827935049604537e-01 3.898831813688462544e-01 4.423352153933632902e-01 4.506346478775744013e-01 4.193395351892605372e-01 3.619930979935745974e-01 2.973794827560042320e-01 2.453167936260861881e-01 2.224908136101001743e-01 2.363583595437942497e-01 2.802595195565736885e-01 3.365162679138825053e-01 3.823830661575862710e-01 3.967767765832346250e-01 3.683399027166174289e-01 3.012839329543121059e-01 2.157850859764183227e-01 1.424185468444713609e-01 1.050083812513568915e-01 8.863727499932702592e-02 6.535225869631719475e-02 4.488559963831259547e-02 6.524828399047957750e-02 1.008834722606595097e-01 1.297460087254873884e-01 1.512440045519504728e-01 1.676308192271032671e-01 1.759021988616993881e-01 1.709010568019840304e-01 1.542258750344744911e-01 1.403529067695760690e-01 1.479539846280928106e-01 1.733573928894251714e-01 1.957002902453993942e-01 2.001817655508844329e-01 1.826636326949094002e-01 1.471714353266089792e-01 1.029151409110262705e-01 6.210726751841307014e-02 3.928083870932433386e-02 3.713433690370414320e-02 3.415571698476278090e-02 1.961034397424180412e-02 1.331158652304993348e-02 4.717234212875254240e-02 8.669438916585207877e-02 1.254930694224020704e-01 1.597241579003661760e-01 1.868772799874258983e-01 2.056783365904623906e-01 2.158795799124767489e-01 2.179698224015673425e-01 2.128793445968329423e-01 2.017371530223762421e-01 1.857116680856767121e-01 1.659413479816364834e-01 1.435473719971708528e-01 1.197253935557102966e-01 9.595324671809263295e-02 7.445238195666420422e-02 5.905376538748700194e-02 5.490780060106759120e-02 6.285908527358387288e-02 7.750788076301921847e-02 9.394557618051994907e-02 1.096782090918059366e-01 1.235609384597095572e-01 1.350916403873023419e-01 1.441118137181388870e-01 1.506730924704917374e-01 1.549658060902068812e-01 1.572723394331669855e-01 1.579317619747685197e-01 1.573106121981084349e-01 1.557778366438058448e-01 1.536831561671154478e-01 1.513388086583912773e-01 1.490051136105880192e-01 1.468806549920283755e-01 1.450979361160855685e-01 1.437249688683992777e-01 1.427724417097402110e-01 1.422051437779864314e-01 1.419556183416303408e-01 1.419378735524983448e-01 1.420593972389623261e-01 1.422304597127695136e-01 1.423704338806688063e-01 1.424114056966933606e-01 1.422996304419588964e-01 1.419954577316290267e-01
1.303628486194268188e-01 1.358643855455430316e-01 1.414448793845991259e-01 1.470728892144947397e-01 1.527074937236583829e-01 1.582971540703963509e-01 1.637789488737867172e-01 1.690783566835487584e-01 1.741097656756377399e-01 1.787778810028022580e-01 1.829801748549563511e-01 1.866104811310915212e-01 1.895637749914214631e-01 1.917420985135913913e-01 1.930615012008742026e-01 1.934597664264248451e-01 1.929046054716436198e-01 1.914019372504373318e-01 1.890038501866761478e-01 1.858158624378677959e-01 1.820031102839101689e-01 1.777949609968315359e-01 1.734869869574515722e-01 1.694378681715328350e-01 1.660564027552168809e-01 1.637711017867183594e-01 1.629744114969835234e-01 1.639395888474170504e-01 1.667223012519583047e-01 1.710741374297978235e-01 1.763978144789618563e-01 1.817589351468171521e-01 1.859492498433458485e-01 1.875870707053289010e-01 1.852430275050168662e-01 1.775845544640786422e-01 1.635340842872087530e-01 1.424360374546934094e-01 1.142402504048846412e-01 7.980842830109755037e-02 4.246005147842368127e-02 2.765991330281338326e-02 6.413532108835352796e-02 1.086881315556414151e-01 1.509666543031352448e-01 1.872054611788334377e-01 2.145596987278349244e-01 2.308844440376555951e-01 2.351220785162518312e-01 2.280272159385811903e-01 2.131237968403263683e-01 1.972051129470821507e-01 1.881301108358257035e-01 1.880161734061629175e-01 1.883652034002804010e-01 1.751579519539292196e-01 1.380423825844669383e-01 8.337914502419310758e-02 9.254082868192119171e-02 1.933337573010145416e-01 3.066598580452504774e-01 4.012830400840593503e-01 4.594098444746295695e-01 4.735166017668839267e-01 4.471809628421921645e-01 3.932581700888598264e-01 3.295887721958691841e-01 2.741804941831570419e-01 2.419243835416292621e-01 2.422055879290097302e-01 2.740190885875761206e-01 3.233518459470491324e-01 3.686160553152743602e-01 3.888263303270440563e-01 3.713816169500746001e-01 3.178690435540409975e-01 2.452759156841116950e-01 1.803668123607916618e-01 1.422450450814223277e-01 1.209750738953318805e-01 9.817786452204110836e-02 8.302034176182605807e-02 9.872699932013294377e-02 1.300619412862047963e-01 1.540428399801473947e-01 1.646662459230606168e-01 1.653884487637937717e-01 1.619983809684228671e-01 1.600453130827008130e-01 1.651697735675453083e-01 1.801085501799677968e-01 2.002553903993104789e-01 2.162645553873838999e-01 2.202650381179112604e-01 2.090883878856239497e-01 1.842307870296492345e-01 1.501925011018463429e-01 1.124655358462763044e-01 7.598392592120839506e-02 4.453349698918109695e-02 2.266466729564647897e-02 2.285894671585394014e-02 3.914425090856996775e-02 5.936769127286476572e-02 8.222993334618561301e-02 1.071405042233493643e-01 1.327111042789313744e-01 1.571225378753932089e-01 1.786145425946788490e-01 1.957987499636506812e-01 2.077830564693369797e-01 2.141586799195575042e-01 2.149097680845483138e-01 2.102981805917508162e-01 2.007611461490429738e-01 1.868414711791039629e-01 1.691538499515228555e-01 1.483810630886341075e-01 1.252938585047315700e-01 1.008037196405494745e-01 7.611326505374492457e-02 5.324696657500821440e-02 3.698738503719162241e-02 3.630265351183625810e-02 4.981347380906399336e-02 6.756325393948785230e-02 8.502686262253526805e-02 1.006827226868220321e-01 1.139537970481108997e-01 1.246437984164039392e-01 1.327621265734819922e-01 1.384507207996174827e-01 1.419424907738254249e-01 1.435315996053628251e-01 1.435494011665680858e-01 1.423438731647704014e-01 1.402616637023091917e-01 1.376323135299244715e-01 1.347544754019821545e-01 1.318842525038381730e-01 1.292261443054423531e-01 1.269273982442453708e-01 1.250766110745167581e-01 1.237070399877462784e-01 1.228043069629131262e-01 1.223172983590948698e-01 1.221704695617000930e-01 1.222757101972091615e-01 1.225423685076408309e-01 1.228847164074424736e-01 1.232267760611533147e-01
1.362457074470870277e-01 1.415294093188033953e-01 1.468107069091190986e-01 1.520386850937232581e-01 1.571519374092638921e-01 1.620785444717218471e-01 1.667367238232091986e-01 1.710363060656523160e-01 1.748811799437550163e-01 1.781728253509867466e-01 1.808150166990214747e-01 1.827197285847055319e-01 1.838142103811801487e-01 1.840491154929423945e-01 1.834074726454339721e-01 1.819141645951391772e-01 1.796454173393706166e-01 1.767375627411909289e-01 1.733939502147195388e-01 1.698882516190706737e-01 1.665614618969327443e-01 1.638087930990645980e-01 1.620520764100197020e-01 1.616946613478574823e-01 1.630606475420519341e-01 1.663280198207936766e-01 1.714712727211105125e-01 1.782274345856061093e-01 1.860898390133410851e-01 1.943242561905022814e-01 2.019995596087892364e-01 2.080294840976611437e-01 2.112273273127530937e-01 2.103771927813122833e-01 2.043230530266920142e-01 1.920723248199212307e-01 1.729060209180693086e-01 1.464851374680260498e-01 1.129472330323268575e-01 7.302544480534300941e-02 2.881104877814583826e-02 2.571972627063580374e-02 7.511467488372290668e-02 1.252217007359647527e-01 1.720564090201513463e-01 2.125932525609275370e-01 2.439727161976280867e-01 2.637721072486925999e-01 2.705538033556113553e-01 2.646923185084230634e-01 2.493965813088594718e-01 2.313417141524299336e-01 2.189915058118594160e-01 2.163980383399642382e-01 2.171304661016197068e-01 2.076028174185487740e-01 1.768446003244766584e-01 1.289603595963123572e-01 1.158029935761423213e-01 1.927171305246697108e-01 3.024670784305851234e-01 4.010018650125345419e-01 4.658572737504594330e-01 4.871409729170491643e-01 4.669867727453005934e-01 4.173971401158229066e-01 3.554557385050002849e-01 2.977520124132517765e-01 2.569201848638213437e-01 2.419233565817925091e-01 2.572429853115940079e-01 2.961477228112592841e-01 3.396816528364007826e-01 3.657885626406794377e-01 3.593146122847150070e-01 3.192487633160294713e-01 2.613808431944565358e-01 2.121299188217485865e-01 1.866022848527222888e-01 1.711299663866478193e-01 1.499450365570542676e-01 1.321039301046202930e-01 1.371757674580047215e-01 1.568066817833341509e-01 1.682897081338191603e-01 1.637388365840700133e-01 1.506634417099128320e-01 1.442244894426420732e-01 1.559910895861340019e-01 1.843213539231547682e-01 2.184038340225011310e-01 2.462984489628232410e-01 2.588122348628179581e-01 2.518968872782867963e-01 2.276372110135218563e-01 1.929982793056109758e-01 1.566226529670723122e-01 1.249266323423311870e-01 9.988578957079824461e-02 8.132566668473777127e-02 7.230203960320003009e-02 7.829639599726166688e-02 9.707366860695704203e-02 1.204923172419936628e-01 1.425888454754000445e-01 1.606816194831973410e-01 1.742959261432860119e-01 1.841571745458294718e-01 1.913621329991811448e-01 1.967849376610856238e-01 2.007962666834104681e-01 2.032781017299113147e-01 2.038103556776475755e-01 2.018850440405993152e-01 1.970627612080754487e-01 1.890558925080355612e-01 1.777589826628071801e-01 1.632507864231846906e-01 1.457835469528405148e-01 1.257665479649621165e-01 1.037482678815348086e-01 8.040781048319903257e-02 5.660090057762136306e-02 3.373502081886416148e-02 1.720761883367021364e-02 2.413182808118774156e-02 4.246587574771724938e-02 6.084924628901770827e-02 7.745050707071236828e-02 9.175683383536137327e-02 1.035856689431247368e-01 1.129173681148768760e-01 1.198422397251407562e-01 1.245319895365478158e-01 1.272182877431412562e-01 1.281744338056242938e-01 1.276991449290759695e-01 1.261022011617109750e-01 1.236917627629985361e-01 1.207631177228220554e-01 1.175885997333464550e-01 1.144085281928740594e-01 1.114232939464882971e-01 1.087870991774482210e-01 1.066042019249617556e-01 1.049285852786309703e-01 1.037675933297179387e-01 1.030892964958076419e-01 1.028324809167336651e-01 1.029176077323107619e-01 1.032570879466551822e-01
1.408825278071989262e-01 1.457494502011446313e-01 1.504994032936876891e-01 1.550654977685568536e-01 1.593725614355092912e-01 1.633386618081325292e-01 1.668775017777616165e-01 1.699018034034988633e-01 1.723277700907135390e-01 1.740806792520548929e-01 1.751016016109118723e-01 1.753551626982297051e-01 1.748381451440117196e-01 1.735885572790304421e-01 1.716945325026935643e-01 1.693020303380995129e-01 1.666197407741419889e-01 1.639188579967787163e-01 1.615246700009864977e-01 1.597967377752446128e-01 1.590957523432217635e-01 1.597388314804641662e-01 1.619505391528388571e-01 1.658212043020652615e-01 1.712829591250261685e-01 1.781064210567032124e-01 1.859120354276697640e-01 1.941863134658860235e-01 2.022963319979751429e-01 2.095022980663945877e-01 2.149731294420847982e-01 2.178116518458279305e-01 2.170944056265133870e-01 2.119275251940678506e-01 2.015161502079564348e-01 1.852416128339414991e-01 1.627395327240145073e-01 1.339756207475482908e-01 9.933701430497719753e-02 5.990778740537690272e-02 2.119696132749392808e-02 3.900979323979431729e-02 8.577500987159514256e-02 1.332818338532802127e-01 1.779641441374214261e-01 2.171109426916882357e-01 2.481259571519104368e-01 2.687041984403276129e-01 2.773107271885704717e-01 2.739743911553811917e-01 2.613519140827251230e-01 2.455455960144823369e-01 2.348640652957487418e-01 2.341228786805284456e-01 2.380948582220650533e-01 2.334925493848171718e-01 2.082840695897192895e-01 1.630576240826209500e-01 1.345814024301282830e-01 1.882431420240139874e-01 2.923278718378118368e-01 3.934572724204002392e-01 4.638081281676668111e-01 4.909427506269940511e-01 4.755718945224879923e-01 4.289787062886433189e-01 3.678107712249701344e-01 3.078444001782595363e-01 2.599406784029065220e-01 2.313722789702208071e-01 2.295799652580395311e-01 2.560953784288318436e-01 2.964677945690435967e-01 3.272798425046328785e-01 3.302143091430773669e-01 3.019247141214991825e-01 2.587024939898588949e-01 2.291182811114265139e-01 2.238618285939724950e-01 2.214249010849113353e-01 2.041969921566748336e-01 1.804787254573254895e-01 1.701839766523224606e-01 1.720640356480593602e-01 1.661047738986694000e-01 1.460994682700443581e-01 1.310308120007246668e-01 1.463285887851591138e-01 1.850209273782969233e-01 2.263576738822172807e-01 2.599488063747797950e-01 2.810052398561506681e-01 2.854946977906369643e-01 2.710869035661587767e-01 2.400195607095713113e-01 2.000723599571429812e-01 1.623911415403839764e-01 1.361749702135280904e-01 1.227426370366741237e-01 1.174604173363102966e-01 1.187298502952033180e-01 1.295853967985935995e-01 1.506096232674092872e-01 1.768497999450133196e-01 2.017984392238695857e-01 2.207653453935742860e-01 2.316344078840951448e-01 2.344753682613108237e-01 2.308408459191132744e-01 2.230246295223713981e-01 2.133911178972247580e-01 2.038400859716400504e-01 1.954694082885260198e-01 1.884947656520036263e-01 1.824242323406972122e-01 1.763826549112360864e-01 1.694338288954881089e-01 1.608009981878909811e-01 1.499711481339819352e-01 1.367160605416325170e-01 1.210678241461111138e-01 1.032739766570385659e-01 8.374553171927101580e-02 6.300455281203602709e-02 4.163623002267523993e-02 2.026185156110037536e-02 2.184733708376815874e-03 2.070973381983283110e-02 3.905209800750380350e-02 5.561226898288722242e-02 7.012404858963235121e-02 8.243843970672137811e-02 9.250227116995261845e-02 1.003462003519669937e-01 1.060719807970199741e-01 1.098389274760463580e-01 1.118503438528905131e-01 1.123406061787881743e-01 1.115633763549260943e-01 1.097811677311666401e-01 1.072562581620309791e-01 1.042427543761747927e-01 1.009794874484552796e-01 9.768339869522033037e-02 9.454320392896149727e-02 9.171342833506614112e-02 8.930934121148254023e-02 8.740372832261907032e-02 8.602656197469381316e-02 8.516825623292723080e-02 8.478636992619731361e-02
1.438094662189271511e-01 1.480203226970498442e-01 1.519862835702314730e-01 1.556348770312437346e-01 1.588908209213925338e-01 1.616791998949896059e-01 1.639295958149080135e-01 1.655812185098917699e-01 1.665890291479523722e-01 1.669307622194997343e-01 1.666146177993337030e-01 1.656871885424784641e-01 1.642408732073025179e-01 1.624195797075927983e-01 1.604209392416365010e-01 1.584926494145289522e-01 1.569202694140939547e-01 1.560044301085289353e-01 1.560277233923141882e-01 1.572155990500161693e-01 1.596998951475655515e-01 1.634950464111526724e-01 1.684931961750761875e-01 1.744767731816624923e-01 1.811403752381917920e-01 1.881120316363686651e-01 1.949671435076465176e-01 2.012337803073502573e-01 2.063927011350795981e-01 2.098780869404060778e-01 2.110853388882588944e-01 2.093908292486361400e-01 2.041858653340838659e-01 1.949242147542367132e-01 1.811804032962079647e-01 1.627161856301162501e-01 1.395588771491445834e-01 1.121226249698463184e-01 8.153514863839872451e-02 5.119973333529888315e-02 3.600620229515107823e-02 5.682254035263031855e-02 9.280213706837442400e-02 1.311688568812084121e-01 1.682127104800176520e-01 2.017228209723050947e-01 2.296944453265322150e-01 2.501359671692419684e-01 2.613290967254240371e-01 2.625719520775394167e-01 2.553985871664657958e-01 2.447649030073087706e-01 2.383639439371516289e-01 2.414047742305194810e-01 2.496687631801108587e-01 2.502839119039464433e-01 2.304168391651083836e-01 1.879209053615263636e-01 1.498587999424032535e-01 1.816577567113560610e-01 2.762830925720787811e-01 3.762944061219912761e-01 4.488321326867742433e-01 4.792956270812496755e-01 4.671728004048956162e-01 4.229321908773489014e-01 3.625861583157444223e-01 3.012147074372931166e-01 2.485691001065877814e-01 2.103734878771019723e-01 1.948289104279802009e-01 2.101692065145414345e-01 2.470632918306887027e-01 2.807176602691746070e-01 2.898347377285782622e-01 2.693987009894440732e-01 2.378302285429839125e-01 2.282575423179780405e-01 2.460885472996404422e-01 2.598738360312380924e-01 2.484947822119322747e-01 2.187595948424026215e-01 1.914939914703605861e-01 1.727949777137797183e-01 1.481695510725350440e-01 1.176740731681246155e-01 1.230773276876149236e-01 1.785292364665326259e-01 2.403364534737275071e-01 2.834393835501355929e-01 3.032615826443630369e-01 3.044515319375441509e-01 2.921293795584121167e-01 2.681682291466785939e-01 2.338297953465207357e-01 1.943163203698386743e-01 1.601392092213842211e-01 1.421409273749057456e-01 1.411555767378381565e-01 1.485262081040759907e-01 1.589029882880971523e-01 1.737743429146714480e-01 1.956033112927857975e-01 2.227438594054309273e-01 2.500606093745835756e-01 2.721651534615445733e-01 2.854557342771003037e-01 2.885837025178804027e-01 2.821234614749926206e-01 2.679763827180702829e-01 2.487601956379888735e-01 2.272864578432063631e-01 2.061430054324234484e-01 1.873541004146934974e-01 1.721040251586686831e-01 1.605846831773076189e-01 1.520822822035736432e-01 1.453240641549698176e-01 1.389226227846799555e-01 1.317127194301609405e-01 1.229038279511359688e-01 1.120926736593977624e-01 9.920757023887946668e-02 8.443307896071959584e-02 6.813860456113858544e-02 5.082479124309234597e-02 3.312287540017188475e-02 1.615926432136105192e-02 8.730911968007388710e-03 2.182552812786965959e-02 3.667320426657134230e-02 5.035643927905018163e-02 6.240329077665542762e-02 7.262891368416042603e-02 8.096829697158219874e-02 8.743794902221858900e-02 9.211713276616446955e-02 9.513373879361393393e-02 9.665202818125942508e-02 9.686178144137266854e-02 9.596885191209196531e-02 9.418714005892003804e-02 9.173190430285653452e-02 8.881419624004589786e-02 8.563608851819309864e-02 8.238628050196254715e-02 7.923566216578822874e-02 7.633254959791818672e-02 7.379762878375294155e-02 7.171914231757631208e-02 7.014936655354003792e-02
1.445777507174896004e-01 1.479140500092880894e-01 1.508933872559849731e-01 1.534527021505137645e-01 1.555341292237586992e-01 1.570895899716137079e-01 1.580862114372661997e-01 1.585124584094662059e-01 1.583847248749936099e-01 1.577539134021851974e-01 1.567112134486048358e-01 1.553918600914062642e-01 1.539751551020100417e-01 1.526786258181398737e-01 1.517442440923349456e-01 1.514156670346091527e-01 1.519079174252151165e-01 1.533744585890054746e-01 1.558795996828197805e-01 1.593842300729220451e-01 1.637489273327074057e-01 1.687522718662743670e-01 1.741172608598721416e-01 1.795374010672580734e-01 1.846960641787172563e-01 1.892761701048604472e-01 1.929606467814927451e-01 1.954267369384631303e-01 1.963389609048604711e-01 1.953463454805171862e-01 1.920892984696361827e-01 1.862202958709024414e-01 1.774407622569230125e-01 1.655550572499970841e-01 1.505429416332097203e-01 1.326577101978747841e-01 1.125775685447456820e-01 9.169852609067472016e-02 7.279450996101308191e-02 6.108782975410607247e-02 6.261420343213212891e-02 7.680123354709730843e-02 9.786192955318254172e-02 1.218351732970145984e-01 1.470344324859061691e-01 1.725507986302970143e-01 1.971741187209258839e-01 2.188844267760422513e-01 2.350585506273534242e-01 2.434786030152348013e-01 2.439889882939428600e-01 2.401357696779473083e-01 2.389028019627860155e-01 2.458163740341340608e-01 2.577190716693851802e-01 2.624994919019882911e-01 2.470569066766592492e-01 2.072286739031576341e-01 1.623282023086762837e-01 1.715258557673089990e-01 2.509324902639174515e-01 3.449277485240699881e-01 4.160231889034024522e-01 4.478811372397560886e-01 4.388766035188392256e-01 3.982817437082888379e-01 3.408399850270072418e-01 2.805649391336903498e-01 2.264982345496783511e-01 1.836535913822177624e-01 1.602171777984622014e-01 1.685388605999297296e-01 2.030240236847481172e-01 2.375498359548969540e-01 2.488098748085498246e-01 2.307413490470983930e-01 2.048820101864714804e-01 2.118019223158846831e-01 2.512502361390021588e-01 2.811181569231451238e-01 2.766234317319729574e-01 2.425092387718682518e-01 1.998657146615126778e-01 1.614045801214926135e-01 1.204846094781333588e-01 9.074247909381559507e-02 1.356943143135048713e-01 2.223953002108157995e-01 2.971803466831252627e-01 3.380504267599994672e-01 3.420113300906165721e-01 3.189953395249106594e-01 2.833074799110172903e-01 2.449522545011615648e-01 2.071588480800416188e-01 1.720522345121689445e-01 1.471895474851428742e-01 1.421608091111955519e-01 1.549499822283205708e-01 1.738039256047356207e-01 1.916085549775651542e-01 2.089541346257991206e-01 2.295243597342654651e-01 2.548122538593407538e-01 2.822019333501164517e-01 3.068219540883447283e-01 3.241555702486422219e-01 3.314411131981331859e-01 3.279113520646854685e-01 3.144434322552833727e-01 2.930206508992652670e-01 2.662138086106736745e-01 2.367717158850633496e-01 2.073368952299073364e-01 1.802494863394444036e-01 1.573626095810372327e-01 1.397923101484319641e-01 1.276371607508249018e-01 1.199084240766049303e-01 1.148938731845476208e-01 1.107778228581396407e-01 1.061120661959033401e-01 9.997753999564659710e-02 9.194128387745685582e-02 8.194541522229993602e-02 7.019951857922818172e-02 5.710197326662048989e-02 4.321043411270307499e-02 2.934807976142335059e-02 1.740978919804790290e-02 1.401665261835717720e-02 2.227727179398006005e-02 3.348310759383717194e-02 4.436946113608716824e-02 5.413545376772629925e-02 6.249563644482714064e-02 6.934266237673027133e-02 7.466368394661988817e-02 7.850821803972145296e-02 8.097021481460492387e-02 8.217539095989782882e-02 8.227129189582901847e-02 8.141927003159614429e-02 7.978805501902437591e-02 7.754870423972047566e-02 7.487070605163616277e-02 7.191894404570663146e-02 6.885114776985160057e-02 6.581537828336579687e-02 6.294706833565462401e-02 6.036523156559104458e-02
1.429118154976743715e-01 1.452393304369971883e-01 1.471440912081806718e-01 1.485887431938391068e-01 1.495502043525885616e-01 1.500248906118114567e-01 1.500342117808118048e-01 1.496298675187065497e-01 1.488981819241694815e-01 1.479623442553096302e-01 1.469810335053604033e-01 1.461416673115513987e-01 1.456467507934945671e-01 1.456929124174956569e-01 1.464444061364327532e-01 1.480056640505230670e-01 1.503995244425118394e-01 1.535573876348122757e-01 1.573242745027783884e-01 1.614770698839026741e-01 1.657505832569712290e-01 1.698649249635708625e-01 1.735487638961367984e-01 1.765550584101106268e-01 1.786678626387480651e-01 1.797005359072714192e-01 1.794872853580509464e-01 1.778716103317586616e-01 1.746967953048008393e-01 1.698047690553715072e-01 1.630500323044797584e-01 1.543348643481272653e-01 1.436710707941843135e-01 1.312728646192926896e-01 1.176846763043682131e-01 1.039390204838271936e-01 9.168698830758295615e-02 8.306007115688826548e-02 7.979476113712703766e-02 8.183289995954880214e-02 8.717714568091335103e-02 9.354077952418238251e-02 1.000025753312841909e-01 1.077213913644572696e-01 1.194552277011992902e-01 1.375291266693948466e-01 1.615137704580256739e-01 1.879141456572785696e-01 2.117772250044471227e-01 2.287862628799974263e-01 2.373049453394660835e-01 2.399869979796468433e-01 2.433755984580875942e-01 2.531072855704072366e-01 2.668610055473721321e-01 2.735542983399721351e-01 2.604272911326839246e-01 2.219307963986017485e-01 1.706812647055981347e-01 1.556226201953896937e-01 2.138548148961936790e-01 2.978433010442301243e-01 3.651639628281225791e-01 3.979172472545592920e-01 3.934164551958422296e-01 3.593430554610670957e-01 3.085076445124431133e-01 2.532867035028019687e-01 2.019560887222989209e-01 1.594563871149093648e-01 1.340714843665927192e-01 1.397814724137009801e-01 1.725593780607312666e-01 2.059529052774546620e-01 2.160505757011612904e-01 1.955514533888945694e-01 1.680995606237283002e-01 1.849482410955672063e-01 2.414097024260773161e-01 2.848515884303139400e-01 2.874331679578944199e-01 2.515427570331685292e-01 1.975868066243215981e-01 1.433322191598201401e-01 9.165744801656068586e-02 7.948947683016110988e-02 1.581196363951813122e-01 2.586878347241955978e-01 3.385220625809773898e-01 3.767147827413648287e-01 3.692218081601351121e-01 3.268931680063318357e-01 2.687956363631958667e-01 2.129347502617900401e-01 1.690297325195503075e-01 1.396830622984660819e-01 1.287751792106339721e-01 1.399555312933480344e-01 1.656332348050977843e-01 1.933422924246090413e-01 2.161883933534154423e-01 2.341890898191010262e-01 2.514831420096292902e-01 2.720686691920363165e-01 2.964091810571055641e-01 3.212623231160153248e-01 3.419528995610139344e-01 3.545585516552028360e-01 3.568974782976978566e-01 3.485821032982777679e-01 3.306351886577173493e-01 3.049899712687673681e-01 2.740362097495784299e-01 2.402801130236875415e-01 2.061327863114202352e-01 1.738087456060240510e-01 1.452856102823038287e-01 1.222269944860849417e-01 1.057144217957506072e-01 9.574499301941534479e-02 9.093343208640453090e-02 8.901480932230144971e-02 8.780165049933415233e-02 8.575667797354601107e-02 8.204100477603079589e-02 7.634659207207443454e-02 6.872109481886647109e-02 5.944170614700716032e-02 4.894092602699696981e-02 3.779350869655113965e-02 2.684290370992913413e-02 1.785238817621272525e-02 1.511666128533131759e-02 2.050011594907321169e-02 2.895699843093946582e-02 3.759227394206880735e-02 4.549765002344824394e-02 5.233936842551891594e-02 5.798613075265707933e-02 6.240513369454548515e-02 6.562299976206430185e-02 6.770604631105295312e-02 6.874780169362526561e-02 6.886002140621892698e-02 6.816588096392207918e-02 6.679479909527104298e-02 6.487859934252292182e-02 6.254878853552978124e-02 5.993472657960529498e-02 5.716241782391120324e-02 5.435357904336252793e-02
1.388164663866625348e-01 1.401323557209867843e-01 1.410298873556882493e-01 1.415109812175550097e-01 1.415995488483129949e-01 1.413456821309150846e-01 1.408288357120003886e-01 1.401590108001415924e-01 1.394746596958157114e-01 1.389359097734402249e-01 1.387120099446304267e-01 1.389629166507130587e-01 1.398167411433739182e-01 1.413469306411564708e-01 1.435544948870033366e-01 1.463601768884145726e-01 1.496089578467149073e-01 1.530857971060881617e-01 1.565387565285983329e-01 1.597046599590900839e-01 1.623329788197798995e-01 1.642048362774370662e-01 1.651451682331925019e-01 1.650269768499051104e-01 1.637674790287649007e-01 1.613171398882309038e-01 1.576443337765477404e-01 1.527206586663812649e-01 1.465143610302886978e-01 1.390012949885911231e-01 1.302038520821930390e-01 1.202682570359185216e-01 1.095887083635167791e-01 9.897510311142458661e-02 8.980478192896818035e-02 8.392444113398944694e-02 8.288092054405436782e-02 8.664107650090266399e-02 9.320127671241554279e-02 9.960255052039866663e-02 1.031118120932969090e-01 1.020074626630946973e-01 9.643144675312864678e-02 8.983393246845924884e-02 9.015361179877459663e-02 1.052203627478277698e-01 1.337194517043934772e-01 1.676763655731076108e-01 1.992533548508660102e-01 2.230913383548399354e-01 2.374018715547029923e-01 2.448523911253676077e-01 2.516676402284540037e-01 2.629735044240296138e-01 2.766393039460092740e-01 2.826651810772674023e-01 2.692554994065974872e-01 2.302558445040263080e-01 1.728720850778580898e-01 1.335038183880726537e-01 1.661061329025149691e-01 2.386306221643698100e-01 3.019256036434638801e-01 3.364240656071150193e-01 3.385641696604926310e-01 3.142873539554363327e-01 2.740617455662401336e-01 2.281014537860834579e-01 1.834591029379624150e-01 1.448991945231682676e-01 1.206411527403839223e-01 1.246710970906713817e-01 1.545105128902276581e-01 1.853111405467281481e-01 1.932649344080718257e-01 1.689224736678593408e-01 1.343410946902177938e-01 1.531221712118181200e-01 2.204288388114335751e-01 2.736455245686782445e-01 2.828340822571219770e-01 2.480674153057634834e-01 1.882644471058910196e-01 1.244793216075757991e-01 7.086810723715285254e-02 8.637477963150012872e-02 1.772689607354022701e-01 2.787624098145651819e-01 3.575738508410482575e-01 3.932516381557963903e-01 3.804563491915977647e-01 3.289494907477774066e-01 2.582966356033546407e-01 1.898963599081648079e-01 1.397728359553429833e-01 1.155353062144744980e-01 1.181075187386224218e-01 1.417433450000224471e-01 1.751261949541456364e-01 2.074901502236305151e-01 2.325522609290043563e-01 2.495038155082594800e-01 2.620683427916050134e-01 2.757018588255421010e-01 2.938559425902089739e-01 3.158168662736453580e-01 3.376748982010474021e-01 3.548175837336702831e-01 3.637512625259757271e-01 3.627301694269798316e-01 3.516354717916383987e-01 3.315553987712699380e-01 3.043180476101359222e-01 2.720917619167147472e-01 2.370959580292317237e-01 2.014285281946096573e-01 1.669986137182487285e-01 1.355461482120456640e-01 1.087148107013758275e-01 8.807274022494751553e-02 7.478614394465935011e-02 6.869959877149466043e-02 6.775444798831546656e-02 6.904345781809552440e-02 7.026029272024206240e-02 7.009689784448883132e-02 6.799904542136005203e-02 6.387303690557388780e-02 5.789218544147001211e-02 5.038534451155185501e-02 4.177958776740618024e-02 3.259346645486519561e-02 2.353359841466344179e-02 1.595146540536454202e-02 1.300542417587639832e-02 1.667981064547625555e-02 2.333262468405833748e-02 3.034136622901701524e-02 3.683625840084516628e-02 4.250293885067811528e-02 4.721838911987478321e-02 5.094786469926364247e-02 5.370716739873320628e-02 5.554446958407254636e-02 5.652940429987424187e-02 5.674557310446943365e-02 5.628509003692800522e-02 5.524458665971721666e-02 5.372238556282941252e-02 5.181665028570416054e-02 4.962435071604909959e-02
1.326122831043246020e-01 1.330643941476351566e-01 1.331832111119542750e-01 1.330158646816545498e-01 1.326342204886094001e-01 1.321353784797939523e-01 1.316393157220668575e-01 1.312825776110681519e-01 1.312072279447571155e-01 1.315451255799988117e-01 1.323990261153071557e-01 1.338236427560322850e-01 1.358108570368626311e-01 1.382829459237311376e-01 1.410958343889872901e-01 1.440517836271409113e-01 1.469188031219097190e-01 1.494531857269232600e-01 1.514218070446991526e-01 1.526215847904837386e-01 1.528941953429751033e-01 1.521345842490507416e-01 1.502921140821807944e-01 1.473636894625659777e-01 1.433792638823636612e-01 1.383820665672457484e-01 1.324087357986750979e-01 1.254779284945826134e-01 1.175991423748417170e-01 1.088158283599733878e-01 9.929855435284154486e-02 8.950422815242083108e-02 8.040127393229065667e-02 7.365515197273848902e-02 7.134766174232713698e-02 7.471042065703853430e-02 8.282470084490541062e-02 9.304943335318383024e-02 1.023176019833459960e-01 1.078529407834873111e-01 1.074519965011427047e-01 9.983641173208983310e-02 8.549587015327270167e-02 6.906136880651826682e-02 6.418467272476813257e-02 8.425078476363409563e-02 1.206224032318267136e-01 1.604162206647282984e-01 1.957795402545432217e-01 2.223636449779017032e-01 2.393207293876178365e-01 2.496746785061088048e-01 2.589787557482129965e-01 2.710289135001862637e-01 2.831918671949815725e-01 2.865148248699704858e-01 2.707456704595215813e-01 2.300569376985374115e-01 1.679509059880671951e-01 1.075888700678002824e-01 1.120180456074975073e-01 1.752887764946357563e-01 2.363999570584531529e-01 2.741151079632602738e-01 2.846185761692736627e-01 2.722805639249215592e-01 2.450680905065744930e-01 2.106281127081626181e-01 1.742450195126529489e-01 1.400386520536291979e-01 1.158622887419990810e-01 1.158983843602701541e-01 1.411456656272412902e-01 1.692510901122078748e-01 1.763175963404180202e-01 1.503274286440609842e-01 1.074277577321372107e-01 1.202136668748653298e-01 1.920183566667037212e-01 2.508691297232177875e-01 2.657646147213394427e-01 2.348194273255773401e-01 1.750455390907901254e-01 1.095682458894809280e-01 6.563143825510067697e-02 1.010536338093356717e-01 1.886255079465103679e-01 2.826376601218922868e-01 3.555325567576905765e-01 3.882283457324607334e-01 3.750852988623248341e-01 3.247932179494282257e-01 2.559158399679568041e-01 1.896583864011501808e-01 1.427800770437816225e-01 1.227999574077690698e-01 1.280658183623889779e-01 1.518438847438476624e-01 1.846804271718514578e-01 2.167958780493300375e-01 2.412534326460519518e-01 2.558037609574225213e-01 2.629815312082413037e-01 2.684960447672839479e-01 2.780375514023218364e-01 2.938761926187452023e-01 3.138699985971257767e-01 3.334179325356509960e-01 3.479977793606805481e-01 3.545450809627360700e-01 3.517189248011508007e-01 3.396245655025710297e-01 3.193745258042797741e-01 2.926631493053217792e-01 2.614231105980026060e-01 2.275836770675251641e-01 1.929276051483419518e-01 1.590343887881347784e-01 1.272987330940218709e-01 9.902324039906240660e-02 7.559086310188342650e-02 5.862993289079990178e-02 4.958826382119217030e-02 4.795475667046698171e-02 5.057731160886894117e-02 5.413015460479699698e-02 5.668223176665417029e-02 5.742138645533417796e-02 5.613826924141199215e-02 5.292834932471926490e-02 4.804412221776662578e-02 4.181991408499590585e-02 3.463398395611669983e-02 2.690077676664548792e-02 1.912339649441405567e-02 1.219279281769714354e-02 8.690082627966135703e-03 1.153235172563133598e-02 1.721965025307920991e-02 2.313700831322462736e-02 2.858426112248571224e-02 3.333776650681104931e-02 3.731655634730398491e-02 4.050218841332856035e-02 4.291136620880441760e-02 4.458296464227230749e-02 4.557022007963586196e-02 4.593536416523303495e-02 4.574575442487192195e-02 4.507110598653639444e-02 4.398161572812088471e-02
1.248994642722071474e-01 1.247714636168568703e-01 1.244665813095560264e-01 1.240700949394008545e-01 1.236858121482544565e-01 1.234304459799124704e-01 1.234241395390083679e-01 1.237772640676111646e-01 1.245747302904223613e-01 1.258602996650970141e-01 1.276241855294691363e-01 1.297970178414318831e-01 1.322518900566532762e-01 1.348142594577173281e-01 1.372778074135316828e-01 1.394235713740215876e-01 1.410397211917731042e-01 1.419398409784636828e-01 1.419780478321533979e-01 1.410595122459383233e-01 1.391449781609626901e-01 1.362479311249871761e-01 1.324234633917346082e-01 1.277490254539664083e-01 1.222994607298919512e-01 1.161220063285341858e-01 1.092207309499928641e-01 1.015631022048523596e-01 9.312343945098927600e-02 8.398044658439512977e-02 7.449231691834352909e-02 6.557501004508653475e-02 5.901475465055104619e-02 5.726559865899831514e-02 6.180225313161396422e-02 7.146292929615041811e-02 8.338185262421045352e-02 9.458471547433348892e-02 1.024857576369145179e-01 1.049186368963288957e-01 1.002376578968024040e-01 8.764834151769280990e-02 6.811370965437689440e-02 4.795523759063861219e-02 4.865022418635812917e-02 7.900628763154184109e-02 1.196201107002557579e-01 1.597313959270117711e-01 1.939711069388392328e-01 2.196695272290546674e-01 2.370598582181689395e-01 2.492777877069884684e-01 2.606333011851537651e-01 2.729781510271174771e-01 2.828209081741500097e-01 2.822939213418185767e-01 2.631447328274091335e-01 2.207582169227479962e-01 1.568375304286377947e-01 8.311280311903632145e-02 5.771610382227878450e-02 1.193012494784313759e-01 1.809215104920345596e-01 2.224529094971202658e-01 2.412018550860960675e-01 2.403046327635163237e-01 2.252209495693097974e-01 2.009285246791759072e-01 1.709051601071728821e-01 1.387067197453233369e-01 1.121529611950857208e-01 1.065338052712860167e-01 1.271879306260445819e-01 1.536901502353406612e-01 1.618099035291576393e-01 1.375707335332485293e-01 8.927697623862596021e-02 8.850606947990147244e-02 1.588424136639972895e-01 2.194548048751924219e-01 2.389121842459273337e-01 2.139679943244793547e-01 1.598136415755117001e-01 1.013823300636704089e-01 7.567401837566886669e-02 1.174966460124697853e-01 1.944371464739374222e-01 2.758739693753609612e-01 3.389683378402302272e-01 3.672197294047586102e-01 3.561004414899726633e-01 3.141913875700457215e-01 2.589318146634113638e-01 2.088049346547783958e-01 1.748186562640278441e-01 1.578180754201040925e-01 1.560092092679959963e-01 1.695225715154843604e-01 1.945505072673539004e-01 2.220629456267098067e-01 2.435271619007863542e-01 2.547560537150571625e-01 2.566123096925461700e-01 2.540428716377030050e-01 2.537813935297770773e-01 2.608546469873582185e-01 2.757491910650485267e-01 2.947870125215666381e-01 3.128852953299159356e-01 3.258283209304707606e-01 3.310818357085962282e-01 3.277181157037524217e-01 3.160333945976488979e-01 2.971257682807229017e-01 2.725287160782573492e-01 2.439291128337069681e-01 2.129729459427194271e-01 1.811502254788433519e-01 1.497456606447557514e-01 1.198426668256881295e-01 9.237718720634768843e-02 6.826205458040178475e-02 4.865505309510825133e-02 3.541526339144124985e-02 3.062271993502674317e-02 3.295115179148450091e-02 3.787125380120807960e-02 4.234452149737508858e-02 4.520600212075380486e-02 4.614643341360558093e-02 4.520835041062686716e-02 4.259042206246586859e-02 3.856384042577013643e-02 3.343017745457969869e-02 2.749717268815291341e-02 2.106544606635611661e-02 1.443004314676916110e-02 7.948066894242052094e-03 3.106631151101698317e-03 6.231389342879698964e-03 1.162854293978492909e-02 1.672980753645646884e-02 2.128765396408064878e-02 2.523422826528121804e-02 2.855046900367613771e-02 3.124285923717253291e-02 3.333439637112802639e-02 3.485909060695915884e-02 3.585795192328576630e-02 3.637594734568170424e-02 3.645974965977025195e-02
1.164596212390863195e-01 1.161194224177016510e-01 1.157968211329873515e-01 1.155921119474213749e-01 1.156078594842955554e-01 1.159379219013663143e-01 1.166544989656440184e-01 1.177951627626499520e-01 1.193524554178016922e-01 1.212685118628427233e-01 1.234361824078466091e-01 1.257066615147542643e-01 1.279023086183923852e-01 1.298326392839118104e-01 1.313114118291863475e-01 1.321730470491065679e-01 1.322869492862829843e-01 1.315684383083732534e-01 1.299849324174641718e-01 1.275558749930562896e-01 1.243449208027287006e-01 1.204434542619414877e-01 1.159460084660333123e-01 1.109208386146931097e-01 1.053824675834958285e-01 9.927629596404084766e-02 9.248675405963800722e-02 8.487953680964510639e-02 7.638802970291169725e-02 6.716119242577316129e-02 5.781252983415370583e-02 4.981373881253715885e-02 4.575475701108770027e-02 4.809049146518217660e-02 5.642203414711392806e-02 6.785906038085834369e-02 7.937250002589908704e-02 8.851363387609616218e-02 9.329429737087996388e-02 9.212462389811280905e-02 8.393473997962258570e-02 6.854278554224585429e-02 4.790309087656220710e-02 3.296509588592863582e-02 4.872774461353193698e-02 8.363926994094507406e-02 1.219223869348683292e-01 1.576375737431730539e-01 1.875575295729820791e-01 2.104786317832117448e-01 2.274532955852317795e-01 2.412689197405166186e-01 2.544927646658014520e-01 2.668252990951667236e-01 2.739867788876341748e-01 2.693294638868086177e-01 2.468656167299803916e-01 2.038415074392343485e-01 1.419720055232661093e-01 6.726085506876143538e-02 1.335560610266720363e-02 8.609925361921610953e-02 1.468083362302642358e-01 1.897436624735173161e-01 2.138083030006564522e-01 2.208762074499196482e-01 2.140145401647552126e-01 1.958882226064569965e-01 1.686878081493951576e-01 1.359144766949291205e-01 1.059442744777535778e-01 9.567762704256708994e-02 1.137520168779471291e-01 1.401091518241793510e-01 1.505325427657567550e-01 1.305085800108912453e-01 8.194392407958052404e-02 6.064643597276440229e-02 1.228889052218164191e-01 1.818037585992135496e-01 2.044777068282057908e-01 1.869822266690262802e-01 1.432853858943402836e-01 1.001279605470664219e-01 9.388644079589369973e-02 1.351542184728246332e-01 1.993838396776664024e-01 2.659982109042817178e-01 3.166763906925391669e-01 3.383681739385286380e-01 3.289812921760031927e-01 2.981855011078478057e-01 2.621215568508944438e-01 2.335407435326329051e-01 2.143095793760804169e-01 1.999343946263325567e-01 1.902220890844206203e-01 1.908841958535515970e-01 2.044300182197254789e-01 2.244187456224692179e-01 2.412182928773762558e-01 2.486282336662982706e-01 2.456896896373059747e-01 2.360086409789043105e-01 2.261532287252134288e-01 2.229644828615558183e-01 2.299337225713176114e-01 2.453331693099815303e-01 2.641703955304521845e-01 2.813414827309499988e-01 2.932404490853701695e-01 2.979605218369875130e-01 2.949696919286030616e-01 2.847018370593585312e-01 2.681923163747634287e-01 2.467852259211818222e-01 2.219147241263380588e-01 1.949556468495028949e-01 1.671344590367365990e-01 1.394888601057236444e-01 1.128638437594881028e-01 8.793472389970216629e-02 6.525628242082155694e-02 4.536408504944424575e-02 2.905928852687350225e-02 1.836772292186865385e-02 1.689003121529589202e-02 2.190315737442072308e-02 2.759884079981900912e-02 3.196260308599148392e-02 3.457350028253843022e-02 3.544891338654641150e-02 3.475591972889355286e-02 3.272316526447324736e-02 2.960436806798166093e-02 2.565879461369773018e-02 2.113972698135954328e-02 1.629009799124703228e-02 1.135370014449016245e-02 6.661428214522059459e-03 3.404648589960619989e-03 5.010082221872580975e-03 8.723990885384426408e-03 1.242048093430681878e-02 1.578388304497528941e-02 1.873920687123864851e-02 2.126796516870185436e-02 2.337473591580057491e-02 2.507605084155118888e-02 2.639481613956179418e-02 2.735686453435711915e-02
1.081101568094007537e-01 1.079260811237059553e-01 1.079384678182226526e-01 1.082283635628459723e-01 1.088587369611874189e-01 1.098637764710541503e-01 1.112401840764983274e-01 1.129424403774336311e-01 1.148833030807754202e-01 1.169396859254434179e-01 1.189630098544801062e-01 1.207924926567436885e-01 1.222697191957631824e-01 1.232530212536474823e-01 1.236304267478875729e-01 1.233300276494555120e-01 1.223265170316276129e-01 1.206424383441552506e-01 1.183425691198495278e-01 1.155201408032985044e-01 1.122746788685950736e-01 1.086834496138607831e-01 1.047716613102319255e-01 1.004896322850094975e-01 9.570631088038134004e-02 9.022651054522287661e-02 8.383488859480567323e-02 7.636660641591193344e-02 6.780797016374549846e-02 5.844668513072259763e-02 4.912581333598921990e-02 4.164606812666107882e-02 3.881356412474264855e-02 4.239125591544663091e-02 5.072218477000870612e-02 6.062336830284978384e-02 6.947350623439119133e-02 7.534586758549219332e-02 7.678205561418155467e-02 7.275027933308930717e-02 6.280970131161642267e-02 4.769082420856551180e-02 3.201598133456463185e-02 3.320083852633406302e-02 5.729464657318589227e-02 8.879739726619351181e-02 1.206833754109223195e-01 1.496505858990450355e-01 1.740367157079064087e-01 1.938253006948066626e-01 2.105003500910322123e-01 2.260012805240263212e-01 2.408823159728582519e-01 2.529114160316965898e-01 2.573969805491917451e-01 2.490594289143469864e-01 2.242106119599646674e-01 1.822704039873256632e-01 1.263887791233226643e-01 6.455177997300666493e-02 3.590774248289805431e-02 8.494701552917290066e-02 1.366816027742436268e-01 1.764121802981066522e-01 2.015984369690315692e-01 2.122871930123071960e-01 2.093457742036143321e-01 1.936366623679502963e-01 1.665811021205648446e-01 1.320469486824575878e-01 9.954932392066206948e-02 8.775030182559903635e-02 1.058062364217981915e-01 1.325205670849724238e-01 1.450253858937840812e-01 1.299190206758475408e-01 8.600964383022184634e-02 4.445544909600391420e-02 8.696126122574679429e-02 1.405747634812630487e-01 1.646922518417618109e-01 1.551056977369602852e-01 1.255321472663158688e-01 1.033066882018472549e-01 1.139906503666126003e-01 1.535554812681914905e-01 2.063532991675643136e-01 2.586069882649526530e-01 2.961214761587466771e-01 3.095111490306854951e-01 2.999510728976289009e-01 2.792761952411790261e-01 2.622132223966163189e-01 2.541547663412409563e-01 2.484372456917953720e-01 2.375814564168634846e-01 2.226487086940242277e-01 2.123497712972896023e-01 2.140565458542931232e-01 2.252528339274078584e-01 2.365322721022738717e-01 2.400265564161806475e-01 2.330285024055119003e-01 2.176652862415482670e-01 1.995504462985559224e-01 1.860315548177149392e-01 1.831817473809327634e-01 1.921398720281888017e-01 2.088471876824318230e-01 2.276106478971617886e-01 2.439046110291328839e-01 2.549905217615912600e-01 2.596094402923036504e-01 2.575565623273232130e-01 2.493276064496999789e-01 2.358426721364395573e-01 2.182325096364251260e-01 1.976786363884573960e-01 1.753024003584860713e-01 1.520974427732199319e-01 1.288978765900236079e-01 1.063729655250967854e-01 8.503902948123821803e-02 6.528082011226646331e-02 4.737787324402904787e-02 3.153913488052671049e-02 1.798600164789430564e-02 7.539000524728262272e-03 6.693856252360541950e-03 1.292572633605566790e-02 1.828823864583703843e-02 2.207990128024019463e-02 2.434954819420622960e-02 2.526258247353971656e-02 2.502372019602371739e-02 2.385513494950013830e-02 2.198626665037881067e-02 1.964894914685557520e-02 1.707786377295415423e-02 1.451814987747538158e-02 1.224030881050648840e-02 1.054713780301239773e-02 9.714470752472829929e-03 9.822128455713931283e-03 1.066389089500166705e-02 1.191562193496926471e-02 1.331978537050103675e-02 1.472284872053759158e-02 1.604523553186875187e-02 1.724974230755677018e-02 1.832108562175946420e-02
[truncated: 173,651 more chars]
