# Supplementary material for: Intelligent wireless power transfer via a 2-bit compact reconfigurable transmissive-metasurface-based router
Source: Nat Commun. 2024 Apr 1;15:2807. doi: 10.1038/s41467-024-46984-4 (PMC10984985; doi:10.1038/s41467-024-46984-4)
Supplement: Supplementary file 12 — Source Data [file 41467_2024_46984_MOESM12_ESM.zip › source_data/figure_s21a.txt]

# x = -487.50:487.50:151
# y = -487.50:487.50:151
1.209152715485413247e-02 1.148915460733937119e-02 1.074266259162074376e-02 9.840726276887288432e-03 8.769379070103508825e-03 7.511835725650264396e-03 6.048505505360376837e-03 4.357279392296433546e-03 2.414602617600569712e-03 2.412983888976528838e-04 2.349902967051403866e-03 5.211183618869096902e-03 8.434154790686515524e-03 1.204138708940115030e-02 1.605335589391224810e-02 2.048630452350742870e-02 2.535101179794849863e-02 3.065172799183204025e-02 3.638522713226140931e-02 4.253998535399847875e-02 4.909550451478258276e-02 5.602180146131627986e-02 6.327908251958914987e-02 7.081762108139705303e-02 7.857785373198197809e-02 8.649070719199175583e-02 9.447816440975119467e-02 1.024540734582740503e-01 1.103251975355652031e-01 1.179924984527717380e-01 1.253526396788657571e-01 1.322996884823562369e-01 1.387269901858681487e-01 1.445291812628472228e-01 1.496043022023540725e-01 1.538559659955020531e-01 1.571955339971799481e-01 1.595442480170939370e-01 1.608352660027033421e-01 1.610155487782427008e-01 1.600475471629069224e-01 1.579106425632216815e-01 1.546022999952241794e-01 1.501389006950271388e-01 1.445562324667360177e-01 1.379096305516072374e-01 1.302737817906303441e-01 1.217422336610946287e-01 1.124266945677907664e-01 1.024562878200804689e-01 9.197706274214464961e-02 8.115235038599549755e-02 7.016516877926987084e-02 5.922532390465691521e-02 4.858743219768281441e-02 3.859525157885844437e-02 2.978874109014441676e-02 2.312116160237943571e-02 2.003115676934111300e-02 2.120263488050188466e-02 2.523997407138011545e-02 3.033103452473749975e-02 3.544550633790714833e-02 4.011411917753530260e-02 4.413842711053452689e-02 4.745774357333463339e-02 5.009441267885568483e-02 5.212942844713992080e-02 5.368873421005205399e-02 5.493166416609412267e-02 5.603719325311647820e-02 5.718594522497378457e-02 5.853832130638700337e-02 6.021201148744050741e-02 6.226435893726498666e-02 6.468472138936252891e-02 6.739864380860356718e-02 7.028134774165342713e-02 7.317555753438900745e-02 7.590899881402690674e-02 7.830885199404040431e-02 8.021239779198169328e-02 8.147425213682069067e-02 8.197098137550413999e-02 8.160384815082770416e-02 8.030024820982607781e-02 7.801420800525729615e-02 7.472617284633419066e-02 7.044222886564992236e-02 6.519285793137678808e-02 5.903131272268974383e-02 5.203171980704419941e-02 4.428710078861340660e-02 3.590778093317434361e-02 2.702180634240541890e-02 1.778566957087087536e-02 8.487371043347678376e-03 3.416103060075657751e-03 1.178830064750270232e-02 2.114028099217526990e-02 3.030462047287908051e-02 3.908059835212013972e-02 4.733371572847949044e-02 5.495188990252923567e-02 6.183925810777851639e-02 6.791535735489716286e-02 7.311535521274756255e-02 7.739039441394288121e-02 8.070779071270847704e-02 8.305100614847837903e-02 8.441938227637174608e-02 8.482764472106470166e-02 8.430520532901819575e-02 8.289529931351581615e-02 8.065400575406901640e-02 7.764921328215595997e-02 7.395961193672752343e-02 6.967382194435706166e-02 6.488981894568747466e-02 5.971489735290148870e-02 5.426655297799547889e-02 4.867489757475606388e-02 4.308756976046691084e-02 3.767849367929688303e-02 3.266160856701686571e-02 2.830718412039055429e-02 2.494444248198895986e-02 2.290563313699187087e-02 2.237138964806514169e-02 2.321684245300734833e-02 2.505937794669990323e-02 2.746125754598087443e-02 3.006865311236645716e-02 3.263709891490239323e-02 3.500847653751999050e-02 3.708386240748659524e-02 3.880386764055158283e-02 4.013606090091548229e-02 4.106709486815184745e-02 4.159766937068245379e-02 4.173916868568898486e-02 4.151129739014033232e-02 4.094032974719152840e-02 4.005775374258405130e-02 3.889918502007461143e-02 3.750347924640332065e-02 3.591200103090805978e-02 3.416802232679586743e-02 3.231622714105143040e-02 3.040229289482469441e-02 2.847249988463354878e-02
1.250086158903391739e-02 1.194104438265395848e-02 1.123410687931025546e-02 1.037085770424380632e-02 9.340021564080484145e-03 8.128205844497861723e-03 6.720535245228329534e-03 5.103477834439680040e-03 3.279180165161478706e-03 1.420446273769520196e-03 1.851016690186246512e-03 4.427983415824681898e-03 7.510733645053945494e-03 1.100338787458528429e-02 1.491107301822589687e-02 1.924878109200208604e-02 2.403005414056768804e-02 2.926359105492733204e-02 3.495146555001044097e-02 4.108787420130712714e-02 4.765816396802594751e-02 5.463807744594378901e-02 6.199320735957539880e-02 6.967866858217912351e-02 7.763900083324855317e-02 8.580831531675994772e-02 9.411069629213980603e-02 1.024608647918531651e-01 1.107651068089772067e-01 1.189224625173761624e-01 1.268261666626766537e-01 1.343653233860524487e-01 1.414267916442697171e-01 1.478972503164659724e-01 1.536654053023352173e-01 1.586242946863399561e-01 1.626736426349813802e-01 1.657222083654001366e-01 1.676900735108750595e-01 1.685108097237507374e-01 1.681334685808242024e-01 1.665243379446333105e-01 1.636684130244169810e-01 1.595705366227596622e-01 1.542561716688684581e-01 1.477717805352446734e-01 1.401848006415898906e-01 1.315832262026259691e-01 1.220748353512927653e-01 1.117861482245169069e-01 1.008612827717667859e-01 8.946103298230216605e-02 7.776283382644193221e-02 6.596308100238766625e-02 5.428537018049772039e-02 4.300426768577246539e-02 3.251331301380083749e-02 2.352555372554398366e-02 1.756422889620686337e-02 1.679740999602444620e-02 2.067815927561229492e-02 2.636543445705507444e-02 3.218942529818268061e-02 3.750482745753146163e-02 4.207203185057382250e-02 4.582412500686961626e-02 4.878911144145288425e-02 5.106083190330012317e-02 5.278476457326781307e-02 5.414640856937545654e-02 5.535641149706885256e-02 5.662950349405972833e-02 5.815744977631251422e-02 6.008041449551479452e-02 6.246452193012196064e-02 6.529292155974052159e-02 6.847254203529185013e-02 7.185241699194866438e-02 7.524639845000176408e-02 7.845422686816345970e-02 8.127800911083671309e-02 8.353374523773710036e-02 8.505880656386721750e-02 8.571651480118611111e-02 8.539875977685898456e-02 8.402728671396571258e-02 8.155403420116101587e-02 7.796074069636879655e-02 7.325794553633656336e-02 6.748346688730573473e-02 6.070042614775661427e-02 5.299489799004973578e-02 4.447330712900299937e-02 3.525983615800133003e-02 2.549475351844049387e-02 1.533912900656258377e-02 5.080823601066889773e-03 5.994024814820538873e-03 1.633773435629745988e-02 2.659142868974455690e-02 3.650692145852665188e-02 4.593292603155862269e-02 5.473839768209397966e-02 6.280776066973321747e-02 7.004120279875773736e-02 7.635558222839589071e-02 8.168521809904880082e-02 8.598239439917476634e-02 8.921753613545872763e-02 9.137905883900659942e-02 9.247291104207495949e-02 9.252184044348588099e-02 9.156442294406738625e-02 8.965390164673783802e-02 8.685689176377865695e-02 8.325201896538664270e-02 7.892857592014849988e-02 7.398530968007523134e-02 6.852950040277587529e-02 6.267657694465859908e-02 5.655066941850819817e-02 5.028678162632083809e-02 4.403577199325780372e-02 3.797414654390863370e-02 3.232149857580871727e-02 2.736678984560649702e-02 2.349004005301895404e-02 2.111781732643120552e-02 2.051551448656385029e-02 2.152964504078144423e-02 2.365078439032368071e-02 2.633025095025015236e-02 2.916206952199516811e-02 3.188845807425400719e-02 3.435438704166492163e-02 3.646931248800492492e-02 3.818330317480383984e-02 3.947310018834711276e-02 4.033388827087502210e-02 4.077422151452480409e-02 4.081270503615962858e-02 4.047568423214890215e-02 3.979553907365859095e-02 3.880936410647722878e-02 3.755791275828696679e-02 3.608473695209620663e-02 3.443547968159708927e-02 3.265728838488695523e-02 3.079831394744907136e-02 2.890724355991258765e-02 2.703278308025131027e-02
1.283411975662131395e-02 1.232858175192478277e-02 1.167290044456124540e-02 1.086007012970093173e-02 9.881919885470902623e-03 8.729454041060666358e-03 7.394510551271522326e-03 5.875653682816001436e-03 4.202198199421328280e-03 2.574440481596537277e-03 2.183417330562810194e-03 4.049212871000909368e-03 6.856712592044444769e-03 1.017329938733321087e-02 1.393746195016816805e-02 1.814802984398499602e-02 2.281553631995390102e-02 2.795049612814161019e-02 3.355902070291781614e-02 3.964049064527758875e-02 4.618600928542502398e-02 5.317726553362951691e-02 6.058568899997827939e-02 6.837186401287820292e-02 7.648519930251394816e-02 8.486386092088525623e-02 9.343497871218175987e-02 1.021151354353723867e-01 1.108111441281191129e-01 1.194211142468485642e-01 1.278358009502579551e-01 1.359402249243821248e-01 1.436155426557054748e-01 1.507411393231038454e-01 1.571969087862161440e-01 1.628656777918123522e-01 1.676357247970035047e-01 1.714033380088858805e-01 1.740753526388039985e-01 1.755716042155679446e-01 1.758272333129063669e-01 1.747947774020148781e-01 1.724459878826272441e-01 1.687733147898084207e-01 1.637910083282050622e-01 1.575357954083711487e-01 1.500671010630932334e-01 1.414667996929795946e-01 1.318385010643355060e-01 1.213064042974656837e-01 1.100137975988074168e-01 9.812136087807683815e-02 8.580558967963544670e-02 7.325803003581923822e-02 6.068697913066475880e-02 4.832616843171054499e-02 3.646482221331658752e-02 2.555406341356654398e-02 1.663152588388773501e-02 1.259647702708163904e-02 1.575738463077574342e-02 2.213354968589403490e-02 2.877104004431990658e-02 3.479180657505759333e-02 3.993138516395282334e-02 4.412819402051550155e-02 4.742154305768300077e-02 4.992099159229519689e-02 5.179365064957153209e-02 5.325367080114796342e-02 5.454681201455633538e-02 5.592617239856467748e-02 5.761902348862178724e-02 5.979060085325237084e-02 6.251582588711693256e-02 6.576920204805297709e-02 6.943532145035233305e-02 7.333337900771311202e-02 7.724558435463904638e-02 8.094196981447498995e-02 8.419869335235399821e-02 8.681016689850303003e-02 8.859655966204436905e-02 8.940821251952650595e-02 8.912806659700314715e-02 8.767277855339318526e-02 8.499289309033597473e-02 8.107226604024510286e-02 7.592684139017205625e-02 6.960284790382484377e-02 6.217447161188775773e-02 5.374106505868782302e-02 4.442396595188361635e-02 3.436301895810753987e-02 2.371296410796192369e-02 1.264042425284949214e-02 1.365821433354537937e-03 1.010652891241599002e-02 2.141053016142597729e-02 3.245085160336343838e-02 4.306338216616114462e-02 5.309665232401353935e-02 6.241292008286521142e-02 7.089019956692486912e-02 7.842400837852861462e-02 8.492870166634526596e-02 9.033836884510142162e-02 9.460729614592833236e-02 9.771001185453800919e-02 9.964094100935429188e-02 1.004137045539725548e-01 1.000601051282650061e-01 9.862884827355969386e-02 9.618405436402027719e-02 9.280362393077321026e-02 8.857752871721873145e-02 8.360611547234549079e-02 7.799853410082834004e-02 7.187144578440285425e-02 6.534824864949727308e-02 5.855921602289836797e-02 5.164325219334169048e-02 4.475258757310804358e-02 3.806293626585140893e-02 3.179368196950146941e-02 2.624416564393945023e-02 2.184123132475049994e-02 1.912562938740999807e-02 1.848653096935551354e-02 1.973328371094703812e-02 2.218159217702521044e-02 2.515347780755986667e-02 2.819911234072908571e-02 3.105912876148642088e-02 3.358961047548859880e-02 3.571306447508136583e-02 3.739166144140133180e-02 3.861283723855666455e-02 3.938120818464130313e-02 3.971372164750398837e-02 3.963652156783924879e-02 3.918276868531457569e-02 3.839102600445189889e-02 3.730400459435195826e-02 3.596755835194150736e-02 3.442986308753672592e-02 3.274073545566618532e-02 3.095104925165303306e-02 2.911219253015685793e-02 2.727547792446295000e-02 2.549137031422407315e-02
1.307719859833933809e-02 1.263764143241756337e-02 1.204518628526399585e-02 1.129486263739310631e-02 1.038165297898764952e-02 9.301265042978811015e-03 8.052723646473650132e-03 6.646313325943340074e-03 5.130334468328371159e-03 3.697678694315976056e-03 3.055985184482033594e-03 4.163843167618461183e-03 6.542530960002662828e-03 9.602466189570680807e-03 1.317361830078583526e-02 1.721952067647483306e-02 2.173957219843606486e-02 2.674225498262433262e-02 3.223577175409625406e-02 3.822373061685541140e-02 4.470262901335218808e-02 5.166014029362647753e-02 5.907386193783782657e-02 6.691040381576877916e-02 7.512477637413535192e-02 8.366007091322459621e-02 9.244743669050915769e-02 1.014063632892016342e-01 1.104452758087846598e-01 1.194624468284503638e-01 1.283472236661395427e-01 1.369815627306940065e-01 1.452418551239321454e-01 1.530010194261738343e-01 1.601308291165390862e-01 1.665044336647037160e-01 1.719990243139039032e-01 1.764985882840077458e-01 1.798966888760209493e-01 1.820992040525831746e-01 1.830269527691011922e-01 1.826181368634817725e-01 1.808305268583900449e-01 1.776433227179540497e-01 1.730586255141198793e-01 1.671024631484390732e-01 1.598253227996783432e-01 1.513021547652040888e-01 1.416318272203765938e-01 1.309360301347824995e-01 1.193576516293400197e-01 1.070586875355590412e-01 9.421781040598285750e-02 8.102786015373532325e-02 6.769385176960161787e-02 5.443305644812923560e-02 4.148202476758187929e-02 2.912975243552907642e-02 1.788137422673986149e-02 9.576201234909388280e-03 1.048429460565509022e-02 1.769274203604948026e-02 2.526119860831788078e-02 3.202990116385703162e-02 3.775348903630337816e-02 4.239286016634069565e-02 4.600444849029691058e-02 4.871553406965836719e-02 5.071603444539646982e-02 5.225051532464953380e-02 5.360287686666367207e-02 5.506875052669172460e-02 5.691508806237165208e-02 5.933462487105767985e-02 6.241055002653631001e-02 6.610555829208783485e-02 7.027766469982414665e-02 7.471246801705626328e-02 7.915800375096465613e-02 8.335326589432061339e-02 8.704798148220573017e-02 9.001498951447965691e-02 9.205753968277272103e-02 9.301342701888727638e-02 9.275718897717839806e-02 9.120104159254391329e-02 8.829489142107224686e-02 8.402558093092252212e-02 7.841544522366955539e-02 7.152023259167926417e-02 6.342644371769068368e-02 5.424816155284779146e-02 4.412347820362205048e-02 3.321072307559172487e-02 2.168521664661668402e-02 9.743530613157178055e-03 2.644752060620445076e-03 1.477405397391543494e-02 2.686795498091579595e-02 3.863880219545344497e-02 4.990558351236972640e-02 6.050420973657991836e-02 7.028718506088013629e-02 7.912544430097442905e-02 8.691007163705238847e-02 9.355359385306671882e-02 9.899078662970448028e-02 1.031789904340938979e-01 1.060979556191937873e-01 1.077492499302789564e-01 1.081552714652325164e-01 1.073579179381553977e-01 1.054169695982499766e-01 1.024082489796857010e-01 9.842162664239451075e-02 9.355894958479017698e-02 8.793198051029835205e-02 8.166045617456463290e-02 7.487041055445768645e-02 6.769298180338927107e-02 6.026406980143297898e-02 5.272551991880863875e-02 4.522917553513343403e-02 3.794661497570136349e-02 3.109057138067132173e-02 2.495964097993789987e-02 2.001707473584577249e-02 1.693834414086223608e-02 1.629741999032714023e-02 1.785335180902616545e-02 2.067568011949061715e-02 2.394309967342142520e-02 2.717957374116655028e-02 3.013924037378966012e-02 3.269757401351260778e-02 3.479428107905196965e-02 3.640572884935184411e-02 3.753114350439992059e-02 3.818516258220442522e-02 3.839344219942610048e-02 3.818982035275268055e-02 3.761432870489574143e-02 3.671170495547391999e-02 3.553022745746417521e-02 3.412077477278929044e-02 3.253604891626924595e-02 3.082991034032944375e-02 2.905676165936394231e-02 2.727088673591952089e-02 2.552560308635378264e-02 2.387202802060529871e-02
1.321768783209109968e-02 1.285529846785812315e-02 1.233790840022309238e-02 1.166228899744727737e-02 1.082637369201666644e-02 9.830438780411170085e-03 8.680383393298183800e-03 7.396604651023156590e-03 6.039358947051220311e-03 4.785272416119516585e-03 4.110029882946800162e-03 4.710779433433745500e-03 6.600703999391977460e-03 9.330579850650879900e-03 1.265639249408208843e-02 1.649729745715738591e-02 2.083428133759517714e-02 2.566961902098645679e-02 3.101126327660363308e-02 3.686577459660212580e-02 4.323444263142036531e-02 5.011078830564584530e-02 5.747878526828526652e-02 6.531154585082922515e-02 7.357037321246630290e-02 8.220414582265320180e-02 9.114902788997718275e-02 1.003285104784070042e-01 1.096537911698454992e-01 1.190244987953947703e-01 1.283297656160232725e-01 1.374496432475229291e-01 1.462568511330706589e-01 1.546188378819925990e-01 1.624001266869583848e-01 1.694649066676302274e-01 1.756798227339619323e-01 1.809169077862750052e-01 1.850565931373562845e-01 1.879907263052308097e-01 1.896255201102627075e-01 1.898843536057842063e-01 1.887103440187622161e-01 1.860686097593819421e-01 1.819481477941772563e-01 1.763632543164858069e-01 1.693544256742998133e-01 1.609886868588979447e-01 1.513593074237803704e-01 1.405848794427602411e-01 1.288077491815339259e-01 1.161918142911213259e-01 1.029197238918525686e-01 8.918955684987688037e-02 7.521112500558445324e-02 6.120222396889521410e-02 4.738571091363487364e-02 3.399057717667521711e-02 2.127354361624454390e-02 9.724517438182086332e-03 4.898278845119025809e-03 1.319382519288199093e-02 2.178800374009966928e-02 2.930086614511423840e-02 3.558694277420760416e-02 4.064509671466125240e-02 4.455093455523982671e-02 4.744876013542800863e-02 4.955065962782068123e-02 5.113217939433638282e-02 5.251769903448653964e-02 5.404928771639191248e-02 5.603765786784375286e-02 5.870514036958075776e-02 6.214191511717957056e-02 6.629485178067567874e-02 7.099065850347144324e-02 7.597762395823341730e-02 8.096748357732955204e-02 8.566737675228242033e-02 8.980057763797004433e-02 9.311872000326559817e-02 9.540866765817465622e-02 9.649627882426532743e-02 9.624835240369108980e-02 9.457339418284788080e-02 9.142148335969568773e-02 8.678335267056189184e-02 8.068873466324855137e-02 7.320402139249967965e-02 6.442931193760609299e-02 5.449498781143035514e-02 4.355814098798756889e-02 3.179995267692269784e-02 1.943039637989385504e-02 6.802351816737799671e-03 6.925222778332646573e-03 1.978911749694611810e-02 3.262425545959025952e-02 4.508438349032693054e-02 5.696315685394595651e-02 6.808178961044575317e-02 7.828272228026594837e-02 8.743021793521234264e-02 9.541170464165282805e-02 1.021388742542793243e-01 1.075483103898196291e-01 1.116015957606173170e-01 1.142849073940360033e-01 1.156081343473474299e-01 1.156035673430753780e-01 1.143242194859571820e-01 1.118418441259077106e-01 1.082447211467778420e-01 1.036352874646181421e-01 9.812769260221040901e-02 9.184536800359947850e-02 8.491871319571484000e-02 7.748303076489718166e-02 6.967690169284963819e-02 6.164131909568837386e-02 5.352017704795532932e-02 4.546335434729541214e-02 3.763519701595803568e-02 3.023516626979769889e-02 2.354720794190237262e-02 1.805064544989308864e-02 1.457126876710009879e-02 1.396684972794199134e-02 1.592511756834927641e-02 1.916151751079284496e-02 2.271094273945797881e-02 2.610088877406590430e-02 2.911623106627270197e-02 3.165935666148354116e-02 3.369033667669991960e-02 3.520110367787609995e-02 3.620328339029976750e-02 3.672180028348049491e-02 3.679111528078422844e-02 3.645276564317136841e-02 3.575360899361001987e-02 3.474448705667844417e-02 3.347916461397240639e-02 3.201346025257570393e-02 3.040450529986642170e-02 2.871005985344478317e-02 2.698778404865059821e-02 2.529431110050087486e-02 2.368390735532477712e-02 2.220646916871313326e-02
1.324590216805192691e-02 1.297076663297285111e-02 1.253964475647530857e-02 1.195065470925033187e-02 1.120430289014472808e-02 1.030501452706390937e-02 9.264840014560321579e-03 8.112409033005028511e-03 6.915031970355613872e-03 5.832053983861477768e-03 5.209026645641309794e-03 5.537381669147708671e-03 7.001600066926219959e-03 9.370422926718986051e-03 1.241012611818705091e-02 1.600916240728276346e-02 2.012876197682569868e-02 2.476227856292242610e-02 2.991535457741504797e-02 3.559618525663098276e-02 4.181012923302995093e-02 4.855629431146286229e-02 5.582513700022257580e-02 6.359667705826407835e-02 7.183916039397947317e-02 8.050810386462398105e-02 8.954570039959415528e-02 9.888058297000962282e-02 1.084279539927104075e-01 1.180900883335728319e-01 1.277572157040530731e-01 1.373087831894468369e-01 1.466150916294830242e-01 1.555392910925542660e-01 1.639397111653627392e-01 1.716724916208643426e-01 1.785944686329616060e-01 1.845662614878565144e-01 1.894554951145583088e-01 1.931400851310882127e-01 1.955115048720282578e-01 1.964779483916990477e-01 1.959673000468183379e-01 1.939298202187044740e-01 1.903404582354662478e-01 1.852007077181063444e-01 1.785399264325336355e-01 1.704160522197521732e-01 1.609156585382449378e-01 1.501533073244767369e-01 1.382701728965474441e-01 1.254319280278621274e-01 1.118259015358259306e-01 9.765753509653078701e-02 8.314618474110248292e-02 6.852032876168583087e-02 5.401225773664210944e-02 3.985233396456172583e-02 2.626292234130042647e-02 1.345218579120159748e-02 1.613918661358825770e-03 9.117401768380807570e-03 1.858800005366107247e-02 2.672572705708676707e-02 3.349497815834358988e-02 3.891639887332134368e-02 4.307416457676484234e-02 4.612312153826519240e-02 4.829383477681502279e-02 4.989161989761137922e-02 5.128267732290599928e-02 5.285897403692439017e-02 5.497881240551234783e-02 5.789565768557258796e-02 6.170439719120938277e-02 6.633107473725902148e-02 7.156595633420731462e-02 7.711655696942762428e-02 8.265678708960340348e-02 8.786175271778788598e-02 9.242877272753942386e-02 9.608901845241266115e-02 9.861375892430898626e-02 9.981769898886101722e-02 9.956068171460744076e-02 9.774831017784317566e-02 9.433169303554586604e-02 8.930637744972440284e-02 8.271050006136812516e-02 7.462221068896755793e-02 6.515649491874916932e-02 5.446169766126512241e-02 4.271663498866402203e-02 3.013201210272994923e-02 1.698293192735237170e-02 4.407671875898027010e-03 1.144714754624599762e-02 2.506321933453508136e-02 3.860739780544199945e-02 5.171536183923801377e-02 6.415934976209003437e-02 7.574685417801846343e-02 8.631109566763055241e-02 9.571064569569080749e-02 1.038303930774003986e-01 1.105824105563320975e-01 1.159063615084068993e-01 1.197693564029962271e-01 1.221652579896960328e-01 1.231134721402695337e-01 1.226572809959402960e-01 1.208617866982863026e-01 1.178115411861675316e-01 1.136079419940671797e-01 1.083664768105078030e-01 1.022139019413995098e-01 9.528544353616792695e-02 8.772211859228706832e-02 7.966829147942826317e-02 7.126962404333775369e-02 6.267167305140598776e-02 5.401961113848781360e-02 4.546009160174593194e-02 3.714770809031754661e-02 2.926259342500002469e-02 2.205830800796368396e-02 1.599618405996720838e-02 1.204803636085437051e-02 1.152170567575320527e-02 1.399814868487227019e-02 1.767276680607166028e-02 2.146815829353372618e-02 2.495813124759042184e-02 2.797519161738908078e-02 3.045421291993448756e-02 3.237740307043296406e-02 3.375278126929903005e-02 3.460447026716132607e-02 3.496762964810874730e-02 3.488542048980956822e-02 3.440696062742536199e-02 3.358582134621267840e-02 3.247885608833706028e-02 3.114525072219638882e-02 2.964571895197335577e-02 2.804176269511692715e-02 2.639488418818115509e-02 2.476557823020233626e-02 2.321186268714676634e-02 2.178706538102392204e-02 2.053666567821945885e-02
1.315622722106151755e-02 1.297661310398314297e-02 1.264169342530565773e-02 1.215045938386094711e-02 1.150548453166644162e-02 1.071473132919856242e-02 9.795452760137265263e-03 8.782656472513864637e-03 7.747347117704041740e-03 6.832801175710403151e-03 6.303054426366650961e-03 6.511684279867039488e-03 7.668476527278607520e-03 9.700240730919401991e-03 1.243899014971941094e-02 1.577114746173323423e-02 1.964521630342697459e-02 2.404611967355314156e-02 2.897626672077534618e-02 3.444453253993462472e-02 4.045969442059431376e-02 4.702615735664957691e-02 5.414091293954033379e-02 6.179124525278591185e-02 6.995296436517296768e-02 7.858907243958769551e-02 8.764882631504666843e-02 9.706718842620960797e-02 1.067646706739331375e-01 1.166475804060681382e-01 1.266086772739566380e-01 1.365282459823009553e-01 1.462755837046515184e-01 1.557108927498440376e-01 1.646875593850647135e-01 1.730547889724675381e-01 1.806605561906202140e-01 1.873548175388193848e-01 1.929929220260660772e-01 1.974391453985718248e-01 2.005702639268842069e-01 2.022790761045059338e-01 2.024777750200873194e-01 2.011010710234364951e-01 1.981089639191037366e-01 1.934890665250441066e-01 1.872583871819892276e-01 1.794644877640529379e-01 1.701859459243995898e-01 1.595320656780757074e-01 1.476417989995164604e-01 1.346818631949673328e-01 1.208440655461011093e-01 1.063418816538418549e-01 9.140638761779387722e-02 7.628175176147129755e-02 6.122076421420794695e-02 4.648179516121989097e-02 3.233261032858544826e-02 1.909301625258846488e-02 7.621780793041043299e-03 7.116367826253949987e-03 1.608813203359587413e-02 2.447913765707260270e-02 3.155849050202886447e-02 3.724323688585973874e-02 4.158711180337473085e-02 4.473877177481652007e-02 4.693895183438282631e-02 4.851909282825792730e-02 4.988723574024952340e-02 5.148806727139884631e-02 5.373085781864974514e-02 5.690087957009948294e-02 6.109410525725850194e-02 6.620964872234812171e-02 7.199595304471204105e-02 7.811681872482606481e-02 8.420762564632405800e-02 8.991202415721244456e-02 9.490244300341724171e-02 9.889072277440005831e-02 1.016335877624064410e-01 1.029355450033612729e-01 1.026503777453953298e-01 1.006816638468971126e-01 9.698243269845016612e-02 9.155397321516299536e-02 8.444380862894250439e-02 7.574291752358434937e-02 6.558242369470565492e-02 5.413036022797806240e-02 4.159053723065916919e-02 2.821326418606066519e-02 1.440393812273537376e-02 4.453560723509612101e-03 1.617160668122950493e-02 3.052850035604827775e-02 4.474507323732203334e-02 5.845319856789667201e-02 7.140847621253218480e-02 8.340656646177813105e-02 9.427285387064159028e-02 1.038615431354840274e-01 1.120563368717933245e-01 1.187710698751243132e-01 1.239498686527278210e-01 1.275667231435870241e-01 1.296244666322116379e-01 1.301532062647785259e-01 1.292082699421824021e-01 1.268677483014655216e-01 1.232297176508208719e-01 1.184092331555305494e-01 1.125351825072791190e-01 1.057470898278043830e-01 9.819195903251054514e-02 9.002124753776359622e-02 8.138806925761661593e-02 7.244474923831438484e-02 6.334091178648407205e-02 5.422243231533598745e-02 4.523196785008461174e-02 3.651286218476115092e-02 2.822162987063229003e-02 2.056663508756218298e-02 1.394240799734625461e-02 9.407172789412960451e-03 9.004446605731641212e-03 1.214474205469028185e-02 1.624922167948372048e-02 2.022533642691403538e-02 2.374456074496134050e-02 2.669967612374617855e-02 2.906044763849418427e-02 3.083128607545605054e-02 3.203590968254403648e-02 3.271052976200260892e-02 3.290019743503479893e-02 3.265650433092571331e-02 3.203595219583438986e-02 3.109870479962821219e-02 2.990758557432248235e-02 2.852723445432421567e-02 2.702333571199175624e-02 2.546178936514189445e-02 2.390762715674750460e-02 2.242338594484027253e-02 2.106659951480087736e-02 1.988617024012733631e-02 1.891778941472908177e-02
1.294892463773489495e-02 1.287036428100835767e-02 1.263950058226583420e-02 1.225564909986908910e-02 1.172283993649348745e-02 1.105181873095582509e-02 1.026395187774654418e-02 9.398853607460271736e-03 8.528803305000371912e-03 7.782613860933213466e-03 7.369191500193181775e-03 7.550602132132050968e-03 8.514190122556107229e-03 1.027056778018819137e-02 1.272420751244195299e-02 1.578317822971193191e-02 1.939501228877700892e-02 2.354002259681284293e-02 2.821808800678817647e-02 3.343851110023263878e-02 3.921310581306984566e-02 4.555136264495533716e-02 5.245686492321607192e-02 5.992450395392197315e-02 6.793826827943427737e-02 7.646950298895789644e-02 8.547559664466487794e-02 9.489908440888680796e-02 1.046671711305649649e-01 1.146916846532768791e-01 1.248694708399909759e-01 1.350832393800292242e-01 1.452028641689947219e-01 1.550871344363037307e-01 1.645859432462114524e-01 1.735428889226646731e-01 1.817982527827616546e-01 1.891923037829456589e-01 1.955688677948396181e-01 2.007790867656890355e-01 2.046852815244590840e-01 2.071648220080304359e-01 2.081139007225423776e-01 2.074510998091654845e-01 2.051206395892504752e-01 2.010951973012601313e-01 1.953781892304470302e-01 1.880054178438654855e-01 1.790459981451294758e-01 1.686024946261743263e-01 1.568102226433907842e-01 1.438356974596192162e-01 1.298742546641735440e-01 1.151469275640986112e-01 9.989677798301271894e-02 8.438511576953837412e-02 6.888866130328244464e-02 5.370063134757479401e-02 3.914609621317481636e-02 2.565888178661395597e-02 1.423480977301557621e-02 9.335658974318728279e-03 1.493698874300639946e-02 2.279652412542451656e-02 2.987774853046560111e-02 3.566740786454103418e-02 4.010246339593894621e-02 4.329327979241753138e-02 4.547612223452020264e-02 4.700180452746646753e-02 4.831859355356606101e-02 4.992588427820237457e-02 5.228658325167585830e-02 5.571714220212151125e-02 6.030923588250759748e-02 6.592775824302805898e-02 7.227396930934608388e-02 7.896588105720345196e-02 8.560068874686947715e-02 9.179202658533584802e-02 9.718909807767736608e-02 1.014859372890231926e-01 1.044260289722364343e-01 1.058048050619984221e-01 1.054709920325433009e-01 1.033270806329714270e-01 9.932893237889393878e-02 9.348448732033841357e-02 8.585158383290729389e-02 7.653501626500838761e-02 6.568320688764132942e-02 5.348559885217629012e-02 4.017485302571166539e-02 2.605598569813168466e-02 1.180671191489672187e-02 7.232137063018373099e-03 2.105050065060553449e-02 3.611666517266039905e-02 5.095879674883432159e-02 6.521035595248590722e-02 7.861435388603620067e-02 9.095678058792966425e-02 1.020568640973865404e-01 1.117660030240814478e-01 1.199682445960989080e-01 1.265806934084101609e-01 1.315534027333817857e-01 1.348686310085965845e-01 1.365394641224887962e-01 1.366078551760910587e-01 1.351421588630727089e-01 1.322342511009641508e-01 1.279963312120647179e-01 1.225575060844674297e-01 1.160602546274845798e-01 1.086568674509678367e-01 1.005059520696427733e-01 9.176908946924722255e-02 8.260772596572457660e-02 7.318038975881148434e-02 6.364034549128749774e-02 5.413387098285758758e-02 4.479954048699163333e-02 3.576949940278333073e-02 2.717576430036646937e-02 1.917307908791044541e-02 1.203631425987235735e-02 6.725600961095900762e-03 6.498790461367944665e-03 1.047415443974803601e-02 1.493811563591418423e-02 1.899345474580849125e-02 2.245300860520813360e-02 2.527317194411743059e-02 2.745677650268101358e-02 2.902860651723842070e-02 3.002677494437298866e-02 3.049869903535380733e-02 3.049873229764504118e-02 3.008652327386877531e-02 2.932576450345118074e-02 2.828319005105387959e-02 2.702773775652117516e-02 2.562978576953228380e-02 2.416031961882052215e-02 2.268978943810506105e-02 2.128629422241631527e-02 2.001265140730775632e-02 1.892203999422728891e-02 1.805246640996257743e-02 1.742132614767914062e-02
1.263260605872280895e-02 1.265666838259850609e-02 1.253455844672611390e-02 1.226527358399197298e-02 1.185358362890491686e-02 1.131213818225674378e-02 1.066521821030341419e-02 9.955335195803532294e-03 9.254153202219086299e-03 8.677430548516234035e-03 8.394600281522281507e-03 8.605442607510021061e-03 9.465323132225186842e-03 1.102000133188560209e-02 1.322813211230639864e-02 1.602796028751835022e-02 1.937590696560817158e-02 2.325282982538929427e-02 2.765801026132945831e-02 3.260162706065800053e-02 3.809847598452520412e-02 4.416304702649308939e-02 5.080560768486713785e-02 5.802900741000458634e-02 6.582603895779830239e-02 7.417727643511284885e-02 8.304935805356512823e-02 9.239370726666977507e-02 1.021456990061478942e-01 1.122242837357988882e-01 1.225320836903780047e-01 1.329559741085726832e-01 1.433681579660238958e-01 1.536277359060081171e-01 1.635827639807687361e-01 1.730727807567543075e-01 1.819317726929083334e-01 1.899915329462494307e-01 1.970853544331133966e-01 2.030519836663476352e-01 2.077397482186807420e-01 2.110107582649676516e-01 2.127450721635668618e-01 2.128447080640448741e-01 2.112373786572638856e-01 2.078798249574398127e-01 2.027606279294026093e-01 1.959023843429155698e-01 1.873631460063991394e-01 1.772370402956263968e-01 1.656540160619260349e-01 1.527786955025302318e-01 1.388083659498875189e-01 1.239702312746453899e-01 1.085181994770870600e-01 9.272981526675856678e-02 7.690476046531638521e-02 6.136865132620483720e-02 4.649350111200167834e-02 3.277645943453217497e-02 2.115980847654442762e-02 1.424442051665828456e-02 1.570755014180698697e-02 2.195078546697871655e-02 2.857016654196193467e-02 3.423610588341903516e-02 3.863279360582720645e-02 4.178162045657069640e-02 4.389200532412235872e-02 4.532367839079527033e-02 4.656161564633378575e-02 4.816088955971172675e-02 5.063965404535175630e-02 5.434299688731919487e-02 5.935061986755482688e-02 6.548471938067534914e-02 7.239444314583608209e-02 7.965122294193342778e-02 8.681569801654606677e-02 9.347386887928299526e-02 9.925399046559897631e-02 1.038341994501578991e-01 1.069462922381838876e-01 1.083779077323420992e-01 1.079738173616903302e-01 1.056364118696047211e-01 1.013252991639059103e-01 9.505593687460177355e-02 8.689731777254024181e-02 7.696890489966902449e-02 6.543741543558723173e-02 5.251532154405207792e-02 3.846856204179677913e-02 2.367938678317400847e-02 9.418445210743546861e-03 1.097972754514451102e-02 2.602577597610963162e-02 4.175246481786296093e-02 5.716103265876269768e-02 7.188873023573114085e-02 8.566933885401181725e-02 9.828143443616001174e-02 1.095399634182957632e-01 1.192952581112198401e-01 1.274333808061948181e-01 1.338763092106963759e-01 1.385815382820706487e-01 1.415409923039990525e-01 1.427792594618415289e-01 1.423512135763471687e-01 1.403391137424084278e-01 1.368492859020383201e-01 1.320084961157559911e-01 1.259601258743475727e-01 1.188602565412645029e-01 1.108737638621817984e-01 1.021705152236641601e-01 9.292175282181519558e-02 8.329673616825636340e-02 7.345970908694021695e-02 6.356725288972117638e-02 5.376609694836931297e-02 4.419150401268601147e-02 3.496651018931264121e-02 2.620290411421473745e-02 1.800759101869394210e-02 1.051633401019767822e-02 4.232233539099359079e-03 4.243288926971503471e-03 9.150239747798804765e-03 1.379554788366607262e-02 1.778620590385900091e-02 2.107854642781178262e-02 2.368157135851119144e-02 2.562444023025702705e-02 2.694852684371282225e-02 2.770415147771680339e-02 2.794863483433381382e-02 2.774487306170275031e-02 2.716020233902146849e-02 2.626547301291520115e-02 2.513428293339433489e-02 2.384229070812791257e-02 2.246644741757512082e-02 2.108384166460422135e-02 1.976966134520112897e-02 1.859363550240681479e-02 1.761449329522958920e-02 1.687283371006477461e-02 1.638435883925905973e-02 1.613666449633713654e-02
1.222763815433674205e-02 1.235022593843092958e-02 1.233693695747893095e-02 1.218566911671588142e-02 1.190108164515139844e-02 1.149671309981662067e-02 1.099844913952090740e-02 1.045001023882289812e-02 9.920835692327259134e-03 9.514691284343651523e-03 9.371427688236066977e-03 9.647112450797766525e-03 1.046774031819525802e-02 1.188912923710122062e-02 1.390278008657939122e-02 1.647376668047268594e-02 1.957153478313687980e-02 2.318132115068902502e-02 2.730379681429973698e-02 3.195069509404501601e-02 3.713986541646090156e-02 4.289073668628873293e-02 4.922033145413776123e-02 5.613978459182476094e-02 6.365131842101887094e-02 7.174565462078058564e-02 8.039986435555926403e-02 8.957566898811422651e-02 9.921820830892275067e-02 1.092552946020082655e-01 1.195971705110577266e-01 1.301367867971862657e-01 1.407506123947648291e-01 1.512999833145636241e-01 1.616329887141338406e-01 1.715868818823454989e-01 1.809909912116215713e-01 1.896700918752922127e-01 1.974481834350443055e-01 2.041526026126666282e-01 2.096183846699778974e-01 2.136927719870393982e-01 2.162397552641678600e-01 2.171445220498653128e-01 2.163176797517831207e-01 2.136991166359933636e-01 2.092613652600092966e-01 2.030123390338511025e-01 1.949973249861629565e-01 1.853001354709906956e-01 1.740433504025969691e-01 1.613876233655071046e-01 1.475300874716866661e-01 1.327019977714122279e-01 1.171659282199901397e-01 1.012132081935857714e-01 8.516312262657069199e-02 6.936755752228346283e-02 5.423100220268452232e-02 4.027584516403674708e-02 2.834931314615610209e-02 2.018429580194362749e-02 1.837483728676383640e-02 2.217428282946041010e-02 2.776050801219242734e-02 3.300142345325609433e-02 3.719115434335276693e-02 4.019658443202187015e-02 4.216991650509302469e-02 4.346528315579891583e-02 4.459877502196023941e-02 4.618092584466955419e-02 4.878520259813074605e-02 5.277998099852104080e-02 5.822237847457129023e-02 6.488238172779493829e-02 7.235312524746626006e-02 8.016042795205087501e-02 8.783149259873451742e-02 9.492805599094511493e-02 1.010603009679804515e-01 1.058927412980938121e-01 1.091472676342360171e-01 1.106051566605260883e-01 1.101084146176062872e-01 1.075603543412263913e-01 1.029252271295598847e-01 9.622680294199696671e-02 8.754593809430651075e-02 7.701742365570360405e-02 6.482701152353009810e-02 5.121156717456712415e-02 3.647517792707538620e-02 2.111094983586551607e-02 7.705244843356740328e-03 1.505621320783776668e-02 3.102885987472281393e-02 4.735107753859788687e-02 6.325365881748212793e-02 7.837874046681736484e-02 9.245378887119973244e-02 1.052522811766936350e-01 1.165869091008460839e-01 1.263088229637896187e-01 1.343078803134623023e-01 1.405126020953832711e-01 1.448894618304475135e-01 1.474414249012143407e-01 1.482057677916636118e-01 1.472512582476978860e-01 1.446748027598567798e-01 1.405976801448113878e-01 1.351614843994911330e-01 1.285238988228512014e-01 1.208544180267901169e-01 1.123301258573023848e-01 1.031316262045577914e-01 9.343921088498681471e-02 8.342933485305063790e-02 7.327145451092406669e-02 6.312527034146066252e-02 5.313840095565505045e-02 4.344450236751157268e-02 3.416183446018062481e-02 2.539226756955680064e-02 1.722072235092329470e-02 9.715099267119468515e-03 2.928189678443637520e-03 3.119939995027407650e-03 8.388451763096521629e-03 1.288707019916377101e-02 1.662442894010464009e-02 1.962318811737222626e-02 2.191732153287382842e-02 2.355064922527793161e-02 2.457548064441868532e-02 2.505134127681008308e-02 2.504381563111894235e-02 2.462354408893987004e-02 2.386540190660953534e-02 2.284786200860594238e-02 2.165248207926436311e-02 2.036333040178528453e-02 1.906593604558531538e-02 1.784501283545650990e-02 1.677991250962563088e-02 1.593699749527982892e-02 1.535962705858436202e-02 1.505919030993020311e-02 1.501233849274118473e-02 1.516720385623052982e-02
1.177067765345496050e-02 1.197967310344714292e-02 1.206860072854174827e-02 1.203327908488573302e-02 1.187722398363354886e-02 1.161367868002944823e-02 1.126869142435098052e-02 1.088548486311313561e-02 1.052980521836005545e-02 1.029414680673991500e-02 1.029531262548413935e-02 1.065778711652765574e-02 1.148362011660099095e-02 1.282764692145031346e-02 1.469841266306251039e-02 1.707986848826356652e-02 1.995345256686145013e-02 2.330989025916309354e-02 2.715210184558625173e-02 3.149355560915263752e-02 3.635491180692334429e-02 4.176021416034626788e-02 4.773308891802546111e-02 5.429312234033965845e-02 6.145250580309683658e-02 6.921301795114065403e-02 7.756340422913123034e-02 8.647720389697834131e-02 9.591106383763435550e-02 1.058035693178356190e-01 1.160746152303216011e-01 1.266253366166175953e-01 1.373386130892273460e-01 1.480801567390608586e-01 1.587001861772842359e-01 1.690356799530284282e-01 1.789131905955352320e-01 1.881521861956360064e-01 1.965688702669776688e-01 2.039804132835069950e-01 2.102095115574386108e-01 2.150891718502085381e-01 2.184676041839154759e-01 2.202130916450565634e-01 2.202186954481865078e-01 2.184066470490027001e-01 2.147322775565429498e-01 2.091873390184382508e-01 2.018025833930766899e-01 1.926494845682238943e-01 1.818410188250130510e-01 1.695314636614119463e-01 1.559152418617187619e-01 1.412249441783684778e-01 1.257288483075137964e-01 1.097286046406278914e-01 9.355850712550711767e-02 7.758951057752888625e-02 6.224556364239391265e-02 4.805152660592013764e-02 3.576047716824441725e-02 2.662600826441864979e-02 2.242915280505244913e-02 2.355556437371315176e-02 2.756137505777302849e-02 3.201891180777831358e-02 3.579225202364714337e-02 3.852978797475502953e-02 4.029032047666196437e-02 4.140396964651502087e-02 4.241026030920520828e-02 4.397364995812664407e-02 4.672070780110905430e-02 5.103364462095384690e-02 5.693270804609344010e-02 6.412555924121293716e-02 7.214727450027598465e-02 8.048129588682000068e-02 8.862615574878836278e-02 9.612368016055958253e-02 1.025694169968501268e-01 1.076168651977710139e-01 1.109800037728516237e-01 1.124353132748857620e-01 1.118232999031849167e-01 1.090492392992540305e-01 1.040828830255060289e-01 9.695700435769237513e-02 8.776485666674613273e-02 7.665695632856556196e-02 6.383845783848973721e-02 4.957150882037941048e-02 3.420333262348157488e-02 1.838845806069263483e-02 7.377130827595407107e-03 1.925257268837645558e-02 3.598023346928393151e-02 5.281688063568941438e-02 6.912715049249289201e-02 8.455887727626551498e-02 9.883588899481215995e-02 1.117289437511915090e-01 1.230506346214226970e-01 1.326549322205490544e-01 1.404373514374967491e-01 1.463346639836157204e-01 1.503238497119366857e-01 1.524202358655383782e-01 1.526748764697802019e-01 1.511712719564251017e-01 1.480215528385558366e-01 1.433622621121487251e-01 1.373498737660007185e-01 1.301561817056195169e-01 1.219636860147810115e-01 1.129610929286996440e-01 1.033390322175958137e-01 9.328608199066752704e-02 8.298517764627939830e-02 7.261047108049677179e-02 6.232470289719537621e-02 5.227716547738774089e-02 4.260240078369478822e-02 3.342000291900722869e-02 2.483672350045148386e-02 1.695579607853418824e-02 9.922247785573790405e-03 4.319430591912839894e-03 4.274454184397687671e-03 8.375820000480208721e-03 1.228539411505302596e-02 1.554346419694775834e-02 1.810396510067498535e-02 1.998667302952591290e-02 2.123467544775639593e-02 2.190401366030659755e-02 2.205972993690032830e-02 2.177384117319443660e-02 2.112416580581980702e-02 2.019368931724184468e-02 1.907031011907621768e-02 1.784670660003794679e-02 1.661970741304929014e-02 1.548787940811433526e-02 1.454530229534115211e-02 1.386977791361710885e-02 1.350693699880760323e-02 1.345755733947391099e-02 1.367749242939616389e-02 1.409192551678154631e-02 1.461530250850912906e-02
1.132005037824569335e-02 1.159230969365035620e-02 1.176747584461256338e-02 1.183809641589893442e-02 1.180529052559964320e-02 1.168061576074319423e-02 1.148868328544649063e-02 1.127046485854964197e-02 1.108661654092617938e-02 1.101879664232686788e-02 1.116521157841402108e-02 1.162689404126946748e-02 1.248720922314782746e-02 1.379602836049877504e-02 1.556936874012840658e-02 1.780241314843339015e-02 2.048500840428081615e-02 2.361209816463695488e-02 2.718814655698307409e-02 3.122750869110450106e-02 3.575263124906684353e-02 4.079118618776512301e-02 4.637269023040169191e-02 5.252490861001080091e-02 5.927024846663981467e-02 6.662231158242584717e-02 7.458274989615648609e-02 8.313853749466897092e-02 9.225974159429148336e-02 1.018978476808592853e-01 1.119846737329566883e-01 1.224318954751178051e-01 1.331311968836272064e-01 1.439550548863559876e-01 1.547581617991977132e-01 1.653794817286785013e-01 1.756449270060122803e-01 1.853706274920305097e-01 1.943667496223037139e-01 2.024418040079678238e-01 2.094073611387880784e-01 2.150830752369320420e-01 2.193018976320539326e-01 2.219153442487160344e-01 2.227986680030325239e-01 2.218557771821203506e-01 2.190237363151585626e-01 2.142766877579911911e-01 2.076290414381561367e-01 1.991377984798207712e-01 1.889039039902597472e-01 1.770725689412446513e-01 1.638325679995594197e-01 1.494146238938872662e-01 1.340891603735866744e-01 1.181640134687740595e-01 1.019832917683763385e-01 8.592984199240424892e-02 7.043658088701790221e-02 5.601812733678224188e-02 4.334505291712187347e-02 3.337655986499840632e-02 2.737013976361181433e-02 2.600577167078011939e-02 2.804806296015197042e-02 3.134485938245550746e-02 3.445437748013899237e-02 3.677352165107493354e-02 3.823184867958880073e-02 3.911426404654857331e-02 3.997426159008907881e-02 4.152727010214424253e-02 4.444730364043252002e-02 4.911492336931962133e-02 5.549481079322129279e-02 6.322248151333206834e-02 7.177585004093474386e-02 8.060197463895926728e-02 8.917719553890364470e-02 9.702869803524864778e-02 1.037413245990655430e-01 1.089604573472224835e-01 1.123943443176690926e-01 1.138163549712302158e-01 1.130668207508333800e-01 1.100540208148129140e-01 1.047539986576814658e-01 9.720908372091850713e-02 8.752523571079261211e-02 7.586875639877803390e-02 6.246406152594807804e-02 4.759868585301355037e-02 3.166742375368836182e-02 1.556364019803160512e-02 8.691191621812035042e-03 2.344697642719253614e-02 4.078917130649974132e-02 5.804288914707211866e-02 7.466024708158931766e-02 9.029563662715864303e-02 1.046718236071553787e-01 1.175593012995263670e-01 1.287728316383560667e-01 1.381713003215205016e-01 1.456577944618009657e-01 1.511790498456740683e-01 1.547240378750386613e-01 1.563216794743394200e-01 1.560377641902442880e-01 1.539711959351968418e-01 1.502497080187706335e-01 1.450251989318776524e-01 1.384688410659485891e-01 1.307661094902604626e-01 1.221118687071073988e-01 1.127056434084165865e-01 1.027471862581583045e-01 9.243244373866486840e-02 8.195001355494617445e-02 7.147819063141408469e-02 6.118272824273356114e-02 5.121553386546871117e-02 4.171478194114906085e-02 3.280769522291564211e-02 2.461975824163290319e-02 1.730372903750478780e-02 1.114575241460024312e-02 6.994109611654529199e-03 6.632570751484166520e-03 9.133643003199925017e-03 1.206280361964300746e-02 1.460383752586554180e-02 1.656669595452279001e-02 1.792309452516977625e-02 1.869978150089375915e-02 1.894865981204037556e-02 1.873621279675126775e-02 1.813916838407582041e-02 1.724282831246278652e-02 1.614092784115980089e-02 1.493644713775717572e-02 1.374238262412589250e-02 1.267996587204805667e-02 1.186938470334386077e-02 1.140790532531081765e-02 1.133955616512974211e-02 1.163698989424252588e-02 1.221421984874178877e-02 1.296043240353318346e-02 1.376962680288598001e-02 1.455464144047452328e-02
1.096013773606745699e-02 1.125857270799953715e-02 1.149158755976580765e-02 1.164728473078033982e-02 1.172300066780594327e-02 1.172703819818655090e-02 1.168082496743792255e-02 1.162128511820492184e-02 1.160263533927702491e-02 1.169590724849510488e-02 1.198378439509893180e-02 1.254937803383669205e-02 1.346164838087775609e-02 1.476467631937321799e-02 1.647686131633096379e-02 1.859908652486968669e-02 2.112576174324849732e-02 2.405365101601206548e-02 2.738690421353087365e-02 3.113888354242657502e-02 3.533181784976435758e-02 3.999504985818747721e-02 4.516234055902420413e-02 5.086853785517693460e-02 5.714586848262921681e-02 6.402010500205242149e-02 7.150684816298266688e-02 7.960813321993871761e-02 8.830952076358303260e-02 9.757778048188102404e-02 1.073592312316093839e-01 1.175787686927158848e-01 1.281395927890338626e-01 1.389236374268457419e-01 1.497927001899114763e-01 1.605902652760476945e-01 1.711440063648284049e-01 1.812689458844711221e-01 1.907712330391817535e-01 1.994524854609197873e-01 2.071146193999977847e-01 2.135650721371375182e-01 2.186222990607634697e-01 2.221214079200045100e-01 2.239197754523599149e-01 2.239024782007377756e-01 2.219873611731041918e-01 2.181295663662237705e-01 2.123253494549385278e-01 2.046150287422088265e-01 1.950849379074481582e-01 1.838682964920771989e-01 1.711449752369120503e-01 1.571402284127903504e-01 1.421226143260521380e-01 1.264015739349841905e-01 1.103255817516114456e-01 9.428262205510445915e-02 7.870636090371714577e-02 6.409429110950598529e-02 5.104738192543154668e-02 4.033112447645240822e-02 3.286853634919222056e-02 2.932728148514727670e-02 2.923969884282260831e-02 3.103222824385484802e-02 3.320220491377715716e-02 3.492377667127305463e-02 3.597305253570202282e-02 3.656857258703962582e-02 3.726746975846112475e-02 3.883174403273222108e-02 4.197174173243022055e-02 4.704197781530743139e-02 5.392798292305200220e-02 6.218525081008115934e-02 7.123969675843923322e-02 8.051112178289301924e-02 8.946179679164117937e-02 9.761031566977382279e-02 1.045351398910153440e-01 1.098766679467230167e-01 1.133397544784969235e-01 1.146964426942458926e-01 1.137882572752661331e-01 1.105275010888390891e-01 1.048972096174964341e-01 9.694964830725236182e-02 8.680351986213817594e-02 7.464055792400892120e-02 6.070363617829586250e-02 4.530458919869253392e-02 2.888842537118654560e-02 1.270991502711632526e-02 1.107385498068456410e-02 2.753515388491440188e-02 4.535368403928331099e-02 6.291063147648097431e-02 7.972001629346478491e-02 9.544382022344610750e-02 1.098063047390541308e-01 1.225802299288945990e-01 1.335848855801402002e-01 1.426862317190843721e-01 1.497968632450884519e-01 1.548751645162585455e-01 1.579235052079245583e-01 1.589855066284669993e-01 1.581424852997902752e-01 1.555092182550786017e-01 1.512291925174828744e-01 1.454695075764292633e-01 1.384155981527779578e-01 1.302659374399380843e-01 1.212268701675360133e-01 1.115077121332079951e-01 1.013162406169813567e-01 9.085469178704691506e-02 8.031638282337272283e-02 6.988309987759384889e-02 5.972346407386529971e-02 4.999266814605950876e-02 4.083442367475658558e-02 3.238710416227409683e-02 2.479913808523465449e-02 1.826693183078698796e-02 1.312472311870321873e-02 9.970667150615673477e-03 9.319946515948264107e-03 1.050943299675789061e-02 1.227865351349400301e-02 1.390355065031793382e-02 1.510869501534878138e-02 1.581334452063947252e-02 1.601913643579321034e-02 1.576739733818583247e-02 1.512221429000464197e-02 1.416391906291397836e-02 1.298799859025666185e-02 1.170797583765631304e-02 1.046123603047709703e-02 9.412981064083131982e-03 8.742250676381228824e-03 8.586471542989811134e-03 8.963996650664690646e-03 9.762462372692197812e-03 1.081295009877073117e-02 1.196127468667591148e-02 1.309178016381796865e-02 1.412380981771570697e-02 1.500243069141872151e-02
1.079975761689658774e-02 1.107294095991351313e-02 1.132109578224269053e-02 1.152754355997291300e-02 1.168478763599208048e-02 1.179638736191931242e-02 1.187884237939596486e-02 1.196327268610818811e-02 1.209618136601853418e-02 1.233800949855258858e-02 1.275801590141530627e-02 1.342512464043964411e-02 1.439706568568748131e-02 1.571248629664104626e-02 1.738974153884506255e-02 1.943202833856009712e-02 2.183536445508299506e-02 2.459597864377097848e-02 2.771551180583784260e-02 3.120390972629735402e-02 3.508042625486023497e-02 3.937314301320849613e-02 4.411727616737291108e-02 4.935246929878806671e-02 5.511928459082189591e-02 6.145515970808650835e-02 6.839014522689138009e-02 7.594274540281306662e-02 8.411614675987408307e-02 9.289504843114639032e-02 1.022432283571797496e-01 1.121019104327732746e-01 1.223889499160690786e-01 1.329988283218786205e-01 1.438034387302667971e-01 1.546536401303064689e-01 1.653815583785659404e-01 1.758036072485253953e-01 1.857241939007752696e-01 1.949400586885833841e-01 2.032451803809519897e-01 2.104361560402873699e-01 2.163179415632427716e-01 2.207098159601897369e-01 2.234514114632749626e-01 2.244086341147851493e-01 2.234792871429977235e-01 2.205982036925435152e-01 2.157416978593889034e-01 2.089311551117105370e-01 2.002356069958364793e-01 1.897731732045599695e-01 1.777113108703070044e-01 1.642658938028355997e-01 1.496992672035871441e-01 1.343176125390673770e-01 1.184682623838570759e-01 1.025381137828183659e-01 8.695512313100212110e-02 7.219601834217606595e-02 5.880366890172674527e-02 4.741004301428748680e-02 3.871965509103548336e-02 3.330410821544160793e-02 3.109816751343425639e-02 3.112576737119432391e-02 3.207042831567910590e-02 3.298495793925357994e-02 3.349526488728746948e-02 3.373827708417406757e-02 3.426583289994711984e-02 3.588072806020124045e-02 3.930937694548589795e-02 4.484265104277614794e-02 5.225885333381589948e-02 6.103028123169722263e-02 7.054172257326583872e-02 8.019811022625121522e-02 8.945716713540387277e-02 9.783550973036071741e-02 1.049098126188121732e-01 1.103187946832103195e-01 1.137663777132304488e-01 1.150251413494857156e-01 1.139391946435669295e-01 1.104258420390628187e-01 1.044756932112028552e-01 9.615112407241890868e-02 8.558330191442777013e-02 7.296855824242819144e-02 5.856661056084251638e-02 4.271081673928994044e-02 2.589510548236895540e-02 9.941389890627908357e-03 1.391080638355537448e-02 3.141265723627439943e-02 4.956070430529787435e-02 6.729039481660288591e-02 8.416229558758328566e-02 9.984721193858474286e-02 1.140734800040594382e-01 1.266187272735568303e-01 1.373091962097989782e-01 1.460201122173958588e-01 1.526754981009827428e-01 1.572470046418195377e-01 1.597516898471675884e-01 1.602488197847423690e-01 1.588358279302969911e-01 1.556436014801792500e-01 1.508312774306516668e-01 1.445807347437629842e-01 1.370909649058685287e-01 1.285724939200445782e-01 1.192420163167520197e-01 1.093173884021127473e-01 9.901311666262010980e-02 8.853647244800182114e-02 7.808437320332207998e-02 6.784120722873915321e-02 5.797786950144744739e-02 4.865247215781854512e-02 4.001359148413691919e-02 3.220765242308883114e-02 2.539304957167165880e-02 1.976269592352907639e-02 1.556130490716665753e-02 1.302145079426265256e-02 1.210662318524450588e-02 1.231398571885543129e-02 1.296842606265045938e-02 1.358446418264682397e-02 1.391105551779734176e-02 1.384764761933423606e-02 1.337652778947310411e-02 1.252630995577883044e-02 1.135480059795480889e-02 9.943767763462525028e-03 8.404781555929439693e-03 6.902219092479582388e-03 5.701262251806567261e-03 5.183686661528979014e-03 5.597664217398680246e-03 6.744915131223938598e-03 8.251559996160312549e-03 9.858069621694881893e-03 1.141868395208233723e-02 1.284885315150686817e-02 1.409572409609760428e-02 1.512467242521681535e-02 1.591300953874785415e-02
1.095677210535282893e-02 1.114522374168720048e-02 1.135387960825178129e-02 1.156322545947788792e-02 1.176129636443646979e-02 1.194622765847047977e-02 1.212831300297255617e-02 1.233142714323724048e-02 1.259329135354943056e-02 1.296369966876263595e-02 1.349986320616635392e-02 1.425894573866298178e-02 1.528959971953024188e-02 1.662563470331323082e-02 1.828430292218058764e-02 2.026928510528246824e-02 2.257638656180366646e-02 2.519962967986787497e-02 2.813633276524309806e-02 3.139072627706548935e-02 3.497613730319000525e-02 3.891585869279584609e-02 4.324275903184937597e-02 4.799764954048263421e-02 5.322646315204812573e-02 5.897640963052865754e-02 6.529140337126636273e-02 7.220716335255021601e-02 7.974641807725614540e-02 8.791460318847432731e-02 9.669633740400042365e-02 1.060528413187821484e-01 1.159203581802664140e-01 1.262095648420041849e-01 1.368059261932475512e-01 1.475709376221083780e-01 1.583442043129048293e-01 1.689463123589622362e-01 1.791824480042966128e-01 1.888467150367157676e-01 1.977270864552863050e-01 2.056109065792066093e-01 2.122908359485727592e-01 2.175711060225938576e-01 2.212739260480307835e-01 2.232458626275691249e-01 2.233639953798909616e-01 2.215416414298567449e-01 2.177334389815965554e-01 2.119395875581730204e-01 2.042090613682029931e-01 1.946416447165532637e-01 1.833886871797719420e-01 1.706525457002520119e-01 1.566847779724780954e-01 1.417832886326448882e-01 1.262888262357063085e-01 1.105815097572601657e-01 9.507843279571800976e-02 8.023370267871532402e-02 6.654167888911152740e-02 5.453935156136072160e-02 4.478519634210119393e-02 3.774937761133281139e-02 3.354440517427847296e-02 3.165748793457921068e-02 3.110788051632883827e-02 3.097706058388607214e-02 3.078730245678289873e-02 3.059537347269750129e-02 3.094564080829147190e-02 3.267485142114635865e-02 3.648879082404635210e-02 4.255770973504548887e-02 5.052272685893996473e-02 5.977868365235417675e-02 6.968706856236570046e-02 7.965329910374399636e-02 8.914100814413257468e-02 9.767172229044156218e-02 1.048250447915570344e-01 1.102414177387329719e-01 1.136263758537543606e-01 1.147549510098897496e-01 1.134752294190248950e-01 1.097104305068450358e-01 1.034591787095907461e-01 9.479390434101959972e-02 8.385761878316380646e-02 7.085989959538042948e-02 5.607478217924350555e-02 3.985217699279530040e-02 2.272623942428111943e-02 7.463853750788273893e-03 1.684173459051033911e-02 3.496937691852664010e-02 5.328655760830010996e-02 7.104183371104641487e-02 8.783252002078945075e-02 1.033396531349137226e-01 1.172982501240112385e-01 1.294934537056827151e-01 1.397609161236908759e-01 1.479873124542645246e-01 1.541099574114790094e-01 1.581152784135984590e-01 1.600361553955373939e-01 1.599482440928384486e-01 1.579654503735064552e-01 1.542347483755178161e-01 1.489305455487019425e-01 1.422487980407827479e-01 1.344010730505506290e-01 1.256087430184985587e-01 1.160974819911426009e-01 1.060922195719562339e-01 9.581269546624041067e-02 8.546975148606077155e-02 7.526250287000209316e-02 6.537655246477711013e-02 5.598345228870291179e-02 4.724166052956114276e-02 3.929919267816993356e-02 3.229765951657736361e-02 2.637530807973555852e-02 2.166065180362002074e-02 1.823787801161080857e-02 1.606949066499577250e-02 1.492354804780315035e-02 1.441335956661268444e-02 1.414287071185776554e-02 1.381742857395798323e-02 1.326278908062179102e-02 1.239764533662641652e-02 1.120180710704207425e-02 9.693081409143499555e-03 7.912978704877527206e-03 5.919989390622823651e-03 3.796507383191347756e-03 1.758776736375020945e-03 1.569738936708421758e-03 3.582769898670875967e-03 5.787971061696965507e-03 7.928931407794938616e-03 9.933335809564642488e-03 1.175595062816996682e-02 1.336263557947347733e-02 1.472700462690267227e-02 1.582931284142118436e-02 1.665586345947928093e-02 1.719853911826806775e-02
1.152673926568900317e-02 1.157762278672462043e-02 1.168998287276721421e-02 1.184637680485563054e-02 1.203331499822049219e-02 1.224475482753591311e-02 1.248484302665578416e-02 1.276966964139903023e-02 1.312764939665123261e-02 1.359797817584893799e-02 1.422672243382990150e-02 1.506076944968307192e-02 1.614098923541403691e-02 1.749677934197095899e-02 1.914381073783753828e-02 2.108534718695758564e-02 2.331608883795393758e-02 2.582701334410860555e-02 2.861006151127347061e-02 3.166210781002239821e-02 3.498803850586668096e-02 3.860287259822509087e-02 4.253282298324506661e-02 4.681513608535214921e-02 5.149654995320131906e-02 5.663030736509844926e-02 6.227184156898631778e-02 6.847346829149232594e-02 7.527859606810051452e-02 8.271604355087014415e-02 9.079500315791864951e-02 9.950104237428365750e-02 1.087933476436638291e-01 1.186032516484223504e-01 1.288339777980050949e-01 1.393614896243733636e-01 1.500363304387576924e-01 1.606863569908449640e-01 1.711202912728112813e-01 1.811320262718585650e-01 1.905056207002719937e-01 1.990209053311043086e-01 2.064596024950200170e-01 2.126118341164167924e-01 2.172828658047028239e-01 2.202999079807085037e-01 2.215187723930827912e-01 2.208301658907233789e-01 2.181653949086801436e-01 2.135012555246059429e-01 2.068638967254560757e-01 1.983314701945703140e-01 1.880354200590176328e-01 1.761603224779155763e-01 1.629422600957612377e-01 1.486658132139405675e-01 1.336598704100489254e-01 1.182926018150574771e-01 1.029660637620147812e-01 8.811087127394416629e-02 7.418069737024381161e-02 6.164360081809013708e-02 5.095908822520244658e-02 4.251363026699801068e-02 3.648065106651791206e-02 3.264394224907477687e-02 3.038118872492424211e-02 2.894641315447023244e-02 2.785356444772849743e-02 2.711501277616197234e-02 2.728509330205756284e-02 2.922754867108725424e-02 3.355906356200158425e-02 4.024497930042972987e-02 4.876491002849995399e-02 5.845654302543953212e-02 6.868327757294769020e-02 7.886840065192214644e-02 8.849215400926968567e-02 9.708777993029130138e-02 1.042424827409584726e-01 1.096018522278054408e-01 1.128756260083973728e-01 1.138432295589262150e-01 1.123580976443039475e-01 1.083501925099289165e-01 1.018264342515384502e-01 9.286901007541373265e-02 8.163181628188437289e-02 6.833583366222453770e-02 5.326601446780684229e-02 3.678139284544238580e-02 1.943529676052928312e-02 5.694310983017951931e-03 1.964930148162942133e-02 3.808791744124492840e-02 5.639776101020941429e-02 7.401495889452737453e-02 9.056695848960080730e-02 1.057465456860901681e-01 1.192980289154009221e-01 1.310167246062284574e-01 1.407501409997782560e-01 1.483985348470424348e-01 1.539142750936721704e-01 1.572999245321090034e-01 1.586051216926694651e-01 1.579224219495377057e-01 1.553822955523732341e-01 1.511474991842247095e-01 1.454070437161146256e-01 1.383699775959265355e-01 1.302591951447506224e-01 1.213054639398963297e-01 1.117418473014027691e-01 1.017986783366055803e-01 9.169922213135868472e-02 8.165614193223584560e-02 7.186885842328459562e-02 6.252184162798236911e-02 5.378375719776936487e-02 4.580709425287617792e-02 3.872720769940628249e-02 3.265829593223260052e-02 2.768178368128105388e-02 2.382218539584416567e-02 2.101338497762928262e-02 1.907769253323855774e-02 1.774887644715684998e-02 1.673774873529592505e-02 1.579771098340108926e-02 1.475636558393388607e-02 1.351541721051014236e-02 1.203681948607184318e-02 1.032870239834253988e-02 8.438539580929544162e-03 6.463533550847842639e-03 4.614825494924707470e-03 3.446619804471822215e-03 3.822372778419818283e-03 5.428823876572331369e-03 7.442608748124627215e-03 9.507758050220690288e-03 1.148172383615347035e-02 1.328934058795610065e-02 1.488237963387355374e-02 1.622713502274869199e-02 1.729982936141220493e-02 1.808453663158169841e-02 1.857201235687490695e-02 1.875887627317807810e-02
1.255136713014754803e-02 1.243453325883618621e-02 1.240657637577496572e-02 1.245791901996379757e-02 1.257863561863903530e-02 1.276218557151869749e-02 1.300878940379161276e-02 1.332788341188648196e-02 1.373916457374667853e-02 1.427178915949267081e-02 1.496147613033024966e-02 1.584576521921086251e-02 1.695842920796631140e-02 1.832460512951191237e-02 1.995807180946669243e-02 2.186123763331708492e-02 2.402740525953599854e-02 2.644436519054206569e-02 2.909843625291274119e-02 3.197840578526087857e-02 3.507910920807601890e-02 3.840450597252274140e-02 4.197008418872051616e-02 4.580433766560304543e-02 4.994898407863335860e-02 5.445759545480621799e-02 5.939243509962307405e-02 6.481954341871491720e-02 7.080243807848267401e-02 7.739508981201613513e-02 8.463499202801011423e-02 9.253709885997742079e-02 1.010891887679694484e-01 1.102489159809457164e-01 1.199425486207972985e-01 1.300652269291519281e-01 1.404825158609706026e-01 1.510330417691072569e-01 1.615320507132390337e-01 1.717757733413040055e-01 1.815465112642584977e-01 1.906183681618796311e-01 1.987635385994948323e-01 2.057590445319653349e-01 2.113937797046258338e-01 2.154756907249063824e-01 2.178388944994982535e-01 2.183505081329840114e-01 2.169169517084413579e-01 2.134894785550943974e-01 2.080686931784289095e-01 2.007078351324956544e-01 1.915146385016230912e-01 1.806516215894712341e-01 1.683347194017007498e-01 1.548302406084706151e-01 1.404502054924471888e-01 1.255461876850283709e-01 1.105018028987354711e-01 9.572386577589675483e-02 8.163173208221459476e-02 6.864292252584495990e-02 5.714987422408789042e-02 4.747730881088913640e-02 3.980786076454028571e-02 3.408619387188192851e-02 2.997616631352739355e-02 2.698114391438160078e-02 2.472899880225446628e-02 2.327992913694885632e-02 2.326677571389319105e-02 2.557629581781541150e-02 3.060123907848118566e-02 3.798423655450879760e-02 4.704176484894060511e-02 5.709501339254327568e-02 6.754047401886358049e-02 7.783698712824643762e-02 8.749143684331213422e-02 9.605510789880732092e-02 1.031272647176412899e-01 1.083620116852749421e-01 1.114758794148345417e-01 1.122546233679212885e-01 1.105583525445242299e-01 1.063244959149867996e-01 9.956838257521904989e-02 9.038143077907884182e-02 7.892717989687078606e-02 6.543582667795423691e-02 5.019930503087201290e-02 3.357648601020201545e-02 1.610153342257620440e-02 5.267459315893739495e-03 2.217447958755985535e-02 4.064360856595090887e-02 5.875219309215042041e-02 7.605153202462459905e-02 9.219438458750121856e-02 1.068868132027855217e-01 1.198849797885922913e-01 1.309969896775043385e-01 1.400845875310309518e-01 1.470636377143834661e-01 1.519031731669993335e-01 1.546230530663262048e-01 1.552903744648108930e-01 1.540148358925553518e-01 1.509432791358916448e-01 1.462536482782730851e-01 1.401486066309078904e-01 1.328490447547773790e-01 1.245876981563088515e-01 1.156030727865900165e-01 1.061338508699178618e-01 9.641391806214144600e-02 8.666811161899137805e-02 7.710872785015276953e-02 6.793272285736072502e-02 5.931934897072164287e-02 5.142761831498076502e-02 4.439240314239269181e-02 3.831725608242116110e-02 3.326184092818351701e-02 2.922400232720764185e-02 2.612283724438319715e-02 2.379660383119154565e-02 2.202684535013560777e-02 2.058265310005881130e-02 1.926371711851929125e-02 1.792551446341855356e-02 1.648577360140617010e-02 1.492086678020576422e-02 1.326128373191416167e-02 1.159274588836678964e-02 1.006629218691495152e-02 8.909068641153931184e-03 8.389003472233652267e-03 8.667369180323233196e-03 9.655989208348109837e-03 1.110149870764128889e-02 1.275655258055509965e-02 1.444288273842653930e-02 1.604167407000898007e-02 1.747335717453239387e-02 1.868363929051350403e-02 1.963540902898901208e-02 2.030410766777731787e-02 2.067494762467479708e-02 2.074110035836383703e-02 2.050240249243776014e-02
1.401096720289489971e-02 1.372492605645238804e-02 1.353648279339583239e-02 1.344712566924808478e-02 1.345509284927444774e-02 1.355812556263154278e-02 1.375662037235080883e-02 1.405646145406322378e-02 1.447083153677231233e-02 1.502043877358636217e-02 1.573186252915996508e-02 1.663415988400985049e-02 1.775444004606458251e-02 1.911356208774437487e-02 2.072312663019779469e-02 2.258444048038895854e-02 2.468943639019547526e-02 2.702304055293359292e-02 2.956637007590252886e-02 3.230029263605312811e-02 3.520908056986100931e-02 3.828400774896836833e-02 4.152673811261557713e-02 4.495226553747205117e-02 4.859103212441570618e-02 5.248973279947170140e-02 5.671027709764311225e-02 6.132649550007569783e-02 6.641848889843704473e-02 7.206498917008917482e-02 7.833458808388180095e-02 8.527700416653391513e-02 9.291554734064859378e-02 1.012416147370637926e-01 1.102115651629589771e-01 1.197458786085090765e-01 1.297302438010203840e-01 1.400181477411286679e-01 1.504346023054324577e-01 1.607807520738963603e-01 1.708392054413105376e-01 1.803799916023439975e-01 1.891670669401989968e-01 1.969652848978295512e-01 2.035477153475615530e-01 2.087031630016931150e-01 2.122436970711534809e-01 2.140119713846646843e-01 2.138880890441564042e-01 2.117957508029743585e-01 2.077074233135027537e-01 2.016482731494360914e-01 1.936986353324120502e-01 1.839948203838474294e-01 1.727281098210951271e-01 1.601418426190162614e-01 1.465265469284430244e-01 1.322131078513895108e-01 1.175639554223180117e-01 1.029621534715373238e-01 8.879797157549217113e-02 7.545187596928942808e-02 6.327175605389134816e-02 5.254097908541648793e-02 4.343482283434149660e-02 3.597221716130729469e-02 2.999440167055923701e-02 2.523102717473808126e-02 2.150884385510045543e-02 1.908988123828578992e-02 1.888242489015691875e-02 2.180624119175433862e-02 2.774579434494187438e-02 3.588203942280326908e-02 4.542103291576519986e-02 5.573013275205797312e-02 6.627157775997721822e-02 7.655520037757913843e-02 8.612286224632273446e-02 9.454934084658746241e-02 1.014500434635331738e-01 1.064908203723076152e-01 1.093975384060585365e-01 1.099641801748238168e-01 1.080587832768856033e-01 1.036268494349934371e-01 9.669206984766803847e-02 8.735438890292493430e-02 7.578560238895813705e-02 6.222293764377061914e-02 4.696176049925980533e-02 3.035243700347383874e-02 1.285858514205619543e-02 6.244936197617735954e-03 2.428162235883936718e-02 4.250548664480317818e-02 6.020067994373808767e-02 7.698689277879199044e-02 9.253820742036875102e-02 1.065753506483767959e-01 1.188687647942899550e-01 1.292418401237962478e-01 1.375728023898369623e-01 1.437949793558709333e-01 1.478954680820760981e-01 1.499123390972294245e-01 1.499305737132956284e-01 1.480769664392957430e-01 1.445142443060533910e-01 1.394346622195893892e-01 1.330533300513573880e-01 1.256015143462027306e-01 1.173201360615837435e-01 1.084536554201040032e-01 9.924449350764116828e-02 8.992808155002632309e-02 8.072853989216251247e-02 7.185484619330176348e-02 6.349712192588727322e-02 5.582231923565056375e-02 4.896817280257523969e-02 4.303408926517053590e-02 3.806846024743104628e-02 3.405477214577529860e-02 3.090355556984598212e-02 2.845955667574033565e-02 2.652779734848845564e-02 2.491039561540035752e-02 2.343958895182877977e-02 2.199745830581175191e-02 2.052237020813633267e-02 1.900751281804675258e-02 1.749679958910839092e-02 1.608034719980857424e-02 1.488694925590417460e-02 1.406490234558047288e-02 1.374130845997553751e-02 1.396828569394508411e-02 1.469485689220303634e-02 1.579199095021313615e-02 1.710469276526021404e-02 1.849051648885521176e-02 1.983411488239892467e-02 2.104755308383782220e-02 2.206593383729492028e-02 2.284271104299406482e-02 2.334591189325942173e-02 2.355531672060145673e-02 2.346036589634888092e-02 2.305856859101528336e-02 2.235425484656515874e-02
1.584321472146760224e-02 1.540917225345279050e-02 1.506456361876836597e-02 1.482144612473092031e-02 1.468797053869979816e-02 1.466960458759200038e-02 1.477116551465869863e-02 1.499919500695080614e-02 1.536401005809684590e-02 1.588075197431958185e-02 1.656895237592810599e-02 1.745051762154550129e-02 1.854652138101856723e-02 1.987361675391561416e-02 2.144102106178515793e-02 2.324879593379641785e-02 2.528768202132594678e-02 2.754032222460769952e-02 2.998350443936573934e-02 3.259107169301814211e-02 3.533726645822781592e-02 3.820038167529517248e-02 4.116662395212449671e-02 4.423404136885144416e-02 4.741623847524566865e-02 5.074541630218135091e-02 5.427407837156456721e-02 5.807461386429498690e-02 6.223602271040258593e-02 6.685739824982016299e-02 7.203845183251658679e-02 7.786818353847187180e-02 8.441343090918540515e-02 9.170912768323910558e-02 9.975159947966076579e-02 1.084953743210519406e-01 1.178532041147229009e-01 1.276985605995434592e-01 1.378698144644211754e-01 1.481754840932745232e-01 1.584001788476364914e-01 1.683110520892732165e-01 1.776646858015999975e-01 1.862143612201908882e-01 1.937176533555538538e-01 1.999442454967843563e-01 2.046838098103080650e-01 2.077537525781771033e-01 2.090065834799721411e-01 2.083366408913720769e-01 2.056858911656212485e-01 2.010485200157527408e-01 1.944740483450076163e-01 1.860687321682248652e-01 1.759950443455000069e-01 1.644690805696533697e-01 1.517557764647550211e-01 1.381618555488357547e-01 1.240264316897710523e-01 1.097091389968597869e-01 9.557552576507431785e-02 8.197921113107853319e-02 6.924003988089495742e-02 5.761756676990116566e-02 4.728079033953420940e-02 3.828049236301529074e-02 3.054291044319377632e-02 2.392500403456903138e-02 1.840993204773145805e-02 1.458816327790299523e-02 1.414564885350594672e-02 1.810375316408838198e-02 2.519598293213098222e-02 3.407421078431119993e-02 4.398071776955461004e-02 5.440224098127942332e-02 6.489258889718083068e-02 7.502275235152926214e-02 8.437521534360460651e-02 9.255247948469814967e-02 9.918966264835694935e-02 1.039673832909452089e-01 1.066232900308827641e-01 1.069614108379828982e-01 1.048588667096529703e-01 1.002697110823571602e-01 9.322581639764090933e-02 8.383486562589707869e-02 7.227562862922363995e-02 5.879081458433969148e-02 4.367790740752623690e-02 2.727864938608463505e-02 9.971138174031423870e-03 7.894920743797708904e-03 2.584600744512579804e-02 4.353808618819567100e-02 6.058904650008686138e-02 7.665224108334088571e-02 9.141908361168607500e-02 1.046259929951713075e-01 1.160598498489189973e-01 1.255615998035811143e-01 1.330279675612545676e-01 1.384113514549264734e-01 1.417180376639268491e-01 1.430049263357744960e-01 1.423750015680275982e-01 1.399718040143806963e-01 1.359731791450420335e-01 1.305845764137254228e-01 1.240321652436672389e-01 1.165560128571991039e-01 1.084035352977979622e-01 9.982338273831363462e-02 9.105984502376804346e-02 8.234774816996622004e-02 7.390763447346225534e-02 6.594075601883009341e-02 5.862307876468760698e-02 5.209723967270964151e-02 4.646165910789876174e-02 4.175753942291470650e-02 3.795769206061866408e-02 3.496445041870814563e-02 3.262319157286024118e-02 3.075074741608540760e-02 2.916917438847373839e-02 2.773328470651794178e-02 2.634603404464805690e-02 2.496277092931448865e-02 2.358841348483384226e-02 2.227086100578712369e-02 2.109146216220400549e-02 2.015086815550319252e-02 1.954789284749793368e-02 1.935258199819030536e-02 1.958246950066630521e-02 2.019502053304986222e-02 2.110071406215170697e-02 2.218720810902174989e-02 2.334118310749362310e-02 2.446144626982857048e-02 2.546411313631678427e-02 2.628312152488566922e-02 2.686872692557108061e-02 2.718543075233144715e-02 2.720995861657646633e-02 2.692948559234929762e-02 2.634013604820172050e-02 2.544573669706628322e-02 2.425680475816875334e-02
1.796804518931708478e-02 1.741992812680479355e-02 1.694109641667923202e-02 1.655154577208597586e-02 1.626827701078335103e-02 1.610531801724374504e-02 1.607444773911061164e-02 1.618651610032274465e-02 1.645299361956194598e-02 1.688720189762617924e-02 1.750467414941339617e-02 1.832231181396401856e-02 1.935638528336451614e-02 2.061983180049627509e-02 2.211955148843108149e-02 2.385437815695497926e-02 2.581414235954932260e-02 2.797991536522706144e-02 3.032529045955190475e-02 3.281848443017006817e-02 3.542508531840667108e-02 3.811135316294276404e-02 4.084803627686247468e-02 4.361466413017778959e-02 4.640420424053982168e-02 4.922781450031456230e-02 5.211917912352206916e-02 5.513760458149968152e-02 5.836874929569121212e-02 6.192173849197880886e-02 6.592171988508746527e-02 7.049783085064181831e-02 7.576794824753170510e-02 8.182289633884701208e-02 8.871321460606738929e-02 9.644077300537821917e-02 1.049559120223614722e-01 1.141592908202945233e-01 1.239068988655983722e-01 1.340167520069996121e-01 1.442762768615763469e-01 1.544499015885967830e-01 1.642867203053568759e-01 1.735282576740325711e-01 1.819163835254663242e-01 1.892013783856250075e-01 1.951500753061647941e-01 1.995539274544215480e-01 2.022367867646014394e-01 2.030621313797424665e-01 2.019394499360738227e-01 1.988294788045083250e-01 1.937479933381320574e-01 1.867678744677595537e-01 1.780192052328605501e-01 1.676871943133299570e-01 1.560077698127845802e-01 1.432607286490306109e-01 1.297603548465655066e-01 1.158434229316237102e-01 1.018544749758213824e-01 8.812821936565928826e-02 7.496893111195165882e-02 6.262707992464876250e-02 5.127461459483115963e-02 4.098336528041837679e-02 3.171745335238426028e-02 2.336482430695275073e-02 1.588473929998480971e-02 9.966376798192184971e-03 9.145512082812614144e-03 1.487700421557192412e-02 2.324690638031839257e-02 3.272142540286216567e-02 4.280561546727795763e-02 5.315488140811702039e-02 6.342299811142475263e-02 7.324434015825995181e-02 8.224427230924799548e-02 9.005581753071077722e-02 9.633676141648325753e-02 1.007852379614024296e-01 1.031529681033583473e-01 1.032557144610535688e-01 1.009807006952191388e-01 9.629087477366016223e-02 8.922601711162476967e-02 7.990082056615598061e-02 6.850021301295405873e-02 5.527241453705915991e-02 4.052087063603335149e-02 2.460031073131142831e-02 8.004062350476405865e-03 9.655088855257719718e-03 2.675141054080284325e-02 4.360413440336068785e-02 5.976069719050239315e-02 7.487739043961830210e-02 8.865802608708710231e-02 1.008550405219882651e-01 1.112734345169897748e-01 1.197735999550306046e-01 1.262724273984124623e-01 1.307426429041921301e-01 1.332104921308365497e-01 1.337519711485847251e-01 1.324878515713639737e-01 1.295777758934330837e-01 1.252137111233743438e-01 1.196130461614380025e-01 1.130116005626851383e-01 1.056567770566416431e-01 9.780103166114295643e-02 8.969574197560871431e-02 8.158540729370832023e-02 7.370188968338016455e-02 6.625809347842637198e-02 5.944014642252091335e-02 5.339705357515815015e-02 4.822753740605221356e-02 4.396606386431825553e-02 4.057360485397250999e-02 3.794073951938637529e-02 3.590724982924093506e-02 3.429377507012495996e-02 3.293442754659359206e-02 3.170046606365727049e-02 3.051167033071344389e-02 2.933755215358632013e-02 2.819212584246128320e-02 2.712481444196179758e-02 2.620826485886639662e-02 2.552284763688700969e-02 2.513835931092830989e-02 2.509602149743257737e-02 2.539641437626897688e-02 2.599818134636130637e-02 2.682739278792826976e-02 2.779237656549904054e-02 2.879786311351732048e-02 2.975498147488995354e-02 3.058671798798144256e-02 3.123001140462964773e-02 3.163586097355169935e-02 3.176845816767168151e-02 3.160393847566128622e-02 3.112905996394182279e-02 3.033995291290428331e-02 2.924100953331104299e-02 2.784396055967753095e-02 2.616719943410416790e-02
2.030357963351445139e-02 1.968050197963650688e-02 1.909922767748880451e-02 1.858472424894635350e-02 1.816044339567102553e-02 1.784774036568981953e-02 1.766567718059235126e-02 1.763129288422845761e-02 1.776026489203924238e-02 1.806769215129955947e-02 1.856859534155951008e-02 1.927774387406561152e-02 2.020861465611868690e-02 2.137159739129495736e-02 2.277184584719886898e-02 2.440730014397327063e-02 2.626733008345567832e-02 2.833224688711338465e-02 3.057372518761152652e-02 3.295605725887204573e-02 3.543814143402473221e-02 3.797614904086254323e-02 4.052687138092930103e-02 4.305178566691938297e-02 4.552187458223144051e-02 4.792316783377460754e-02 5.026281600679042422e-02 5.257521650082340459e-02 5.492725552407742851e-02 5.742114094913583489e-02 6.019277655650837056e-02 6.340362124617798800e-02 6.722508032962748459e-02 7.181689950457315064e-02 7.730389518269820126e-02 8.375677432169545411e-02 9.118141597240025931e-02 9.951756282588215818e-02 1.086447220281046289e-01 1.183918710117979195e-01 1.285481792808411405e-01 1.388732647498411299e-01 1.491065883406890447e-01 1.589761588158531969e-01 1.682068722699051611e-01 1.765287421767018083e-01 1.836851313368862426e-01 1.894409514366443004e-01 1.935906775006919767e-01 1.959659390478922236e-01 1.964423948365436601e-01 1.949455696111311864e-01 1.914553255059867343e-01 1.860086545721881535e-01 1.787005092507839010e-01 1.696824310750774389e-01 1.591587901495273016e-01 1.473805037223752668e-01 1.346361555940167598e-01 1.212404845618128973e-01 1.075202508215110792e-01 9.379754152902099185e-02 8.037069353886562573e-02 6.749331146464224163e-02 5.535255462180561914e-02 4.404923799384699579e-02 3.358455667472755313e-02 2.386168790845595578e-02 1.472077316850274598e-02 6.162862207907039529e-03 4.492971760728734464e-03 1.294279296879284960e-02 2.226479064811265340e-02 3.199181643442203238e-02 4.198069270541720382e-02 5.203309929961648372e-02 6.188639790285930392e-02 7.123164641333375180e-02 7.973587396515405268e-02 8.706398062639882085e-02 9.289873392420654186e-02 9.695819757014928486e-02 9.901022855881842777e-02 9.888381240966161168e-02 9.647710054516045464e-02 9.176211422832469822e-02 8.478620576022152799e-02 7.567054692275235195e-02 6.460624444033630231e-02 5.184959609761674582e-02 3.772193811990615792e-02 2.264767060413700947e-02 7.814147718647804913e-03 1.128326651272844316e-02 2.689399354670879774e-02 4.256852546056550529e-02 5.755983337051210486e-02 7.149399976557685443e-02 8.408002125298097429e-02 9.508540666517496798e-02 1.043341477820576430e-01 1.117073574912624961e-01 1.171432256262982946e-01 1.206355693726392786e-01 1.222309017113312329e-01 1.220241606689566466e-01 1.201533361555384566e-01 1.167932747552645478e-01 1.121489575631074154e-01 1.064485377437178887e-01 9.993639135232200432e-02 9.286636887928705064e-02 8.549531890794294375e-02 7.807676157382714699e-02 7.085428656571059192e-02 6.405383826427767102e-02 5.787366350572802770e-02 5.247078957756507595e-02 4.794433957527165918e-02 4.431945470962816297e-02 4.153974154010026815e-02 3.947652166426275644e-02 3.795612951360835541e-02 3.679624727076090396e-02 3.583815843723339722e-02 3.496666373631290153e-02 3.411700373031917310e-02 3.327238395469662297e-02 3.245594114455428031e-02 3.171946110273700381e-02 3.112979987777984153e-02 3.075367475907217138e-02 3.064239111232846050e-02 3.081943766164832454e-02 3.127425771624972595e-02 3.196381482995459822e-02 3.282058201842646961e-02 3.376344872371590117e-02 3.470804974456504627e-02 3.557452833181050378e-02 3.629234831853163368e-02 3.680268690668502679e-02 3.705918473088386927e-02 3.702772089003639883e-02 3.668567739843893449e-02 3.602098189719361854e-02 3.503110043917877225e-02 3.372208783725044040e-02 3.210777895378377073e-02 3.020921368620217359e-02 2.805443596889112268e-02
2.277221443445203233e-02 2.211450433715071717e-02 2.146706217592536312e-02 2.085736462026375332e-02 2.031281316694591443e-02 1.985998783329584461e-02 1.952401592985763754e-02 1.932816059452416649e-02 1.929368333425028961e-02 1.943993002975989010e-02 1.978446158568783475e-02 2.034296404915210063e-02 2.112869530632316417e-02 2.215137413884821563e-02 2.341563438316047324e-02 2.491934669218700410e-02 2.665216956550519461e-02 2.859462296621326574e-02 3.071784525514601599e-02 3.298407632949741652e-02 3.534785163866961677e-02 3.775789359162341763e-02 4.015972476563293286e-02 4.249907557022061105e-02 4.472619958943212237e-02 4.680122864804203697e-02 4.870067541125671501e-02 5.042508034808933226e-02 5.200751993855116939e-02 5.352211874442566047e-02 5.509071930184712002e-02 5.688452961749838888e-02 5.911651739748856327e-02 6.202102908195704367e-02 6.582118371974354787e-02 7.069135168687158688e-02 7.672676755596917475e-02 8.392986150856553140e-02 9.221434771005306008e-02 1.014206082332381742e-01 1.113343486935393506e-01 1.217034293569077275e-01 1.322513215341340476e-01 1.426877124536357067e-01 1.527173818488818391e-01 1.620483064279483187e-01 1.703995641199671507e-01 1.775092580813425747e-01 1.831424261077833626e-01 1.870987370907262748e-01 1.892196791532861355e-01 1.893948940954146010e-01 1.875672965005436843e-01 1.837366252571805691e-01 1.779611052836571339e-01 1.703569441535234541e-01 1.610954485814946602e-01 1.503976156529133190e-01 1.385261296941772691e-01 1.257747756470347644e-01 1.124553659929618948e-01 9.888238305928452598e-02 8.535569398524577023e-02 7.214196660497657065e-02 5.945591076203702446e-02 4.744334891683069100e-02 3.616962478795284625e-02 2.561992761766192228e-02 1.573125544463372522e-02 6.645991635128760747e-03 4.867328404837018702e-03 1.333869623096882971e-02 2.257540219683343286e-02 3.202804194630323037e-02 4.158127001380765297e-02 5.108114044622544953e-02 6.031139057128764164e-02 6.900615519304939549e-02 7.687023614313949482e-02 8.360059888818965890e-02 8.890671048409228006e-02 9.252858699434704515e-02 9.425195195362102984e-02 9.392017737803186328e-02 9.144285288749702534e-02 8.680098580770080618e-02 8.004903083539652298e-02 7.131427511250981732e-02 6.079486149504716164e-02 4.876016801371881731e-02 3.556816090467644631e-02 2.178898391333718848e-02 9.577147649717657543e-03 1.270979895517222215e-02 2.619348689237583835e-02 4.030456623313992404e-02 5.383554395570123996e-02 6.633928376394584991e-02 7.751817278938234745e-02 8.715154852032959421e-02 9.508186694831488595e-02 1.012112230679859531e-01 1.054994070469218309e-01 1.079613636953014044e-01 1.086635435501196734e-01 1.077191425987572004e-01 1.052824210275263850e-01 1.015423709504151006e-01 9.671602679506793865e-02 9.104169352133784088e-02 8.477229937824873329e-02 7.816893434088942327e-02 7.149436346287332822e-02 6.500584502114940821e-02 5.894592999479120882e-02 5.352932296916389915e-02 4.892421184774697895e-02 4.522926823577295280e-02 4.245343001529167104e-02 4.051085774680267954e-02 3.924020547475962767e-02 3.844383974874289456e-02 3.793068772672898714e-02 3.754748187832712691e-02 3.719332379011739548e-02 3.682075778878943911e-02 3.642875023664225026e-02 3.605154035035888077e-02 3.574538177308411724e-02 3.557417465930279993e-02 3.559508601451269461e-02 3.584599782429800929e-02 3.633711782571099475e-02 3.704849383323703671e-02 3.793345835007176647e-02 3.892618610532148915e-02 3.995070581059419895e-02 4.092912488234353580e-02 4.178788635948518793e-02 4.246184851116977660e-02 4.289652766222834535e-02 4.304901292804608204e-02 4.288801812678562364e-02 4.239342261093828612e-02 4.155554344008794559e-02 4.037430183089370239e-02 3.885839978653592847e-02 3.702460458932051862e-02 3.489724812414714272e-02 3.250809085402502074e-02 2.989679607311256093e-02
2.530144954255975423e-02 2.464896989929914878e-02 2.397325784539917903e-02 2.330246489797101889e-02 2.266585875360923458e-02 2.209312366805371922e-02 2.161362454386159607e-02 2.125569794208843552e-02 2.104603373052613483e-02 2.100918246686016982e-02 2.116716280250987431e-02 2.153906870679684477e-02 2.214052849333264170e-02 2.298288759339540965e-02 2.407208357294058493e-02 2.540731532461495620e-02 2.697971266602294110e-02 2.877124153200456835e-02 3.075403653794267500e-02 3.289027808342023795e-02 3.513267000548980085e-02 3.742554881804908279e-02 3.970666602418888164e-02 4.190971930394188361e-02 4.396775618973845084e-02 4.581763026422686763e-02 4.740575253976694187e-02 4.869544013930964671e-02 4.967618503361780069e-02 5.037504683553466200e-02 5.086988300628510901e-02 5.130283302272734686e-02 5.188983287198700722e-02 5.291806708868973530e-02 5.472081734762377497e-02 5.762450809338079405e-02 6.187999048112215184e-02 6.760780922572819096e-02 7.478280499706131679e-02 8.325667918464220441e-02 9.279666118367099759e-02 1.031204001332471365e-01 1.139198393160686523e-01 1.248756781411763800e-01 1.356664307206968123e-01 1.459752692406315888e-01 1.554964334019059147e-01 1.639419375218833241e-01 1.710486938752307784e-01 1.765858536623219066e-01 1.803620163767732654e-01 1.822318960324779413e-01 1.821020186765903992e-01 1.799350413050930242e-01 1.757523195513261416e-01 1.696344065473631424e-01 1.617192358344095582e-01 1.521978251091290479e-01 1.413074332463052363e-01 1.293222101343531605e-01 1.165415010510219007e-01 1.032761173629113682e-01 8.983309549721157916e-02 7.649981057033632126e-02 6.352896389621189022e-02 5.112739110038749812e-02 3.945540749849111434e-02 2.865639542652340110e-02 1.899778754522241445e-02 1.157490946309168781e-02 1.040972722619781278e-02 1.624347683475551446e-02 2.429627942572082713e-02 3.290816318761273507e-02 4.166148669512057673e-02 5.033971333393628261e-02 5.873290156299044995e-02 6.660307886524900745e-02 7.368803062991503838e-02 7.971639614119888084e-02 8.442558352808786359e-02 8.757910300841890983e-02 8.898174927992689998e-02 8.849187378705231088e-02 8.603042214346530436e-02 8.158672129961795638e-02 7.522133410569853407e-02 6.706685918211890973e-02 5.732891358083199579e-02 4.629392711120772219e-02 3.436895669731325487e-02 2.228801917801304794e-02 1.254468821062386212e-02 1.398504433217601095e-02 2.461825044123637160e-02 3.670524901590466876e-02 4.844741411167410167e-02 5.926020490940848290e-02 6.881843772352715105e-02 7.690565382413146189e-02 8.337970393314567130e-02 8.816216236473797818e-02 9.123332830487508593e-02 9.262813528983036837e-02 9.243164584232885228e-02 9.077384725843405666e-02 8.782384633949406882e-02 8.378371400648786105e-02 7.888227674953458834e-02 7.336911046502322953e-02 6.750882298637224388e-02 6.157530844100943951e-02 5.584484788742063999e-02 5.058559918156613211e-02 4.603960492252271580e-02 4.239400126774804656e-02 3.974447782559787506e-02 3.806676419190943572e-02 3.721900848509806375e-02 3.698285558529773587e-02 3.712335836691157964e-02 3.743868349193401474e-02 3.778569530230178886e-02 3.808463076815214038e-02 3.831178596791914165e-02 3.848700501955903269e-02 3.865930985625960770e-02 3.889197173650486838e-02 3.924785065520861038e-02 3.977626590907464704e-02 4.050317723198171987e-02 4.142629782927587101e-02 4.251567863414861675e-02 4.371880517716965342e-02 4.496820340628654433e-02 4.618944125502115472e-02 4.730803912721471410e-02 4.825463258731856747e-02 4.896836421597038774e-02 4.939880582682887322e-02 4.950679834539655627e-02 4.926455864464814038e-02 4.865532483860732921e-02 4.767273744137131425e-02 4.632009914735341766e-02 4.460962337732982813e-02 4.256177015771205746e-02 4.020477801223088649e-02 3.757453812583860103e-02 3.471503693072406499e-02 3.167974542313820030e-02
2.782301239314873692e-02 2.721451918506983397e-02 2.654867515106847098e-02 2.585296626849625801e-02 2.515692448606071663e-02 2.449154529628668961e-02 2.388860528937411173e-02 2.337990343142648877e-02 2.299646000567878365e-02 2.276770973646735641e-02 2.272071394607234548e-02 2.287938874161023206e-02 2.326371113656966819e-02 2.388884309633066555e-02 2.476412603001664284e-02 2.589194990851939257e-02 2.726657141723802177e-02 2.887301053687203398e-02 3.068617175775827099e-02 3.267031706439126049e-02 3.477898378167378762e-02 3.695541343345690871e-02 3.913354951603291443e-02 4.123967372517592378e-02 4.319477919304971075e-02 4.491782599297423212e-02 4.633009525645688520e-02 4.736096798066572605e-02 4.795562342866428740e-02 4.808539716482523874e-02 4.776183646110212372e-02 4.705565266447484657e-02 4.612110728476543492e-02 4.522302709089197348e-02 4.475430526067209619e-02 4.521579074593760211e-02 4.712502743201471556e-02 5.086460051165558882e-02 5.656201168486443137e-02 6.408884344035196967e-02 7.315195780261318781e-02 8.338862366683000293e-02 9.442175031036760535e-02 1.058812950230691302e-01 1.174096885296670723e-01 1.286628815066224452e-01 1.393118868038091540e-01 1.490461432422073851e-01 1.575786157780861563e-01 1.646520966060255886e-01 1.700460767436497156e-01 1.735835753222540745e-01 1.751373621492892663e-01 1.746350662246914653e-01 1.720627265165065034e-01 1.674664140556879899e-01 1.609516390380947293e-01 1.526803549174391150e-01 1.428654847697440333e-01 1.317630260029544753e-01 1.196619447656956242e-01 1.068722696134663391e-01 9.371208061629138220e-02 8.049457634985673904e-02 6.751737087832562767e-02 5.505841292526295061e-02 4.338884750216430441e-02 3.283078047137370087e-02 2.394126199800385157e-02 1.797768488184302640e-02 1.696309768626142953e-02 2.086889956489168182e-02 2.728273458362721893e-02 3.462154239149706908e-02 4.224418591659100108e-02 4.984319345586860073e-02 5.719399692999246887e-02 6.407673372689270952e-02 7.025894733006098070e-02 7.550080710076259582e-02 7.956855895460024364e-02 8.225005519862994829e-02 8.336943454563520983e-02 8.279951751031809637e-02 8.047128279469045742e-02 7.638031668442402111e-02 7.059062816953262653e-02 6.323699602551421939e-02 5.452879018228366098e-02 4.476352008822846729e-02 3.437800618703303751e-02 2.415443482828141461e-02 1.612588624942749502e-02 1.528346965380514115e-02 2.224410824163327791e-02 3.170836828630262810e-02 4.127478007421129386e-02 5.011820180667289626e-02 5.784523340949086767e-02 6.422673022395594677e-02 6.912774269398797022e-02 7.248442333661733739e-02 7.429386984514675663e-02 7.460764669332936583e-02 7.352616809074320747e-02 7.119314909394264257e-02 6.779008742483053074e-02 6.353106698682452202e-02 5.865830854043222603e-02 5.343882564570009985e-02 4.816203169632690684e-02 4.313655900137343402e-02 3.868088588776800313e-02 3.509673868986239870e-02 3.261337147688536664e-02 3.131173604781382208e-02 3.107963161753419037e-02 3.165091272651125720e-02 3.270746867370988298e-02 3.397062507629877715e-02 3.524344734139481933e-02 3.641420465843223792e-02 3.744270360789220264e-02 3.834240761920491847e-02 3.916278893085925472e-02 3.997261976039009207e-02 4.084423270957673879e-02 4.183939765630113189e-02 4.299823222237335318e-02 4.433270881841847033e-02 4.582553775677244284e-02 4.743386010457028429e-02 4.909605850364208435e-02 5.073965087416876241e-02 5.228863980050203059e-02 5.366942376849458129e-02 5.481502906651398305e-02 5.566781813640409721e-02 5.618098949261505354e-02 5.631919700635535514e-02 5.605856544195815527e-02 5.538631501068736612e-02 5.430015304735930082e-02 5.280755256037354683e-02 5.092501566372931165e-02 4.867741395668732235e-02 4.609750875602848519e-02 4.322578650933164846e-02 4.011080964608352423e-02 3.681040058222206229e-02 3.339417707351961112e-02
3.027191156638450731e-02 2.974474888440921047e-02 2.912644729987006256e-02 2.844282131827972557e-02 2.772244898861234846e-02 2.699621482464539465e-02 2.629673376381065283e-02 2.565765853048062456e-02 2.511287931670081602e-02 2.469563135775445020e-02 2.443753060842242253e-02 2.436755769187272033e-02 2.451100429755177779e-02 2.488838670137221917e-02 2.551432505826712466e-02 2.639639278409646253e-02 2.753396065700246947e-02 2.891708886585475646e-02 3.052554486617161875e-02 3.232803616365239469e-02 3.428174447112184581e-02 3.633223786588291732e-02 3.841382883635473255e-02 4.045044379964933545e-02 4.235707617070664371e-02 4.404191252057918643e-02 4.540925529107538161e-02 4.636342890927813709e-02 4.681397569921896817e-02 4.668267617749269349e-02 4.591336622413525609e-02 4.448635845562087798e-02 4.244080703805301613e-02 3.991080784254907865e-02 3.718309769629314643e-02 3.477668715233881575e-02 3.349605244399832260e-02 3.429662284314509424e-02 3.784300273591557906e-02 4.414212790647970008e-02 5.270780466606185544e-02 6.293404762718617096e-02 7.427800635285096431e-02 8.628015681837568340e-02 9.853912679462133173e-02 1.106890545695523725e-01 1.223874854056713340e-01 1.333116619926570379e-01 1.431602000688637910e-01 1.516579250344212426e-01 1.585623592556901773e-01 1.636707995366692980e-01 1.668271880504764437e-01 1.679281417840508828e-01 1.669276197589681654e-01 1.638398053941553800e-01 1.587398807747064933e-01 1.517624799007160352e-01 1.430977352451150708e-01 1.329849822393375514e-01 1.217043705563199546e-01 1.095668736809093102e-01 9.690354545613689974e-02 8.405547400489062071e-02 7.136703298579884225e-02 5.918743582809660175e-02 4.789079503834682561e-02 3.793484866406533762e-02 2.998369006281770624e-02 2.502095580605882483e-02 2.394921328633188573e-02 2.647686595500853279e-02 3.124415481873958969e-02 3.707491310677627633e-02 4.331582126951056405e-02 4.961735615242595515e-02 5.574824445982507620e-02 6.150764371485990117e-02 6.669352565590108695e-02 7.109847172925419512e-02 7.451804156936116252e-02 7.676399802125065397e-02 7.767824848379138725e-02 7.714530462971817826e-02 7.510220224026659119e-02 7.154556827008472231e-02 6.653614289777406987e-02 6.020185215485115982e-02 5.274205331199904173e-02 4.443945847709687702e-02 3.569789408288243093e-02 2.716240533045269356e-02 2.008522521435228761e-02 1.691346851945502161e-02 1.940371836201526534e-02 2.536992906217758192e-02 3.223851668189987862e-02 3.879481230467057146e-02 4.448924261428147814e-02 4.903973140528074259e-02 5.229807877827814810e-02 5.420247885296548829e-02 5.475734819976809525e-02 5.402239675934876473e-02 5.210508802546742757e-02 4.915470742471444998e-02 4.535792929997829737e-02 4.093679094762592979e-02 3.615098157336075341e-02 3.130736394846241055e-02 2.677884761353306609e-02 2.302320403730043208e-02 2.054842160368583817e-02 1.971942116862177366e-02 2.047177266441526158e-02 2.232413410981556184e-02 2.471289362935788492e-02 2.722195419705810207e-02 2.960896522295207792e-02 3.176131594640212163e-02 3.365391479713024381e-02 3.531971433121798565e-02 3.682846986486220525e-02 3.826911428324807074e-02 3.973348413017712549e-02 4.130133528791567199e-02 4.302812969939173726e-02 4.493752825116520411e-02 4.701971099086164202e-02 4.923507392306856328e-02 5.152149934448277402e-02 5.380295470023397503e-02 5.599760863054233095e-02 5.802446137784186136e-02 5.980820368616129173e-02 6.128245093038282854e-02 6.239167237053264842e-02 6.309215118360590735e-02 6.335225934952397331e-02 6.315226578098366572e-02 6.248383954462079226e-02 6.134936910810831479e-02 5.976119276705803285e-02 5.774082263855297159e-02 5.531824360921933775e-02 5.253138021733542995e-02 4.942585244169461767e-02 4.605519373962654872e-02 4.248179483751661489e-02 3.877898266403200650e-02 3.503485448926221130e-02
3.258593935619046728e-02 3.217577168593306614e-02 3.164175607908006199e-02 3.100724721144586943e-02 3.029892041921432647e-02 2.954642982858332254e-02 2.878194544495431620e-02 2.803956360128345010e-02 2.735458832817568714e-02 2.676268520510940996e-02 2.629891405955834399e-02 2.599665227791124467e-02 2.588642600378089631e-02 2.599467150611552840e-02 2.634245310037520299e-02 2.694416747447280630e-02 2.780626814192799223e-02 2.892604915622612460e-02 3.029053435502818831e-02 3.187552601981035599e-02 3.364487297734852778e-02 3.555002141841542840e-02 3.752991188289055841e-02 3.951128376481263804e-02 4.140944553204120582e-02 4.312956603236516029e-02 4.456854184035784205e-02 4.561750158168302594e-02 4.616502899219036143e-02 4.610124051154341346e-02 4.532298213784737018e-02 4.374071399476894828e-02 4.128838628760237578e-02 3.793948898468386260e-02 3.373761041387077220e-02 2.886496450752699949e-02 2.381643564179320230e-02 1.982259639893416830e-02 1.923418340312388342e-02 2.368421603412711185e-02 3.203722121820235663e-02 4.264350947422419769e-02 5.453977151015852731e-02 6.716444555606429501e-02 8.011172293911492104e-02 9.303326253901918197e-02 1.056035126157966048e-01 1.175098482641691727e-01 1.284530833417821816e-01 1.381526682105284620e-01 1.463540207144923277e-01 1.528366298515901334e-01 1.574220600903381839e-01 1.599812078414480643e-01 1.604402868595390663e-01 1.587851145034758216e-01 1.550633657202652449e-01 1.493845705032495197e-01 1.419177614318083980e-01 1.328868380052700138e-01 1.225639154382732465e-01 1.112611906969192127e-01 9.932223550472518703e-02 8.711420739632277921e-02 7.502341322043774852e-02 6.345812743503702336e-02 5.286414655114612254e-02 4.375627690420819810e-02 3.674529942624873979e-02 3.246025207896684889e-02 3.121460443544106164e-02 3.263927783733944904e-02 3.587871615279415727e-02 4.012148231630505851e-02 4.482835346885732236e-02 4.967832376326401095e-02 5.446250840442845575e-02 5.901130417165984660e-02 6.315864648385070834e-02 6.673149278589129985e-02 6.955391600976419675e-02 7.145832723066210257e-02 7.229894821874795208e-02 7.196458376350702013e-02 7.038910339886587930e-02 6.755897202780040967e-02 6.351783356305770734e-02 5.836873776519601459e-02 5.227536183319673319e-02 4.546500105516964457e-02 3.823935921878472699e-02 3.100713020426176803e-02 2.436913103813985459e-02 1.928426341351412512e-02 1.704834311329442298e-02 1.816144706555314695e-02 2.138934386045094824e-02 2.520077600866604470e-02 2.868616769097858191e-02 3.139037266981761776e-02 3.309187437421647754e-02 3.369756363937551763e-02 3.319631889908139510e-02 3.163590533830048374e-02 2.910900017891183272e-02 2.574305665715810251e-02 2.169242225215289518e-02 1.713365429140522450e-02 1.227107179677420709e-02 7.397753994884511547e-03 3.523192619891860576e-03 4.838507454509691739e-03 9.045239633000618992e-03 1.332841678999338760e-02 1.728581134201908134e-02 2.081000852648575566e-02 2.387198695639015586e-02 2.649011817950037290e-02 2.872154811937442653e-02 3.065623114393057486e-02 3.240898418986139229e-02 3.410786623211566060e-02 3.587884801889704850e-02 3.782872443936741852e-02 4.003004493758875043e-02 4.251213581827188726e-02 4.526035032980100375e-02 4.822259587995816887e-02 5.131999622775385711e-02 5.445829781562567390e-02 5.753776207896747763e-02 6.046066126587037320e-02 6.313642666565699724e-02 6.548489840400098516e-02 6.743818491156960970e-02 6.894155461368058069e-02 6.995366833177710242e-02 7.044636531660068701e-02 7.040414885648033083e-02 6.982347508613975795e-02 6.871192414093774126e-02 6.708732056291048795e-02 6.497686648519340746e-02 6.241635541533813863e-02 5.944954733087959992e-02 5.612781051264414955e-02 5.251017809841702216e-02 4.866403701022216366e-02 4.466677468106988735e-02 4.060885705905782628e-02 3.659895028810609269e-02
3.470569198679485101e-02 3.444617588093199650e-02 3.403183074117822893e-02 3.348290915151596464e-02 3.282341817396530748e-02 3.208088231759152059e-02 3.128598733313707470e-02 3.047209714438621139e-02 2.967463886171762058e-02 2.893035392917973209e-02 2.827641688021029220e-02 2.774942674559939884e-02 2.738427981632298933e-02 2.721293648151730526e-02 2.726309994137643758e-02 2.755683163029977456e-02 2.810913753112534094e-02 2.892657021479212373e-02 3.000590103082508703e-02 3.133292292840372112e-02 3.288144599820224528e-02 3.461254613008746955e-02 3.647412415988750267e-02 3.840082969332284102e-02 4.031440015117895154e-02 4.212446027080107153e-02 4.372981911634268165e-02 4.502028992236279531e-02 4.587904275811906241e-02 4.618548145810656008e-02 4.581861530558135887e-02 4.466087388229556671e-02 4.260229274267678806e-02 3.954498376672724302e-02 3.540781373035006147e-02 3.013130964095568631e-02 2.368329387501310473e-02 1.606882981519898099e-02 7.387653821045204149e-03 3.310218517133209273e-03 1.378567733288875614e-02 2.550841450339902047e-02 3.796674402176049984e-02 5.093383891596996865e-02 6.417185621952525842e-02 7.742229600578766358e-02 9.040990223273367987e-02 1.028496611043589748e-01 1.144552588674621341e-01 1.249484058113731894e-01 1.340685991043970293e-01 1.415829095840061558e-01 1.472953648321098652e-01 1.510554951268748836e-01 1.527656214903037046e-01 1.523865013582250405e-01 1.499410104251699405e-01 1.455156310121151486e-01 1.392596398129240798e-01 1.313820440264521217e-01 1.221465100583584568e-01 1.118647722421713953e-01 1.008893108671608946e-01 8.960644280802278205e-02 7.843127380334354026e-02 6.780576098484086822e-02 5.819887929100018426e-02 5.009969014636583146e-02 4.397559914059284703e-02 4.015470443379700466e-02 3.865176718777595805e-02 3.910213454021910923e-02 4.092966387617549134e-02 4.359307189964832518e-02 4.670724511169281612e-02 5.003331092774089550e-02 5.341977855690856203e-02 5.674753592560034809e-02 5.989526246670553999e-02 6.272542804471578637e-02 6.508566997635988061e-02 6.681930813280831383e-02 6.777959595931401515e-02 6.784386739826651913e-02 6.692530103202878888e-02 6.498122530680053299e-02 6.201767799583282614e-02 5.809040829970857356e-02 5.330280297048634042e-02 4.780144574225669851e-02 4.177029969862341291e-02 3.542502848356380435e-02 2.901021776162900426e-02 2.280554545924375759e-02 1.715568976110440000e-02 1.255470388584765257e-02 9.754554526852780502e-03 9.331940339310161939e-03 1.059085202596323980e-02 1.228757670735257726e-02 1.372980205553466643e-02 1.468185050541570558e-02 1.513698040432167116e-02 1.521993927513259556e-02 1.514631866321204494e-02 1.518510374743970576e-02 1.559286652797846687e-02 1.652392762660817235e-02 1.797429715861488184e-02 1.980710158250143307e-02 2.182630140008235547e-02 2.383876417995076449e-02 2.568578440578228941e-02 2.725455442080097074e-02 2.848168043977380298e-02 2.935477615579812349e-02 2.991391199545583024e-02 3.025235556269446555e-02 3.051414862643570328e-02 3.088411547488492670e-02 3.156525044763135168e-02 3.274244660685521335e-02 3.454169945866123609e-02 3.700278358095452497e-02 4.007848672311088017e-02 4.365657429489265551e-02 4.758930833098784507e-02 5.171802374666815971e-02 5.588875413805593356e-02 5.996041552005428737e-02 6.380838385284483272e-02 6.732566522234520456e-02 7.042293480787197024e-02 7.302807200719950431e-02 7.508546434691258653e-02 7.655518655959814289e-02 7.741209406267114679e-02 7.764484912835802055e-02 7.725489650249450779e-02 7.625541093176131657e-02 7.467024719591161541e-02 7.253293263710453020e-02 6.988575357151211032e-02 6.677900241531739556e-02 6.327047524331662343e-02 5.942534485744502964e-02 5.531658913172232683e-02 5.102623571826703230e-02 4.664779227988678778e-02 4.229033111839954062e-02 3.808463083663769788e-02
3.657503959582918129e-02 3.649742161469552576e-02 3.623631438870163896e-02 3.580833363625306881e-02 3.523418193037710505e-02 3.453851085858437864e-02 3.374966576963737280e-02 3.289930442147979278e-02 3.202188448654911396e-02 3.115401945454121524e-02 3.033370750767804339e-02 2.959944235949288349e-02 2.898921720741469768e-02 2.853943121028178903e-02 2.828370200854789934e-02 2.825158073823461763e-02 2.846716466648686883e-02 2.894761512749481971e-02 2.970161780042532979e-02 3.072786069079404270e-02 3.201363590013092675e-02 3.353368002028572076e-02 3.524935327569974491e-02 3.710823091936160667e-02 3.904415655592177042e-02 4.097779402359124495e-02 4.281771153302928873e-02 4.446203407279263747e-02 4.580070406768997626e-02 4.671839694556331052e-02 4.709815534818152793e-02 4.682585187793862624e-02 4.579570771247455652e-02 4.391738506920953716e-02 4.112590419710754341e-02 3.739758870774796684e-02 3.278089837961617459e-02 2.746895864711301413e-02 2.199974462533580907e-02 1.779901481222135803e-02 1.765787149650090843e-02 2.297787022204610466e-02 3.191859661885197708e-02 4.272935863818882324e-02 5.451956310508024317e-02 6.677068202146284326e-02 7.909413174161422644e-02 9.114927796355475065e-02 1.026180057050441186e-01 1.131998014469526720e-01 1.226150483023189935e-01 1.306117984961340239e-01 1.369738637315806029e-01 1.415290279873319956e-01 1.441565929510981448e-01 1.447936721640603885e-01 1.434397891388509427e-01 1.401594604039221315e-01 1.350825785268766066e-01 1.284025603243955926e-01 1.203723897250713326e-01 1.112988479585485385e-01 1.015353415697215073e-01 9.147369643339275935e-02 8.153481128922757115e-02 7.215660461497547251e-02 6.377448804133141469e-02 5.678498619037797290e-02 5.148275030808817376e-02 4.797937004100336772e-02 4.615229729884669230e-02 4.568442140133064516e-02 4.618685082732842256e-02 4.732213560121748680e-02 4.886262974389713604e-02 5.068343201887469396e-02 5.272118226010921033e-02 5.492720528148654913e-02 5.723198902122244441e-02 5.952806996411887791e-02 6.167076633523418255e-02 6.349132744704633069e-02 6.481563064980776223e-02 6.548283038932405098e-02 6.536066000469943627e-02 6.435607742143137355e-02 6.242117593666218073e-02 5.955487428214509965e-02 5.580113578562505977e-02 5.124457094222861081e-02 4.600440215959160362e-02 4.022806450630605352e-02 3.408650808262577575e-02 2.777558592665069562e-02 2.153552635750922289e-02 1.572838698069095251e-02 1.110740382555515729e-02 9.310357566362434389e-03 1.130820124977231257e-02 1.532988279438353765e-02 1.987925617735726222e-02 2.440670764255347541e-02 2.871419746647969895e-02 3.271727597778625873e-02 3.636953850293813545e-02 3.963493930720968922e-02 4.247670917807086499e-02 4.485376575175389208e-02 4.672133689961340680e-02 4.803419709268742788e-02 4.875150074557090679e-02 4.884252043759933909e-02 4.829289712288611924e-02 4.711134915933754691e-02 4.533719172265493480e-02 4.304949438542927942e-02 4.037915984238979461e-02 3.752512025157981462e-02 3.477334836050574585e-02 3.250783765687879912e-02 3.118191958606365485e-02 3.120672257247185041e-02 3.277897804546865690e-02 3.579233828953130858e-02 3.992477362721798262e-02 4.479423683384572280e-02 5.005594591452352388e-02 5.542997727341317238e-02 6.069638054958404610e-02 6.568305089014826736e-02 7.025519563357954245e-02 7.430785773259149241e-02 7.776088671992532897e-02 8.055551349326245392e-02 8.265188702860998271e-02 8.402715793341991590e-02 8.467386150449723869e-02 8.459846361857495389e-02 8.382000321872486170e-02 8.236881014754646180e-02 8.028530711309053713e-02 7.761892694063884934e-02 7.442719644183769245e-02 7.077506105582359597e-02 6.673455494563948487e-02 6.238496518258392076e-02 5.781370151148122055e-02 5.311816507181563174e-02 4.840898687167486530e-02 4.381497851314093001e-02 3.948968725070426539e-02
3.814195770101135030e-02 3.827461586194777499e-02 3.819799709846329050e-02 3.792463515056622436e-02 3.747139195456518357e-02 3.685941775016181310e-02 3.611399536523696163e-02 3.526425814856204433e-02 3.434277567345576931e-02 3.338500800128845619e-02 3.242863777282088689e-02 3.151279849788473503e-02 3.067722434565579859e-02 2.996134687536796196e-02 2.940335216099123836e-02 2.903918513388155029e-02 2.890145262157946607e-02 2.901815095594585323e-02 2.941115468157490948e-02 3.009446715457793700e-02 3.107233852998534870e-02 3.233745475560202698e-02 3.386943993249200840e-02 3.563387572196550362e-02 3.758195574406113931e-02 3.965081209778552329e-02 4.176451047810962602e-02 4.383571335465521329e-02 4.576804132069773462e-02 4.745920550151645073e-02 4.880503578591649516e-02 4.970460330633647700e-02 5.006676094816317479e-02 4.981865581059588544e-02 4.891719093638007693e-02 4.736516120393449020e-02 4.523496737900001979e-02 4.270406869645598097e-02 4.010501158404158883e-02 3.797882387073466676e-02 3.707349636881410865e-02 3.816946677325647186e-02 4.172378721793112977e-02 4.765112086456352314e-02 5.547757873882717961e-02 6.461880260370664320e-02 7.452944782648292243e-02 8.473424797897415039e-02 9.481785040486813421e-02 1.044116387047331757e-01 1.131868676502976317e-01 1.208538420460471552e-01 1.271650688353951064e-01 1.319205071102981797e-01 1.349735080554084476e-01 1.362364169799655522e-01 1.356850841287366438e-01 1.333617377601275245e-01 1.293758418803702404e-01 1.239027032587427801e-01 1.171796981508689550e-01 1.095000219540129272e-01 1.012037504784050607e-01 9.266562098047247120e-02 8.427817302603991811e-02 7.642782276960526089e-02 6.946096117669045555e-02 6.363972196824618788e-02 5.909580366515387873e-02 5.580358272581793094e-02 5.359678343226562808e-02 5.223221236109733961e-02 5.147284954661797418e-02 5.115247740037501267e-02 5.120068409292596878e-02 5.162838660929704865e-02 5.248579888216181599e-02 5.380973095200438511e-02 5.557897315456164500e-02 5.769272763638796930e-02 5.997615652542373499e-02 6.220531216789555728e-02 6.413884745303424784e-02 6.554671536056112802e-02 6.623156055913072271e-02 6.604255025896341169e-02 6.488315277835617068e-02 6.271475223947037270e-02 5.955796616875701915e-02 5.549369779511288681e-02 5.066667704934133681e-02 4.529593410680678861e-02 3.969966936669246105e-02 3.434445537735423409e-02 2.991456840774244300e-02 2.730770902222353150e-02 2.729871567425729700e-02 2.993071677461665511e-02 3.449396504950961312e-02 4.012976629524077354e-02 4.618796733151608186e-02 5.223759437203532446e-02 5.799193323366579750e-02 6.325052563208607981e-02 6.786548691052438076e-02 7.172329466256527342e-02 7.473525295198318874e-02 7.683282466048924064e-02 7.796579219863085386e-02 7.810211861251942222e-02 7.722886025563216461e-02 7.535377418058318566e-02 7.250750218834445260e-02 6.874648939741841158e-02 6.415720704622981940e-02 5.886295903038708116e-02 5.303585379390129279e-02 4.691885360050408044e-02 4.086607850304069256e-02 3.540850953816387925e-02 3.131814292348759909e-02 2.951277068669738365e-02 3.056814571566801586e-02 3.422007975932483959e-02 3.963357783728123362e-02 4.598621625517154005e-02 5.268719367539109744e-02 5.934437756529833963e-02 6.569403328281134269e-02 7.155248901566906017e-02 7.678861041478228511e-02 8.130859843112527019e-02 8.504734861995248696e-02 8.796322155487527883e-02 9.003458682527991364e-02 9.125729616381142439e-02 9.164265158216078344e-02 9.121565020840466387e-02 9.001340447099463737e-02 8.808370250266467361e-02 8.548371406839511133e-02 8.227887572331213373e-02 7.854201384741976710e-02 7.435279207357353704e-02 6.979760606748018625e-02 6.497009846728628302e-02 5.997253089363562689e-02 5.491831355660382885e-02 4.993599187283409568e-02 4.517472441824072621e-02 4.081025381697244575e-02
3.935964678648822684e-02 3.972759999313291851e-02 3.986387180030304817e-02 3.977655284582281431e-02 3.947821537438803846e-02 3.898597258725516185e-02 3.832142478522299750e-02 3.751047883638929797e-02 3.658303239452878608e-02 3.557252222168592187e-02 3.451534747353630916e-02 3.345019359213324134e-02 3.241729831485561791e-02 3.145771278319670072e-02 3.061260825749145473e-02 2.992265040553392097e-02 2.942740033756572823e-02 2.916461242875233520e-02 2.916922002130411043e-02 2.947179421830997681e-02 3.009638396892459072e-02 3.105788831687859505e-02 3.235936761309116116e-02 3.398981858810133649e-02 3.592284206906661698e-02 3.811639108265338360e-02 4.051355509350895029e-02 4.304422506679975169e-02 4.562750147365146614e-02 4.817479288702326140e-02 5.059364452784750193e-02 5.279240450192160955e-02 5.468587980038568108e-02 5.620216427992603958e-02 5.729083920922274642e-02 5.793272927737958683e-02 5.815126019488168346e-02 5.802500916710289641e-02 5.769988178534089796e-02 5.739696265864364239e-02 5.740838411212773745e-02 5.807060301908628652e-02 5.970833529093518693e-02 6.255911220470294909e-02 6.670984725745054966e-02 7.207762251799118558e-02 7.843841426825441665e-02 8.547920611748256736e-02 9.284709658285819622e-02 1.001841396649206517e-01 1.071490321670006546e-01 1.134306390839049938e-01 1.187574608129884496e-01 1.229052708650232029e-01 1.257037502675051044e-01 1.270421675508957571e-01 1.268738000373861030e-01 1.252186684209024570e-01 1.221641357670568001e-01 1.178629251427723706e-01 1.125280801600389013e-01 1.064242843491284701e-01 9.985475167375483518e-02 9.314268073017918648e-02 8.660634195309330208e-02 8.052793221529779000e-02 7.511928383569126122e-02 7.049238809758705260e-02 6.664684583626544201e-02 6.348463219113448242e-02 6.085246812375630365e-02 5.859931345150083681e-02 5.663049151590448388e-02 5.494309789213467493e-02 5.363355461507042510e-02 5.287240828432620415e-02 5.284660764704878638e-02 5.368233417535610286e-02 5.537885818695534312e-02 5.778591300708559031e-02 6.063185482426737549e-02 6.357999665494351582e-02 6.628436543678865867e-02 6.843007716949324470e-02 6.975763506439711104e-02 7.007617370176928706e-02 6.927078020774619926e-02 6.730772999867279394e-02 6.424076421524238523e-02 6.022186164701855138e-02 5.552109141378074042e-02 5.056047379218919779e-02 4.595921419325561114e-02 4.255127032015435656e-02 4.125553375332716849e-02 4.269121462683440893e-02 4.680294087499915073e-02 5.296255459540261112e-02 6.038254934149414610e-02 6.838160641307372556e-02 7.643856674291099607e-02 8.416355366268518656e-02 9.126101573549345869e-02 9.750312918341362545e-02 1.027132271293125093e-01 1.067559275874326724e-01 1.095313134886405915e-01 1.109714890828035622e-01 1.110385113495033632e-01 1.097231052140561630e-01 1.070438237472468163e-01 1.030464917635887240e-01 9.780393350475542757e-02 9.141619060240606387e-02 8.401177382188641796e-02 7.575114461910335828e-02 6.683502349136297149e-02 5.752334353577136933e-02 4.817827260552020457e-02 3.936105400307245844e-02 3.202671599920300927e-02 2.771254139775118641e-02 2.790304460817830817e-02 3.233289091666905618e-02 3.928485495738381905e-02 4.728698710353789608e-02 5.549045069747581688e-02 6.342565261421741207e-02 7.081471592354755817e-02 7.748120488170351372e-02 8.330881179785434854e-02 8.822153949175860765e-02 9.217339158511894670e-02 9.514243190892300583e-02 9.712693512098312387e-02 9.814257905907591839e-02 9.822018330095401428e-02 9.740376179264262357e-02 9.574878967628028259e-02 9.332065535006645041e-02 9.019331087181006734e-02 8.644816366467378277e-02 8.217327977189828325e-02 7.746300033385895845e-02 7.241811352617706643e-02 6.714677574460294063e-02 6.176642990069670242e-02 5.640698534344663201e-02 5.121537786872219777e-02 4.636099636549279729e-02 4.203968200068923522e-02
4.018788999609974183e-02 4.081229703407823761e-02 4.118646537676650538e-02 4.131376623446178509e-02 4.120211703831942740e-02 4.086414192850874871e-02 4.031722389889790675e-02 3.958343156802249935e-02 3.868930779279557142e-02 3.766551519055361119e-02 3.654634640367586396e-02 3.536912565217752158e-02 3.417355247259249579e-02 3.300106505322907002e-02 3.189431998576099103e-02 3.089688028243332135e-02 3.005314995593845115e-02 2.940846977468039580e-02 2.900909898032783679e-02 2.890161378736498879e-02 2.913119141793401451e-02 2.973847703462137101e-02 3.075528476758956908e-02 3.220002668030596399e-02 3.407406396636159657e-02 3.635987231157557231e-02 3.902121237530618153e-02 4.200488697583196207e-02 4.524346592572684594e-02 4.865851439193456807e-02 5.216413202726171566e-02 5.567081505788860213e-02 5.908973895424791262e-02 6.233755011007925673e-02 6.534168954937889795e-02 6.804617131072346337e-02 7.041760198356560030e-02 7.245103812472072913e-02 7.417501001376143599e-02 7.565468120023395582e-02 7.699170593107050597e-02 7.831905633103712627e-02 7.978926653521307977e-02 8.155564504384281432e-02 8.374825834144961068e-02 8.644927811031231923e-02 8.967399516545766780e-02 9.336282473285960337e-02 9.738603695492753509e-02 1.015588474210792069e-01 1.056622130090081879e-01 1.094648213569997530e-01 1.127433108239416920e-01 1.152993902102801976e-01 1.169735625258101347e-01 1.176555605933941873e-01 1.172916084675235671e-01 1.158884555504007818e-01 1.135139177893718793e-01 1.102934553335759155e-01 1.064021509169877922e-01 1.020514027375737515e-01 9.746988963902501746e-02 9.287921303722256050e-02 8.846637675569214709e-02 8.435783023335892417e-02 8.060210971143605407e-02 7.716819524574300426e-02 7.396314029048137173e-02 7.086645281606022972e-02 6.777360359065867645e-02 6.463963054957690135e-02 6.151534293114507140e-02 5.856954503569145737e-02 5.608760395293235779e-02 5.443055574790208601e-02 5.394141745188611725e-02 5.481616669847649143e-02 5.700612675337715651e-02 6.021858296125130738e-02 6.400627502843554695e-02 6.787651152761579876e-02 7.136914493586132835e-02 7.409717673843702057e-02 7.576413479033612675e-02 7.617170067218186069e-02 7.522557399756234220e-02 7.294420124478534495e-02 6.947432087733473871e-02 6.511802543259753717e-02 6.037519299574202469e-02 5.599308234564079334e-02 5.296919187866665907e-02 5.237354200297617002e-02 5.491176499989268434e-02 6.054550602278135213e-02 6.861053233354089120e-02 7.823862767974334997e-02 8.864150167954405746e-02 9.918591547461275137e-02 1.093771724195077566e-01 1.188270326998138310e-01 1.272285562452431795e-01 1.343397639081893302e-01 1.399735648620761275e-01 1.439914840708548249e-01 1.462995222634516090e-01 1.468451314535805519e-01 1.456147116275069153e-01 1.426312950263936008e-01 1.379522508608811704e-01 1.316669639941145109e-01 1.238945534598247938e-01 1.147818408771534987e-01 1.045020223833796474e-01 9.325499130894551736e-02 8.127139092320069536e-02 6.882534970898442073e-02 5.626886026823433445e-02 4.412481984978684074e-02 3.334530976671994801e-02 2.591108542866603012e-02 2.479433515659509174e-02 3.020497051953207820e-02 3.896735734208590235e-02 4.873572967328449607e-02 5.844997257630683146e-02 6.761718315292782056e-02 7.597517011681913235e-02 8.336977130234529687e-02 8.970731549684148043e-02 9.493393924074484957e-02 9.902533840477735494e-02 1.019809196748811125e-01 1.038199420466198453e-01 1.045786208865510797e-01 1.043077402204788950e-01 1.030705749187164344e-01 1.009410472495699679e-01 9.800210639549251923e-02 9.434435788242212517e-02 9.006499863416193852e-02 8.526714170908912538e-02 8.005964861529711596e-02 7.455762937460026774e-02 6.888381721848987893e-02 6.317105190484327559e-02 5.756603508024014243e-02 5.223414628156154704e-02 4.736397655471483864e-02 4.316764989557714260e-02
4.059462484757815626e-02 4.149228568422764357e-02 4.212540832543510555e-02 4.249245648851581597e-02 4.259641357193634514e-02 4.244504522834492699e-02 4.205106151584302870e-02 4.143215804689946019e-02 4.061091847899952340e-02 3.961456725133220141e-02 3.847457350294884032e-02 3.722612676938042570e-02 3.590753419985862060e-02 3.455962766465525693e-02 3.322531238640978601e-02 3.194942226698309351e-02 3.077904160802965444e-02 2.976436205332620016e-02 2.895991443681943459e-02 2.842562822224623670e-02 2.822672202360067967e-02 2.843121853896265691e-02 2.910436027416429122e-02 3.030057926408927238e-02 3.205530136171429872e-02 3.437939125155897030e-02 3.725777328379932529e-02 4.065169355041849120e-02 4.450286364649657517e-02 4.873787944207552680e-02 5.327215044975502217e-02 5.801330112964744185e-02 6.286432810663797333e-02 6.772681280255336833e-02 7.250436996821196800e-02 7.710636836150529250e-02 8.145183178683089442e-02 8.547332262860571350e-02 8.912052073623240311e-02 9.236313442127744300e-02 9.519272088898463047e-02 9.762296447038933123e-02 9.968798866345962573e-02 1.014383990756255599e-01 1.029350066262051805e-01 1.042405798228655811e-01 1.054104827878507983e-01 1.064835523695081415e-01 1.074748652472198307e-01 1.083719619504692477e-01 1.091355633427783661e-01 1.097049585209723815e-01 1.100073298985111137e-01 1.099695853004890589e-01 1.095309283142194001e-01 1.086543839809072237e-01 1.073356684138617595e-01 1.056080106184143774e-01 1.035417499030342886e-01 1.012378149333130889e-01 9.881473550945975293e-02 9.638989337043041283e-02 9.405739222056157256e-02 9.186688526665183485e-02 8.980899223412394661e-02 8.781239671865984087e-02 8.575495313960607158e-02 8.348728284523404541e-02 8.086443858481166813e-02 7.778061532737484685e-02 7.420330265471884734e-02 7.020520644585263870e-02 6.599267617251398932e-02 6.192545048438021643e-02 5.851051936453437186e-02 5.633425898470153376e-02 5.589938759028920817e-02 5.740991625253517167e-02 6.065611150798923962e-02 6.510008912420128802e-02 7.006955263561898128e-02 7.491437677154860753e-02 7.908239850442108643e-02 8.214306049259749443e-02 8.379170570010825714e-02 8.385184266249329221e-02 8.228271737210390846e-02 7.919664349833732686e-02 7.489138771958235574e-02 6.990336004994902874e-02 6.507691223280077930e-02 6.159590189103132662e-02 6.081714826658759371e-02 6.375563090274359579e-02 7.053897652564923570e-02 8.045557008453470271e-02 9.246873446578661448e-02 1.056046876225220643e-01 1.190684698942402198e-01 1.322313720714431151e-01 1.445938086006902934e-01 1.557556280396813209e-01 1.653970955078849780e-01 1.732674331226445597e-01 1.791777957918460340e-01 1.829965769809843434e-01 1.846457815989834550e-01 1.840977503945499527e-01 1.813718530751828595e-01 1.765309688478770289e-01 1.696777000618466813e-01 1.609503537758316949e-01 1.505188042192530107e-01 1.385804444604781527e-01 1.253565951194059169e-01 1.110900681183843997e-01 9.604536839302797724e-02 8.051511197109711970e-02 6.484256390272259696e-02 4.949218634312672893e-02 3.528823368104320318e-02 2.427989280769954697e-02 2.126966288221984747e-02 2.794151457005649569e-02 3.876859724206067198e-02 5.034865750405832785e-02 6.152564992125632293e-02 7.184317317580646289e-02 8.107836288020102422e-02 8.910910445837011418e-02 9.586889650895871751e-02 1.013284106347962787e-01 1.054864641329521652e-01 1.083647197419050356e-01 1.100040087613640694e-01 1.104614340608376655e-01 1.098079028349130126e-01 1.081259502274979217e-01 1.055078134884054886e-01 1.020537676418543510e-01 9.787076582537858338e-02 9.307145414053506760e-02 8.777365965534635051e-02 8.210048524641860856e-02 7.618118541196805538e-02 7.015302938901946117e-02 6.416433413286790066e-02 5.837863919744314817e-02 5.297929560113557451e-02 4.817200409548771239e-02 4.417958281853147373e-02
4.055773539762694280e-02 4.174059238093765639e-02 4.264922346494277178e-02 4.327708814384328972e-02 4.362204598410714812e-02 4.368672014594104924e-02 4.347877179808832399e-02 4.301106184809972560e-02 4.230167765043843509e-02 4.137380683298780976e-02 4.025545011292609027e-02 3.897898275748181568e-02 3.758060364015539806e-02 3.609975496947174373e-02 3.457865575746454923e-02 3.306216211691942464e-02 3.159822660457742988e-02 3.023922865612901911e-02 2.904429962046035235e-02 2.808234174886970261e-02 2.743464184698479399e-02 2.719495245727806057e-02 2.746440412294227223e-02 2.833997085145022535e-02 2.989899426514047720e-02 3.218602275481093067e-02 3.520766767595488733e-02 3.893601536658349016e-02 4.331646749446853295e-02 4.827547811993006949e-02 5.372605553946031148e-02 5.957108985674997720e-02 6.570543093583282312e-02 7.201759424748857552e-02 7.839163571503784955e-02 8.470942662858201022e-02 9.085335192888852052e-02 9.670933331160719293e-02 1.021700118709332611e-01 1.071378916348544735e-01 1.115282343868430337e-01 1.152715040022428139e-01 1.183151854476912623e-01 1.206248512786658317e-01 1.221844180274042069e-01 1.229956250384064420e-01 1.230768736644586719e-01 1.224616740518898322e-01 1.211970418811597894e-01 1.193422434047591851e-01 1.169682737912330767e-01 1.141583390691998101e-01 1.110093661552708499e-01 1.076341668423065889e-01 1.041633279889567221e-01 1.007452386601679628e-01 9.754205909412035080e-02 9.471926615931330895e-02 9.242730637821404416e-02 9.077644214728844418e-02 8.980981324719235215e-02 8.948307412913458769e-02 8.965874669218329429e-02 9.011857050596078222e-02 9.059046201287934696e-02 9.078266114077608584e-02 9.041806620212600176e-02 8.926491602893225907e-02 8.716326036639338026e-02 8.404878530879232590e-02 7.997657583056191899e-02 7.514750320541555006e-02 6.993800984605655358e-02 6.492557858543952787e-02 6.087792592073138637e-02 5.863497212038155937e-02 5.882624560839978117e-02 6.154835864702024734e-02 6.630045334540073110e-02 7.223680612965374670e-02 7.846674239494133563e-02 8.421648489276971350e-02 8.887459064423314237e-02 9.199177779145888134e-02 9.327471918942011053e-02 9.258764738061880939e-02 8.996687515302805027e-02 8.565369858633700706e-02 8.015446194269726377e-02 7.433399066037256475e-02 6.951113734129168997e-02 6.739524136094082740e-02 6.956585180846570904e-02 7.661848561613611441e-02 8.791142654553604774e-02 1.021828120356557817e-01 1.181760688975719842e-01 1.348597251805982722e-01 1.514226252679429230e-01 1.672219008571901033e-01 1.817408350840540587e-01 1.945627321123796216e-01 2.053559366148521859e-01 2.138651889289006347e-01 2.199061613159022655e-01 2.233613364726678430e-01 2.241762162319526630e-01 2.223553371539181978e-01 2.179578559070124155e-01 2.110926369969279570e-01 2.019128790409502605e-01 1.906103835678725211e-01 1.774096228173335232e-01 1.625618198589845187e-01 1.463393458353395016e-01 1.290309320413184357e-01 1.109386682597938573e-01 9.237906787995772695e-02 7.369461182096934126e-02 5.529767476843325952e-02 3.784182498084862067e-02 2.306080418771911875e-02 1.737399831703214867e-02 2.568215664067209983e-02 3.876185760493112281e-02 5.211393815982597044e-02 6.465415811680405578e-02 7.601158181975156691e-02 8.601641095546205817e-02 9.458302436652429868e-02 1.016738686657916724e-01 1.072850570118108193e-01 1.114390766828537854e-01 1.141801857392931441e-01 1.155709602030933203e-01 1.156894104322324923e-01 1.146264450568304366e-01 1.124836103502313833e-01 1.093711017490082982e-01 1.054060811534732467e-01 1.007113593550914704e-01 9.541452758366061881e-02 8.964765114435470361e-02 8.354767277672803250e-02 7.725770683873604827e-02 7.092940945995807045e-02 6.472650309677464853e-02 5.882911833274932778e-02 5.343749152188582291e-02 4.877117919443625660e-02 4.505644285312500330e-02
4.006711199198500356e-02 4.154172361355176757e-02 4.273733653133889726e-02 4.364239993902799958e-02 4.424955086251981112e-02 4.455607448701779522e-02 4.456429007189720987e-02 4.428183677867154888e-02 4.372183322070667677e-02 4.290288660574105573e-02 4.184893388539843995e-02 4.058891126819371559e-02 3.915627399636801426e-02 3.758843091048094665e-02 3.592622395237710098e-02 3.421367500348583557e-02 3.249833588812715141e-02 3.083268309271315621e-02 2.927701667588957987e-02 2.790407732637058963e-02 2.680477984748366391e-02 2.609275195075009060e-02 2.590304865013165828e-02 2.637965680010455338e-02 2.765116394822170545e-02 2.980419054704849455e-02 3.286947205565962649e-02 3.682644577664659358e-02 4.161839208478848584e-02 4.716687989914641888e-02 5.338034340473947481e-02 6.015742043932418431e-02 6.738753054953591781e-02 7.495068911197379224e-02 8.271763253334360466e-02 9.055067406385602924e-02 9.830536177349898097e-02 1.058328533839123092e-01 1.129828610500860919e-01 1.196070004627024785e-01 1.255623795423801980e-01 1.307152741652231887e-01 1.349447599097340633e-01 1.381462001073516799e-01 1.402345321557031399e-01 1.411473461977749699e-01 1.408478121056208066e-01 1.393275805308596960e-01 1.366098587508362550e-01 1.327529369550789484e-01 1.278545036298757431e-01 1.220571089308502694e-01 1.155550314822868796e-01 1.086023779776830039e-01 1.015210595789482750e-01 9.470456609640634515e-02 8.860841603085671536e-02 8.371201542019554576e-02 8.043723184946127702e-02 7.903127995842479381e-02 7.946522833345676107e-02 8.141738928734373881e-02 8.435725674255492579e-02 8.767267959457696047e-02 9.077482432741447449e-02 9.315851742034123029e-02 9.442905694273746875e-02 9.431327486477054933e-02 9.266711681735786965e-02 8.948636627646439079e-02 8.492450707237893248e-02 7.932098254374826685e-02 7.324061623672911692e-02 6.751098733247537509e-02 6.319979700711880755e-02 6.140483246183416066e-02 6.279277229441265762e-02 6.719887439249890015e-02 7.373636199065877750e-02 8.125793081000114160e-02 8.870307594419961361e-02 9.521658254598114324e-02 1.001533288097599672e-01 1.030596671716503404e-01 1.036633941778570267e-01 1.018799184715693806e-01 9.783895081589789877e-02 9.194115044362539957e-02 8.496078371802610885e-02 7.819966644554370017e-02 7.359853001083503654e-02 7.343580535154781153e-02 7.924800520174322960e-02 9.086052118307234859e-02 1.068345917741893164e-01 1.255110856517587525e-01 1.455063293492131204e-01 1.657508004801850621e-01 1.854108610940028989e-01 2.038209611358363926e-01 2.204425690799871884e-01 2.348417917041532577e-01 2.466773935049605682e-01 2.556939448239976542e-01 2.617171240837932178e-01 2.646495779971754225e-01 2.644665267890016214e-01 2.612107448665761389e-01 2.549868015823901213e-01 2.459545944450729493e-01 2.343222935985135036e-01 2.203388673721035085e-01 2.042863906292676501e-01 1.864723642338388387e-01 1.672223133359820868e-01 1.468730210489983534e-01 1.257669886583868413e-01 1.042493925826851880e-01 8.267102580757426655e-02 6.140938330015188046e-02 4.096461485900360078e-02 2.253833979004749369e-02 1.317184301333885164e-02 2.360116897606295491e-02 3.899251879649707347e-02 5.399023507457254706e-02 6.775206082449122813e-02 8.001777077401606153e-02 9.067383733123315914e-02 9.967111248868219808e-02 1.070006936140734249e-01 1.126839475571240617e-01 1.167669148822869235e-01 1.193163230539945746e-01 1.204163000531408984e-01 1.201654733695730198e-01 1.186743553267097379e-01 1.160630035347090944e-01 1.124589860853977275e-01 1.079957051745099178e-01 1.028111532496422120e-01 9.704719906063813406e-02 9.084952992950884321e-02 8.436840856563342095e-02 7.776042203576255529e-02 7.119135787559033313e-02 6.484011138256103035e-02 5.890283136358456101e-02 5.359487608801939695e-02 4.914521660229832778e-02 4.577491809487345409e-02
3.912708485801267427e-02 4.089400288667760508e-02 4.238234070632936751e-02 4.357561195884655791e-02 4.446121887679785334e-02 4.503100104037574547e-02 4.528172775600024236e-02 4.521550725695726303e-02 4.484008383331187370e-02 4.416899370930683910e-02 4.322155360733135471e-02 4.202266510441870356e-02 4.060243726237816597e-02 3.899566583046157331e-02 3.724126822158935202e-02 3.538186993875082342e-02 3.346387941669003857e-02 3.153857279440209355e-02 2.966490031235611766e-02 2.791478668664905405e-02 2.638126877533342532e-02 2.518814956924653875e-02 2.449605708089818215e-02 2.449485814607129872e-02 2.537327909519444119e-02 2.727304747342631716e-02 3.025634511241725305e-02 3.430847452026352523e-02 3.936491848864694804e-02 4.533773840283053524e-02 5.212933962714602631e-02 5.963566745927750823e-02 6.774449440010107959e-02 7.633269249064732198e-02 8.526424309458772999e-02 9.438951755144348033e-02 1.035458488108685488e-01 1.125592447754408393e-01 1.212470581747749770e-01 1.294214336639079588e-01 1.368933675710704290e-01 1.434772305380376811e-01 1.489956180451681711e-01 1.532844108655116167e-01 1.561979496904307985e-01 1.576142584729939011e-01 1.574402930433037862e-01 1.556172507522949888e-01 1.521260628883459032e-01 1.469933216836519507e-01 1.402980982684349232e-01 1.321804364235601992e-01 1.228528259775606007e-01 1.126167032846794591e-01 1.018867484401500961e-01 9.122498634732868761e-02 8.137899152019929805e-02 7.328988277336580259e-02 6.797500659954652802e-02 6.617402516276461866e-02 6.789561002036419157e-02 7.233583337111519629e-02 7.828992831944849018e-02 8.459798622073615160e-02 9.033637370086204654e-02 9.483196428391477140e-02 9.762624234566993908e-02 9.844453508762329719e-02 9.718216967242578053e-02 9.390723068815916286e-02 8.887962261494174177e-02 8.258869650063954682e-02 7.580979442886462416e-02 6.965654800211790176e-02 6.552632584866388554e-02 6.473347690294641021e-02 6.782991680968789017e-02 7.424178549817957162e-02 8.267683420718172083e-02 9.174819304797729447e-02 1.002849958428650434e-01 1.073840079671481706e-01 1.123814587903816387e-01 1.148258060738916314e-01 1.144699631140855545e-01 1.112859931095403626e-01 1.055086490662574539e-01 9.772522973006880775e-02 8.904111356962714219e-02 8.132301136696659660e-02 7.729684207274331587e-02 7.977481570742983585e-02 8.986367474753116646e-02 1.063558935711281378e-01 1.271083532980749053e-01 1.502052129686669013e-01 1.741927161970201199e-01 1.979728050282029139e-01 2.206862304773775096e-01 2.416414115543079610e-01 2.602771193050382181e-01 2.761437710568783732e-01 2.888938328252783627e-01 2.982761558549995584e-01 3.041315487333357548e-01 3.063882253334776484e-01 3.050564955014615776e-01 3.002224683203464917e-01 2.920407657582881344e-01 2.807263741305203175e-01 2.665458325644108339e-01 2.498079940457650361e-01 2.308546093141822242e-01 2.100509868257782187e-01 1.877769835136294529e-01 1.644185981046997480e-01 1.403605117646438416e-01 1.159801721890154347e-01 9.164489508923584493e-02 6.771700911088236741e-02 4.459111340097074438e-02 2.295916599220572396e-02 8.760188353629298069e-03 2.189701224093449153e-02 3.946737161671821231e-02 5.590896849824249226e-02 7.072026645309391346e-02 8.374859662253718307e-02 9.493109171868607810e-02 1.042518433612871082e-01 1.117288843407150123e-01 1.174078803475226002e-01 1.213578034478602768e-01 1.236673355916429046e-01 1.244416329128747306e-01 1.237993528968561324e-01 1.218699419765196801e-01 1.187912192778551729e-01 1.147073113579643588e-01 1.097670075266176659e-01 1.041226224879274465e-01 9.792947594790911425e-02 9.134612739029224215e-02 8.453553040310768374e-02 7.766726625242653670e-02 7.092090276291052042e-02 6.449011772126525543e-02 5.858616366312216495e-02 5.343704977413434032e-02 4.927558437846650541e-02 4.630801231128697099e-02
3.775942554300053267e-02 3.981233513937579294e-02 4.159258466569476509e-02 4.307887826029968559e-02 4.425343900103893141e-02 4.510263072656697098e-02 4.561754555937998917e-02 4.579452973488520179e-02 4.563561717805695445e-02 4.514883805632111113e-02 4.434836954296961231e-02 4.325450039432745392e-02 4.189339326817115294e-02 4.029665484223331900e-02 3.850077288843110207e-02 3.654656507011210670e-02 3.447892468549941525e-02 3.234736438873251491e-02 3.020816009706547151e-02 2.812923900983916453e-02 2.619910276039301433e-02 2.454026104389564478e-02 2.332405389487601441e-02 2.277524433258299591e-02 2.314583998927177352e-02 2.465001943609371540e-02 2.739792966127116078e-02 3.138478803778094878e-02 3.653347064799083999e-02 4.274120718939057595e-02 4.990239024700684339e-02 5.791164929806116163e-02 6.665882463876815489e-02 7.602287187261136392e-02 8.586729313113297679e-02 9.603761611611523474e-02 1.063607629410166094e-01 1.166460169171028433e-01 1.266873207350010244e-01 1.362666893364775644e-01 1.451585588625961543e-01 1.531349152713074036e-01 1.599710569299965246e-01 1.654518502663779034e-01 1.693783413792922798e-01 1.715745938570932827e-01 1.718946387843402479e-01 1.702294538314159389e-01 1.665139459869673932e-01 1.607340187934007680e-01 1.529340034981133134e-01 1.432251141867152966e-01 1.317963394152982803e-01 1.189307120130138756e-01 1.050330437848673998e-01 9.068143595649313937e-02 7.672466949345151110e-02 6.444550781757460434e-02 5.569423777223642819e-02 5.244723253362861687e-02 5.525721823567503188e-02 6.246343758210147479e-02 7.166492369705654286e-02 8.099892438353138713e-02 8.926242905230967473e-02 9.570084694327421482e-02 9.985269114335054708e-02 1.014750093164645678e-01 1.005180443044353111e-01 9.712951280691456413e-02 9.168257811440168326e-02 8.482996975728657185e-02 7.758404847746905308e-02 7.138079412801751067e-02 6.795209497041265756e-02 6.872075250169953908e-02 7.393061483909556253e-02 8.251049614385239095e-02 9.282079400117269896e-02 1.033195120794085931e-01 1.127758365076765856e-01 1.202602015024995807e-01 1.250979742526855121e-01 1.268422348458594917e-01 1.252723216472204915e-01 1.204196920376563729e-01 1.126325707171085683e-01 1.027100596030845331e-01 9.215786251373661586e-02 8.356112669138129889e-02 8.060420240459109653e-02 8.647562817094289755e-02 1.013798607257252044e-01 1.229528750276442650e-01 1.485114674797742840e-01 1.759979970689618534e-01 2.039245956521143488e-01 2.311704360858057583e-01 2.568499929129353654e-01 2.802453811965897046e-01 3.007740431663226688e-01 3.179735511475049181e-01 3.314939691132712807e-01 3.410929688821888739e-01 3.466313258976880807e-01 3.480676699176982192e-01 3.454520300716296122e-01 3.389180783697255395e-01 3.286741799107946171e-01 3.149934710443362262e-01 2.982032447171386047e-01 2.786739451430248482e-01 2.568080737223076282e-01 2.330292927633749733e-01 2.077719892967145598e-01 1.814715347660681988e-01 1.545554585681685467e-01 1.274357720063901966e-01 1.005028302255906725e-01 7.412183676683514744e-02 4.863711203189379634e-02 2.442725852999335853e-02 4.375252226984736176e-03 2.075971033716919600e-02 4.015045061087026135e-02 5.777954682794147340e-02 7.344925600561370838e-02 8.708676171765018792e-02 9.866828428495125203e-02 1.082059554166396459e-01 1.157421552378249119e-01 1.213453735197340816e-01 1.251065014918431584e-01 1.271353249112713579e-01 1.275571976710428712e-01 1.265099345839120759e-01 1.241409805064660754e-01 1.206049202818303412e-01 1.160614002926093208e-01 1.106735424067327445e-01 1.046069474743917815e-01 9.802940922055360107e-02 9.111148696261049673e-02 8.402810165560672950e-02 7.696127820693293708e-02 7.010394089740039358e-02 6.366402255056885506e-02 5.786663118165417258e-02 5.294925534432026737e-02 4.914194885751946296e-02 4.662600896489810937e-02
3.600723417521817932e-02 3.833159691153988774e-02 4.039519697215176314e-02 4.217203518832332576e-02 4.363923194786329535e-02 4.477769245200121512e-02 4.557276723486946429e-02 4.601487875094950608e-02 4.610008189346881391e-02 4.583052312689760155e-02 4.521476062863637180e-02 4.426790811530336572e-02 4.301157068295818897e-02 4.147355681228605262e-02 3.968738476191940173e-02 3.769166716183979665e-02 3.552957570317544223e-02 3.324878975660768010e-02 3.090266028729492936e-02 2.855381098999142803e-02 2.628200871997699375e-02 2.419844505350618111e-02 2.246689891907754227e-02 2.132421264381201276e-02 2.107409029154015331e-02 2.201852157518553732e-02 2.434571414862662930e-02 2.807751518326089685e-02 3.312258475464752855e-02 3.935624487950024203e-02 4.666069579531054862e-02 5.492913259349211513e-02 6.405623195798597347e-02 7.392759906209186993e-02 8.441199407385216458e-02 9.535669047366682194e-02 1.065854648793887610e-01 1.178986886102325604e-01 1.290751261998528410e-01 1.398751657779044033e-01 1.500452808233352087e-01 1.593235595192543375e-01 1.674461491903978250e-01 1.741544593510216676e-01 1.792029553093127670e-01 1.823673608260610868e-01 1.834530780825341378e-01 1.823036318916980980e-01 1.788089610690515308e-01 1.729134280638668086e-01 1.646235281761047053e-01 1.540155168073547576e-01 1.412436885282122578e-01 1.265512143008160617e-01 1.102882958064140967e-01 9.294990031960369270e-02 7.526658499604446662e-02 5.844276371658741615e-02 4.475512112185704716e-02 3.823603332651537984e-02 4.176164646059443708e-02 5.216283598678345124e-02 6.478772170430434352e-02 7.702112413771594612e-02 8.755638399865457722e-02 9.567308164693930084e-02 1.009608850346793013e-01 1.032301526377454176e-01 1.024936114838487650e-01 9.898247852602330699e-02 9.319038680829483390e-02 8.595056174066940946e-02 7.854358427429110334e-02 7.275758037673504819e-02 7.061647815758176350e-02 7.346598120058511761e-02 8.105554628971489706e-02 9.182186294218802614e-02 1.038858771977884260e-01 1.156302666779710081e-01 1.258002960251239921e-01 1.334532351225506674e-01 1.379078114100668606e-01 1.387228122046398893e-01 1.357042177182792020e-01 1.289438930935635774e-01 1.189093315379642218e-01 1.066349495587182866e-01 9.410469481208214027e-02 8.481015226023044806e-02 8.356346471290965194e-02 9.360086944369422346e-02 1.137315781825001954e-01 1.404732708033790689e-01 1.707956157787105800e-01 2.025870231239704222e-01 2.343488738036631769e-01 2.649420533689184065e-01 2.934559872792973922e-01 3.191482568629041006e-01 3.414178302462775316e-01 3.597931655820462149e-01 3.739262046689607044e-01 3.835879637786846486e-01 3.886636934442412317e-01 3.891467170467320380e-01 3.851306571615273344e-01 3.768000861574833937e-01 3.644198189243431085e-01 3.483231624500873758e-01 3.288994813852817445e-01 3.065814487177213055e-01 2.818323372443981012e-01 2.551336780358589018e-01 2.269735718869962116e-01 1.978358929632729191e-01 1.681905737980260718e-01 1.384851102480798846e-01 1.091373765827064052e-01 8.052979849128090450e-02 5.300491088506943671e-02 2.686248498670482099e-02 2.375969952449412219e-03 2.031247429312520170e-02 4.096679821990694553e-02 5.949640198642295458e-02 7.582463449322522642e-02 8.991530203122956311e-02 1.017690837791386388e-01 1.114200111974007618e-01 1.189317573588738741e-01 1.243938165715929994e-01 1.279176760864473850e-01 1.296330770331234339e-01 1.296844534769572288e-01 1.282276307549125305e-01 1.254268587567984317e-01 1.214522539932540030e-01 1.164777276675235396e-01 1.106794871796209501e-01 1.042352168055825923e-01 9.732406898012765928e-02 9.012762337825232228e-02 8.283197142321206685e-02 7.563098870558870868e-02 6.873049886764044658e-02 6.235206933434706000e-02 5.673311854506081497e-02 5.211678492451322919e-02 4.872293107340740920e-02 4.669776509564504269e-02
3.394017552334090831e-02 3.651092560359294609e-02 3.883969149575972057e-02 4.089570008314363098e-02 4.265096301864342021e-02 4.408092284466364613e-02 4.516514257129611992e-02 4.588800129910793058e-02 4.623935937108503147e-02 4.621515460078418763e-02 4.581788815265076809e-02 4.505695625422622558e-02 4.394878425609027167e-02 4.251672617970020385e-02 4.079071201454819579e-02 3.880666751587410340e-02 3.660581587340292625e-02 3.423412907526153515e-02 3.174248102331616445e-02 2.918854392408948631e-02 2.664226004223228458e-02 2.419780041166614409e-02 2.199554549758493682e-02 2.025411708595102611e-02 1.929463767765561208e-02 1.950280597063162522e-02 2.118604508906072464e-02 2.443528454495160623e-02 2.915436266480575175e-02 3.518745081554131710e-02 4.239574194267526491e-02 5.066759712518720260e-02 5.990337623094207226e-02 6.999876823411010918e-02 8.083280512339276191e-02 9.226058167120140818e-02 1.041095910418847192e-01 1.161787621408306576e-01 1.282396042788337132e-01 1.400390940636637160e-01 1.513040703941753995e-01 1.617469651574537648e-01 1.710727153389629274e-01 1.789866941725211658e-01 1.852034759941082187e-01 1.894562192266127376e-01 1.915064200519322468e-01 1.911537607586394349e-01 1.882457568995152541e-01 1.826869038287673441e-01 1.744470490453893241e-01 1.635687988995033482e-01 1.501739690715103714e-01 1.344695703287908939e-01 1.167550582447312579e-01 9.743613918684224107e-02 7.706240775065417714e-02 5.645517803033745646e-02 3.724485919727505562e-02 2.440000803310561975e-02 2.773490976734866581e-02 4.206748304901859747e-02 5.809806247736674922e-02 7.285637660811966620e-02 8.524106809011336439e-02 9.467136491248423491e-02 1.008179086948556291e-01 1.035502438586788504e-01 1.029435921646620483e-01 9.931454488717132711e-02 9.328659228144857429e-02 8.589606974487976054e-02 7.872668848608248282e-02 7.392799481771551717e-02 7.369759333478287378e-02 7.905542786274544209e-02 8.913947098698447868e-02 1.019917989225622990e-01 1.156155482083097569e-01 1.283805924527766096e-01 1.390320216040509815e-01 1.466223120040370531e-01 1.504665435910217952e-01 1.501300805041960174e-01 1.454452934940602127e-01 1.365640329090481719e-01 1.240762135473278127e-01 1.092734457308428692e-01 9.470809935255793122e-02 8.501316058231336847e-02 8.626628139875322510e-02 1.012054214372069966e-01 1.268239269411540748e-01 1.587131173078799307e-01 1.936844236643341377e-01 2.296359993158386958e-01 2.650740510579575604e-01 2.988453764569010684e-01 3.300170547243252428e-01 3.578253621582457300e-01 3.816546894229272402e-01 4.010287058554145023e-01 4.156057089187955023e-01 4.251744459259649278e-01 4.296487355464307378e-01 4.290602316774890235e-01 4.235492060190183539e-01 4.133535170286466998e-01 3.987960919961687778e-01 3.802713296783799546e-01 3.582308617146265917e-01 3.331691083683124832e-01 3.056090386745298759e-01 2.760885046611253890e-01 2.451474707076240767e-01 2.133164097640931345e-01 1.811061000781940544e-01 1.489990585089167874e-01 1.174429875521329630e-01 8.684732287933778772e-02 5.758784315444921698e-02 3.005810356372102393e-02 6.170892594923364782e-03 2.055473347325261282e-02 4.181267802972585962e-02 6.094671378560165970e-02 7.773271426519817728e-02 9.212212754446919005e-02 1.041247227396289027e-01 1.137900813436651670e-01 1.211999249092963471e-01 1.264627053780081334e-01 1.297089269781211140e-01 1.310868686782836745e-01 1.307586574700023985e-01 1.288967213518033561e-01 1.256806757224378512e-01 1.212947077460873879e-01 1.159255335157019229e-01 1.097610182683130681e-01 1.029895729791237280e-01 9.580046969740571572e-02 8.838524093603621068e-02 8.094030634185189754e-02 7.367079972126255871e-02 6.679501561902083384e-02 6.054751818171512368e-02 5.517626470595229232e-02 5.092562438752699927e-02 4.799716786451322520e-02 4.649228364605470509e-02
3.166158471318231138e-02 3.443917782835884817e-02 3.700226175570003190e-02 3.931472050136675805e-02 4.134316115612619164e-02 4.305740193642622338e-02 4.443110042128763093e-02 4.544245612200446122e-02 4.607493630292513326e-02 4.631797872102513119e-02 4.616762463848375631e-02 4.562703285771416151e-02 4.470682280024484978e-02 4.342519444104932236e-02 4.180777950163376555e-02 3.988719937151360972e-02 3.770235477481836961e-02 3.529757569151639046e-02 3.272196340433972117e-02 3.002964170250781856e-02 2.728234262252214604e-02 2.455699479495980844e-02 2.196287001951445841e-02 1.967416829766846509e-02 1.797701240120193333e-02 1.729200875373720567e-02 1.806971743449948056e-02 2.055248682063678251e-02 2.468325927031712885e-02 3.026804376881990499e-02 3.712972407751221476e-02 4.514182283121884881e-02 5.420760587489992233e-02 6.423440307382521919e-02 7.511550812260446575e-02 8.671929968306267555e-02 9.888345130052968168e-02 1.114126531010575100e-01 1.240789160294280824e-01 1.366239430174724656e-01 1.487632746643082204e-01 1.601920213863883002e-01 1.705920284911480456e-01 1.796403144162185272e-01 1.870185926614725269e-01 1.924236453390424373e-01 1.955782679032598559e-01 1.962424558482924186e-01 1.942244595132975871e-01 1.893912969542788649e-01 1.816782918676218550e-01 1.710971999577449720e-01 1.577425131896139643e-01 1.417956093339836077e-01 1.235266051585510033e-01 1.032942789692908730e-01 8.154607977650568662e-02 5.882740111528632354e-02 3.585641005984203239e-02 1.441128568854129627e-02 1.405480333443189477e-02 3.339743053716015542e-02 5.220918406641188170e-02 6.874493837368800264e-02 8.236247401202906326e-02 9.263841732967850739e-02 9.931107168904614035e-02 1.022965427515798303e-01 1.017258639522456432e-01 9.800264660353708024e-02 9.189414517702922114e-02 8.466986664670865526e-02 7.825033013593599152e-02 7.510905443670333470e-02 7.739749330582616771e-02 8.555019101499743150e-02 9.809599295236873240e-02 1.128399773003252449e-01 1.277751560237685158e-01 1.413018721308168246e-01 1.521803803907955388e-01 1.594645490616405648e-01 1.624687764147298707e-01 1.607661411997636514e-01 1.542148393492767666e-01 1.430247750694746134e-01 1.279083916793834208e-01 1.104343511613739837e-01 9.383086952171297568e-02 8.417194748706664786e-02 8.885494639960186958e-02 1.093297296238366495e-01 1.405347832909790151e-01 1.774446439265526532e-01 2.168755022394192877e-01 2.567788540037884149e-01 2.956763387304219282e-01 3.324049861889775692e-01 3.660133947240335472e-01 3.957208453221442435e-01 4.209017908295992760e-01 4.410798132833303464e-01 4.559240804549166692e-01 4.652451953101096604e-01 4.689891203644303563e-01 4.672287481685996058e-01 4.601531586975575738e-01 4.480548605096961734e-01 4.313154495761514218e-01 4.103901841256414884e-01 3.857919908184213043e-01 3.580754023320740220e-01 3.278208897633639318e-01 2.956200041759720065e-01 2.620616898894134739e-01 2.277200923178028524e-01 1.931441864386141960e-01 1.588496856579727778e-01 1.253142591921506677e-01 9.297940946483457259e-02 6.227412653575938734e-02 3.376918848337216728e-02 1.072408638760293138e-02 2.135539631126881499e-02 4.256898889883047044e-02 6.201803226737482438e-02 7.906596124412802740e-02 9.360454390872444130e-02 1.056380389832023564e-01 1.152254719934056593e-01 1.224633482152335667e-01 1.274768775145410926e-01 1.304137843898314220e-01 1.314392226307815603e-01 1.307313730211714098e-01 1.284776128779256121e-01 1.248712522376407980e-01 1.201088753110239327e-01 1.143883521600225217e-01 1.079076110348325263e-01 1.008642926197633599e-01 9.345644151691798185e-02 8.588440956831736028e-02 7.835409283395836089e-02 7.108135141776972254e-02 6.429664377414717746e-02 5.824699344395212197e-02 5.318900565354905269e-02 4.936334543693397109e-02 4.694466705523893391e-02 4.598051925427131675e-02
2.931752936943606697e-02 3.224149937788779730e-02 3.499061141968336924e-02 3.752175978577106802e-02 3.979519138789362753e-02 4.177453864297599878e-02 4.342720281656867187e-02 4.472494375871658573e-02 4.564458440270645345e-02 4.616876228430225049e-02 4.628666969405594023e-02 4.599472573068944664e-02 4.529712120372242357e-02 4.420617369497053389e-02 4.274242809319236253e-02 4.093444230613240559e-02 3.881821741054296282e-02 3.643628304172356197e-02 3.383656463396263886e-02 3.107140118062694245e-02 2.819757007817755637e-02 2.527913979151444335e-02 2.239682662758319190e-02 1.967075226853301495e-02 1.730665082108207367e-02 1.566438675359674640e-02 1.527391458603799546e-02 1.662192470610029602e-02 1.982351234938408216e-02 2.467133508208881748e-02 3.092001896112693549e-02 3.840386426880712523e-02 4.701849822563457931e-02 5.668082829891468721e-02 6.730067795303075473e-02 7.876426766137184510e-02 9.092538121437748755e-02 1.036013396974903439e-01 1.165722201570460331e-01 1.295825232830363494e-01 1.423448858585268373e-01 1.545456150281946384e-01 1.658518886956919791e-01 1.759204707448863148e-01 1.844077588604159379e-01 1.909809322349633187e-01 1.953299062827907884e-01 1.971797386689030651e-01 1.963030712090216012e-01 1.925321406298137472e-01 1.857698528132075977e-01 1.759993953050920101e-01 1.632918680929757449e-01 1.478114534677346381e-01 1.298177459856204030e-01 1.096650956462762588e-01 8.779946150032859331e-02 6.475572409439057930e-02 4.117273201606314742e-02 1.801919300794321832e-02 8.499159507686447623e-03 2.841849118166052401e-02 4.790317012292064774e-02 6.497077009648853652e-02 7.899391874343569819e-02 8.954291261919122835e-02 9.635387950886982467e-02 9.935770172167039671e-02 9.872939234911021211e-02 9.496343058253106650e-02 8.899244509516961166e-02 8.235758344043730972e-02 7.733405662825783289e-02 7.659298350585931614e-02 8.191835428265126229e-02 9.297652166718131661e-02 1.078201726745149774e-01 1.241889532301768823e-01 1.401454708262283577e-01 1.541476238835960411e-01 1.649810989991513099e-01 1.717066826054344519e-01 1.736415734640909259e-01 1.703681139379779608e-01 1.617694114500969893e-01 1.481097520257937394e-01 1.302204871397237840e-01 1.099643344288159796e-01 9.137739772622480161e-02 8.236360048973125070e-02 9.151933314549894061e-02 1.179939005161422250e-01 1.547178691320888200e-01 1.964193766907056382e-01 2.400445812431317716e-01 2.836258352064102706e-01 3.257075373692046028e-01 3.651215326508369663e-01 4.009027186134969112e-01 4.322584972286994121e-01 4.585585386720472112e-01 4.793312350689194479e-01 4.942610308884096693e-01 5.031841272767558770e-01 5.060815871614238182e-01 5.030696338885268792e-01 4.943873438680509991e-01 4.803821557486503968e-01 4.614937339939831906e-01 4.382367728508665961e-01 4.111833297082160277e-01 3.809452491023234133e-01 3.481571912463887752e-01 3.134607226307104533e-01 2.774898745015008106e-01 2.408585515670833010e-01 2.041502331772774292e-01 1.679107113078336933e-01 1.326457038497262098e-01 9.882939793723426181e-02 6.695028777057608627e-02 3.776797628272809959e-02 1.522875848255090397e-02 2.250647063140200077e-02 4.311476132654774168e-02 6.260537175387838327e-02 7.972820797081811572e-02 9.427368184664235151e-02 1.062274684043993667e-01 1.156524033265909079e-01 1.226565807078760645e-01 1.273796603963934515e-01 1.299846006175646440e-01 1.306515430185639925e-01 1.295728504034340256e-01 1.269489689196672544e-01 1.229850186484476027e-01 1.178881112463435743e-01 1.118654439806339995e-01 1.051232597268808855e-01 9.786680440220572874e-02 9.030145491337152053e-02 8.263520621011249956e-02 7.508261337804808533e-02 6.786987418971876518e-02 6.123956240493810127e-02 5.545090198827282157e-02 5.076728344492846545e-02 4.742026116005260139e-02 4.554845620936931461e-02 4.513739404506735692e-02
2.710584109047370002e-02 3.008567533241923372e-02 3.294833264653642541e-02 3.564022813009258550e-02 3.811311450314057436e-02 4.032312593148725671e-02 4.223058452084394593e-02 4.380026371624725495e-02 4.500192854008963628e-02 4.581103655126234075e-02 4.620951465093612459e-02 4.618654028822754415e-02 4.573925894206821996e-02 4.487336719920724526e-02 4.360348510869002658e-02 4.195323560380285338e-02 3.995494715051468165e-02 3.764890721024274911e-02 3.508213656915214890e-02 3.230676475706441980e-02 2.937833933494291005e-02 2.635495076610349166e-02 2.329922615254820945e-02 2.028773626746333339e-02 1.743744573993025182e-02 1.496647975990346088e-02 1.329670510879194315e-02 1.308032907748617885e-02 1.484246386649294702e-02 1.855236472903675285e-02 2.387642577456305232e-02 3.055106440232537024e-02 3.843287862114525694e-02 4.743727591960786305e-02 5.748911267022339955e-02 6.849528253170106273e-02 8.033067980244693040e-02 9.283154916420156832e-02 1.057932262835876713e-01 1.189708732628875498e-01 1.320825675679054845e-01 1.448144401022194716e-01 1.568276911551840236e-01 1.677673427798694328e-01 1.772725615938837707e-01 1.849883323871452934e-01 1.905781949512850293e-01 1.937376841911066516e-01 1.942080450709210426e-01 1.917897375848103270e-01 1.863552128918758155e-01 1.778604453369268534e-01 1.663547747548255740e-01 1.519888133548245035e-01 1.350206710328405169e-01 1.158220686245148151e-01 9.488987203379575797e-02 7.288300860326474284e-02 5.077219496634782087e-02 3.062415307177661708e-02 2.015789377430351331e-02 2.953756931536384578e-02 4.597284533556956349e-02 6.184243137918395833e-02 7.524066091113167098e-02 8.538644409724868711e-02 9.189233140816273349e-02 9.465618342179396572e-02 9.388283015645779161e-02 9.016740600535896877e-02 8.464137751646301500e-02 7.916076571963773234e-02 7.632255985763539141e-02 7.872871490434586728e-02 8.743303546239494795e-02 1.013196674510353779e-01 1.181894090285947607e-01 1.358614004115951401e-01 1.525171884360138619e-01 1.666875291487088795e-01 1.771910615275155976e-01 1.831011575571359906e-01 1.837420182247327949e-01 1.787072176965989745e-01 1.679034325797240101e-01 1.516436430138470848e-01 1.308698585613307375e-01 1.077516015353320589e-01 8.730097634414266117e-02 7.976278576125547803e-02 9.448588341521906020e-02 1.271929094117612291e-01 1.692060245152814113e-01 2.153722030232008977e-01 2.628511870431752273e-01 3.097711731545288449e-01 3.547044234708751076e-01 3.964824685808237548e-01 4.341319935322404122e-01 4.668542251085834871e-01 4.940195329738140129e-01 5.151660559204908063e-01 5.299976826757611947e-01 5.383794636504765085e-01 5.403298083909034988e-01 5.360094724612001205e-01 5.257076868547965187e-01 5.098259725996840963e-01 4.888602774265758955e-01 4.633821032400187168e-01 4.340192821449732063e-01 4.014370185799100432e-01 3.663197573221338987e-01 3.293543742082628567e-01 2.912151358898009135e-01 2.525508698357332715e-01 2.139749052845487665e-01 1.760588185376296688e-01 1.393326212652826468e-01 1.042999785136114604e-01 7.150435590721165857e-02 4.186220876153826792e-02 1.953938872013225372e-02 2.379220984789609875e-02 4.333891246291241700e-02 6.261762013456531606e-02 7.963956893648325985e-02 9.405875190369655803e-02 1.058308928378493413e-01 1.150175397323183191e-01 1.217352844799614031e-01 1.261358453501705001e-01 1.283952597635932835e-01 1.287065676440697082e-01 1.272742306873230478e-01 1.243096771160191738e-01 1.200277584355550625e-01 1.146440657073651004e-01 1.083731353105245737e-01 1.014276338455601251e-01 9.401866898819678797e-02 8.635742632898753268e-02 7.865834595086725056e-02 7.114391080121151845e-02 6.405052444118698729e-02 5.763328872402833508e-02 5.216391544997594359e-02 4.791094009711444057e-02 4.509088461045344942e-02 4.379655702847965598e-02 4.394404016612869085e-02
2.527721280363061027e-02 2.818357873082838125e-02 3.105584735057843535e-02 3.382452616597739214e-02 3.642926956647700443e-02 3.881636222832959143e-02 4.093751777326309904e-02 4.274951225743366112e-02 4.421434827664812856e-02 4.529975540587872357e-02 4.597989548426287959e-02 4.623617452398013500e-02 4.605807820935139962e-02 4.544395175376382545e-02 4.440164106324152871e-02 4.294890294968034539e-02 4.111347942361051611e-02 3.893271788580754400e-02 3.645261208548584986e-02 3.372615372680487500e-02 3.081095680636998513e-02 2.776632253574765410e-02 2.465041622443436484e-02 2.151939316321385340e-02 1.843300952873391449e-02 1.547768112714076327e-02 1.283246678349053184e-02 1.091707312285978247e-02 1.052114708151477562e-02 1.233599646690247166e-02 1.623734202425375361e-02 2.175880355143575140e-02 2.861238612923214589e-02 3.666844834099659139e-02 4.585337013353347341e-02 5.609283043320772988e-02 6.728563996403745529e-02 7.929201273817097773e-02 9.192892420356876815e-02 1.049695238219298526e-01 1.181453614158759213e-01 1.311509153575732278e-01 1.436501947812588165e-01 1.552852755729971501e-01 1.656866248668478481e-01 1.744850182304168995e-01 1.813247816114172684e-01 1.858780110779122419e-01 1.878593489654742099e-01 1.870408372677166142e-01 1.832663439498623259e-01 1.764650913108574415e-01 1.666639575944272866e-01 1.539985844555340766e-01 1.387241787307882945e-01 1.212290064490481600e-01 1.020592664475791500e-01 8.198123219136986550e-02 6.216465721128380112e-02 4.476692943787500406e-02 3.435153094397701279e-02 3.618040223577032033e-02 4.685341878851686376e-02 5.965198037998672292e-02 7.124478572431461321e-02 8.021227724597418396e-02 8.591168914286073655e-02 8.815440870165096310e-02 8.716415158708168409e-02 8.365867803345582165e-02 7.901773925666508158e-02 7.544144040709241383e-02 7.569444015764351108e-02 8.187921826123074898e-02 9.405670901940388351e-02 1.105212464432185349e-01 1.290633525166485218e-01 1.476773910041683513e-01 1.646873501560751907e-01 1.787044070793912809e-01 1.885863884758240683e-01 1.934254274837137189e-01 1.925576872343194024e-01 1.855903334875337596e-01 1.724517916854615696e-01 1.534957962236818685e-01 1.297610436402273082e-01 1.037301172373824715e-01 8.161398952263770878e-02 7.666949531770177184e-02 9.799637940901421984e-02 1.368930319084397662e-01 1.838145353064198351e-01 2.340261687650506961e-01 2.849454499227699333e-01 3.348019394807220661e-01 3.821993506061190371e-01 4.259740335445432180e-01 4.651504797452432616e-01 4.989298466532403609e-01 5.266888493185611919e-01 5.479802110870674037e-01 5.625310792697294504e-01 5.702380202206323023e-01 5.711582530496575050e-01 5.654973225039219287e-01 5.535937070471059762e-01 5.359010172416820428e-01 5.129685134055912421e-01 4.854206874410577632e-01 4.539366288875578137e-01 4.192298427221773371e-01 3.820291183943485547e-01 3.430609801521589119e-01 3.030341990649477180e-01 2.626268585425616253e-01 2.224766374213408004e-01 1.831755936310468513e-01 1.452727529564562248e-01 1.092950499041430990e-01 7.582888373820614869e-02 4.589554964513368335e-02 2.357822047255583517e-02 2.503415127883913682e-02 4.314977292396923736e-02 6.198325509124862076e-02 7.874100127612432276e-02 9.291103428924156471e-02 1.044092415977555671e-01 1.132912716984062623e-01 1.196792229019883608e-01 1.237344084120206300e-01 1.256436410362734568e-01 1.256105888770242540e-01 1.238495413762592257e-01 1.205806386469291114e-01 1.160262116321763431e-01 1.104081211082360847e-01 1.039461044614040514e-01 9.685722337927432646e-02 8.935658367761128984e-02 8.165957052072464473e-02 7.398586077221734614e-02 6.656527704551180868e-02 5.964470964868833630e-02 5.349297104534787850e-02 4.839551107351134501e-02 4.462484522278419713e-02 4.237578998953462489e-02 4.168438779345344514e-02 4.239035320516107430e-02
2.411024019525180237e-02 2.677711016561824808e-02 2.952148056681745680e-02 3.225354138919632463e-02 3.489691382263291480e-02 3.738502817789354782e-02 3.965883909290626036e-02 4.166562567773649667e-02 4.335857732373708806e-02 4.469692502385219646e-02 4.564644197593262925e-02 4.618018316183460786e-02 4.627936115612026058e-02 4.593426867074566072e-02 4.514516081662132280e-02 4.392300381169983448e-02 4.228998255521473904e-02 4.027963680616180459e-02 3.793646421390699242e-02 3.531478967603649682e-02 3.247666300684169671e-02 2.948853768513364296e-02 2.641657112299808027e-02 2.332072455300476105e-02 2.024874434681984969e-02 1.723324532787036401e-02 1.430023194696483646e-02 1.151136248009704266e-02 9.103312891768043646e-03 7.825043792539572440e-03 8.894466448961739491e-03 1.247989885365317561e-02 1.787270445088776083e-02 2.465676263011421648e-02 3.267682688523745188e-02 4.185273501248328032e-02 5.210147561611767897e-02 6.330834867872166261e-02 7.531617599652283557e-02 8.792207409722986589e-02 1.008782466442341708e-01 1.138955526957546038e-01 1.266493980506769590e-01 1.387877570080387202e-01 1.499411861587695294e-01 1.597346593872986942e-01 1.678009833142327378e-01 1.737954693587101807e-01 1.774114585692238566e-01 1.783962335513882280e-01 1.765668275283010791e-01 1.718252840869640141e-01 1.641730875851384608e-01 1.537248857666196900e-01 1.407225125472304772e-01 1.255522840677423813e-01 1.087730591954747528e-01 9.117324234490137291e-02 7.389880690427698406e-02 5.872492550321620902e-02 4.838136848077323471e-02 4.569166198186091349e-02 5.032345577184529906e-02 5.861266602472210013e-02 6.718957674693112891e-02 7.411741461535126252e-02 7.844428696921178223e-02 7.986033608446939380e-02 7.861256433593299953e-02 7.558649903107406143e-02 7.247363376497924226e-02 7.177229182352877490e-02 7.603388807026760510e-02 8.635810462819548672e-02 1.018266891036555405e-01 1.204794069171385429e-01 1.402835615745762765e-01 1.594525300139018886e-01 1.764576478836337448e-01 1.899934794528021775e-01 1.989628314300777301e-01 2.024833964430005628e-01 1.999089789355056046e-01 1.908630737373763486e-01 1.752935898817818694e-01 1.535847064461391409e-01 1.268508731086726848e-01 9.788391900569230752e-02 7.440346342335966978e-02 7.353704541096099667e-02 1.022769074037118697e-01 1.470294213720359233e-01 1.983443695765541859e-01 2.520977356012866211e-01 3.059756501221622127e-01 3.583077208640798594e-01 4.077317005635049951e-01 4.530941188703778155e-01 4.934236693952379071e-01 5.279277869155813985e-01 5.559951986312611227e-01 5.771978324351386691e-01 5.912894603065236288e-01 5.982001754836289154e-01 5.980266379148843070e-01 5.910184676598030373e-01 5.775614128382473567e-01 5.581580497347986558e-01 5.334068273139437322e-01 5.039802689521077905e-01 4.706031058490899865e-01 4.340310519932476518e-01 3.950308523883617751e-01 3.543621600088444068e-01 3.127617466933044765e-01 2.709305764476820366e-01 2.295244810733392260e-01 1.891499016843560255e-01 1.503684564060879247e-01 1.137220696072259174e-01 7.982372980542659646e-02 4.974316702020346870e-02 2.729446752326608605e-02 2.610871611909825959e-02 4.248270197207914406e-02 6.065541991225448931e-02 7.699845493166705690e-02 9.080751311717975838e-02 1.019497497947281506e-01 1.104706589853696463e-01 1.164949227189023412e-01 1.201909167611592277e-01 1.217537933217409940e-01 1.213954212624016454e-01 1.193374837004250594e-01 1.158064030505242953e-01 1.110295846647411100e-01 1.052328016214678502e-01 9.863870890483103504e-02 9.146658986355338250e-02 8.393354517762297018e-02 7.625743827182170087e-02 6.866195064529667658e-02 6.138385135776062984e-02 5.468142710431854459e-02 4.883964106357467638e-02 4.416057840117020711e-02 4.092038369620657617e-02 3.928411004077728835e-02 3.921783447132958650e-02 4.047805266174337585e-02
2.384084753378257204e-02 2.609467451745196495e-02 2.855356464944023773e-02 3.111161809758951693e-02 3.367626602792641449e-02 3.616650636608723796e-02 3.851078149519846644e-02 4.064537112000241037e-02 4.251347943238901333e-02 4.406494701672866721e-02 4.525645756897229283e-02 4.605211282960047781e-02 4.642426663908280626e-02 4.635452398012512853e-02 4.583481871856584511e-02 4.486848352890773772e-02 4.347121638104364805e-02 4.167182775227960823e-02 3.951261675317600114e-02 3.704916477804057195e-02 3.434924161645135088e-02 3.149038327144967897e-02 2.855553607022646989e-02 2.562604859296169560e-02 2.277146452500991222e-02 2.003648822747441938e-02 1.742773407050201770e-02 1.490663215139572881e-02 1.240014288828937897e-02 9.853497227338598591e-03 7.410665130139430790e-03 6.023597013381697986e-03 7.655443212041809081e-03 1.221215685902648541e-02 1.858527723927723765e-02 2.634973746355994198e-02 3.534704842018878551e-02 4.545972389913138095e-02 5.654894198466708238e-02 6.843620193571650634e-02 8.089857701336659879e-02 9.366966565037621040e-02 1.064439219734500536e-01 1.188836009207396432e-01 1.306280032088020515e-01 1.413048049961467545e-01 1.505432320535453616e-01 1.579887678505942916e-01 1.633190039928487103e-01 1.662601716382779704e-01 1.666038545128833703e-01 1.642234047224083449e-01 1.590897035167280205e-01 1.512862030537886482e-01 1.410237853523164664e-01 1.286571264480991794e-01 1.147063610878165663e-01 9.989124337033365719e-02 8.518790658670409577e-02 7.190605147024080324e-02 6.169517911570375490e-02 5.613745586755472528e-02 5.564692872751971636e-02 5.879578285952361677e-02 6.330127279488650949e-02 6.727100339357539038e-02 6.958007850777156444e-02 6.983215866303729702e-02 6.834648690494278533e-02 6.626384463375743772e-02 6.562993420325304028e-02 6.896382139100595832e-02 7.794023547430210808e-02 9.236389986721307843e-02 1.106942962855168300e-01 1.310508255618803297e-01 1.516734309214613496e-01 1.709971942861233385e-01 1.876343017919841483e-01 2.003632800990474694e-01 2.081376877958485139e-01 2.101081606711771022e-01 2.056524682049978014e-01 1.944135764018611601e-01 1.763563299337554402e-01 1.518827794321327695e-01 1.221539331767680092e-01 9.025114725522168091e-02 6.585832818485341800e-02 7.098214326221954917e-02 1.075016895717848253e-01 1.575046394238674985e-01 2.125851749537855939e-01 2.693021930656693264e-01 3.255960971221100175e-01 3.798906796357688354e-01 4.308597441717904042e-01 4.773655533155348740e-01 5.184476439541445547e-01 5.533261758281394771e-01 5.814074529854659223e-01 6.022869114773531374e-01 6.157477938927692351e-01 6.217550304486650914e-01 6.204445024878240122e-01 6.121082263363556430e-01 5.971761997988760395e-01 5.761957593251679777e-01 5.498093327497839411e-01 5.187314585366014086e-01 4.837258912347446316e-01 4.455835366647117879e-01 4.051018722452569554e-01 3.630664243422834780e-01 3.202348215414484445e-01 2.773239716243944830e-01 2.350011433726192644e-01 1.938805131062587561e-01 1.545291514858908033e-01 1.174945676330134692e-01 8.339844641776716916e-02 5.330726986545478857e-02 3.065833828687656096e-02 2.694992957623108115e-02 4.130639376053157896e-02 5.861643511140317286e-02 7.440656571509988992e-02 8.775407766568522894e-02 9.846879511813351471e-02 1.065819682635026078e-01 1.122179565812948532e-01 1.155495933307138234e-01 1.167778179389708931e-01 1.161201395439292045e-01 1.138030644681474746e-01 1.100567330467051713e-01 1.051110858391502284e-01 9.919331199619808859e-02 9.252654928500564369e-02 8.532995767793161157e-02 7.782043761608113674e-02 7.021642244008262368e-02 6.274427151620085019e-02 5.564752087949133286e-02 4.919768846495389814e-02 4.370040104219596877e-02 3.948013948224343705e-02 3.681761917553999508e-02 3.583719829639368804e-02 3.641749903568486380e-02 3.822463501575583400e-02
2.456426492645135892e-02 2.627921290431513984e-02 2.831024654260414983e-02 3.055357380533803638e-02 3.290944600798692554e-02 3.528606863315256886e-02 3.760035134657065820e-02 3.977742439528473423e-02 4.174997910977428645e-02 4.345788183956899448e-02 4.484819233607336558e-02 4.587557928888962716e-02 4.650307606068610627e-02 4.670310710558129436e-02 4.645871544742888326e-02 4.576492297515660779e-02 4.463015268911145472e-02 4.307763047974765697e-02 4.114665533106371537e-02 3.889356497563942888e-02 3.639209903831999715e-02 3.373262464567822888e-02 3.101928234337343604e-02 2.836353468592046900e-02 2.587212968156890960e-02 2.362804085306074650e-02 2.166607080466648530e-02 1.995090496335660130e-02 1.837028706397518876e-02 1.675255818662406415e-02 1.490775393618750701e-02 1.269199218300849294e-02 1.013749188187860681e-02 7.869144865235209660e-03 7.992210769052291927e-03 1.204843903279576370e-02 1.877676945163246625e-02 2.720875360179311406e-02 3.695169475313182100e-02 4.776252876685949111e-02 5.941165688005886625e-02 7.164524152482375230e-02 8.417590255412209232e-02 9.668378408844069405e-02 1.088227631827526354e-01 1.202299895204617802e-01 1.305379420397977941e-01 1.393884686962698627e-01 1.464483204982747200e-01 1.514256593946013418e-01 1.540869758340033535e-01 1.542738310112294065e-01 1.519188684274126455e-01 1.470606467136855999e-01 1.398570568604374786e-01 1.305974075242679333e-01 1.197135948445145620e-01 1.077906353784515575e-01 9.557451440665232223e-02 8.396589610984311891e-02 7.396257984160398147e-02 6.647455724482773110e-02 6.196397432297009317e-02 6.010193502350223704e-02 5.984378086113977674e-02 5.994484084136627450e-02 5.948484966718139283e-02 5.818180146816428339e-02 5.659969542645434254e-02 5.629034192633944333e-02 5.950324685168414951e-02 6.799521863865848337e-02 8.188067359665567035e-02 9.993742259479292123e-02 1.205278151387588342e-01 1.420537978548246372e-01 1.630387393300425369e-01 1.821168837180693889e-01 1.980291665685739444e-01 2.096376772319950843e-01 2.159526169034505227e-01 2.161653982087696768e-01 2.096846328744108867e-01 1.961763901489372852e-01 1.756199617461930707e-01 1.484209186601660457e-01 1.157482663196741507e-01 8.092755023161607442e-02 5.632495468123533550e-02 6.973750405892426008e-02 1.137601461967287925e-01 1.681879295182021894e-01 2.263179009539561803e-01 2.853589022910451023e-01 3.434749149375626587e-01 3.991755271399454186e-01 4.511724042462531559e-01 4.983492724676580887e-01 5.397632891821126933e-01 5.746537689440355257e-01 6.024499536339708028e-01 6.227746995583363088e-01 6.354430003002055072e-01 6.404552170297356239e-01 6.379853960796251222e-01 6.283653465297016627e-01 6.120653186492913678e-01 5.896722076732063833e-01 5.618662281968840322e-01 5.293969771277500236e-01 4.930597399102649159e-01 4.536728076528440123e-01 4.120564750911611673e-01 3.690142980754042568e-01 3.253171312954841743e-01 2.816904947526944758e-01 2.388060547135769929e-01 1.972787892716257874e-01 1.576737960448047204e-01 1.205345195806512559e-01 8.647407597790590650e-02 5.651339248626853495e-02 3.365921481089465678e-02 2.754663470419644114e-02 3.962848071981553422e-02 5.588185170662106349e-02 7.099187569927754848e-02 8.378824790974447045e-02 9.401427396785386192e-02 1.016827827592165362e-01 1.069148472200800865e-01 1.098850692474641899e-01 1.107975217792705608e-01 1.098726860808812156e-01 1.073392130857826060e-01 1.034282874676411002e-01 9.836972913743322056e-02 9.238951111281766548e-02 8.570864686433798951e-02 7.854359945696222367e-02 7.110857466573555774e-02 6.362031353126984534e-02 5.630623188627671694e-02 4.941657104202034495e-02 4.323922515225840646e-02 3.810852275742740436e-02 3.438234565863475950e-02 3.234893158483471975e-02 3.207465336896995339e-02 3.332515711417817494e-02 3.566892598213124155e-02
2.618600524529154580e-02 2.732658676895434111e-02 2.884439282772544716e-02 3.066116214005006058e-02 3.268757238996135989e-02 3.483213585670019707e-02 3.700642504128397181e-02 3.912755149752766837e-02 4.111912187956467957e-02 4.291159157235637650e-02 4.444255159566472269e-02 4.565720642976264093e-02 4.650914036553521064e-02 4.696139054573673227e-02 4.698781077346762119e-02 4.657469846345840825e-02 4.572265407816893112e-02 4.444863775948776352e-02 4.278816808026451174e-02 4.079754644021327259e-02 3.855583287520699537e-02 3.616594170022217891e-02 3.375351497971399578e-02 3.146107655251839663e-02 2.943378354170529329e-02 2.779365758523665367e-02 2.660462716556042870e-02 2.584122455490467721e-02 2.537983781893522750e-02 2.502098696570455652e-02 2.453152102722575001e-02 2.368886434130892948e-02 2.232062930451351665e-02 2.035079140503586598e-02 1.788774749557864654e-02 1.543630762539871006e-02 1.428376820567921375e-02 1.623466033200566747e-02 2.172179945496923933e-02 2.979227850070079175e-02 3.958204699431546597e-02 5.054285939229694741e-02 6.226813187181205744e-02 7.439290847633898973e-02 8.655626077630537707e-02 9.839150791884138103e-02 1.095289764621267259e-01 1.196051238097454311e-01 1.282752548919348090e-01 1.352283101294870782e-01 1.402026535399398810e-01 1.430019400659735540e-01 1.435101800149755635e-01 1.417051184325095747e-01 1.376690251442714563e-01 1.315959182019074136e-01 1.237940251988536300e-01 1.146817186365837737e-01 1.047738834871922153e-01 9.465327839856349512e-02 8.491825487741178069e-02 7.609767275364222316e-02 6.853596350286626782e-02 6.228708250369049265e-02 5.709926194863788884e-02 5.256547124723355557e-02 4.844154772987274704e-02 4.507692123096530834e-02 4.381985118845812405e-02 4.681973676708616611e-02 5.556827453873598721e-02 6.976330213186882068e-02 8.805060098608590013e-02 1.089563854191713949e-01 1.311225049704727585e-01 1.532720202893121664e-01 1.741690254974349039e-01 1.926136006319349725e-01 2.074617605563124911e-01 2.176585847598200840e-01 2.222768709300476653e-01 2.205568879201284804e-01 2.119454209498044805e-01 1.961359204351670327e-01 1.731202771859195189e-01 1.432925580515614083e-01 1.077815382290093910e-01 7.006953019596236232e-02 4.643483403193333220e-02 7.050192322955228796e-02 1.210356793882033655e-01 1.789150912414815275e-01 2.393169460758040046e-01 2.999960570779786617e-01 3.593012980042218363e-01 4.158189047767729685e-01 4.683003658450268780e-01 5.156567793348351136e-01 5.569697485730626951e-01 5.915040576198805633e-01 6.187169645555065101e-01 6.382622169262851530e-01 6.499882576049732519e-01 6.539307733635534303e-01 6.503001305397848597e-01 6.394644799668743884e-01 6.219294517218383334e-01 5.983154250500274385e-01 5.693333655266313853e-01 5.357601821882416182e-01 4.984144833139869668e-01 4.581335125109720630e-01 4.157519400911256491e-01 3.720830855791607550e-01 3.279030822474842122e-01 2.839385151552089592e-01 2.408582889769053659e-01 1.992712286975681091e-01 1.597331545487840343e-01 1.227743068863677844e-01 8.898415591374550515e-02 5.930698634071737696e-02 3.630320712095648494e-02 2.793722183192833344e-02 3.750093191790125624e-02 5.250422071854349976e-02 6.681563266926207612e-02 7.898144829478860596e-02 8.866754766854731407e-02 9.586373693432505283e-02 1.006846776935476084e-01 1.033039469963741436e-01 1.039260091277872666e-01 1.027715693212029047e-01 1.000686687136415204e-01 9.604678342320986661e-02 9.093286034558355213e-02 8.494888855337363875e-02 7.831094275503143465e-02 7.122989124093807856e-02 6.391425685257809408e-02 5.657613411843562951e-02 4.944159029908678366e-02 4.276718221872526787e-02 3.686201206586117718e-02 3.210344499479435981e-02 2.890426228619653523e-02 2.756626062624365284e-02 2.806548702070939608e-02 3.001447483711734351e-02 3.287945836649554948e-02
2.847020359911565587e-02 2.908538240143316439e-02 3.007946461951230277e-02 3.141250284008278992e-02 3.302227324471986719e-02 3.483261938403801189e-02 3.676098417817862812e-02 3.872390698204680737e-02 4.064050630943677467e-02 4.243454277459687146e-02 4.403571456625907099e-02 4.538067866069106504e-02 4.641410713235933488e-02 4.708995086961888926e-02 4.737300030904625925e-02 4.724079105099898701e-02 4.668588539213869987e-02 4.571855320337164796e-02 4.436985601681931596e-02 4.269506622438721394e-02 4.077714447272291765e-02 3.872949115196796382e-02 3.669614447222754178e-02 3.484590389367706043e-02 3.335526275206050079e-02 3.237636024831735959e-02 3.199447127596112550e-02 3.219285590031153305e-02 3.284647426687154620e-02 3.374913469510920638e-02 3.465714162881446125e-02 3.532946750044346773e-02 3.555683745257011419e-02 3.518352222860450518e-02 3.413047255229593319e-02 3.243076341042908789e-02 3.029197640848830392e-02 2.819895528180025798e-02 2.701986351634689046e-02 2.789170962350545277e-02 3.161856055746640332e-02 3.814395961315106276e-02 4.683805636209045081e-02 5.699694935219772746e-02 6.801719837550844472e-02 7.938640996741788691e-02 9.064865774674378540e-02 1.013847578135824434e-01 1.112072486640336283e-01 1.197646342327176178e-01 1.267507195709644263e-01 1.319162615146601825e-01 1.350809543656998901e-01 1.361441526796936530e-01 1.350928866870287348e-01 1.320057567436043466e-01 1.270512566926075559e-01 1.204790185558581861e-01 1.126024882101330366e-01 1.037718734869452070e-01 9.433737069733562353e-02 8.460556154374804239e-02 7.479756524107865345e-02 6.502678787011949291e-02 5.532791574690852643e-02 4.579567204655477647e-02 3.697004447005938083e-02 3.074119605594425111e-02 3.102418412655048863e-02 4.001295112553632238e-02 5.543194600041322084e-02 7.471564491684444531e-02 9.632534653630471511e-02 1.191605419815764677e-01 1.422133908454765172e-01 1.644589628084465460e-01 1.848399040152438610e-01 2.022881433183580380e-01 2.157619574384763428e-01 2.242890181810281436e-01 2.270105447850755409e-01 2.232237305595152210e-01 2.124212128489074702e-01 1.943289798916014444e-01 1.689512020724349139e-01 1.366568355687105274e-01 9.847848895131205982e-02 5.789770706716118598e-02 3.740669013924490666e-02 7.370859436590455893e-02 1.292004005122644461e-01 1.894889312563652617e-01 2.513517941499810449e-01 3.129546890939996495e-01 3.727918217123449285e-01 4.295176654522904203e-01 4.819259618362788933e-01 5.289612781252690521e-01 5.697364674590662537e-01 6.035479058770635286e-01 6.298856075335577120e-01 6.484372178277854060e-01 6.590857582691446170e-01 6.619014858637137788e-01 6.571285363004807367e-01 6.451672162046464543e-01 6.265529246875470859e-01 6.019327337212122542e-01 5.720406515560690908e-01 5.376725437046743217e-01 4.996616025385992033e-01 4.588551508321371264e-01 4.160934498738842469e-01 3.721910759428753712e-01 3.279213557094359244e-01 2.840043597256743935e-01 2.410991527671498269e-01 1.998016762372879784e-01 1.606516417171159339e-01 1.241580377824754028e-01 9.087477005867088120e-02 6.164973231485213617e-02 3.860879938438724346e-02 2.820093161120509548e-02 3.502550304556297650e-02 4.857688285398628625e-02 6.197634240475691919e-02 7.344096856049774080e-02 8.254510552902219467e-02 8.925005187596947442e-02 9.366062573568320615e-02 9.594644620038278449e-02 9.630955027146552438e-02 9.496807282222786972e-02 9.214665842758643088e-02 8.807028721500950730e-02 8.296022141401798722e-02 7.703157871113298916e-02 7.049244290912939914e-02 6.354474124992712247e-02 5.638752598824083723e-02 4.922396691437090632e-02 4.227447048903890114e-02 3.579970626790480309e-02 3.013623225113780044e-02 2.573069345550316883e-02 2.309616664979975004e-02 2.255822557790885391e-02 2.393110164057078368e-02 2.660987421787333954e-02 2.996759769448060703e-02
3.113217571333729353e-02 3.131610818302191235e-02 3.183490477060900437e-02 3.268464925586386793e-02 3.383700586022385381e-02 3.524270422104235079e-02 3.683722928495962445e-02 3.854690796342870318e-02 4.029415916780744455e-02 4.200147998828117346e-02 4.359431190377186655e-02 4.500316725618216246e-02 4.616540716438650993e-02 4.702698129871849680e-02 4.754435020117645655e-02 4.768674481915526758e-02 4.743887909362322353e-02 4.680420781597029178e-02 4.580878669816652871e-02 4.450568934833686041e-02 4.297965376561636158e-02 4.135096485660225141e-02 3.977626418918790707e-02 3.844200516001686219e-02 3.754483067952017750e-02 3.725570151027954996e-02 3.767472287432708372e-02 3.879657758823833180e-02 4.050648504964020347e-02 4.260752524780496431e-02 4.486140451009226759e-02 4.702455446140099693e-02 4.887308990211212262e-02 5.021922319560735704e-02 5.092437301609191447e-02 5.091360670473305677e-02 5.019511237417953464e-02 4.888772549891172436e-02 4.725741233726102331e-02 4.575458145948443217e-02 4.501879313406154798e-02 4.578195968737421712e-02 4.862954207258852329e-02 5.374941795352052715e-02 6.089366971701898335e-02 6.955109798343397931e-02 7.913359263864225279e-02 8.907402763154181891e-02 9.885717924460404871e-02 1.080249548808603216e-01 1.161772468560583887e-01 1.229747358090572257e-01 1.281438881118301398e-01 1.314826296349919654e-01 1.328648950503491244e-01 1.322423786086680542e-01 1.296420498317912839e-01 1.251583169635736292e-01 1.189391897791964858e-01 1.111665233037816003e-01 1.020315462908192999e-01 9.170851055394506346e-02 8.033154577512074956e-02 6.798311146035815322e-02 5.470979857610294705e-02 4.061170989642488155e-02 2.625161409743582974e-02 1.545337469755941884e-02 2.131288185268278776e-02 3.889405014487708201e-02 5.992817198056343830e-02 8.266180802815746576e-02 1.063188394651146257e-01 1.301892600157022184e-01 1.534881154883206422e-01 1.753429071548806562e-01 1.948163657893665079e-01 2.109431907310505561e-01 2.227731157789046845e-01 2.294162062505096800e-01 2.300875128563523997e-01 2.241489113656809640e-01 2.111467990197900269e-01 1.908460439482108362e-01 1.632655662044048273e-01 1.287406406607660703e-01 8.815155688898540509e-02 4.470537444734890703e-02 3.155936054878114017e-02 7.935316631927269437e-02 1.380240950331049765e-01 1.996803980768155073e-01 2.621881967636789934e-01 3.239917227247550713e-01 3.836954488039741595e-01 4.400155848244597379e-01 4.917912838512010221e-01 5.380068763246934616e-01 5.778131882486599036e-01 6.105440574493081751e-01 6.357266207096020638e-01 6.530849652303649666e-01 6.625372929836524927e-01 6.641871059155244339e-01 6.583091679367151228e-01 6.453311657919201805e-01 6.258120881780480094e-01 6.004183794360176130e-01 5.698989089469532754e-01 5.350597390554576727e-01 4.967395830695839898e-01 4.557867320008942569e-01 4.130381072279200594e-01 3.693009824974431421e-01 3.253378367188640707e-01 2.818547927448843415e-01 2.394942634670510773e-01 1.988330123446285513e-01 1.603885576599358154e-01 1.246420670175955869e-01 9.210356118051703234e-02 6.351518940264327950e-02 4.060030180987615755e-02 2.844317539672910553e-02 3.235877062133993981e-02 4.423826286794071971e-02 5.661244468747146652e-02 6.731193526813374073e-02 7.580027569444948432e-02 8.200323964082328887e-02 8.601184859133534366e-02 8.798863573131245064e-02 8.813032974712284306e-02 8.664970485608736173e-02 8.376526219856345046e-02 7.969475084652913321e-02 7.465097216643687417e-02 6.883925531737078440e-02 6.245645837201454359e-02 5.569171978034165998e-02 4.872970107232345305e-02 4.175805168749918000e-02 3.498292231404945274e-02 2.866057447026847463e-02 2.315844177627699937e-02 1.904190369759957771e-02 1.703538750589891210e-02 1.749806114084943506e-02 1.989588639633332184e-02 2.331976571261224623e-02 2.710759047546811712e-02
3.390361423405464231e-02 3.375874451955753613e-02 3.387915721435191818e-02 3.428659402131807588e-02 3.498326500625473234e-02 3.595041611587743852e-02 3.714981481235404143e-02 3.852747887986707198e-02 4.001848236855729685e-02 4.155177508052170648e-02 4.305440262610864960e-02 4.445498069607111552e-02 4.568657800585102652e-02 4.668928479376967949e-02 4.741275340094217722e-02 4.781896120986515314e-02 4.788540256823150404e-02 4.760887294555175148e-02 4.700994272469215945e-02 4.613806611345373093e-02 4.507690407618732131e-02 4.394864818753641683e-02 4.291470336198300456e-02 4.216821419450401259e-02 4.191310705454197316e-02 4.232788143542121073e-02 4.352241198931811050e-02 4.550637628316395178e-02 4.818548468508348365e-02 5.138468966255351628e-02 5.488298552827879095e-02 5.844485842014709998e-02 6.184263512760924258e-02 6.487115573012863790e-02 6.735841547753798619e-02 6.917528184282104031e-02 7.024627928485055461e-02 7.056254757135066447e-02 7.019730450690193913e-02 6.932284233457940148e-02 6.822512748702512508e-02 6.730615216133070677e-02 6.705613943624519346e-02 6.797621247425783553e-02 7.045475871351276898e-02 7.464775589169771186e-02 8.043407979838279598e-02 8.746603826692518624e-02 9.526715735613425218e-02 1.033202948929192178e-01 1.111240025914568830e-01 1.182223203061085887e-01 1.242194706756268446e-01 1.287873778755191656e-01 1.316695698306911688e-01 1.326823698727365164e-01 1.317131247966579211e-01 1.287149389655647957e-01 1.236975876457397094e-01 1.167147692261875230e-01 1.078485230830938668e-01 9.719239524770724448e-02 8.483564158239412234e-02 7.085121964306710651e-02 5.529030774060486597e-02 3.818544612663530430e-02 1.956335411166635133e-02 6.261252307816962161e-04 2.204003510638841840e-02 4.478343476946646667e-02 6.853104250267995357e-02 9.292580054931891265e-02 1.174882426782382777e-01 1.416167465309129403e-01 1.645988811990086731e-01 1.856327894331570028e-01 2.038570562033655553e-01 2.183870507183810761e-01 2.283554469962707223e-01 2.329545103363291347e-01 2.314777704565998406e-01 2.233588999584479595e-01 2.082060524611966945e-01 1.858308634926248981e-01 1.562739408608453950e-01 1.198392140324266164e-01 7.721843912752536510e-02 3.089335760436406897e-02 3.180400493678732510e-02 8.701616362280070738e-02 1.471919598581701294e-01 2.092306208041279925e-01 2.715890706768823715e-01 3.328820013152987145e-01 3.917969734872803755e-01 4.471081146711657350e-01 4.977040376203610283e-01 5.426153092557098878e-01 5.810373098104583134e-01 6.123469048093563849e-01 6.361123279943429187e-01 6.520962120904690851e-01 6.602520794817503536e-01 6.607148884341212947e-01 6.537864423216367404e-01 6.399166155716151660e-01 6.196814345097909627e-01 5.937590787086072242e-01 5.629048454091831744e-01 5.279260544846663405e-01 4.896577741215474289e-01 4.489401290882175100e-01 4.065978268320660227e-01 3.634224172112083262e-01 3.201577115503279058e-01 2.774887647633664245e-01 2.360349535373235108e-01 1.963481707920677610e-01 1.589185849574757670e-01 1.241946383224327016e-01 9.263773397052754710e-02 6.488370258712471139e-02 4.229950387156432984e-02 2.877298652162191966e-02 2.971413415734786706e-02 3.967724911871143428e-02 5.090575544206236980e-02 6.077989031277248461e-02 6.862558841052070202e-02 7.432362953877276468e-02 7.794645051698971538e-02 7.964609362182248353e-02 7.961106060076907076e-02 7.804606731562986621e-02 7.516090366342320639e-02 7.116359550916079302e-02 6.625599308229322693e-02 6.063101198646313889e-02 5.447126282240201400e-02 4.794917284335523111e-02 4.122921508177009031e-02 3.447398147389629103e-02 2.785883891762894540e-02 2.160883863558848636e-02 1.609824154169148605e-02 1.209610133795233945e-02 1.088958733383633623e-02 1.280058765648255624e-02 1.639520464950545986e-02 2.048752407003279208e-02 2.456251099396493040e-02
3.655650263823650992e-02 3.617353159319416228e-02 3.597618846713272756e-02 3.600069973896310310e-02 3.627142299686959837e-02 3.679680136336391932e-02 3.756709699685329557e-02 3.855444104714660786e-02 3.971506331800106482e-02 4.099302177361120042e-02 4.232458236126847295e-02 4.364258088670056046e-02 4.488043577973488407e-02 4.597578674773285939e-02 4.687392562532898682e-02 4.753126631579757122e-02 4.791910741830585074e-02 4.802790026459707873e-02 4.787213941864582739e-02 4.749578618681016967e-02 4.697769963463360038e-02 4.643571429620977492e-02 4.602667588278807481e-02 4.593831055192981738e-02 4.636876120557172770e-02 4.749345841818685549e-02 4.942726844272245235e-02 5.219692182717967227e-02 5.573575064401621593e-02 5.990009074979685266e-02 6.449619911343852652e-02 6.930629103156658866e-02 7.410843033450832673e-02 7.869039717211868956e-02 8.285979333550241854e-02 8.645259408143848856e-02 8.934160475299907089e-02 9.144555990991916350e-02 9.273904704433913460e-02 9.326291410256809522e-02 9.313408453556812350e-02 9.255245026810930697e-02 9.180051745993798862e-02 9.122908980420241232e-02 9.122137836862269367e-02 9.213244243169996239e-02 9.421374755608442897e-02 9.754832170493148158e-02 1.020247878612875886e-01 1.073597877095457398e-01 1.131529594338985673e-01 1.189487621443979515e-01 1.242874406959532524e-01 1.287399670715111966e-01 1.319292246670823454e-01 1.335414791913769050e-01 1.333313061483276662e-01 1.311218729593218446e-01 1.268016594082537474e-01 1.203184493056241033e-01 1.116716358487490346e-01 1.009045120655415184e-01 8.809955419296321144e-02 7.338331118998971114e-02 5.696127735395431491e-02 3.927822649518378229e-02 2.205389859619030779e-02 1.664872542699075836e-02 3.316269942101231216e-02 5.571538409606529435e-02 7.989795422896325827e-02 1.046342336833531311e-01 1.292226668523994149e-01 1.529792734946290866e-01 1.751736187575079762e-01 1.950249689675816189e-01 2.117194813507306539e-01 2.244379386369231288e-01 2.323894407535013196e-01 2.348479373421498428e-01 2.311889434344327476e-01 2.209240383536075214e-01 2.037310361607496956e-01 1.794781359834252132e-01 1.482411053119453981e-01 1.103146827731427415e-01 6.623298013427160458e-02 1.719164567936215873e-02 3.834939945577947595e-02 9.603196853083643958e-02 1.563254923191154666e-01 2.178541454744168104e-01 2.793153968108600949e-01 3.394193539753054822e-01 3.969187895305794633e-01 4.506449233496862550e-01 4.995407822590769431e-01 5.426897516270204891e-01 5.793381260673153843e-01 6.089110072824558406e-01 6.310212962693153571e-01 6.454718703353093945e-01 6.522513330566654943e-01 6.515239731084396801e-01 6.436147602850028626e-01 6.289903408707200327e-01 6.082370699073581521e-01 5.820371380936596450e-01 5.511438220247187880e-01 5.163568163700659186e-01 4.784985051427402825e-01 4.383919074127685667e-01 3.968409029630929341e-01 3.546132200785261368e-01 3.124265709153596915e-01 2.709382834364828518e-01 2.307388723006422726e-01 1.923503826802288041e-01 1.562314917547597548e-01 1.227946802276979610e-01 9.245122363300256607e-02 6.573682437273943580e-02 4.371658746938801576e-02 2.927426700600096326e-02 2.735305856796431401e-02 3.513966045164230306e-02 4.508653592274148442e-02 5.407489138185340993e-02 6.125673690396416654e-02 6.645472490518056219e-02 6.971663967014334051e-02 7.118023670464128372e-02 7.102288695236193272e-02 6.943880821959715066e-02 6.662696434185866323e-02 6.278381776202195119e-02 5.809866643603324443e-02 5.275058232289378535e-02 4.690650070432074437e-02 4.072028734904478697e-02 3.433286528185985897e-02 2.787398509975590882e-02 2.146781840202671710e-02 1.525139081945896778e-02 9.456019969757289631e-03 4.977058484085546304e-03 5.426965239658584385e-03 9.620453896946589215e-03 1.422506422426640833e-02 1.862890340752509574e-02 2.269956885386283790e-02
3.890432121731676046e-02 3.835538295646564316e-02 3.791132872896053191e-02 3.761404237668324047e-02 3.750102828876012567e-02 3.760107222619540890e-02 3.793013193300299318e-02 3.848834846120838954e-02 3.925890242328405194e-02 4.020897707173018421e-02 4.129255141401103751e-02 4.245439564068656524e-02 4.363459959751232742e-02 4.477316385843497365e-02 4.581446303193768138e-02 4.671162292842809260e-02 4.743098209318628161e-02 4.795682856850941311e-02 4.829651314682601587e-02 4.848580802449160843e-02 4.859392780199547901e-02 4.872686960732260791e-02 4.902669632872345973e-02 4.966353765510240353e-02 5.081758398828883916e-02 5.265162030291521689e-02 5.528038016146613609e-02 5.874725019659260417e-02 6.301669679227206444e-02 6.798282600323751756e-02 7.348744796975184568e-02 7.933983273167125039e-02 8.533355663546519920e-02 9.125945002459207034e-02 9.691560028276098582e-02 1.021157813231845929e-01 1.066973763875233433e-01 1.105293977414099904e-01 1.135207982754804917e-01 1.156289300575607248e-01 1.168676663473818822e-01 1.173142707915886540e-01 1.171134744202762812e-01 1.164763698951173654e-01 1.156708206195343480e-01 1.149997301607416783e-01 1.147649481283430778e-01 1.152190840278354833e-01 1.165146109674918690e-01 1.186653589303394568e-01 1.215340356799592125e-01 1.248494706711514024e-01 1.282453581481365901e-01 1.313065872546300694e-01 1.336115622729070473e-01 1.347648525485569404e-01 1.344194752949569027e-01 1.322905708567727601e-01 1.281628621080825314e-01 1.218942558544376803e-01 1.134181203036237207e-01 1.027479406766822340e-01 8.999189181608971411e-02 7.539728581867417845e-02 5.949082940653816626e-02 4.357959045101872375e-02 3.165231439141524133e-02 3.267202590333381784e-02 4.775588539438960917e-02 6.906103568632236678e-02 9.264318549106148604e-02 1.169102276545163771e-01 1.408968200848750574e-01 1.637951895390066248e-01 1.848269336502222637e-01 2.032109856868869469e-01 2.181660531203320208e-01 2.289286459990511335e-01 2.347791822274205020e-01 2.350720650652748378e-01 2.292667768129598715e-01 2.169575272623221474e-01 1.978993520922682492e-01 1.720289878922350857e-01 1.394796212191968809e-01 1.005910656612092058e-01 5.593562162760324502e-02 7.617278157461360687e-03 4.848265484431441702e-02 1.056573210832212756e-01 1.650029965608483251e-01 2.252436854656055532e-01 2.851275114278827849e-01 3.434169369870796462e-01 3.989210499519327269e-01 4.505301484165990522e-01 4.972473656875570636e-01 5.382154439381701128e-01 5.727376127893700763e-01 6.002919901225591826e-01 6.205392931889829322e-01 6.333239758049706847e-01 6.386691937014991050e-01 6.367662382226779716e-01 6.279592623720589017e-01 6.127262494196794584e-01 5.916572430325851562e-01 5.654308725039157713e-01 5.347901731669768566e-01 5.005186286333065393e-01 4.634172577546444294e-01 4.242834459515815726e-01 3.838920896167931085e-01 3.429794973453194062e-01 3.022303907332435369e-01 2.622682993541126106e-01 2.236497067323107435e-01 1.868626112897602276e-01 1.523310755903349578e-01 1.204299077330727857e-01 9.152136740522034963e-02 6.605181306702000155e-02 4.484189696806551578e-02 2.997803332040331614e-02 2.555020685420861248e-02 3.093264048126778340e-02 3.944057766044546665e-02 4.747809180433162218e-02 5.397924538171687547e-02 5.869058557402995896e-02 6.162734703201957348e-02 6.290867231185076625e-02 6.269800961092339420e-02 6.117717558737992972e-02 5.853312086012539550e-02 5.495030149102790584e-02 5.060592496859372957e-02 4.566689557943712924e-02 4.028790721939609631e-02 3.461042575530069026e-02 2.876251428597510415e-02 2.285980351311484374e-02 1.700906570941989465e-02 1.132173634945927987e-02 5.995114266846618759e-03 2.523904663852098718e-03 5.586513340287138293e-03 1.004964205947994974e-02 1.434500550074090802e-02 1.832242101083239941e-02 2.194295470241858573e-02
4.079655191526867369e-02 4.013484081250613678e-02 3.950065057017537740e-02 3.893536992985544010e-02 3.848205904974481145e-02 3.818226316768766337e-02 3.807200937767231397e-02 3.817749997669224460e-02 3.851131571235803797e-02 3.907002331203107692e-02 3.983383011552871222e-02 4.076842150610641979e-02 4.182860158114292543e-02 4.296307645307497619e-02 4.411974455956332863e-02 4.525108332004958850e-02 4.631947806673210322e-02 4.730250133914586097e-02 4.819815818050210421e-02 4.902994050035849177e-02 4.985116082307922830e-02 5.074746491140318810e-02 5.183576801341140128e-02 5.325749516694240626e-02 5.516461766103889636e-02 5.769917068374238317e-02 6.097026843416816083e-02 6.503501517063024762e-02 6.988880882236224446e-02 7.546648239337035158e-02 8.165149452287485954e-02 8.828869923132091901e-02 9.519717690196588533e-02 1.021815187107242145e-01 1.090414323349897935e-01 1.155802024736374278e-01 1.216126241312840833e-01 1.269728471908503908e-01 1.315223253416796523e-01 1.351578274693846504e-01 1.378192513190268365e-01 1.394967520838213404e-01 1.402364256560073019e-01 1.401434345294368944e-01 1.393810319637490414e-01 1.381635135048190910e-01 1.367409678875620982e-01 1.353743165825355144e-01 1.343011381336186583e-01 1.336963481212436466e-01 1.336358432231933291e-01 1.340731437416455007e-01 1.348364902949464317e-01 1.356472318515702935e-01 1.361534565095283422e-01 1.359695938733059273e-01 1.347139722262427619e-01 1.320399581269808276e-01 1.276599212322477306e-01 1.213638456732331200e-01 1.130364145607493515e-01 1.026794063554752612e-01 9.045377583826816337e-02 7.677762095726056724e-02 6.258180258953802144e-02 4.998685038108478113e-02 4.347904946160956879e-02 4.812123537904374609e-02 6.284447256168250451e-02 8.302950055152241715e-02 1.056205020383017557e-01 1.289457119457983747e-01 1.518986168647776525e-01 1.735806376783307348e-01 1.931713609946389687e-01 2.098862894648143573e-01 2.229708460745688514e-01 2.317114510803024996e-01 2.354554114936439624e-01 2.336352345780061679e-01 2.257944658426262463e-01 2.116128871578222825e-01 1.909296136068326932e-01 1.637640785300832624e-01 1.303398463609646007e-01 9.114237163960077492e-02 4.730609072266555443e-02 1.521177797172496189e-02 5.981228209279602220e-02 1.151674536709323127e-01 1.727784755164785413e-01 2.310766712415765478e-01 2.887872490337334841e-01 3.447072448866047023e-01 3.977004889148386679e-01 4.467205042395216985e-01 4.908365872190029733e-01 5.292570746935912895e-01 5.613476354940462043e-01 5.866436494736839702e-01 6.048563396767405731e-01 6.158727264012685554e-01 6.197497811554696368e-01 6.167034004328220131e-01 6.070929997720191373e-01 5.914026493212762858e-01 5.702197353421031289e-01 5.442121420594706604e-01 5.141049114526464736e-01 4.806572632513245735e-01 4.446407531465061957e-01 4.068192245601475743e-01 3.679310795836711057e-01 3.286742706227223643e-01 2.896943119832213198e-01 2.515755549185961226e-01 2.148360078658263783e-01 1.799262228479777126e-01 1.472334840739260853e-01 1.170945083834132733e-01 8.982557041152049171e-02 6.579700125793139232e-02 4.564035679626808617e-02 3.084609972736492359e-02 2.451841528636246326e-02 2.741385918464672722e-02 3.431529191856969724e-02 4.133020422979126474e-02 4.713788929887922918e-02 5.138641275255510094e-02 5.404837011378086503e-02 5.521930884364269904e-02 5.504617817336507346e-02 5.369732573941352755e-02 5.134793593425496933e-02 4.817219375060334541e-02 4.433893673410648634e-02 4.000956116270478619e-02 3.533789075672540136e-02 3.047248625284393678e-02 2.556313042783568690e-02 2.077617069100871211e-02 1.633090711726940467e-02 1.258405885604028246e-02 1.016403608698699876e-02 9.796765989930504570e-03 1.137154287574805925e-02 1.398047800865581496e-02 1.692061336275687417e-02 1.984941713283181960e-02 2.261023972645800906e-02
4.211327588833577162e-02 4.137494054496618223e-02 4.059220787503136502e-02 3.980187504456328407e-02 3.904673256294264455e-02 3.837415206928262990e-02 3.783355972643279858e-02 3.747270220797816603e-02 3.733294349273284102e-02 3.744428902808346477e-02 3.782122826408765986e-02 3.846054602999056382e-02 3.934183237996986826e-02 4.043068081313972578e-02 4.168389739140209577e-02 4.305576387507212277e-02 4.450452556362315126e-02 4.599859135525405374e-02 4.752219332067093849e-02 4.908031669250455253e-02 5.070255569499874243e-02 5.244523322532898546e-02 5.439077482061552976e-02 5.664318231881028398e-02 5.931882418425515197e-02 6.253286496451808396e-02 6.638328458572761992e-02 7.093577790470156907e-02 7.621289920100564330e-02 8.218937544184851118e-02 8.879341163195256237e-02 9.591228605346381608e-02 1.034001699071708802e-01 1.110866197715903031e-01 1.187849616663754632e-01 1.263003803448866091e-01 1.334378260600772859e-01 1.400099153217390646e-01 1.458449346813431302e-01 1.507949332761925609e-01 1.547437490603099097e-01 1.576146660383808684e-01 1.593772400465162942e-01 1.600526459550646041e-01 1.597166780800315933e-01 1.584992823235014947e-01 1.565792605648716473e-01 1.541726979680946852e-01 1.515139786670003652e-01 1.488293256400879672e-01 1.463048693095129471e-01 1.440540370582214513e-01 1.420914001106427793e-01 1.403202841129815581e-01 1.385384454843774371e-01 1.364609787157746446e-01 1.337550710600591275e-01 1.300795845863195743e-01 1.251240344227810830e-01 1.186451108105721075e-01 1.105034084696170926e-01 1.007091160520482698e-01 8.949665837966562509e-02 7.747287288409690498e-02 6.592704366727612786e-02 5.735104076391144695e-02 5.543971970371533442e-02 6.255793670430007114e-02 7.724115975857574756e-02 9.646854941744259504e-02 1.179098209433162014e-01 1.400134078964485052e-01 1.616443512942347949e-01 1.818635800730392937e-01 1.998292611774170613e-01 2.147598422039653787e-01 2.259269032899529350e-01 2.326631169280381217e-01 2.343781935663964699e-01 2.305789045249097835e-01 2.208907516381259373e-01 2.050798442680052680e-01 1.830750080559329640e-01 1.549942087118951206e-01 1.211955485762634399e-01 8.246707666672313530e-02 4.149170112787108067e-02 2.752810217989005645e-02 7.092555849358744835e-02 1.238932654541225475e-01 1.791991160210399114e-01 2.350238027927802342e-01 2.900614104631450418e-01 3.431423165912548257e-01 3.931883770037026271e-01 4.392216240832490515e-01 4.803833695806912774e-01 5.159531121132315823e-01 5.453636977614708670e-01 5.682113235759099767e-01 5.842598729897616749e-01 5.934395772904257349e-01 5.958403397484026698e-01 5.917003081429449418e-01 5.813904594071236387e-01 5.653960752582876115e-01 5.442960451976106562e-01 5.187409387840099528e-01 4.894307496243224809e-01 4.570931374725001883e-01 4.224628916601074202e-01 3.862632189798196891e-01 3.491893329186999129e-01 3.118947006471829986e-01 2.749802039448683844e-01 2.389864118133175619e-01 2.043891853966211813e-01 1.715990262777683240e-01 1.409651505482639455e-01 1.127868049070355760e-01 8.733857195396733941e-02 6.492892367230850004e-02 4.605003700085608803e-02 3.177304827453004965e-02 2.431370327771462114e-02 2.493444892025643497e-02 3.011011177865624208e-02 3.603418291511801402e-02 4.114331588246743915e-02 4.496703445034997554e-02 4.742393603859160894e-02 4.858036314324536142e-02 4.856425102069725219e-02 4.752995096962389643e-02 4.564199421867079498e-02 4.306707073424358156e-02 3.997030901535869596e-02 3.651442549306652130e-02 3.286139045363969252e-02 2.917680448960655731e-02 2.563723695769960093e-02 2.243944056978492557e-02 1.980500396184731865e-02 1.796192528623622234e-02 1.707814157087580650e-02 1.716589229191849836e-02 1.805434718948371875e-02 1.947715414394493583e-02 2.118097782065010357e-02 2.297459996258166201e-02 2.472927072050473685e-02
4.276151126726236013e-02 4.196799689565500896e-02 4.106464107030982635e-02 4.008093765878803505e-02 3.905505321969501842e-02 3.803426121836197410e-02 3.707461247306814006e-02 3.623933671837249043e-02 3.559544213381599792e-02 3.520822171976572407e-02 3.513403551383276896e-02 3.541272770591457481e-02 3.606184359510531540e-02 3.707470859746925945e-02 3.842318707449047382e-02 4.006425660296818181e-02 4.194848908110980490e-02 4.402856946801930738e-02 4.626669333025037328e-02 4.864040013384970940e-02 5.114675539016861477e-02 5.380479030816655989e-02 5.665591798831215442e-02 5.976187553906116279e-02 6.319977218323001578e-02 6.705417278974586115e-02 7.140679948804655452e-02 7.632517858792470244e-02 8.185203568541986330e-02 8.799715223702335443e-02 9.473274401949842438e-02 1.019925301891994041e-01 1.096739431210824733e-01 1.176426116783008402e-01 1.257383002642191716e-01 1.337817237603317333e-01 1.415819110689452431e-01 1.489439637606787270e-01 1.556771317166607826e-01 1.616031237707258039e-01 1.665645161071549196e-01 1.704330364651531482e-01 1.731174001264725870e-01 1.745702576639956705e-01 1.747936823030964426e-01 1.738424732307290721e-01 1.718243842764791141e-01 1.688962318978473875e-01 1.652547670598575880e-01 1.611213637127850151e-01 1.567202145543122316e-01 1.522510673508089274e-01 1.478595964554260678e-01 1.436107637798308689e-01 1.394718264859339529e-01 1.353107467764347316e-01 1.309124221906037555e-01 1.260108567774937405e-01 1.203325704843870997e-01 1.136469743324449305e-01 1.058235158889925115e-01 9.690308648294826410e-02 8.720326865912189640e-02 7.749163858729539445e-02 6.924467463644996823e-02 6.479646560211611839e-02 6.662353060713190056e-02 7.555061593593384583e-02 9.022293181994676947e-02 1.085518649239779754e-01 1.287537179705590951e-01 1.494637269653073253e-01 1.695903009829927977e-01 1.881977225810474441e-01 2.044454571488390215e-01 2.175644164126182556e-01 2.268538966266923085e-01 2.316898190006158043e-01 2.315390898422021448e-01 2.259771074444932026e-01 2.147067678826998782e-01 1.975786713061672140e-01 1.746150127355740600e-01 1.460484337697856294e-01 1.124242756337779509e-01 7.503895598794327326e-02 3.931873963448576786e-02 3.920583953693870805e-02 8.093723602760012625e-02 1.312319288275855811e-01 1.838220870053352274e-01 2.367596841680195408e-01 2.887269748671293934e-01 3.385947329680243922e-01 3.853482479243190983e-01 4.280832436626372806e-01 4.660179831764767466e-01 4.985075530594089144e-01 5.250556236184564796e-01 5.453218566826196767e-01 5.591242887776567416e-01 5.664366128788096422e-01 5.673806524835124376e-01 5.622145746935253152e-01 5.513175617850218924e-01 5.351717683089721733e-01 5.143424413227423164e-01 4.894570818897846509e-01 4.611844840313724658e-01 4.302144113363573497e-01 3.972385706835054320e-01 3.629334267948930437e-01 3.279452808552040799e-01 2.928779222626319845e-01 2.582830679968549648e-01 2.246537482255143436e-01 1.924208136259147051e-01 1.619529012323376593e-01 1.335606720347285725e-01 1.075073679671109811e-01 8.403096426952240405e-02 6.339202636922040834e-02 4.598568556977147143e-02 3.260482064754930548e-02 2.479197061207663588e-02 2.370855594689783019e-02 2.721399542608237895e-02 3.202553914527146717e-02 3.645377879075867994e-02 3.991159749833913389e-02 4.225566857180671626e-02 4.351750695263358754e-02 4.380259519445443839e-02 4.324907954392903653e-02 4.200900633906463899e-02 4.023913488107920544e-02 3.809632722062290811e-02 3.573527831496661755e-02 3.330724547083759729e-02 3.095850974899986077e-02 2.882697249942207246e-02 2.703505400493132552e-02 2.567790782632687133e-02 2.480899297173121479e-02 2.442941102753866042e-02 2.448864702131816826e-02 2.489866645937246006e-02 2.555492792050376855e-02 2.635515196156307596e-02 2.721080621476625744e-02 2.805147678342095191e-02
4.267314195232314172e-02 4.183337266006929150e-02 4.082556472208095921e-02 3.967010876497333721e-02 3.839726611149499313e-02 3.704918397440017802e-02 3.568192903117992781e-02 3.436706338080086631e-02 3.319182144408379387e-02 3.225638043445536174e-02 3.166646790517114313e-02 3.152048063400516437e-02 3.189309914931620638e-02 3.282099491847632888e-02 3.429722163452193079e-02 3.627694250993544756e-02 3.869114351609775210e-02 4.146216594964885482e-02 4.451650940773074772e-02 4.779348488326470162e-02 5.125030834131686502e-02 5.486470835833231335e-02 5.863578846225770552e-02 6.258338701797415415e-02 6.674582232428796780e-02 7.117579223853118253e-02 7.593432420698639773e-02 8.108299973964608331e-02 8.667510154877283712e-02 9.274669063060859975e-02 9.930875528020069454e-02 1.063414126990351455e-01 1.137907500545822514e-01 1.215684272140398620e-01 1.295537909898596407e-01 1.375980540834712829e-01 1.455300597363997639e-01 1.531632188411564954e-01 1.603032981173015958e-01 1.667568080716257950e-01 1.723397684496875970e-01 1.768866169293173418e-01 1.802589826460269662e-01 1.823539793202464399e-01 1.831115898154012933e-01 1.825206175831466660e-01 1.806225710074376989e-01 1.775127267092517502e-01 1.733375018257891642e-01 1.682871967418121950e-01 1.625832463554830465e-01 1.564595118521880102e-01 1.501380829761889135e-01 1.438017034330752175e-01 1.375671184870759789e-01 1.314656307118376721e-01 1.254377166013632694e-01 1.193468060261620306e-01 1.130137997205314659e-01 1.062708382463116025e-01 9.903292922217796224e-02 9.139048655011183797e-02 8.373186101384080815e-02 7.689733996679440353e-02 7.229400397057426930e-02 7.170341467479110498e-02 7.648152104808443597e-02 8.669089288667405913e-02 1.012324227572301005e-01 1.186300682239439103e-01 1.375161640748395198e-01 1.567241463711317451e-01 1.752448078874390136e-01 1.921770396936428593e-01 2.067005178016255162e-01 2.180673500612936022e-01 2.256059227100687403e-01 2.287318469738627291e-01 2.269627484538888074e-01 2.199349973287720028e-01 2.074216925675912426e-01 1.893530957192117170e-01 1.658454379991098904e-01 1.372598923964520046e-01 1.043822656396221488e-01 6.922783166613913353e-02 4.051960388994780421e-02 4.938210079851258066e-02 8.921409795114386421e-02 1.366511934672916817e-01 1.862313150031251474e-01 2.359754672992487035e-01 2.845783475219305636e-01 3.309599895697886707e-01 3.741741334589612777e-01 4.133940159887722343e-01 4.479181030645271178e-01 4.771798248956459210e-01 5.007558473885805883e-01 5.183707604598321028e-01 5.298973986158078686e-01 5.353526676130102580e-01 5.348891373512627556e-01 5.287829109893702473e-01 5.174184433004406225e-01 5.012710780881489692e-01 4.808881159616350542e-01 4.568692181108277017e-01 4.298469068957046502e-01 4.004678484962424512e-01 3.693755055096734630e-01 3.371946375382182670e-01 3.045180151276247194e-01 2.718956072529813972e-01 2.398264172618042867e-01 2.087530943973203712e-01 1.790594684539978387e-01 1.510713066730688670e-01 1.250610182067272702e-01 1.012580845816588304e-01 7.986958023540560725e-02 6.112158268200477973e-02 4.534730656289888417e-02 3.316633145031658292e-02 2.566666091007666073e-02 2.367410051345926122e-02 2.585595874444777606e-02 2.966334676624304487e-02 3.348565158143046450e-02 3.666742809627501765e-02 3.900874853109830009e-02 4.050284165471117886e-02 4.122704852896756644e-02 4.129602114715558853e-02 4.083967158001750725e-02 3.999157064114692434e-02 3.888199781680683892e-02 3.763304448765263099e-02 3.635450300711896149e-02 3.513997441108749481e-02 3.406316525255331101e-02 3.317484191869712884e-02 3.250126152420054759e-02 3.204487759907714839e-02 3.178761058113296206e-02 3.169617889076253164e-02 3.172835442971595060e-02 3.183888242130293589e-02 3.198416895652674008e-02 3.212539352994518010e-02 3.223015613481972075e-02
4.180390651586238238e-02 4.091617370060846720e-02 3.981044236896224414e-02 3.849685896405329044e-02 3.699528537863325250e-02 3.533839023280444663e-02 3.357571240954597414e-02 3.177878073697423117e-02 3.004685899581209865e-02 2.851152214241719357e-02 2.733563540327086164e-02 2.669938668150950711e-02 2.676771056862995574e-02 2.764638163064077683e-02 2.935156590340507951e-02 3.181444621394053512e-02 3.491440320944846215e-02 3.851591116123587871e-02 4.249288673745767880e-02 4.673960992352248905e-02 5.117370321029421354e-02 5.573590696047363291e-02 6.038904975890098392e-02 6.511695673695334918e-02 6.992320912007363165e-02 7.482933782365752684e-02 7.987196916803412927e-02 8.509854212392799211e-02 9.056144950259732707e-02 9.631078802503904857e-02 1.023862681720603962e-01 1.088091326303426420e-01 1.155750596684187448e-01 1.226489336816335707e-01 1.299620820210376226e-01 1.374122071162002801e-01 1.448659037544639816e-01 1.521634219705479685e-01 1.591252332168514028e-01 1.655599500846515748e-01 1.712731887382888951e-01 1.760770064584246120e-01 1.797995700111671424e-01 1.822947061429826543e-01 1.834509555409153114e-01 1.831997018358593743e-01 1.815218826279967890e-01 1.784527125572619166e-01 1.740837603285435020e-01 1.685616276910217037e-01 1.620824006731640399e-01 1.548810434320186669e-01 1.472151159950911004e-01 1.393428460530529711e-01 1.314969509970600470e-01 1.238578290390234260e-01 1.165324562975001005e-01 1.095474051552097761e-01 1.028643195129626958e-01 9.642333073039595359e-02 9.021556208211045647e-02 8.438161402811163170e-02 7.932498632223324020e-02 7.580147564383835079e-02 7.487960178063800265e-02 7.762997671499224928e-02 8.461484007293390563e-02 9.561176206301649771e-02 1.098108167616430181e-01 1.261761377844847209e-01 1.436665782991165818e-01 1.613048382635558775e-01 1.781820842559938001e-01 1.934510182080301233e-01 2.063244551932121307e-01 2.160814750711433641e-01 2.220792044072390781e-01 2.237679357385260470e-01 2.207078624412915913e-01 2.125865283910219894e-01 1.992373256049801977e-01 1.806619711830715069e-01 1.570671029549220166e-01 1.289499513464940905e-01 9.737569550619272485e-02 6.520624111752212904e-02 4.377610826097416002e-02 5.760411364048164534e-02 9.527015765960974991e-02 1.396954937747358627e-01 1.860546305119270827e-01 2.323932712889504315e-01 2.774367462049554534e-01 3.201607182852352351e-01 3.596900431980424306e-01 3.952768469282431640e-01 4.263006549264926059e-01 4.522738024202321294e-01 4.728462389579963232e-01 4.878074425695552163e-01 4.970846019178640773e-01 5.007369189457104852e-01 4.989462738085825300e-01 4.920047331228675769e-01 4.802995307249285917e-01 4.642962324606662028e-01 4.445208262344055861e-01 4.215414649185524332e-01 3.959505410736262054e-01 3.683476970879021040e-01 3.393242808870981508e-01 3.094496545674914056e-01 2.792596602232204073e-01 2.492474536487752079e-01 2.198568443222249924e-01 1.914782461512261058e-01 1.644473774605619554e-01 1.390470097320309906e-01 1.155124818080133509e-01 9.404266575355665903e-02 7.482027413145034278e-02 5.805023815799960352e-02 4.403350243464614761e-02 3.329125708482679608e-02 2.662100177061115305e-02 2.450499119712355386e-02 2.594865893507963470e-02 2.904684288998279559e-02 3.243254298512068812e-02 3.546643199615714948e-02 3.791687103305812351e-02 3.974160102082323343e-02 4.098412908816220779e-02 4.172573571592778224e-02 4.206175565466487715e-02 4.208877369425030601e-02 4.189710659811145266e-02 4.156614430929996690e-02 4.116150596496838399e-02 4.073358465338495354e-02 4.031731001575871581e-02 3.993301285483243090e-02 3.958822029138179405e-02 3.928011679349892316e-02 3.899833812802993432e-02 3.872775959472335439e-02 3.845099985913489476e-02 3.815046252047928077e-02 3.780984492253961632e-02 3.741513086104149288e-02 3.695513893252776183e-02
4.013296916659785801e-02 3.918652622717129497e-02 3.798196778411736668e-02 3.651867964423083368e-02 3.480434887420871121e-02 3.285840362158376493e-02 3.071721329323929411e-02 2.844210958857542118e-02 2.613164593838479891e-02 2.393898121632864751e-02 2.209087916829752946e-02 2.089056854983817324e-02 2.066539789423804674e-02 2.164044580482877428e-02 2.382744759798741813e-02 2.705097723868569656e-02 3.106680378360282546e-02 3.564927483030318200e-02 4.061821776563721842e-02 4.583557908207388371e-02 5.119570390430477208e-02 5.661761157364060548e-02 6.204046262612750162e-02 6.742146046676275595e-02 7.273519957105520350e-02 7.797360434398717399e-02 8.314573989635871964e-02 8.827687385314256230e-02 9.340626416915495667e-02 9.858329284795046277e-02 1.038617987106793955e-01 1.092927909306778966e-01 1.149161064609791200e-01 1.207519163696827297e-01 1.267931754664531341e-01 1.330000664600104188e-01 1.392972152447933265e-01 1.455740363905796142e-01 1.516881399254027540e-01 1.574714036300007280e-01 1.627381372333101539e-01 1.672947196980417994e-01 1.709501265440697138e-01 1.735268269436311961e-01 1.748715833937162512e-01 1.748657141366725121e-01 1.734343790141691377e-01 1.705544284840286307e-01 1.662603183179402755e-01 1.606475403533579316e-01 1.538729499617293439e-01 1.461512828363049910e-01 1.377470657692479450e-01 1.289611146874487801e-01 1.201110792302725466e-01 1.115064309884118837e-01 1.034204430206529940e-01 9.606534934872572318e-02 8.958110114533325563e-02 8.405004996104468995e-02 7.954541581819127294e-02 7.620804607650873141e-02 7.432448180889050793e-02 7.435465688584792787e-02 7.685014508008330969e-02 8.225836522927894301e-02 9.072108302560182025e-02 1.020069814196592345e-01 1.155900332242935230e-01 1.307731556481111501e-01 1.467807416840942458e-01 1.628098878346428413e-01 1.780577662402832162e-01 1.917404456079462860e-01 2.031105416854374623e-01 2.114759283060345663e-01 2.162194765048079115e-01 2.168191027843439367e-01 2.128674804180081814e-01 2.040913540581071328e-01 1.903717744733892936e-01 1.717699878309319750e-01 1.485736096361609526e-01 1.214119000239314433e-01 9.163390660204172311e-02 6.289588014445547659e-02 4.763535716110163520e-02 6.355903577431357143e-02 9.873611267703154282e-02 1.399959492726536581e-01 1.829814194208912725e-01 2.257820006143145264e-01 2.671616012143597785e-01 3.061530273542094061e-01 3.419513066263539791e-01 3.738856229316974700e-01 4.014144796848179708e-01 4.241270463218558828e-01 4.417445848114378570e-01 4.541195918447702984e-01 4.612318013354957946e-01 4.631809041955796125e-01 4.601762257588222771e-01 4.525238242050732551e-01 4.406116023424581640e-01 4.248930894430476557e-01 4.058705649320574760e-01 3.840781719685645856e-01 3.600656150172231174e-01 3.343829596454646613e-01 3.075669631832580464e-01 2.801292698112213819e-01 2.525467116218367836e-01 2.252538776204870974e-01 1.986380572581664672e-01 1.730366514251761578e-01 1.487372025743534387e-01 1.259803869765982742e-01 1.049667613120444237e-01 8.586902578534365282e-02 6.885356402194589553e-02 5.411864223192150436e-02 4.195975192819816069e-02 3.285207423481045080e-02 2.740117837869637113e-02 2.579248207948230814e-02 2.711956932758010502e-02 2.992277894800302387e-02 3.312188032083737688e-02 3.616298709066674555e-02 3.881671829099864884e-02 4.101657666057378221e-02 4.277317448160565527e-02 4.413157202489693953e-02 4.514953922627968491e-02 4.588605404789312253e-02 4.639514360287837202e-02 4.672276574793134823e-02 4.690557185926345907e-02 4.697089844261349845e-02 4.693756298097705865e-02 4.681714870120536748e-02 4.661552789095195493e-02 4.633442649085243309e-02 4.597288475674269487e-02 4.552851987348485729e-02 4.499854255161680333e-02 4.438051698602980127e-02 4.367288017005199752e-02 4.287525265659378887e-02 4.198858016497008377e-02
3.766274111491452886e-02 3.663909177482914392e-02 3.532980037219179970e-02 3.372386147003950119e-02 3.181606154432035927e-02 2.960983103856330151e-02 2.712198955492044206e-02 2.439126973872928969e-02 2.149472923682237829e-02 1.858078276203395732e-02 1.593357973924622306e-02 1.406538580644793764e-02 1.368581794579907217e-02 1.524165884086770180e-02 1.849939681234829061e-02 2.291807091255084958e-02 2.806734851282616933e-02 3.367531325780719065e-02 3.956631836396967694e-02 4.561473482899629922e-02 5.172137079126794268e-02 5.780276302724828702e-02 6.378696955836285487e-02 6.961268511543253212e-02 7.523010524280461520e-02 8.060267723094773074e-02 8.570916573263029359e-02 9.054555181521405094e-02 9.512628319495163021e-02 9.948436291886307570e-02 1.036697561030358178e-01 1.077456645203196395e-01 1.117824202845427717e-01 1.158491126300450202e-01 1.200035587450007379e-01 1.242817514163810505e-01 1.286882862345643530e-01 1.331893177564776598e-01 1.377092515711315357e-01 1.421317447467849437e-01 1.463048790344545769e-01 1.500498115518890951e-01 1.531719152430702502e-01 1.554733841982083864e-01 1.567664025807438966e-01 1.568861542338584047e-01 1.557031108000802855e-01 1.531341509915430388e-01 1.491521352495850383e-01 1.437936037704713177e-01 1.371642937493775527e-01 1.294421790330406719e-01 1.208776852421478698e-01 1.117905340402743364e-01 1.025621526310909748e-01 9.362153923692305424e-02 8.542094820674205058e-02 7.839698405234886425e-02 7.291649916754666672e-02 6.922010158345383302e-02 6.739488126046258576e-02 6.740786225273683041e-02 6.919271166867631273e-02 7.273464773618414092e-02 7.809579919954029448e-02 8.536769628855095382e-02 9.458520406804823977e-02 1.056515388257175114e-01 1.183042351051769581e-01 1.321214920430398287e-01 1.465520431597381601e-01 1.609527781062596030e-01 1.746259407118613827e-01 1.868535338367803000e-01 1.969289923965686084e-01 2.041866005247173765e-01 2.080288759496659035e-01 2.079519081781940615e-01 2.035686941003245209e-01 1.946310780944393304e-01 1.810524802133321454e-01 1.629377711712328980e-01 1.406388731978991946e-01 1.148962473836346865e-01 8.729454461962096734e-02 6.201467167674954567e-02 5.109485957897041269e-02 6.705960019543921735e-02 9.936087131032700359e-02 1.372844222979661688e-01 1.767808079972866264e-01 2.159741029325916162e-01 2.536636166043752527e-01 2.889349538889059987e-01 3.210481572338015899e-01 3.494040459187142122e-01 3.735347834143858958e-01 3.931013924195424503e-01 4.078919363837020806e-01 4.178179485729264231e-01 4.229082585304017039e-01 4.233000936284525562e-01 4.192277091062974193e-01 4.110090048055027312e-01 3.990306944609629536e-01 3.837326373720003625e-01 3.655919404020265828e-01 3.451074021969072758e-01 3.227848105157440917e-01 2.991235259339237174e-01 2.746046988358269991e-01 2.496813794160932520e-01 2.247707005278047065e-01 2.002482500069700799e-01 1.764447149747962185e-01 1.536448950107059674e-01 1.320892787488632814e-01 1.119786263586758784e-01 9.348252991544905854e-02 7.675397605865448558e-02 6.195382309947200516e-02 4.929139040323566451e-02 3.908365834782098758e-02 3.179380253965023717e-02 2.787157879759863746e-02 2.722477172950295635e-02 2.893259727402784642e-02 3.183305723919163666e-02 3.510189479088342973e-02 3.829809021639885708e-02 4.122046525018138036e-02 4.379383065933498825e-02 4.600521164478755393e-02 4.787067153202226311e-02 4.941810492162587026e-02 5.067828937054950217e-02 5.168036018447558222e-02 5.244975355549247320e-02 5.300756223606462730e-02 5.337069247106566300e-02 5.355244585101315985e-02 5.356328581675093986e-02 5.341163537566075842e-02 5.310461227006784551e-02 5.264865027024095284e-02 5.204998521911603088e-02 5.131500472458973283e-02 5.045047307105748197e-02 4.946364981975558128e-02 4.836232329440268846e-02 4.715478007004143823e-02
3.441878279018908277e-02 3.329254822035383754e-02 3.187058217065883575e-02 3.013360489150381655e-02 2.806511106598616467e-02 2.565276675128461484e-02 2.289069498439766370e-02 1.978387517239713067e-02 1.635839659625413015e-02 1.269115661360008078e-02 9.020088396864080552e-03 6.232980311251552254e-03 6.659303775241721610e-03 1.042420889087860777e-02 1.555835422490801055e-02 2.129832977165466851e-02 2.739628782029746024e-02 3.372779785171008821e-02 4.020152159682408716e-02 4.673514277592720478e-02 5.324815806065860690e-02 5.966014849112635798e-02 6.589131972758822953e-02 7.186423527229546249e-02 7.750631737764732132e-02 8.275290176878104254e-02 8.755068815640544566e-02 9.186141473701393834e-02 9.566552806454083069e-02 9.896552719568739442e-02 1.017885365467193631e-01 1.041875164051951352e-01 1.062403843398535414e-01 1.080462594070081134e-01 1.097181585767514622e-01 1.113718943759004071e-01 1.131117149391563242e-01 1.150142954903962123e-01 1.171136875035977687e-01 1.193902472566519962e-01 1.217660244305468348e-01 1.241076852368425826e-01 1.262363583156735081e-01 1.279425330099553115e-01 1.290036873352553293e-01 1.292025838175712704e-01 1.283447851811274631e-01 1.262745707467861911e-01 1.228889125409501487e-01 1.181494951833661766e-01 1.120930230705673575e-01 1.048403649859033088e-01 9.660553124438039929e-02 8.770603588064243561e-02 7.857637051411761608e-02 6.978399648062862115e-02 6.203614871416737730e-02 5.613537343177820577e-02 5.280608422391439016e-02 5.238573318971840448e-02 5.462868575562812579e-02 5.889361135119151880e-02 6.453200926554616967e-02 7.113084198904535971e-02 7.854574962572373475e-02 8.682291312398550398e-02 9.608560376056796137e-02 1.064237484814502532e-01 1.178101616557940684e-01 1.300566883268765572e-01 1.428099317120563871e-01 1.555755926617963525e-01 1.677577175690177225e-01 1.787024322762192363e-01 1.877404587277957670e-01 1.942261200640918173e-01 1.975722527146724916e-01 1.972811174630595132e-01 1.929717700994338092e-01 1.844050209607387969e-01 1.715088496644731342e-01 1.544117884591175438e-01 1.335052672439653865e-01 1.096003024493406725e-01 8.441097649499464117e-02 6.222185580800659171e-02 5.366976575039624636e-02 6.807589587020902722e-02 9.703115151686517170e-02 1.314120408921181649e-01 1.673206151704947076e-01 2.028828595151366543e-01 2.369189701928713088e-01 2.685567216528931267e-01 2.971116055368867581e-01 3.220469965227164555e-01 3.429601223785411768e-01 3.595758932671339614e-01 3.717419935053143387e-01 3.794227136365937447e-01 3.826906628678006239e-01 3.817162601351768991e-01 3.767552772596199917e-01 3.681348977016836721e-01 3.562388419056794486e-01 3.414921336319755030e-01 3.243460617940072677e-01 3.052638425001517053e-01 2.847074163751713294e-01 2.631257354305434615e-01 2.409448096843272991e-01 2.185597041217213488e-01 1.963286096440325368e-01 1.745690673515259139e-01 1.535564181730123823e-01 1.335246033864505022e-01 1.146695997392578881e-01 9.715611844577129452e-02 8.112888005124707647e-02 6.673100996793418505e-02 5.413383784771766405e-02 4.358223408766267321e-02 3.544391464100443007e-02 3.017985539768874848e-02 2.805138590848525737e-02 2.866933458049532313e-02 3.108144581226577469e-02 3.435707206389664731e-02 3.788793005099366784e-02 4.134558576968427185e-02 4.456973838581178987e-02 4.748987956853695236e-02 5.008149065370821190e-02 5.234286986370022265e-02 5.428299240950956728e-02 5.591520733717029318e-02 5.725407153140588123e-02 5.831389325496612319e-02 5.910820278366134967e-02 5.964970627971924455e-02 5.995046579628585115e-02 6.002215675374265175e-02 5.987631988728150251e-02 5.952456536324371439e-02 5.897871199721781144e-02 5.825085973724622446e-02 5.735340219223700881e-02 5.629899023613893494e-02 5.510045915107052161e-02 5.377073146947295573e-02 5.232270638747122532e-02
3.044983205632499287e-02 2.918884277545766640e-02 2.764848974712295557e-02 2.580753951672292573e-02 2.364621723842649792e-02 2.114699141578073663e-02 1.829565304108585547e-02 1.508313564665393104e-02 1.150986004188027205e-02 7.602681102803943332e-03 3.556874129072207149e-03 2.648031943555311483e-03 7.164553808689799741e-03 1.249266140759670678e-02 1.819685205544793044e-02 2.419088259495488086e-02 3.041428099304392674e-02 3.680537570368649231e-02 4.329624986714119411e-02 4.981173160576610887e-02 5.626969365686416286e-02 6.258205856097254216e-02 6.865635499241334871e-02 7.439778998432403090e-02 7.971183494175555773e-02 8.450732822669257405e-02 8.870008979320317954e-02 9.221702811886925422e-02 9.500069602757896248e-02 9.701421574997418085e-02 9.824643565131364886e-02 9.871708495370434822e-02 9.848153155410287185e-02 9.763448403137127418e-02 9.631157471667235737e-02 9.468721955277033253e-02 9.296661124010612010e-02 9.136958496572912536e-02 9.010516839232145248e-02 8.933864125743917750e-02 8.915753425367536900e-02 8.954666412757036897e-02 9.038139085528393291e-02 9.144183415801519776e-02 9.244277306290656082e-02 9.306978855974419595e-02 9.301345404635845415e-02 9.199737195686369384e-02 8.979941815803706151e-02 8.626745163281220041e-02 8.133140023175204625e-02 7.501402244269003705e-02 6.744384749245123378e-02 5.887743126803755139e-02 4.974766337192785409e-02 4.077684835954240028e-02 3.321407857730362262e-02 2.904148975927033430e-02 3.000355589215448343e-02 3.549898086922910478e-02 4.342474459894783007e-02 5.220952236623779136e-02 6.107310356813634017e-02 6.972537581614512980e-02 7.816634126928824478e-02 8.657246335558871353e-02 9.520707073763645667e-02 1.043307262043011580e-01 1.141150625527891510e-01 1.245767113827038614e-01 1.355460320919366912e-01 1.466732289499698416e-01 1.574625596710215736e-01 1.673209452164702293e-01 1.756097807714588621e-01 1.816935853758639696e-01 1.849830071082480820e-01 1.849718510607681332e-01 1.812688388724627009e-01 1.736256772837511397e-01 1.619647730677493680e-01 1.464145450876505605e-01 1.273733854643830654e-01 1.056644132602072572e-01 8.298430006443525964e-02 6.328403164326763808e-02 5.533073757378204754e-02 6.679672809387939003e-02 9.180928864398985034e-02 1.223746479601363485e-01 1.545881618875521168e-01 1.865201530054081958e-01 2.169841112409995887e-01 2.451322383657683623e-01 2.703212700925611278e-01 2.920644445908001097e-01 3.100123107980045645e-01 3.239428278189194210e-01 3.337534942793326520e-01 3.394527398152536457e-01 3.411496477749962897e-01 3.390419031524412596e-01 3.334022527674491698e-01 3.245639500654005083e-01 3.129057299521151303e-01 2.988368650557080564e-01 2.827828183270149065e-01 2.651719435795451552e-01 2.464236068670676294e-01 2.269380168413550891e-01 2.070879697193986346e-01 1.872126422893327369e-01 1.676135134725712794e-01 1.485524732682149407e-01 1.302522063455583134e-01 1.128990499227377348e-01 9.664878553729941424e-02 8.163634976979126934e-02 6.799142864054655289e-02 5.586345773886344096e-02 4.546066416139656757e-02 3.710107639176307703e-02 3.123096345463456658e-02 2.826233552639991972e-02 2.814774914718523244e-02 3.018567962688873882e-02 3.345295651404067705e-02 3.724335517463626261e-02 4.113551597002897825e-02 4.490262667751121484e-02 4.842789925066917633e-02 5.165347107940568283e-02 5.455275736754538335e-02 5.711586515569100353e-02 5.934192066898132806e-02 6.123504977301447161e-02 6.280230342344177152e-02 6.405261764154741855e-02 6.499631220147718269e-02 6.564485448373208465e-02 6.601073818682094696e-02 6.610739682233771064e-02 6.594911254127824862e-02 6.555090426193407871e-02 6.492839220314794435e-02 6.409764280668531211e-02 6.307500111282804411e-02 6.187691847000002104e-02 6.051978298898939151e-02 5.901975901761112586e-02 5.739264050386722049e-02
2.582845587787519631e-02 2.439208945854412849e-02 2.273759354892760168e-02 2.085986691909727520e-02 1.876369504946484926e-02 1.647302465014317124e-02 1.405148106572242511e-02 1.165138563054331743e-02 9.627831185879424589e-03 8.694062995514726874e-03 9.619719621982290858e-03 1.233809161344858601e-02 1.623505360688473620e-02 2.086435269110428065e-02 2.598989841968236958e-02 3.147523890049620798e-02 3.722290880052041284e-02 4.314830675417697520e-02 4.916837017755305156e-02 5.519653819331580419e-02 6.114065421464476291e-02 6.690245321423449187e-02 7.237806056961629264e-02 7.745925137159048735e-02 8.203535732398045677e-02 8.599576842035590307e-02 8.923300165444428278e-02 9.164631865168419711e-02 9.314587890092788924e-02 9.365742308129779148e-02 9.312750015827883643e-02 9.152929356677548534e-02 8.886918172376326308e-02 8.519430740746664066e-02 8.060164899609784106e-02 7.524936799724395164e-02 6.937136922241851633e-02 6.329529174918076262e-02 5.746017954340651435e-02 5.241758528073424406e-02 4.877515400973845422e-02 4.703092365059174246e-02 4.733174266323202789e-02 4.935094437426647968e-02 5.242457886291990166e-02 5.580234421763612812e-02 5.881536473970191276e-02 6.093117323843169619e-02 6.175272475153748691e-02 6.100395949526023903e-02 5.851720772398727455e-02 5.422461886933747921e-02 4.815206803074526670e-02 4.041388262924379415e-02 3.120847088150669260e-02 2.082321245862381320e-02 9.748839002725944933e-03 4.358646860088718870e-03 1.534847013657576753e-02 2.722175709253888895e-02 3.873966087688899412e-02 4.958209227882013487e-02 5.957536614914882983e-02 6.867257968430050263e-02 7.695976829802629593e-02 8.465080915847519871e-02 9.205918726298364940e-02 9.954141194701607298e-02 1.074171029820002732e-01 1.158840045012493741e-01 1.249537467689385006e-01 1.344278509494983842e-01 1.439163406312050641e-01 1.528860984569422876e-01 1.607215910337548848e-01 1.667849339222369220e-01 1.704689236762466087e-01 1.712414706522617514e-01 1.686822994130177111e-01 1.625140266143630940e-01 1.526312991985661893e-01 1.391356107650620066e-01 1.223943785715936594e-01 1.031753011760004196e-01 8.300758244489657434e-02 6.518213995235168368e-02 5.647340776493858794e-02 6.373364473718844125e-02 8.400310871372805577e-02 1.103531177009068054e-01 1.387164813881588132e-01 1.670157347909729528e-01 1.940109424405275507e-01 2.188511597984940937e-01 2.409144878787232713e-01 2.597474709999459397e-01 2.750391707096353500e-01 2.866070748910339860e-01 2.943862456025155838e-01 2.984184067434229592e-01 2.988398393285818799e-01 2.958679122607966727e-01 2.897865210128097724e-01 2.809309058976471318e-01 2.696723915137975158e-01 2.564035847797220269e-01 2.415245206883989970e-01 2.254301712057991958e-01 2.084996468769528821e-01 1.910873331761107075e-01 1.735161236089563519e-01 1.560728482105503967e-01 1.390059605284970357e-01 1.225255552918234903e-01 1.068058727530001306e-01 9.199066215956409887e-02 7.820223957493636913e-02 6.555599191734488851e-02 5.418372315240866516e-02 4.427132428581074391e-02 3.611408937189335838e-02 3.016306076603592762e-02 2.693022385523851855e-02 2.657962833900175126e-02 2.857301728392823773e-02 3.200101879003426630e-02 3.610579249751968284e-02 4.041795019300144232e-02 4.467662610347295643e-02 4.874009155388567271e-02 5.253075680998317565e-02 5.600571400516609483e-02 5.914142649904269994e-02 6.192575421776948252e-02 6.435375678185834003e-02 6.642545280231525184e-02 6.814459171415454541e-02 6.951794132205514620e-02 7.055482746466180954e-02 7.126678733813957001e-02 7.166726654799225604e-02 7.177132776583564078e-02 7.159535947733926264e-02 7.115678407702939745e-02 7.047376965335788723e-02 6.956495163936515791e-02 6.844917052735630114e-02 6.714523093363974904e-02 6.567168597780440042e-02 6.404664952179786597e-02 6.228763747451111082e-02
2.065426825310904060e-02 1.898704254140158240e-02 1.725145071684059880e-02 1.551566698363019553e-02 1.390084005686277949e-02 1.261071600210583558e-02 1.194320742938188330e-02 1.221298525982707564e-02 1.357227729506550566e-02 1.593271838649330113e-02 1.909010276773462703e-02 2.285470860994714623e-02 2.708684221256770636e-02 3.168568553108177394e-02 3.657230302598799693e-02 4.167734991715851822e-02 4.693342596557482926e-02 5.227049463113293826e-02 5.761319591027851128e-02 6.287937419322804644e-02 6.797945923890010012e-02 7.281651621408084807e-02 7.728687574695188023e-02 8.128130325016789948e-02 8.468668835996466526e-02 8.738824082234475377e-02 8.927217418171090602e-02 9.022884631847309655e-02 9.015630814793225423e-02 8.896419001929073422e-02 8.657783079861083864e-02 8.294252866167038662e-02 7.802776698588537174e-02 7.183124585622496783e-02 6.438253377877263539e-02 5.574615484529646392e-02 4.602397466630941958e-02 3.535698121427250512e-02 2.392786541226546090e-02 1.197908805922365781e-02 1.710808059596596615e-03 1.291543085322735714e-02 2.496321975905553200e-02 3.647933323800190558e-02 4.712746548883214176e-02 5.659981351211199746e-02 6.461305759809223004e-02 7.091912815686789162e-02 7.531818629910552731e-02 7.767211029451145943e-02 7.791812053010950534e-02 7.608287564566344752e-02 7.229846254457528154e-02 6.682383853675105678e-02 6.007939417291977002e-02 5.270866610215246134e-02 4.568074417791606612e-02 4.038112720303130981e-02 3.837173571777039577e-02 4.041766010244685764e-02 4.576256329200189404e-02 5.290986074971202463e-02 6.060583348368735190e-02 6.808039257084021190e-02 7.496306097864426088e-02 8.118418400557458892e-02 8.690267991034246464e-02 9.243608885575120560e-02 9.817204197788945153e-02 1.044591931369503179e-01 1.114984600833504730e-01 1.192682133912709580e-01 1.275069466090745507e-01 1.357506675418189146e-01 1.434020247061139619e-01 1.498062906066717215e-01 1.543191815082801399e-01 1.563617262595383972e-01 1.554631372912024245e-01 1.512948101979161297e-01 1.436997198343190618e-01 1.327240556198886479e-01 1.186654723286300478e-01 1.021736733340992548e-01 8.449905387525118161e-02 6.812383541586448932e-02 5.789597326631765878e-02 5.988665537797843719e-02 7.430674399170023037e-02 9.579139408803587219e-02 1.200265004536895108e-01 1.446421074902908555e-01 1.682633729993534277e-01 1.899911104928494465e-01 2.091958167710966654e-01 2.254355342248429706e-01 2.384195375168520759e-01 2.479886567545024345e-01 2.541010108525627587e-01 2.568187632218347227e-01 2.562943108736827069e-01 2.527555442028447952e-01 2.464903722669507247e-01 2.378309535690023568e-01 2.271381577568650501e-01 2.147867814199611314e-01 2.011519896544147756e-01 1.865973775122725942e-01 1.714649577764403021e-01 1.560672959589471942e-01 1.406819407683073120e-01 1.255482501395291661e-01 1.108667057194366173e-01 9.680087197613573835e-02 8.348235014545050958e-02 7.101953085992061820e-02 5.951193401965541863e-02 4.907394906876388213e-02 3.987534274588985100e-02 3.220814960322292836e-02 2.656578525183243139e-02 2.358787004633607770e-02 2.358089299990015833e-02 2.600916745899396060e-02 2.989252344576807593e-02 3.444733403815622430e-02 3.921198344935627328e-02 4.393633178986716681e-02 4.848309451425801553e-02 5.277326845383797926e-02 5.675889516046333377e-02 6.040963372308517931e-02 6.370605803539056144e-02 6.663624091975142716e-02 6.919395419037407957e-02 7.137765643877341804e-02 7.318985185691681550e-02 7.463661090606751869e-02 7.572715113219256888e-02 7.647343292474954868e-02 7.688975454395598208e-02 7.699234560945399097e-02 7.679896502050456708e-02 7.632851160005314772e-02 7.560065568924985435e-02 7.463549866100113728e-02 7.345326556508015303e-02 7.207403426107605870e-02 7.051750265860830258e-02 6.880279417791748675e-02 6.694830031348501798e-02
1.506810502198598252e-02 1.307715796878707211e-02 1.138978402729350081e-02 1.035998033746378388e-02 1.040365521305254559e-02 1.170849493762463230e-02 1.409504467929326849e-02 1.725673914868277800e-02 2.095632172735861082e-02 2.504397470438652837e-02 2.942437640480802599e-02 3.403033451170148910e-02 3.880759422153653299e-02 4.370648496463346716e-02 4.867717905727421412e-02 5.366685270786365064e-02 5.861790888186818593e-02 6.346685911736339725e-02 6.814367918736098650e-02 7.257156456054261739e-02 7.666707018447833921e-02 8.034065098791701165e-02 8.349763732053837317e-02 8.603969010933208705e-02 8.786678835855256386e-02 8.887981127173562312e-02 8.898379531136309251e-02 8.809198478077676087e-02 8.613087646738525061e-02 8.304663366440451222e-02 7.881362052457920042e-02 7.344663297779779887e-02 6.702027380209504837e-02 5.970329133597884058e-02 5.182589580805534862e-02 4.401869202882262994e-02 3.747188318565457948e-02 3.414469181419274579e-02 3.593417450435135857e-02 4.276183790925295464e-02 5.289632056013131300e-02 6.469645422955172531e-02 7.706854826150441595e-02 8.927416821616926401e-02 1.007593356299012893e-01 1.110726764143017686e-01 1.198335950123477905e-01 1.267241373367563040e-01 1.314919048854351902e-01 1.339580507210979265e-01 1.340273678683144842e-01 1.316989109276232028e-01 1.270764444338715882e-01 1.203787255913020132e-01 1.119503894290306001e-01 1.022749066923110406e-01 9.199078063233230573e-02 8.190726057311127628e-02 7.299683338140093569e-02 6.629734877637025181e-02 6.262653495832042061e-02 6.216671401035048228e-02 6.430805086954809180e-02 6.799852995449394422e-02 7.224704800943572425e-02 7.639958165977331350e-02 8.018996344663367748e-02 8.368977747785000254e-02 8.721664903039988426e-02 9.120760299046376529e-02 9.606269797214199435e-02 1.019929215281461521e-01 1.089264268468945612e-01 1.165054182085060591e-01 1.241573672356972580e-01 1.311959456741257912e-01 1.369151505924129653e-01 1.406621382486245575e-01 1.418893662300516334e-01 1.401917918882696346e-01 1.353352968950225499e-01 1.272828748281512601e-01 1.162286133608600031e-01 1.026606545667559101e-01 8.750400715511047478e-02 7.246027255747664042e-02 6.067856130152900207e-02 5.692967756487820469e-02 6.409709303046487450e-02 7.957875781009722538e-02 9.911786446890438751e-02 1.198587813375336375e-01 1.401400609072490366e-01 1.589308998153100005e-01 1.755461756996927192e-01 1.895237985904515421e-01 2.005694803167257512e-01 2.085278179881621952e-01 2.133631186643407951e-01 2.151432912506236472e-01 2.140242207071076652e-01 2.102338147847867544e-01 2.040557113872243922e-01 1.958129871215798790e-01 1.858523407696299479e-01 1.745292439523385419e-01 1.621945089855372502e-01 1.491826520407505130e-01 1.358023487913414262e-01 1.223292052608846298e-01 1.090010128060253380e-01 9.601564074554722050e-02 8.353177412313497752e-02 7.167289543501373372e-02 6.053540160073346554e-02 5.020294879450920567e-02 4.077203262130767170e-02 3.240058784432549993e-02 2.540311569129059463e-02 2.040043353744665916e-02 1.828899372996852651e-02 1.941277368891564450e-02 2.288379200550674439e-02 2.753558266588277195e-02 3.264651116504618811e-02 3.785543259442361586e-02 4.297979174199965946e-02 4.791864463065717561e-02 5.260965330244279925e-02 5.701030366028225077e-02 6.108958061475829038e-02 6.482423988548878524e-02 6.819712647734849087e-02 7.119638643890904839e-02 7.381503603937647484e-02 7.605063989160516791e-02 7.790498885895789927e-02 7.938373757045825985e-02 8.049599526623044121e-02 8.125387943073449082e-02 8.167204782050249690e-02 8.176722559832427795e-02 8.155774283539371505e-02 8.106309502783093368e-02 8.030353627621247825e-02 7.929971182853577660e-02 7.807233401615881752e-02 7.664190332499129510e-02 7.502847447458699248e-02 7.325146591792569550e-02 7.132951009285280752e-02
9.328501630588015292e-03 6.782663616646404485e-03 5.804631488343127421e-03 7.482971010329533823e-03 1.090028249254777586e-02 1.509568303145867978e-02 1.971038588802437666e-02 2.460338356029369289e-02 2.969956171365299713e-02 3.494499649573386962e-02 4.029190664978356262e-02 4.569268338922596179e-02 5.109715199643259653e-02 5.645116075963692304e-02 6.169580280528448590e-02 6.676700090036391533e-02 7.159535375907188914e-02 7.610621817011513357e-02 8.022004084450214123e-02 8.385297905956577702e-02 8.691786970316023320e-02 8.932562806197286154e-02 9.098718631662752743e-02 9.181612544980262414e-02 9.173222763242580569e-02 9.066630641428148618e-02 8.856691219442601459e-02 8.540996501166273069e-02 8.121324151033779137e-02 7.605932553661405582e-02 7.013372885707118420e-02 6.378963153233975503e-02 5.765268095932881559e-02 5.275157661910786361e-02 5.052568086462765062e-02 5.236012448648241779e-02 5.872166559295012578e-02 6.895111109579514508e-02 8.193285794534642397e-02 9.664246649023063018e-02 1.122650365789323174e-01 1.281432426991190032e-01 1.437156711034900947e-01 1.584792670434704842e-01 1.719724213826403780e-01 1.837712776365866274e-01 1.934939560571092010e-01 2.008093743550291299e-01 2.054485333542390990e-01 2.072167822820369654e-01 2.060059397621862853e-01 2.018053872977191021e-01 1.947114725774706789e-01 1.849348272790263537e-01 1.728055671582590935e-01 1.587768242800676743e-01 1.434275904965834347e-01 1.274660006337063611e-01 1.117323645241956737e-01 9.719279834210961533e-02 8.488987286318325221e-02 7.577612630101414337e-02 7.037229012035742248e-02 6.841715959363338373e-02 6.891493929344329195e-02 7.063796358372269324e-02 7.262901617970028700e-02 7.441490512884520181e-02 7.600086311414873397e-02 7.776271753665832398e-02 8.027157513639150699e-02 8.405998575761967906e-02 8.938904772398517662e-02 9.612206768315596783e-02 1.037578042092964226e-01 1.115685495234248481e-01 1.187505590618887358e-01 1.245363140482591696e-01 1.282647366747134143e-01 1.294228763570346163e-01 1.276718709517048189e-01 1.228658994416851752e-01 1.150714864127858894e-01 1.045980086435293888e-01 9.206196225389412513e-02 7.853484797728017830e-02 6.586239714263977807e-02 5.710494164544270557e-02 5.595487473418342406e-02 6.352736486789833936e-02 7.711995449890453325e-02 9.342479763032300599e-02 1.102218085089762545e-01 1.261701472589882023e-01 1.404319400287858122e-01 1.524692536645272933e-01 1.619483924189929203e-01 1.686918361791920618e-01 1.726497312422814456e-01 1.738789755700805573e-01 1.725249697722509856e-01 1.688041600961770750e-01 1.629868593159821688e-01 1.553804373713373599e-01 1.463132243385782405e-01 1.361195428271312347e-01 1.251262727908831751e-01 1.136412969283269042e-01 1.019441093905349704e-01 9.027881712122298730e-02 7.884974475542071148e-02 6.781990589849352935e-02 5.731280487540310609e-02 4.741860164349048085e-02 3.820727811068493074e-02 2.975632182542997314e-02 2.221650769472289719e-02 1.599119404712028708e-02 1.215866109277786988e-02 1.226674148273496946e-02 1.575782634214298664e-02 2.071869931698419945e-02 2.614371343428475991e-02 3.166048327337471491e-02 3.711764413533346491e-02 4.243862442972315407e-02 4.757388460417760756e-02 5.248456604629052336e-02 5.713696585580398807e-02 6.150101167429298382e-02 6.555020884032494721e-02 6.926204158077674256e-02 7.261840402511895998e-02 7.560589307601917053e-02 7.821591234841024365e-02 8.044459076023038890e-02 8.229254331580826420e-02 8.376451021790178031e-02 8.486891119511848214e-02 8.561734879669836984e-02 8.602408954052663537e-02 8.610554639023611234e-02 8.587978073188383410e-02 8.536603715981684604e-02 8.458432012528177557e-02 8.355501790469448131e-02 8.229857640101287397e-02 8.083522295991793505e-02 7.918473860276933896e-02 7.736627578235362457e-02 7.539821788490094767e-02
4.519939478960786558e-03 3.193212856308001680e-04 4.959941488431336871e-03 1.010178515892465323e-02 1.550038452233669720e-02 2.112888324850715344e-02 2.695713511572919024e-02 3.294973063801533153e-02 3.906543652516273474e-02 4.525684812248901429e-02 5.147013134510246279e-02 5.764484243517412759e-02 6.371383688627611785e-02 6.960328747472109556e-02 7.523283719602963382e-02 8.051591877174515965e-02 8.536027938049357833e-02 8.966875836358269292e-02 9.334037831392938411e-02 9.627182870168317363e-02 9.835945062389764293e-02 9.950188000951959433e-02 9.960359119734056577e-02 9.857973575978608294e-02 9.636295851249682132e-02 9.291343018063566439e-02 8.823445218419122271e-02 8.239826868311200814e-02 7.559134426679814389e-02 6.819691823332527103e-02 6.094244617951165288e-02 5.511485149932852934e-02 5.264164523803306628e-02 5.542538384738242979e-02 6.400314729124305380e-02 7.738141657269761997e-02 9.414779273929646530e-02 1.131431678943962960e-01 1.335054251254385316e-01 1.545556558527247659e-01 1.757090492092967249e-01 1.964261712268275950e-01 2.161909473021571548e-01 2.345042124324643318e-01 2.508863875790607323e-01 2.648856998273727559e-01 2.760898233785009648e-01 2.841395173619501446e-01 2.887431578698299584e-01 2.896912072327343379e-01 2.868697402578468947e-01 2.802722158596392954e-01 2.700087831410912798e-01 2.563125757670329796e-01 2.395427108197977772e-01 2.201841103770612318e-01 1.988448609219183871e-01 1.762526669670645418e-01 1.532529559557039012e-01 1.308115554634440569e-01 1.100209706922659347e-01 9.208894310501267166e-02 7.822669537605388135e-02 6.927638716877339287e-02 6.510012299531109381e-02 6.437221977178450572e-02 6.527077170343917323e-02 6.635527837630238179e-02 6.692724679976989888e-02 6.700082765930426287e-02 6.714668227571689296e-02 6.825528480471404480e-02 7.117616071163665459e-02 7.631546755744210431e-02 8.344119118086547326e-02 9.181468438783055297e-02 1.004728074095918855e-01 1.084539398809940963e-01 1.149175789895510308e-01 1.191947726041192035e-01 1.208076378052291289e-01 1.194775017593514288e-01 1.151298429652912597e-01 1.079011499566977783e-01 9.815554486945517187e-02 8.652807252737707011e-02 7.403057221461738224e-02 6.227701557749943523e-02 5.377523128194167806e-02 5.149326750085411741e-02 5.651632557520235717e-02 6.678560088373040882e-02 7.942286985550470191e-02 9.238028411357657177e-02 1.044190055676184475e-01 1.147947674729550560e-01 1.230635863652187328e-01 1.289834987860315196e-01 1.324624127512714911e-01 1.335259095977772148e-01 1.322934175998808359e-01 1.289579030591075093e-01 1.237672003779728414e-01 1.170064214664277014e-01 1.089814580539659600e-01 1.000038145969602416e-01 9.037706578899645793e-02 8.038521127032405289e-02 7.028315159776879484e-02 6.028946870399147506e-02 5.058169616683526326e-02 4.129437414782410887e-02 3.252059787112058370e-02 2.431930351625677389e-02 1.673758945920452920e-02 9.904080336994122713e-03 4.774370886662417969e-03 6.011955697025360423e-03 1.116296926302962934e-02 1.669734578869663810e-02 2.219305409483748534e-02 2.759924256530017078e-02 3.291259412201229251e-02 3.813054688371978612e-02 4.324195815077453570e-02 4.822646288427701045e-02 5.305648309086370001e-02 5.769998353846193112e-02 6.212319933730682531e-02 6.629299543651026583e-02 7.017872856411158655e-02 7.375359391441084489e-02 7.699549722051292344e-02 7.988751987249574638e-02 8.241805343443049658e-02 8.458067834320472100e-02 8.637385471895853151e-02 8.780048406319221344e-02 8.886739087958170358e-02 8.958476385841412926e-02 8.996558768864838795e-02 9.002508900503934652e-02 8.978021349434595066e-02 8.924914574585167404e-02 8.845087896606360078e-02 8.740483809381328906e-02 8.613055705033574594e-02 8.464740873839794733e-02 8.297438486706276706e-02 8.112992163204835183e-02 7.913176663969961888e-02
5.922070728518260239e-03 6.434805414709201914e-03 1.051216722971665130e-02 1.590905815361095751e-02 2.189337409073484342e-02 2.825197308609155022e-02 3.488437791430498008e-02 4.171809726062827156e-02 4.868597366217020800e-02 5.571842769689490382e-02 6.274026810732824533e-02 6.966922260945820899e-02 7.641526457578436127e-02 8.288040421909807776e-02 8.895882618525155494e-02 9.453734369249915115e-02 9.949618261510365103e-02 1.037101363505445600e-01 1.070501571853953310e-01 1.093854814817712268e-01 1.105864357098248069e-01 1.105281578155888761e-01 1.090956328447190843e-01 1.061907668968767593e-01 1.017428979352821838e-01 9.572561189106436330e-02 8.818610184308428579e-02 7.930137482470896171e-02 6.949509845161605526e-02 5.969005818856099044e-02 5.179240970209815498e-02 4.905424710733621158e-02 5.447789944325338168e-02 6.784640964171796684e-02 8.680689426031996947e-02 1.093471601683834865e-01 1.341941391232657488e-01 1.604942843017959642e-01 1.875799558039710491e-01 2.148565313666319088e-01 2.417530319450633680e-01 2.677031803466899396e-01 2.921418073380882552e-01 3.145097603872071268e-01 3.342639864474324374e-01 3.508909536238929427e-01 3.639222027832546558e-01 3.729510656726960360e-01 3.776496647440737986e-01 3.777853230304277776e-01 3.732355136605222667e-01 3.640005005984221498e-01 3.502128888069628299e-01 3.321434349253458707e-01 3.102026942111882901e-01 2.849384344685271242e-01 2.570293024520711733e-01 2.272761189141657423e-01 1.965936724959204684e-01 1.660084515706901354e-01 1.366718577377498689e-01 1.099020940495421539e-01 8.725242571560543059e-02 7.048288241551212141e-02 6.096266119952999107e-02 5.822474966902344007e-02 5.955696172084175982e-02 6.188918958817651167e-02 6.329789684754862089e-02 6.309510038142408794e-02 6.152818297065910935e-02 5.956761537540551654e-02 5.869135342711476883e-02 6.039399986028629042e-02 6.541339980800120468e-02 7.333232663511365934e-02 8.296862899539857172e-02 9.298203878819433221e-02 1.021988773986867299e-01 1.096967148716155305e-01 1.148024672736276675e-01 1.170751195266099415e-01 1.162904552160313187e-01 1.124290071777276079e-01 1.056668256959461816e-01 9.637159630252083165e-02 8.511265358065842057e-02 7.270530527054173964e-02 6.033125118220081240e-02 4.977838737267444025e-02 4.356589475500191599e-02 4.377116508869326184e-02 4.970112459730587767e-02 5.862946163077945028e-02 6.822297642777590265e-02 7.709258683618584740e-02 8.447270657227662349e-02 8.995586400909322267e-02 9.335579320291310934e-02 9.463740658132072103e-02 9.387603064685676180e-02 9.122926791498583987e-02 8.691460013921120664e-02 8.119000267180596919e-02 7.433660124685217974e-02 6.664314134374077492e-02 5.839232935975850747e-02 4.984919652133491114e-02 4.125166010329468086e-02 3.280351920578012531e-02 2.467045764778644928e-02 1.698133381138366635e-02 9.848953832484420509e-03 3.618324716997222898e-03 3.924042321946031447e-03 9.237581231454369476e-03 1.443586008823780596e-02 1.935603724207257681e-02 2.405197825845898502e-02 2.859692205624284750e-02 3.305665851491566137e-02 3.747993321678959322e-02 4.189475061831170882e-02 4.630839324756656772e-02 5.070995220175697482e-02 5.507428069104771534e-02 5.936643937172326330e-02 6.354595909833656020e-02 6.757052212169559202e-02 7.139888976791206043e-02 7.499305899124937558e-02 7.831971793964702389e-02 8.135110995070173046e-02 8.406542462572290375e-02 8.644682775565659671e-02 8.848522784721464529e-02 9.017586090193889514e-02 9.151875949863556847e-02 9.251815822846033710e-02 9.318187547524488246e-02 9.352070140372627238e-02 9.354781364890062123e-02 9.327823538081410348e-02 9.272834494142051520e-02 9.191544192226075438e-02 9.085737120325654281e-02 8.957220395331598473e-02 8.807797276972957612e-02 8.639245688715370408e-02 8.453301261336228223e-02 8.251644375459125935e-02
1.147574475333950662e-02 1.305589674643037844e-02 1.706653578470116936e-02 2.253420846490072557e-02 2.885839865765900056e-02 3.574157433342204510e-02 4.301635803613067938e-02 5.056564139772919131e-02 5.828992319396986144e-02 6.609317663375680052e-02 7.387620242974118900e-02 8.153328930621124571e-02 8.895051296267331153e-02 9.600497000427121730e-02 1.025646434565374854e-01 1.084887762703572039e-01 1.136287182211552088e-01 1.178292627258607228e-01 1.209305282246238150e-01 1.227704798296523764e-01 1.231882480707770650e-01 1.220285115336654375e-01 1.191474288781142199e-01 1.144210714333066675e-01 1.077583653060429636e-01 9.912313207380069047e-02 8.857664617919400185e-02 7.637186591052062823e-02 6.319167527194614886e-02 5.079982057805190743e-02 4.345718925031009233e-02 4.733755550781530708e-02 6.306526878494096711e-02 8.621883875667540886e-02 1.136615036079755975e-01 1.438310792927469384e-01 1.758129812406599157e-01 2.089177485869224138e-01 2.425237633196201392e-01 2.760183601451096647e-01 3.087774233371165522e-01 3.401621780425095332e-01 3.695249542550179123e-01 3.962203691150416596e-01 4.196201329456652473e-01 4.391303557202371755e-01 4.542104641406222720e-01 4.643928897681427470e-01 4.693026661249294906e-01 4.686760317821183075e-01 4.623771084891343253e-01 4.504117297001586917e-01 4.329375525222484700e-01 4.102697115198210009e-01 3.828814857603805577e-01 3.513997823610429116e-01 3.165957524371019738e-01 2.793716870538917041e-01 2.407468228777162600e-01 2.018476495616130517e-01 1.639148822606841249e-01 1.283546922451828665e-01 9.689498201735770311e-02 7.192802993966210257e-02 5.668376526338452653e-02 5.295939373159014307e-02 5.709150079178924864e-02 6.314854074330072953e-02 6.754813662378054973e-02 6.893578381496717755e-02 6.720210417695823835e-02 6.304570464806633079e-02 5.790079241658337150e-02 5.395510362314445002e-02 5.370137746598999118e-02 5.849267438269755565e-02 6.752552237716734351e-02 7.881665123084603819e-02 9.047687788129363251e-02 1.010927110321985928e-01 1.096772197577269709e-01 1.155743195388355543e-01 1.183948461404101954e-01 1.179772264432185497e-01 1.143595496266156530e-01 1.077556709501707455e-01 9.853299381821228886e-02 8.719353990146584688e-02 7.436490541700065127e-02 6.081821807116797457e-02 4.755753141893891145e-02 3.608295177912630020e-02 2.882236414234420549e-02 2.819951922561155649e-02 3.309418317367324863e-02 4.004877031785519098e-02 4.678828810313845343e-02 5.227166434699408171e-02 5.605408192506471099e-02 5.798069717654250749e-02 5.806101486244898136e-02 5.640997131827113487e-02 5.321386120334976877e-02 4.870658411047466135e-02 4.315122773308246312e-02 3.682573575145875466e-02 3.001377535292030704e-02 2.300638025051260360e-02 1.613796333081599088e-02 9.985513442492315039e-03 6.447745832511104710e-03 8.530873432504634118e-03 1.326414279584195097e-02 1.824350318777312116e-02 2.295602527856102984e-02 2.730353152288231972e-02 3.130245969586911703e-02 3.501517388783851464e-02 3.852349922130568483e-02 4.191278266261200258e-02 4.526015418767623255e-02 4.862606359992305977e-02 5.204930968616246212e-02 5.554562232988730780e-02 5.910931904184036495e-02 6.271710477991998545e-02 6.633293258830856576e-02 6.991298374164262031e-02 7.341012509091815463e-02 7.677751517443275053e-02 7.997127410014601145e-02 8.295228246458145882e-02 8.568724625924256655e-02 8.814918424416670617e-02 9.031748530383287843e-02 9.217766207062536021e-02 9.372090290885552732e-02 9.494350169987647581e-02 9.584622545850166042e-02 9.643366393304042550e-02 9.671359268415272159e-02 9.669637120384504125e-02 9.639438992736967804e-02 9.582157407638486335e-02 9.499294779922352883e-02 9.392425876120985562e-02 9.263166095881722462e-02 9.113145190213850499e-02 8.943985927971745409e-02 8.757287166147295632e-02 8.554610760257523594e-02
1.742714269440084549e-02 1.949019132807853008e-02 2.362483488365407086e-02 2.924604646987686435e-02 3.587656138783163612e-02 4.320939208089835670e-02 5.104300856098106104e-02 5.922802796628418021e-02 6.763743064648015946e-02 7.615091350983571594e-02 8.464653567431409953e-02 9.299613051438428146e-02 1.010627800631882095e-01 1.086995317993261628e-01 1.157489640725870850e-01 1.220434184732934052e-01 1.274058288064389977e-01 1.316511404432100241e-01 1.345883580950145708e-01 1.360233023199367008e-01 1.357622138314545368e-01 1.336164507287297409e-01 1.294087435208411407e-01 1.229819692921930163e-01 1.142126208519348568e-01 1.030344040373238901e-01 8.948718649458675678e-02 7.384038590029746996e-02 5.697696005239559491e-02 4.181123575375931406e-02 3.699794730787057950e-02 5.057107425192413491e-02 7.602546730741426007e-02 1.071982834017155689e-01 1.417875872013597827e-01 1.787365900211221881e-01 2.173240725856653011e-01 2.569081450128599675e-01 2.968454466657153845e-01 3.364653049301498666e-01 3.750650892964477179e-01 4.119157301203917321e-01 4.462732206789126188e-01 4.773942171604551032e-01 5.045546537843557111e-01 5.270705449983907886e-01 5.443201843173136600e-01 5.557669006804762946e-01 5.609814579900034293e-01 5.596631142429941974e-01 5.516583146475118049e-01 5.369759945160815784e-01 5.157985263839690582e-01 4.884874749819705375e-01 4.555835390411732688e-01 4.178003851603400154e-01 3.760125669381345626e-01 3.312384936146314240e-01 2.846207819387209792e-01 2.374091720095507507e-01 1.909581632226153292e-01 1.467713472716304923e-01 1.066876148109578565e-01 7.350291080897750073e-02 5.245724275978388279e-02 4.938202020440869006e-02 5.887796500188809123e-02 7.039230294394921428e-02 7.894169605010918633e-02 8.298475631111357220e-02 8.234003368013972923e-02 7.753328161019111542e-02 6.966957232393759802e-02 6.057145616453855907e-02 5.309379281252559618e-02 5.089247854187281539e-02 5.601642856835516854e-02 6.680831924108790454e-02 8.012213664949227598e-02 9.351210352053414276e-02 1.054155040345324534e-01 1.148559031911645378e-01 1.212446399715453732e-01 1.242795955060094354e-01 1.238894286400062245e-01 1.201951972437484556e-01 1.134772867765805604e-01 1.041431081265192099e-01 9.269444668510051777e-02 7.969495197707518463e-02 6.573914430702008926e-02 5.142528966466142909e-02 3.733746533993177741e-02 2.405761400147651483e-02 1.235870655539204367e-02 5.719655341303096600e-03 1.083120402474343699e-02 1.747139025091636738e-02 2.257977070285897489e-02 2.585345035741056993e-02 2.731250033669663929e-02 2.709591742048904003e-02 2.542232700719367078e-02 2.258328734337267454e-02 1.896626157445195637e-02 1.514695514753055909e-02 1.213466205783247237e-02 1.149034701264482761e-02 1.386062552373619992e-02 1.805545785540639894e-02 2.289720522894871796e-02 2.779322906551464495e-02 3.246404575753387284e-02 3.677753134701867294e-02 4.068332906567009161e-02 4.418429476820943252e-02 4.732054825625515992e-02 5.015771318307181426e-02 5.277643689284997747e-02 5.526238671141941311e-02 5.769689712750898647e-02 6.014893747684288416e-02 6.266920811348475340e-02 6.528696975053806251e-02 6.800974960694131100e-02 7.082553650764301933e-02 7.370668441460061227e-02 7.661460995709558353e-02 7.950448007365137904e-02 8.232933587531321429e-02 8.504337102421755112e-02 8.760430088624010514e-02 8.997489680721602878e-02 9.212382660831010261e-02 9.402595967860453985e-02 9.566228438709013793e-02 9.701956261243213642e-02 9.808982040089678223e-02 9.886974982742624540e-02 9.936007688173476016e-02 9.956493393729135000e-02 9.949126271631224261e-02 9.914826404995601139e-02 9.854690355628273335e-02 9.769947710262655294e-02 9.661923616221940181e-02 9.532007058190240800e-02 9.381624458432637204e-02 9.212218082447139189e-02 9.025228683930056062e-02 8.822081813594344346e-02
2.318583867666598394e-02 2.558781372305864860e-02 2.990251353129703971e-02 3.572049006169053520e-02 4.264733439765794332e-02 5.038599860344805670e-02 5.871871409008139198e-02 6.747423461305943060e-02 7.650383515318176508e-02 8.566646620884599272e-02 9.481991216132228117e-02 1.038155427600975372e-01 1.124952364279657863e-01 1.206896997331728949e-01 1.282177752587148889e-01 1.348865339882844294e-01 1.404920628830649554e-01 1.448209257900370250e-01 1.476523203045379540e-01 1.487609909351657878e-01 1.479210061955217592e-01 1.449105905718358067e-01 1.395183798080901205e-01 1.315518884260803989e-01 1.208500696467526281e-01 1.073050030185030146e-01 9.090825761108405068e-02 7.187991596145826279e-02 5.116013674076058670e-02 3.302717721771220721e-02 3.359391114554044488e-02 5.761319951165261299e-02 9.094225079626880315e-02 1.287322389415945789e-01 1.695640169412774012e-01 2.126677741453718018e-01 2.573967194291079119e-01 3.030987635772784405e-01 3.490797791871422806e-01 3.945956166432811885e-01 4.388562408593882913e-01 4.810366150879091807e-01 5.202922336124015112e-01 5.557782445297850815e-01 5.866714103714776307e-01 6.121941904956013092e-01 6.316401597619384356e-01 6.443998718329934094e-01 6.499861675468422417e-01 6.480578412943361899e-01 6.384405278748535029e-01 6.211436728216603864e-01 5.963725129016652637e-01 5.645341318158317856e-01 5.262368816946837446e-01 4.822827931719875783e-01 4.336530764330118748e-01 3.814875450170853721e-01 3.270600537308233635e-01 2.717546612616181800e-01 2.170539106979833821e-01 1.645713826261727131e-01 1.162388755155412262e-01 7.510794852382730868e-02 4.847670148363251302e-02 4.807820306771062174e-02 6.458355474026218623e-02 8.189536833404066629e-02 9.464440499832967035e-02 1.014906711397179084e-01 1.023395971341202193e-01 9.769438300566164746e-02 8.850934016698942808e-02 7.624588595948220138e-02 6.317031732318403869e-02 5.297440165093331849e-02 5.057128683422827675e-02 5.790380768837922326e-02 7.147262972103921030e-02 8.703915379376163386e-02 1.019681266692574334e-01 1.147744879454538347e-01 1.246094397130040471e-01 1.310187561203395301e-01 1.338328154766323663e-01 1.331066795253499080e-01 1.290777642460523289e-01 1.221291237047666678e-01 1.127544626856965410e-01 1.015243630263587687e-01 8.905477049799820355e-02 7.597974537953200436e-02 6.293150749641622521e-02 5.053245456086396387e-02 3.940584509507431832e-02 3.020692256247482776e-02 2.362231118770469554e-02 2.010745228400660431e-02 1.925474433745295519e-02 1.980449870440942339e-02 2.061347853142891928e-02 2.114781438462008320e-02 2.137277918483123859e-02 2.156466030345590909e-02 2.215163135590697899e-02 2.353037670054871147e-02 2.588657362956970492e-02 2.914112563232578237e-02 3.304502151376115943e-02 3.730554685031089307e-02 4.166109054447439397e-02 4.590703947281560976e-02 4.989829638349078944e-02 5.354407119486585820e-02 5.680082937329410803e-02 5.966493925179424535e-02 6.216518282180956423e-02 6.435501362049712848e-02 6.630450943584254020e-02 6.809214062506009635e-02 6.979668360722568465e-02 7.148980272426617988e-02 7.322993442966474475e-02 7.505806607936313379e-02 7.699577912748624409e-02 7.904557107461906984e-02 8.119309692554817215e-02 8.341070476938500233e-02 8.566155299106510690e-02 8.790367938592999475e-02 9.009357791215673317e-02 9.218904744861104728e-02 9.415125180857257525e-02 9.594604758895224073e-02 9.754469790834950638e-02 9.892410977326232535e-02 1.000667268554242539e-01 1.009601908841401413e-01 1.015968622348693701e-01 1.019732684047655186e-01 1.020895300774124631e-01 1.019487990336114258e-01 1.015567301294232061e-01 1.009210004841799013e-01 1.000508823676027198e-01 9.895687154593178769e-02 9.765036961268304394e-02 9.614341673801826693e-02 9.444847003943249164e-02 9.257822218104719281e-02 9.054545467173864826e-02
2.852970339736227504e-02 3.120551002885217640e-02 3.571346609771094277e-02 4.174064706514106493e-02 4.894860538803116196e-02 5.705378006882472208e-02 6.583094903090756789e-02 7.509404703950224580e-02 8.467756624328720561e-02 9.442325554582403635e-02 1.041714148449071203e-01 1.137553700281846158e-01 1.229980612623096797e-01 1.317100807124450546e-01 1.396887800988591277e-01 1.467182459779226844e-01 1.525700478201536536e-01 1.570047290453302491e-01 1.597740527215819606e-01 1.606240446995025883e-01 1.592989100737167985e-01 1.555459533198439437e-01 1.491217502253358029e-01 1.398001109894023153e-01 1.273831688400539064e-01 1.117193678866510581e-01 9.274092816013758400e-02 7.057361094023119341e-02 4.603638703082969102e-02 2.476573357048908464e-02 3.378310392970069326e-02 6.662719252381800461e-02 1.061346135009206687e-01 1.495008588298604169e-01 1.958326040327156570e-01 2.444910742804055070e-01 2.948416542082511471e-01 3.461960588399590755e-01 3.977987096360415809e-01 4.488283663029838388e-01 4.984074175751315727e-01 5.456163496575680005e-01 5.895123460198569143e-01 6.291513664026465724e-01 6.636130991775041066e-01 6.920280971020152938e-01 7.136062736674957385e-01 7.276657937821223721e-01 7.336612615048152541e-01 7.312100062938549083e-01 7.201152125375621660e-01 7.003846380738723010e-01 6.722437375266619997e-01 6.361421559052949926e-01 5.927527975498786406e-01 5.429630204154788364e-01 4.878579885812723838e-01 4.286969225835530195e-01 3.668841632469029834e-01 3.039393669116425278e-01 2.414773673168008894e-01 1.812285486406190194e-01 1.252149374997801601e-01 7.665741539781568969e-02 4.491770490118732195e-02 4.908961317927740958e-02 7.284222404782979277e-02 9.544698483483457507e-02 1.119903621348776190e-01 1.214172504935791402e-01 1.237356869032305157e-01 1.194761083529011503e-01 1.095591574774347071e-01 9.530231058580269921e-02 7.858864225456833885e-02 6.240319820661375388e-02 5.185497753978326324e-02 5.283811368068860870e-02 6.476907516110838592e-02 8.170391425263581753e-02 9.926009684791199661e-02 1.151680525536146610e-01 1.282375815635082017e-01 1.378440721578007844e-01 1.437221352328884316e-01 1.458711209400275766e-01 1.444991653295200629e-01 1.399802917514170186e-01 1.328159280503143913e-01 1.235983457026878507e-01 1.129757558758245489e-01 1.016192893560433907e-01 9.019143823986895681e-02 7.931377120096529121e-02 6.952911068885664347e-02 6.125214190024078076e-02 5.470926731712694169e-02 4.989034326052330798e-02 4.655784145983995342e-02 4.434043764358443218e-02 4.287310139867484687e-02 4.190936238104112782e-02 4.136368564536472420e-02 4.128859887632635450e-02 4.180949867358277339e-02 4.304305513324954008e-02 4.502935435505840689e-02 4.770410647213139954e-02 5.091515999414154836e-02 5.446348319498800494e-02 5.814426156340098129e-02 6.177540242679462751e-02 6.521245491823271512e-02 6.835379180362734231e-02 7.113999111502167239e-02 7.355003481983483915e-02 7.559577512731058269e-02 7.731541791564712496e-02 7.876643535563603027e-02 8.001820523779717975e-02 8.114468511748298973e-02 8.221749869707405123e-02 8.329988204992357093e-02 8.444195185072712884e-02 8.567767329240895402e-02 8.702371318447145454e-02 8.848010281608593985e-02 9.003238025058900307e-02 9.165470869992355107e-02 9.331341772819694291e-02 9.497047966960089904e-02 9.658657143179064097e-02 9.812352904075527515e-02 9.954613858711780505e-02 1.008233032185805594e-01 1.019286798500973895e-01 1.028408997378822548e-01 1.035434853647536901e-01 1.040245623344718678e-01 1.042764464486732462e-01 1.042951672920094941e-01 1.040799727746420655e-01 1.036328450752560804e-01 1.029580473994066159e-01 1.020617126389477686e-01 1.009514789643425059e-01 9.963617315976336375e-02 9.812553971701822031e-02 9.643001199395405398e-02 9.456052083342976478e-02 9.252833570373583671e-02
3.330490999022534676e-02 3.620989812504411820e-02 4.090380431900899477e-02 4.713284664634460192e-02 5.459735211750817857e-02 6.302632114212948500e-02 7.219137613578462120e-02 8.189630389029364799e-02 9.196274955874389478e-02 1.022185141489590082e-01 1.124892405810297702e-01 1.225928293454879026e-01 1.323358388593695312e-01 1.415113327074043748e-01 1.498978398163094139e-01 1.572592401175120780e-01 1.633454838767158246e-01 1.678941130585170360e-01 1.706325907411694043e-01 1.712814693946949907e-01 1.695584495681933535e-01 1.651834094065909031e-01 1.578845479098464621e-01 1.474059481968495455e-01 1.335173382255294416e-01 1.160283503005796885e-01 9.481543354049420946e-02 6.989899836587752657e-02 4.184325675324462868e-02 1.737006586074519091e-02 3.678725367164022847e-02 7.608098884789835092e-02 1.204756162793911289e-01 1.685482224383886007e-01 2.196602117663676024e-01 2.732191971362289973e-01 3.285734018876537155e-01 3.849889597274413489e-01 4.416480154988036699e-01 4.976555730019012191e-01 5.520519429550496682e-01 6.038297393464608920e-01 6.519548972159303624e-01 6.953912524258147876e-01 7.331281323001690442e-01 7.642102531583920833e-01 7.877690478557924925e-01 8.030543768277493832e-01 8.094654273567306602e-01 8.065794932800576245e-01 7.941772653919211278e-01 7.722632643660956031e-01 7.410801245299581952e-01 7.011155979782442982e-01 6.531014033802375884e-01 5.980034045944963017e-01 5.370030973330820467e-01 4.714710803406608752e-01 4.029343071291517364e-01 3.330411433656749187e-01 2.635340278724572216e-01 1.962589630956718123e-01 1.333271010876699580e-01 7.808028558875657055e-02 4.191604544369531560e-02 5.185531353985337044e-02 8.211453533359042156e-02 1.092568876626111574e-01 1.290823875916957686e-01 1.407642044502672718e-01 1.443889284556472696e-01 1.405223246907921775e-01 1.300950955176553847e-01 1.143871563111056866e-01 9.511978184078295762e-02 7.481866810760870456e-02 5.786586538824138592e-02 5.157587430887732721e-02 6.006867555096286754e-02 7.747819231118971417e-02 9.719958017990894261e-02 1.158680181362180955e-01 1.318693430077831630e-01 1.443932971225819206e-01 1.530804762722747792e-01 1.578795899923675083e-01 1.589734498007764063e-01 1.567276295505466988e-01 1.516464468184497427e-01 1.443311721808382408e-01 1.354388715290497924e-01 1.256412825265444677e-01 1.155831953261975825e-01 1.058399493967503158e-01 9.687503369661462638e-02 8.900251286379121107e-02 8.236456919909272700e-02 7.693745151257562476e-02 7.257295712994428494e-02 6.906690109716343007e-02 6.623189200094421747e-02 6.395079392457313217e-02 6.219799768563123027e-02 6.102770130168141960e-02 6.053622339686720588e-02 6.081089414265353904e-02 6.188291799125161807e-02 6.370156178015283499e-02 6.613747692695505498e-02 6.900859858953016512e-02 7.211390054297751873e-02 7.526253122374335081e-02 7.829301677953497129e-02 8.108285168416726196e-02 8.355103819868961446e-02 8.565616316035865041e-02 8.739188016137039439e-02 8.878096058985181227e-02 8.986860271689624258e-02 9.071543001917485582e-02 9.139050255835609593e-02 9.196464788870156726e-02 9.250444055505731289e-02 9.306717691643687229e-02 9.369716557898426224e-02 9.442355871477395302e-02 9.525978807723338437e-02 9.620447404041275463e-02 9.724349807684062874e-02 9.835281687561119035e-02 9.950157343321780479e-02 1.006551189491702719e-01 1.017776684758146949e-01 1.028344361678342755e-01 1.037932037965602905e-01 1.046253540393430465e-01 1.053064456204398647e-01 1.058164260929475853e-01 1.061395781789854220e-01 1.062642849922071919e-01 1.061826841558219658e-01 1.058902647091265331e-01 1.053854459427758516e-01 1.046691648880515996e-01 1.037444893408440566e-01 1.026162658644238501e-01 1.012908068483664714e-01 9.977561701732906574e-02 9.807915741279905897e-02 9.621064348863704596e-02 9.417987329680105324e-02
3.738648963893659999e-02 4.048107130825433220e-02 4.534105040756463562e-02 5.175101252547327502e-02 5.943849242051231496e-02 6.814290308872424096e-02 7.763479257662256328e-02 8.771097459251937789e-02 9.818341416634673857e-02 1.088689087309025888e-01 1.195812233824027210e-01 1.301255535835363075e-01 1.402948296844289122e-01 1.498674401419114732e-01 1.586060876735621572e-01 1.662576105047122998e-01 1.725536845454505863e-01 1.772123771493354927e-01 1.799405571299858564e-01 1.804371857861817308e-01 1.783975256602644277e-01 1.735183145521763393e-01 1.655039749222849688e-01 1.540739967206005145e-01 1.389718491549439272e-01 1.199765293294191015e-01 9.692091023813430295e-02 6.973754725134145849e-02 3.870580463316467684e-02 1.126000302893536038e-02 4.112099210605538180e-02 8.491386316438255533e-02 1.331664062976498364e-01 1.851274001010857762e-01 2.402633968396382935e-01 2.979871119972639093e-01 3.576183341094018031e-01 4.183775704402359907e-01 4.793898662454573745e-01 5.396944720591307920e-01 5.982592774634822863e-01 6.539996324157103524e-01 7.058012724516934400e-01 7.525469710555643399e-01 7.931463780027131483e-01 8.265683093547213645e-01 8.518745554607262127e-01 8.682540845754743719e-01 8.750563568996251318e-01 8.718223419449191436e-01 8.583117655436380833e-01 8.345251148483165959e-01 8.007190118270154366e-01 7.574137374966334324e-01 7.053919585182701901e-01 6.456880847591046635e-01 5.795681928359283086e-01 5.085011493228082102e-01 4.341226517974449139e-01 3.581960082254472821e-01 2.825788862141214164e-01 2.092238012927674640e-01 1.403258696022333663e-01 7.931917516231200282e-02 3.954739126137545024e-02 5.550707540991520195e-02 9.114334681892535817e-02 1.220304541043507329e-01 1.445970617390345270e-01 1.581710834767373064e-01 1.628932107163406362e-01 1.593613496937596463e-01 1.485299160697488852e-01 1.316831548351861392e-01 1.104860496759941663e-01 8.723550180909711571e-02 6.571540876999862335e-02 5.309282375692948169e-02 5.718351723645048040e-02 7.428058551235461326e-02 9.568783028034154314e-02 1.167094707585757535e-01 1.352515950430496772e-01 1.503150303635629181e-01 1.614521597300767608e-01 1.685663086903607666e-01 1.718173877304319808e-01 1.715613373510774808e-01 1.683001905690432176e-01 1.626350667970136721e-01 1.552196765960793257e-01 1.467138607854677201e-01 1.377377246052441662e-01 1.288281994605379177e-01 1.204019136115890842e-01 1.127307088295294163e-01 1.059372508862964218e-01 1.000154889220188081e-01 9.487357895046100165e-02 9.038859989587143262e-02 8.645821171626422164e-02 8.303656675186064928e-02 8.014771438820270100e-02 7.787556415445423541e-02 7.633391992833994666e-02 7.562444142856571128e-02 7.579508178555495468e-02 7.681346988455967084e-02 7.856457752189502375e-02 8.087098099792870698e-02 8.352478143176937653e-02 8.631884812811078944e-02 8.906993333943999391e-02 9.163196724804732740e-02 9.390120189753951851e-02 9.581577269205933389e-02 9.735187648705054264e-02 9.851808190416096178e-02 9.934871401791471601e-02 9.989688466503360287e-02 1.002275391379839897e-01 1.004108040307201966e-01 1.005159000320880180e-01 1.006058865185516238e-01 1.007334968679410581e-01 1.009382774067309196e-01 1.012451463314013866e-01 1.016643502625526191e-01 1.021926440191538443e-01 1.028153921890058720e-01 1.035092210724194439e-01 1.042448490433025426e-01 1.049897824610829949e-01 1.057106582986034604e-01 1.063751159488867670e-01 1.069531680749690461e-01 1.074181031068218162e-01 1.077469886006316019e-01 1.079208594835109475e-01 1.079246747575200033e-01 1.077471168531231732e-01 1.073802944337790694e-01 1.068193953507524940e-01 1.060623235171534173e-01 1.051093425856561708e-01 1.039627407066290171e-01 1.026265241845737697e-01 1.011061432453253528e-01 9.940825002524231180e-02 9.754048695757842891e-02 9.551130266028300120e-02
4.067129461674300756e-02 4.391593028994129899e-02 4.891335759867762589e-02 5.547345145772078490e-02 6.334262583495652021e-02 7.226830410572292196e-02 8.202090373310343130e-02 9.239251393073576180e-02 1.031880396672664874e-01 1.142159645269721913e-01 1.252808908242837027e-01 1.361780873584550466e-01 1.466897513754003290e-01 1.565826541287357598e-01 1.656069267120967858e-01 1.734958376014342496e-01 1.799664867197286744e-01 1.847213909167698953e-01 1.874509669634420728e-01 1.878369352242866275e-01 1.855566740221188671e-01 1.802885550935110215e-01 1.717182900415578362e-01 1.595463294381091468e-01 1.434964205497930301e-01 1.233256976089232571e-01 9.883786126932779526e-02 6.990779848670319874e-02 3.659646754457272083e-02 7.094099040558974993e-03 4.550837317566620854e-02 9.240893780646085298e-02 1.436154147289759875e-01 1.986425905273369041e-01 2.569896745651047421e-01 3.180573788223040599e-01 3.811360287969969840e-01 4.454061275160290934e-01 5.099447815263205008e-01 5.737368613424908004e-01 6.356906894647958994e-01 6.946581664527873290e-01 7.494591538559065569e-01 7.989097653185865955e-01 8.418540151448669073e-01 8.771980567186600242e-01 9.039460262238888655e-01 9.212363043899327586e-01 9.283768353009044239e-01 9.248780117939332523e-01 9.104815664762704319e-01 8.851839096257834161e-01 8.492524419722616846e-01 8.032335509415147179e-01 7.479512808045757355e-01 6.844960586966702953e-01 6.142033781647114887e-01 5.386230454621342423e-01 4.594806582727682942e-01 3.786350018977742149e-01 2.980401908646106435e-01 2.197391873194306788e-01 1.460001667653290924e-01 8.032875341273335024e-02 3.781787149970922135e-02 5.920294411445740923e-02 9.900598136885815914e-02 1.328369988604132801e-01 1.575785905367526329e-01 1.726565805111194563e-01 1.782474993046971046e-01 1.749753070029804736e-01 1.638195574720221759e-01 1.460826848052637350e-01 1.234178712527808364e-01 9.801533635457686244e-02 7.329632907182281887e-02 5.591337482825552152e-02 5.570598311569594646e-02 7.199228040984877175e-02 9.462901625205551170e-02 1.175410967652135291e-01 1.381526468330190327e-01 1.552898592471241568e-01 1.684285885425789442e-01 1.774340172843631158e-01 1.824465183812124802e-01 1.838125490228269543e-01 1.820294974962543277e-01 1.776944570609329532e-01 1.714539694616128707e-01 1.639545800162501843e-01 1.557956747926332042e-01 1.474876399140392924e-01 1.394200325919078831e-01 1.318454386450520488e-01 1.248836633724689366e-01 1.185469918665795208e-01 1.127814507074932221e-01 1.075141557785085494e-01 1.026955439779450308e-01 9.832771615652287356e-02 9.447420165575344531e-02 9.125016109047648372e-02 8.879512076169805701e-02 8.723395904335681794e-02 8.663645737179176409e-02 8.698874227068939535e-02 8.818707486641159943e-02 9.005505490198324747e-02 9.237535881453158570e-02 9.492353715969986672e-02 9.749482470735514050e-02 9.992076237768647562e-02 1.020766181646069470e-01 1.038821842492344411e-01 1.052984514328769022e-01 1.063219982373955208e-01 1.069782721276805043e-01 1.073144711891233644e-01 1.073924554874637061e-01 1.072819755084545301e-01 1.070544479266930943e-01 1.067774944694529493e-01 1.065104541647518693e-01 1.063010558453958559e-01 1.061833787765180809e-01 1.061771313624264163e-01 1.062881548439820883e-01 1.065099378890274756e-01 1.068258391699571930e-01 1.072116792042065170e-01 1.076383835926312121e-01 1.080744245182535673e-01 1.084878940282179849e-01 1.088481293300996161e-01 1.091268817006216807e-01 1.092990697482375539e-01 1.093431848557663288e-01 1.092414259433788642e-01 1.089796379061845344e-01 1.085471184463989019e-01 1.079363455506031910e-01 1.071426651986128464e-01 1.061639675174382291e-01 1.050003701688865532e-01 1.036539204156875921e-01 1.021283218915818858e-01 1.004286883150618259e-01 9.856132390701025092e-02 9.653352878730631081e-02
4.307746282314180164e-02 4.643108239514617819e-02 5.153102761368119622e-02 5.820329368462231340e-02 6.620673562871755291e-02 7.529441008411805192e-02 8.523694482287537399e-02 9.582338311749714899e-02 1.068538188969587882e-01 1.181309230444382852e-01 1.294527939935120053e-01 1.406075880242221576e-01 1.513697662461128135e-01 1.614976942320675291e-01 1.707323832889644233e-01 1.787972404610848609e-01 1.853987600297804239e-01 1.902281357917174898e-01 1.929638026986402188e-01 1.932749318739790667e-01 1.908259074434471847e-01 1.852818092665533267e-01 1.763149147752874069e-01 1.636122196268275653e-01 1.468839717278070944e-01 1.258732569766735088e-01 1.003669610278194457e-01 7.021027102863651448e-02 3.534765705092732246e-02 5.668130630116856652e-03 4.911599293215161005e-02 9.807896533382585991e-02 1.513845864565982191e-01 2.086306767725258360e-01 2.693189400927087362e-01 3.328344301093456581e-01 3.984430070358346843e-01 4.652943891410212807e-01 5.324296400814837460e-01 5.987930856746166430e-01 6.632487683254837396e-01 7.246014553943105341e-01 7.816220554793817943e-01 8.330770977957646650e-01 8.777617093152725314e-01 9.145352937663103754e-01 9.423588882706827041e-01 9.603329610103576996e-01 9.677342317785544434e-01 9.640499620998095320e-01 9.490080880973615907e-01 9.226015715541255879e-01 8.851054346730135025e-01 8.370851312452702864e-01 7.793951983132246797e-01 7.131675353187236777e-01 6.397891884499552484e-01 5.608702273502447211e-01 4.782033554394568009e-01 3.937188551171412199e-01 3.094434312026568823e-01 2.274887928167304840e-01 1.501797458318477607e-01 8.107444224462194426e-02 3.667458320667314059e-02 6.228513022968050483e-02 1.050518163177399100e-01 1.410091653494549291e-01 1.673312671743219793e-01 1.835024407609076591e-01 1.897218353369641286e-01 1.866324593177446922e-01 1.752346971172623058e-01 1.568500834908531372e-01 1.331360911611230435e-01 1.062356946331581425e-01 7.936967526371291326e-02 5.875783474096162723e-02 5.512837846379502887e-02 7.048125253414902480e-02 9.393901916214780767e-02 1.182343392233318330e-01 1.403760717924553425e-01 1.590488819621343475e-01 1.736694765897856541e-01 1.840742231567975284e-01 1.903885869363114158e-01 1.929512114683225588e-01 1.922547987655204016e-01 1.888918851371159946e-01 1.835021797687792222e-01 1.767215552010889812e-01 1.691347090868234593e-01 1.612350741980018154e-01 1.533967328897820614e-01 1.458631649141843845e-01 1.387557276722253263e-01 1.321007319827572912e-01 1.258692071451867345e-01 1.200202080541270255e-01 1.145382793528222642e-01 1.094580330133895774e-01 1.048720208833847367e-01 1.009208557216945829e-01 9.776694291395295056e-02 9.555640639180332241e-02 9.437834700925806786e-02 9.423427178685539474e-02 9.502901053409776311e-02 9.658598768671525225e-02 9.867924707849581867e-02 1.010695413433376905e-01 1.035342160841731945e-01 1.058865372652242204e-01 1.079849291468247124e-01 1.097347194678073845e-01 1.110851460803469054e-01 1.120237299136020159e-01 1.125693875935328964e-01 1.127651077651291717e-01 1.126706736685265803e-01 1.123557300199967413e-01 1.118934079361918743e-01 1.113546925533699244e-01 1.108037099799041303e-01 1.102940965361553227e-01 1.098665745101287394e-01 1.095477861908579209e-01 1.093503371245393152e-01 1.092738893307447640e-01 1.093070517161307958e-01 1.094297610748518612e-01 1.096158436301553490e-01 1.098354895062940983e-01 1.100574446822833036e-01 1.102508066922737034e-01 1.103863844964648316e-01 1.104376393572471249e-01 1.103812591755907874e-01 1.101974356772526809e-01 1.098699167430798596e-01 1.093859001671703690e-01 1.087358245559639641e-01 1.079131010921749317e-01 1.069138184372598471e-01 1.057364431550143896e-01 1.043815300835377047e-01 1.028514510489850486e-01 1.011501459837587380e-01 9.928289758292331568e-02 9.725612879469823502e-02
4.454537352709892623e-02 4.796520383872568405e-02 5.312837941144630399e-02 5.986990101843953777e-02 6.795571429168099920e-02 7.714221303600392321e-02 8.720025531454929368e-02 9.791717673908886810e-02 1.090902720864826980e-01 1.205187732844728021e-01 1.319968927556935401e-01 1.433085108587043577e-01 1.542234195708782341e-01 1.644948982157521944e-01 1.738584302442705010e-01 1.820314382399873254e-01 1.887139752754558031e-01 1.935903550888238567e-01 1.963317317780438609e-01 1.965996544142955549e-01 1.940506255219236753e-01 1.883416864640692912e-01 1.791370386165412609e-01 1.661156879492296512e-01 1.489800743646708669e-01 1.274656226515156476e-01 1.013511604868229526e-01 7.047040357899651830e-02 3.472813065567344204e-02 6.095210696540533796e-03 5.145166610768422966e-02 1.016033764151300367e-01 1.561676215785240684e-01 2.147581585187079700e-01 2.768711845500141933e-01 3.418798723928942462e-01 4.090341556186041228e-01 4.774644457981039314e-01 5.461894801125208865e-01 6.141285830089475706e-01 6.801185347858311747e-01 7.429350922428524795e-01 8.013190232456660622e-01 8.540063070156685976e-01 8.997619232455841276e-01 9.374164155063774428e-01 9.659041796763445653e-01 9.843022100260246932e-01 9.918678492886856546e-01 9.880739503789877087e-01 9.726397820113580339e-01 9.455560127012334615e-01 9.071021997027890471e-01 8.578554007218734956e-01 7.986888235640170475e-01 7.307598390006209144e-01 6.554872200780330616e-01 5.745181850244740485e-01 4.896868703419275382e-01 4.029677903094940339e-01 3.164326977310774613e-01 2.322362255451242141e-01 1.527390061647347363e-01 8.153169156922213112e-02 3.603624735316495603e-02 6.430524834859259464e-02 1.088462592224494763e-01 1.460908822490132875e-01 1.733731859456142388e-01 1.902083434067317058e-01 1.968080115060042989e-01 1.938267979862629831e-01 1.822786020747329261e-01 1.634984975619718228e-01 1.391507077715880281e-01 1.113592708502972733e-01 8.324592390281389254e-02 6.077181402758891071e-02 5.498925385249590903e-02 6.962917449283385907e-02 9.355257611876689749e-02 1.186912463671619400e-01 1.417724942504237085e-01 1.613888064593788640e-01 1.769195666277417478e-01 1.881832320829860405e-01 1.952959534670085373e-01 1.985912965117444529e-01 1.985586653891038278e-01 1.957873034006687996e-01 1.909123035336160179e-01 1.845628552512183218e-01 1.773150210729909915e-01 1.696528269853933291e-01 1.619423268611193678e-01 1.544229104277800857e-01 1.472178382352442028e-01 1.403620268128574489e-01 1.338409116722631964e-01 1.276317030861237600e-01 1.217385209333839424e-01 1.162151455112394316e-01 1.111719457980503839e-01 1.067658901940811284e-01 1.031746270310415908e-01 1.005586296945286950e-01 9.901994449889015004e-02 9.857017454397007383e-02 9.911956936614106650e-02 1.004911602553408417e-01 1.024530807026293455e-01 1.047562177307976711e-01 1.071661357862791070e-01 1.094841807292787350e-01 1.115578967368889701e-01 1.132833701546515359e-01 1.146024250287022844e-01 1.154969542156687595e-01 1.159818899814726995e-01 1.160977153468447237e-01 1.159030352126932256e-01 1.154675146879822895e-01 1.148653908470166629e-01 1.141697257215673889e-01 1.134475575821198012e-01 1.127560976995781727e-01 1.121400908738212771e-01 1.116303991114628719e-01 1.112437802449047081e-01 1.109837313434034189e-01 1.108421734789457741e-01 1.108016927300041893e-01 1.108380360732645203e-01 1.109225899975367219e-01 1.110246319677070104e-01 1.111132218943441108e-01 1.111586751062151601e-01 1.111336181735679274e-01 1.110136693551679460e-01 1.107778070664686004e-01 1.104084964190097384e-01 1.098916404220041804e-01 1.092164133274434179e-01 1.083750222458493423e-01 1.073624318037194186e-01 1.061760765131709305e-01 1.048155772245446399e-01 1.032824716250795444e-01 1.015799640697988560e-01 9.971269680833400040e-02 9.768654259812939444e-02
4.503873919690412619e-02 4.848078545397237898e-02 5.366532332834333952e-02 6.043025383114495469e-02 6.854382772620042086e-02 7.776354354860558205e-02 8.786035195877317516e-02 9.862103826669202378e-02 1.098419782694642494e-01 1.213212655170990140e-01 1.328518197968315551e-01 1.442160947892851541e-01 1.551823215519411436e-01 1.655020768684947741e-01 1.749089922385184959e-01 1.831184841417227982e-01 1.898284455885286826e-01 1.947208825809643162e-01 1.974645069937721598e-01 1.977183118928752814e-01 1.951361586673602544e-01 1.893723991566969300e-01 1.800885412482923220e-01 1.669609439380596860e-01 1.496894984106230120e-01 1.280072171993901220e-01 1.016906215641882466e-01 7.057083767333721669e-02 3.454606792785083758e-02 6.451942046571244697e-03 5.225710030179575583e-02 1.027982283493861920e-01 1.577821809585554513e-01 2.168231950891039705e-01 2.794145824974992309e-01 3.449251717486496172e-01 4.125993901680912179e-01 4.815610786293200163e-01 5.508214170027168066e-01 6.192912839510336109e-01 6.857982564892681765e-01 7.491082987907684565e-01 8.079520026844573266e-01 8.610550296500748546e-01 9.071721731212589734e-01 9.451242200889075074e-01 9.738365541857013641e-01 9.923782224420337750e-01 1.000000000000000000e+00 9.961698472205625654e-01 9.806040775554357714e-01 9.532925567645647025e-01 9.145163468024373188e-01 8.648564003600230921e-01 8.051922113895447763e-01 7.366897395324814024e-01 6.607784668190972432e-01 5.791181605870713289e-01 4.935569647084586120e-01 4.060843612045731965e-01 3.187873693408174169e-01 2.338352111102721398e-01 1.536007754705818462e-01 8.168575112923995296e-02 3.583260846535506888e-02 6.500642945574960918e-02 1.101384678633536146e-01 1.478143004360063517e-01 1.754187632434617838e-01 1.924766455910328355e-01 1.992036096238302967e-01 1.962581586815620449e-01 1.846588563481973977e-01 1.657456072492686783e-01 1.411855080995054745e-01 1.130976709097192695e-01 8.457406717236851112e-02 6.149152744210396870e-02 5.497878130902734972e-02 6.935476817730566734e-02 9.342845765967480731e-02 1.188505056072770572e-01 1.422485529746609079e-01 1.621830967052831085e-01 1.780207713821004845e-01 1.895739625874510170e-01 1.969556564169492319e-01 2.004976644746105097e-01 2.006882170849580427e-01 1.981153773037687693e-01 1.934126274451545280e-01 1.872068970887804107e-01 1.800714078483968694e-01 1.724871709279004461e-01 1.648177484756812861e-01 1.573013590501879944e-01 1.500620274429493028e-01 1.431375601434810851e-01 1.365181129500301627e-01 1.301868161105255717e-01 1.241542042120840489e-01 1.184804155183189073e-01 1.132818311586843846e-01 1.087210415024733867e-01 1.049810097138491882e-01 1.022272425012886038e-01 1.005663189839685612e-01 1.000133538935181199e-01 1.004804562618680230e-01 1.017904836794428641e-01 1.037094786673675856e-01 1.059848721102500252e-01 1.083781217898430321e-01 1.106864362265987806e-01 1.127536005006297970e-01 1.144725248658815808e-01 1.157825012516096180e-01 1.166635146614575097e-01 1.171291592800543652e-01 1.172190876394878650e-01 1.169915247675128306e-01 1.165161583043294591e-01 1.158676086483522438e-01 1.151196415843422360e-01 1.143402740244874871e-01 1.135879146189394950e-01 1.129086550038093523e-01 1.123347727792003148e-01 1.118844240554020264e-01 1.115624044405477688e-01 1.113617645737501743e-01 1.112660025090189408e-01 1.112515350950398635e-01 1.112901753471902400e-01 1.113514016679091473e-01 1.114042799768926312e-01 1.114189739593621220e-01 1.113678394626741314e-01 1.112261410226623448e-01 1.109724516919897985e-01 1.105888052922351372e-01 1.100606676641921466e-01 1.093767849238862500e-01 1.085289556311053449e-01 1.075117624792829851e-01 1.063222889594209047e-01 1.049598380417679361e-01 1.034256633867104425e-01 1.017227188013268696e-01 9.985542833380169070e-02 9.782947724231372266e-02
4.454537352709892623e-02 4.796520383872567711e-02 5.312837941144630399e-02 5.986990101843951695e-02 6.795571429168095756e-02 7.714221303600396484e-02 8.720025531454932144e-02 9.791717673908884034e-02 1.090902720864826980e-01 1.205187732844727744e-01 1.319968927556935401e-01 1.433085108587043022e-01 1.542234195708782063e-01 1.644948982157521666e-01 1.738584302442705010e-01 1.820314382399873254e-01 1.887139752754558308e-01 1.935903550888239122e-01 1.963317317780437776e-01 1.965996544142956104e-01 1.940506255219235643e-01 1.883416864640691524e-01 1.791370386165412332e-01 1.661156879492296512e-01 1.489800743646708392e-01 1.274656226515157309e-01 1.013511604868229388e-01 7.047040357899654606e-02 3.472813065567342122e-02 6.095210696540519051e-03 5.145166610768422966e-02 1.016033764151299951e-01 1.561676215785242072e-01 2.147581585187079145e-01 2.768711845500143043e-01 3.418798723928942462e-01 4.090341556186041228e-01 4.774644457981036538e-01 5.461894801125206644e-01 6.141285830089473485e-01 6.801185347858310637e-01 7.429350922428524795e-01 8.013190232456658402e-01 8.540063070156690417e-01 8.997619232455841276e-01 9.374164155063774428e-01 9.659041796763445653e-01 9.843022100260242491e-01 9.918678492886858766e-01 9.880739503789881528e-01 9.726397820113580339e-01 9.455560127012337945e-01 9.071021997027890471e-01 8.578554007218730515e-01 7.986888235640170475e-01 7.307598390006209144e-01 6.554872200780331726e-01 5.745181850244739374e-01 4.896868703419275937e-01 4.029677903094943114e-01 3.164326977310775169e-01 2.322362255451242974e-01 1.527390061647347919e-01 8.153169156922220051e-02 3.603624735316496297e-02 6.430524834859262240e-02 1.088462592224494208e-01 1.460908822490132042e-01 1.733731859456143221e-01 1.902083434067317058e-01 1.968080115060042989e-01 1.938267979862630108e-01 1.822786020747328706e-01 1.634984975619718506e-01 1.391507077715879448e-01 1.113592708502972178e-01 8.324592390281382315e-02 6.077181402758900786e-02 5.498925385249594372e-02 6.962917449283401172e-02 9.355257611876692525e-02 1.186912463671620649e-01 1.417724942504236252e-01 1.613888064593788085e-01 1.769195666277417478e-01 1.881832320829858740e-01 1.952959534670085096e-01 1.985912965117444529e-01 1.985586653891037723e-01 1.957873034006687440e-01 1.909123035336160734e-01 1.845628552512182941e-01 1.773150210729909915e-01 1.696528269853933568e-01 1.619423268611193956e-01 1.544229104277800579e-01 1.472178382352442028e-01 1.403620268128573378e-01 1.338409116722632797e-01 1.276317030861238155e-01 1.217385209333840257e-01 1.162151455112395287e-01 1.111719457980504117e-01 1.067658901940811700e-01 1.031746270310416602e-01 1.005586296945286950e-01 9.901994449889017780e-02 9.857017454397001832e-02 9.911956936614106650e-02 1.004911602553407862e-01 1.024530807026294565e-01 1.047562177307976711e-01 1.071661357862791070e-01 1.094841807292787489e-01 1.115578967368889424e-01 1.132833701546515637e-01 1.146024250287022289e-01 1.154969542156688289e-01 1.159818899814727133e-01 1.160977153468447098e-01 1.159030352126931840e-01 1.154675146879822895e-01 1.148653908470166074e-01 1.141697257215674444e-01 1.134475575821198429e-01 1.127560976995782421e-01 1.121400908738212632e-01 1.116303991114628441e-01 1.112437802449046526e-01 1.109837313434034328e-01 1.108421734789457741e-01 1.108016927300042448e-01 1.108380360732644926e-01 1.109225899975366664e-01 1.110246319677069965e-01 1.111132218943440692e-01 1.111586751062151462e-01 1.111336181735678996e-01 1.110136693551679182e-01 1.107778070664686559e-01 1.104084964190097246e-01 1.098916404220042081e-01 1.092164133274433901e-01 1.083750222458493701e-01 1.073624318037194186e-01 1.061760765131708889e-01 1.048155772245446260e-01 1.032824716250795999e-01 1.015799640697988560e-01 9.971269680833401428e-02 9.768654259812942220e-02
4.307746282314178082e-02 4.643108239514615043e-02 5.153102761368121704e-02 5.820329368462229952e-02 6.620673562871755291e-02 7.529441008411805192e-02 8.523694482287538787e-02 9.582338311749716286e-02 1.068538188969587049e-01 1.181309230444382435e-01 1.294527939935120331e-01 1.406075880242221299e-01 1.513697662461128690e-01 1.614976942320675846e-01 1.707323832889644233e-01 1.787972404610849164e-01 1.853987600297803406e-01 1.902281357917174898e-01 1.929638026986401078e-01 1.932749318739791222e-01 1.908259074434472402e-01 1.852818092665533545e-01 1.763149147752873236e-01 1.636122196268275930e-01 1.468839717278071222e-01 1.258732569766734810e-01 1.003669610278194041e-01 7.021027102863654223e-02 3.534765705092734328e-02 5.668130630116859255e-03 4.911599293215159617e-02 9.807896533382583215e-02 1.513845864565981914e-01 2.086306767725257805e-01 2.693189400927088473e-01 3.328344301093456026e-01 3.984430070358346843e-01 4.652943891410211696e-01 5.324296400814838570e-01 5.987930856746166430e-01 6.632487683254836286e-01 7.246014553943106451e-01 7.816220554793819053e-01 8.330770977957645540e-01 8.777617093152724204e-01 9.145352937663103754e-01 9.423588882706830372e-01 9.603329610103576996e-01 9.677342317785542214e-01 9.640499620998097541e-01 9.490080880973615907e-01 9.226015715541251438e-01 8.851054346730135025e-01 8.370851312452706194e-01 7.793951983132245687e-01 7.131675353187240107e-01 6.397891884499552484e-01 5.608702273502447211e-01 4.782033554394569119e-01 3.937188551171412754e-01 3.094434312026571043e-01 2.274887928167305395e-01 1.501797458318477330e-01 8.107444224462190263e-02 3.667458320667315447e-02 6.228513022968051177e-02 1.050518163177398823e-01 1.410091653494548736e-01 1.673312671743219793e-01 1.835024407609076869e-01 1.897218353369642396e-01 1.866324593177446367e-01 1.752346971172622503e-01 1.568500834908532204e-01 1.331360911611230158e-01 1.062356946331581425e-01 7.936967526371271897e-02 5.875783474096152315e-02 5.512837846379491091e-02 7.048125253414902480e-02 9.393901916214787706e-02 1.182343392233318330e-01 1.403760717924553425e-01 1.590488819621343197e-01 1.736694765897856818e-01 1.840742231567975284e-01 1.903885869363113603e-01 1.929512114683225588e-01 1.922547987655204571e-01 1.888918851371161056e-01 1.835021797687792222e-01 1.767215552010889534e-01 1.691347090868234870e-01 1.612350741980018431e-01 1.533967328897820059e-01 1.458631649141842734e-01 1.387557276722254096e-01 1.321007319827571524e-01 1.258692071451866790e-01 1.200202080541270255e-01 1.145382793528223336e-01 1.094580330133895357e-01 1.048720208833846951e-01 1.009208557216946245e-01 9.776694291395295056e-02 9.555640639180336404e-02 9.437834700925805398e-02 9.423427178685535310e-02 9.502901053409781862e-02 9.658598768671525225e-02 9.867924707849576316e-02 1.010695413433377043e-01 1.035342160841732223e-01 1.058865372652241649e-01 1.079849291468247124e-01 1.097347194678073706e-01 1.110851460803469054e-01 1.120237299136020853e-01 1.125693875935328825e-01 1.127651077651291994e-01 1.126706736685265803e-01 1.123557300199967690e-01 1.118934079361917772e-01 1.113546925533699106e-01 1.108037099799041580e-01 1.102940965361552395e-01 1.098665745101287256e-01 1.095477861908578793e-01 1.093503371245394401e-01 1.092738893307447640e-01 1.093070517161308514e-01 1.094297610748519306e-01 1.096158436301554878e-01 1.098354895062940706e-01 1.100574446822833174e-01 1.102508066922736618e-01 1.103863844964648039e-01 1.104376393572471526e-01 1.103812591755907874e-01 1.101974356772526670e-01 1.098699167430798734e-01 1.093859001671703690e-01 1.087358245559639641e-01 1.079131010921749317e-01 1.069138184372598471e-01 1.057364431550144174e-01 1.043815300835376908e-01 1.028514510489850486e-01 1.011501459837586825e-01 9.928289758292331568e-02 9.725612879469826277e-02
4.067129461674300062e-02 4.391593028994129899e-02 4.891335759867763283e-02 5.547345145772074326e-02 6.334262583495654797e-02 7.226830410572288033e-02 8.202090373310341742e-02 9.239251393073577567e-02 1.031880396672665012e-01 1.142159645269721913e-01 1.252808908242837305e-01 1.361780873584550189e-01 1.466897513754004123e-01 1.565826541287357876e-01 1.656069267120967303e-01 1.734958376014342218e-01 1.799664867197286744e-01 1.847213909167698676e-01 1.874509669634421560e-01 1.878369352242867107e-01 1.855566740221189503e-01 1.802885550935109660e-01 1.717182900415578639e-01 1.595463294381091190e-01 1.434964205497930023e-01 1.233256976089232015e-01 9.883786126932779526e-02 6.990779848670319874e-02 3.659646754457271389e-02 7.094099040558870910e-03 4.550837317566618079e-02 9.240893780646086686e-02 1.436154147289759875e-01 1.986425905273367931e-01 2.569896745651047421e-01 3.180573788223040044e-01 3.811360287969971505e-01 4.454061275160290934e-01 5.099447815263202788e-01 5.737368613424908004e-01 6.356906894647958994e-01 6.946581664527868849e-01 7.494591538559065569e-01 7.989097653185867065e-01 8.418540151448670183e-01 8.771980567186600242e-01 9.039460262238885324e-01 9.212363043899325366e-01 9.283768353009044239e-01 9.248780117939332523e-01 9.104815664762706540e-01 8.851839096257833051e-01 8.492524419722616846e-01 8.032335509415144958e-01 7.479512808045760686e-01 6.844960586966699623e-01 6.142033781647112667e-01 5.386230454621341313e-01 4.594806582727681277e-01 3.786350018977741594e-01 2.980401908646106990e-01 2.197391873194305401e-01 1.460001667653290369e-01 8.032875341273336411e-02 3.781787149970920747e-02 5.920294411445738841e-02 9.900598136885815914e-02 1.328369988604132801e-01 1.575785905367526052e-01 1.726565805111193730e-01 1.782474993046972156e-01 1.749753070029803070e-01 1.638195574720221759e-01 1.460826848052637905e-01 1.234178712527808225e-01 9.801533635457670979e-02 7.329632907182287438e-02 5.591337482825540356e-02 5.570598311569607830e-02 7.199228040984878563e-02 9.462901625205544232e-02 1.175410967652133210e-01 1.381526468330191160e-01 1.552898592471240735e-01 1.684285885425789719e-01 1.774340172843631436e-01 1.824465183812124525e-01 1.838125490228269543e-01 1.820294974962543277e-01 1.776944570609329532e-01 1.714539694616129262e-01 1.639545800162501843e-01 1.557956747926331209e-01 1.474876399140393479e-01 1.394200325919079386e-01 1.318454386450520766e-01 1.248836633724690337e-01 1.185469918665795347e-01 1.127814507074932221e-01 1.075141557785085078e-01 1.026955439779450030e-01 9.832771615652294295e-02 9.447420165575345918e-02 9.125016109047652535e-02 8.879512076169795987e-02 8.723395904335684570e-02 8.663645737179176409e-02 8.698874227068939535e-02 8.818707486641159943e-02 9.005505490198324747e-02 9.237535881453155795e-02 9.492353715969982508e-02 9.749482470735505724e-02 9.992076237768646174e-02 1.020766181646069470e-01 1.038821842492344966e-01 1.052984514328768606e-01 1.063219982373955069e-01 1.069782721276805182e-01 1.073144711891233644e-01 1.073924554874637199e-01 1.072819755084545301e-01 1.070544479266930943e-01 1.067774944694529493e-01 1.065104541647519248e-01 1.063010558453958976e-01 1.061833787765180809e-01 1.061771313624263885e-01 1.062881548439821439e-01 1.065099378890274479e-01 1.068258391699571652e-01 1.072116792042065309e-01 1.076383835926312815e-01 1.080744245182535396e-01 1.084878940282179710e-01 1.088481293300995606e-01 1.091268817006216529e-01 1.092990697482376095e-01 1.093431848557663566e-01 1.092414259433788781e-01 1.089796379061845621e-01 1.085471184463989019e-01 1.079363455506031633e-01 1.071426651986128881e-01 1.061639675174382846e-01 1.050003701688865532e-01 1.036539204156876337e-01 1.021283218915818719e-01 1.004286883150618259e-01 9.856132390701026480e-02 9.653352878730632469e-02
3.738648963893655836e-02 4.048107130825434608e-02 4.534105040756464949e-02 5.175101252547327502e-02 5.943849242051234966e-02 6.814290308872419932e-02 7.763479257662257715e-02 8.771097459251940565e-02 9.818341416634672469e-02 1.088689087309026166e-01 1.195812233824028042e-01 1.301255535835363353e-01 1.402948296844289122e-01 1.498674401419114732e-01 1.586060876735621294e-01 1.662576105047123831e-01 1.725536845454506696e-01 1.772123771493354927e-01 1.799405571299859119e-01 1.804371857861816753e-01 1.783975256602644832e-01 1.735183145521762560e-01 1.655039749222849410e-01 1.540739967206005145e-01 1.389718491549438439e-01 1.199765293294191709e-01 9.692091023813426132e-02 6.973754725134140298e-02 3.870580463316469766e-02 1.126000302893543324e-02 4.112099210605539568e-02 8.491386316438251369e-02 1.331664062976498641e-01 1.851274001010857206e-01 2.402633968396383213e-01 2.979871119972637983e-01 3.576183341094020807e-01 4.183775704402359907e-01 4.793898662454574300e-01 5.396944720591307920e-01 5.982592774634822863e-01 6.539996324157102414e-01 7.058012724516937730e-01 7.525469710555638958e-01 7.931463780027131483e-01 8.265683093547210314e-01 8.518745554607259907e-01 8.682540845754747050e-01 8.750563568996252428e-01 8.718223419449192546e-01 8.583117655436380833e-01 8.345251148483162629e-01 8.007190118270154366e-01 7.574137374966334324e-01 7.053919585182696350e-01 6.456880847591046635e-01 5.795681928359283086e-01 5.085011493228080992e-01 4.341226517974449695e-01 3.581960082254471156e-01 2.825788862141214719e-01 2.092238012927674362e-01 1.403258696022333940e-01 7.931917516231194731e-02 3.954739126137540167e-02 5.550707540991516725e-02 9.114334681892528878e-02 1.220304541043506774e-01 1.445970617390344437e-01 1.581710834767372509e-01 1.628932107163406917e-01 1.593613496937596463e-01 1.485299160697488297e-01 1.316831548351861947e-01 1.104860496759942773e-01 8.723550180909696306e-02 6.571540876999867886e-02 5.309282375692934292e-02 5.718351723645060530e-02 7.428058551235482143e-02 9.568783028034147375e-02 1.167094707585757396e-01 1.352515950430496772e-01 1.503150303635628904e-01 1.614521597300767608e-01 1.685663086903609331e-01 1.718173877304320640e-01 1.715613373510774253e-01 1.683001905690431343e-01 1.626350667970136443e-01 1.552196765960792701e-01 1.467138607854677479e-01 1.377377246052441662e-01 1.288281994605379455e-01 1.204019136115890565e-01 1.127307088295294857e-01 1.059372508862963941e-01 1.000154889220187804e-01 9.487357895046096001e-02 9.038859989587139099e-02 8.645821171626422164e-02 8.303656675186057989e-02 8.014771438820261773e-02 7.787556415445424929e-02 7.633391992834008544e-02 7.562444142856568352e-02 7.579508178555498243e-02 7.681346988455971248e-02 7.856457752189500987e-02 8.087098099792866535e-02 8.352478143176945979e-02 8.631884812811078944e-02 8.906993333943999391e-02 9.163196724804731352e-02 9.390120189753946300e-02 9.581577269205944491e-02 9.735187648705054264e-02 9.851808190416098954e-02 9.934871401791478540e-02 9.989688466503364450e-02 1.002275391379839620e-01 1.004108040307202521e-01 1.005159000320880597e-01 1.006058865185516654e-01 1.007334968679410303e-01 1.009382774067308780e-01 1.012451463314014005e-01 1.016643502625525775e-01 1.021926440191538582e-01 1.028153921890058858e-01 1.035092210724194300e-01 1.042448490433025843e-01 1.049897824610830643e-01 1.057106582986034604e-01 1.063751159488867809e-01 1.069531680749690183e-01 1.074181031068218162e-01 1.077469886006315741e-01 1.079208594835109475e-01 1.079246747575199894e-01 1.077471168531231871e-01 1.073802944337791110e-01 1.068193953507525079e-01 1.060623235171534590e-01 1.051093425856561431e-01 1.039627407066290171e-01 1.026265241845737419e-01 1.011061432453253250e-01 9.940825002524232568e-02 9.754048695757842891e-02 9.551130266028297344e-02
3.330490999022533288e-02 3.620989812504415289e-02 4.090380431900902947e-02 4.713284664634461579e-02 5.459735211750820633e-02 6.302632114212948500e-02 7.219137613578466284e-02 8.189630389029364799e-02 9.196274955874386703e-02 1.022185141489590637e-01 1.124892405810298396e-01 1.225928293454879581e-01 1.323358388593695867e-01 1.415113327074044580e-01 1.498978398163095249e-01 1.572592401175121057e-01 1.633454838767158246e-01 1.678941130585170360e-01 1.706325907411694043e-01 1.712814693946950462e-01 1.695584495681932702e-01 1.651834094065909309e-01 1.578845479098464621e-01 1.474059481968495455e-01 1.335173382255295527e-01 1.160283503005796746e-01 9.481543354049419559e-02 6.989899836587756821e-02 4.184325675324460786e-02 1.737006586074514233e-02 3.678725367164015908e-02 7.608098884789842031e-02 1.204756162793910179e-01 1.685482224383886840e-01 2.196602117663675469e-01 2.732191971362289418e-01 3.285734018876537155e-01 3.849889597274412378e-01 4.416480154988037254e-01 4.976555730019013302e-01 5.520519429550497792e-01 6.038297393464606699e-01 6.519548972159306954e-01 6.953912524258148986e-01 7.331281323001688222e-01 7.642102531583920833e-01 7.877690478557926035e-01 8.030543768277492722e-01 8.094654273567306602e-01 8.065794932800580685e-01 7.941772653919213498e-01 7.722632643660956031e-01 7.410801245299581952e-01 7.011155979782447423e-01 6.531014033802374774e-01 5.980034045944963017e-01 5.370030973330819357e-01 4.714710803406609863e-01 4.029343071291518474e-01 3.330411433656748632e-01 2.635340278724571106e-01 1.962589630956717568e-01 1.333271010876699858e-01 7.808028558875645952e-02 4.191604544369531560e-02 5.185531353985337738e-02 8.211453533359043544e-02 1.092568876626111574e-01 1.290823875916957131e-01 1.407642044502672718e-01 1.443889284556472141e-01 1.405223246907922052e-01 1.300950955176552737e-01 1.143871563111057144e-01 9.511978184078290210e-02 7.481866810760877395e-02 5.786586538824138592e-02 5.157587430887729252e-02 6.006867555096295080e-02 7.747819231118978356e-02 9.719958017990908139e-02 1.158680181362179845e-01 1.318693430077832185e-01 1.443932971225818929e-01 1.530804762722747792e-01 1.578795899923676194e-01 1.589734498007764341e-01 1.567276295505465877e-01 1.516464468184498260e-01 1.443311721808382408e-01 1.354388715290497924e-01 1.256412825265444955e-01 1.155831953261975825e-01 1.058399493967503435e-01 9.687503369661466801e-02 8.900251286379132210e-02 8.236456919909262986e-02 7.693745151257568027e-02 7.257295712994429882e-02 6.906690109716341619e-02 6.623189200094409257e-02 6.395079392457321543e-02 6.219799768563129966e-02 6.102770130168132245e-02 6.053622339686719894e-02 6.081089414265355986e-02 6.188291799125170134e-02 6.370156178015284887e-02 6.613747692695506886e-02 6.900859858953012349e-02 7.211390054297751873e-02 7.526253122374332305e-02 7.829301677953497129e-02 8.108285168416730360e-02 8.355103819868957282e-02 8.565616316035865041e-02 8.739188016137046378e-02 8.878096058985184003e-02 8.986860271689624258e-02 9.071543001917493909e-02 9.139050255835610981e-02 9.196464788870169216e-02 9.250444055505731289e-02 9.306717691643684454e-02 9.369716557898420672e-02 9.442355871477389750e-02 9.525978807723338437e-02 9.620447404041272688e-02 9.724349807684065650e-02 9.835281687561116259e-02 9.950157343321781866e-02 1.006551189491702858e-01 1.017776684758147782e-01 1.028344361678342894e-01 1.037932037965602766e-01 1.046253540393430187e-01 1.053064456204398786e-01 1.058164260929475853e-01 1.061395781789853804e-01 1.062642849922072058e-01 1.061826841558219658e-01 1.058902647091265470e-01 1.053854459427757961e-01 1.046691648880515996e-01 1.037444893408441399e-01 1.026162658644238362e-01 1.012908068483664714e-01 9.977561701732906574e-02 9.807915741279900346e-02 9.621064348863703208e-02 9.417987329680101161e-02
2.852970339736228544e-02 3.120551002885216252e-02 3.571346609771097053e-02 4.174064706514106493e-02 4.894860538803115502e-02 5.705378006882473596e-02 6.583094903090758176e-02 7.509404703950224580e-02 8.467756624328719173e-02 9.442325554582400859e-02 1.041714148449071342e-01 1.137553700281846575e-01 1.229980612623096520e-01 1.317100807124450546e-01 1.396887800988591000e-01 1.467182459779227122e-01 1.525700478201537369e-01 1.570047290453302213e-01 1.597740527215819606e-01 1.606240446995026439e-01 1.592989100737167985e-01 1.555459533198438882e-01 1.491217502253357474e-01 1.398001109894024263e-01 1.273831688400539897e-01 1.117193678866510165e-01 9.274092816013755625e-02 7.057361094023120729e-02 4.603638703082964939e-02 2.476573357048907770e-02 3.378310392970070020e-02 6.662719252381797685e-02 1.061346135009206687e-01 1.495008588298603058e-01 1.958326040327158235e-01 2.444910742804053960e-01 2.948416542082512026e-01 3.461960588399591865e-01 3.977987096360418584e-01 4.488283663029838388e-01 4.984074175751316282e-01 5.456163496575680005e-01 5.895123460198571363e-01 6.291513664026463504e-01 6.636130991775042176e-01 6.920280971020152938e-01 7.136062736674960716e-01 7.276657937821223721e-01 7.336612615048151431e-01 7.312100062938551304e-01 7.201152125375621660e-01 7.003846380738723010e-01 6.722437375266618886e-01 6.361421559052948815e-01 5.927527975498784185e-01 5.429630204154790585e-01 4.878579885812723838e-01 4.286969225835527975e-01 3.668841632469027059e-01 3.039393669116425833e-01 2.414773673168008061e-01 1.812285486406189083e-01 1.252149374997802156e-01 7.665741539781566194e-02 4.491770490118733583e-02 4.908961317927729162e-02 7.284222404782972338e-02 9.544698483483457507e-02 1.119903621348775913e-01 1.214172504935790847e-01 1.237356869032304740e-01 1.194761083529011780e-01 1.095591574774346516e-01 9.530231058580251879e-02 7.858864225456825559e-02 6.240319820661377470e-02 5.185497753978314528e-02 5.283811368068865033e-02 6.476907516110839980e-02 8.170391425263584528e-02 9.926009684791188559e-02 1.151680525536146332e-01 1.282375815635082295e-01 1.378440721578010342e-01 1.437221352328886259e-01 1.458711209400275211e-01 1.444991653295202849e-01 1.399802917514168243e-01 1.328159280503143358e-01 1.235983457026879895e-01 1.129757558758245767e-01 1.016192893560433630e-01 9.019143823986904007e-02 7.931377120096540223e-02 6.952911068885658796e-02 6.125214190024087096e-02 5.470926731712695557e-02 4.989034326052334267e-02 4.655784145983995342e-02 4.434043764358439055e-02 4.287310139867482606e-02 4.190936238104107231e-02 4.136368564536480052e-02 4.128859887632638920e-02 4.180949867358276645e-02 4.304305513324951926e-02 4.502935435505840689e-02 4.770410647213136485e-02 5.091515999414154142e-02 5.446348319498796331e-02 5.814426156340098129e-02 6.177540242679465526e-02 6.521245491823271512e-02 6.835379180362731455e-02 7.113999111502156136e-02 7.355003481983482527e-02 7.559577512731063820e-02 7.731541791564715271e-02 7.876643535563605802e-02 8.001820523779723526e-02 8.114468511748305912e-02 8.221749869707406511e-02 8.329988204992362644e-02 8.444195185072714271e-02 8.567767329240894014e-02 8.702371318447149617e-02 8.848010281608591210e-02 9.003238025058896143e-02 9.165470869992362046e-02 9.331341772819698455e-02 9.497047966960089904e-02 9.658657143179059934e-02 9.812352904075527515e-02 9.954613858711786056e-02 1.008233032185805594e-01 1.019286798500973756e-01 1.028408997378823103e-01 1.035434853647536763e-01 1.040245623344718678e-01 1.042764464486732462e-01 1.042951672920094802e-01 1.040799727746421072e-01 1.036328450752560804e-01 1.029580473994066436e-01 1.020617126389477824e-01 1.009514789643425475e-01 9.963617315976333599e-02 9.812553971701824806e-02 9.643001199395402623e-02 9.456052083342976478e-02 9.252833570373585059e-02
2.318583867666597353e-02 2.558781372305864860e-02 2.990251353129707093e-02 3.572049006169050051e-02 4.264733439765792944e-02 5.038599860344806364e-02 5.871871409008141973e-02 6.747423461305941672e-02 7.650383515318179284e-02 8.566646620884602048e-02 9.481991216132222566e-02 1.038155427600974956e-01 1.124952364279657308e-01 1.206896997331729088e-01 1.282177752587149167e-01 1.348865339882844294e-01 1.404920628830649276e-01 1.448209257900370528e-01 1.476523203045378707e-01 1.487609909351658988e-01 1.479210061955217315e-01 1.449105905718357512e-01 1.395183798080901205e-01 1.315518884260803989e-01 1.208500696467526003e-01 1.073050030185030146e-01 9.090825761108403680e-02 7.187991596145833217e-02 5.116013674076051038e-02 3.302717721771224885e-02 3.359391114554047958e-02 5.761319951165262687e-02 9.094225079626877539e-02 1.287322389415945789e-01 1.695640169412774012e-01 2.126677741453717740e-01 2.573967194291079119e-01 3.030987635772784405e-01 3.490797791871421141e-01 3.945956166432812440e-01 4.388562408593884023e-01 4.810366150879091807e-01 5.202922336124015112e-01 5.557782445297847485e-01 5.866714103714775197e-01 6.121941904956010871e-01 6.316401597619384356e-01 6.443998718329934094e-01 6.499861675468422417e-01 6.480578412943358568e-01 6.384405278748533918e-01 6.211436728216601644e-01 5.963725129016653748e-01 5.645341318158315636e-01 5.262368816946835226e-01 4.822827931719874117e-01 4.336530764330117083e-01 3.814875450170852056e-01 3.270600537308233635e-01 2.717546612616180690e-01 2.170539106979833543e-01 1.645713826261726298e-01 1.162388755155411846e-01 7.510794852382732256e-02 4.847670148363254772e-02 4.807820306771067032e-02 6.458355474026214460e-02 8.189536833404068017e-02 9.464440499832972586e-02 1.014906711397178807e-01 1.023395971341202748e-01 9.769438300566160582e-02 8.850934016698930318e-02 7.624588595948211811e-02 6.317031732318410808e-02 5.297440165093338094e-02 5.057128683422821430e-02 5.790380768837933428e-02 7.147262972103923806e-02 8.703915379376164774e-02 1.019681266692575722e-01 1.147744879454538486e-01 1.246094397130041720e-01 1.310187561203396411e-01 1.338328154766323108e-01 1.331066795253499080e-01 1.290777642460524122e-01 1.221291237047665845e-01 1.127544626856964577e-01 1.015243630263587549e-01 8.905477049799817579e-02 7.597974537953192109e-02 6.293150749641625297e-02 5.053245456086395693e-02 3.940584509507433913e-02 3.020692256247485205e-02 2.362231118770473023e-02 2.010745228400659043e-02 1.925474433745295519e-02 1.980449870440939564e-02 2.061347853142883602e-02 2.114781438462012483e-02 2.137277918483127329e-02 2.156466030345591256e-02 2.215163135590694776e-02 2.353037670054869065e-02 2.588657362956965635e-02 2.914112563232579625e-02 3.304502151376117330e-02 3.730554685031087919e-02 4.166109054447446336e-02 4.590703947281560282e-02 4.989829638349077556e-02 5.354407119486585820e-02 5.680082937329412190e-02 5.966493925179430780e-02 6.216518282180955035e-02 6.435501362049710072e-02 6.630450943584255408e-02 6.809214062505999920e-02 6.979668360722564302e-02 7.148980272426612437e-02 7.322993442966485578e-02 7.505806607936314767e-02 7.699577912748625796e-02 7.904557107461906984e-02 8.119309692554811664e-02 8.341070476938494682e-02 8.566155299106496812e-02 8.790367938592993924e-02 9.009357791215673317e-02 9.218904744861104728e-02 9.415125180857253362e-02 9.594604758895222685e-02 9.754469790834950638e-02 9.892410977326232535e-02 1.000667268554242401e-01 1.009601908841400858e-01 1.015968622348693701e-01 1.019732684047655324e-01 1.020895300774125047e-01 1.019487990336113703e-01 1.015567301294231922e-01 1.009210004841799152e-01 1.000508823676027614e-01 9.895687154593178769e-02 9.765036961268301618e-02 9.614341673801826693e-02 9.444847003943246389e-02 9.257822218104719281e-02 9.054545467173859274e-02
1.742714269440082467e-02 1.949019132807852314e-02 2.362483488365406392e-02 2.924604646987686435e-02 3.587656138783164306e-02 4.320939208089833589e-02 5.104300856098107492e-02 5.922802796628420796e-02 6.763743064648015946e-02 7.615091350983567431e-02 8.464653567431411341e-02 9.299613051438423983e-02 1.010627800631882511e-01 1.086995317993261906e-01 1.157489640725870989e-01 1.220434184732934191e-01 1.274058288064389699e-01 1.316511404432100796e-01 1.345883580950145708e-01 1.360233023199367008e-01 1.357622138314544813e-01 1.336164507287298242e-01 1.294087435208412240e-01 1.229819692921930580e-01 1.142126208519348568e-01 1.030344040373239456e-01 8.948718649458682617e-02 7.384038590029746996e-02 5.697696005239558104e-02 4.181123575375934182e-02 3.699794730787054481e-02 5.057107425192413491e-02 7.602546730741423231e-02 1.071982834017157216e-01 1.417875872013596716e-01 1.787365900211222713e-01 2.173240725856653566e-01 2.569081450128599675e-01 2.968454466657154955e-01 3.364653049301498111e-01 3.750650892964477734e-01 4.119157301203917321e-01 4.462732206789126188e-01 4.773942171604550477e-01 5.045546537843557111e-01 5.270705449983906776e-01 5.443201843173134380e-01 5.557669006804760725e-01 5.609814579900034293e-01 5.596631142429940864e-01 5.516583146475118049e-01 5.369759945160813563e-01 5.157985263839691692e-01 4.884874749819704820e-01 4.555835390411731023e-01 4.178003851603399044e-01 3.760125669381345626e-01 3.312384936146315906e-01 2.846207819387209792e-01 2.374091720095506397e-01 1.909581632226151904e-01 1.467713472716304923e-01 1.066876148109578704e-01 7.350291080897744522e-02 5.245724275978389667e-02 4.938202020440871087e-02 5.887796500188806348e-02 7.039230294394921428e-02 7.894169605010917246e-02 8.298475631111355832e-02 8.234003368013972923e-02 7.753328161019105991e-02 6.966957232393761190e-02 6.057145616453853826e-02 5.309379281252564475e-02 5.089247854187282927e-02 5.601642856835515466e-02 6.680831924108786291e-02 8.012213664949215108e-02 9.351210352053430930e-02 1.054155040345325506e-01 1.148559031911643991e-01 1.212446399715453454e-01 1.242795955060095048e-01 1.238894286400063355e-01 1.201951972437484695e-01 1.134772867765805743e-01 1.041431081265191544e-01 9.269444668510049001e-02 7.969495197707522627e-02 6.573914430702004763e-02 5.142528966466139440e-02 3.733746533993177741e-02 2.405761400147652870e-02 1.235870655539208704e-02 5.719655341303136499e-03 1.083120402474348383e-02 1.747139025091632228e-02 2.257977070285897142e-02 2.585345035741054218e-02 2.731250033669662888e-02 2.709591742048905391e-02 2.542232700719360486e-02 2.258328734337267107e-02 1.896626157445185229e-02 1.514695514753054001e-02 1.213466205783245849e-02 1.149034701264488312e-02 1.386062552373616696e-02 1.805545785540643711e-02 2.289720522894876306e-02 2.779322906551462066e-02 3.246404575753387284e-02 3.677753134701866600e-02 4.068332906567010548e-02 4.418429476820955049e-02 4.732054825625516686e-02 5.015771318307195997e-02 5.277643689284999134e-02 5.526238671141944087e-02 5.769689712750898647e-02 6.014893747684284253e-02 6.266920811348465625e-02 6.528696975053796536e-02 6.800974960694131100e-02 7.082553650764294995e-02 7.370668441460061227e-02 7.661460995709568067e-02 7.950448007365137904e-02 8.232933587531321429e-02 8.504337102421757888e-02 8.760430088624013290e-02 8.997489680721605654e-02 9.212382660831011649e-02 9.402595967860449822e-02 9.566228438709017956e-02 9.701956261243215029e-02 9.808982040089685162e-02 9.886974982742627316e-02 9.936007688173481567e-02 9.956493393729132224e-02 9.949126271631224261e-02 9.914826404995601139e-02 9.854690355628270559e-02 9.769947710262662233e-02 9.661923616221941569e-02 9.532007058190238025e-02 9.381624458432634428e-02 9.212218082447140577e-02 9.025228683930058837e-02 8.822081813594345734e-02
1.147574475333949448e-02 1.305589674643038711e-02 1.706653578470117630e-02 2.253420846490071516e-02 2.885839865765902484e-02 3.574157433342202428e-02 4.301635803613069325e-02 5.056564139772913580e-02 5.828992319396983368e-02 6.609317663375680052e-02 7.387620242974120288e-02 8.153328930621124571e-02 8.895051296267331153e-02 9.600497000427117567e-02 1.025646434565375131e-01 1.084887762703572872e-01 1.136287182211552088e-01 1.178292627258606812e-01 1.209305282246237873e-01 1.227704798296523209e-01 1.231882480707771205e-01 1.220285115336653264e-01 1.191474288781141921e-01 1.144210714333067508e-01 1.077583653060428109e-01 9.912313207380073210e-02 8.857664617919405736e-02 7.637186591052068374e-02 6.319167527194609335e-02 5.079982057805199069e-02 4.345718925031012009e-02 4.733755550781532095e-02 6.306526878494092547e-02 8.621883875667551989e-02 1.136615036079754726e-01 1.438310792927469661e-01 1.758129812406599435e-01 2.089177485869223028e-01 2.425237633196202225e-01 2.760183601451097202e-01 3.087774233371164967e-01 3.401621780425093111e-01 3.695249542550181343e-01 3.962203691150416596e-01 4.196201329456651918e-01 4.391303557202371199e-01 4.542104641406223831e-01 4.643928897681430801e-01 4.693026661249294906e-01 4.686760317821185295e-01 4.623771084891340477e-01 4.504117297001588027e-01 4.329375525222484145e-01 4.102697115198209454e-01 3.828814857603805577e-01 3.513997823610428561e-01 3.165957524371018628e-01 2.793716870538917041e-01 2.407468228777162600e-01 2.018476495616130517e-01 1.639148822606841804e-01 1.283546922451828665e-01 9.689498201735768923e-02 7.192802993966203318e-02 5.668376526338447102e-02 5.295939373159012226e-02 5.709150079178921394e-02 6.314854074330064626e-02 6.754813662378041095e-02 6.893578381496713592e-02 6.720210417695815508e-02 6.304570464806630303e-02 5.790079241658330211e-02 5.395510362314453329e-02 5.370137746599011608e-02 5.849267438269767361e-02 6.752552237716738515e-02 7.881665123084603819e-02 9.047687788129368802e-02 1.010927110321986344e-01 1.096772197577269153e-01 1.155743195388356098e-01 1.183948461404100982e-01 1.179772264432186607e-01 1.143595496266157779e-01 1.077556709501706761e-01 9.853299381821237213e-02 8.719353990146590239e-02 7.436490541700067902e-02 6.081821807116807171e-02 4.755753141893895308e-02 3.608295177912633489e-02 2.882236414234411181e-02 2.819951922561160160e-02 3.309418317367331802e-02 4.004877031785517016e-02 4.678828810313847425e-02 5.227166434699408171e-02 5.605408192506468323e-02 5.798069717654252830e-02 5.806101486244891197e-02 5.640997131827114180e-02 5.321386120334975489e-02 4.870658411047471686e-02 4.315122773308253251e-02 3.682573575145875466e-02 3.001377535292038337e-02 2.300638025051256197e-02 1.613796333081597353e-02 9.985513442492252589e-03 6.447745832511145476e-03 8.530873432504535239e-03 1.326414279584196658e-02 1.824350318777311422e-02 2.295602527856100208e-02 2.730353152288217400e-02 3.130245969586914478e-02 3.501517388783855628e-02 3.852349922130576809e-02 4.191278266261205809e-02 4.526015418767634357e-02 4.862606359992301813e-02 5.204930968616258702e-02 5.554562232988733556e-02 5.910931904184041352e-02 6.271710477992001320e-02 6.633293258830862127e-02 6.991298374164262031e-02 7.341012509091812688e-02 7.677751517443269502e-02 7.997127410014598370e-02 8.295228246458141719e-02 8.568724625924255267e-02 8.814918424416670617e-02 9.031748530383287843e-02 9.217766207062536021e-02 9.372090290885555508e-02 9.494350169987650356e-02 9.584622545850167430e-02 9.643366393304045325e-02 9.671359268415272159e-02 9.669637120384505513e-02 9.639438992736965028e-02 9.582157407638486335e-02 9.499294779922355658e-02 9.392425876120985562e-02 9.263166095881722462e-02 9.113145190213849112e-02 8.943985927971741245e-02 8.757287166147294244e-02 8.554610760257523594e-02
5.922070728518231617e-03 6.434805414709163750e-03 1.051216722971663915e-02 1.590905815361097139e-02 2.189337409073482954e-02 2.825197308609155716e-02 3.488437791430495233e-02 4.171809726062828544e-02 4.868597366217018718e-02 5.571842769689489688e-02 6.274026810732818982e-02 6.966922260945818124e-02 7.641526457578433351e-02 8.288040421909806388e-02 8.895882618525155494e-02 9.453734369249906788e-02 9.949618261510363715e-02 1.037101363505446155e-01 1.070501571853953726e-01 1.093854814817711851e-01 1.105864357098247930e-01 1.105281578155888761e-01 1.090956328447190288e-01 1.061907668968767177e-01 1.017428979352822394e-01 9.572561189106434942e-02 8.818610184308427191e-02 7.930137482470898946e-02 6.949509845161606914e-02 5.969005818856099044e-02 5.179240970209816886e-02 4.905424710733625321e-02 5.447789944325336087e-02 6.784640964171799460e-02 8.680689426031996947e-02 1.093471601683835281e-01 1.341941391232657210e-01 1.604942843017959919e-01 1.875799558039709658e-01 2.148565313666320475e-01 2.417530319450634235e-01 2.677031803466898841e-01 2.921418073380881997e-01 3.145097603872070713e-01 3.342639864474323264e-01 3.508909536238929427e-01 3.639222027832546558e-01 3.729510656726959805e-01 3.776496647440740206e-01 3.777853230304279997e-01 3.732355136605219337e-01 3.640005005984220388e-01 3.502128888069628299e-01 3.321434349253457596e-01 3.102026942111883456e-01 2.849384344685272352e-01 2.570293024520712843e-01 2.272761189141657701e-01 1.965936724959205795e-01 1.660084515706901354e-01 1.366718577377497301e-01 1.099020940495420984e-01 8.725242571560545835e-02 7.048288241551203814e-02 6.096266119952992862e-02 5.822474966902341925e-02 5.955696172084171125e-02 6.188918958817647697e-02 6.329789684754857926e-02 6.309510038142406019e-02 6.152818297065899833e-02 5.956761537540561369e-02 5.869135342711478964e-02 6.039399986028632511e-02 6.541339980800117693e-02 7.333232663511371485e-02 8.296862899539869662e-02 9.298203878819434609e-02 1.021988773986868548e-01 1.096967148716156137e-01 1.148024672736276397e-01 1.170751195266099692e-01 1.162904552160311245e-01 1.124290071777276773e-01 1.056668256959461677e-01 9.637159630252084552e-02 8.511265358065840669e-02 7.270530527054175352e-02 6.033125118220071526e-02 4.977838737267434310e-02 4.356589475500195069e-02 4.377116508869330347e-02 4.970112459730582216e-02 5.862946163077941558e-02 6.822297642777597204e-02 7.709258683618591679e-02 8.447270657227659574e-02 8.995586400909325042e-02 9.335579320291305383e-02 9.463740658132076267e-02 9.387603064685681731e-02 9.122926791498582599e-02 8.691460013921128991e-02 8.119000267180598307e-02 7.433660124685209647e-02 6.664314134374069165e-02 5.839232935975852135e-02 4.984919652133491808e-02 4.125166010329462535e-02 3.280351920578004898e-02 2.467045764778648398e-02 1.698133381138363512e-02 9.848953832484481224e-03 3.618324716997202515e-03 3.924042321945988947e-03 9.237581231454320904e-03 1.443586008823782504e-02 1.935603724207260110e-02 2.405197825845896767e-02 2.859692205624288566e-02 3.305665851491559198e-02 3.747993321678958628e-02 4.189475061831171576e-02 4.630839324756659547e-02 5.070995220175694707e-02 5.507428069104765983e-02 5.936643937172325636e-02 6.354595909833661571e-02 6.757052212169557814e-02 7.139888976791201880e-02 7.499305899124938946e-02 7.831971793964706552e-02 8.135110995070177209e-02 8.406542462572288987e-02 8.644682775565661059e-02 8.848522784721464529e-02 9.017586090193893678e-02 9.151875949863556847e-02 9.251815822846028159e-02 9.318187547524488246e-02 9.352070140372624463e-02 9.354781364890057960e-02 9.327823538081408961e-02 9.272834494142052908e-02 9.191544192226076826e-02 9.085737120325650118e-02 8.957220395331592921e-02 8.807797276972961775e-02 8.639245688715371796e-02 8.453301261336226835e-02 8.251644375459130099e-02
4.519939478960776150e-03 3.193212856308234784e-04 4.959941488431333402e-03 1.010178515892466711e-02 1.550038452233669893e-02 2.112888324850718119e-02 2.695713511572917637e-02 3.294973063801533153e-02 3.906543652516273474e-02 4.525684812248898653e-02 5.147013134510250443e-02 5.764484243517413453e-02 6.371383688627603459e-02 6.960328747472108168e-02 7.523283719602967545e-02 8.051591877174506251e-02 8.536027938049355057e-02 8.966875836358270679e-02 9.334037831392939799e-02 9.627182870168320139e-02 9.835945062389755966e-02 9.950188000951962208e-02 9.960359119734059352e-02 9.857973575978616620e-02 9.636295851249683520e-02 9.291343018063566439e-02 8.823445218419125047e-02 8.239826868311204977e-02 7.559134426679815777e-02 6.819691823332525715e-02 6.094244617951165288e-02 5.511485149932848077e-02 5.264164523803312873e-02 5.542538384738245755e-02 6.400314729124305380e-02 7.738141657269764773e-02 9.414779273929649306e-02 1.131431678943963098e-01 1.335054251254385316e-01 1.545556558527247382e-01 1.757090492092967804e-01 1.964261712268275673e-01 2.161909473021571271e-01 2.345042124324641652e-01 2.508863875790607323e-01 2.648856998273726449e-01 2.760898233785008538e-01 2.841395173619499226e-01 2.887431578698300694e-01 2.896912072327341714e-01 2.868697402578467281e-01 2.802722158596394619e-01 2.700087831410912798e-01 2.563125757670330351e-01 2.395427108197978050e-01 2.201841103770611208e-01 1.988448609219183871e-01 1.762526669670645418e-01 1.532529559557038457e-01 1.308115554634440569e-01 1.100209706922660041e-01 9.208894310501263003e-02 7.822669537605390910e-02 6.927638716877343450e-02 6.510012299531105218e-02 6.437221977178450572e-02 6.527077170343920098e-02 6.635527837630235404e-02 6.692724679976985724e-02 6.700082765930420736e-02 6.714668227571678194e-02 6.825528480471408643e-02 7.117616071163669622e-02 7.631546755744207655e-02 8.344119118086547326e-02 9.181468438783059460e-02 1.004728074095919133e-01 1.084539398809940824e-01 1.149175789895511002e-01 1.191947726041191757e-01 1.208076378052291011e-01 1.194775017593515121e-01 1.151298429652912736e-01 1.079011499566979448e-01 9.815554486945524126e-02 8.652807252737722277e-02 7.403057221461735449e-02 6.227701557749947686e-02 5.377523128194167806e-02 5.149326750085397170e-02 5.651632557520238492e-02 6.678560088373036718e-02 7.942286985550481293e-02 9.238028411357657177e-02 1.044190055676185169e-01 1.147947674729551115e-01 1.230635863652188716e-01 1.289834987860314641e-01 1.324624127512714911e-01 1.335259095977771315e-01 1.322934175998808359e-01 1.289579030591074260e-01 1.237672003779728552e-01 1.170064214664276597e-01 1.089814580539659600e-01 1.000038145969602832e-01 9.037706578899647181e-02 8.038521127032408065e-02 7.028315159776879484e-02 6.028946870399142649e-02 5.058169616683530490e-02 4.129437414782424765e-02 3.252059787112059064e-02 2.431930351625684328e-02 1.673758945920452573e-02 9.904080336994245878e-03 4.774370886662376336e-03 6.011955697025381240e-03 1.116296926302973516e-02 1.669734578869672484e-02 2.219305409483750269e-02 2.759924256530014997e-02 3.291259412201237577e-02 3.813054688371973755e-02 4.324195815077454957e-02 4.822646288427699657e-02 5.305648309086370695e-02 5.769998353846200745e-02 6.212319933730682531e-02 6.629299543651026583e-02 7.017872856411154492e-02 7.375359391441090040e-02 7.699549722051292344e-02 7.988751987249573250e-02 8.241805343443051046e-02 8.458067834320472100e-02 8.637385471895855926e-02 8.780048406319226895e-02 8.886739087958173133e-02 8.958476385841415701e-02 8.996558768864842959e-02 9.002508900503933265e-02 8.978021349434593679e-02 8.924914574585164628e-02 8.845087896606364242e-02 8.740483809381327518e-02 8.613055705033573206e-02 8.464740873839798896e-02 8.297438486706279481e-02 8.112992163204833795e-02 7.913176663969961888e-02
9.328501630588034374e-03 6.782663616646452190e-03 5.804631488343089257e-03 7.482971010329527752e-03 1.090028249254776545e-02 1.509568303145866590e-02 1.971038588802434197e-02 2.460338356029370677e-02 2.969956171365301101e-02 3.494499649573384881e-02 4.029190664978356956e-02 4.569268338922594097e-02 5.109715199643262429e-02 5.645116075963687446e-02 6.169580280528449978e-02 6.676700090036390145e-02 7.159535375907186139e-02 7.610621817011510581e-02 8.022004084450214123e-02 8.385297905956584641e-02 8.691786970316027483e-02 8.932562806197284766e-02 9.098718631662747192e-02 9.181612544980252699e-02 9.173222763242586120e-02 9.066630641428151394e-02 8.856691219442600072e-02 8.540996501166278621e-02 8.121324151033784688e-02 7.605932553661409745e-02 7.013372885707118420e-02 6.378963153233974115e-02 5.765268095932887110e-02 5.275157661910790524e-02 5.052568086462760899e-02 5.236012448648239004e-02 5.872166559295002863e-02 6.895111109579518671e-02 8.193285794534642397e-02 9.664246649023061631e-02 1.122650365789322896e-01 1.281432426991190032e-01 1.437156711034901224e-01 1.584792670434704842e-01 1.719724213826403503e-01 1.837712776365866274e-01 1.934939560571090622e-01 2.008093743550291854e-01 2.054485333542390157e-01 2.072167822820368821e-01 2.060059397621862298e-01 2.018053872977190744e-01 1.947114725774705124e-01 1.849348272790263814e-01 1.728055671582592323e-01 1.587768242800678131e-01 1.434275904965835180e-01 1.274660006337064166e-01 1.117323645241956043e-01 9.719279834210953206e-02 8.488987286318322445e-02 7.577612630101412949e-02 7.037229012035728370e-02 6.841715959363321720e-02 6.891493929344323643e-02 7.063796358372259609e-02 7.262901617970028700e-02 7.441490512884520181e-02 7.600086311414867846e-02 7.776271753665844888e-02 8.027157513639156250e-02 8.405998575761958191e-02 8.938904772398519050e-02 9.612206768315603722e-02 1.037578042092964919e-01 1.115685495234248342e-01 1.187505590618888884e-01 1.245363140482591696e-01 1.282647366747134143e-01 1.294228763570347274e-01 1.276718709517047912e-01 1.228658994416851197e-01 1.150714864127859310e-01 1.045980086435294859e-01 9.206196225389405574e-02 7.853484797728026157e-02 6.586239714263972256e-02 5.710494164544270557e-02 5.595487473418331303e-02 6.352736486789836712e-02 7.711995449890456100e-02 9.342479763032300599e-02 1.102218085089762822e-01 1.261701472589883133e-01 1.404319400287858954e-01 1.524692536645272101e-01 1.619483924189929203e-01 1.686918361791919785e-01 1.726497312422815011e-01 1.738789755700805573e-01 1.725249697722509856e-01 1.688041600961772415e-01 1.629868593159822243e-01 1.553804373713373321e-01 1.463132243385782683e-01 1.361195428271312624e-01 1.251262727908832584e-01 1.136412969283268626e-01 1.019441093905349149e-01 9.027881712122297342e-02 7.884974475542066985e-02 6.781990589849351547e-02 5.731280487540296037e-02 4.741860164349044615e-02 3.820727811068490298e-02 2.975632182542995580e-02 2.221650769472291800e-02 1.599119404712028361e-02 1.215866109277789590e-02 1.226674148273497640e-02 1.575782634214294153e-02 2.071869931698427925e-02 2.614371343428472522e-02 3.166048327337476348e-02 3.711764413533355511e-02 4.243862442972306387e-02 4.757388460417764225e-02 5.248456604629057193e-02 5.713696585580398113e-02 6.150101167429303239e-02 6.555020884032496109e-02 6.926204158077674256e-02 7.261840402511897385e-02 7.560589307601917053e-02 7.821591234841022977e-02 8.044459076023038890e-02 8.229254331580829196e-02 8.376451021790173868e-02 8.486891119511848214e-02 8.561734879669836984e-02 8.602408954052663537e-02 8.610554639023616785e-02 8.587978073188383410e-02 8.536603715981680440e-02 8.458432012528176169e-02 8.355501790469449519e-02 8.229857640101288785e-02 8.083522295991801832e-02 7.918473860276935283e-02 7.736627578235361069e-02 7.539821788490094767e-02
1.506810502198597038e-02 1.307715796878708946e-02 1.138978402729346612e-02 1.035998033746381164e-02 1.040365521305253865e-02 1.170849493762460801e-02 1.409504467929323206e-02 1.725673914868279535e-02 2.095632172735864204e-02 2.504397470438652490e-02 2.942437640480800171e-02 3.403033451170149604e-02 3.880759422153657462e-02 4.370648496463347410e-02 4.867717905727424188e-02 5.366685270786369921e-02 5.861790888186824144e-02 6.346685911736336949e-02 6.814367918736093099e-02 7.257156456054258964e-02 7.666707018447838085e-02 8.034065098791701165e-02 8.349763732053838705e-02 8.603969010933214256e-02 8.786678835855259162e-02 8.887981127173558149e-02 8.898379531136309251e-02 8.809198478077674699e-02 8.613087646738525061e-02 8.304663366440451222e-02 7.881362052457921430e-02 7.344663297779784050e-02 6.702027380209510388e-02 5.970329133597881976e-02 5.182589580805529311e-02 4.401869202882265769e-02 3.747188318565460030e-02 3.414469181419278049e-02 3.593417450435133775e-02 4.276183790925295464e-02 5.289632056013131300e-02 6.469645422955173919e-02 7.706854826150440207e-02 8.927416821616926401e-02 1.007593356299012755e-01 1.110726764143017825e-01 1.198335950123479154e-01 1.267241373367561930e-01 1.314919048854352734e-01 1.339580507210978988e-01 1.340273678683145120e-01 1.316989109276232028e-01 1.270764444338716992e-01 1.203787255913019577e-01 1.119503894290306695e-01 1.022749066923111239e-01 9.199078063233223634e-02 8.190726057311134567e-02 7.299683338140086630e-02 6.629734877637016854e-02 6.262653495832030959e-02 6.216671401035044064e-02 6.430805086954807792e-02 6.799852995449388871e-02 7.224704800943573813e-02 7.639958165977331350e-02 8.018996344663367748e-02 8.368977747785004417e-02 8.721664903039993977e-02 9.120760299046394570e-02 9.606269797214210537e-02 1.019929215281461660e-01 1.089264268468944363e-01 1.165054182085060175e-01 1.241573672356972302e-01 1.311959456741257357e-01 1.369151505924129930e-01 1.406621382486247240e-01 1.418893662300516334e-01 1.401917918882696346e-01 1.353352968950226054e-01 1.272828748281513711e-01 1.162286133608600031e-01 1.026606545667559378e-01 8.750400715511050254e-02 7.246027255747675144e-02 6.067856130152903676e-02 5.692967756487826714e-02 6.409709303046484674e-02 7.957875781009725313e-02 9.911786446890437363e-02 1.198587813375337069e-01 1.401400609072489811e-01 1.589308998153099728e-01 1.755461756996926637e-01 1.895237985904514311e-01 2.005694803167256957e-01 2.085278179881621397e-01 2.133631186643408506e-01 2.151432912506236472e-01 2.140242207071076930e-01 2.102338147847868377e-01 2.040557113872244754e-01 1.958129871215798234e-01 1.858523407696300311e-01 1.745292439523385974e-01 1.621945089855373057e-01 1.491826520407504852e-01 1.358023487913414540e-01 1.223292052608846298e-01 1.090010128060252825e-01 9.601564074554728989e-02 8.353177412313501915e-02 7.167289543501377536e-02 6.053540160073340309e-02 5.020294879450915709e-02 4.077203262130767863e-02 3.240058784432559014e-02 2.540311569129062585e-02 2.040043353744670773e-02 1.828899372996854039e-02 1.941277368891567226e-02 2.288379200550678949e-02 2.753558266588277195e-02 3.264651116504619505e-02 3.785543259442361586e-02 4.297979174199970109e-02 4.791864463065716867e-02 5.260965330244281313e-02 5.701030366028226465e-02 6.108958061475834589e-02 6.482423988548872973e-02 6.819712647734850475e-02 7.119638643890906227e-02 7.381503603937650260e-02 7.605063989160515403e-02 7.790498885895792702e-02 7.938373757045828760e-02 8.049599526623044121e-02 8.125387943073451857e-02 8.167204782050245526e-02 8.176722559832426407e-02 8.155774283539371505e-02 8.106309502783090593e-02 8.030353627621254764e-02 7.929971182853580436e-02 7.807233401615881752e-02 7.664190332499130898e-02 7.502847447458699248e-02 7.325146591792568163e-02 7.132951009285276589e-02
2.065426825310902326e-02 1.898704254140156505e-02 1.725145071684058493e-02 1.551566698363019726e-02 1.390084005686271357e-02 1.261071600210577660e-02 1.194320742938188157e-02 1.221298525982713809e-02 1.357227729506551087e-02 1.593271838649330113e-02 1.909010276773464437e-02 2.285470860994713235e-02 2.708684221256774452e-02 3.168568553108173924e-02 3.657230302598801774e-02 4.167734991715855986e-02 4.693342596557485702e-02 5.227049463113291050e-02 5.761319591027853904e-02 6.287937419322806032e-02 6.797945923890004460e-02 7.281651621408090358e-02 7.728687574695192186e-02 8.128130325016787172e-02 8.468668835996466526e-02 8.738824082234475377e-02 8.927217418171093377e-02 9.022884631847313819e-02 9.015630814793224035e-02 8.896419001929074810e-02 8.657783079861083864e-02 8.294252866167031724e-02 7.802776698588526072e-02 7.183124585622503722e-02 6.438253377877273254e-02 5.574615484529647780e-02 4.602397466630939182e-02 3.535698121427250512e-02 2.392786541226549907e-02 1.197908805922359189e-02 1.710808059596591194e-03 1.291543085322731203e-02 2.496321975905546608e-02 3.647933323800189170e-02 4.712746548883195441e-02 5.659981351211195583e-02 6.461305759809242433e-02 7.091912815686784999e-02 7.531818629910556895e-02 7.767211029451143167e-02 7.791812053010943595e-02 7.608287564566343364e-02 7.229846254457536481e-02 6.682383853675104290e-02 6.007939417291983247e-02 5.270866610215251685e-02 4.568074417791602448e-02 4.038112720303128206e-02 3.837173571777034026e-02 4.041766010244692009e-02 4.576256329200185935e-02 5.290986074971208708e-02 6.060583348368737272e-02 6.808039257084019802e-02 7.496306097864417761e-02 8.118418400557457504e-02 8.690267991034238138e-02 9.243608885575126111e-02 9.817204197788947928e-02 1.044591931369502485e-01 1.114984600833505285e-01 1.192682133912709858e-01 1.275069466090746062e-01 1.357506675418189146e-01 1.434020247061139341e-01 1.498062906066718047e-01 1.543191815082801954e-01 1.563617262595383695e-01 1.554631372912024800e-01 1.512948101979161852e-01 1.436997198343190618e-01 1.327240556198885646e-01 1.186654723286300200e-01 1.021736733340992132e-01 8.449905387525129263e-02 6.812383541586455871e-02 5.789597326631760327e-02 5.988665537797847188e-02 7.430674399170034139e-02 9.579139408803566402e-02 1.200265004536893026e-01 1.446421074902907999e-01 1.682633729993533445e-01 1.899911104928495575e-01 2.091958167710966932e-01 2.254355342248430816e-01 2.384195375168520481e-01 2.479886567545023790e-01 2.541010108525628697e-01 2.568187632218347227e-01 2.562943108736827624e-01 2.527555442028447397e-01 2.464903722669507524e-01 2.378309535690024956e-01 2.271381577568650778e-01 2.147867814199610204e-01 2.011519896544146646e-01 1.865973775122725942e-01 1.714649577764403854e-01 1.560672959589473052e-01 1.406819407683072565e-01 1.255482501395291939e-01 1.108667057194366867e-01 9.680087197613575223e-02 8.348235014545063448e-02 7.101953085992064596e-02 5.951193401965542557e-02 4.907394906876389601e-02 3.987534274588978161e-02 3.220814960322298387e-02 2.656578525183244180e-02 2.358787004633610546e-02 2.358089299990012017e-02 2.600916745899392937e-02 2.989252344576807940e-02 3.444733403815627287e-02 3.921198344935625246e-02 4.393633178986713905e-02 4.848309451425800165e-02 5.277326845383800008e-02 5.675889516046336847e-02 6.040963372308520013e-02 6.370605803539050593e-02 6.663624091975141328e-02 6.919395419037409345e-02 7.137765643877339028e-02 7.318985185691685713e-02 7.463661090606749093e-02 7.572715113219256888e-02 7.647343292474950704e-02 7.688975454395598208e-02 7.699234560945401873e-02 7.679896502050451157e-02 7.632851160005309221e-02 7.560065568924988211e-02 7.463549866100113728e-02 7.345326556508009752e-02 7.207403426107600319e-02 7.051750265860828870e-02 6.880279417791748675e-02 6.694830031348499022e-02
2.582845587787522754e-02 2.439208945854410074e-02 2.273759354892766066e-02 2.085986691909727520e-02 1.876369504946487007e-02 1.647302465014319900e-02 1.405148106572238521e-02 1.165138563054335559e-02 9.627831185879362139e-03 8.694062995514716466e-03 9.619719621982245755e-03 1.233809161344861204e-02 1.623505360688471538e-02 2.086435269110428758e-02 2.598989841968234529e-02 3.147523890049618717e-02 3.722290880052047529e-02 4.314830675417696132e-02 4.916837017755300299e-02 5.519653819331580419e-02 6.114065421464478373e-02 6.690245321423451963e-02 7.237806056961630652e-02 7.745925137159054286e-02 8.203535732398042901e-02 8.599576842035587532e-02 8.923300165444422727e-02 9.164631865168416935e-02 9.314587890092793088e-02 9.365742308129783311e-02 9.312750015827882255e-02 9.152929356677545758e-02 8.886918172376327696e-02 8.519430740746664066e-02 8.060164899609789657e-02 7.524936799724396552e-02 6.937136922241844694e-02 6.329529174918081813e-02 5.746017954340659067e-02 5.241758528073426487e-02 4.877515400973841952e-02 4.703092365059180491e-02 4.733174266323199320e-02 4.935094437426651437e-02 5.242457886291991553e-02 5.580234421763625302e-02 5.881536473970182255e-02 6.093117323843168232e-02 6.175272475153746610e-02 6.100395949526023903e-02 5.851720772398718434e-02 5.422461886933748615e-02 4.815206803074524589e-02 4.041388262924382191e-02 3.120847088150673423e-02 2.082321245862382708e-02 9.748839002725896360e-03 4.358646860088732748e-03 1.534847013657581957e-02 2.722175709253887160e-02 3.873966087688899412e-02 4.958209227882013487e-02 5.957536614914885759e-02 6.867257968430046100e-02 7.695976829802626817e-02 8.465080915847519871e-02 9.205918726298367716e-02 9.954141194701604523e-02 1.074171029820002732e-01 1.158840045012495407e-01 1.249537467689387366e-01 1.344278509494983842e-01 1.439163406312052307e-01 1.528860984569423154e-01 1.607215910337549125e-01 1.667849339222369776e-01 1.704689236762465532e-01 1.712414706522616958e-01 1.686822994130177389e-01 1.625140266143630940e-01 1.526312991985662448e-01 1.391356107650619511e-01 1.223943785715935206e-01 1.031753011760004474e-01 8.300758244489650495e-02 6.518213995235164204e-02 5.647340776493850467e-02 6.373364473718848289e-02 8.400310871372795862e-02 1.103531177009068331e-01 1.387164813881587300e-01 1.670157347909731749e-01 1.940109424405277727e-01 2.188511597984940937e-01 2.409144878787232713e-01 2.597474709999458842e-01 2.750391707096354055e-01 2.866070748910340416e-01 2.943862456025154728e-01 2.984184067434227927e-01 2.988398393285819354e-01 2.958679122607967282e-01 2.897865210128096614e-01 2.809309058976471873e-01 2.696723915137975158e-01 2.564035847797220269e-01 2.415245206883989137e-01 2.254301712057991403e-01 2.084996468769529099e-01 1.910873331761107075e-01 1.735161236089562409e-01 1.560728482105503134e-01 1.390059605284970357e-01 1.225255552918233792e-01 1.068058727530000751e-01 9.199066215956402948e-02 7.820223957493639688e-02 6.555599191734493014e-02 5.418372315240869985e-02 4.427132428581086188e-02 3.611408937189330287e-02 3.016306076603604558e-02 2.693022385523853590e-02 2.657962833900178942e-02 2.857301728392825507e-02 3.200101879003429406e-02 3.610579249751967590e-02 4.041795019300138680e-02 4.467662610347294255e-02 4.874009155388567271e-02 5.253075680998324504e-02 5.600571400516603932e-02 5.914142649904269994e-02 6.192575421776944783e-02 6.435375678185831227e-02 6.642545280231530735e-02 6.814459171415454541e-02 6.951794132205513232e-02 7.055482746466182342e-02 7.126678733813957001e-02 7.166726654799222829e-02 7.177132776583562690e-02 7.159535947733926264e-02 7.115678407702942521e-02 7.047376965335788723e-02 6.956495163936517179e-02 6.844917052735628726e-02 6.714523093363976292e-02 6.567168597780437267e-02 6.404664952179787984e-02 6.228763747451113858e-02
3.044983205632498247e-02 2.918884277545766293e-02 2.764848974712293128e-02 2.580753951672291185e-02 2.364621723842650486e-02 2.114699141578073316e-02 1.829565304108586588e-02 1.508313564665393625e-02 1.150986004188028766e-02 7.602681102803929454e-03 3.556874129072253986e-03 2.648031943555302810e-03 7.164553808689801476e-03 1.249266140759666341e-02 1.819685205544789922e-02 2.419088259495488780e-02 3.041428099304389204e-02 3.680537570368647149e-02 4.329624986714119411e-02 4.981173160576612968e-02 5.626969365686417673e-02 6.258205856097255604e-02 6.865635499241340423e-02 7.439778998432401702e-02 7.971183494175555773e-02 8.450732822669256017e-02 8.870008979320315179e-02 9.221702811886933748e-02 9.500069602757892084e-02 9.701421574997425024e-02 9.824643565131363498e-02 9.871708495370432046e-02 9.848153155410278858e-02 9.763448403137128806e-02 9.631157471667232961e-02 9.468721955277033253e-02 9.296661124010605071e-02 9.136958496572912536e-02 9.010516839232142472e-02 8.933864125743926077e-02 8.915753425367534124e-02 8.954666412757031346e-02 9.038139085528394678e-02 9.144183415801523940e-02 9.244277306290658858e-02 9.306978855974434861e-02 9.301345404635849579e-02 9.199737195686358282e-02 8.979941815803695049e-02 8.626745163281215878e-02 8.133140023175210176e-02 7.501402244269009256e-02 6.744384749245117827e-02 5.887743126803761384e-02 4.974766337192789573e-02 4.077684835954240028e-02 3.321407857730364344e-02 2.904148975927031001e-02 3.000355589215445914e-02 3.549898086922917417e-02 4.342474459894791333e-02 5.220952236623779136e-02 6.107310356813634017e-02 6.972537581614510205e-02 7.816634126928825865e-02 8.657246335558860251e-02 9.520707073763634565e-02 1.043307262043012967e-01 1.141150625527893869e-01 1.245767113827039030e-01 1.355460320919367467e-01 1.466732289499698694e-01 1.574625596710214903e-01 1.673209452164703126e-01 1.756097807714588621e-01 1.816935853758641362e-01 1.849830071082480265e-01 1.849718510607683275e-01 1.812688388724627564e-01 1.736256772837510565e-01 1.619647730677493402e-01 1.464145450876505605e-01 1.273733854643829544e-01 1.056644132602073405e-01 8.298430006443525964e-02 6.328403164326740216e-02 5.533073757378202673e-02 6.679672809387947330e-02 9.180928864398982259e-02 1.223746479601365983e-01 1.545881618875523944e-01 1.865201530054083345e-01 2.169841112409995887e-01 2.451322383657683623e-01 2.703212700925611278e-01 2.920644445908002207e-01 3.100123107980047310e-01 3.239428278189193100e-01 3.337534942793329851e-01 3.394527398152538122e-01 3.411496477749963452e-01 3.390419031524412041e-01 3.334022527674493364e-01 3.245639500654006748e-01 3.129057299521151303e-01 2.988368650557080564e-01 2.827828183270148510e-01 2.651719435795452107e-01 2.464236068670676572e-01 2.269380168413550614e-01 2.070879697193986069e-01 1.872126422893326536e-01 1.676135134725713072e-01 1.485524732682148852e-01 1.302522063455583967e-01 1.128990499227378180e-01 9.664878553729944199e-02 8.163634976979132485e-02 6.799142864054652513e-02 5.586345773886343402e-02 4.546066416139663696e-02 3.710107639176293132e-02 3.123096345463459780e-02 2.826233552639993013e-02 2.814774914718527060e-02 3.018567962688877698e-02 3.345295651404072562e-02 3.724335517463623485e-02 4.113551597002898519e-02 4.490262667751123565e-02 4.842789925066909307e-02 5.165347107940562732e-02 5.455275736754539029e-02 5.711586515569103822e-02 5.934192066898133500e-02 6.123504977301449242e-02 6.280230342344177152e-02 6.405261764154746018e-02 6.499631220147721045e-02 6.564485448373205689e-02 6.601073818682096084e-02 6.610739682233775227e-02 6.594911254127829026e-02 6.555090426193412034e-02 6.492839220314797211e-02 6.409764280668528436e-02 6.307500111282805799e-02 6.187691847000002104e-02 6.051978298898939151e-02 5.901975901761109811e-02 5.739264050386725519e-02
3.441878279018911052e-02 3.329254822035384448e-02 3.187058217065883575e-02 3.013360489150382696e-02 2.806511106598619243e-02 2.565276675128461484e-02 2.289069498439768105e-02 1.978387517239718965e-02 1.635839659625412321e-02 1.269115661360006343e-02 9.020088396864082286e-03 6.232980311251565264e-03 6.659303775241725946e-03 1.042420889087864420e-02 1.555835422490802443e-02 2.129832977165467198e-02 2.739628782029750881e-02 3.372779785171005351e-02 4.020152159682409410e-02 4.673514277592724642e-02 5.324815806065861384e-02 5.966014849112639268e-02 6.589131972758825728e-02 7.186423527229547636e-02 7.750631737764737683e-02 8.275290176878107029e-02 8.755068815640537627e-02 9.186141473701397997e-02 9.566552806454077518e-02 9.896552719568736667e-02 1.017885365467192799e-01 1.041875164051951491e-01 1.062403843398535691e-01 1.080462594070080995e-01 1.097181585767514622e-01 1.113718943759003377e-01 1.131117149391563381e-01 1.150142954903962123e-01 1.171136875035977409e-01 1.193902472566520795e-01 1.217660244305468070e-01 1.241076852368425548e-01 1.262363583156734803e-01 1.279425330099552560e-01 1.290036873352553848e-01 1.292025838175712982e-01 1.283447851811275187e-01 1.262745707467862466e-01 1.228889125409503152e-01 1.181494951833662738e-01 1.120930230705674269e-01 1.048403649859032394e-01 9.660553124438038541e-02 8.770603588064250500e-02 7.857637051411754670e-02 6.978399648062862115e-02 6.203614871416732873e-02 5.613537343177821964e-02 5.280608422391434853e-02 5.238573318971841836e-02 5.462868575562815354e-02 5.889361135119146329e-02 6.453200926554614192e-02 7.113084198904534583e-02 7.854574962572369312e-02 8.682291312398549010e-02 9.608560376056796137e-02 1.064237484814503643e-01 1.178101616557942488e-01 1.300566883268763629e-01 1.428099317120564149e-01 1.555755926617963802e-01 1.677577175690178057e-01 1.787024322762193473e-01 1.877404587277957948e-01 1.942261200640918450e-01 1.975722527146725749e-01 1.972811174630595688e-01 1.929717700994338647e-01 1.844050209607388247e-01 1.715088496644731342e-01 1.544117884591175993e-01 1.335052672439652754e-01 1.096003024493405476e-01 8.441097649499479383e-02 6.222185580800673743e-02 5.366976575039630881e-02 6.807589587020899946e-02 9.703115151686517170e-02 1.314120408921180538e-01 1.673206151704947631e-01 2.028828595151367375e-01 2.369189701928715308e-01 2.685567216528931267e-01 2.971116055368864250e-01 3.220469965227163445e-01 3.429601223785411768e-01 3.595758932671339614e-01 3.717419935053142277e-01 3.794227136365936337e-01 3.826906628678006239e-01 3.817162601351767881e-01 3.767552772596199917e-01 3.681348977016836721e-01 3.562388419056794486e-01 3.414921336319755030e-01 3.243460617940073232e-01 3.052638425001516498e-01 2.847074163751714404e-01 2.631257354305435170e-01 2.409448096843272158e-01 2.185597041217213765e-01 1.963286096440325090e-01 1.745690673515258584e-01 1.535564181730124655e-01 1.335246033864504744e-01 1.146695997392578881e-01 9.715611844577129452e-02 8.112888005124704871e-02 6.673100996793426831e-02 5.413383784771764323e-02 4.358223408766275647e-02 3.544391464100438149e-02 3.017985539768871031e-02 2.805138590848522614e-02 2.866933458049533007e-02 3.108144581226574693e-02 3.435707206389666118e-02 3.788793005099367478e-02 4.134558576968422328e-02 4.456973838581174824e-02 4.748987956853695930e-02 5.008149065370821884e-02 5.234286986370025735e-02 5.428299240950953258e-02 5.591520733717026542e-02 5.725407153140591593e-02 5.831389325496606074e-02 5.910820278366134967e-02 5.964970627971928618e-02 5.995046579628582339e-02 6.002215675374265869e-02 5.987631988728155108e-02 5.952456536324372827e-02 5.897871199721784613e-02 5.825085973724622446e-02 5.735340219223700881e-02 5.629899023613900433e-02 5.510045915107050774e-02 5.377073146947294879e-02 5.232270638747123920e-02
3.766274111491448723e-02 3.663909177482914392e-02 3.532980037219181357e-02 3.372386147003948037e-02 3.181606154432038008e-02 2.960983103856327028e-02 2.712198955492046634e-02 2.439126973872927928e-02 2.149472923682235401e-02 1.858078276203397813e-02 1.593357973924620224e-02 1.406538580644794284e-02 1.368581794579906696e-02 1.524165884086772435e-02 1.849939681234827674e-02 2.291807091255085305e-02 2.806734851282619708e-02 3.367531325780713514e-02 3.956631836396967694e-02 4.561473482899627147e-02 5.172137079126791492e-02 5.780276302724827314e-02 6.378696955836284099e-02 6.961268511543255988e-02 7.523010524280465683e-02 8.060267723094777237e-02 8.570916573263027971e-02 9.054555181521402318e-02 9.512628319495160245e-02 9.948436291886311733e-02 1.036697561030357623e-01 1.077456645203197227e-01 1.117824202845427578e-01 1.158491126300449647e-01 1.200035587450007657e-01 1.242817514163810366e-01 1.286882862345643808e-01 1.331893177564776876e-01 1.377092515711314524e-01 1.421317447467848605e-01 1.463048790344545214e-01 1.500498115518890396e-01 1.531719152430701114e-01 1.554733841982083864e-01 1.567664025807439243e-01 1.568861542338584880e-01 1.557031108000803410e-01 1.531341509915429833e-01 1.491521352495850106e-01 1.437936037704713177e-01 1.371642937493775527e-01 1.294421790330406719e-01 1.208776852421478004e-01 1.117905340402743919e-01 1.025621526310907944e-01 9.362153923692306812e-02 8.542094820674203670e-02 7.839698405234885037e-02 7.291649916754665284e-02 6.922010158345387465e-02 6.739488126046248861e-02 6.740786225273683041e-02 6.919271166867635436e-02 7.273464773618416868e-02 7.809579919954030836e-02 8.536769628855096770e-02 9.458520406804825364e-02 1.056515388257174975e-01 1.183042351051769997e-01 1.321214920430398843e-01 1.465520431597381046e-01 1.609527781062596863e-01 1.746259407118614937e-01 1.868535338367803278e-01 1.969289923965687195e-01 2.041866005247173210e-01 2.080288759496658479e-01 2.079519081781942280e-01 2.035686941003246320e-01 1.946310780944394137e-01 1.810524802133320621e-01 1.629377711712328147e-01 1.406388731978991113e-01 1.148962473836346032e-01 8.729454461962092571e-02 6.201467167674948322e-02 5.109485957897044739e-02 6.705960019543924511e-02 9.936087131032689257e-02 1.372844222979660855e-01 1.767808079972865987e-01 2.159741029325915607e-01 2.536636166043751417e-01 2.889349538889061098e-01 3.210481572338014788e-01 3.494040459187142122e-01 3.735347834143858958e-01 3.931013924195423948e-01 4.078919363837022471e-01 4.178179485729264231e-01 4.229082585304016484e-01 4.233000936284525562e-01 4.192277091062976413e-01 4.110090048055024536e-01 3.990306944609627315e-01 3.837326373720001960e-01 3.655919404020268049e-01 3.451074021969072758e-01 3.227848105157442582e-01 2.991235259339238284e-01 2.746046988358271657e-01 2.496813794160932798e-01 2.247707005278046788e-01 2.002482500069701077e-01 1.764447149747961074e-01 1.536448950107059397e-01 1.320892787488632536e-01 1.119786263586759201e-01 9.348252991544900303e-02 7.675397605865458273e-02 6.195382309947204680e-02 4.929139040323567839e-02 3.908365834782100839e-02 3.179380253965020248e-02 2.787157879759877277e-02 2.722477172950283145e-02 2.893259727402783602e-02 3.183305723919164359e-02 3.510189479088344361e-02 3.829809021639889177e-02 4.122046525018144281e-02 4.379383065933495356e-02 4.600521164478756087e-02 4.787067153202222841e-02 4.941810492162585638e-02 5.067828937054946747e-02 5.168036018447558222e-02 5.244975355549250096e-02 5.300756223606452322e-02 5.337069247106566300e-02 5.355244585101322230e-02 5.356328581675087741e-02 5.341163537566075148e-02 5.310461227006785245e-02 5.264865027024093203e-02 5.204998521911603782e-02 5.131500472458973283e-02 5.045047307105745421e-02 4.946364981975564373e-02 4.836232329440270233e-02 4.715478007004143823e-02
4.013296916659789271e-02 3.918652622717128803e-02 3.798196778411741525e-02 3.651867964423083368e-02 3.480434887420867651e-02 3.285840362158376493e-02 3.071721329323931146e-02 2.844210958857542118e-02 2.613164593838475380e-02 2.393898121632864751e-02 2.209087916829752252e-02 2.089056854983818712e-02 2.066539789423804674e-02 2.164044580482869101e-02 2.382744759798739384e-02 2.705097723868571391e-02 3.106680378360281158e-02 3.564927483030323058e-02 4.061821776563721842e-02 4.583557908207384207e-02 5.119570390430477208e-02 5.661761157364064018e-02 6.204046262612745999e-02 6.742146046676274207e-02 7.273519957105516187e-02 7.797360434398717399e-02 8.314573989635869189e-02 8.827687385314256230e-02 9.340626416915492891e-02 9.858329284795040726e-02 1.038617987106793678e-01 1.092927909306779383e-01 1.149161064609790783e-01 1.207519163696826325e-01 1.267931754664531063e-01 1.330000664600103910e-01 1.392972152447934653e-01 1.455740363905796142e-01 1.516881399254027818e-01 1.574714036300007836e-01 1.627381372333102094e-01 1.672947196980417439e-01 1.709501265440697138e-01 1.735268269436310573e-01 1.748715833937162512e-01 1.748657141366723455e-01 1.734343790141690267e-01 1.705544284840287417e-01 1.662603183179402755e-01 1.606475403533579038e-01 1.538729499617293994e-01 1.461512828363049632e-01 1.377470657692479450e-01 1.289611146874487524e-01 1.201110792302725050e-01 1.115064309884117727e-01 1.034204430206528968e-01 9.606534934872569542e-02 8.958110114533326951e-02 8.405004996104471771e-02 7.954541581819123131e-02 7.620804607650878693e-02 7.432448180889048017e-02 7.435465688584792787e-02 7.685014508008336520e-02 8.225836522927898464e-02 9.072108302560184800e-02 1.020069814196591651e-01 1.155900332242934675e-01 1.307731556481110113e-01 1.467807416840941348e-01 1.628098878346428413e-01 1.780577662402832717e-01 1.917404456079461750e-01 2.031105416854374068e-01 2.114759283060345663e-01 2.162194765048080225e-01 2.168191027843438257e-01 2.128674804180082369e-01 2.040913540581072716e-01 1.903717744733892936e-01 1.717699878309320860e-01 1.485736096361610081e-01 1.214119000239313323e-01 9.163390660204184801e-02 6.289588014445542108e-02 4.763535716110169765e-02 6.355903577431355755e-02 9.873611267703165384e-02 1.399959492726535748e-01 1.829814194208912725e-01 2.257820006143144154e-01 2.671616012143596119e-01 3.061530273542092950e-01 3.419513066263539791e-01 3.738856229316974700e-01 4.014144796848178598e-01 4.241270463218557718e-01 4.417445848114380236e-01 4.541195918447701318e-01 4.612318013354957946e-01 4.631809041955795014e-01 4.601762257588223881e-01 4.525238242050732551e-01 4.406116023424581640e-01 4.248930894430478222e-01 4.058705649320572539e-01 3.840781719685645856e-01 3.600656150172231174e-01 3.343829596454646613e-01 3.075669631832580464e-01 2.801292698112213264e-01 2.525467116218367836e-01 2.252538776204870696e-01 1.986380572581664949e-01 1.730366514251761301e-01 1.487372025743533832e-01 1.259803869765982742e-01 1.049667613120444376e-01 8.586902578534369446e-02 6.885356402194584002e-02 5.411864223192151824e-02 4.195975192819811905e-02 3.285207423481055489e-02 2.740117837869637460e-02 2.579248207948225610e-02 2.711956932758019870e-02 2.992277894800302387e-02 3.312188032083741157e-02 3.616298709066670392e-02 3.881671829099868354e-02 4.101657666057376139e-02 4.277317448160562752e-02 4.413157202489700198e-02 4.514953922627973348e-02 4.588605404789312253e-02 4.639514360287833733e-02 4.672276574793134130e-02 4.690557185926342437e-02 4.697089844261348457e-02 4.693756298097709334e-02 4.681714870120529809e-02 4.661552789095198268e-02 4.633442649085247472e-02 4.597288475674269487e-02 4.552851987348488505e-02 4.499854255161679639e-02 4.438051698602984291e-02 4.367288017005196282e-02 4.287525265659380275e-02 4.198858016497010459e-02
4.180390651586237544e-02 4.091617370060850883e-02 3.981044236896222333e-02 3.849685896405324187e-02 3.699528537863327332e-02 3.533839023280443969e-02 3.357571240954600883e-02 3.177878073697422423e-02 3.004685899581212988e-02 2.851152214241719357e-02 2.733563540327089980e-02 2.669938668150953487e-02 2.676771056862996614e-02 2.764638163064076989e-02 2.935156590340507604e-02 3.181444621394055594e-02 3.491440320944853154e-02 3.851591116123593422e-02 4.249288673745767880e-02 4.673960992352253069e-02 5.117370321029421354e-02 5.573590696047366760e-02 6.038904975890092147e-02 6.511695673695336306e-02 6.992320912007364553e-02 7.482933782365752684e-02 7.987196916803407376e-02 8.509854212392803374e-02 9.056144950259720217e-02 9.631078802503913183e-02 1.023862681720604240e-01 1.088091326303426420e-01 1.155750596684187448e-01 1.226489336816335013e-01 1.299620820210377059e-01 1.374122071162003078e-01 1.448659037544640094e-01 1.521634219705479685e-01 1.591252332168512917e-01 1.655599500846515193e-01 1.712731887382889229e-01 1.760770064584245287e-01 1.797995700111672535e-01 1.822947061429826543e-01 1.834509555409153114e-01 1.831997018358594020e-01 1.815218826279968722e-01 1.784527125572618611e-01 1.740837603285435298e-01 1.685616276910217037e-01 1.620824006731641787e-01 1.548810434320187501e-01 1.472151159950910171e-01 1.393428460530529711e-01 1.314969509970599915e-01 1.238578290390233844e-01 1.165324562975001144e-01 1.095474051552097206e-01 1.028643195129626542e-01 9.642333073039592584e-02 9.021556208211041483e-02 8.438161402811159006e-02 7.932498632223317081e-02 7.580147564383836467e-02 7.487960178063812755e-02 7.762997671499224928e-02 8.461484007293390563e-02 9.561176206301644220e-02 1.098108167616430736e-01 1.261761377844846377e-01 1.436665782991166096e-01 1.613048382635556000e-01 1.781820842559939111e-01 1.934510182080301510e-01 2.063244551932121862e-01 2.160814750711434196e-01 2.220792044072390781e-01 2.237679357385260748e-01 2.207078624412916745e-01 2.125865283910220171e-01 1.992373256049801700e-01 1.806619711830716180e-01 1.570671029549220166e-01 1.289499513464941460e-01 9.737569550619275260e-02 6.520624111752217067e-02 4.377610826097414615e-02 5.760411364048149963e-02 9.527015765960979155e-02 1.396954937747359182e-01 1.860546305119270272e-01 2.323932712889504038e-01 2.774367462049555089e-01 3.201607182852352351e-01 3.596900431980424306e-01 3.952768469282431640e-01 4.263006549264922174e-01 4.522738024202321849e-01 4.728462389579960456e-01 4.878074425695553828e-01 4.970846019178638553e-01 5.007369189457107073e-01 4.989462738085825855e-01 4.920047331228674659e-01 4.802995307249285917e-01 4.642962324606661473e-01 4.445208262344054195e-01 4.215414649185523221e-01 3.959505410736260389e-01 3.683476970879019929e-01 3.393242808870981508e-01 3.094496545674912946e-01 2.792596602232201852e-01 2.492474536487752079e-01 2.198568443222251312e-01 1.914782461512261058e-01 1.644473774605618721e-01 1.390470097320310183e-01 1.155124818080134896e-01 9.404266575355661739e-02 7.482027413145042605e-02 5.805023815799962433e-02 4.403350243464621006e-02 3.329125708482679608e-02 2.662100177061106979e-02 2.450499119712355039e-02 2.594865893507954102e-02 2.904684288998281988e-02 3.243254298512065342e-02 3.546643199615709396e-02 3.791687103305811657e-02 3.974160102082324730e-02 4.098412908816224248e-02 4.172573571592778224e-02 4.206175565466487715e-02 4.208877369425034765e-02 4.189710659811141796e-02 4.156614430929998077e-02 4.116150596496839092e-02 4.073358465338496742e-02 4.031731001575866030e-02 3.993301285483243090e-02 3.958822029138182874e-02 3.928011679349896479e-02 3.899833812802989963e-02 3.872775959472336826e-02 3.845099985913489476e-02 3.815046252047925301e-02 3.780984492253967183e-02 3.741513086104153452e-02 3.695513893252778265e-02
4.267314195232313478e-02 4.183337266006929150e-02 4.082556472208100085e-02 3.967010876497333027e-02 3.839726611149497232e-02 3.704918397440021272e-02 3.568192903117993475e-02 3.436706338080086631e-02 3.319182144408384938e-02 3.225638043445536174e-02 3.166646790517116394e-02 3.152048063400515049e-02 3.189309914931620638e-02 3.282099491847630113e-02 3.429722163452194467e-02 3.627694250993544756e-02 3.869114351609776598e-02 4.146216594964882013e-02 4.451650940773077547e-02 4.779348488326468775e-02 5.125030834131677482e-02 5.486470835833231335e-02 5.863578846225765001e-02 6.258338701797414028e-02 6.674582232428795392e-02 7.117579223853115478e-02 7.593432420698645324e-02 8.108299973964605556e-02 8.667510154877280937e-02 9.274669063060864138e-02 9.930875528020076393e-02 1.063414126990351455e-01 1.137907500545822931e-01 1.215684272140399036e-01 1.295537909898596407e-01 1.375980540834713384e-01 1.455300597363997084e-01 1.531632188411566065e-01 1.603032981173015958e-01 1.667568080716258228e-01 1.723397684496875693e-01 1.768866169293174806e-01 1.802589826460269662e-01 1.823539793202463011e-01 1.831115898154012656e-01 1.825206175831465549e-01 1.806225710074376989e-01 1.775127267092517502e-01 1.733375018257892197e-01 1.682871967418120840e-01 1.625832463554829910e-01 1.564595118521880102e-01 1.501380829761889690e-01 1.438017034330753008e-01 1.375671184870759234e-01 1.314656307118376721e-01 1.254377166013632694e-01 1.193468060261621000e-01 1.130137997205315353e-01 1.062708382463115608e-01 9.903292922217796224e-02 9.139048655011181022e-02 8.373186101384078039e-02 7.689733996679430639e-02 7.229400397057432481e-02 7.170341467479106334e-02 7.648152104808450535e-02 8.669089288667407300e-02 1.012324227572301005e-01 1.186300682239438686e-01 1.375161640748395753e-01 1.567241463711316063e-01 1.752448078874389581e-01 1.921770396936429426e-01 2.067005178016255995e-01 2.180673500612934634e-01 2.256059227100687958e-01 2.287318469738628401e-01 2.269627484538888074e-01 2.199349973287720861e-01 2.074216925675912704e-01 1.893530957192116337e-01 1.658454379991098904e-01 1.372598923964519491e-01 1.043822656396221349e-01 6.922783166613918904e-02 4.051960388994788054e-02 4.938210079851251127e-02 8.921409795114378094e-02 1.366511934672916262e-01 1.862313150031250641e-01 2.359754672992485924e-01 2.845783475219308412e-01 3.309599895697886707e-01 3.741741334589616108e-01 4.133940159887721788e-01 4.479181030645269512e-01 4.771798248956459765e-01 5.007558473885805883e-01 5.183707604598321028e-01 5.298973986158078686e-01 5.353526676130102580e-01 5.348891373512626446e-01 5.287829109893703583e-01 5.174184433004406225e-01 5.012710780881490802e-01 4.808881159616349987e-01 4.568692181108275907e-01 4.298469068957044836e-01 4.004678484962425622e-01 3.693755055096736295e-01 3.371946375382181560e-01 3.045180151276246638e-01 2.718956072529814527e-01 2.398264172618042034e-01 2.087530943973204545e-01 1.790594684539978665e-01 1.510713066730688670e-01 1.250610182067273257e-01 1.012580845816588304e-01 7.986958023540563500e-02 6.112158268200491157e-02 4.534730656289896744e-02 3.316633145031651353e-02 2.566666091007669195e-02 2.367410051345922306e-02 2.585595874444778300e-02 2.966334676624307956e-02 3.348565158143045756e-02 3.666742809627501071e-02 3.900874853109830703e-02 4.050284165471119968e-02 4.122704852896758726e-02 4.129602114715558853e-02 4.083967158001757664e-02 3.999157064114695209e-02 3.888199781680685974e-02 3.763304448765266569e-02 3.635450300711897537e-02 3.513997441108749481e-02 3.406316525255331101e-02 3.317484191869716353e-02 3.250126152420061004e-02 3.204487759907713451e-02 3.178761058113295512e-02 3.169617889076253858e-02 3.172835442971596448e-02 3.183888242130298446e-02 3.198416895652671926e-02 3.212539352994520092e-02 3.223015613481968605e-02
4.276151126726236013e-02 4.196799689565500202e-02 4.106464107030983329e-02 4.008093765878802117e-02 3.905505321969502536e-02 3.803426121836200879e-02 3.707461247306812618e-02 3.623933671837249043e-02 3.559544213381594241e-02 3.520822171976570325e-02 3.513403551383274120e-02 3.541272770591456787e-02 3.606184359510535009e-02 3.707470859746928721e-02 3.842318707449050158e-02 4.006425660296817487e-02 4.194848908110980490e-02 4.402856946801927268e-02 4.626669333025040798e-02 4.864040013384973021e-02 5.114675539016864947e-02 5.380479030816657376e-02 5.665591798831211973e-02 5.976187553906116279e-02 6.319977218322996027e-02 6.705417278974584727e-02 7.140679948804649901e-02 7.632517858792470244e-02 8.185203568541984942e-02 8.799715223702332667e-02 9.473274401949843826e-02 1.019925301891993763e-01 1.096739431210825289e-01 1.176426116783008402e-01 1.257383002642191716e-01 1.337817237603317333e-01 1.415819110689452709e-01 1.489439637606786715e-01 1.556771317166607826e-01 1.616031237707258039e-01 1.665645161071549474e-01 1.704330364651531760e-01 1.731174001264725315e-01 1.745702576639957260e-01 1.747936823030964704e-01 1.738424732307291276e-01 1.718243842764789475e-01 1.688962318978471655e-01 1.652547670598575602e-01 1.611213637127850984e-01 1.567202145543122038e-01 1.522510673508089551e-01 1.478595964554259290e-01 1.436107637798308134e-01 1.394718264859339252e-01 1.353107467764347316e-01 1.309124221906037000e-01 1.260108567774937405e-01 1.203325704843871413e-01 1.136469743324449305e-01 1.058235158889925392e-01 9.690308648294820859e-02 8.720326865912184089e-02 7.749163858729542220e-02 6.924467463644998211e-02 6.479646560211614614e-02 6.662353060713199771e-02 7.555061593593398461e-02 9.022293181994681111e-02 1.085518649239780170e-01 1.287537179705591506e-01 1.494637269653072142e-01 1.695903009829927421e-01 1.881977225810473886e-01 2.044454571488388273e-01 2.175644164126182556e-01 2.268538966266922807e-01 2.316898190006158043e-01 2.315390898422021171e-01 2.259771074444932026e-01 2.147067678826998227e-01 1.975786713061671862e-01 1.746150127355741988e-01 1.460484337697856572e-01 1.124242756337780064e-01 7.503895598794325938e-02 3.931873963448577480e-02 3.920583953693861784e-02 8.093723602760011238e-02 1.312319288275856921e-01 1.838220870053351996e-01 2.367596841680196795e-01 2.887269748671293379e-01 3.385947329680244478e-01 3.853482479243190983e-01 4.280832436626375026e-01 4.660179831764767466e-01 4.985075530594089144e-01 5.250556236184563685e-01 5.453218566826194547e-01 5.591242887776567416e-01 5.664366128788096422e-01 5.673806524835123266e-01 5.622145746935255373e-01 5.513175617850216703e-01 5.351717683089721733e-01 5.143424413227426495e-01 4.894570818897847619e-01 4.611844840313722438e-01 4.302144113363572941e-01 3.972385706835054875e-01 3.629334267948930437e-01 3.279452808552039689e-01 2.928779222626319845e-01 2.582830679968547982e-01 2.246537482255142604e-01 1.924208136259147328e-01 1.619529012323375483e-01 1.335606720347285170e-01 1.075073679671110921e-01 8.403096426952240405e-02 6.339202636922047773e-02 4.598568556977143673e-02 3.260482064754924997e-02 2.479197061207668099e-02 2.370855594689784754e-02 2.721399542608235467e-02 3.202553914527144635e-02 3.645377879075863831e-02 3.991159749833908532e-02 4.225566857180667463e-02 4.351750695263368468e-02 4.380259519445445920e-02 4.324907954392897408e-02 4.200900633906463899e-02 4.023913488107921932e-02 3.809632722062290811e-02 3.573527831496665225e-02 3.330724547083758341e-02 3.095850974899982261e-02 2.882697249942210715e-02 2.703505400493134633e-02 2.567790782632686439e-02 2.480899297173120091e-02 2.442941102753864654e-02 2.448864702131819601e-02 2.489866645937246006e-02 2.555492792050377548e-02 2.635515196156308290e-02 2.721080621476623662e-02 2.805147678342094497e-02
4.211327588833572305e-02 4.137494054496616835e-02 4.059220787503139277e-02 3.980187504456330488e-02 3.904673256294265843e-02 3.837415206928263683e-02 3.783355972643283327e-02 3.747270220797815909e-02 3.733294349273282714e-02 3.744428902808344395e-02 3.782122826408768762e-02 3.846054602999055688e-02 3.934183237996990989e-02 4.043068081313978129e-02 4.168389739140207495e-02 4.305576387507210889e-02 4.450452556362315126e-02 4.599859135525407455e-02 4.752219332067095930e-02 4.908031669250449008e-02 5.070255569499877019e-02 5.244523322532899240e-02 5.439077482061554364e-02 5.664318231881020071e-02 5.931882418425513809e-02 6.253286496451802845e-02 6.638328458572761992e-02 7.093577790470158295e-02 7.621289920100560167e-02 8.218937544184852506e-02 8.879341163195257625e-02 9.591228605346384384e-02 1.034001699071709218e-01 1.110866197715903309e-01 1.187849616663753383e-01 1.263003803448866091e-01 1.334378260600773414e-01 1.400099153217391201e-01 1.458449346813431857e-01 1.507949332761925054e-01 1.547437490603097709e-01 1.576146660383808684e-01 1.593772400465164607e-01 1.600526459550646041e-01 1.597166780800315655e-01 1.584992823235014947e-01 1.565792605648716196e-01 1.541726979680946574e-01 1.515139786670003652e-01 1.488293256400879394e-01 1.463048693095130859e-01 1.440540370582215346e-01 1.420914001106426960e-01 1.403202841129815026e-01 1.385384454843774371e-01 1.364609787157745335e-01 1.337550710600590165e-01 1.300795845863195743e-01 1.251240344227811385e-01 1.186451108105720798e-01 1.105034084696172036e-01 1.007091160520482975e-01 8.949665837966561122e-02 7.747287288409689110e-02 6.592704366727610010e-02 5.735104076391147471e-02 5.543971970371536218e-02 6.255793670430005726e-02 7.724115975857563654e-02 9.646854941744247014e-02 1.179098209433162986e-01 1.400134078964486439e-01 1.616443512942347949e-01 1.818635800730393770e-01 1.998292611774172556e-01 2.147598422039654065e-01 2.259269032899529905e-01 2.326631169280381217e-01 2.343781935663965532e-01 2.305789045249097280e-01 2.208907516381258540e-01 2.050798442680052680e-01 1.830750080559329918e-01 1.549942087118950651e-01 1.211955485762634677e-01 8.246707666672310755e-02 4.149170112787103903e-02 2.752810217989011890e-02 7.092555849358760101e-02 1.238932654541225059e-01 1.791991160210397727e-01 2.350238027927801787e-01 2.900614104631449863e-01 3.431423165912546036e-01 3.931883770037026826e-01 4.392216240832488294e-01 4.803833695806913884e-01 5.159531121132318043e-01 5.453636977614707559e-01 5.682113235759099767e-01 5.842598729897615639e-01 5.934395772904259569e-01 5.958403397484024477e-01 5.917003081429451639e-01 5.813904594071235277e-01 5.653960752582877225e-01 5.442960451976108782e-01 5.187409387840099528e-01 4.894307496243224809e-01 4.570931374725001328e-01 4.224628916601073647e-01 3.862632189798197446e-01 3.491893329186999129e-01 3.118947006471830541e-01 2.749802039448684399e-01 2.389864118133175619e-01 2.043891853966212646e-01 1.715990262777681852e-01 1.409651505482638900e-01 1.127868049070356732e-01 8.733857195396733941e-02 6.492892367230852779e-02 4.605003700085603946e-02 3.177304827453015373e-02 2.431370327771463155e-02 2.493444892025646967e-02 3.011011177865623514e-02 3.603418291511801402e-02 4.114331588246741139e-02 4.496703445034996860e-02 4.742393603859154649e-02 4.858036314324541000e-02 4.856425102069722444e-02 4.752995096962384786e-02 4.564199421867076029e-02 4.306707073424358156e-02 3.997030901535868902e-02 3.651442549306648661e-02 3.286139045363967170e-02 2.917680448960656425e-02 2.563723695769961480e-02 2.243944056978496027e-02 1.980500396184730130e-02 1.796192528623617723e-02 1.707814157087575446e-02 1.716589229191849489e-02 1.805434718948371181e-02 1.947715414394491848e-02 2.118097782065014520e-02 2.297459996258166201e-02 2.472927072050474032e-02
4.079655191526867369e-02 4.013484081250617147e-02 3.950065057017538434e-02 3.893536992985541928e-02 3.848205904974481145e-02 3.818226316768764950e-02 3.807200937767231397e-02 3.817749997669224460e-02 3.851131571235807266e-02 3.907002331203106305e-02 3.983383011552871916e-02 4.076842150610643367e-02 4.182860158114295318e-02 4.296307645307497619e-02 4.411974455956330782e-02 4.525108332004955380e-02 4.631947806673204077e-02 4.730250133914581934e-02 4.819815818050206951e-02 4.902994050035848483e-02 4.985116082307916585e-02 5.074746491140321586e-02 5.183576801341142903e-02 5.325749516694242708e-02 5.516461766103878533e-02 5.769917068374229296e-02 6.097026843416811226e-02 6.503501517063028925e-02 6.988880882236229997e-02 7.546648239337032382e-02 8.165149452287487342e-02 8.828869923132096065e-02 9.519717690196592697e-02 1.021815187107241868e-01 1.090414323349897796e-01 1.155802024736374278e-01 1.216126241312841527e-01 1.269728471908504186e-01 1.315223253416795413e-01 1.351578274693845949e-01 1.378192513190268365e-01 1.394967520838212849e-01 1.402364256560073297e-01 1.401434345294369499e-01 1.393810319637489581e-01 1.381635135048190077e-01 1.367409678875620149e-01 1.353743165825355421e-01 1.343011381336186583e-01 1.336963481212436466e-01 1.336358432231934124e-01 1.340731437416455563e-01 1.348364902949464317e-01 1.356472318515702102e-01 1.361534565095282867e-01 1.359695938733059550e-01 1.347139722262427342e-01 1.320399581269807721e-01 1.276599212322477306e-01 1.213638456732331200e-01 1.130364145607493515e-01 1.026794063554752751e-01 9.045377583826813561e-02 7.677762095726060887e-02 6.258180258953802144e-02 4.998685038108476725e-02 4.347904946160958267e-02 4.812123537904389181e-02 6.284447256168247675e-02 8.302950055152244491e-02 1.056205020383016446e-01 1.289457119457983469e-01 1.518986168647776247e-01 1.735806376783307348e-01 1.931713609946390242e-01 2.098862894648142186e-01 2.229708460745689624e-01 2.317114510803025829e-01 2.354554114936439624e-01 2.336352345780061124e-01 2.257944658426262463e-01 2.116128871578222825e-01 1.909296136068327487e-01 1.637640785300832624e-01 1.303398463609645452e-01 9.114237163960078880e-02 4.730609072266556137e-02 1.521177797172500006e-02 5.981228209279603608e-02 1.151674536709323127e-01 1.727784755164786523e-01 2.310766712415766588e-01 2.887872490337335396e-01 3.447072448866047578e-01 3.977004889148387234e-01 4.467205042395216985e-01 4.908365872190031953e-01 5.292570746935912895e-01 5.613476354940462043e-01 5.866436494736838592e-01 6.048563396767404621e-01 6.158727264012687774e-01 6.197497811554695257e-01 6.167034004328220131e-01 6.070929997720192484e-01 5.914026493212761748e-01 5.702197353421031289e-01 5.442121420594708825e-01 5.141049114526464736e-01 4.806572632513245735e-01 4.446407531465060292e-01 4.068192245601474633e-01 3.679310795836711612e-01 3.286742706227223643e-01 2.896943119832213753e-01 2.515755549185960671e-01 2.148360078658263228e-01 1.799262228479778514e-01 1.472334840739261130e-01 1.170945083834132039e-01 8.982557041152043620e-02 6.579700125793139232e-02 4.564035679626811393e-02 3.084609972736494440e-02 2.451841528636250489e-02 2.741385918464678273e-02 3.431529191856964867e-02 4.133020422979122310e-02 4.713788929887920143e-02 5.138641275255510787e-02 5.404837011378086503e-02 5.521930884364267128e-02 5.504617817336505264e-02 5.369732573941347897e-02 5.134793593425495545e-02 4.817219375060335235e-02 4.433893673410644470e-02 4.000956116270475149e-02 3.533789075672541524e-02 3.047248625284393678e-02 2.556313042783572853e-02 2.077617069100872946e-02 1.633090711726941160e-02 1.258405885604025991e-02 1.016403608698700743e-02 9.796765989930485488e-03 1.137154287574800374e-02 1.398047800865580628e-02 1.692061336275689151e-02 1.984941713283182654e-02 2.261023972645799865e-02
3.890432121731680210e-02 3.835538295646564316e-02 3.791132872896054579e-02 3.761404237668324047e-02 3.750102828876014649e-02 3.760107222619542278e-02 3.793013193300299318e-02 3.848834846120840342e-02 3.925890242328403112e-02 4.020897707173019808e-02 4.129255141401101670e-02 4.245439564068651667e-02 4.363459959751235517e-02 4.477316385843501528e-02 4.581446303193764669e-02 4.671162292842814812e-02 4.743098209318628161e-02 4.795682856850942699e-02 4.829651314682604363e-02 4.848580802449162230e-02 4.859392780199546513e-02 4.872686960732263567e-02 4.902669632872334177e-02 4.966353765510231333e-02 5.081758398828881834e-02 5.265162030291523076e-02 5.528038016146618466e-02 5.874725019659258335e-02 6.301669679227202281e-02 6.798282600323755920e-02 7.348744796975187343e-02 7.933983273167125039e-02 8.533355663546524084e-02 9.125945002459198707e-02 9.691560028276101357e-02 1.021157813231845790e-01 1.066973763875233572e-01 1.105293977414099071e-01 1.135207982754804640e-01 1.156289300575606693e-01 1.168676663473818128e-01 1.173142707915886540e-01 1.171134744202762951e-01 1.164763698951174348e-01 1.156708206195343758e-01 1.149997301607417061e-01 1.147649481283430084e-01 1.152190840278354833e-01 1.165146109674919522e-01 1.186653589303395401e-01 1.215340356799591431e-01 1.248494706711514440e-01 1.282453581481366733e-01 1.313065872546300139e-01 1.336115622729069918e-01 1.347648525485569404e-01 1.344194752949569305e-01 1.322905708567727601e-01 1.281628621080824759e-01 1.218942558544376803e-01 1.134181203036237484e-01 1.027479406766822478e-01 8.999189181608968635e-02 7.539728581867424784e-02 5.949082940653818014e-02 4.357959045101879314e-02 3.165231439141528297e-02 3.267202590333372070e-02 4.775588539438957447e-02 6.906103568632233902e-02 9.264318549106140277e-02 1.169102276545163771e-01 1.408968200848750296e-01 1.637951895390066803e-01 1.848269336502223192e-01 2.032109856868869191e-01 2.181660531203319375e-01 2.289286459990511335e-01 2.347791822274204743e-01 2.350720650652747823e-01 2.292667768129599548e-01 2.169575272623220363e-01 1.978993520922682492e-01 1.720289878922350857e-01 1.394796212191969087e-01 1.005910656612092335e-01 5.593562162760331441e-02 7.617278157461378034e-03 4.848265484431445171e-02 1.056573210832212756e-01 1.650029965608483251e-01 2.252436854656056919e-01 2.851275114278828959e-01 3.434169369870794797e-01 3.989210499519327269e-01 4.505301484165988857e-01 4.972473656875572301e-01 5.382154439381701128e-01 5.727376127893700763e-01 6.002919901225591826e-01 6.205392931889829322e-01 6.333239758049705737e-01 6.386691937014991050e-01 6.367662382226783047e-01 6.279592623720589017e-01 6.127262494196796805e-01 5.916572430325851562e-01 5.654308725039159933e-01 5.347901731669770786e-01 5.005186286333060952e-01 4.634172577546444294e-01 4.242834459515815726e-01 3.838920896167932195e-01 3.429794973453194062e-01 3.022303907332434258e-01 2.622682993541126106e-01 2.236497067323107990e-01 1.868626112897602831e-01 1.523310755903349301e-01 1.204299077330727719e-01 9.152136740522030800e-02 6.605181306701991828e-02 4.484189696806555048e-02 2.997803332040344451e-02 2.555020685420857085e-02 3.093264048126778340e-02 3.944057766044549440e-02 4.747809180433156667e-02 5.397924538171692405e-02 5.869058557402993814e-02 6.162734703201956654e-02 6.290867231185076625e-02 6.269800961092338032e-02 6.117717558737995054e-02 5.853312086012538162e-02 5.495030149102789890e-02 5.060592496859376427e-02 4.566689557943712230e-02 4.028790721939609631e-02 3.461042575530070414e-02 2.876251428597506599e-02 2.285980351311482986e-02 1.700906570941988424e-02 1.132173634945926599e-02 5.995114266846590136e-03 2.523904663852112595e-03 5.586513340287134824e-03 1.004964205947994106e-02 1.434500550074087333e-02 1.832242101083240635e-02 2.194295470241861001e-02
3.655650263823649604e-02 3.617353159319414840e-02 3.597618846713270674e-02 3.600069973896310310e-02 3.627142299686959837e-02 3.679680136336394014e-02 3.756709699685329557e-02 3.855444104714659398e-02 3.971506331800106482e-02 4.099302177361124205e-02 4.232458236126847295e-02 4.364258088670053271e-02 4.488043577973484244e-02 4.597578674773279001e-02 4.687392562532902152e-02 4.753126631579762673e-02 4.791910741830587156e-02 4.802790026459711342e-02 4.787213941864580657e-02 4.749578618681010722e-02 4.697769963463363507e-02 4.643571429620983043e-02 4.602667588278806787e-02 4.593831055192978269e-02 4.636876120557173464e-02 4.749345841818683467e-02 4.942726844272247316e-02 5.219692182717965145e-02 5.573575064401615348e-02 5.990009074979685266e-02 6.449619911343852652e-02 6.930629103156656090e-02 7.410843033450828510e-02 7.869039717211863405e-02 8.285979333550237691e-02 8.645259408143846080e-02 8.934160475299909865e-02 9.144555990991914962e-02 9.273904704433916235e-02 9.326291410256809522e-02 9.313408453556812350e-02 9.255245026810926534e-02 9.180051745993791923e-02 9.122908980420246783e-02 9.122137836862266591e-02 9.213244243169992076e-02 9.421374755608437346e-02 9.754832170493142607e-02 1.020247878612875470e-01 1.073597877095455733e-01 1.131529594338986228e-01 1.189487621443979931e-01 1.242874406959533079e-01 1.287399670715111966e-01 1.319292246670823454e-01 1.335414791913768495e-01 1.333313061483275552e-01 1.311218729593218724e-01 1.268016594082538029e-01 1.203184493056241727e-01 1.116716358487490623e-01 1.009045120655415045e-01 8.809955419296328083e-02 7.338331118998973890e-02 5.696127735395432184e-02 3.927822649518376147e-02 2.205389859619033902e-02 1.664872542699065081e-02 3.316269942101214563e-02 5.571538409606528047e-02 7.989795422896338317e-02 1.046342336833531034e-01 1.292226668523993593e-01 1.529792734946288923e-01 1.751736187575079207e-01 1.950249689675816189e-01 2.117194813507307094e-01 2.244379386369231288e-01 2.323894407535013196e-01 2.348479373421498428e-01 2.311889434344326366e-01 2.209240383536075769e-01 2.037310361607496678e-01 1.794781359834251577e-01 1.482411053119453981e-01 1.103146827731426999e-01 6.623298013427152131e-02 1.719164567936209975e-02 3.834939945577944820e-02 9.603196853083645346e-02 1.563254923191154111e-01 2.178541454744167827e-01 2.793153968108602614e-01 3.394193539753055378e-01 3.969187895305795188e-01 4.506449233496861440e-01 4.995407822590767766e-01 5.426897516270206001e-01 5.793381260673153843e-01 6.089110072824561737e-01 6.310212962693155792e-01 6.454718703353093945e-01 6.522513330566652723e-01 6.515239731084399022e-01 6.436147602850026406e-01 6.289903408707201438e-01 6.082370699073581521e-01 5.820371380936596450e-01 5.511438220247186770e-01 5.163568163700660296e-01 4.784985051427404490e-01 4.383919074127685667e-01 3.968409029630931562e-01 3.546132200785260258e-01 3.124265709153596915e-01 2.709382834364827408e-01 2.307388723006424391e-01 1.923503826802288319e-01 1.562314917547598658e-01 1.227946802276978777e-01 9.245122363300249668e-02 6.573682437273942192e-02 4.371658746938801576e-02 2.927426700600095980e-02 2.735305856796429666e-02 3.513966045164225449e-02 4.508653592274152605e-02 5.407489138185340993e-02 6.125673690396419430e-02 6.645472490518058994e-02 6.971663967014338215e-02 7.118023670464125596e-02 7.102288695236196048e-02 6.943880821959713678e-02 6.662696434185867711e-02 6.278381776202193731e-02 5.809866643603325831e-02 5.275058232289379923e-02 4.690650070432072355e-02 4.072028734904478697e-02 3.433286528185987285e-02 2.787398509975590882e-02 2.146781840202671363e-02 1.525139081945899033e-02 9.456019969757315652e-03 4.977058484085533294e-03 5.426965239658607804e-03 9.620453896946580541e-03 1.422506422426641527e-02 1.862890340752510268e-02 2.269956885386284484e-02
3.390361423405461455e-02 3.375874451955755695e-02 3.387915721435191818e-02 3.428659402131804118e-02 3.498326500625473928e-02 3.595041611587745933e-02 3.714981481235406918e-02 3.852747887986707198e-02 4.001848236855726909e-02 4.155177508052175506e-02 4.305440262610860103e-02 4.445498069607110858e-02 4.568657800585102652e-02 4.668928479376964480e-02 4.741275340094214252e-02 4.781896120986517396e-02 4.788540256823147628e-02 4.760887294555172372e-02 4.700994272469215945e-02 4.613806611345373093e-02 4.507690407618732825e-02 4.394864818753629193e-02 4.291470336198298374e-02 4.216821419450406117e-02 4.191310705454200786e-02 4.232788143542121767e-02 4.352241198931804111e-02 4.550637628316394484e-02 4.818548468508350446e-02 5.138468966255348158e-02 5.488298552827875626e-02 5.844485842014709304e-02 6.184263512760926340e-02 6.487115573012856851e-02 6.735841547753797232e-02 6.917528184282109582e-02 7.024627928485048523e-02 7.056254757135066447e-02 7.019730450690181423e-02 6.932284233457926270e-02 6.822512748702504182e-02 6.730615216133066514e-02 6.705613943624511020e-02 6.797621247425778002e-02 7.045475871351288000e-02 7.464775589169772574e-02 8.043407979838279598e-02 8.746603826692538053e-02 9.526715735613421054e-02 1.033202948929190929e-01 1.111240025914569524e-01 1.182223203061086997e-01 1.242194706756269418e-01 1.287873778755191656e-01 1.316695698306912521e-01 1.326823698727365719e-01 1.317131247966579211e-01 1.287149389655647957e-01 1.236975876457397511e-01 1.167147692261874814e-01 1.078485230830939084e-01 9.719239524770720284e-02 8.483564158239415010e-02 7.085121964306709264e-02 5.529030774060492148e-02 3.818544612663531818e-02 1.956335411166643459e-02 6.261252307816769173e-04 2.204003510638844268e-02 4.478343476946649443e-02 6.853104250267995357e-02 9.292580054931903755e-02 1.174882426782382638e-01 1.416167465309129958e-01 1.645988811990086453e-01 1.856327894331570860e-01 2.038570562033654165e-01 2.183870507183810206e-01 2.283554469962708333e-01 2.329545103363291625e-01 2.314777704565998684e-01 2.233588999584479595e-01 2.082060524611966112e-01 1.858308634926249259e-01 1.562739408608453673e-01 1.198392140324266442e-01 7.721843912752536510e-02 3.089335760436402040e-02 3.180400493678735285e-02 8.701616362280079064e-02 1.471919598581701294e-01 2.092306208041280202e-01 2.715890706768824825e-01 3.328820013152986590e-01 3.917969734872802090e-01 4.471081146711655130e-01 4.977040376203609728e-01 5.426153092557098878e-01 5.810373098104584244e-01 6.123469048093562739e-01 6.361123279943429187e-01 6.520962120904689741e-01 6.602520794817502425e-01 6.607148884341215167e-01 6.537864423216368515e-01 6.399166155716151660e-01 6.196814345097911847e-01 5.937590787086072242e-01 5.629048454091831744e-01 5.279260544846660075e-01 4.896577741215474289e-01 4.489401290882175100e-01 4.065978268320660227e-01 3.634224172112082152e-01 3.201577115503279058e-01 2.774887647633663135e-01 2.360349535373234275e-01 1.963481707920677610e-01 1.589185849574757670e-01 1.241946383224327710e-01 9.263773397052754710e-02 6.488370258712472527e-02 4.229950387156428127e-02 2.877298652162191966e-02 2.971413415734778379e-02 3.967724911871142734e-02 5.090575544206235592e-02 6.077989031277249848e-02 6.862558841052068814e-02 7.432362953877276468e-02 7.794645051698967375e-02 7.964609362182245578e-02 7.961106060076905688e-02 7.804606731562985233e-02 7.516090366342320639e-02 7.116359550916084853e-02 6.625599308229317141e-02 6.063101198646313889e-02 5.447126282240200706e-02 4.794917284335527274e-02 4.122921508177010419e-02 3.447398147389631184e-02 2.785883891762895928e-02 2.160883863558848636e-02 1.609824154169148952e-02 1.209610133795235333e-02 1.088958733383634143e-02 1.280058765648255277e-02 1.639520464950548415e-02 2.048752407003279555e-02 2.456251099396490958e-02
3.113217571333730394e-02 3.131610818302190541e-02 3.183490477060899049e-02 3.268464925586385406e-02 3.383700586022386075e-02 3.524270422104235773e-02 3.683722928495963833e-02 3.854690796342868236e-02 4.029415916780744455e-02 4.200147998828115958e-02 4.359431190377189430e-02 4.500316725618219021e-02 4.616540716438652381e-02 4.702698129871855925e-02 4.754435020117647737e-02 4.768674481915524677e-02 4.743887909362323740e-02 4.680420781597034036e-02 4.580878669816648707e-02 4.450568934833681878e-02 4.297965376561632689e-02 4.135096485660232080e-02 3.977626418918798340e-02 3.844200516001694545e-02 3.754483067952016362e-02 3.725570151027949445e-02 3.767472287432711148e-02 3.879657758823834568e-02 4.050648504964016183e-02 4.260752524780504064e-02 4.486140451009226759e-02 4.702455446140098999e-02 4.887308990211212262e-02 5.021922319560728071e-02 5.092437301609192141e-02 5.091360670473304290e-02 5.019511237417951383e-02 4.888772549891174518e-02 4.725741233726103024e-02 4.575458145948436972e-02 4.501879313406156186e-02 4.578195968737413385e-02 4.862954207258850248e-02 5.374941795352040919e-02 6.089366971701907355e-02 6.955109798343393768e-02 7.913359263864229443e-02 8.907402763154187442e-02 9.885717924460393768e-02 1.080249548808602938e-01 1.161772468560585275e-01 1.229747358090572812e-01 1.281438881118301398e-01 1.314826296349920209e-01 1.328648950503491522e-01 1.322423786086679709e-01 1.296420498317912839e-01 1.251583169635736015e-01 1.189391897791964858e-01 1.111665233037816003e-01 1.020315462908193277e-01 9.170851055394507734e-02 8.033154577512081895e-02 6.798311146035822261e-02 5.470979857610294012e-02 4.061170989642491624e-02 2.625161409743583321e-02 1.545337469755938935e-02 2.131288185268277041e-02 3.889405014487706813e-02 5.992817198056336198e-02 8.266180802815743800e-02 1.063188394651144730e-01 1.301892600157023294e-01 1.534881154883204757e-01 1.753429071548805174e-01 1.948163657893663692e-01 2.109431907310504728e-01 2.227731157789045180e-01 2.294162062505097077e-01 2.300875128563523442e-01 2.241489113656809085e-01 2.111467990197899436e-01 1.908460439482109472e-01 1.632655662044047717e-01 1.287406406607660425e-01 8.815155688898543285e-02 4.470537444734890009e-02 3.155936054878110547e-02 7.935316631927269437e-02 1.380240950331049210e-01 1.996803980768155906e-01 2.621881967636788269e-01 3.239917227247552378e-01 3.836954488039740485e-01 4.400155848244596823e-01 4.917912838512010221e-01 5.380068763246936836e-01 5.778131882486602366e-01 6.105440574493082861e-01 6.357266207096021748e-01 6.530849652303648556e-01 6.625372929836526037e-01 6.641871059155241008e-01 6.583091679367151228e-01 6.453311657919201805e-01 6.258120881780478983e-01 6.004183794360178350e-01 5.698989089469531644e-01 5.350597390554575616e-01 4.967395830695840453e-01 4.557867320008942014e-01 4.130381072279200594e-01 3.693009824974431976e-01 3.253378367188640707e-01 2.818547927448843415e-01 2.394942634670511050e-01 1.988330123446284681e-01 1.603885576599357876e-01 1.246420670175955037e-01 9.210356118051701846e-02 6.351518940264336277e-02 4.060030180987602572e-02 2.844317539672909859e-02 3.235877062133998144e-02 4.423826286794072665e-02 5.661244468747150121e-02 6.731193526813372685e-02 7.580027569444948432e-02 8.200323964082327499e-02 8.601184859133531591e-02 8.798863573131246452e-02 8.813032974712284306e-02 8.664970485608733397e-02 8.376526219856349209e-02 7.969475084652913321e-02 7.465097216643681866e-02 6.883925531737075665e-02 6.245645837201455053e-02 5.569171978034174325e-02 4.872970107232348080e-02 4.175805168749917307e-02 3.498292231404947356e-02 2.866057447026847116e-02 2.315844177627698897e-02 1.904190369759955689e-02 1.703538750589890516e-02 1.749806114084941772e-02 1.989588639633334266e-02 2.331976571261227399e-02 2.710759047546813447e-02
2.847020359911563506e-02 2.908538240143317133e-02 3.007946461951226808e-02 3.141250284008277605e-02 3.302227324471986719e-02 3.483261938403802577e-02 3.676098417817865588e-02 3.872390698204685594e-02 4.064050630943673997e-02 4.243454277459686452e-02 4.403571456625908487e-02 4.538067866069103035e-02 4.641410713235935570e-02 4.708995086961893783e-02 4.737300030904625231e-02 4.724079105099893844e-02 4.668588539213867211e-02 4.571855320337159245e-02 4.436985601681926739e-02 4.269506622438730414e-02 4.077714447272284826e-02 3.872949115196794301e-02 3.669614447222762504e-02 3.484590389367705349e-02 3.335526275206045915e-02 3.237636024831737347e-02 3.199447127596106999e-02 3.219285590031154692e-02 3.284647426687156702e-02 3.374913469510920638e-02 3.465714162881446819e-02 3.532946750044350243e-02 3.555683745257010031e-02 3.518352222860454681e-02 3.413047255229588461e-02 3.243076341042913646e-02 3.029197640848821718e-02 2.819895528180026145e-02 2.701986351634692862e-02 2.789170962350552910e-02 3.161856055746636168e-02 3.814395961315105582e-02 4.683805636209060347e-02 5.699694935219775521e-02 6.801719837550830594e-02 7.938640996741780365e-02 9.064865774674375765e-02 1.013847578135823463e-01 1.112072486640335311e-01 1.197646342327176178e-01 1.267507195709645929e-01 1.319162615146600992e-01 1.350809543657000567e-01 1.361441526796937362e-01 1.350928866870287348e-01 1.320057567436042911e-01 1.270512566926075559e-01 1.204790185558581861e-01 1.126024882101330643e-01 1.037718734869451376e-01 9.433737069733554026e-02 8.460556154374805626e-02 7.479756524107868121e-02 6.502678787011949291e-02 5.532791574690848480e-02 4.579567204655472096e-02 3.697004447005938083e-02 3.074119605594425805e-02 3.102418412655051291e-02 4.001295112553625299e-02 5.543194600041320697e-02 7.471564491684437592e-02 9.632534653630460408e-02 1.191605419815763983e-01 1.422133908454766282e-01 1.644589628084466293e-01 1.848399040152439166e-01 2.022881433183579825e-01 2.157619574384765371e-01 2.242890181810281713e-01 2.270105447850757352e-01 2.232237305595152488e-01 2.124212128489074702e-01 1.943289798916013333e-01 1.689512020724349139e-01 1.366568355687104996e-01 9.847848895131205982e-02 5.789770706716113047e-02 3.740669013924484421e-02 7.370859436590454505e-02 1.292004005122643906e-01 1.894889312563653450e-01 2.513517941499808783e-01 3.129546890939995940e-01 3.727918217123449840e-01 4.295176654522904203e-01 4.819259618362788933e-01 5.289612781252690521e-01 5.697364674590660316e-01 6.035479058770633065e-01 6.298856075335577120e-01 6.484372178277851839e-01 6.590857582691443950e-01 6.619014858637137788e-01 6.571285363004807367e-01 6.451672162046464543e-01 6.265529246875471969e-01 6.019327337212121432e-01 5.720406515560688687e-01 5.376725437046744327e-01 4.996616025385992033e-01 4.588551508321370709e-01 4.160934498738840803e-01 3.721910759428755378e-01 3.279213557094358134e-01 2.840043597256744490e-01 2.410991527671499102e-01 1.998016762372880895e-01 1.606516417171158229e-01 1.241580377824754861e-01 9.087477005867086732e-02 6.164973231485212923e-02 3.860879938438729897e-02 2.820093161120516140e-02 3.502550304556297650e-02 4.857688285398625155e-02 6.197634240475696776e-02 7.344096856049774080e-02 8.254510552902215303e-02 8.925005187596948830e-02 9.366062573568317839e-02 9.594644620038281224e-02 9.630955027146555214e-02 9.496807282222785584e-02 9.214665842758641701e-02 8.807028721500952118e-02 8.296022141401798722e-02 7.703157871113301691e-02 7.049244290912938526e-02 6.354474124992712247e-02 5.638752598824083029e-02 4.922396691437091326e-02 4.227447048903888033e-02 3.579970626790477534e-02 3.013623225113779350e-02 2.573069345550318618e-02 2.309616664979977085e-02 2.255822557790884003e-02 2.393110164057078021e-02 2.660987421787334301e-02 2.996759769448061744e-02
[truncated: 173,651 more chars]
