# Supplementary material for: Intelligent wireless power transfer via a 2-bit compact reconfigurable transmissive-metasurface-based router
Source: Nat Commun. 2024 Apr 1;15:2807. doi: 10.1038/s41467-024-46984-4 (PMC10984985; doi:10.1038/s41467-024-46984-4)
Supplement: Supplementary file 12 — Source Data [file 41467_2024_46984_MOESM12_ESM.zip › source_data/figure_s21b.txt]

# x = -487.50:487.50:151
# y = -487.50:487.50:151
4.363862851231958828e-02 4.294343394883148868e-02 4.229832637792067113e-02 4.174334765731137209e-02 4.132306406856550707e-02 4.108642237856075657e-02 4.108623715284513006e-02 4.137813851560364492e-02 4.201886406445581867e-02 4.306391937653172158e-02 4.456483358214944485e-02 4.656641556534284188e-02 4.910446483667951778e-02 5.220425738869510779e-02 5.587987004240490413e-02 6.013416187916700850e-02 6.495911005933099891e-02 7.033621994345540251e-02 7.623683900561276094e-02 8.262232639441921545e-02 8.944411851754613396e-02 9.664377431487571057e-02 1.041530917189533167e-01 1.118943744501128823e-01 1.197809080001117910e-01 1.277176825705068353e-01 1.356023819443555878e-01 1.433266415138965688e-01 1.507775656483932303e-01 1.578394836710350913e-01 1.643959144004848161e-01 1.703317011687008609e-01 1.755352723099710688e-01 1.799009763350960245e-01 1.833314364697129217e-01 1.857398661158599362e-01 1.870522852851661810e-01 1.872095783456525497e-01 1.861693357050636932e-01 1.839074264906353229e-01 1.804192560448007188e-01 1.757206713373488938e-01 1.698484894955134827e-01 1.628606401003790949e-01 1.548359316771236449e-01 1.458734787950945189e-01 1.360918619681709130e-01 1.256281449308818965e-01 1.146369559428509766e-01 1.032899767440117605e-01 9.177642306157655916e-02 8.030553449630853380e-02 6.911286984396208810e-02 5.847347641581656513e-02 4.872632894933987685e-02 4.031169997346298328e-02 3.379794813097858341e-02 2.978969453572536188e-02 2.855892502982718129e-02 2.965445655851173604e-02 3.212489434269713562e-02 3.507936930045741503e-02 3.792774120506635371e-02 4.034317867995574486e-02 4.217517220136651757e-02 4.338843451366328902e-02 4.402791208029537690e-02 4.419877912622947880e-02 4.405278287232040901e-02 4.377484230509549185e-02 4.356528373351049865e-02 4.361510308399099006e-02 4.407584493178108576e-02 4.503156768737047455e-02 4.648356718954177458e-02 4.835434544781928856e-02 5.050778346421491705e-02 5.277576371147472273e-02 5.498213138168329961e-02 5.695979462711499991e-02 5.856103849729507593e-02 5.966295357066781629e-02 6.016997197535659675e-02 6.001498539121875170e-02 5.916002486925873299e-02 5.759721202172256999e-02 5.535066656366359472e-02 5.248027252370528889e-02 4.908868191238912465e-02 4.533363546775558833e-02 4.144812161037898096e-02 3.776874171352533061e-02 3.476049518173535136e-02 3.299272984036783624e-02 3.299068653614407876e-02 3.498508597724209190e-02 3.879677266084432391e-02 4.399203066836086112e-02 5.010456398410333134e-02 5.674425198310491247e-02 6.361029776920208711e-02 7.047215387140286225e-02 7.714898803720678100e-02 8.349497490508606123e-02 8.939001223263315365e-02 9.473416333975206993e-02 9.944442979458679999e-02 1.034529276166759187e-01 1.067058871907453216e-01 1.091631171326734040e-01 1.107977062507126825e-01 1.115958195846355194e-01 1.115564962261676313e-01 1.106913912421661483e-01 1.090244290512796116e-01 1.065913553920478513e-01 1.034391921809371950e-01 9.962561584538232040e-02 9.521829656333583025e-02 9.029425471045049445e-02 8.493931338003958553e-02 7.924775383675958240e-02 7.332231499619128179e-02 6.727471498687871698e-02 6.122689513471534645e-02 5.531313829412680405e-02 4.968294379857628867e-02 4.450370772969741012e-02 3.996027438832890077e-02 3.624497066754373692e-02 3.352904325408961883e-02 3.191273163658132211e-02 3.137419860747506922e-02 3.175773420644854850e-02 3.281854894322147609e-02 3.429187570122585460e-02 3.594383148617952273e-02 3.759139848432217768e-02 3.910183819963747309e-02 4.038413852505438884e-02 4.137950518403706729e-02 4.205338227453403466e-02 4.238937338050909748e-02 4.238474960392708130e-02 4.204712666091896950e-02 4.139196434630645904e-02 4.044063878504411402e-02 3.921891827380379059e-02 3.775573120626416618e-02 3.608215366879846675e-02 3.423057021757622276e-02
4.384135388667610017e-02 4.305952961939245316e-02 4.229659129811870477e-02 4.159222484311648343e-02 4.099155605500413857e-02 4.054525325072309144e-02 4.030927591470164634e-02 4.034403199881828744e-02 4.071272375166613139e-02 4.147879807265512919e-02 4.270268105915964174e-02 4.443828255307274988e-02 4.672993436793553695e-02 4.961032913637598851e-02 5.309967284185475311e-02 5.720584895711316314e-02 6.192513805256692760e-02 6.724302796537817706e-02 7.313481187720417831e-02 7.956587371708861989e-02 8.649171109071601693e-02 9.385782012455805290e-02 1.015995804960120041e-01 1.096422597256843517e-01 1.179012249480039520e-01 1.262824197321006370e-01 1.346831377158228538e-01 1.429931044785628380e-01 1.510958632473893004e-01 1.588704474257666976e-01 1.661933124990991051e-01 1.729404909151125713e-01 1.789899257034290037e-01 1.842239317844632795e-01 1.885317281887099183e-01 1.918119799298528549e-01 1.939752852636846270e-01 1.949465427470905843e-01 1.946671331041525399e-01 1.930968536046278050e-01 1.902155476375082532e-01 1.860243795901818098e-01 1.805467152334002401e-01 1.738285809022937778e-01 1.659386914834316551e-01 1.569680587981095443e-01 1.470292208462625483e-01 1.362551733770545614e-01 1.247981480805620963e-01 1.128284861626054347e-01 1.005340435997215121e-01 8.812092370364359162e-02 7.581705656525028481e-02 6.388164399794270254e-02 5.262651884052677725e-02 4.246047678159514671e-02 3.396749625801673972e-02 2.797147302043262451e-02 2.529425979433523597e-02 2.592347943568031401e-02 2.870995058851260467e-02 3.232229490715558817e-02 3.589031243635940754e-02 3.896381242221663710e-02 4.134576887450370358e-02 4.298831817361588314e-02 4.394121384906914812e-02 4.432640087238230026e-02 4.432289342422924411e-02 4.415243506715699900e-02 4.405897447422132962e-02 4.427760059578600416e-02 4.499467403361805118e-02 4.631015079943830853e-02 4.821817530340037627e-02 5.061485696023719505e-02 5.332710886827052993e-02 5.614759501302768463e-02 5.886381792876385632e-02 6.127729038153280350e-02 6.321419676007845878e-02 6.453055724763423484e-02 6.511445233248185083e-02 6.488697497463490060e-02 6.380293113826038254e-02 6.185203219576696637e-02 5.906139297902009144e-02 5.550059113611139489e-02 5.129149965865625882e-02 4.662680045477126528e-02 4.180328418856841394e-02 3.727504806284193811e-02 3.370988884314574802e-02 3.195035668364799852e-02 3.269963761388040846e-02 3.606003334851461822e-02 4.151688488596465276e-02 4.836532001842681200e-02 5.600997274267865284e-02 6.401634655528277984e-02 7.207145279999216392e-02 7.994168610270406539e-02 8.744510925212815866e-02 9.443535910096639840e-02 1.007926362886356064e-01 1.064187005707943473e-01 1.112340837359015316e-01 1.151765169406158418e-01 1.182000065780143550e-01 1.202742329011695643e-01 1.213840795434736886e-01 1.215291793791404285e-01 1.207234091741524462e-01 1.189942962042255387e-01 1.163823220676978715e-01 1.129401266051370117e-01 1.087316308488972399e-01 1.038311143435107359e-01 9.832230116280009369e-02 9.229753338597537771e-02 8.585714501437750890e-02 7.910919992330794903e-02 7.216983386215901353e-02 6.516455316895011785e-02 5.823099166594621068e-02 5.152375582384651626e-02 4.522183351117321781e-02 3.953772352406238755e-02 3.472274598552156644e-02 3.105202366080303533e-02 2.876151747890181090e-02 2.793391509323078781e-02 2.841436661938640321e-02 2.985860044119917692e-02 3.187322810447401622e-02 3.412277364011741254e-02 3.636189319435102069e-02 3.842514762153707158e-02 4.020656130353697510e-02 4.164193887310745773e-02 4.269623053023257481e-02 4.335500364372521509e-02 4.361870272958559558e-02 4.349869515547509502e-02 4.301444718208799478e-02 4.219142434292763588e-02 4.105946911567530389e-02 3.965150597955443418e-02 3.800248260609922352e-02 3.614849142447312813e-02 3.412603755105513698e-02
4.397860842507158446e-02 4.313053676655700941e-02 4.226928029666961878e-02 4.143339551862978282e-02 4.066772887487501986e-02 4.002380742733149116e-02 3.955993172768493965e-02 3.934067382568711552e-02 3.943543759588744035e-02 3.991582990864150221e-02 4.085188820301473289e-02 4.230766835524940594e-02 4.433709554906704875e-02 4.698102291514819062e-02 5.026601461956962946e-02 5.420470337501948066e-02 5.879707076063919735e-02 6.403189671473225042e-02 6.988785115052240093e-02 7.633403019905651843e-02 8.332999518074585277e-02 9.082549861151159587e-02 9.876010494063444667e-02 1.070628827466479915e-01 1.156522971079088496e-01 1.244363854083824494e-01 1.333132636847857710e-01 1.421719839474963609e-01 1.508937435464123566e-01 1.593534331892300371e-01 1.674214987660127552e-01 1.749660824666142422e-01 1.818554001329175107e-01 1.879603041060534385e-01 1.931569740125473889e-01 1.973296721421888555e-01 2.003734955439887833e-01 2.021970539741708428e-01 2.027250016361603624e-01 2.019003514964722301e-01 1.996865040482863063e-01 1.960689279035338628e-01 1.910564376956584431e-01 1.846820256864341037e-01 1.770032175585274092e-01 1.681019408594339182e-01 1.580839179073802170e-01 1.470776266910642782e-01 1.352329196519707066e-01 1.227194644719689920e-01 1.097253019743041624e-01 9.645606952874824502e-02 8.313596988303155466e-02 7.001276446397898534e-02 5.737194375410771541e-02 4.557232038439228833e-02 3.513131583380139228e-02 2.690179618771347189e-02 2.220041097365977115e-02 2.193892695488541475e-02 2.501588658779224650e-02 2.940932927346523104e-02 3.381631203773990957e-02 3.763512194019637963e-02 4.062625205804588219e-02 4.273596065556532070e-02 4.402340930539823394e-02 4.463026912889089814e-02 4.476528920274642359e-02 4.469006856987341875e-02 4.469637065525570302e-02 4.506836974752367192e-02 4.603148847484626882e-02 4.770326675563113517e-02 5.006940296003316304e-02 5.299670965649760229e-02 5.627236279505511141e-02 5.964798935191817364e-02 6.287378500779362833e-02 6.571936803594170817e-02 6.798449811597521986e-02 6.950385050657729991e-02 7.014890042905631840e-02 6.982870509376074009e-02 6.849059912553487339e-02 6.612155626235242944e-02 6.275115164417793823e-02 5.845776283626915454e-02 5.338122622777543430e-02 4.774837651605528394e-02 4.192350025543054026e-02 3.649951460652357121e-02 3.241174190922709725e-02 3.087254434402032441e-02 3.273779748153456126e-02 3.777867690206484358e-02 4.503109691439404622e-02 5.355948264435445721e-02 6.270396694493235445e-02 7.202252597146838187e-02 8.120535011184504270e-02 9.002111826199617195e-02 9.828827177550295002e-02 1.058601364272631074e-01 1.126171747227147635e-01 1.184628749406788362e-01 1.233214966675545282e-01 1.271367500230815017e-01 1.298709166530324366e-01 1.315041430595999816e-01 1.320337562452085223e-01 1.314735188904880281e-01 1.298527815441901934e-01 1.272155153937007677e-01 1.236192279163537688e-01 1.191337789749515458e-01 1.138401293256352254e-01 1.078290693984339105e-01 1.011999965431916310e-01 9.405983835598395737e-02 8.652226631982465332e-02 7.870742249550412295e-02 7.074251916647941729e-02 6.276391461682143125e-02 5.492169255852472065e-02 4.738844991388022065e-02 4.037474899738318496e-02 3.415290329628247606e-02 2.908139411256517246e-02 2.558708975747689754e-02 2.401238773913137725e-02 2.433948778853383885e-02 2.611495832377459803e-02 2.872382556188114375e-02 3.165627903711485530e-02 3.457202668178046417e-02 3.726318944131256500e-02 3.960784541539694864e-02 4.153785114575515858e-02 4.301938281008636789e-02 4.404139094507858454e-02 4.460855973342138514e-02 4.473679814051284565e-02 4.445017956316841407e-02 4.377873830850839698e-02 4.275679603142598650e-02 4.142163448244520069e-02 3.981240958394503121e-02 3.796924590292173607e-02 3.593247579039755141e-02 3.374200227851328199e-02
4.403143835909770210e-02 4.313857038705222469e-02 4.220016238940875464e-02 4.125283750209704503e-02 4.034025033003602045e-02 3.951378921971349101e-02 3.883308265451785452e-02 3.836597551876147483e-02 3.818751069344572535e-02 3.837744521167833073e-02 3.901609536609575851e-02 4.017890099189671410e-02 4.193081739638988142e-02 4.432200042582826877e-02 4.738585163535263128e-02 5.113949440530100171e-02 5.558581575927156598e-02 6.071588241998771701e-02 6.651082812224785867e-02 7.294283982361635110e-02 7.997530229970188642e-02 8.756237425020797771e-02 9.564830709967724054e-02 1.041667664994279097e-01 1.130403409555760796e-01 1.221803539223108304e-01 1.314870445588845749e-01 1.408501470553173984e-01 1.501498746757571889e-01 1.592582982188512908e-01 1.680410963218830767e-01 1.763596449612471195e-01 1.840734045452965539e-01 1.910425546900717531e-01 1.971308190355659795e-01 2.022084154493384300e-01 2.061550609451904825e-01 2.088629559375730638e-01 2.102396693827128515e-01 2.102108452267368310e-01 2.087226516504420426e-01 2.057438980845333887e-01 2.012677510436321759e-01 1.953129886537981752e-01 1.879247455319693338e-01 1.791747147808917529e-01 1.691607930435637397e-01 1.580061794334536029e-01 1.458579732051815958e-01 1.328853658604126076e-01 1.192776080454424348e-01 1.052420899782571251e-01 9.100320504305836611e-02 7.680343216138087181e-02 6.291003055601004923e-02 4.963626913150580300e-02 3.740317419640016433e-02 2.692044766758217716e-02 1.964100511902875865e-02 1.777010519822748436e-02 2.104328491367415607e-02 2.636868564936143550e-02 3.173985362724969506e-02 3.638287087566702271e-02 4.003187829196767911e-02 4.263860397206375302e-02 4.427729080151709962e-02 4.511200969850289594e-02 4.538287845992552971e-02 4.539328166532597547e-02 4.548581809370809415e-02 4.599771449524689415e-02 4.719698523390129102e-02 4.922009852754538617e-02 5.204308874255598322e-02 5.550103377271043553e-02 5.933924539587859259e-02 6.326704466740248889e-02 6.699668954319035197e-02 7.026555352574134772e-02 7.284669967641534127e-02 7.455321339070897224e-02 7.523976255571686311e-02 7.480322841169849413e-02 7.318338251451354803e-02 7.036435153677386700e-02 6.637791024341675727e-02 6.131062878926383380e-02 5.531922002990152104e-02 4.866371918734712504e-02 4.177939628975948366e-02 3.542353970833263949e-02 3.088719725424173349e-02 2.987171491444557889e-02 3.326771695433233811e-02 4.024197157220728988e-02 4.935514151964334045e-02 5.953766135341407445e-02 7.012589185507296652e-02 8.069289787202704733e-02 9.093845293645463901e-02 1.006346710358171637e-01 1.096002081622554081e-01 1.176878406692687257e-01 1.247783095805434228e-01 1.307771425790167363e-01 1.356128864852681470e-01 1.392359737907821471e-01 1.416178252667876780e-01 1.427499805825949430e-01 1.426431491151166908e-01 1.413261290508084078e-01 1.388445761301240200e-01 1.352596247696837561e-01 1.306463795180120291e-01 1.250923071733874847e-01 1.186955717928438458e-01 1.115633686547526926e-01 1.038103324343933737e-01 9.555712540990217441e-02 8.692936498864761719e-02 7.805714973012509161e-02 6.907563909985188488e-02 6.012754317363366158e-02 5.136922545725747941e-02 4.298392904062820624e-02 3.520926465735805394e-02 2.839108579546949576e-02 2.306612496651220048e-02 1.996602059128901874e-02 1.959116963144241774e-02 2.153791016003070088e-02 2.479452812868581518e-02 2.851521561713282402e-02 3.220595333637443075e-02 3.560567631785384324e-02 3.857871058401741993e-02 4.105684780836235670e-02 4.301055617312171675e-02 4.443424074839555371e-02 4.533817177005431548e-02 4.574368553103115576e-02 4.568007291081632726e-02 4.518238912538288798e-02 4.428979971369438606e-02 4.304426254047720446e-02 4.148943857441582395e-02 3.966977261368304780e-02 3.762971109372295619e-02 3.541303843677618551e-02 3.306232162468501073e-02
4.398096469084211702e-02 4.306535944893901541e-02 4.207223677158888897e-02 4.103548053011356334e-02 3.999659991318198216e-02 3.900574282081013811e-02 3.812265745243994391e-02 3.741726853201124414e-02 3.696931213782237574e-02 3.686631668817684504e-02 3.719934804124288424e-02 3.805658266038478704e-02 3.951586981459768305e-02 4.163836803185518715e-02 4.446522545498778761e-02 4.801793219627389919e-02 5.230132301892331803e-02 5.730739887913596786e-02 6.301844161591658999e-02 6.940873891278921681e-02 7.644496536023286104e-02 8.408562595480018054e-02 9.228002818113731354e-02 1.009671627285028961e-01 1.100747532593033262e-01 1.195186335235956382e-01 1.292025377578194800e-01 1.390183436135882244e-01 1.488467778130604657e-01 1.585585762793039755e-01 1.680160777356589086e-01 1.770752197142373419e-01 1.855878969456717931e-01 1.934046335002143346e-01 2.003775116395583589e-01 2.063632922576796314e-01 2.112266543430992294e-01 2.148434744648742845e-01 2.171040622689460742e-01 2.179162647495297700e-01 2.172083509691683512e-01 2.149315902212589613e-01 2.110624405798882663e-01 2.056042715286461042e-01 1.985885540374746627e-01 1.900754642243003834e-01 1.801538628951188936e-01 1.689406334780919339e-01 1.565793867133572770e-01 1.432385755109612524e-01 1.291091159495038054e-01 1.144017003571663749e-01 9.934416613462872248e-02 8.417968672982548139e-02 6.916759138259885586e-02 5.459169603224754697e-02 4.079163090371412670e-02 2.827616683432407699e-02 1.817719941309320006e-02 1.359298551708081060e-02 1.679839710021062416e-02 2.324835509229256081e-02 2.970497111521195471e-02 3.523217239406124107e-02 3.957120725881133755e-02 4.269407078038275904e-02 4.469548376462647438e-02 4.576353806359174936e-02 4.617012335710754534e-02 4.626096813395129403e-02 4.643103546624326172e-02 4.707313564445465837e-02 4.850031214387502676e-02 5.086881124825756023e-02 5.414398050610788604e-02 5.812743451870606981e-02 6.252133557311226331e-02 6.699209175325870902e-02 7.121379118568489652e-02 7.489141764632221976e-02 7.777117468199570838e-02 7.964439339483878055e-02 8.034882016730174326e-02 7.976913262660491333e-02 7.783759454675599765e-02 7.453556441395532695e-02 6.989698574420093180e-02 6.401625972440608270e-02 5.706605197911383126e-02 4.933852424059966685e-02 4.134335111812054153e-02 3.403387696796249251e-02 2.917972884969311301e-02 2.910098127322926359e-02 3.444443936125719807e-02 4.350368078474515371e-02 5.446588964287751855e-02 6.624124615947832306e-02 7.820293772932358778e-02 8.994839790136854862e-02 1.011876830082474171e-01 1.116954481094490220e-01 1.212898452665421151e-01 1.298228860821518393e-01 1.371758441701628473e-01 1.432569043208325177e-01 1.479997766931017145e-01 1.513626603438162077e-01 1.533272520285333118e-01 1.538976508711885349e-01 1.530990907858344463e-01 1.509764777656875390e-01 1.475927358661326405e-01 1.430269825642611070e-01 1.373725657351446972e-01 1.307350034165399022e-01 1.232298758057949611e-01 1.149807286378338317e-01 1.061170613991995054e-01 9.677249863821435483e-02 8.708329014684809688e-02 7.718738315499246161e-02 6.722452126542897977e-02 5.733831420052643013e-02 4.768243655471792602e-02 3.843636534176216729e-02 2.984537531250244097e-02 2.232576490341700928e-02 1.671659990516972602e-02 1.444901538616841750e-02 1.609562144868209935e-02 2.005316928025461382e-02 2.470390084132030248e-02 2.928378968700977303e-02 3.347411619770847280e-02 3.713610139422868911e-02 4.020965268901973561e-02 4.267436250311395368e-02 4.453277040910046114e-02 4.580220761518926514e-02 4.651026908305531254e-02 4.669196086282182551e-02 4.638769051940234978e-02 4.564172208760936683e-02 4.450091428134403393e-02 4.301365176328106332e-02 4.122892335121814550e-02 3.919552311336074041e-02 3.696136164514118166e-02 3.457288080434368222e-02 3.207456855659530232e-02
4.380908148768925675e-02 4.289283707165789106e-02 4.186820245262574958e-02 4.076554492980246497e-02 3.962327271240125015e-02 3.848913232296074377e-02 3.742162792118856884e-02 3.649127789643807906e-02 3.578112379046317904e-02 3.538556802676664365e-02 3.540649010188425677e-02 3.594610346037194204e-02 3.709743315380980427e-02 3.893506631426337655e-02 4.150947677481831716e-02 4.484671057864560856e-02 4.895249162759879313e-02 5.381802680860631877e-02 5.942496261558074394e-02 6.574826365308478193e-02 7.275701494174909023e-02 8.041375777751860743e-02 8.867305890407607694e-02 9.747986546578209233e-02 1.067680083659709872e-01 1.164590641526765530e-01 1.264616840286291732e-01 1.366714374362030804e-01 1.469711826088374307e-01 1.572319562610391130e-01 1.673143618799780574e-01 1.770704266097938018e-01 1.863458882390611471e-01 1.949828653081565333e-01 2.028228545688199602e-01 2.097099910832234404e-01 2.154944974911996991e-01 2.200362408514711654e-01 2.232083084576629295e-01 2.249005086136181830e-01 2.250226989556715351e-01 2.235078439028428676e-01 2.203147044973541024e-01 2.154300684862719695e-01 2.088704361331546466e-01 2.006830880192704003e-01 1.909464750625246843e-01 1.797698882881735849e-01 1.672923869414139342e-01 1.536809894700525148e-01 1.391281656331909977e-01 1.238487168678479994e-01 1.080762152179060853e-01 9.205934163489663813e-02 7.605888370761829109e-02 6.034737954812934013e-02 4.521772724298841334e-02 3.102650598266823434e-02 1.841924683412504704e-02 9.915504308767210048e-03 1.229934714441499599e-02 2.013167039730104010e-02 2.776805348652800279e-02 3.420596909496139565e-02 3.924451822620039082e-02 4.288984395167344532e-02 4.526005247457053071e-02 4.656691924012996281e-02 4.711293849565415665e-02 4.728520200759830233e-02 4.753085140924679514e-02 4.829901473048903160e-02 4.994873113077068910e-02 5.265621151391308707e-02 5.637540221891240710e-02 6.087367195490824001e-02 6.580978093615177937e-02 7.080739083120250743e-02 7.550265870688108172e-02 7.956830124760079503e-02 8.272366646972242887e-02 8.473829587825462695e-02 8.543302216949415218e-02 8.468042064344483144e-02 8.240544684166534184e-02 7.858693701837021761e-02 7.326116717836880787e-02 6.653021715348887699e-02 5.858193015482053567e-02 4.973942474079832282e-02 4.059030433942586308e-02 3.232476487251768893e-02 2.736520036718552429e-02 2.874948432661336706e-02 3.638660594790856656e-02 4.756689252965613096e-02 6.030974484608407626e-02 7.359521368712251821e-02 8.685104772039904664e-02 9.969929678116325189e-02 1.118581442445820834e-01 1.231032059797035616e-01 1.332514419754933233e-01 1.421541357659632243e-01 1.496936522340952813e-01 1.557817498271114598e-01 1.603584509108925138e-01 1.633910049239623019e-01 1.648727257050447981e-01 1.648216068333613338e-01 1.632786833799722559e-01 1.603061443792192231e-01 1.559852212400283100e-01 1.504138899449961875e-01 1.437044327454426729e-01 1.359809101781775387e-01 1.273765980236497841e-01 1.180314477019977076e-01 1.080896346069565306e-01 9.769727084577381482e-02 8.700038507373165919e-02 7.614333225880789979e-02 6.526794131583624203e-02 5.451408471953341633e-02 4.402343226665410975e-02 3.395168686345352571e-02 2.450844609318668724e-02 1.611109153434140545e-02 1.008860416066276362e-02 9.812808312898253435e-03 1.451135597941943280e-02 2.030483384612177464e-02 2.589690813775093192e-02 3.094603279489347575e-02 3.533970103639651195e-02 3.903972946723961723e-02 4.204082590033635103e-02 4.435619848400353116e-02 4.601126615497837247e-02 4.704026189965178351e-02 4.748402411604878137e-02 4.738834231953650833e-02 4.680259933752409229e-02 4.577859873167524490e-02 4.436952798199511605e-02 4.262903540713427336e-02 4.061041127843832699e-02 3.836586921562345348e-02 3.594592638108561056e-02 3.339888200192536738e-02 3.077039432072086259e-02
4.349935674112275635e-02 4.260392885837691740e-02 4.157111864878804824e-02 4.042705789993859128e-02 3.920613795683718789e-02 3.795253910549464815e-02 3.672206533079155205e-02 3.558409769959139379e-02 3.462314060725557585e-02 3.393892469612919821e-02 3.364354475803019856e-02 3.385422020993789777e-02 3.468173521262258446e-02 3.621740652928775311e-02 3.852359296262875682e-02 4.163166237614928517e-02 4.554717213739706977e-02 5.025840453646063244e-02 5.574404353496864584e-02 6.197780143220952415e-02 6.892989617854515527e-02 7.656630764457736382e-02 8.484686843870135886e-02 9.372298837155700058e-02 1.031355098179618374e-01 1.130129653913740650e-01 1.232703691749942321e-01 1.338085943965088565e-01 1.445143492457831025e-01 1.552607412142741616e-01 1.659084084502269185e-01 1.763071884267592704e-01 1.862982867995819081e-01 1.957169014048941724e-01 2.043952475449666017e-01 2.121659211569909831e-01 2.188655265529933225e-01 2.243384856775899328e-01 2.284409368286324793e-01 2.310446230954213143e-01 2.320406649290494006e-01 2.313431077505244404e-01 2.288921347298136233e-01 2.246568371476178050e-01 2.186374402957127761e-01 2.108668917899771400e-01 2.014117314690608007e-01 1.903721776518481346e-01 1.778813833075069128e-01 1.641038375927653115e-01 1.492329134750598474e-01 1.334875919418559986e-01 1.171084313094197527e-01 1.003529075685274108e-01 8.349036355327446590e-02 6.679709275948142455e-02 5.055304771983860912e-02 3.504593059752236783e-02 2.061650566936571241e-02 8.175741690031044714e-03 7.604867248184273010e-03 1.716769117812609602e-02 2.599993473232597996e-02 3.332325078029964999e-02 3.904276869285755458e-02 4.320297185256306849e-02 4.594295060242965106e-02 4.749500068817864851e-02 4.818925322908435005e-02 4.845158381804625519e-02 4.877929193068932662e-02 4.967647954637487845e-02 5.154733586745056939e-02 5.458739368295709854e-02 5.873888767591630561e-02 6.373531128229241449e-02 6.919297015970471421e-02 7.469382497868999604e-02 7.983688767083735316e-02 8.426306501405796123e-02 8.766507952236891887e-02 8.979082440173283275e-02 9.044438121620186621e-02 8.948646973330696974e-02 8.683508104910692138e-02 8.246692614691948642e-02 7.642094278621235082e-02 6.880691323951891591e-02 5.982721366267580720e-02 4.983467133808835992e-02 3.949867256062504495e-02 3.030097096894267955e-02 2.556553941672881289e-02 2.901996174596108841e-02 3.915369142660826696e-02 5.239053667850184642e-02 6.681058580353570198e-02 8.151087450313056204e-02 9.597438594706536596e-02 1.098433766920880600e-01 1.228410567648659107e-01 1.347424909569792384e-01 1.453630744712421652e-01 1.545537459337567310e-01 1.621988383778006637e-01 1.682148760678914556e-01 1.725495737336140700e-01 1.751807034848430200e-01 1.761146853385022470e-01 1.753848527101955213e-01 1.730493949086093497e-01 1.691890068061673302e-01 1.639042917960119305e-01 1.573129729871163840e-01 1.495469719985776658e-01 1.407494161759828555e-01 1.310716344838203651e-01 1.206702004062084055e-01 1.097040775915883032e-01 9.833192167896261104e-02 8.670959162061293857e-02 7.498793027248064347e-02 6.331089900374764490e-02 5.181423179078130381e-02 4.062504673193180482e-02 2.986393052237665616e-02 1.965665110432634685e-02 1.021169475069351462e-02 3.338774221398981695e-03 8.374752766338129303e-03 1.561939875188326360e-02 2.228662500443495328e-02 2.819859458660874466e-02 3.331784231878526237e-02 3.763993528065969624e-02 4.117688706207471572e-02 4.395218897952170994e-02 4.599838454568931645e-02 4.735538984756717390e-02 4.806908791759157557e-02 4.819005410820046548e-02 4.777236861345793284e-02 4.687250586465986635e-02 4.554830231560585974e-02 4.385800781831756395e-02 4.185942623885614833e-02 3.960915010971961109e-02 3.716189281929335730e-02 3.456992054128838615e-02 3.188258509166948945e-02 2.914595842042601997e-02
4.303817722756442254e-02 4.218358108831989084e-02 4.116529961747292243e-02 4.000459521343701502e-02 3.873100614353339882e-02 3.738403687883663090e-02 3.601532317239515557e-02 3.469122123920635042e-02 3.349545055760700524e-02 3.253080291471784763e-02 3.191806086868388681e-02 3.178968671809954960e-02 3.227682349170228615e-02 3.349177130784797979e-02 3.551270125821970325e-02 3.837803352386377070e-02 4.209227350405692070e-02 4.663821678411633753e-02 5.198861572367351191e-02 5.811341260312737067e-02 6.498223216817358705e-02 7.256357686355935366e-02 8.082233031925073474e-02 8.971671958719232287e-02 9.919540546743282894e-02 1.091950396161969344e-01 1.196384382544857516e-01 1.304334254480485900e-01 1.414723528204294978e-01 1.526322815635147156e-01 1.637758026536990097e-01 1.747524650541766866e-01 1.854007759150417822e-01 1.955507298888854162e-01 2.050268162312048059e-01 2.136514424877491158e-01 2.212487027226661129e-01 2.276484070052121611e-01 2.326902779114530806e-01 2.362282097884061682e-01 2.381344781274337408e-01 2.383037802084716494e-01 2.366569847417909211e-01 2.331444679940079812e-01 2.277489171758322883e-01 2.204874889036101959e-01 2.114132214017689915e-01 2.006156137198025768e-01 1.882203033730795450e-01 1.743877951025942508e-01 1.593112173487954975e-01 1.432131088610124892e-01 1.263412647921430820e-01 1.089636987413814262e-01 9.136280364621243710e-02 7.382881996491429122e-02 5.665274729790389929e-02 4.011888720307665857e-02 2.449745070025464988e-02 1.004078472315371971e-02 3.124906399304894482e-03 1.462563321249423474e-02 2.448619066254144674e-02 3.259718990668092342e-02 3.894728890657676856e-02 4.360079460268650314e-02 4.670720469946391951e-02 4.851268530461210621e-02 4.937013295029780285e-02 4.974004957848582320e-02 5.016599952943309043e-02 5.120345202286605280e-02 5.329882805299087506e-02 5.666537600331846697e-02 6.123378289256774243e-02 6.670534563385843718e-02 7.265619128354504352e-02 7.862859592240671602e-02 8.418583690644029782e-02 8.893787325419408307e-02 9.255131859556169072e-02 9.475278281421817272e-02 9.532994557970400629e-02 9.413207993333544410e-02 9.107070181448535806e-02 8.612093162675600599e-02 7.932483825057234927e-02 7.080007605725963105e-02 6.076302122268022882e-02 4.959489834139330089e-02 3.805138915176980302e-02 2.798244292449259332e-02 2.396391267616728230e-02 3.008658627337225042e-02 4.273958902945668853e-02 5.790021805716282638e-02 7.387520113369093477e-02 8.988661702219552518e-02 1.054640793484567102e-01 1.202641040508745929e-01 1.340119676623483524e-01 1.464811118927760170e-01 1.574854302749414403e-01 1.668762727564478687e-01 1.745411236841193647e-01 1.804027109218958869e-01 1.844180131168796644e-01 1.865769398115043887e-01 1.869006044589512361e-01 1.854391842322294648e-01 1.822694001371562011e-01 1.774916727973193109e-01 1.712270211164229061e-01 1.636137767266537812e-01 1.548041887949342110e-01 1.449609926150042527e-01 1.342540122838316030e-01 1.228568633077098821e-01 1.109438159079579045e-01 9.868687512462828715e-02 8.625313154703791174e-02 7.380244143487177388e-02 6.148552071979522526e-02 4.944262877992389171e-02 3.780335276421926266e-02 2.668948188190291976e-02 1.623224802611636375e-02 6.736248099521868413e-03 4.130230909786924975e-03 1.167418770799829447e-02 1.901773371951584468e-02 2.558293815772723356e-02 3.130539954014237986e-02 3.617469908962135661e-02 4.020087913936992025e-02 4.340713724623283115e-02 4.582683872664380237e-02 4.750160570130745885e-02 4.847975807533078801e-02 4.881490780063948987e-02 4.856464926456648817e-02 4.778933289966110637e-02 4.655092374191808352e-02 4.491195099067701868e-02 4.293455503405289864e-02 4.067963728909202575e-02 3.820611656880796431e-02 3.557029400937824354e-02 3.282532715045532318e-02 3.002081278181974178e-02 2.720247790031833646e-02
4.241619035351788802e-02 4.162008040457430141e-02 4.063749572093813822e-02 3.948430266477962608e-02 3.818446470059829595e-02 3.677181266112473923e-02 3.529242211394986034e-02 3.380770056673541857e-02 3.239804919498544961e-02 3.116635473833049078e-02 3.023941178480322317e-02 2.976392683205521597e-02 2.989349364931186137e-02 3.076651435507223725e-02 3.248272769509348568e-02 3.509087862922610768e-02 3.859397593716325237e-02 4.296629318246501100e-02 4.817089783777662310e-02 5.417075141272871541e-02 6.093266364430374032e-02 6.842640773165001300e-02 7.662146846398114330e-02 8.548307235331713272e-02 9.496837939293512054e-02 1.050232389579626863e-01 1.155796665486016339e-01 1.265540851025983848e-01 1.378463272817695706e-01 1.493393770962016254e-01 1.608998227104889434e-01 1.723789890459918872e-01 1.836147151842575376e-01 1.944337360990494590e-01 2.046546204843025241e-01 2.140912065573148948e-01 2.225564661697705671e-01 2.298667150006210580e-01 2.358460737743226232e-01 2.403310731234990782e-01 2.431752836722749500e-01 2.442538438973792803e-01 2.434677520111306892e-01 2.407477851032730487e-01 2.360579095733842392e-01 2.293980518566136328e-01 2.208061078300445068e-01 2.103590831775671299e-01 1.981732753378319389e-01 1.844034302966323091e-01 1.692408342072612426e-01 1.529103305902708432e-01 1.356662893487385613e-01 1.177875969835693176e-01 9.957179838411503447e-02 8.132863460700555380e-02 6.337352362209645873e-02 4.602265538695695518e-02 2.959737280532545589e-02 1.450238578144739249e-02 3.850284058472709572e-03 1.295385920947314008e-02 2.332306264321692621e-02 3.203347175182706674e-02 3.893027340324689556e-02 4.404234138505536827e-02 4.750861710324857240e-02 4.957864060173524517e-02 5.062129653591011802e-02 5.112603297554588894e-02 5.167692501632446117e-02 5.287485480149126116e-02 5.520334661783449226e-02 5.889072747431677718e-02 6.385681969179755890e-02 6.977379462636497387e-02 7.618128066280234478e-02 8.258492886214545414e-02 8.851439246945891348e-02 9.355002225749362021e-02 9.733318795549593394e-02 9.956985186966300916e-02 1.000318591307725880e-01 9.855762299651728287e-02 9.505282051337378413e-02 8.949164166429535161e-02 8.191987214561413655e-02 7.246332513088958593e-02 6.135193729659638162e-02 4.899397540593346256e-02 3.623709467623153352e-02 2.541193337233845287e-02 2.281123384531057174e-02 3.204861915470529760e-02 4.708226773215862249e-02 6.399808144831294066e-02 8.139603303020415126e-02 9.860742332405295074e-02 1.151967065098463416e-01 1.308289709634989362e-01 1.452292679502343309e-01 1.581689373192964598e-01 1.694609045722454965e-01 1.789580532358840126e-01 1.865524840173947707e-01 1.921747782293374007e-01 1.957929018129823395e-01 1.974106150202235010e-01 1.970653631296513386e-01 1.948256807660473933e-01 1.907881734483547198e-01 1.850741569470251424e-01 1.778260437019449081e-01 1.692035690362733991e-01 1.593799501161414500e-01 1.485380690549485960e-01 1.368667698739114702e-01 1.245573596319227427e-01 1.118004114450339009e-01 9.878299107217992925e-02 8.568649266066498404e-02 7.268543528745335935e-02 5.994802412386357471e-02 4.764063859418606051e-02 3.594313436902462494e-02 2.510195711619430531e-02 1.565880943677694717e-02 9.628429152151885689e-03 1.120897676069561311e-02 1.723673532578232082e-02 2.371723358667045950e-02 2.968685552643103229e-02 3.490398604078626121e-02 3.929783645420816679e-02 4.285701446237161899e-02 4.559843664834031113e-02 4.755579624919092918e-02 4.877406958281441107e-02 4.930625595965790198e-02 4.921108111856230261e-02 4.855118571980050757e-02 4.739160268885690003e-02 4.579843820787608127e-02 4.383771783919281073e-02 4.157437961573509644e-02 3.907140477745314061e-02 3.638908045291946308e-02 3.358438985150916101e-02 3.071052587482823309e-02 2.781652429646806063e-02 2.494701340386030336e-02
4.163011110595026681e-02 4.090673063239577689e-02 3.997842463366386989e-02 3.885526144384460895e-02 3.755505004658803159e-02 3.610510968714698149e-02 3.454472452751483624e-02 3.292853043969468096e-02 3.133097396161087927e-02 2.985151715291859201e-02 2.861905001689363584e-02 2.779174969041746379e-02 2.754641848827617950e-02 2.805313138777071683e-02 2.944126605992745602e-02 3.177558173561337296e-02 3.505804202449045587e-02 3.925082135233073921e-02 4.430253601076407366e-02 5.016511679492172138e-02 5.679979850485632198e-02 6.417604124057617321e-02 7.226725135480943640e-02 8.104565447620540319e-02 9.047743842760812283e-02 1.005186086799126216e-01 1.111116949999593068e-01 1.221833285434887756e-01 1.336426680867464356e-01 1.453806434630592614e-01 1.572699831816928850e-01 1.691659936141652887e-01 1.809080559502355412e-01 1.923218032317802473e-01 2.032219329015070297e-01 2.134156006382620097e-01 2.227063292575179598e-01 2.308983527929804602e-01 2.378013013277534560e-01 2.432351175692024081e-01 2.470350824473981355e-01 2.490568150420932048e-01 2.491811027478905427e-01 2.473184115454960252e-01 2.434129242432375162e-01 2.374459571628135257e-01 2.294386134237067221e-01 2.194535440761342659e-01 2.075957071149237554e-01 1.940120391910167552e-01 1.788899862659424911e-01 1.624548792087507909e-01 1.449661929729254561e-01 1.267128060660779598e-01 1.080075166931720732e-01 8.918138641988451742e-02 7.057937371017969364e-02 5.256189998107979600e-02 3.553191883135064372e-02 2.011216150458707691e-02 8.959468971685098648e-03 1.269157424104854631e-02 2.260600553849329009e-02 3.162914033627237109e-02 3.895598145616594593e-02 4.448016402324165425e-02 4.829774961782946213e-02 5.064723759094397898e-02 5.190486160241183228e-02 5.258185370262797448e-02 5.329520900633166747e-02 5.468293369957479694e-02 5.725833518899236391e-02 6.126118453408942871e-02 6.660166382852181211e-02 7.292728328258085702e-02 7.974626860705441578e-02 8.653179424384435658e-02 9.278276897617958319e-02 9.805182486708841072e-02 1.019563636862594880e-01 1.041826539100077637e-01 1.044875226063122914e-01 1.026993037646938139e-01 9.871861961054903545e-02 9.251950271813179361e-02 8.415213387477152307e-02 7.375086028107222247e-02 6.155881591974337458e-02 4.800994216213897575e-02 3.405153085205066960e-02 2.266830651749641296e-02 2.240011915335024875e-02 3.490713998003356494e-02 5.208047650592422667e-02 7.056931292643775500e-02 8.925192719640281935e-02 1.075437906883097983e-01 1.250328196378819590e-01 1.413881000370531826e-01 1.563330382300881505e-01 1.696370251261633544e-01 1.811130142747459371e-01 1.906168873684911391e-01 1.980470773300870291e-01 2.033438446607957195e-01 2.064879774082028219e-01 2.074988544987036443e-01 2.064318962502036392e-01 2.033754706024578918e-01 1.984473482103369379e-01 1.917908128431671522e-01 1.835705400375393370e-01 1.739683594258521759e-01 1.631790168369676719e-01 1.514060536583772265e-01 1.388579268604125394e-01 1.257445104213685272e-01 1.122741617929389479e-01 9.865163703975735054e-02 8.507737138936861954e-02 7.174920652366127694e-02 5.886910613299086575e-02 4.666151340172693118e-02 3.542268198107657862e-02 2.566094519397578780e-02 1.847656654872896834e-02 1.588278753331808305e-02 1.840961272428782297e-02 2.346942942485724659e-02 2.900524330097788497e-02 3.419366681874975999e-02 3.872844506901464839e-02 4.249494877797568848e-02 4.546007622909374601e-02 4.763159642044251935e-02 4.904074833769463820e-02 4.973355891959153202e-02 4.976582331186236302e-02 4.919979908471265595e-02 4.810179504459978495e-02 4.654028438013595170e-02 4.458436448877762387e-02 4.230247346957737020e-02 3.976131491492621017e-02 3.702496299207181513e-02 3.415412991492362133e-02 3.120558301707932261e-02 2.823170142342278088e-02 2.528016430301965878e-02 2.239376494723265346e-02
4.068497813444985067e-02 4.004396903636513877e-02 3.918473245387151666e-02 3.811127540174734374e-02 3.683483492984190866e-02 3.537557705139320746e-02 3.376499561976603614e-02 3.204936855055279948e-02 3.029467297616885921e-02 2.859314945798156760e-02 2.707074388693925943e-02 2.589211459313989216e-02 2.525555528320168677e-02 2.536784628199283478e-02 2.639875869748736087e-02 2.843851912364653636e-02 3.149020934035927366e-02 3.549967176806610725e-02 4.039489591955638254e-02 4.611166690158543385e-02 5.260230944133060388e-02 5.983409196325097101e-02 6.778346761358119976e-02 7.642948482487835205e-02 8.574771594602675906e-02 9.570512398663844067e-02 1.062559416193230161e-01 1.173385336468372314e-01 1.288731950278546312e-01 1.407608403784758599e-01 1.528825477452547821e-01 1.650999239626547987e-01 1.772562599422840002e-01 1.891784416832173188e-01 2.006795767367744177e-01 2.115622865248276696e-01 2.216226026922035186e-01 2.306543911607268904e-01 2.384542115090941272e-01 2.448265026232336050e-01 2.495889692204519839e-01 2.525780288556364606e-01 2.536541663702657212e-01 2.527070334057796575e-01 2.496601254639535528e-01 2.444748688629883315e-01 2.371539555207551053e-01 2.277437754389440294e-01 2.163358157193311371e-01 2.030669217952887906e-01 1.881183529150784739e-01 1.717136133215782234e-01 1.541151116109298891e-01 1.356198153112716243e-01 1.165542853468630874e-01 9.726997221908362246e-02 7.814101979704271561e-02 5.957133632227666620e-02 4.203628579926881742e-02 2.628618562500552314e-02 1.457547515869113582e-02 1.406543883927488872e-02 2.241035878344481772e-02 3.137222901834890720e-02 3.898244477420290122e-02 4.486236398918198170e-02 4.902199054485759100e-02 5.167056185270994112e-02 5.318118374542461085e-02 5.407821648096444722e-02 5.500216358914303272e-02 5.661764198635940715e-02 5.945842663734015460e-02 6.377125538913486213e-02 6.945844202500067732e-02 7.614860747941427921e-02 8.332502923674836581e-02 9.043365574495848547e-02 9.694635938737332370e-02 1.023905639242621013e-01 1.063614527878797011e-01 1.085269196487252813e-01 1.086298696057309970e-01 1.064895458952718754e-01 1.020024473060522074e-01 9.514332083031842857e-02 8.596748814190799393e-02 7.461826481375516407e-02 6.135167978712453840e-02 4.662602116560355531e-02 3.149924832541749209e-02 1.989054441668903703e-02 2.298344568335824664e-02 3.857678270211258031e-02 5.760856795624669929e-02 7.748530083384301548e-02 9.730772190258253629e-02 1.165504906049524142e-01 1.348156698045425705e-01 1.517731737377965018e-01 1.671442505001220213e-01 1.806971088966572159e-01 1.922461603425950349e-01 2.016520593007436746e-01 2.088215022171216462e-01 2.137063917148636916e-01 2.163022422032048475e-01 2.166458291763643795e-01 2.148121494097961215e-01 2.109107948620963235e-01 2.050818629872483145e-01 1.974915369139458865e-01 1.883274743332062628e-01 1.777941468254470303e-01 1.661082748215333693e-01 1.534945117848698359e-01 1.401815519394088438e-01 1.263988830414286280e-01 1.123745081514994082e-01 9.833418081043354686e-02 8.450318000365759918e-02 7.111273778988952410e-02 5.841575833160517900e-02 4.672233759722615315e-02 3.647740344866694934e-02 2.840707557110768583e-02 2.361269381927830896e-02 2.292146286094584942e-02 2.557741582000454608e-02 2.985203866824109181e-02 3.447936535963705418e-02 3.881666974262239223e-02 4.256777159554931550e-02 4.560409076486375557e-02 4.788152175771193120e-02 4.940224807413246683e-02 5.019590209740482784e-02 5.030933248448399286e-02 4.980045522826714866e-02 4.873419208515564205e-02 4.717956657377170293e-02 4.520750130016348151e-02 4.288908141768756066e-02 4.029415685429585392e-02 3.749021047528206668e-02 3.454144774622550790e-02 3.150807864151817378e-02 2.844577097955973063e-02 2.540525951378124619e-02 2.243209904457940315e-02 1.956655412514916870e-02
3.959695010477533306e-02 3.904201727616950224e-02 3.826148003726183300e-02 3.725317372442789321e-02 3.602152339118128849e-02 3.457912109020737368e-02 3.294895627620165329e-02 3.116771549081218465e-02 2.929074755827884222e-02 2.739938160106862239e-02 2.561085005652845303e-02 2.408895217157407467e-02 2.304794365036291412e-02 2.273388397883845460e-02 2.337021814096391578e-02 2.508792192428176138e-02 2.789664017535584822e-02 3.172082511763563151e-02 3.645953048654979739e-02 4.202583885397868230e-02 4.835922538859169229e-02 5.542268374655599100e-02 6.319472212451691939e-02 7.166089060355641804e-02 8.080632080746605328e-02 9.060954210541613540e-02 1.010375046138600880e-01 1.120416976991288893e-01 1.235552793528707505e-01 1.354911604541103043e-01 1.477410058552637295e-01 1.601751228039121067e-01 1.726432094746142010e-01 1.849759342271057594e-01 1.969873104155131505e-01 2.084778224135297175e-01 2.192382462004428267e-01 2.290540927564081453e-01 2.377105852713331524e-01 2.449980626302977471e-01 2.507176828136523650e-01 2.546872818552076145e-01 2.567472279939650992e-01 2.567660977863020499e-01 2.546459923297269001e-01 2.503273084372923396e-01 2.437927825798801573e-01 2.350706356397050389e-01 2.242366650370519743e-01 2.114151590188153296e-01 1.967785482864512492e-01 1.805457677648382164e-01 1.629793877499638166e-01 1.443817171625860762e-01 1.250903557322202431e-01 1.054742842099459510e-01 8.593318103038420641e-02 6.690755084609606440e-02 4.892512726936048412e-02 3.278861317941601794e-02 2.040285082142102510e-02 1.677340350205400177e-02 2.277014138115792882e-02 3.124229177584599698e-02 3.896343579422519021e-02 4.513462194601884636e-02 4.962758416309322185e-02 5.260041049329450963e-02 5.441070822823022152e-02 5.558573303494196427e-02 5.677827130688562624e-02 5.866702915371362070e-02 6.179532035381875288e-02 6.641180942328087089e-02 7.241325358686420688e-02 7.941629382442472185e-02 8.688694373387417791e-02 9.425025515586087088e-02 1.009556454942525938e-01 1.065085281240952114e-01 1.104841533267180570e-01 1.125337712651381938e-01 1.123877705863792348e-01 1.098575133846964175e-01 1.048364513244777196e-01 9.730100016141278452e-02 8.731240832601290525e-02 7.502342188730071193e-02 6.070270964885618459e-02 4.483170390492551699e-02 2.859587061999075905e-02 1.731903557540708655e-02 2.466832252085172927e-02 4.291713497704372632e-02 6.352571168522630485e-02 8.460448828077807293e-02 1.054133349625898247e-01 1.254654373758946617e-01 1.443702428526358328e-01 1.617967384372629713e-01 1.774643618198512574e-01 1.911414773190379668e-01 2.026457792576131789e-01 2.118447421449191626e-01 2.186554339630942256e-01 2.230434582774290797e-01 2.250209855870164422e-01 2.246439297125356616e-01 2.220083763244252717e-01 2.172463997927002732e-01 2.105214211039182770e-01 2.020232687524854964e-01 1.919631097726735014e-01 1.805684227889493565e-01 1.680781934465186145e-01 1.547385315724675026e-01 1.407989506166264504e-01 1.265096350915557721e-01 1.121201930740625963e-01 9.788073195739965815e-02 8.404677030666989068e-02 7.089079812599732855e-02 5.872554046264644861e-02 4.794622920488094547e-02 3.909188378942879405e-02 3.286649155873025419e-02 2.990032798598720939e-02 3.013569182364223692e-02 3.261542012793265666e-02 3.615540616282660047e-02 3.989848057606684706e-02 4.335102074670960093e-02 4.625581538997833309e-02 4.849108905416066317e-02 5.001256866475924795e-02 5.082204557080235996e-02 5.094983849054156994e-02 5.044441800967090772e-02 4.936582886114504465e-02 4.778122803304668542e-02 4.576167610071587427e-02 4.337972421876602064e-02 4.070754473783500665e-02 3.781546068183317538e-02 3.477078682736373105e-02 3.163692676055775838e-02 2.847268823585425226e-02 2.533178992848117081e-02 2.226254000098604191e-02 1.930767334047179401e-02 1.650434226919915079e-02
3.839670688370763058e-02 3.792415327828897037e-02 3.722525199624140274e-02 3.629173064169655821e-02 3.512115547300017487e-02 3.371836143075113146e-02 3.209743696750597119e-02 3.028468113509689974e-02 2.832322015484644434e-02 2.628032712879056071e-02 2.425870192300990866e-02 2.241202076810398791e-02 2.096000525398479530e-02 2.018490911524088022e-02 2.037799729880810165e-02 2.173510484333535109e-02 2.428440116499401905e-02 2.792289133510948360e-02 3.250886321393042788e-02 3.792403426858489968e-02 4.409047716279496792e-02 5.096480015871021618e-02 5.852659967817953890e-02 6.676752577779104803e-02 7.568226535436141378e-02 8.526129694805538450e-02 9.548507781408034634e-02 1.063194226222261146e-01 1.177119423708597734e-01 1.295894796382393299e-01 1.418565087196476948e-01 1.543944809420041697e-01 1.670620968002265727e-01 1.796964828264497049e-01 1.921152442648042247e-01 2.041193550277605462e-01 2.154968339095315877e-01 2.260271405919883625e-01 2.354862069046768092e-01 2.436519987634590823e-01 2.503104831800074814e-01 2.552618538805190851e-01 2.583268496900376632e-01 2.593529832722954453e-01 2.582204854066512123e-01 2.548477630428406249e-01 2.491961691721557848e-01 2.412738903635014143e-01 2.311387750421527998e-01 2.188999541041634911e-01 2.047181483380620393e-01 1.888046204030826292e-01 1.714188259809513448e-01 1.528649801558583932e-01 1.334880586978222372e-01 1.136704088972717158e-01 9.383176705457854649e-02 7.444009130909329253e-02 5.605573018933652368e-02 3.948825491833927309e-02 2.635861262670251975e-02 2.033993852632009700e-02 2.366644439611525347e-02 3.121174759814465335e-02 3.885047311151017257e-02 4.524211777615547853e-02 5.006158221177593043e-02 5.339025669789310841e-02 5.555580235763302177e-02 5.707640892460476983e-02 5.860413128947442041e-02 6.081758002359938936e-02 6.425762823956825132e-02 6.916964985318839465e-02 7.544767388953560472e-02 8.270416381516058901e-02 9.039658796161884058e-02 9.793644631950323975e-02 1.047561824771014310e-01 1.103431445351166218e-01 1.142555301581217736e-01 1.161301358025346314e-01 1.156865774556783827e-01 1.127297782478405425e-01 1.071513592508759882e-01 9.893042267562367209e-02 8.813493900680997861e-02 7.492754055770387001e-02 5.958931696895012481e-02 4.262390683527760710e-02 2.537147703457487413e-02 1.534727994719332390e-02 2.737641036125561603e-02 4.776156987797471054e-02 6.967997649350084199e-02 9.177199971471880491e-02 1.134027899715172039e-01 1.341088369095883859e-01 1.535026833437958260e-01 1.712519324522232267e-01 1.870753437299010613e-01 2.007432920648523911e-01 2.120789315060752911e-01 2.209588356382478080e-01 2.273126869014067408e-01 2.311219006610564231e-01 2.324172128637394807e-01 2.312753341776400962e-01 2.278148153224575090e-01 2.221912927800444582e-01 2.145922983338622858e-01 2.052318241714829183e-01 1.943448411428914391e-01 1.821819752132370351e-01 1.690045617781939236e-01 1.550803280633694381e-01 1.406800147724806826e-01 1.260753638772006968e-01 1.115391099356049381e-01 9.734797491064538233e-02 8.379022379606003434e-02 7.117992272423581679e-02 5.987943653686455397e-02 5.032489080758017347e-02 4.302281023485057809e-02 3.843321843912251429e-02 3.667699041354849365e-02 3.729521237760303337e-02 3.942917668408877502e-02 4.223373145384919092e-02 4.509733585037276754e-02 4.764294409546741133e-02 4.966036824391104054e-02 5.104621634853735018e-02 5.176411383105818803e-02 5.182020429480408558e-02 5.124801823745041285e-02 5.009880241631049086e-02 4.843504781346036348e-02 4.632595015206934091e-02 4.384409289133568005e-02 4.106294716319084520e-02 3.805495064288663687e-02 3.489002078252954192e-02 3.163441093771986179e-02 2.834984889443735445e-02 2.509291624202714469e-02 2.191463987887170076e-02 1.886027775861569625e-02 1.596929366199380598e-02 1.327553591459127227e-02
3.713340379324527735e-02 3.673061552472025454e-02 3.610794101086569480e-02 3.525127908202198290e-02 3.415151086430054383e-02 3.280578629761304876e-02 3.121923235083819484e-02 2.940745048261737479e-02 2.740046818502539852e-02 2.524932110151517986e-02 2.303720310007686262e-02 2.089768939638370765e-02 1.904031563397129423e-02 1.777037990401967443e-02 1.745673438931837768e-02 1.839651489664927142e-02 2.066195439074589371e-02 2.411572174946149255e-02 2.855717495889295923e-02 3.382467691615019534e-02 3.981778848683462102e-02 4.648492254737732199e-02 5.380605539879160931e-02 6.177856016329611594e-02 7.040651398408474815e-02 7.969247034019925902e-02 8.963090477736918027e-02 1.002029073100756673e-01 1.113719363707978000e-01 1.230805726165439817e-01 1.352482611925006628e-01 1.477700439048181547e-01 1.605162795327371161e-01 1.733333417693819767e-01 1.860452739461208316e-01 1.984563683151510938e-01 2.103546245372976409e-01 2.215160263824087483e-01 2.317095571891596983e-01 2.407028536188564882e-01 2.482683744524420422e-01 2.541899377745878152e-01 2.582694572578829728e-01 2.603336879290027994e-01 2.602407753441406957e-01 2.578863911008795196e-01 2.532092336306844826e-01 2.461956778331885476e-01 2.368833720648673147e-01 2.253636084959357300e-01 2.117823363565304040e-01 1.963397535410502381e-01 1.792885139245370962e-01 1.609307561703896550e-01 1.416144687241756850e-01 1.217303460380574492e-01 1.017117952317062868e-01 8.204474236870365478e-02 6.330578791519939075e-02 4.628629411971275226e-02 3.238035125480990400e-02 2.440390930352551863e-02 2.503274494218839241e-02 3.124777836672074441e-02 3.859470613018587543e-02 4.513130513749764178e-02 5.027374244994772812e-02 5.399721463925639259e-02 5.658257172962186804e-02 5.852505837316768905e-02 6.046129489592268896e-02 6.305445722068878101e-02 6.683066885596285200e-02 7.202706969250351199e-02 7.853825900166831742e-02 8.598091428684907778e-02 9.381345736019841564e-02 1.014420918078608597e-01 1.082886719421878446e-01 1.138272225361138951e-01 1.176024206579873027e-01 1.192393021813545478e-01 1.184488201104569455e-01 1.150311429736354391e-01 1.088774106843236750e-01 9.997047051431962039e-02 8.838578537306790439e-02 7.429628571052236674e-02 5.799529167433530724e-02 4.000820285377498786e-02 2.187650349683259443e-02 1.450284299702698718e-02 3.090223604086115433e-02 5.293376917164799300e-02 7.590921112747393840e-02 9.881883532151988780e-02 1.210934576228097637e-01 1.422827295366739520e-01 1.620001716405501668e-01 1.799126903324048121e-01 1.957401979600508768e-01 2.092573956251080058e-01 2.202953792819879464e-01 2.287422884737209949e-01 2.345427534075119336e-01 2.376961181821429514e-01 2.382535261306288898e-01 2.363140128459287059e-01 2.320197877212158699e-01 2.255509060612917449e-01 2.171195463894338706e-01 2.069641152753522173e-01 1.953434085168218870e-01 1.825310672771615073e-01 1.688105868867853521e-01 1.544711730545557660e-01 1.398048069197364296e-01 1.251049898551744033e-01 1.106677944387147033e-01 9.679599756802013955e-02 8.380695672738097679e-02 7.204361244149116994e-02 6.188310015349630933e-02 5.372456431812872024e-02 4.791845782353765237e-02 4.461047197891916671e-02 4.357946721154894176e-02 4.425254874271236649e-02 4.592340698259359671e-02 4.797148486233820258e-02 4.994927907287501079e-02 5.157183628469180769e-02 5.267597871815233451e-02 5.318233484450932830e-02 5.306765700516691275e-02 5.234607203028614208e-02 5.105650859672523217e-02 4.925411319984691894e-02 4.700421586160216658e-02 4.437795607321235597e-02 4.144902782965696059e-02 3.829121271788776121e-02 3.497649495081190524e-02 3.157362683979234724e-02 2.814705871283176147e-02 2.475617660452372401e-02 2.145481255044023872e-02 1.829101275277327660e-02 1.530707627603534321e-02 1.253992538844561112e-02 1.002196867164830904e-02
3.587881265974156991e-02 3.552292046887137178e-02 3.496109501768292216e-02 3.417397907376275301e-02 3.314621868274644778e-02 3.186764062665359276e-02 3.033470410560502872e-02 2.855250882206433402e-02 2.653790762503575873e-02 2.432479718254768400e-02 2.197367902640712592e-02 1.958934896333485928e-02 1.735229600238211156e-02 1.556364436953474283e-02 1.466296608856557625e-02 1.509787328914206569e-02 1.703968227587579834e-02 2.031116602465161611e-02 2.462210939805046725e-02 2.974985581247615793e-02 3.556606914326364971e-02 4.201006550607799123e-02 4.906211301662007085e-02 5.672510326497712252e-02 6.501220494609090406e-02 7.393788300966189220e-02 8.351080565830636127e-02 9.372797189124050521e-02 1.045698232618150897e-01 1.159962994310120843e-01 1.279438675133488246e-01 1.403235657023368943e-01 1.530200884093441960e-01 1.658919210720161130e-01 1.787725148776865558e-01 1.914724759926422770e-01 2.037827290595048690e-01 2.154785988190869583e-01 2.263247353697623865e-01 2.360807873117168887e-01 2.445077031858507721e-01 2.513745162044721537e-01 2.564654417148460319e-01 2.595870928256600596e-01 2.605755989759475089e-01 2.593033967946323792e-01 2.556854542511972639e-01 2.496846897232467277e-01 2.413163592346388442e-01 2.306512102227379624e-01 2.178172423992707774e-01 2.029999819478028877e-01 1.864412772526438389e-01 1.684367906243802449e-01 1.493326566080815376e-01 1.295223661936237836e-01 1.094462496969398485e-01 8.959920349451652721e-02 7.056131756787831222e-02 5.309264271391164053e-02 3.840517750522953744e-02 2.873420518972332957e-02 2.677256909823926348e-02 3.131444497709247321e-02 3.814859650786232848e-02 4.475156222884298790e-02 5.021844553262857364e-02 5.438406880153503348e-02 5.746267917051722796e-02 5.991061802258250413e-02 6.233294166599698954e-02 6.536160917801867032e-02 6.949619505679359432e-02 7.496139406142479644e-02 8.165606305081020422e-02 8.920972848788800980e-02 9.709174407232495918e-02 1.047120375471921189e-01 1.114891387691615970e-01 1.168893241745018324e-01 1.204479844224693869e-01 1.217816339254341185e-01 1.205950643814696771e-01 1.166856239249623173e-01 1.099454436433694587e-01 1.003621896140361736e-01 8.801952448003505514e-02 7.310100422804481635e-02 5.591201780152525030e-02 3.700015572733295760e-02 1.819394499231682949e-02 1.518597956188279773e-02 3.499725311104681658e-02 5.825366169593889504e-02 8.204045929459899411e-02 1.055611308522132336e-01 1.282856845002004753e-01 1.497710118804389534e-01 1.696313154070276386e-01 1.875344791422176582e-01 2.032040135072966935e-01 2.164216641709044986e-01 2.270292078497024857e-01 2.349289583400540615e-01 2.400828707028344888e-01 2.425102936938031140e-01 2.422845056853771273e-01 2.395282192758006190e-01 2.344082704820681928e-01 2.271297271061344936e-01 2.179296618145344089e-01 2.070708421109572206e-01 1.948355952190199691e-01 1.815201149147917803e-01 1.674294939417586559e-01 1.528737933791876336e-01 1.381654974645595557e-01 1.236187280178144277e-01 1.095505286920605142e-01 9.628414561436740571e-02 8.415294893444898172e-02 7.350030070188448561e-02 6.466404870866873655e-02 5.792709440561132767e-02 5.342349739281865295e-02 5.103605118344577141e-02 5.037503361473649743e-02 5.088482255635274482e-02 5.200297445107144451e-02 5.326806018013373334e-02 5.435106967001152034e-02 5.504161303549526263e-02 5.522067935693421997e-02 5.483510575250221536e-02 5.387778325371814225e-02 5.237328279148432270e-02 5.036757565364834849e-02 4.792062691576469413e-02 4.510097021000836898e-02 4.198166425516029754e-02 3.863723986301469127e-02 3.514138384987156027e-02 3.156519543018957569e-02 2.797590965429719995e-02 2.443602514271465964e-02 2.100281140130421526e-02 1.772821762930691658e-02 1.465928173368212691e-02 1.183928832909812885e-02 9.310234711548121336e-03 7.117753141567715984e-03
3.473060767459544562e-02 3.438783394944835980e-02 3.386029437044787288e-02 3.312437929611954796e-02 3.215933403824126902e-02 3.094838840499516963e-02 2.948002138555881960e-02 2.774954214348007361e-02 2.576136486765863778e-02 2.353277475981497419e-02 2.110091666730982279e-02 1.853685034672650223e-02 1.597499359672507543e-02 1.367231685923383198e-02 1.209462472419751099e-02 1.188430084747006850e-02 1.343061738275669499e-02 1.652419351743693657e-02 2.072725469316407873e-02 2.572801686369103474e-02 3.136560583147111197e-02 3.757139277115480180e-02 4.432699296316574417e-02 5.164095273495329652e-02 5.953511651516765063e-02 6.803536302319952711e-02 7.716432259493860579e-02 8.693514780204784909e-02 9.734607279457570261e-02 1.083757734480962631e-01 1.199796304436223648e-01 1.320870008147315977e-01 1.445995730703036053e-01 1.573908440078633231e-01 1.703067235080069908e-01 1.831672494298262344e-01 1.957693760811810568e-01 2.078907830972146764e-01 2.192946338809395601e-01 2.297351922411144109e-01 2.389641820327962629e-01 2.467377480746931750e-01 2.528238487472614926e-01 2.570098832876708261e-01 2.591103319547344852e-01 2.589741671010236668e-01 2.564917799478997340e-01 2.516011637170068038e-01 2.442931010378590340e-01 2.346151248972371262e-01 2.226740614672144403e-01 2.086370259413383998e-01 1.927308405014238057e-01 1.752400010140143793e-01 1.565035910260723639e-01 1.369120601606311494e-01 1.169058854359551342e-01 9.698072944187140221e-02 7.771040469812066920e-02 5.981722548821857138e-02 4.436523386117696005e-02 3.317662110568225797e-02 2.877835423849544466e-02 3.137471878946013898e-02 3.746737593909351544e-02 4.405677816844102285e-02 4.985673397160129278e-02 5.452144651043669410e-02 5.817518149357381319e-02 6.121732411585235206e-02 6.420434988137810328e-02 6.772171570914198302e-02 7.223204793621978981e-02 7.794451574451419229e-02 8.476618261060642201e-02 9.234793461126865333e-02 1.001801833867014269e-01 1.076861821400970920e-01 1.142892279082307894e-01 1.194542759344578153e-01 1.227124099881508473e-01 1.236754478993337819e-01 1.220449382386423753e-01 1.176175986336900209e-01 1.102881341111564412e-01 1.000500896592733668e-01 8.699593058773687215e-02 7.132003903520124644e-02 5.333975514407435226e-02 3.362683820322479727e-02 1.446908074016283602e-02 1.732405843477035842e-02 3.941828722408093066e-02 6.353767432624939093e-02 8.788902832487295591e-02 1.117997741691536540e-01 1.347629241649095644e-01 1.563400093640161526e-01 1.761471162416392011e-01 1.938556249335394999e-01 2.091956224776878315e-01 2.219589618670662901e-01 2.320010455466822996e-01 2.392410630166433572e-01 2.436606676039918540e-01 2.453012012440999035e-01 2.442596464046052629e-01 2.406835277539752793e-01 2.347650134109725284e-01 2.267344818146511953e-01 2.168538288192056462e-01 2.054097933521837060e-01 1.927075813405269844e-01 1.790650681564372182e-01 1.648078582316182261e-01 1.502654673913641215e-01 1.357688392431448121e-01 1.216492345456350321e-01 1.082380648288700647e-01 9.586612931688953676e-02 8.485845362913255197e-02 7.551742492831717279e-02 6.808453678600545622e-02 6.267761744609143260e-02 5.922448339163970121e-02 5.744114458751582719e-02 5.688834714347492522e-02 5.707918638301477665e-02 5.757497534536052536e-02 5.803381137228508929e-02 5.821755599085130795e-02 5.797775218311068679e-02 5.723592046174271614e-02 5.596537510659045644e-02 5.417659957826642669e-02 5.190609281686021231e-02 4.920800149928977046e-02 4.614784158865231634e-02 4.279776054516196138e-02 3.923294779214734490e-02 3.552892595076412308e-02 3.175954823637956032e-02 2.799559873386859438e-02 2.430395581596958912e-02 2.074735211025639792e-02 1.738487269418043449e-02 1.427351552888799814e-02 1.147142883733703878e-02 9.043679995203127153e-03 7.070179982614385045e-03 5.646349203341807961e-03
3.381260607493129233e-02 3.343922586245744871e-02 3.290817106547636040e-02 3.219320748170747398e-02 3.126957319895944110e-02 3.011513046941222127e-02 2.871154863653599051e-02 2.704559995224188260e-02 2.511076811080784066e-02 2.290962825331888456e-02 2.045807636229288531e-02 1.779408602636279799e-02 1.499809091048234094e-02 1.224441521878548607e-02 9.928203606293250008e-03 8.849884117481582324e-03 9.852173635205619534e-03 1.277520654641757687e-02 1.690734227385259567e-02 2.179876393044074753e-02 2.725563954904939440e-02 3.320674063306654211e-02 3.963786997958766711e-02 4.656380514999055448e-02 5.401448211446446823e-02 6.202627479493967588e-02 7.063504924231960025e-02 7.986988260262559147e-02 8.974721258408024926e-02 1.002655267329755628e-01 1.114008055832517996e-01 1.231029254204372703e-01 1.352931710059755710e-01 1.478629438263023566e-01 1.606736963145599384e-01 1.735580828764906325e-01 1.863222922400774861e-01 1.987495070837625166e-01 2.106044204519052221e-01 2.216387201237375315e-01 2.315974299004630588e-01 2.402259705435119130e-01 2.472777739505499783e-01 2.525222540057114329e-01 2.557529087200578477e-01 2.567953033002320917e-01 2.555146652030956811e-01 2.518228126034738334e-01 2.456841396189432258e-01 2.371203979459132749e-01 2.262140488568029628e-01 2.131100172558497152e-01 1.980157705717066063e-01 1.811997898103746840e-01 1.629887424207042967e-01 1.437641101641329855e-01 1.239599248046554802e-01 1.040652835227735273e-01 8.464026397874289953e-02 6.636668125864042533e-02 5.018659161264931584e-02 3.761554063561696470e-02 3.094408666648765585e-02 3.139222839042990487e-02 3.651029876684075415e-02 4.300696045871112150e-02 4.915860640920637070e-02 5.439021441670512796e-02 5.870837682087934328e-02 6.243569873497874234e-02 6.606311602843900621e-02 7.011595345127152878e-02 7.501173838156011131e-02 8.094243541199447334e-02 8.782734534133010418e-02 9.534673121260142659e-02 1.030219887857046351e-01 1.102996591699058060e-01 1.166166379714115020e-01 1.214438366365999528e-01 1.243137902857734817e-01 1.248380669373672924e-01 1.227183297507278281e-01 1.177531159226620494e-01 1.098413833815805180e-01 9.898357169668961508e-02 8.528140462725587734e-02 6.894012446194609789e-02 5.028899903292562146e-02 2.992874297907677228e-02 1.099169871815064078e-02 2.047321214216568652e-02 4.393996839030607504e-02 6.859698478463702176e-02 9.325782457098252820e-02 1.173205491707684650e-01 1.402924557227662461e-01 1.617396648342664112e-01 1.812825720079682679e-01 1.985992883100661799e-01 2.134299122493621692e-01 2.255797526260647778e-01 2.349209369042616624e-01 2.413922762520332999e-01 2.449974459472481769e-01 2.458016395933952103e-01 2.439269163319292000e-01 2.395464990519922122e-01 2.328783055687815018e-01 2.241780075585768917e-01 2.137319160596212464e-01 2.018499889566918171e-01 1.888592447423792786e-01 1.750978438021537908e-01 1.609100506578390599e-01 1.466421868357225822e-01 1.326394572704049646e-01 1.192430559314360261e-01 1.067860313890475754e-01 9.558485464440256985e-02 8.592180313661132440e-02 7.801303584976354566e-02 7.196279267676683467e-02 6.771845565747984519e-02 6.505543727831768208e-02 6.361341099038135549e-02 6.297216057340827844e-02 6.272948220340986147e-02 6.255146546915565930e-02 6.219042171154957888e-02 6.148119379578024374e-02 6.032795985533823818e-02 5.868914568241701685e-02 5.656382399516136222e-02 5.398056093613236989e-02 5.098863607314844254e-02 4.765124644249771335e-02 4.404028621042989367e-02 4.023237026199475569e-02 3.630586376376031266e-02 3.233876788122794221e-02 2.840739526473098908e-02 2.458585847650971573e-02 2.094650361949712200e-02 1.756154743519662206e-02 1.450621820949543617e-02 1.186314316200297141e-02 9.724756697298426664e-03 8.181677042753594115e-03 7.276085793934892500e-03 6.932795234308964001e-03
3.326848410427810099e-02 3.281466170229459939e-02 3.223335566063505186e-02 3.149812473620298287e-02 3.058235575036602483e-02 2.946047351537225273e-02 2.810914525886535828e-02 2.650847446512642411e-02 2.464323561564091616e-02 2.250431729958627877e-02 2.009081836114668188e-02 1.741399683657725642e-02 1.450661787591581500e-02 1.144970023596316236e-02 8.463682694173167015e-03 6.237698612994135340e-03 6.333327453726172659e-03 9.097099165713266877e-03 1.322074800626747010e-02 1.802230654056175690e-02 2.329053122317523844e-02 2.896465246704103477e-02 3.503960534806669497e-02 4.153715651765037958e-02 4.849432192439321471e-02 5.595643959067315293e-02 6.397124716383204013e-02 7.258293621437678089e-02 8.182608094616575234e-02 9.171969933771041694e-02 1.022618163533279556e-01 1.134248786532369851e-01 1.251522844998590178e-01 1.373561885381288095e-01 1.499166492969116471e-01 1.626821210288109387e-01 1.754712507366303076e-01 1.880759182839923382e-01 2.002654428818151644e-01 2.117918652542406521e-01 2.223961967925882910e-01 2.318155033591755565e-01 2.397906626767830618e-01 2.460746023857018905e-01 2.504407935411822050e-01 2.526917445239752480e-01 2.526672160626844965e-01 2.502518622872352272e-01 2.453819983784139569e-01 2.380512054882750750e-01 2.283145117150837400e-01 2.162909389406867944e-01 2.021642875621734170e-01 1.861821607366049569e-01 1.686534413348689254e-01 1.499448073906542445e-01 1.304775956434638673e-01 1.107278799777244027e-01 9.123630226939521970e-02 7.264342494903665293e-02 5.578927591996762220e-02 4.195352795165895737e-02 3.317089950207113835e-02 3.133264177393555588e-02 3.524172524820300134e-02 4.156997775506456050e-02 4.810573885437625929e-02 5.398416885657870284e-02 5.906161315296978853e-02 6.356326274472756666e-02 6.789907696950464588e-02 7.252357446877817637e-02 7.780396638064875081e-02 8.391482281469324345e-02 9.079156326071559369e-02 9.815100161024732650e-02 1.055548971259412799e-01 1.124831523431784053e-01 1.183957091361513697e-01 1.227775357561780162e-01 1.251691768269298788e-01 1.251870512218108411e-01 1.225367561465324912e-01 1.170213629503902425e-01 1.085458430494915666e-01 9.711847103053564134e-02 8.285049716657739982e-02 6.595786320764771005e-02 4.678196236256557811e-02 2.596262017346090065e-02 8.411362821428786454e-03 2.416073024640206374e-02 4.835107625055639485e-02 7.323570605161361380e-02 9.793726390851180408e-02 1.218949145677592771e-01 1.446267604890699721e-01 1.657054054938926213e-01 1.847589743680950747e-01 2.014761468172328596e-01 2.156108499402667467e-01 2.269854238351500797e-01 2.354919230904111704e-01 2.410915246460882955e-01 2.438121588893689962e-01 2.437445657780394626e-01 2.410370321185074383e-01 2.358891008811035139e-01 2.285445632448104558e-01 2.192840511234204759e-01 2.084175428582115130e-01 1.962770759744236482e-01 1.832099225118031804e-01 1.695724101674136730e-01 1.557244365286020449e-01 1.420244687532409289e-01 1.288243598392197764e-01 1.164625486252093695e-01 1.052531622728872102e-01 9.546768464959874689e-02 8.730666626203066605e-02 8.086380719023937569e-02 7.609418636599735164e-02 7.280602732155470880e-02 7.068942300651569199e-02 6.937470467913003924e-02 6.849587232385824509e-02 6.773675263591463769e-02 6.685275699949909389e-02 6.567341826381126180e-02 6.409436323286835102e-02 6.206544387295854365e-02 5.957875117688500588e-02 5.665806871148510587e-02 5.335016719824688808e-02 4.971785235850299106e-02 4.583453157621238117e-02 4.178006693558690421e-02 3.763773930627768716e-02 3.349222232544769862e-02 2.942854216028233105e-02 2.553206327826034253e-02 2.188953488380378232e-02 1.859095860070882414e-02 1.573093844361513408e-02 1.340519214891139517e-02 1.169311223731940227e-02 1.061897340225996696e-02 1.011026476826202766e-02 1.000144733235178510e-02 1.009352511381500506e-02
3.324549576134656903e-02 3.266286216148283489e-02 3.198148562632901343e-02 3.117784144317060219e-02 3.022645144730851802e-02 2.910108736645721644e-02 2.777602824867355866e-02 2.622730127278007778e-02 2.443385578964790694e-02 2.237865482758707308e-02 2.004973571225139584e-02 1.744145943907116081e-02 1.455668879337423602e-02 1.141263827938739268e-02 8.063368309754433486e-03 4.731875818520265425e-03 2.972129183114480613e-03 5.568194823751458807e-03 9.785334807891536354e-03 1.449974414096682866e-02 1.955092902184364656e-02 2.491102450602174223e-02 3.058905860132905136e-02 3.661328560676679889e-02 4.302557888432166633e-02 4.987767196637533235e-02 5.722692525394083851e-02 6.513110054661361281e-02 7.364227102240011869e-02 8.280029973589746184e-02 9.262644240483958180e-02 1.031176144402348865e-01 1.142417506387669035e-01 1.259345320433664650e-01 1.380976070368590547e-01 1.505983226400505470e-01 1.632709147202172639e-01 1.759190737677966410e-01 1.883197909496501510e-01 2.002283831998767361e-01 2.113845867011247270e-01 2.215195908560865512e-01 2.303638592944313168e-01 2.376555525837133753e-01 2.431493323145458296e-01 2.466252917534002831e-01 2.478977279696183145e-01 2.468234477668621585e-01 2.433092882347743235e-01 2.373185355748724523e-01 2.288759465740265731e-01 2.180711201419467116e-01 2.050600385650229174e-01 1.900647122652561749e-01 1.733710443596452044e-01 1.553253415726570663e-01 1.363304769388253845e-01 1.168439094248993060e-01 9.738251195095011525e-02 7.854596828616490500e-02 6.108788177395649277e-02 4.610118918361172380e-02 3.536809839873661376e-02 3.116470280494296544e-02 3.363207379461167351e-02 3.972360469617711165e-02 4.669486341754440495e-02 5.331305836864277947e-02 5.924694364193035939e-02 6.460486085946827439e-02 6.970389147101223315e-02 7.492130353020375055e-02 8.057209709909093909e-02 8.681462028281443366e-02 9.360387424945493251e-02 1.006992420323693238e-01 1.077113477720816476e-01 1.141633650212206252e-01 1.195481836932360542e-01 1.233736960446162739e-01 1.251958207016526936e-01 1.246416097260339695e-01 1.214248984065085524e-01 1.153562776369173037e-01 1.063485622640107237e-01 9.441870003694700919e-02 7.968751690053942072e-02 6.238130214075916086e-02 4.285429414326325653e-02 2.180665902405407031e-02 7.862727487715884950e-03 2.801921606091390543e-02 5.244765691478478487e-02 7.724981208636551300e-02 1.017059108962258956e-01 1.252814948604571155e-01 1.475056202337167999e-01 1.679607476947439781e-01 1.862869587724897691e-01 2.021878393796941453e-01 2.154352729269509714e-01 2.258723758662664616e-01 2.334143866142104617e-01 2.380475507947186486e-01 2.398261676663337727e-01 2.388680382242795164e-01 2.353486047367631950e-01 2.294941014038778260e-01 2.215740489266144475e-01 2.118934221542205509e-01 2.007847970815110905e-01 1.886007342538033593e-01 1.757065652003450551e-01 1.624735892467457921e-01 1.492724155246815954e-01 1.364657435871167446e-01 1.243992397392116034e-01 1.133884646775635691e-01 1.036995790775871173e-01 9.552297234977545626e-02 8.894335850722469294e-02 8.391660998584310471e-02 8.026748241025923047e-02 7.771644483941188286e-02 7.592902606392271103e-02 7.456946612441241184e-02 7.334175818112934064e-02 7.201150620428758975e-02 7.041133258915170667e-02 6.843612332557662270e-02 6.603369167185797750e-02 6.319438389024263636e-02 5.994138302736646412e-02 5.632238226970161937e-02 5.240276070791820978e-02 4.826017965299269491e-02 4.398046517334156663e-02 3.965465850968129952e-02 3.537714636841587934e-02 3.124477883510809809e-02 2.735675564078391547e-02 2.381461879669206569e-02 2.072058629197278193e-02 1.817047490771738286e-02 1.623594831360398658e-02 1.493522934226775706e-02 1.420686416948676103e-02 1.391285895509090584e-02 1.387718794592446639e-02 1.393197701181198532e-02 1.394442558041430677e-02
3.386842154206999578e-02 3.312039698266062981e-02 3.229539693960424562e-02 3.137605801506861136e-02 3.034150825641783802e-02 2.916836871206108725e-02 2.783195359973390792e-02 2.630757270356776437e-02 2.457183754498006717e-02 2.260387982121313602e-02 2.038640205934893340e-02 1.790649245295838562e-02 1.515614605093726711e-02 1.213244228936519523e-02 8.837335490362595997e-03 5.277024851115178286e-03 1.460959778536842805e-03 2.600489593719972157e-03 6.895932294843962196e-03 1.141799569467881297e-02 1.616420708311597579e-02 2.114017723530362686e-02 2.636199130142316896e-02 3.185800350292890964e-02 3.766957588859214806e-02 4.385034400475640998e-02 5.046371054944822493e-02 5.757849148048833215e-02 6.526293506505527475e-02 7.357762856626284820e-02 8.256801029877348930e-02 9.225725463280175231e-02 1.026401912272570244e-01 1.136787119099791354e-01 1.252988886136968960e-01 1.373898384979085341e-01 1.498042564895794015e-01 1.623604855750694631e-01 1.748459876994195306e-01 1.870220873767945713e-01 1.986298674070939574e-01 2.093970918924695224e-01 2.190460138293214565e-01 2.273018951231378371e-01 2.339020301958462666e-01 2.386050252709756014e-01 2.412000486372064822e-01 2.415157370212100418e-01 2.394284235580159681e-01 2.348693473586367098e-01 2.278305169381020234e-01 2.183689338735981533e-01 2.066089447303110227e-01 1.927425884076278684e-01 1.770279625486092800e-01 1.597858906040637017e-01 1.413956343925399095e-01 1.222913241094737147e-01 1.029628498628769595e-01 8.397006614125003543e-02 6.599263348086652214e-02 4.997233967090151247e-02 3.745216974357442469e-02 3.086100485905812416e-02 3.165867611458320074e-02 3.745814783313083929e-02 4.494212173397318238e-02 5.240590251300185354e-02 5.929042124490873505e-02 6.557245501186040326e-02 7.147024777053498368e-02 7.728257338767424711e-02 8.327362130318459454e-02 8.958771476266597089e-02 9.620219857451711709e-02 1.029236308963590030e-01 1.094188219015963387e-01 1.152636677212234839e-01 1.199941588777664742e-01 1.231506543896834088e-01 1.243126067036009058e-01 1.231241891991657206e-01 1.193122901941269381e-01 1.126982885470001888e-01 1.032047365952091511e-01 9.085797456326308308e-02 7.578822627059766948e-02 5.823166167697167023e-02 3.855730419161623734e-02 1.757209009145983478e-02 9.661248532430631586e-03 3.176867543815281580e-02 5.602760522973174867e-02 8.042708475808779678e-02 1.043319329602761664e-01 1.272283487760828002e-01 1.486589972913947288e-01 1.682206969009155673e-01 1.855703616550646584e-01 2.004312258399822688e-01 2.125974988529724663e-01 2.219369351911946731e-01 2.283912292926615906e-01 2.319743335847385124e-01 2.327689055848769784e-01 2.309211589470938908e-01 2.266344370995796720e-01 2.201618504903296025e-01 2.117983193756711735e-01 2.018723401334459600e-01 1.907377361118599290e-01 1.787655485080017759e-01 1.663360429592317946e-01 1.538305182144718841e-01 1.416221749397494623e-01 1.300647648613333374e-01 1.194773048387373776e-01 1.101233814782630882e-01 1.021854471722594832e-01 9.573866261985199133e-02 9.073387203497430831e-02 8.700071071128677447e-02 8.427538927564078020e-02 8.224591362407043804e-02 8.059958873376012189e-02 7.905951488959518658e-02 7.740488257243914594e-02 7.547706620042365921e-02 7.317648288985409422e-02 7.045487200862693422e-02 6.730613739736689138e-02 6.375746664170879596e-02 5.986149386435259123e-02 5.568975673831588064e-02 5.132746002555246129e-02 4.686946353337867466e-02 4.241736775560531886e-02 3.807749841891308606e-02 3.395939813252696338e-02 3.017398321513346804e-02 2.682968270364659985e-02 2.402382320938484597e-02 2.182655170960486404e-02 2.025856350430562877e-02 1.927279662563636739e-02 1.875557885888135684e-02 1.855200751804191028e-02 1.850133092498546308e-02 1.846376807074891213e-02 1.833203313356938230e-02 1.803157567872819972e-02
3.521157182022148502e-02 3.428273262307499070e-02 3.328702898893272366e-02 3.221562965130839173e-02 3.105535252379085231e-02 2.978922765270638692e-02 2.839740722764222403e-02 2.685836067240769329e-02 2.515026976756677690e-02 2.325253515839945800e-02 2.114732875186569466e-02 1.882119549811437503e-02 1.626689067072233097e-02 1.348619892378109981e-02 1.049662745148120455e-02 7.355864447625224366e-03 4.303531751687841508e-03 2.887855492802563016e-03 5.329857341172313835e-03 9.132509176690130001e-03 1.333772503141300407e-02 1.779227121382169832e-02 2.246395542725119002e-02 2.735828730177067639e-02 3.250373021857023981e-02 3.794776962215332811e-02 4.375416660108977229e-02 4.999892397826705831e-02 5.676430237801342871e-02 6.413106305813143226e-02 7.216965403163445869e-02 8.093133592261983478e-02 9.044023530060832372e-02 1.006870668412123415e-01 1.116249116223557020e-01 1.231671162728895652e-01 1.351871694664870949e-01 1.475203284336347176e-01 1.599667711856060659e-01 1.722960907329368907e-01 1.842529881068251663e-01 1.955640420402617596e-01 2.059454299587490933e-01 2.151114510207653152e-01 2.227836641726375355e-01 2.287004098012874187e-01 2.326264390859242859e-01 2.343623360682325629e-01 2.337533884154336938e-01 2.306975478635726329e-01 2.251521241084507297e-01 2.171388802985264876e-01 2.067472490988170875e-01 1.941354732038042541e-01 1.795296079966955949e-01 1.632205390941289247e-01 1.455595397100795940e-01 1.269536116682034310e-01 1.078634232115558561e-01 8.881050846660683284e-02 7.041084868557935528e-02 5.348198210906208311e-02 3.934535458394819440e-02 3.039861963617848661e-02 2.930656576013377160e-02 3.478017635680753783e-02 4.288881430357890934e-02 5.131441177581329977e-02 5.923270466388833033e-02 6.648422670824125080e-02 7.319068423584551564e-02 7.957663270339250527e-02 8.585963568763695097e-02 9.217270918768734334e-02 9.851734019967066380e-02 1.047502691499747340e-01 1.106003708613544634e-01 1.157049499615753069e-01 1.196532541193678911e-01 1.220281961869309068e-01 1.224416860492158060e-01 1.205622345052428102e-01 1.161351437819214683e-01 1.089961572886150032e-01 9.907953324711359089e-02 8.642161120780370021e-02 7.116164984425735196e-02 5.354535446393780818e-02 3.396131984939079751e-02 1.343417964589597481e-02 1.267967664411988674e-02 3.517810099273539076e-02 5.888768796413661882e-02 8.254816551362312294e-02 1.055754366067083866e-01 1.274760799704632852e-01 1.478107578036422787e-01 1.661960003892982152e-01 1.823109399368073869e-01 1.959035171377826456e-01 2.067948164357250040e-01 2.148811672022280517e-01 2.201339888703875147e-01 2.225975226739425328e-01 2.223846911135360649e-01 2.196713889760802674e-01 2.146895450623567403e-01 2.077193022856441695e-01 1.990806412506549439e-01 1.891247092002029395e-01 1.782249954765296740e-01 1.667682913846078308e-01 1.551450589513100609e-01 1.437384040550802877e-01 1.329103873843199557e-01 1.229842050877966858e-01 1.142214516024460946e-01 1.067960307683659960e-01 1.007703859956584208e-01 9.608351468816032914e-02 9.255959416458786615e-02 8.993867520597445542e-02 8.792078972638826817e-02 8.620969336428545293e-02 8.454549429108153269e-02 8.272258535423977766e-02 8.059503725910094341e-02 7.807381459756947140e-02 7.511982572960840265e-02 7.173555003600949609e-02 6.795679241596258580e-02 6.384530200205670858e-02 5.948252650671361635e-02 5.496453031469741152e-02 5.039796494436725449e-02 4.589684719879578989e-02 4.157968275667658226e-02 3.756608536282386029e-02 3.397146766204595103e-02 3.089789474684829715e-02 2.841973178800691335e-02 2.656574652554710356e-02 2.530474119824844409e-02 2.454477002320287413e-02 2.415018003673802607e-02 2.396910556171306592e-02 2.385862901141414319e-02 2.369984298736022010e-02 2.340282303165774902e-02 2.290529580411026708e-02 2.216864991883973207e-02
3.728195980407785631e-02 3.618201290386431623e-02 3.501158916224140355e-02 3.377110122741444620e-02 3.245676540286768913e-02 3.106061699892311706e-02 2.957092359771921336e-02 2.797301331800418345e-02 2.625050238046274312e-02 2.438689045649033646e-02 2.236751529946362158e-02 2.018196138575343787e-02 1.782730553288772515e-02 1.531337400441347245e-02 1.267357016919651823e-02 9.992939382616911406e-03 7.494652512213339536e-03 5.793789985104343294e-03 5.994535429443701574e-03 8.177115137750693222e-03 1.138505130581739071e-02 1.507373897042941883e-02 1.904563775283533295e-02 2.323421830622212844e-02 2.763113546420971692e-02 3.226396585164361536e-02 3.718794765921862311e-02 4.248050310996667744e-02 4.823472113356929575e-02 5.455066713201395939e-02 6.152481424760246342e-02 6.923875007236936219e-02 7.774862428594168928e-02 8.707658104124714471e-02 9.720486517325777065e-02 1.080727034138839887e-01 1.195756650825584577e-01 1.315670607532125613e-01 1.438609744518677125e-01 1.562366390972336483e-01 1.684439754817562140e-01 1.802101839929700910e-01 1.912472994574899166e-01 2.012606026102832235e-01 2.099577405107712347e-01 2.170583551622696505e-01 2.223039642538904292e-01 2.254677874395247805e-01 2.263641712484051882e-01 2.248572398591936472e-01 2.208683912630275137e-01 2.143822723590072254e-01 2.054509063513673406e-01 1.941957173751213683e-01 1.808073114076366728e-01 1.655430524390575364e-01 1.487227730892540789e-01 1.307235163322080507e-01 1.119753880064384699e-01 9.296347963294723793e-02 7.424879989338804831e-02 5.654589017105569188e-02 4.097452916311689758e-02 2.975971955121803000e-02 2.656923806298078575e-02 3.171842084206445006e-02 4.060901682740906266e-02 5.011600008815629559e-02 5.912851228171022572e-02 6.736284179122396798e-02 7.485604238560315815e-02 8.176757743294477132e-02 8.827438580535734713e-02 9.450082798212454394e-02 1.004731652995932562e-01 1.060996241073001722e-01 1.111753657526013822e-01 1.154067072334371002e-01 1.184460198922761692e-01 1.199292227668558725e-01 1.195103147338388988e-01 1.168901116143943181e-01 1.118382892681735880e-01 1.042088910108483341e-01 9.394996478694599140e-02 8.110839654704417312e-02 6.583207624170191175e-02 4.837660684347830364e-02 2.916166056270690782e-02 9.726635130551525288e-03 1.598794543835324253e-02 3.804098823147111785e-02 6.082289185322794361e-02 8.338876127687482043e-02 1.051917652037815815e-01 1.257618681345047951e-01 1.446833099901284059e-01 1.615983197405665706e-01 1.762140193830074586e-01 1.883083497058079536e-01 1.977339501006422362e-01 2.044197213485663966e-01 2.083700984032101633e-01 2.096622120001669087e-01 2.084412091732489869e-01 2.049140561622457279e-01 1.993421665530087650e-01 1.920331780459151871e-01 1.833321311539478915e-01 1.736121626335651591e-01 1.632645892060495540e-01 1.526879016752790696e-01 1.422747368784085253e-01 1.323954934203933897e-01 1.233773104651511299e-01 1.154783431961368123e-01 1.088602756713456937e-01 1.035662509480061722e-01 9.951400631765783267e-02 9.651111075111321047e-02 9.429046419168728155e-02 9.255529681591001534e-02 9.102044767609811238e-02 8.944133487577499153e-02 8.762886820816313815e-02 8.545313192156588078e-02 8.284001640926773324e-02 7.976435406882062540e-02 7.624191445369747633e-02 7.232157236795203059e-02 6.807826632062466410e-02 6.360695336463806360e-02 5.901752002297703387e-02 5.443041678474005995e-02 4.997255548948539849e-02 4.577268586740029788e-02 4.195507779841801954e-02 3.863013638233590841e-02 3.588121256557032929e-02 3.374914470319258231e-02 3.221968297034771139e-02 3.122100185549733786e-02 3.063520778788240626e-02 3.032011076670789937e-02 3.013230597642340552e-02 2.994411604147924344e-02 2.965216422431712559e-02 2.917930182801839814e-02 2.847272842290225758e-02 2.750056296729154123e-02 2.624818573349971956e-02
4.002175805615136583e-02 3.878275523445872536e-02 3.745681333583317923e-02 3.605263095241443422e-02 3.457574311441066750e-02 3.302808111867222562e-02 3.140785731647324081e-02 2.970986214731816816e-02 2.792624084325471753e-02 2.604779964159322989e-02 2.406589690333698142e-02 2.197504122940317772e-02 1.977652197634034367e-02 1.748390802214163861e-02 1.513248212865983891e-02 1.279757865797257962e-02 1.063253990494535985e-02 8.937733002431872201e-03 8.197751475507806390e-03 8.809124535969149045e-03 1.063931835738072922e-02 1.325231082358079709e-02 1.631578780784975410e-02 1.965509988315195661e-02 2.319621003425796635e-02 2.692776847348851352e-02 3.088385092001695240e-02 3.513514303151640816e-02 3.978126999468741681e-02 4.494084618261128677e-02 5.073843859277979429e-02 5.728960121858239080e-02 6.468626269474594959e-02 7.298473867022929606e-02 8.219769371404594960e-02 9.229017028243136078e-02 1.031789717184079108e-01 1.147344423487636766e-01 1.267838607979662469e-01 1.391159766082168958e-01 1.514864867949842209e-01 1.636244021479573985e-01 1.752393023349783641e-01 1.860294585277623702e-01 1.956907446688513075e-01 2.039261861708779877e-01 2.104559215381316406e-01 2.150272862460028966e-01 2.174246743184862496e-01 2.174787951243522810e-01 2.150749241315535187e-01 2.101597497702123729e-01 2.027464475228669405e-01 1.929176714076427102e-01 1.808262498818947739e-01 1.666935239750213793e-01 1.508055079152925970e-01 1.335074823244028486e-01 1.151985079822934466e-01 9.632944879364296886e-02 7.741397325326647427e-02 5.908120300090719673e-02 4.227065312095538985e-02 2.893235316401937193e-02 2.344945909289732414e-02 2.833411480054316700e-02 3.821927846526414208e-02 4.891533623246075574e-02 5.904435428919502932e-02 6.823278800279077017e-02 7.645361452104162958e-02 8.381337233331588588e-02 9.045492031228632990e-02 9.649599471792150163e-02 1.019869925719955189e-01 1.068872118513704422e-01 1.110605051126782594e-01 1.142884015663458153e-01 1.162956256066994959e-01 1.167816819423276448e-01 1.154529116985894693e-01 1.120511852173356609e-01 1.063771974734282200e-01 9.830768494061727092e-02 8.780678608634377713e-02 7.493256603008090211e-02 5.984146044505778833e-02 4.280140325086383146e-02 2.429090761951399266e-02 7.202566883423597820e-03 1.912267478881279209e-02 4.016367847508094807e-02 6.162788668797638397e-02 8.272311420868141973e-02 1.029358902451917301e-01 1.218245413122725773e-01 1.390032664234265303e-01 1.541464272318350259e-01 1.669951828152933249e-01 1.773629403192431564e-01 1.851386892243589433e-01 1.902880012119647635e-01 1.928517584248791994e-01 1.929428176384167248e-01 1.907408994559586513e-01 1.864860264727023209e-01 1.804708189306775956e-01 1.730318753584854929e-01 1.645402931793573109e-01 1.553910884601954756e-01 1.459908380489170210e-01 1.367423494171632614e-01 1.280248172705925336e-01 1.201683432431344123e-01 1.134237374184071390e-01 1.079325766120067670e-01 1.037069978981588619e-01 1.006296087136323708e-01 9.847782956333650528e-02 9.696641414090896582e-02 9.579453599452873724e-02 9.468472507631413293e-02 9.340757876538320625e-02 9.179274909210842492e-02 8.973001780846127928e-02 8.716462323904539122e-02 8.408998215553803446e-02 8.053974060848641259e-02 7.658016531678113470e-02 7.230329919405356631e-02 6.782094617386788538e-02 6.325929965375644282e-02 5.875378926885614639e-02 5.444344054784365505e-02 5.046375767390706008e-02 4.693706544591488838e-02 4.395984537102692880e-02 4.158837428590747565e-02 3.982665769043514797e-02 3.862232424564653044e-02 3.787421614980542028e-02 3.744999343147230320e-02 3.720729836847591621e-02 3.701169632634956908e-02 3.674796366087188654e-02 3.632489901344063826e-02 3.567561937565299351e-02 3.475542138660137753e-02 3.353869346454171202e-02 3.201572864780232591e-02 3.018985073818543710e-02
4.332590204758187541e-02 4.199539061649330829e-02 4.055131738599575264e-02 3.900865888787992397e-02 3.738075948654049491e-02 3.567864271973194418e-02 3.391050940674669029e-02 3.208153319590771602e-02 3.019406811304471347e-02 2.824837974932581722e-02 2.624401052318102098e-02 2.418190947445101463e-02 2.206753417586539492e-02 1.991532677626103170e-02 1.775536651985760994e-02 1.564366520471914199e-02 1.367808868906452389e-02 1.201937519709644388e-02 1.090098908012519970e-02 1.057499730300261349e-02 1.116184892359794838e-02 1.255434805621663714e-02 1.452061985886025398e-02 1.684986785863768974e-02 1.940646822110132438e-02 2.212807389990800733e-02 2.501455154445657650e-02 2.812000318857980907e-02 3.154571425733695283e-02 3.542969376923547214e-02 3.993032746013230883e-02 4.520509137744051220e-02 5.138845674307600253e-02 5.857397908904777434e-02 6.680356243434056041e-02 7.606377528424979051e-02 8.628707759947984446e-02 9.735558280185230284e-02 1.091057925950360413e-01 1.213336713093791791e-01 1.338000234867236238e-01 1.462363808463227888e-01 1.583516231350251824e-01 1.698394729902253097e-01 1.803868892818697722e-01 1.896832689251403692e-01 1.974302656845363935e-01 2.033519494625353474e-01 2.072049620777948187e-01 2.087882766595583750e-01 2.079521391595618995e-01 2.046057643099957746e-01 1.987233773312104268e-01 1.903482402820618202e-01 1.795943835449132497e-01 1.666458891444246304e-01 1.517537679796502614e-01 1.352308004408881714e-01 1.174453432339271491e-01 9.881657170241427146e-02 7.981772179072664508e-02 6.100772131404345877e-02 4.316882756683521755e-02 2.791156915454878415e-02 1.996033990448203496e-02 2.474077661631185129e-02 3.588936551478261183e-02 4.784259984609622735e-02 5.905398238644939124e-02 6.911680837409517331e-02 7.796509765383435875e-02 8.566494335408700311e-02 9.233090985088056313e-02 9.807512215901030561e-02 1.029702315742457297e-01 1.070245565064036203e-01 1.101711251994049318e-01 1.122711484192777109e-01 1.131298848523085016e-01 1.125208154184589859e-01 1.102133704031637157e-01 1.060000512949173801e-01 9.972005283043855473e-02 9.127784755115427029e-02 8.065640396589791872e-02 6.792602160238521425e-02 5.325273277899670449e-02 3.692446006379612733e-02 1.954689079000867732e-02 7.029704662551454139e-03 2.181725156135238750e-02 4.136202381752294294e-02 6.110066113962933643e-02 8.032901890130481060e-02 9.856816769775884890e-02 1.154109301840474944e-01 1.305083509521132723e-01 1.435736471545782933e-01 1.543882497795946440e-01 1.628066499020054125e-01 1.687591619770292817e-01 1.722524132619253912e-01 1.733676482825559917e-01 1.722570750437136256e-01 1.691385404068606602e-01 1.642888115759058854e-01 1.580356384438000583e-01 1.507485385492100538e-01 1.428278354975481002e-01 1.346908778441118504e-01 1.267536941500725378e-01 1.194060684532964600e-01 1.129791283899207327e-01 1.077081663559441432e-01 1.036993203458612539e-01 1.009132860102314316e-01 9.917657886774752796e-02 9.821961426837749753e-02 9.772858329561000257e-02 9.739434167307640944e-02 9.694734709856994703e-02 9.617634643197300881e-02 9.493412351263941229e-02 9.313514105328325743e-02 9.074909056685487307e-02 8.779294560176455209e-02 8.432293011484594258e-02 8.042703602557482734e-02 7.621825503772219901e-02 7.182838607090112626e-02 6.740202795457456153e-02 6.309010939184334088e-02 5.904207441104693949e-02 5.539581005936269897e-02 5.226493662579391464e-02 4.972455355667061011e-02 4.779875330880812428e-02 4.645477908923432986e-02 4.560757574277252840e-02 4.513432951164385309e-02 4.489416241200815810e-02 4.474678188596068612e-02 4.456596122763258755e-02 4.424689509520309677e-02 4.370860251112983208e-02 4.289318801638645345e-02 4.176350697990055538e-02 4.030025649238437591e-02 3.849906234371478636e-02 3.636784119605748072e-02 3.392456493562422820e-02
4.706359482434085278e-02 4.569750093745102854e-02 4.418420390308865076e-02 4.254259638027109436e-02 4.079159273029633187e-02 3.894939068026750245e-02 3.703278669089727498e-02 3.505663789509180783e-02 3.303358303048557765e-02 3.097414902264802178e-02 2.888737745234166293e-02 2.678210845842102922e-02 2.466906638361734266e-02 2.256391281943250643e-02 2.049147036013700129e-02 1.849132048352473273e-02 1.662469547810840886e-02 1.498126753642901009e-02 1.368059652402149780e-02 1.285643350477526370e-02 1.261253466726410845e-02 1.296664001634684898e-02 1.383434112830310252e-02 1.507337916457304229e-02 1.654481159624161465e-02 1.815193351540293418e-02 1.985719756078242748e-02 2.168970795625923750e-02 2.374832989542470171e-02 2.619702579364538084e-02 2.924609971162736230e-02 3.311791904143293608e-02 3.800632393931049902e-02 4.404524270149529769e-02 5.129584601766842139e-02 5.974939917055238636e-02 6.933692896168422437e-02 7.993888827056951085e-02 9.139240866507709893e-02 1.034964820473126268e-01 1.160162288233242273e-01 1.286872772576269364e-01 1.412209102088212431e-01 1.533103065865326908e-01 1.646379662985726910e-01 1.748842408052713737e-01 1.837367711910338208e-01 1.909005448051763476e-01 1.961082115142229465e-01 1.991302486920920878e-01 1.997845307404677584e-01 1.979448462702427247e-01 1.935479168661523863e-01 1.865985087613745430e-01 1.771722967340321753e-01 1.654162446914151097e-01 1.515464241532379075e-01 1.358434372235162724e-01 1.186460492190350158e-01 1.003445918683853605e-01 8.137830470430820751e-02 6.224972872442460781e-02 4.360892304048043233e-02 2.670114976632701614e-02 1.612739726771940038e-02 2.114401205154967447e-02 3.384936398172289779e-02 4.704587743718408738e-02 5.923124450075475944e-02 7.003161884538329496e-02 7.936451394879424914e-02 8.726543253113579202e-02 9.382468682833627893e-02 9.914865589367213849e-02 1.033293064418246560e-01 1.064204695310873444e-01 1.084228711011608198e-01 1.092798101810456418e-01 1.088837191055839621e-01 1.070918287647947276e-01 1.037477044917101549e-01 9.870495164980683245e-02 9.184984352978907418e-02 8.312065477877404740e-02 7.252283492649534702e-02 6.014115052377251580e-02 4.615528320407902979e-02 3.089349073116241448e-02 1.525925510948696051e-02 8.992372818564282541e-03 2.388234040420997295e-02 4.146414108575321306e-02 5.904897133701331874e-02 7.599511055168808871e-02 9.186211119654526247e-02 1.062840898266132067e-01 1.189561066788316496e-01 1.296371253604024221e-01 1.381552403523952088e-01 1.444118882266984261e-01 1.483841400568628177e-01 1.501248972199274445e-01 1.497611007027642160e-01 1.474901831279895326e-01 1.435749926564429402e-01 1.383372724675207832e-01 1.321494175115140168e-01 1.254235602709749542e-01 1.185960354732368272e-01 1.121042271503936011e-01 1.063527341582688052e-01 1.016686532315426161e-01 9.825310878149083604e-02 9.614535959415733413e-02 9.521812082990351034e-02 9.521089958298895040e-02 9.578881863612079273e-02 9.660407157565556457e-02 9.734245360485817289e-02 9.774966770826812312e-02 9.764092257130015107e-02 9.690001906008942345e-02 9.547314017813489373e-02 9.336064495113252648e-02 9.060860011948226878e-02 8.730079903942228325e-02 8.355146073506784787e-02 7.949847181152563946e-02 7.529678332367316373e-02 7.111133058945225127e-02 6.710862581980658881e-02 6.344613814518988704e-02 6.025904343232141303e-02 5.764523971272874497e-02 5.565157297265609093e-02 5.426586948324071957e-02 5.341879852595287498e-02 5.299612507987158661e-02 5.285756154654525779e-02 5.285632472240171797e-02 5.285470458893960083e-02 5.273379932414567345e-02 5.239793543706992157e-02 5.177533024191770944e-02 5.081657041593865692e-02 4.949206838960681920e-02 4.778921239942113958e-02 4.570959619596794143e-02 4.326651422801008895e-02 4.048280667426340518e-02 3.738910527902326864e-02
5.109519228499383170e-02 4.975252596993674087e-02 4.822482575329557763e-02 4.653262579892494116e-02 4.469801990135578024e-02 4.274400562121610792e-02 4.069378830855173435e-02 3.857010427812002790e-02 3.639464427814443487e-02 3.418767976376698575e-02 3.196801158655457331e-02 2.975336876649134488e-02 2.756137842807925009e-02 2.541119920830215567e-02 2.332584455326339873e-02 2.133508229940113757e-02 1.947849581859571050e-02 1.780766847547352039e-02 1.638535494409736754e-02 1.527827246058765381e-02 1.454067753753666287e-02 1.419146027024435416e-02 1.419695559204171321e-02 1.447352043616774442e-02 1.491069791604398599e-02 1.540259609408235926e-02 1.587741729787548600e-02 1.632501331282074433e-02 1.682617195871168383e-02 1.757969877643760989e-02 1.890388632741603001e-02 2.117588772969260930e-02 2.471457463370036953e-02 2.969139791873991185e-02 3.613235858176202381e-02 4.397114322011094062e-02 5.309276719706852027e-02 6.335241771978326886e-02 7.457937756415043695e-02 8.657596046393724321e-02 9.911631268670813288e-02 1.119468034765731812e-01 1.247884271774233889e-01 1.373411860024949804e-01 1.492902704136616077e-01 1.603137897706029824e-01 1.700917591936386419e-01 1.783160018900754318e-01 1.847005792286068315e-01 1.889923183102259763e-01 1.909809743481798716e-01 1.905085482038523792e-01 1.874772826188615127e-01 1.818558879988036725e-01 1.736836035417861079e-01 1.630717860226764959e-01 1.502028436888694085e-01 1.353265141928711446e-01 1.187537748681422034e-01 1.008492361377642810e-01 8.202430002413503562e-02 6.273822205383419726e-02 4.353671567366059619e-02 2.531632443361774357e-02 1.199457362999578440e-02 1.791802895112347416e-02 3.238117423815865814e-02 4.667531502277123129e-02 5.964061537449622669e-02 7.098328997762202996e-02 8.061629648772668244e-02 8.854971350141742359e-02 9.485156335345361345e-02 9.962141223311374305e-02 1.029669032793414096e-01 1.049827008364552644e-01 1.057338131462176173e-01 1.052456315678408777e-01 1.035022507189056751e-01 1.004532050419281591e-01 9.602722073203313891e-02 9.015046976380956811e-02 8.276645048470157584e-02 7.385507667173928092e-02 6.344987886575681468e-02 5.165525220653201938e-02 3.867602280533807835e-02 2.493200533483241887e-02 1.202314862226614919e-02 1.170157036309488890e-02 2.517251955909645400e-02 4.031976568174040071e-02 5.530161927394370430e-02 6.953238238783419900e-02 8.261597080318015818e-02 9.423505412658293723e-02 1.041360541801041456e-01 1.121307267622918824e-01 1.181005331302316802e-01 1.220004100266045277e-01 1.238610081593449763e-01 1.237892528610045340e-01 1.219673724129179126e-01 1.186505803841796380e-01 1.141633623548183041e-01 1.088936360708066542e-01 1.032826766610239200e-01 9.780653965328003907e-02 9.294262084035756488e-02 8.911601542823013866e-02 8.662947163041369303e-02 8.559846954940851516e-02 8.592516746231752822e-02 8.733096785815047669e-02 8.943244836871142023e-02 9.182361695860409567e-02 9.413621374671897468e-02 9.607133767253236978e-02 9.740934479909527099e-02 9.800753684952849543e-02 9.779254352094667035e-02 9.675118113711696222e-02 9.492147768375833183e-02 9.238444138053167332e-02 8.925661673398561924e-02 8.568319616721191412e-02 8.183124688658553747e-02 7.788238617687302801e-02 7.402400810973978895e-02 7.043808253087677218e-02 6.728693827559305285e-02 6.469669490783906685e-02 6.274112753624429273e-02 6.143073444972144831e-02 6.071173075062973740e-02 6.047653171895168989e-02 6.058260962457615029e-02 6.087369877066414747e-02 6.119787960064714677e-02 6.141983882598469474e-02 6.142729562289306333e-02 6.113300292336040082e-02 6.047398126111494521e-02 5.940930681656033524e-02 5.791731763062529792e-02 5.599273076662512894e-02 5.364392096794055181e-02 5.089047474095786949e-02 4.776106846697977110e-02 4.429169998719425377e-02 4.052431932710984924e-02
5.528221564343485661e-02 5.402177598642748241e-02 5.253661473725661224e-02 5.084690300074346664e-02 4.897568648205970904e-02 4.694837939906872093e-02 4.479216535621916712e-02 4.253533380700879468e-02 4.020659724241140015e-02 3.783445284856419566e-02 3.544667074077464258e-02 3.307000460311887435e-02 3.073022240953229844e-02 2.845253386917667021e-02 2.626243124176985688e-02 2.418683837865395758e-02 2.225525000016605887e-02 2.050021640296812581e-02 1.895612411651554502e-02 1.765496274670437862e-02 1.661820379657966140e-02 1.584571741045168874e-02 1.530552161710702248e-02 1.492974663587122094e-02 1.461994672096842036e-02 1.426027812543391969e-02 1.373507715002976123e-02 1.295081694000517307e-02 1.187136936067936625e-02 1.059385663632930394e-02 9.521032399293508433e-03 9.577009861390112927e-03 1.177566541359937463e-02 1.622091783367506090e-02 2.247265538534107265e-02 3.019146995168459427e-02 3.917456599703494219e-02 4.927059378772089687e-02 6.033087357026486325e-02 7.218755847025683237e-02 8.464458690154762210e-02 9.747500912505628612e-02 1.104220572244547782e-01 1.232028286128813155e-01 1.355140251076652758e-01 1.470393913419312248e-01 1.574585449838207807e-01 1.664568751463299245e-01 1.737361436950911608e-01 1.790253766555024439e-01 1.820915911540077758e-01 1.827498750715960962e-01 1.808723275161214783e-01 1.763953825526232699e-01 1.693250793943748833e-01 1.597399115929643010e-01 1.477909877758710189e-01 1.336993718116453456e-01 1.177506562891289660e-01 1.002871143624829292e-01 8.169837991462826354e-02 6.241345919259173175e-02 4.290547328772115893e-02 2.378799544614923836e-02 7.651625583102511161e-03 1.570415280459391480e-02 3.177585098580186507e-02 4.685903830517702123e-02 6.032653543217988273e-02 7.196283870763885149e-02 8.167375955005469479e-02 8.944426738618158068e-02 9.532048348269342442e-02 9.939374881711089682e-02 1.017835810979408478e-01 1.026200306238830434e-01 1.020271455998812832e-01 1.001096660065856625e-01 9.694491107815354780e-02 9.258114983572258982e-02 8.704269122056136621e-02 8.034080349635899787e-02 7.248876919915279993e-02 6.351932559579809290e-02 5.350408443638045297e-02 4.257958764931091267e-02 3.100613386594980661e-02 1.942028416368551599e-02 1.072071012059013125e-02 1.437123063660833942e-02 2.558834010155834615e-02 3.782098592806894255e-02 4.973058090993229957e-02 6.079589783802053643e-02 7.067383140932827212e-02 7.910370987093953699e-02 8.589110471460834062e-02 9.090818717623262712e-02 9.409769696259823180e-02 9.547716513834922369e-02 9.514258655598394065e-02 9.327161160937154361e-02 9.012655542685625576e-02 8.605708490369169683e-02 8.150072720225177980e-02 7.697525182154923984e-02 7.305006828396681806e-02 7.027857178355952084e-02 6.908508788557782276e-02 6.964261820644050693e-02 7.181876821920632481e-02 7.523534095239874098e-02 7.939751583288076620e-02 8.381208206487797407e-02 8.805518519278554557e-02 9.179606643117831088e-02 9.479694491553448954e-02 9.690385549289119715e-02 9.803565585933367299e-02 9.817381392916375848e-02 9.735355847325947998e-02 9.565626643927034600e-02 9.320276268633774508e-02 9.014713632489983197e-02 8.667056651768695330e-02 8.297443808545727773e-02 7.927173555685058937e-02 7.577549149362866610e-02 7.268330380427079351e-02 7.015816259768783980e-02 6.830828091841406602e-02 6.717139482737649603e-02 6.670977816749829037e-02 6.681910726696008163e-02 6.734857796155585552e-02 6.812539428496690308e-02 6.897668221827220336e-02 6.974498231607513532e-02 7.029687011070789859e-02 7.052619001947141308e-02 7.035383521053167888e-02 6.972566318823091025e-02 6.860960147579031609e-02 6.699255005448312428e-02 6.487739077468517024e-02 6.228024358943490962e-02 5.922802280403199199e-02 5.575630997492402041e-02 5.190755349825518228e-02 4.772962040146740137e-02 4.327476776039568956e-02
5.949207387785641898e-02 5.837050815756245764e-02 5.698458828943478438e-02 5.535242582613598972e-02 5.349607042241708715e-02 5.144117850144866444e-02 4.921656555800318217e-02 4.685364952641874609e-02 4.438580256015391134e-02 4.184764066300428187e-02 3.927429406949163593e-02 3.670071400300801978e-02 3.416107925772656623e-02 3.168836170460167384e-02 2.931408223653878334e-02 2.706822334439092440e-02 2.497914737816453110e-02 2.307319875193171790e-02 2.137348022847868761e-02 1.989720164403579322e-02 1.865121225278286096e-02 1.762604516018385567e-02 1.678991035583922084e-02 1.608486742068321665e-02 1.542697756715436831e-02 1.471055476327396729e-02 1.381497015318463098e-02 1.261210041139790121e-02 1.097356015326970968e-02 8.779224264171501049e-03 5.938335454727296063e-03 2.580432089846676665e-03 3.104817447539846495e-03 8.380647325330458502e-03 1.491535836574052129e-02 2.253547470279204656e-02 3.120526032330686594e-02 4.087363168183254930e-02 5.145694259220900957e-02 6.283439487772331244e-02 7.484681875229301506e-02 8.729741238265241454e-02 9.995418161819162595e-02 1.125540325465084618e-01 1.248084801534557753e-01 1.364108887615557708e-01 1.470450913956928285e-01 1.563951593428305198e-01 1.641560173584136750e-01 1.700445299620605977e-01 1.738106252632929671e-01 1.752479796262107758e-01 1.742037635980784593e-01 1.705869505256826790e-01 1.643747167683340948e-01 1.556165177011092082e-01 1.444355066448781144e-01 1.310270729063340855e-01 1.156544078547731003e-01 9.864116336084095826e-02 8.036145433541373728e-02 6.122774171887929856e-02 4.167795118980406610e-02 2.216917417644516733e-02 3.484398723536534601e-03 1.531199674742909737e-02 3.225044457673698073e-02 4.767577150372948741e-02 6.130350967101722698e-02 7.294265544702027704e-02 8.247817020025718926e-02 8.986751586838812034e-02 9.513506257856009507e-02 9.836310224713819272e-02 9.967979041349096792e-02 9.924490641714238393e-02 9.723471397894595247e-02 9.382748818792929768e-02 8.919139706412022861e-02 8.347631254482468233e-02 7.681074169533037843e-02 6.930448309326001088e-02 6.105707630437053751e-02 5.217221000842450079e-02 4.278053283033841220e-02 3.308347753004430014e-02 2.347757292192000772e-02 1.507928787851156409e-02 1.171631181935619756e-02 1.668983908788623446e-02 2.510459557881210280e-02 3.395015021506602587e-02 4.230407099682613470e-02 4.973840274092255348e-02 5.597869878373102487e-02 6.083238097475893863e-02 6.417446687838693209e-02 6.594854480782878781e-02 6.617282029699486645e-02 6.494902267966451426e-02 6.247479776962298198e-02 5.906141951743852647e-02 5.515757663226709961e-02 5.137178857525596248e-02 4.846079268279582936e-02 4.721241345583519766e-02 4.817834678164718831e-02 5.140974175030383481e-02 5.646805124658609010e-02 6.268668363055872328e-02 6.941231746713465156e-02 7.610698630663124964e-02 8.235988485430224826e-02 8.787005187390241334e-02 9.242691599377785006e-02 9.589529724445573777e-02 9.820472930752530138e-02 9.934171376888495386e-02 9.934373890822278952e-02 9.829430863207322400e-02 9.631851942814656509e-02 9.357884257139105488e-02 9.027070484078643375e-02 8.661719696438097138e-02 8.286177803002349462e-02 7.925730909839803773e-02 7.604956068753773724e-02 7.345433107761037417e-02 7.163033234798713011e-02 7.065453919621002277e-02 7.050957076686231728e-02 7.108983274841675082e-02 7.222485390831773211e-02 7.371067746476406279e-02 7.533893789275047936e-02 7.691756841825019009e-02 7.828226270185657809e-02 7.930076860135122641e-02 7.987271833253940800e-02 7.992714953141684397e-02 7.941908429938696057e-02 7.832591096819063736e-02 7.664392294114390214e-02 7.438515656222963179e-02 7.157456755411281679e-02 6.824754354016110414e-02 6.444773918359325560e-02 6.022522590068422887e-02 5.563496521251056620e-02 5.073564713074370236e-02 4.558899749473511315e-02
6.359985032032643149e-02 6.267040817154412302e-02 6.143864477806205288e-02 5.991920669077654971e-02 5.813149706473916961e-02 5.609952182877190469e-02 5.385161403581982531e-02 5.142003125351232717e-02 4.884042604692540035e-02 4.615119616702836186e-02 4.339272880658157083e-02 4.060656156096868058e-02 3.783449002177945164e-02 3.511765536620843620e-02 3.249564018360821815e-02 3.000558062913263532e-02 2.768126133613518433e-02 2.555209532776710896e-02 2.364181992106856312e-02 2.196670785657964600e-02 2.053318215440090230e-02 1.933501297364098592e-02 1.835074500018030533e-02 1.754244409361061657e-02 1.685695335013763160e-02 1.623054826915163590e-02 1.559763995380844016e-02 1.490480720577452498e-02 1.413365904778713517e-02 1.333979821326320737e-02 1.271568229965838043e-02 1.265691336362029067e-02 1.371451739623271750e-02 1.631906158608515886e-02 2.055981160092468230e-02 2.630364932838028663e-02 3.337990770787866573e-02 4.163843966134096047e-02 5.094042955757831226e-02 6.113979758362566436e-02 7.207012554394738590e-02 8.353764503407562492e-02 9.531874546241871082e-02 1.071608200805670985e-01 1.187857334058841641e-01 1.298954572591687062e-01 1.401795315050173574e-01 1.493240252252758526e-01 1.570216478295654861e-01 1.629826135543316901e-01 1.669458131544572232e-01 1.686898042976649470e-01 1.680431051550021204e-01 1.648932698279582387e-01 1.591942437766306617e-01 1.509715449606684745e-01 1.403248931965493940e-01 1.274280166317910690e-01 1.125255017911071659e-01 9.592673260611007946e-02 7.799723444292977481e-02 5.914835423813592091e-02 3.982879667688974529e-02 2.054424030869986609e-02 3.350368340843542896e-03 1.709700643059256300e-02 3.386227028656557669e-02 4.913368420717442731e-02 6.254919497473875045e-02 7.387434224959636697e-02 8.295861394879459894e-02 8.973070212208940355e-02 9.419506104150970893e-02 9.642592103438905882e-02 9.655835511286604833e-02 9.477680649744714414e-02 9.130185548668381945e-02 8.637625089435013725e-02 8.025140900505954578e-02 7.317569838121523729e-02 6.538589719634570196e-02 5.710331580415470287e-02 4.853652673873038587e-02 3.989443772819980388e-02 3.141998536595846936e-02 2.347842421081351022e-02 1.681358275172213992e-02 1.311311530616206082e-02 1.417902189853468935e-02 1.855025250961801764e-02 2.383945184016667690e-02 2.890736509773548374e-02 3.325156441656046402e-02 3.659847806309292351e-02 3.877928375264343835e-02 3.969716126972534787e-02 3.932502880526586586e-02 3.771852564323688317e-02 3.504543070013386302e-02 3.164456137183917217e-02 2.813712564831860261e-02 2.557461669788745409e-02 2.534531644139686318e-02 2.833543070800321334e-02 3.417773895662954559e-02 4.186046854115976767e-02 5.048636290841545388e-02 5.941581916103200883e-02 6.819003896788615460e-02 7.646260408040686518e-02 8.396346157840481328e-02 9.048236894014395626e-02 9.586171786479565082e-02 9.999347991236844091e-02 1.028177500923853210e-01 1.043217241751219770e-01 1.045386218187555616e-01 1.035464119229303481e-01 1.014663625690865462e-01 9.846147567922573784e-02 9.473475999707157980e-02 9.052697093368582137e-02 8.611278171588850061e-02 8.179326114486695776e-02 7.788124175367490409e-02 7.467574519620817641e-02 7.242435144129376334e-02 7.128010438918326586e-02 7.126908391498429363e-02 7.228614153155232813e-02 7.412307221259342715e-02 7.651551497079957243e-02 7.918854932109455069e-02 8.188853130416730297e-02 8.439945455169774180e-02 8.654798573057517763e-02 8.820212504374762286e-02 8.926705013642208253e-02 8.968013908589464456e-02 8.940610095193532447e-02 8.843256002688205941e-02 8.676616883607246589e-02 8.442921900429174731e-02 8.145669020347838518e-02 7.789368025809532969e-02 7.379317355823332425e-02 6.921412255984199513e-02 6.421983752922924560e-02 5.887670690416561131e-02 5.325331536262351007e-02 4.742011369774479929e-02
6.748888688416658510e-02 6.680045344760451864e-02 6.577479066140956565e-02 6.442193765416495688e-02 6.275728131078556205e-02 6.080157275961591695e-02 5.858082631201329271e-02 5.612608879334907847e-02 5.347306988670252892e-02 5.066162761589088764e-02 4.773510739500368139e-02 4.473953802237165545e-02 4.172269327205987283e-02 3.873303276204513590e-02 3.581853971981132506e-02 3.302547519838738149e-02 3.039706784270642531e-02 2.797215713311020438e-02 2.578381239008682019e-02 2.385797312325036237e-02 2.221221790177404024e-02 2.085488243298727271e-02 1.978489635423654608e-02 1.899282559227362735e-02 1.846359912179711474e-02 1.818122023893188610e-02 1.813546229332946291e-02 1.833017933924720524e-02 1.879231083828774782e-02 1.957967643443349684e-02 2.078431798785204329e-02 2.252757478128276925e-02 2.494526903421316263e-02 2.816662890921166340e-02 3.229481840497206574e-02 3.739535034329736357e-02 4.349275271182823782e-02 5.057171580501575864e-02 5.857904790862657890e-02 6.742485905589354345e-02 7.698304202130412666e-02 8.709174911857864299e-02 9.755456993859035197e-02 1.081429144139966908e-01 1.185998924698511148e-01 1.286458068452187575e-01 1.379852368832795995e-01 1.463155758663926553e-01 1.533367841628098804e-01 1.587620317489789046e-01 1.623288272346996020e-01 1.638101693502632961e-01 1.630252150776410613e-01 1.598489406541546420e-01 1.542202818643110540e-01 1.461482826744922303e-01 1.357158619200350413e-01 1.230809377133581933e-01 1.084748604408557193e-01 9.219850458726928932e-02 7.461737031163320766e-02 5.616059581938696865e-02 3.734744978217061084e-02 1.904038872075422204e-02 7.765254031202839004e-03 2.058987887265415970e-02 3.648683071673958916e-02 5.116423798305822640e-02 6.400210940084921640e-02 7.468836396326135330e-02 8.303280902042714517e-02 8.893940337156555631e-02 9.239833228370845919e-02 9.348001448987666717e-02 9.232750263573868965e-02 8.914668297489575233e-02 8.419458578192859366e-02 7.776652579354628725e-02 7.018306112983002665e-02 6.177803899828487183e-02 5.288947527207595728e-02 4.385615229186756725e-02 3.502594391879828434e-02 2.679094441710717922e-02 1.968867399847304064e-02 1.462405778856911212e-02 1.282877353710368262e-02 1.425981625353200596e-02 1.711984986077745574e-02 1.998472852828575910e-02 2.220493362527010614e-02 2.349974410875058442e-02 2.374961806335999792e-02 2.293078094459732874e-02 2.111560895360674664e-02 1.853338892208478486e-02 1.575075595531742062e-02 1.404394481791398398e-02 1.528223159585887295e-02 2.001539275456597211e-02 2.717018063034786976e-02 3.574005623710332230e-02 4.511808661627426248e-02 5.489757531563229515e-02 6.475528029359793603e-02 7.440732718017220582e-02 8.359522972984938238e-02 9.208365290340257692e-02 9.966274075568691548e-02 1.061520191565082233e-01 1.114045138138366059e-01 1.153104289502128177e-01 1.178000833357107646e-01 1.188460075986428749e-01 1.184642514745874592e-01 1.167150655892484346e-01 1.137032221317919450e-01 1.095783195185398157e-01 1.045354504767090076e-01 9.881652031576282358e-02 9.271208955099995153e-02 8.656249114880237849e-02 8.075454285138418398e-02 7.570616731542288702e-02 7.182767970163758675e-02 6.945279128824474735e-02 6.875384979834142651e-02 6.968524528907572846e-02 7.199725540148013692e-02 7.531395873515081552e-02 7.922583518117082280e-02 8.335542980268921542e-02 8.738744526650595035e-02 9.107439606011531741e-02 9.423075701654862191e-02 9.672363215392981717e-02 9.846354896684951508e-02 9.939654096952961482e-02 9.949764263125961128e-02 9.876558329841005068e-02 9.721841466893670070e-02 9.488984785218920748e-02 9.182613532940070433e-02 8.808338545162390509e-02 8.372523751821905891e-02 7.882085593541897361e-02 7.344322673653211342e-02 6.766776459681454747e-02 6.157127212587364812e-02 5.523135217977358929e-02 4.872649525324017350e-02
7.105111666283404903e-02 7.064732706125843864e-02 6.987568023890582125e-02 6.874070496414587395e-02 6.725266037704363820e-02 6.542771176210464279e-02 6.328799817896767210e-02 6.086157595423433847e-02 5.818222366239992477e-02 5.528909663954556519e-02 5.222622240109589531e-02 4.904183272916962794e-02 4.578753388693257431e-02 4.251732379015667196e-02 3.928647466832012325e-02 3.615031281497142757e-02 3.316294488348154462e-02 3.037600415963203140e-02 2.783751986333887762e-02 2.559104160170208239e-02 2.367516164360001715e-02 2.212353662068435728e-02 2.096538279855147957e-02 2.022621580883388406e-02 1.992844562091148491e-02 2.009152682574795457e-02 2.073178563799173840e-02 2.186251431354944291e-02 2.349495160054160953e-02 2.564022843006379809e-02 2.831169150686215635e-02 3.152671519274544837e-02 3.530724425695283553e-02 3.967864914097806589e-02 4.466682323779463948e-02 5.029374002484387346e-02 5.657190673619555410e-02 6.349828979670602003e-02 7.104833340186486601e-02 7.917065151595535644e-02 8.778287175389709596e-02 9.676898283623573682e-02 1.059784146663078075e-01 1.152269758323752752e-01 1.242996881005617171e-01 1.329554844336015840e-01 1.409336682770006843e-01 1.479619619363337635e-01 1.537658992769599942e-01 1.580792445867810481e-01 1.606550495670142353e-01 1.612768998016442246e-01 1.597698571285432745e-01 1.560105818039847769e-01 1.499361253766037794e-01 1.415509306988218530e-01 1.309316745560804574e-01 1.182297755250616977e-01 1.036717625991589176e-01 8.755858033365578053e-02 7.026753429539803197e-02 5.227088245886923196e-02 3.424184161099302209e-02 1.783599499014101170e-02 1.269771852143053610e-02 2.506650212800631133e-02 3.987365637269121854e-02 5.363253932467452328e-02 6.556433038411745018e-02 7.529567298712996903e-02 8.260898378860487279e-02 8.739575572402662196e-02 8.964327657115468695e-02 8.942732990671185822e-02 8.690460104388342266e-02 8.230324390369142540e-02 7.591152177358788389e-02 6.806506401353566715e-02 5.913372549401953865e-02 4.950966757515067040e-02 3.959985954047253592e-02 2.983151718356718760e-02 2.070101863943372283e-02 1.300550796339072779e-02 8.740563451386004767e-03 1.012164065721730781e-02 1.397836402261097045e-02 1.752342054510817523e-02 1.998425671715249249e-02 2.118201404041085076e-02 2.117104276755512465e-02 2.020897931765818986e-02 1.885464341026255736e-02 1.813174584507928205e-02 1.940517203560106901e-02 2.348840032714599388e-02 3.010505352061216416e-02 3.855609653662681047e-02 4.824599730509383788e-02 5.873112779900821478e-02 6.965825405708880869e-02 8.072094177352286126e-02 9.163857980756555388e-02 1.021483235290783081e-01 1.120036637170968019e-01 1.209763396792975371e-01 1.288598674720681514e-01 1.354737007789859615e-01 1.406674188192345853e-01 1.443245502967050176e-01 1.463657875329615610e-01 1.467514617974670643e-01 1.454832588341352095e-01 1.426052638187058630e-01 1.382045470691422862e-01 1.324116473422554952e-01 1.254014926974793831e-01 1.173955303553823465e-01 1.086660957588133913e-01 9.954419028507831280e-02 9.043131293945207150e-02 8.181323233647914972e-02 7.426518269320073196e-02 6.842060437003649742e-02 6.486033331497347010e-02 6.391557044109553998e-02 6.549843245875122677e-02 6.912610588796026800e-02 7.412569369090613036e-02 7.984071497442017662e-02 8.573264960097017051e-02 9.139681114608128043e-02 9.654266565970530400e-02 1.009681493331042179e-01 1.045380969722212727e-01 1.071682284305996574e-01 1.088136213336851343e-01 1.094603243741461701e-01 1.091190646638231093e-01 1.078203414369740959e-01 1.056104548604441806e-01 1.025481906466029491e-01 9.870199102576651673e-02 9.414751172978749749e-02 8.896550861830657131e-02 8.324002741799997607e-02 7.705689413175198510e-02 7.050253029363132140e-02 6.366315831313569540e-02 5.662454102600154165e-02 4.947257109278732634e-02
7.418755484307106018e-02 7.410592627082790429e-02 7.363115775002530838e-02 7.276158797962180291e-02 7.150147711032428521e-02 6.986132938321515384e-02 6.785811997735849421e-02 6.551540743695830060e-02 6.286331421880396453e-02 5.993836013162592152e-02 5.678313711913426931e-02 5.344581955673986112e-02 4.997951289967404731e-02 4.644145652703626781e-02 4.289211595848271830e-02 3.939422769057918799e-02 3.601189839669556580e-02 3.280990638757110694e-02 2.985339051032679519e-02 2.720809161985610417e-02 2.494113149220767225e-02 2.312182843170616439e-02 2.182123253256954346e-02 2.110844205060765852e-02 2.104270934073905822e-02 2.166376226455087040e-02 2.298608327932450193e-02 2.500121184273555730e-02 2.768607457586588425e-02 3.101181494121504553e-02 3.494944660873986614e-02 3.947203419467987251e-02 4.455467840664316392e-02 5.017345551428172012e-02 5.630384839510452211e-02 6.291876815503694154e-02 6.998610317388329061e-02 7.746575597561823623e-02 8.530623984948718097e-02 9.344104062995389759e-02 1.017850640819961683e-01 1.102315624057278731e-01 1.186499537555219530e-01 1.268849165121586908e-01 1.347570638859283410e-01 1.420653975861542462e-01 1.485916160583929391e-01 1.541062255641501011e-01 1.583762803949802234e-01 1.611744680214447500e-01 1.622891602576013725e-01 1.615349761130521478e-01 1.587633497678976879e-01 1.538725731550142362e-01 1.468167946852532713e-01 1.376135173078751606e-01 1.263492792701820244e-01 1.131834926088102766e-01 9.835107020685082690e-02 8.216620362770989117e-02 6.503526480104458718e-02 4.751002379215364668e-02 3.054374456102225410e-02 1.715047825522436273e-02 1.768711889444650118e-02 2.998469523278322543e-02 4.372538795265615980e-02 5.635782542376314291e-02 6.710827298333790769e-02 7.559124351099159866e-02 8.158890623166921430e-02 8.500148083065406368e-02 8.583182580862028233e-02 8.417716429514962573e-02 8.022094785191308253e-02 7.422286296070476630e-02 6.650658909426240828e-02 5.744555184895844963e-02 4.744720166257814647e-02 3.693647169127996233e-02 2.633908677658891931e-02 1.606533210014847446e-02 6.494844865574242107e-03 2.041508591745269576e-03 9.261040323685342315e-03 1.496721704718188654e-02 1.904722461980274187e-02 2.150748886954268607e-02 2.252224441740506913e-02 2.252753424622102457e-02 2.236764978349913349e-02 2.335279652837694842e-02 2.680219990923511306e-02 3.320820430095790254e-02 4.219559715555280116e-02 5.312507962544992662e-02 6.541865730393038592e-02 7.859675977202561226e-02 9.224760972557988215e-02 1.060018580410269640e-01 1.195194529061758687e-01 1.324845756893668625e-01 1.446050359081434422e-01 1.556139902006761777e-01 1.652727847793192817e-01 1.733742195671534037e-01 1.797457927454418902e-01 1.842526287530370788e-01 1.867998847865038059e-01 1.873345025806014419e-01 1.858462397865410787e-01 1.823679875430828101e-01 1.769754649713864980e-01 1.697864868667530447e-01 1.609601446858233142e-01 1.506964546025456597e-01 1.392373681087728243e-01 1.268706121112542773e-01 1.139387806632517208e-01 1.008575610635063374e-01 8.814846437251667999e-02 7.648935960890018704e-02 6.676597072507188535e-02 6.003639888312001932e-02 5.722167581148572546e-02 5.852557238671841217e-02 6.319374809288641481e-02 6.999501810719166439e-02 7.780125313090059669e-02 8.579374623633799490e-02 9.342882018910279862e-02 1.003549714406790361e-01 1.063478511819655192e-01 1.112685441647701251e-01 1.150379123652596342e-01 1.176205309687043815e-01 1.190141461109136267e-01 1.192423236182407198e-01 1.183489883727714131e-01 1.163941307888726601e-01 1.134502762070672410e-01 1.095994907387568551e-01 1.049307972867164623e-01 9.953793316864326113e-02 9.351741564983963306e-02 8.696690566925817378e-02 7.998388191617762655e-02 7.266466663151018024e-02 6.510389650433347219e-02 5.739463987595502109e-02 4.962960722382640105e-02
7.680906253947054896e-02 7.708014818201540386e-02 7.693906427681734828e-02 7.637749249533139217e-02 7.539305067084270395e-02 7.398974916042230787e-02 7.217836586603267046e-02 6.997671914182204689e-02 6.740981857235485430e-02 6.450987571254945818e-02 6.131616102108893018e-02 5.787470049344942830e-02 5.423781768573043144e-02 5.046354675915559751e-02 4.661497422766911619e-02 4.275961731229240004e-02 3.896902164628193721e-02 3.531886106319504642e-02 3.188992156871604117e-02 2.877034527493643745e-02 2.605910852964762187e-02 2.386934654710779272e-02 2.232735818266290764e-02 2.156053291504183428e-02 2.167131213741620502e-02 2.270922606861795756e-02 2.466358343879175921e-02 2.748303181465132708e-02 3.110327859744181286e-02 3.546432450944767001e-02 4.051451619400968374e-02 4.620747134621785990e-02 5.249733497292177059e-02 5.933484332359923591e-02 6.666470034584608129e-02 7.442398133234098823e-02 8.254111558527903181e-02 9.093507596434191598e-02 9.951454328553056838e-02 1.081769558725600988e-01 1.168074810097522731e-01 1.252780498073530480e-01 1.334466757199316012e-01 1.411573247744343507e-01 1.482406182477653822e-01 1.545156242972047234e-01 1.597929357182224785e-01 1.638791422262333153e-01 1.665826962011116852e-01 1.677210513797879610e-01 1.671288358673041485e-01 1.646667151284612052e-01 1.602305178609616243e-01 1.537601485672411006e-01 1.452478086235295118e-01 1.347451152854688416e-01 1.223688952064162783e-01 1.083058672099653508e-01 9.281751559106139748e-02 7.624956762763769602e-02 5.906128182784017855e-02 4.193712496750916924e-02 2.631818699998813432e-02 1.719347167005181101e-02 2.259680071019897624e-02 3.499016266950417953e-02 4.775127170220218320e-02 5.913549463366787884e-02 6.848597452053895029e-02 7.545931579292136648e-02 7.987216297558755174e-02 8.166184207752998081e-02 8.087298589272699789e-02 7.764982074084306185e-02 7.222845316915156577e-02 6.492776725841699348e-02 5.613951070452780079e-02 4.632035084837843320e-02 3.599433670259865464e-02 2.579581160920701652e-02 1.668653373023213857e-02 1.088791065251299567e-02 1.172106862983014752e-02 1.632315893931222950e-02 2.078612791338800905e-02 2.389330625200317484e-02 2.536914095225387480e-02 2.539328457766258304e-02 2.466022136288890595e-02 2.460338042808106820e-02 2.721041135892716956e-02 3.374762080301264844e-02 4.397787107547138086e-02 5.702102182582365758e-02 7.206601400235634891e-02 8.846761112028504737e-02 1.056868310496868607e-01 1.232445197595238573e-01 1.406994389076645091e-01 1.576405916950345820e-01 1.736865084499449596e-01 1.884876777938355730e-01 2.017302042289643160e-01 2.131397035844599941e-01 2.224849036922448842e-01 2.295806492632484208e-01 2.342901359038006281e-01 2.365262750232710320e-01 2.362521466355453070e-01 2.334805448253226001e-01 2.282726688743700882e-01 2.207360676720434567e-01 2.110220132928448677e-01 1.993225740737906704e-01 1.858678031388288077e-01 1.709237069366384421e-01 1.547921204464145772e-01 1.378145322507026427e-01 1.203838059732428162e-01 1.029717757952587770e-01 8.618887323566663816e-02 7.090442471246789780e-02 5.844537989256481242e-02 5.068978066225224982e-02 4.928101632268427901e-02 5.389862862734969007e-02 6.236422313775767667e-02 7.251577880882230376e-02 8.297275877137205713e-02 9.295413525174191227e-02 1.020185614798828633e-01 1.099121890120933892e-01 1.164911606336161837e-01 1.216817528512242202e-01 1.254586003834755048e-01 1.278317750668519215e-01 1.288383819573996059e-01 1.285365801365369320e-01 1.270009867435309969e-01 1.243189315748923912e-01 1.205872845505777807e-01 1.159097101311382244e-01 1.103942728839722859e-01 1.041513571952681627e-01 9.729188767815785677e-02 8.992585495034742527e-02 8.216117230907893365e-02 7.410292316448677252e-02 6.585312739824657202e-02 5.751130475423224531e-02 4.917646960030657571e-02
7.883735931553877141e-02 7.948395777723682443e-02 7.970635245954721393e-02 7.948930662317910123e-02 7.882337229642112642e-02 7.770546641458590809e-02 7.613938193893986239e-02 7.413621127949564238e-02 7.171465948516789202e-02 6.890122627729425298e-02 6.573023998622855302e-02 6.224373429680067626e-02 5.849117293640117982e-02 5.452905232171959687e-02 5.042045486869916465e-02 4.623469768954421855e-02 4.204733967847379406e-02 3.794099360006285976e-02 3.400763863037785384e-02 3.035334157210895292e-02 2.710602241460079512e-02 2.442482094707254178e-02 2.250338427620456744e-02 2.154981181172152191e-02 2.173000444514401955e-02 2.310313619352588957e-02 2.561325704628026473e-02 2.914558682005500764e-02 3.358661433050211947e-02 3.884884282182330534e-02 4.486799200329738557e-02 5.159105051488573068e-02 5.896510716088216447e-02 6.692967255123967452e-02 7.541226473190906776e-02 8.432634009437278699e-02 9.357072033037637515e-02 1.030298998861981369e-01 1.125748363075169123e-01 1.220639937511771300e-01 1.313445339981274274e-01 1.402536417218957221e-01 1.486200401533786797e-01 1.562658033446081007e-01 1.630086019960559907e-01 1.686645294265683992e-01 1.730516407635835363e-01 1.759943011467102747e-01 1.773283792668666758e-01 1.769072452279540353e-01 1.746084435745619279e-01 1.703408229099278859e-01 1.640518246751453690e-01 1.557345801409150410e-01 1.454344571174666922e-01 1.332547722099087784e-01 1.193616201636752971e-01 1.039883828596767784e-01 8.744213807296620511e-02 7.011935080995432279e-02 5.255774792332549433e-02 3.564560167508345340e-02 2.168424766945689988e-02 1.807936350575204548e-02 2.732708544564453959e-02 3.983646022705794598e-02 5.168909008966723201e-02 6.175527335703114712e-02 6.953940519371760998e-02 7.478014224712171976e-02 7.736185919695069690e-02 7.729076491960405748e-02 7.468699005006382285e-02 6.978075603128196247e-02 6.291051700185593121e-02 5.452612225111088534e-02 4.520760849642440488e-02 3.572843764374251246e-02 2.723050429742103484e-02 2.151868061249988945e-02 2.047485757160558487e-02 2.343163982741212903e-02 2.769043040516706161e-02 3.131413746244771784e-02 3.336228382813880705e-02 3.346559492204624620e-02 3.169834321100574448e-02 2.875136492636033714e-02 2.646117464337730332e-02 2.806616671246134689e-02 3.583162509361548231e-02 4.894356475969340037e-02 6.570898229233358701e-02 8.491570252040846201e-02 1.057276819082691721e-01 1.274819652419786342e-01 1.495947674546971584e-01 1.715268768315399983e-01 1.927740079820882968e-01 2.128672895937264442e-01 2.313776584648933876e-01 2.479214025424448797e-01 2.621655536388405872e-01 2.738324870145432133e-01 2.827034057015969104e-01 2.886205588398305655e-01 2.914881445129974824e-01 2.912719142780562098e-01 2.879975459255962322e-01 2.817478919597430909e-01 2.726592493786528792e-01 2.609168364252544281e-01 2.467497107127981926e-01 2.304254326649117779e-01 2.122448936350769255e-01 1.925379445250892108e-01 1.716609061792249702e-01 1.499980327804538993e-01 1.279713656581897563e-01 1.060695050028229447e-01 8.492260313293277518e-02 6.549793208105478270e-02 4.959046544425699948e-02 4.055604892237631848e-02 4.161905136374646763e-02 5.076543899138061949e-02 6.337759491063613138e-02 7.667756710678463872e-02 8.941498904277669912e-02 1.010086792977963610e-01 1.111672654344385974e-01 1.197421001375647137e-01 1.266659472257986307e-01 1.319242814237526484e-01 1.355400159091257606e-01 1.375642347576993829e-01 1.380698349745152764e-01 1.371467018943473282e-01 1.348977752035937505e-01 1.314356952583462801e-01 1.268798774261733764e-01 1.213539401286003738e-01 1.149834520216242301e-01 1.078939853839876312e-01 1.002094770559585762e-01 9.205091255253208815e-02 8.353537108275672918e-02 7.477551214910833910e-02 6.587967633504390741e-02 5.695298374403209851e-02 4.810033566762295792e-02
8.020620389464991340e-02 8.124266763778796585e-02 8.185045339974673928e-02 8.200734406254640840e-02 8.169661619899554195e-02 8.090772094669076986e-02 7.963691801685691962e-02 7.788783855182124238e-02 7.567195182810280973e-02 7.300891146773444418e-02 6.992675983031954035e-02 6.646197625259864239e-02 6.265936864365567738e-02 5.857183370992682936e-02 5.426005784931865056e-02 4.979231468490162571e-02 4.524466446761030852e-02 4.070212099612392082e-02 3.626178358764080290e-02 3.203955068328784989e-02 2.818251105815932842e-02 2.488770666309877283e-02 2.241917281508815779e-02 2.109182034402862227e-02 2.117650753383859205e-02 2.276211792028419792e-02 2.573034685559836762e-02 2.987625299513790508e-02 3.502284324796830356e-02 4.105324708194225264e-02 4.789517867436962617e-02 5.549658889620838476e-02 6.380664383157055863e-02 7.276366474432330311e-02 8.228844192515166744e-02 9.228117646343192426e-02 1.026207626250493776e-01 1.131655637140999288e-01 1.237551518728870620e-01 1.342126930306048738e-01 1.443477941536235321e-01 1.539597173526384144e-01 1.628409220087044806e-01 1.707809324057140976e-01 1.775705496521832183e-01 1.830064347869783947e-01 1.868960849233048394e-01 1.890632056217261825e-01 1.893534504735366608e-01 1.876404545526688672e-01 1.838320353338677438e-01 1.778763786604616037e-01 1.697679771672044591e-01 1.595530574450915173e-01 1.473342419554848348e-01 1.332742848834970184e-01 1.175989994192939425e-01 1.006002470090947426e-01 8.264205774674621141e-02 6.418047963352375984e-02 4.584003961444688136e-02 2.877631496443124395e-02 1.687200618773402119e-02 1.977325759704342753e-02 3.178705766642082181e-02 4.433454910019479778e-02 5.530950418073487390e-02 6.401432484974244053e-02 7.011088775936757944e-02 7.343815173046498723e-02 7.397210928285619103e-02 7.181763141344266188e-02 6.721021895221365727e-02 6.052541255629453193e-02 5.230429034319292181e-02 4.332013038235204422e-02 3.474035864744799695e-02 2.839381852155023131e-02 2.646618795685879919e-02 2.930087451056811315e-02 3.463264838085500230e-02 4.010618455908353253e-02 4.428321814576828552e-02 4.635455396946179529e-02 4.589566012244471194e-02 4.281444343286489734e-02 3.749148773539950213e-02 3.133101859988857846e-02 2.812609975321003070e-02 3.342230674241156163e-02 4.762334421365149728e-02 6.741113109311588913e-02 9.057124441551511751e-02 1.158707024220114040e-01 1.424483578073868772e-01 1.695811968838221995e-01 1.966093456019408769e-01 2.229154079154247736e-01 2.479230516316598409e-01 2.711024485530924566e-01 2.919777090639354422e-01 3.101342038841430893e-01 3.252247893637303933e-01 3.369744675248005916e-01 3.451832773334012616e-01 3.497273667283932186e-01 3.505582923994270961e-01 3.477006613359281406e-01 3.412482768427211877e-01 3.313589884946119279e-01 3.182484745582284669e-01 3.021832105070517138e-01 2.834729034209157450e-01 2.624627081702771703e-01 2.395256055397835815e-01 2.150554557597507688e-01 1.894615429036263232e-01 1.631661604951966937e-01 1.366087304398985458e-01 1.102656480504854986e-01 8.471419391863647952e-02 6.084440660860045841e-02 4.065882456382133303e-02 2.985969462335492930e-02 3.516702740722219694e-02 4.979523298591150005e-02 6.630981811021581518e-02 8.224709664571543122e-02 9.678813373669878373e-02 1.095987701580138640e-01 1.205296518301324643e-01 1.295227895717605548e-01 1.365756316981871221e-01 1.417242055651983246e-01 1.450335508506466475e-01 1.465912957061250577e-01 1.465027533727102649e-01 1.448868566950887726e-01 1.418726302943633666e-01 1.375960661997050472e-01 1.321973440047912174e-01 1.258183715812783154e-01 1.186006391448164721e-01 1.106833887932953536e-01 1.022021099406704991e-01 9.328738406683900752e-02 8.406412822352300751e-02 7.465134255924910089e-02 6.516259243853833594e-02 5.570775466251448593e-02 4.639733164037009028e-02
8.086264531019998758e-02 8.229433202742682252e-02 8.330080208336622383e-02 8.385298848398134441e-02 8.392689061224917202e-02 8.350434343661582159e-02 8.257375978486035384e-02 8.113082024783173363e-02 7.917908355126926367e-02 7.673048961562324577e-02 7.380572889899492117e-02 7.043445652132702961e-02 6.665534083574757573e-02 6.251595854968042265e-02 5.807259154808609020e-02 5.339006198321209068e-02 4.854189607275676693e-02 4.361139877681240173e-02 3.869477178737950468e-02 3.390840724463235756e-02 2.940406247234719425e-02 2.539677949190091016e-02 2.220446007087596707e-02 2.026315833377307848e-02 2.001376915602912088e-02 2.163565157030459749e-02 2.494047707608570974e-02 2.959325504167928389e-02 3.532818097171551430e-02 4.199127674239078872e-02 4.950328314425765652e-02 5.781793307546787691e-02 6.689324233211847714e-02 7.667434657510611984e-02 8.708409323996450790e-02 9.801857953052799111e-02 1.093458608164161600e-01 1.209067435668954582e-01 1.325170048357288966e-01 1.439706420412673049e-01 1.550439144973030925e-01 1.655000303243790161e-01 1.750943833228908453e-01 1.835802694189874462e-01 1.907150206401620196e-01 1.962664914247050640e-01 2.000198200768532886e-01 2.017843686798559966e-01 2.014007187234000684e-01 1.987475684056014547e-01 1.937483433138903477e-01 1.863772987657348335e-01 1.766648655107264099e-01 1.647019804385929653e-01 1.506431676030878519e-01 1.347082284161717491e-01 1.171826552708373631e-01 9.841758032431352499e-02 7.883223122174314035e-02 5.893007597346942850e-02 3.938163888756184006e-02 2.155728055121092224e-02 1.240648298827663060e-02 2.212116057424747331e-02 3.589033680375391250e-02 4.832916055894396351e-02 5.841472355249147791e-02 6.572652715795759826e-02 7.005336326331682018e-02 7.133171544770822159e-02 6.963814946263283123e-02 6.519697959271859855e-02 5.840138978948393456e-02 4.986549370107010160e-02 4.056141606481530881e-02 3.216391161515624875e-02 2.750688508251751888e-02 2.914202825367801300e-02 3.574438483823034335e-02 4.403971106674630515e-02 5.179093337800701191e-02 5.771879258283434816e-02 6.103087182219241874e-02 6.122526359704834331e-02 5.804917310565204519e-02 5.156488693818443020e-02 4.243329373389977816e-02 3.297631663565312593e-02 2.999936379104999745e-02 4.088932132469013520e-02 6.201750527920556200e-02 8.846058476931781267e-02 1.179961859235160587e-01 1.494067685667949397e-01 1.817783937271857941e-01 2.143059112862282789e-01 2.462404516138345933e-01 2.768799776143023306e-01 3.055739951161889900e-01 3.317326279557026858e-01 3.548362313522768208e-01 3.744438711521957397e-01 3.901998934389943052e-01 4.018382402084775262e-01 4.091844048192890271e-01 4.121550685281032411e-01 4.107555585816419219e-01 4.050753376217977597e-01 3.952817825694766030e-01 3.816125436688405093e-01 3.643667943408298582e-01 3.438956928278781855e-01 3.205923807004643633e-01 2.948818462563654319e-01 2.672109921348043704e-01 2.380392864855919166e-01 2.078304955894527128e-01 1.770463295950825133e-01 1.461438072123270593e-01 1.155812980813444718e-01 8.585030576333142760e-02 5.761028682644293158e-02 3.244817875600165824e-02 1.892668008414252756e-02 3.127481891677423576e-02 5.129660702011694384e-02 7.091976654821821602e-02 8.884169193046158319e-02 1.046986109899014777e-01 1.183543538337016449e-01 1.297657585903539690e-01 1.389435507979559503e-01 1.459364559519168714e-01 1.508225509512417795e-01 1.537033164070557290e-01 1.546988788507309143e-01 1.539438887192180749e-01 1.515838227401257732e-01 1.477716324767265332e-01 1.426647144179421789e-01 1.364221981763943103e-01 1.292025569749030434e-01 1.211615471687583490e-01 1.124504857411790792e-01 1.032148803241561830e-01 9.359344049476178706e-02 8.371753179850761895e-02 7.371120772222931883e-02 6.369212649159831929e-02 5.377408615817216853e-02 4.407307541739165224e-02
8.076824654838177242e-02 8.259115334319315493e-02 8.400041736141981852e-02 8.496043566519641266e-02 8.544012920857733950e-02 8.541378249829506553e-02 8.486187784590225325e-02 8.377189827086990725e-02 8.213907034701348198e-02 7.996701624130300723e-02 7.726828358760852444e-02 7.406472391562599067e-02 7.038769736874868344e-02 6.627809758753401559e-02 6.178622395001229228e-02 5.697159473145275294e-02 5.190292650129902513e-02 4.665876991681444652e-02 4.132983481194550668e-02 3.602516609573904599e-02 3.088664196439219051e-02 2.612041201311735006e-02 2.205698453623533561e-02 1.922707141136570722e-02 1.830848479363344702e-02 1.970728609521549962e-02 2.319347118785455159e-02 2.823904757300637822e-02 3.444390033796174838e-02 4.160163515288532732e-02 4.962425083761751177e-02 5.847445852029368313e-02 6.812457491353791916e-02 7.853340076361098321e-02 8.963365841089745989e-02 1.013257625067358614e-01 1.134755965093868085e-01 1.259149635825017877e-01 1.384439240225874834e-01 1.508345452056693015e-01 1.628357743394489021e-01 1.741792483222315280e-01 1.845859072395696354e-01 1.937732968713809512e-01 2.014634432674185793e-01 2.073911669785083456e-01 2.113126810267793865e-01 2.130142884846313589e-01 2.123209649957367162e-01 2.091045808218692792e-01 2.032914883612347567e-01 1.948691774746268979e-01 1.838916862523469753e-01 1.704834545130262669e-01 1.548413300073122612e-01 1.372344999433045276e-01 1.180022655947010751e-01 9.754993994121355372e-02 7.634425526261494344e-02 5.491418619257453643e-02 3.389066608382377416e-02 1.446586019590055845e-02 9.636233484521082235e-03 2.492248734339469127e-02 3.955546446548287992e-02 5.168924219320223529e-02 6.083711184446898707e-02 6.672971395476134937e-02 6.924077587445319482e-02 6.838516849494827299e-02 6.433097057311389089e-02 5.742435763423119066e-02 4.825077752714946461e-02 3.782003449248416693e-02 2.818063820076764647e-02 2.375079151602673549e-02 2.847767196144222052e-02 3.892430310423385109e-02 5.064628916462961261e-02 6.142417811611534939e-02 7.003527139885980246e-02 7.565248496391309418e-02 7.767783272245000481e-02 7.571162970844401430e-02 6.958255905686347442e-02 5.946467025724602035e-02 4.629646239450245504e-02 3.360255905500506707e-02 3.254044268516740473e-02 5.044313652297909012e-02 7.861261479208501990e-02 1.116841792433290320e-01 1.475931858127763341e-01 1.851191976174503817e-01 2.232759105918042664e-01 2.611650961350711064e-01 2.979437104887082133e-01 3.328235911104588940e-01 3.650811531399082432e-01 3.940694180737575603e-01 4.192293281993290099e-01 4.400989978744700992e-01 4.563202895214744648e-01 4.676424794071334934e-01 4.739230018636418351e-01 4.751254078573706741e-01 4.713147761762573884e-01 4.626508869397383261e-01 4.493795146234005888e-01 4.318222254863156029e-01 4.103650752185249440e-01 3.854465994232537662e-01 3.575454748175889708e-01 3.271682056406996497e-01 2.948371613150060355e-01 2.610792635132728190e-01 2.264156046018061530e-01 1.913523031792381535e-01 1.563730535062668459e-01 1.219344330252748188e-01 8.846766419391749459e-02 5.640574707638765228e-02 2.641712703112262389e-02 8.656823604705266018e-03 3.117128018795115377e-02 5.503514519335719196e-02 7.674659825919291634e-02 9.601282071960191844e-02 1.127424258090033299e-01 1.269136324341231525e-01 1.385496001404326050e-01 1.477089862697358869e-01 1.544799876531244842e-01 1.589754465024245389e-01 1.613283995831580331e-01 1.616879081024654718e-01 1.602151417961771018e-01 1.570797323416536773e-01 1.524564212658751916e-01 1.465220262647642102e-01 1.394527448511358181e-01 1.314218088205517110e-01 1.225974991108897683e-01 1.131415300895717985e-01 1.032078179811005691e-01 9.294166570351981849e-02 8.247943850019957834e-02 7.194890236382606163e-02 6.147063236329203262e-02 5.116151025235216032e-02 4.114310787520544105e-02
7.990018969551576644e-02 8.210080363289447292e-02 8.390743426280969364e-02 8.527842804002183641e-02 8.617601667069783866e-02 8.656720790012771560e-02 8.642469368819413744e-02 8.572775011663913425e-02 8.446309964894138655e-02 8.262570294966675721e-02 8.021944486571372379e-02 7.725767825790476329e-02 7.376359174588840995e-02 6.977037609385572381e-02 6.532118475318232642e-02 6.046892875684222596e-02 5.527603942487627903e-02 4.981452839930792381e-02 4.416709830255595437e-02 3.843101072186218270e-02 3.272865417202040772e-02 2.723408710794009147e-02 2.223633449598896861e-02 1.826990997605860284e-02 1.623838073637835430e-02 1.700877474622785809e-02 2.046191265277355620e-02 2.577894595566265074e-02 3.233760310979377078e-02 3.985169794131071530e-02 4.822044167627039662e-02 5.741802379937742395e-02 6.743588162706053157e-02 7.825267748175657179e-02 8.981823873878588826e-02 1.020452692397128963e-01 1.148058886950570068e-01 1.279314339683499946e-01 1.412146111680367133e-01 1.544134453136712104e-01 1.672566845588256690e-01 1.794504363184047380e-01 1.906858722704571352e-01 2.006478572960257445e-01 2.090243481221865096e-01 2.155163811526393247e-01 2.198484332082508985e-01 2.217788990637860613e-01 2.211103898245373733e-01 2.176995196744154759e-01 2.114658183768285959e-01 2.023993860982006843e-01 1.905668986645262242e-01 1.761155782603956443e-01 1.592747696816903813e-01 1.403548080100322226e-01 1.197429318341227400e-01 9.789608821265788352e-02 7.533059397624479459e-02 5.260877931608032992e-02 3.032310579417278606e-02 9.083048054635976115e-03 1.056128124866148425e-02 2.798104920564416578e-02 4.270764117236612589e-02 5.430526321962394348e-02 6.243947048328384042e-02 6.689236501091058718e-02 6.757927728402990386e-02 6.456460073060987792e-02 5.808094102219777538e-02 4.856789410655807521e-02 3.679981116092030657e-02 2.448162648735579400e-02 1.731404942919338372e-02 2.420757660678502649e-02 3.851845385182683240e-02 5.385676287038951987e-02 6.807282978196523004e-02 7.999110444073430359e-02 8.872950172667000424e-02 9.357833286280999030e-02 9.398949811834914070e-02 8.959957214061842201e-02 8.028495841189334237e-02 6.631089745748015851e-02 4.890019672426713232e-02 3.320197442920889280e-02 3.623297026406251814e-02 6.193333151752603016e-02 9.709472749579219075e-02 1.367432265346691656e-01 1.789865703441455291e-01 2.225787011683442174e-01 2.664493875969372594e-01 3.096026343821974836e-01 3.511003219681658183e-01 3.900696329993346700e-01 4.257170254542285703e-01 4.573427778862675930e-01 4.843536724086165979e-01 5.062727273335217992e-01 5.227455100876809979e-01 5.335429014650027169e-01 5.385603983145298423e-01 5.378141909672492504e-01 5.314343574676674287e-01 5.196555895565098115e-01 5.028059110023500589e-01 4.812938711284654447e-01 4.555946984419385615e-01 4.262358842088281308e-01 3.937826366914266574e-01 3.588236066575135053e-01 3.219572368269648099e-01 2.837790354731725140e-01 2.448700215154412663e-01 2.057865418274446301e-01 1.670516376851411688e-01 1.291481946961256233e-01 9.251453075988240460e-02 5.754585932716511226e-02 2.463979501641572895e-02 7.087891292322973796e-03 3.477715393817717993e-02 6.036942251624367872e-02 8.324365036957241670e-02 1.033061693008213017e-01 1.205299582673695913e-01 1.349336763659422234e-01 1.465744389860466901e-01 1.555424624194966521e-01 1.619561122722714130e-01 1.659571215491765228e-01 1.677059756109774424e-01 1.673775109308620057e-01 1.651567803446526705e-01 1.612352307843332999e-01 1.558072293092283844e-01 1.490669627449543455e-01 1.412057268009530298e-01 1.324096130693750428e-01 1.228575977958336757e-01 1.127200363600739524e-01 1.021575752073856092e-01 9.132051556082064481e-02 8.034871726887063415e-02 6.937225911965992642e-02 5.851339257639989050e-02 4.789120866521873882e-02 3.763319971195730473e-02
7.825218178701369431e-02 8.080757271735372615e-02 8.299649347614883321e-02 8.477188109822637874e-02 8.608984414129632057e-02 8.691058402813219008e-02 8.719935738312510620e-02 8.692745487005615335e-02 8.607316753063981585e-02 8.462270704814231492e-02 8.257104201039819347e-02 7.992260864815245447e-02 7.669185263538924602e-02 7.290356015698812309e-02 6.859294508336152840e-02 6.380548186227603946e-02 5.859652576303005928e-02 5.303087720790890247e-02 4.718270557367141432e-02 4.113685578479857330e-02 3.499408781067349372e-02 2.888694845682109741e-02 2.302504779035687010e-02 1.782237063244208886e-02 1.419776075765573180e-02 1.366904267926990525e-02 1.674323506205421114e-02 2.220278397559800887e-02 2.900914635020198154e-02 3.674569898409605490e-02 4.529383577710787562e-02 5.464253631375096121e-02 6.480736989293450767e-02 7.579284599528274269e-02 8.757280627415862939e-02 1.000799369092779945e-01 1.132008374693595082e-01 1.267749090720160510e-01 1.405960587118401106e-01 1.544165919124536601e-01 1.679528925963041097e-01 1.808926272607078722e-01 1.929032832876028392e-01 2.036418745845642031e-01 2.127656360852414608e-01 2.199434942642228830e-01 2.248680536687416853e-01 2.272677872563864387e-01 2.269190671244781243e-01 2.236576270445151116e-01 2.173890135446961969e-01 2.080975624231012899e-01 1.958534370715518669e-01 1.808172893761447741e-01 1.632421617934644020e-01 1.434723585416476099e-01 1.219392249459643612e-01 9.915426022234832826e-02 7.570148835813558796e-02 5.223766665870977627e-02 2.955720940502748126e-02 9.734972740053396759e-03 1.461930907107911876e-02 3.112263808265208070e-02 4.528099998247111374e-02 5.608991714591506778e-02 6.311718222136131207e-02 6.612081271623021506e-02 6.502042896424048424e-02 5.990061054493885789e-02 5.102140951160955701e-02 3.884795181668885405e-02 2.421337916860133443e-02 1.034450024054825619e-02 1.680818102333017650e-02 3.488130332053453186e-02 5.362863145459453862e-02 7.128595552678340663e-02 8.676117512597426862e-02 9.911054482746303740e-02 1.075004422063902676e-01 1.112249908155387296e-01 1.097357070064943069e-01 1.026799437905669687e-01 8.996563560885600941e-02 7.193414992236696337e-02 5.009812846539577619e-02 3.187352170183381517e-02 4.145394472619318843e-02 7.515696431531147803e-02 1.171724651398289851e-01 1.632942089303161259e-01 2.117680650919317453e-01 2.613045212920444005e-01 3.107436070221169522e-01 3.589909591671803790e-01 4.050154282463215849e-01 4.478631971719172489e-01 4.866755104866002934e-01 5.207053968702420876e-01 5.493314470337552491e-01 5.720677806563699841e-01 5.885698652736114367e-01 5.986361648369789012e-01 6.022058082806199808e-01 5.993526206455754846e-01 5.902759681296829708e-01 5.752889418373787755e-01 5.548044478181249906e-01 5.293197871084169837e-01 4.994003027889253321e-01 4.656626457064255709e-01 4.287581712313257021e-01 3.893569320427485159e-01 3.481326847027786386e-01 3.057492952008570297e-01 2.628489428462055799e-01 2.200426697666148790e-01 1.779043845856886352e-01 1.369714859367613946e-01 9.776412776600311438e-02 6.088778342414803701e-02 2.786610804129820845e-02 1.639990799414012615e-02 4.074150795589714241e-02 6.653697189542284729e-02 8.987329194961880818e-02 1.102939146132971004e-01 1.276985274209402610e-01 1.420966030042593864e-01 1.535569723602907277e-01 1.621897871670317237e-01 1.681366659621646997e-01 1.715635902792393697e-01 1.726550113353342575e-01 1.716086712182174345e-01 1.686309705687941141e-01 1.639328271716345986e-01 1.577260083812232483e-01 1.502199314395214202e-01 1.416189267143275476e-01 1.321199569547851782e-01 1.219107845952429187e-01 1.111685820108147815e-01 1.000589908482294871e-01 8.873566516126828174e-02 7.734040078932451212e-02 6.600411808167294669e-02 5.484939778262750559e-02 4.399654469289000780e-02 3.357953041198453309e-02
7.583509282766644211e-02 7.871326573146794625e-02 8.125990284189825441e-02 8.342330945569809142e-02 8.515419661896407588e-02 8.640661153173730125e-02 8.713893279527104574e-02 8.731490808361623557e-02 8.690470675113906585e-02 8.588595445898331016e-02 8.424471123674102946e-02 8.197634873385270526e-02 7.908627721049624193e-02 7.559046891713377958e-02 7.151572355996781150e-02 6.689962686918722590e-02 6.179017190475331184e-02 5.624506032101460329e-02 5.033081465898309181e-02 4.412210905511004116e-02 3.770243866127797466e-02 3.116927750951587958e-02 2.465346456573296041e-02 1.838749203590226214e-02 1.296083474127004802e-02 1.010113298818088659e-02 1.206996095979327721e-02 1.753087408411843975e-02 2.450578833658686312e-02 3.234195439988644949e-02 4.090266510156940344e-02 5.019931024686214577e-02 6.027814855703891167e-02 7.117584253688744034e-02 8.289707340873832264e-02 9.540203787984356809e-02 1.085999301050508542e-01 1.223467040777302117e-01 1.364461065732686385e-01 1.506532970726753851e-01 1.646805890984839871e-01 1.782050006088357896e-01 1.908773930096102078e-01 2.023330145572420635e-01 2.122032559522322170e-01 2.201283873156713866e-01 2.257709890505232297e-01 2.288297247950674684e-01 2.290530413312460989e-01 2.262523251690326254e-01 2.203140052909431101e-01 2.112100732550520610e-01 1.990065044132488248e-01 1.838691216260171513e-01 1.660665746531460041e-01 1.459703875241157300e-01 1.240526691342988680e-01 1.008838375932555459e-01 7.713868736155635175e-02 5.364592346966238351e-02 3.169168897528190643e-02 1.563279266824626687e-02 1.989690846080280004e-02 3.419558634187423035e-02 4.722115580016469916e-02 5.698056440230641478e-02 6.280197750420629665e-02 6.436783765632284049e-02 6.157836234706567241e-02 5.452456164551915813e-02 4.348017053916317098e-02 2.889411975979417485e-02 1.137855258078175093e-02 8.309066762846685494e-03 2.928986288284006478e-02 5.059302292397672984e-02 7.118979525822372034e-02 9.003085896860173187e-02 1.060856297501887729e-01 1.183820846432111079e-01 1.260458551331493926e-01 1.283379039448377945e-01 1.246916152332664951e-01 1.147545873434110825e-01 9.845636927104572944e-02 7.619817299629254304e-02 4.977642582733367987e-02 2.988677085689948193e-02 4.838401497264538387e-02 8.988449704077763891e-02 1.385429007148006875e-01 1.909620407630462091e-01 2.454822919618028232e-01 3.007584604778331117e-01 3.555392394145370227e-01 4.086343533659413385e-01 4.589240098656487410e-01 5.053788633705770250e-01 5.470810566281122389e-01 5.832428162084547507e-01 6.132210749723054910e-01 6.365274494401821359e-01 6.528333608993022175e-01 6.619703861638487341e-01 6.639261357737725744e-01 6.588361130533509913e-01 6.469721187098207427e-01 6.287278385616975607e-01 6.046022909166335335e-01 5.751818193684860026e-01 5.411213012138651468e-01 5.031252071095360101e-01 4.619291013816695934e-01 4.182821250399147428e-01 3.729309726863176411e-01 3.266058960415719747e-01 2.800094274074623191e-01 2.338090584365400404e-01 1.886368159119437837e-01 1.451045328848604155e-01 1.038677706795326505e-01 6.590496495542053079e-02 3.432565979540619372e-02 2.632280867017305209e-02 4.763782293431780002e-02 7.284207747496639074e-02 9.615068104467684729e-02 1.165887742443431352e-01 1.339189322736314136e-01 1.481141517558735299e-01 1.592414845684271552e-01 1.674233419679955204e-01 1.728195970869184916e-01 1.756167870669318731e-01 1.760202966146210413e-01 1.742480854117245126e-01 1.705254018875503319e-01 1.650802482862718523e-01 1.581394884004411194e-01 1.499255403363552730e-01 1.406536170767347660e-01 1.305294858750390974e-01 1.197477223572424032e-01 1.084904421239252792e-01 9.692650770669565541e-02 8.521124325045209558e-02 7.348677073521438230e-02 6.188328664796017425e-02 5.052216962741242628e-02 3.952363989359833352e-02 2.902876009642018501e-02
7.267727200280131583e-02 7.583778652957487432e-02 7.870849826145456807e-02 8.123397168150975345e-02 8.336038403319556700e-02 8.503644279749505985e-02 8.621439145627073086e-02 8.685108410169843640e-02 8.690910404819568447e-02 8.635789567014764967e-02 8.517487221705030698e-02 8.334645540169481615e-02 8.086899524918758630e-02 7.774951129369611635e-02 7.400618921761889513e-02 6.966856144820823826e-02 6.477729815097069133e-02 5.938354104732260913e-02 5.354773704771767506e-02 4.733799793959368035e-02 4.082819800705916186e-02 3.409654828042440328e-02 2.722708981942548873e-02 2.032330437789916372e-02 1.357904500120144485e-02 7.735397060116284973e-03 6.578192895437391836e-03 1.183820779763434042e-02 1.896922635945381269e-02 2.679653431292568569e-02 3.519788140240350666e-02 4.422713491460929930e-02 5.397108050695193643e-02 6.450545270173778378e-02 7.587252887903417342e-02 8.806734323412962473e-02 1.010295948919417847e-01 1.146401031846297630e-01 1.287209752558386988e-01 1.430387826823342756e-01 1.573102024772987106e-01 1.712097395395306143e-01 1.843792681756092344e-01 1.964391911421898562e-01 2.070010193920206465e-01 2.156811383298687934e-01 2.221154627799502290e-01 2.259746072063102684e-01 2.269791218143366318e-01 2.249142791091244264e-01 2.196438489227693636e-01 2.111222837289374044e-01 1.994047655848193712e-01 1.846546686369678891e-01 1.671482265080755925e-01 1.472767145258442045e-01 1.255477070197112133e-01 1.025904305480033474e-01 7.918168173270365151e-02 5.635560462157350459e-02 3.590314170577259961e-02 2.274654055178195952e-02 2.543701655921968771e-02 3.706749612475341432e-02 4.848793485079196802e-02 5.694259509429111521e-02 6.146713049347937718e-02 6.164368226960866698e-02 5.735425221963939835e-02 4.873092659866640891e-02 3.618525533427744550e-02 2.072135520929817981e-02 9.492070897562439324e-03 2.439286598981427884e-02 4.612006127469817085e-02 6.852328557664143227e-02 9.004869600104982441e-02 1.094635175016229478e-01 1.256248144935967481e-01 1.374780004463463934e-01 1.440872922263025380e-01 1.446718009467898580e-01 1.386424502187241226e-01 1.256431932159852716e-01 1.056175248777951187e-01 7.900553326585854630e-02 4.785625193594983395e-02 2.779635531960463271e-02 5.700960962520672942e-02 1.058635512202130563e-01 1.608760476711272591e-01 2.193315002927571089e-01 2.796247638244873102e-01 3.403475352060605363e-01 4.001588590715968174e-01 4.577775069635087180e-01 5.120014344879647572e-01 5.617328268439462091e-01 6.060020291049540431e-01 6.439877165376221013e-01 6.750321191556776235e-01 6.986508008036257378e-01 7.145369023079499726e-01 7.225600436406377503e-01 7.227602930185921259e-01 7.153377699617357033e-01 7.006385622701667426e-01 6.791377082235577900e-01 6.514200292774573464e-01 6.181596000617818332e-01 5.800986176827659380e-01 5.380263889694579804e-01 4.927591029602904071e-01 4.451210128245438047e-01 3.959276458863625336e-01 3.459717549543058213e-01 2.960130724123558599e-01 2.467739597310911748e-01 1.989461255136035500e-01 1.532237811934280269e-01 1.104186912052720210e-01 7.191335600744672152e-02 4.198642664960284404e-02 3.555167871510692135e-02 5.446908577022853415e-02 7.871161407303287061e-02 1.016564153962284806e-01 1.218495406251001167e-01 1.388997815226207522e-01 1.527319838899138804e-01 1.634042845356405704e-01 1.710465899621380903e-01 1.758334354790093423e-01 1.779688963153040482e-01 1.776765555290060472e-01 1.751919981107273594e-01 1.707568098804896073e-01 1.646136289495928606e-01 1.570020296154339412e-01 1.481551182961593494e-01 1.382967655436654897e-01 1.276394190583882704e-01 1.163824545372341979e-01 1.047110324135882287e-01 9.279544681303154852e-02 8.079099159636730920e-02 6.883845986930856031e-02 5.706563441726547614e-02 4.559084892504754877e-02 3.453226671732170794e-02 2.403808916731423745e-02
6.882450596144183697e-02 7.221936020372152210e-02 7.537214719263886364e-02 7.822466759312531048e-02 8.071954102686547394e-02 8.280108859911985975e-02 8.441632605435366032e-02 8.551605197235477573e-02 8.605600987194955698e-02 8.599809698860592933e-02 8.531158572856897826e-02 8.397431632819314651e-02 8.197381105141364477e-02 7.930825135657580682e-02 7.598724990304636662e-02 7.203233915241805119e-02 6.747708787947857834e-02 6.236674665331897599e-02 5.675731438418492314e-02 5.071391271847076193e-02 4.430835846178829418e-02 3.761584767400279194e-02 3.071073776035392056e-02 2.366163371298761128e-02 1.652684888938209945e-02 9.357351584335399375e-03 2.383931544869108757e-03 5.469123096102226217e-03 1.284293198242102661e-02 2.050413158007110062e-02 2.852180115285794793e-02 3.702456212772711752e-02 4.614725573904965295e-02 5.600884478995936389e-02 6.669416617852254314e-02 7.823933242655707609e-02 9.062170772370280181e-02 1.037546490184417525e-01 1.174865404333386432e-01 1.316033811880042703e-01 1.458342324644374965e-01 1.598590088197360537e-01 1.733182772585308840e-01 1.858248378066556239e-01 1.969768931798807354e-01 2.063725873183097637e-01 2.136256251754757862e-01 2.183815994397896587e-01 2.203345603520139862e-01 2.192432862389884496e-01 2.149466578371792003e-01 2.073775240820782129e-01 1.965744931998167355e-01 1.826912319687539199e-01 1.660031984877032019e-01 1.469124962330946027e-01 1.259533534150247269e-01 1.038055828960328664e-01 8.133823499065308271e-02 5.975789531117986497e-02 4.112957695253387225e-02 2.981434415418414766e-02 3.081328448391301711e-02 3.962335586726294795e-02 4.905826068113235128e-02 5.597331583407300776e-02 5.913414364632876147e-02 5.803108865787034304e-02 5.257355168678802537e-02 4.308418979543523347e-02 3.066698193853306664e-02 1.966038977049702763e-02 2.381431690188906894e-02 4.217119366958610449e-02 6.454612079604746255e-02 8.758732994870763178e-02 1.095807068656176331e-01 1.291440358781970332e-01 1.450273222968626596e-01 1.560965393516464683e-01 1.613579345529608522e-01 1.599920733970127684e-01 1.513896653860742347e-01 1.351906976367355795e-01 1.113458606999666589e-01 8.030691580471631397e-02 4.429928396621510278e-02 2.657520766904007681e-02 6.718237001014493170e-02 1.228170759104645210e-01 1.838095320019474399e-01 2.479471577293977103e-01 3.136461284016028861e-01 3.794315289482037001e-01 4.438771405584533425e-01 5.056178932137258553e-01 5.633776483804628921e-01 6.159985847047783070e-01 6.624675860129163318e-01 7.019376804132267944e-01 7.337436258535293687e-01 7.574112948270713686e-01 7.726608827445271555e-01 7.794042432102894491e-01 7.777368688906837191e-01 7.679251990450837173e-01 7.503900485664662945e-01 7.256870220773496971e-01 6.944848045680463988e-01 6.575422129669200588e-01 6.156848583727233537e-01 5.697822163208561275e-01 5.207258462986413816e-01 4.694094639310047445e-01 4.167115910745161078e-01 3.634816796395725080e-01 3.105311435130736486e-01 2.586322450597889344e-01 2.085321553244089410e-01 1.610034920069101094e-01 1.170047184412761204e-01 7.825698992280115396e-02 4.963758447117180839e-02 4.369927978610160801e-02 6.058524395783809746e-02 8.368911058241315648e-02 1.060370192560604885e-01 1.257838359459521327e-01 1.423913828553901861e-01 1.557341348934732639e-01 1.658583772028544290e-01 1.728987445242297361e-01 1.770418108106634747e-01 1.785066227260340144e-01 1.775324054907834737e-01 1.743698127892711891e-01 1.692742212729873297e-01 1.625003896934807956e-01 1.542981442553622573e-01 1.449089028057055639e-01 1.345629204433430870e-01 1.234771733913507252e-01 1.118538170778817648e-01 9.987916927518776522e-02 8.772318868629692956e-02 7.553945733343320201e-02 6.346576600964701220e-02 5.162565501577408289e-02 4.013209102554317342e-02 2.909782327000236951e-02 1.867568060990019291e-02
6.433960629802829012e-02 6.791436963756929124e-02 7.129985831889472381e-02 7.443614101336987199e-02 7.726333859411992078e-02 7.972245009051520670e-02 8.175630978927625470e-02 8.331066459666398860e-02 8.433535519441127948e-02 8.478557852681808948e-02 8.462320254961525068e-02 8.381809685631926021e-02 8.234943474379051442e-02 8.020691350084219184e-02 7.739183026564380730e-02 7.391794084090712313e-02 6.981201869460716691e-02 6.511402173217341327e-02 5.987676702840089710e-02 5.416501277809657872e-02 4.805386303046834534e-02 4.162647361394048590e-02 3.497123546413723888e-02 2.817925502531815063e-02 2.134539134020302029e-02 1.458828282774780535e-02 8.200428870528447128e-03 4.309105417543183762e-03 8.171422588206890547e-03 1.466050755776140968e-02 2.172809582675140627e-02 2.925820627525889395e-02 3.735062986174676053e-02 4.613948920401016174e-02 5.574380619328708764e-02 6.624086843232945832e-02 7.764950438261153387e-02 8.992089432905957247e-02 1.029355390220453303e-01 1.165049701021213524e-01 1.303769670287762139e-01 1.442434134132908607e-01 1.577502823606520277e-01 1.705094759633203616e-01 1.821123440050818054e-01 1.921447024183323415e-01 2.002031030198604677e-01 2.059120059137977132e-01 2.089413993008181203e-01 2.090243168458515710e-01 2.059736367034331328e-01 1.996975276598255689e-01 1.902129647933579470e-01 1.776569214227709526e-01 1.622952669545989213e-01 1.445303276100685930e-01 1.249101969001407131e-01 1.041481967934293484e-01 8.317534921139467519e-02 6.328961417159642555e-02 4.655625842809375803e-02 3.641018820835147107e-02 3.578193991056795309e-02 4.176617971465456519e-02 4.892922641729756383e-02 5.410623363994079837e-02 5.588139670237420031e-02 5.370695595101931258e-02 4.764237750058444160e-02 3.856384709674465922e-02 2.940725191912816824e-02 2.814512889740517637e-02 4.052256013415684449e-02 6.071028428999291487e-02 8.375983319226507073e-02 1.072031214810944266e-01 1.293352317805747664e-01 1.486978236069973480e-01 1.639668604269116370e-01 1.739477384967049733e-01 1.776014982192550828e-01 1.740793160737571788e-01 1.627577643217929804e-01 1.432750639760566325e-01 1.155835148207316199e-01 8.011413453101777493e-02 3.911831460999938559e-02 2.751263773776413055e-02 7.867834250871838520e-02 1.404422365207192158e-01 2.069492257494254250e-01 2.763181785972215199e-01 3.469603836046290524e-01 4.173340316085255020e-01 4.859343071281377879e-01 5.513212900628245983e-01 6.121544631619214583e-01 6.672256848776847438e-01 7.154875814168204506e-01 7.560759348290871928e-01 7.883253878714037155e-01 8.117782509219929610e-01 8.261865432881289051e-01 8.315076776202203757e-01 8.278944151213846192e-01 8.156798845997591529e-01 7.953585721584058854e-01 7.675642533310951254e-01 7.330458603544024454e-01 6.926422606188250564e-01 6.472568770227722368e-01 5.978330188360448938e-01 5.453307297558148692e-01 4.907059256092392019e-01 4.348926392953269549e-01 3.787894268415303856e-01 3.232516886211360130e-01 2.690935658850261425e-01 2.171084413528275026e-01 1.681336698251774675e-01 1.232436009422969159e-01 8.438871677942880178e-02 5.661079613981313124e-02 5.050648457892867316e-02 6.554535361572536023e-02 8.741628198357492829e-02 1.090030025014926823e-01 1.281505614558868800e-01 1.441897532083928068e-01 1.569475877391106888e-01 1.664581486153191847e-01 1.728593297631089987e-01 1.763477547781627519e-01 1.771551585110155425e-01 1.755339485228685215e-01 1.717472906740369065e-01 1.660617620084094415e-01 1.587416697585588010e-01 1.500445819052541041e-01 1.402178155806914905e-01 1.294957245567250059e-01 1.180976743227682701e-01 1.062266189612755124e-01 9.406821129587689123e-02 8.179039547806361832e-02 6.954346075049164244e-02 5.746060453394771783e-02 4.565925712276495962e-02 3.424416494017826218e-02 2.331682468497937172e-02 1.302324111747841899e-02
5.930164608846387464e-02 6.299681082117376818e-02 6.655948877481548953e-02 6.992906731753305294e-02 7.304427586851058862e-02 7.584393434123930244e-02 7.826785068872500750e-02 8.025786224716348338e-02 8.175900989749067260e-02 8.272082833277639990e-02 8.309872959996854325e-02 8.285545043510327001e-02 8.196252672766121683e-02 8.040175085069330152e-02 7.816655984530623824e-02 7.526329505648143847e-02 7.171226774442937546e-02 6.754856236482138787e-02 6.282251367752952897e-02 5.759981461229415900e-02 5.196126992353074930e-02 4.600235796826947221e-02 3.983313558525432285e-02 3.358000369181014105e-02 2.739362338946084094e-02 2.147571829860314696e-02 1.616399788527807593e-02 1.217239331121553782e-02 1.084739263169216296e-02 1.290016518474862602e-02 1.717521876757798285e-02 2.260642750345324969e-02 2.884651955488357414e-02 3.588078602677925721e-02 4.379847110699520985e-02 5.269367621582320832e-02 6.261780368360007898e-02 7.355658002706452758e-02 8.542134020602702715e-02 9.804893516638177320e-02 1.112067283422584069e-01 1.246006543009943179e-01 1.378853727941964091e-01 1.506761582440433178e-01 1.625624170950961400e-01 1.731227570727144616e-01 1.819414500888723585e-01 1.886260022164310823e-01 1.928254089651637859e-01 1.942485556509117028e-01 1.926821390669967438e-01 1.880074580376308035e-01 1.802154769674992885e-01 1.694197630364431273e-01 1.558673466829201826e-01 1.399485080164653561e-01 1.222085464136497268e-01 1.033692040233268328e-01 8.437792190282543403e-02 6.652395199733332487e-02 5.166525530243466779e-02 4.231467285512266474e-02 4.017964381565105464e-02 4.341999496232407801e-02 4.812144422404380367e-02 5.141585117632224006e-02 5.185583671840644782e-02 4.897395384148910125e-02 4.321841824380041885e-02 3.656970145422926144e-02 3.398870631373580170e-02 4.140161517156992071e-02 5.803638283970535133e-02 7.965855494820076044e-02 1.032954289068911818e-01 1.269314480147974433e-01 1.489187906923510052e-01 1.677725527312076970e-01 1.821274366639308029e-01 1.907509202509511670e-01 1.925754568669073852e-01 1.867352297760816460e-01 1.726014496449543578e-01 1.498152998869728414e-01 1.183280407782423826e-01 7.851833672373109696e-02 3.240281205651971558e-02 3.152999197233793960e-02 9.123402315784837069e-02 1.584116738250717638e-01 2.298737651806542215e-01 3.039264308827662742e-01 3.789560260149725801e-01 4.533562351236113952e-01 5.255522577795833650e-01 5.940399441611373677e-01 6.574254584648648869e-01 7.144610568213275448e-01 7.640750009437889956e-01 8.053945598577367804e-01 8.377615920271299643e-01 8.607406049305025286e-01 8.741195231366655216e-01 8.779036738696383013e-01 8.723037224194919448e-01 8.577184577108826202e-01 8.347134412136328896e-01 8.039965927404725266e-01 7.663917995672110406e-01 7.228116082451327973e-01 6.742300016192088741e-01 6.216561905665827226e-01 5.661102803852591236e-01 5.086016372679241782e-01 4.501108402840187095e-01 3.915763864302117536e-01 3.338881286309453578e-01 2.778915930957809310e-01 2.244132872537507317e-01 1.743349655211390847e-01 1.288044242543669171e-01 8.988528481302179851e-02 6.250930619610248207e-02 5.577548614327227511e-02 6.903958296943973894e-02 8.961872860413536146e-02 1.103278640350776746e-01 1.287627188805338940e-01 1.441407161397720016e-01 1.562467288646441077e-01 1.651037785020602611e-01 1.708523518874478786e-01 1.736975295144222442e-01 1.738816191982713311e-01 1.716677966564313373e-01 1.673291695128417689e-01 1.611408891514086728e-01 1.533742047855307378e-01 1.442918970534104173e-01 1.341447753607153126e-01 1.231690413702283687e-01 1.115843803766899955e-01 9.959267391058092278e-02 8.737724552698808433e-02 7.510256515004581912e-02 6.291435141813210563e-02 5.094003595133518580e-02 3.928962085447184477e-02 2.805723038423116322e-02 1.732529247969271519e-02 7.194560362779703865e-03
5.380491621605779790e-02 5.755741623583076477e-02 6.123708083824070530e-02 6.478364302345102077e-02 6.813555656629233237e-02 7.123064659807565313e-02 7.400692394163227439e-02 7.640356450654306464e-02 7.836204894068503346e-02 7.982745224298228026e-02 8.074986757802116166e-02 8.108594284146074249e-02 8.080050259043120020e-02 7.986822196008858121e-02 7.827531353320908714e-02 7.602118349565675781e-02 7.312001092087169751e-02 6.960220555704388357e-02 6.551570825710424650e-02 6.092711984947759424e-02 5.592268887820938533e-02 5.060927399283491473e-02 4.511555192983495582e-02 3.959400364282982671e-02 3.422457228260263745e-02 2.922103678218647069e-02 2.483950115853428980e-02 2.137990354574351506e-02 1.914992789287591965e-02 1.835437504596360361e-02 1.897578574528200474e-02 2.082470830010079571e-02 2.373309992382484357e-02 2.766917144429287267e-02 3.271439857079208591e-02 3.898393271674246985e-02 4.655704342733529844e-02 5.543934258335673354e-02 6.555194447646416067e-02 7.673514117712566807e-02 8.875732857747499482e-02 1.013251019413037440e-01 1.140936842278806318e-01 1.266780702998631936e-01 1.386654291504447745e-01 1.496290961022641308e-01 1.591442107938725037e-01 1.668048091803471800e-01 1.722419769128833156e-01 1.751425178441473607e-01 1.752674879264335406e-01 1.724699030142755052e-01 1.667109737717557272e-01 1.580743989885478040e-01 1.467786504839631578e-01 1.331879879957369173e-01 1.178245069570863779e-01 1.013864721191683332e-01 8.478301134461825594e-02 6.919783336223121750e-02 5.616071223474775748e-02 4.740085589649418313e-02 4.389717388633539857e-02 4.453475358362560949e-02 4.668284255913936198e-02 4.802336363966496630e-02 4.728942668859371229e-02 4.430222994293990524e-02 4.023452781071907430e-02 3.832371077567985063e-02 4.320854485907902470e-02 5.649547614502024168e-02 7.589300040889006282e-02 9.868137911089060188e-02 1.227549586238929485e-01 1.463721685199900480e-01 1.679548379612258724e-01 1.860236541370648700e-01 1.992003165577655166e-01 2.062371543536699325e-01 2.060562295972040436e-01 1.977891386027249843e-01 1.808128410151151333e-01 1.547795337844107832e-01 1.196434677761963328e-01 7.571617540257832846e-02 2.440391681204073793e-02 3.857531614066638664e-02 1.045636072934768290e-01 1.763772230032133459e-01 2.521418384115273748e-01 3.302370504531844109e-01 4.090094869438929970e-01 4.867929338996810906e-01 5.619528529409710815e-01 6.329328555293572967e-01 6.982979609305592916e-01 7.567723611420936747e-01 8.072703436850131586e-01 8.489195568626433097e-01 8.810762282039438231e-01 9.033323225721608951e-01 9.155149583411889003e-01 9.176786831930605626e-01 9.100914395864405648e-01 8.932152200960955524e-01 8.676825240305044984e-01 8.342697815947940354e-01 7.938689159807406082e-01 7.474581755512598180e-01 6.960732990686181454e-01 6.407799917721237470e-01 5.826486104494577045e-01 5.227319158027192714e-01 4.620468141361851466e-01 4.015613132458775714e-01 3.421887822272517421e-01 2.847938809003344729e-01 2.302206716607363979e-01 1.793713079302357849e-01 1.334206647897572262e-01 9.444061127672083444e-02 6.709189288533609630e-02 5.936541110190071691e-02 7.085389067626132742e-02 9.009797035832192713e-02 1.098485132897920463e-01 1.274904833150182215e-01 1.421438011544557123e-01 1.535573715443659115e-01 1.617450787880614360e-01 1.668498080421865204e-01 1.690837411176064620e-01 1.686977397172398918e-01 1.659633553533364503e-01 1.611610577513437614e-01 1.545719336662947085e-01 1.464715686539004580e-01 1.371254530901895030e-01 1.267855418407043411e-01 1.156877362530920050e-01 1.040501280256000555e-01 9.207188286761049112e-02 7.993266471632605452e-02 6.779251754915745221e-02 5.579213823525588228e-02 4.405350221319925125e-02 3.268088895697569829e-02 2.176276366267889534e-02 1.137848974598872423e-02 1.791828556185860906e-03
4.795776077120618430e-02 5.170256951795407924e-02 5.543592455170735095e-02 5.909885339937556020e-02 6.263060973464276704e-02 6.596920540192943716e-02 6.905211681179883321e-02 7.181717505911242028e-02 7.420364172399895875e-02 7.615346675817820377e-02 7.761272001241194263e-02 7.853318328919497993e-02 7.887408515301451428e-02 7.860395619877330597e-02 7.770257834718934109e-02 7.616299838841597558e-02 7.399357377306803318e-02 7.122001748682887934e-02 6.788740734934300969e-02 6.406211831735349194e-02 5.983361073988759105e-02 5.531592955198680328e-02 5.064856404719263877e-02 4.599583638081752163e-02 4.154300038243695370e-02 3.748561832669403820e-02 3.400733022522426513e-02 3.124313483393301519e-02 2.923614837255760282e-02 2.791345879658264570e-02 2.711033184605662893e-02 2.664514297310829893e-02 2.641649171372831284e-02 2.649128069344944963e-02 2.715735990785186210e-02 2.889383987096815279e-02 3.221087070279789882e-02 3.742706976014419790e-02 4.456745022841844539e-02 5.342964048707202207e-02 6.369330021459090885e-02 7.498613681683009846e-02 8.690873404003235381e-02 9.904230777495567906e-02 1.109537166220028737e-01 1.222028554674138567e-01 1.323534631695569008e-01 1.409869889704088164e-01 1.477187625838201346e-01 1.522156080744697937e-01 1.542140170573519653e-01 1.535380087694973583e-01 1.501158663781275437e-01 1.439950867049818450e-01 1.353551687623000543e-01 1.245183693034815908e-01 1.119593402239974222e-01 9.831551577045481716e-02 8.440006016984404058e-02 7.121249800056117518e-02 5.990978835611066033e-02 5.161259013496506676e-02 4.687592077137374413e-02 4.509276346648777994e-02 4.469317231147867941e-02 4.410393438411398109e-02 4.252167606887762713e-02 4.036114924696997119e-02 3.969229123455298575e-02 4.388710991380729426e-02 5.502249126388847333e-02 7.228969301740963138e-02 9.371392893962042503e-02 1.174207818878754417e-01 1.417465488325486411e-01 1.651320436837605821e-01 1.860709659975766372e-01 2.031115524334711764e-01 2.148863357823528053e-01 2.201541432150662114e-01 2.178453241929320106e-01 2.071046943590912626e-01 1.873285068950351351e-01 1.581928987398575626e-01 1.196722236042151444e-01 7.204751714606193180e-02 1.594561360106406048e-02 4.799220817806507805e-02 1.183670260633993554e-01 1.939757573026558157e-01 2.733015342018343952e-01 3.547108661938020990e-01 4.365003084240295927e-01 5.169501838242518410e-01 5.943777884375018861e-01 6.671875779783406069e-01 7.339164583473033465e-01 7.932726839664930862e-01 8.441672494794468795e-01 8.857370560397328507e-01 9.173595282391215910e-01 9.386587334919228587e-01 9.495033959766853160e-01 9.499974890185142185e-01 9.404643240733349119e-01 9.214252264258870895e-01 8.935739965540057117e-01 8.577484047804838641e-01 8.148999615933116836e-01 7.660631561390964794e-01 7.123252731771948509e-01 6.547978003267036495e-01 5.945903451956288110e-01 5.327879313075828405e-01 4.704325972127419986e-01 4.085105201635833572e-01 3.479467422439833091e-01 2.896118160273380981e-01 2.343506445138466010e-01 1.830607161697705709e-01 1.368989179946715484e-01 9.785759019139984860e-02 7.023172441086712736e-02 6.119987102851320859e-02 7.085634010095893942e-02 8.872808802897189095e-02 1.074665821171744834e-01 1.242641191539265444e-01 1.381555782548332667e-01 1.488600178784526273e-01 1.563844674644912780e-01 1.608742795622460919e-01 1.625475216302849080e-01 1.616616494579596330e-01 1.584942184544070598e-01 1.533304926584623251e-01 1.464548790569300540e-01 1.381447440753003908e-01 1.286658729298233994e-01 1.182691569545382543e-01 1.071882531038258479e-01 9.563804427151677279e-02 8.381378136710737614e-02 7.189083387598450836e-02 6.002504470095610528e-02 4.835385229449071232e-02 3.699889521672243553e-02 2.607322872972122133e-02 1.571190426682944966e-02 6.362512413935269596e-03 5.264066093565038067e-03
4.188162363000787897e-02 4.555327149010967441e-02 4.927555656540739959e-02 5.299159338841735040e-02 5.664240477635335697e-02 6.016731144507393714e-02 6.350450191005081735e-02 6.659180246880047616e-02 6.936765653354107219e-02 7.177231618243927469e-02 7.374924427851475839e-02 7.524672170669825799e-02 7.621965067113713188e-02 7.663154136670650984e-02 7.645666554523425362e-02 7.568235613319733435e-02 7.431142588476519206e-02 7.236466685404970012e-02 6.988336875635868528e-02 6.693174195060351550e-02 6.359901760583365482e-02 6.000076522470124823e-02 5.627852731336034642e-02 5.259613884795442951e-02 4.913015709784084722e-02 4.605131807170440017e-02 4.349551507217962881e-02 4.152845353131857237e-02 4.011670439825840845e-02 3.912159799074971939e-02 3.832334951652574540e-02 3.746671872042743601e-02 3.631237830764902363e-02 3.468565339188033753e-02 3.252825321400782538e-02 2.997192907625318217e-02 2.746004000975875436e-02 2.589724847546728131e-02 2.656665862149823823e-02 3.039618826064219639e-02 3.726657185810369061e-02 4.641025775136330828e-02 5.703116105804181130e-02 6.847194401895378979e-02 8.017746218390552071e-02 9.164832249379843698e-02 1.024186397294796352e-01 1.120521522498502814e-01 1.201490502957206358e-01 1.263586632548849564e-01 1.303950718352491212e-01 1.320537068889658383e-01 1.312274997401052523e-01 1.279214375525158098e-01 1.222645905615478978e-01 1.145188551379293512e-01 1.050837094692195495e-01 9.449583102140732271e-02 8.342037963957869839e-02 7.262452687792113337e-02 6.290976816012061601e-02 5.496288291214408012e-02 4.911170137561465809e-02 4.511621939745252829e-02 4.226952389781815644e-02 3.989621376972304900e-02 3.802368257986971090e-02 3.796159334539769142e-02 4.212015460138393563e-02 5.222983594075652353e-02 6.802353210592539112e-02 8.814682485096184128e-02 1.111130748060753515e-01 1.354923454479544376e-01 1.598697961945165780e-01 1.828164654319352489e-01 2.028974543713686074e-01 2.187044660293363252e-01 2.289009794151661559e-01 2.322723828264589008e-01 2.277758822369234659e-01 2.145864349605460242e-01 1.921360087732904842e-01 1.601448140200203984e-01 1.186471932580147048e-01 6.804564976940914722e-02 1.095821874361142464e-02 5.909169197974577931e-02 1.323350122304874921e-01 2.108367323337744792e-01 2.929012009671181360e-01 3.768181492895635865e-01 4.608275019569005315e-01 5.431640192036426562e-01 6.221094058072345057e-01 6.960428325634809843e-01 7.634867008133060517e-01 8.231457907500967508e-01 8.739385587113036591e-01 9.150198330417343984e-01 9.457945970064512986e-01 9.659229501614287061e-01 9.753166981251240042e-01 9.741283243197860209e-01 9.627333378949846088e-01 9.417071654300814831e-01 9.117978599005841511e-01 8.738959423717908015e-01 8.290026769611752444e-01 7.781980178555418792e-01 7.226093716311581261e-01 6.633822055097907677e-01 6.016534251787034604e-01 5.385283791971162692e-01 4.750623829050409919e-01 4.122479210531300731e-01 3.510094812323313329e-01 2.922100453096626027e-01 2.366787320559793073e-01 1.852843448050223996e-01 1.391252887621525769e-01 1.000437125222328888e-01 7.190618195586226391e-02 6.127895034498881399e-02 6.899386005747479289e-02 8.545493330755560279e-02 1.031498846034952788e-01 1.190762696583790858e-01 1.321920586826713651e-01 1.421920496310441762e-01 1.490788144325024545e-01 1.530003876456390854e-01 1.541795967325940708e-01 1.528785822201231825e-01 1.493785698765703884e-01 1.439670990756334867e-01 1.369293582365782025e-01 1.285420574532162019e-01 1.190690375429157150e-01 1.087581719867963814e-01 9.783929920259544499e-02 8.652303064904381946e-02 7.500037347395221987e-02 6.344324648126555000e-02 5.200629631370497219e-02 4.083142587873153651e-02 3.006031560975628777e-02 1.988011929965404281e-02 1.078716357310422272e-02 6.075844405360229274e-03 1.115216068409503013e-02
3.571101352222613018e-02 3.924470000479138299e-02 4.289112809952871919e-02 4.659600174704993381e-02 5.030287117211797859e-02 5.395334596402206334e-02 5.748748911167440856e-02 6.084442697663373922e-02 6.396319239415165780e-02 6.678380918647353059e-02 6.924862158595244954e-02 7.130386887209690105e-02 7.290150261787164965e-02 7.400124052399667529e-02 7.457284607134143095e-02 7.459861567323020082e-02 7.407604161685901745e-02 7.302059362626396599e-02 7.146851228650781540e-02 6.947941195826665139e-02 6.713831335950540269e-02 6.455641820408346276e-02 6.186946234262671873e-02 5.923189258994491363e-02 5.680472123989060290e-02 5.473549148333498732e-02 5.313137594752089660e-02 5.203112818517767468e-02 5.138578790308630934e-02 5.105708469572592390e-02 5.083500890207126588e-02 5.046742210075735174e-02 4.969164505023276890e-02 4.826134379275138359e-02 4.596738422497512189e-02 4.265538024579850623e-02 3.824600109163640155e-02 3.277156538032402477e-02 2.647020268567896323e-02 2.009123721786127900e-02 1.585463124849622457e-02 1.766268942603448078e-02 2.537612970256599224e-02 3.586489657242800805e-02 4.743041953720334575e-02 5.924468883374764405e-02 7.075190135281068937e-02 8.149298887860459417e-02 9.106166030336793060e-02 9.910007481715302213e-02 1.053080049439753807e-01 1.094566614369033991e-01 1.114033617618990918e-01 1.111048306899680704e-01 1.086274495671470663e-01 1.041528664952361405e-01 9.797717432280889094e-02 9.050127558864114186e-02 8.220893918719440752e-02 7.362758613433360855e-02 6.526666610738476870e-02 5.753490647198523933e-02 5.066000313564138213e-02 4.467517284565996477e-02 3.957293469583170881e-02 3.571318742611795383e-02 3.439567556663959691e-02 3.777868512421878044e-02 4.718767689950736921e-02 6.211751209017766368e-02 8.131777136562391706e-02 1.035616617553202640e-01 1.276838252632689352e-01 1.524899990669935368e-01 1.767156973562759859e-01 1.990308712599319629e-01 2.180712809064303814e-01 2.324841902594813603e-01 2.409810062285689947e-01 2.423919619493131450e-01 2.357192318211699111e-01 2.201858704595593408e-01 1.952795646213435765e-01 1.607949533547811671e-01 1.169017976761911742e-01 6.448574693477417130e-02 1.691543156944762261e-02 7.132290566083930583e-02 1.461540142613446669e-01 2.265909986948200505e-01 3.105013138593366029e-01 3.960531456522897176e-01 4.814264898104064772e-01 5.648195607588840650e-01 6.444917067404298816e-01 7.188111428799585090e-01 7.862996481315931430e-01 8.456710601641935776e-01 8.958618984603359259e-01 9.360532135110929408e-01 9.656833107676447980e-01 9.844514532662491657e-01 9.923130328904005149e-01 9.894670186873975037e-01 9.763367381823654378e-01 9.535452221239203441e-01 9.218864455781545786e-01 8.822938332942573680e-01 8.358073726284372951e-01 7.835406038201522261e-01 7.266486486634036179e-01 6.662983115107028453e-01 6.036411632847463737e-01 5.397904325889167909e-01 4.758025349419858219e-01 4.126642861356399905e-01 3.512875298022102299e-01 2.925147202532827895e-01 2.371437516411779300e-01 1.859934429631866781e-01 1.400698769634052265e-01 1.010099221232504535e-01 7.220004155457827866e-02 5.969526576204763763e-02 6.529461996275191804e-02 8.029639310192687729e-02 9.693334038334838754e-02 1.119831825908938899e-01 1.243298281078677597e-01 1.336485762108501896e-01 1.399399360315835006e-01 1.433549321304994906e-01 1.441201030344414491e-01 1.425004294860027498e-01 1.387785483658598440e-01 1.332418588430444861e-01 1.261739420918676358e-01 1.178486305638763443e-01 1.085258897127324706e-01 9.844906562724599353e-02 8.784326611366639892e-02 7.691480651017720827e-02 6.585186919254343296e-02 5.482699149524643267e-02 4.400330374546373297e-02 3.355090476658694615e-02 2.369870875601949242e-02 1.495192539459306962e-02 9.230101643043919432e-03 1.081118298072914798e-02 1.695611444385125219e-02
2.959599035091980967e-02 3.292754779040406310e-02 3.643405363735135322e-02 4.006374312271884786e-02 4.376304138976021968e-02 4.747653851388435042e-02 5.114713997903200943e-02 5.471645406776634579e-02 5.812544225443500717e-02 6.131534359480195207e-02 6.422887807347157918e-02 6.681173115965721720e-02 6.901431953764756988e-02 7.079383441008336997e-02 7.211655230642911862e-02 7.296039152609457012e-02 7.331767083989473854e-02 7.319798804818429538e-02 7.263106620003657865e-02 7.166929429994371714e-02 7.038949080920806067e-02 6.889312112661113985e-02 6.730382342778466753e-02 6.576077185332568353e-02 6.440646758035842301e-02 6.336852959801349272e-02 6.273733613343847326e-02 6.254439176503326370e-02 6.274811600660026856e-02 6.323222205120709871e-02 6.381715185345983310e-02 6.428024985288552373e-02 6.437858014256601924e-02 6.386973282163435628e-02 6.252860365491998140e-02 6.016013717965160157e-02 5.660887540699854892e-02 5.176619360766352568e-02 4.557582318527057808e-02 3.803800689795014400e-02 2.921274814107637299e-02 1.922479313586318225e-02 8.304594651564998348e-03 4.010557511718847515e-03 1.603312821941736688e-02 2.847994829680161599e-02 4.080039754980640393e-02 5.262507659783242919e-02 6.359797078850948360e-02 7.338351207984519786e-02 8.168204617283342239e-02 8.824622886736281646e-02 9.289635017458748589e-02 9.553314052823402847e-02 9.614660141110907554e-02 9.481929092634937273e-02 9.172239102211511563e-02 8.710290760665319321e-02 8.126079538522833212e-02 7.451629729694241033e-02 6.717154365527952531e-02 5.947833922934601253e-02 5.163890341734772571e-02 4.389454512843840583e-02 3.681508714604719151e-02 3.194660714459615636e-02 3.226176349725004555e-02 3.993235687995134314e-02 5.398836141499715330e-02 7.254442895435878058e-02 9.424695894055785950e-02 1.180635186615501125e-01 1.430018081341260239e-01 1.679941065979837500e-01 1.918725510309407800e-01 2.133868574438876897e-01 2.312431153703026765e-01 2.441536022697673169e-01 2.508919181674658661e-01 2.503495537338993882e-01 2.415910977199929033e-01 2.239067296859508505e-01 1.968642842604536869e-01 1.603766659279784179e-01 1.148732459400857997e-01 6.237383299949118831e-02 2.891728680380918973e-02 8.424636687323519557e-02 1.595118860812245187e-01 2.408804561242908204e-01 3.256868559935913177e-01 4.119488282044945215e-01 4.977859866552568624e-01 5.813697940124596952e-01 6.609507788687067897e-01 7.349006370456393489e-01 8.017543575747252405e-01 8.602471541512018982e-01 9.093438259869778273e-01 9.482593840352617764e-01 9.764705007168599238e-01 9.937178716575805204e-01 1.000000000000000000e+00 9.955592498392160650e-01 9.808612701770458298e-01 9.565690661026119423e-01 9.235130926730029666e-01 8.826587749550161011e-01 8.350728236244937541e-01 7.818896308417955243e-01 7.242789097801002329e-01 6.634155999388526848e-01 6.004529203373228929e-01 5.364993436671020577e-01 4.726002360076405062e-01 4.097250557093984891e-01 3.487615485772054824e-01 2.905198549016322906e-01 2.357533322685448074e-01 1.852135884046287317e-01 1.397887483542799847e-01 1.008702466598513925e-01 7.131444623442850794e-02 5.665664026990036711e-02 5.987516261211338342e-02 7.334283467065859374e-02 8.891881559328730644e-02 1.031045033550715972e-01 1.147056339747123399e-01 1.233817202767970855e-01 1.291335681367354604e-01 1.321155915840905304e-01 1.325570841838027702e-01 1.307241226568453818e-01 1.268986259467119182e-01 1.213656196942596854e-01 1.144049469633006827e-01 1.062857065730866551e-01 9.726258223559960947e-02 8.757365982051458497e-02 7.743961128050359799e-02 6.706443141206920588e-02 5.663848880778619282e-02 4.634611402689512577e-02 3.638439587824387339e-02 2.701569549824059044e-02 1.874098379315759441e-02 1.290268282495842141e-02 1.223761556538432820e-02 1.651809370035034474e-02 2.251350640503095926e-02
2.371108788045404869e-02 2.677390519642812092e-02 3.007596649716542947e-02 3.356679119964016411e-02 3.719516450518427220e-02 4.090874801757510282e-02 4.465384568492842404e-02 4.837544772353343653e-02 5.201759066346128141e-02 5.552404050285150716e-02 5.883929703120145682e-02 6.190991593426840855e-02 6.468614472166307749e-02 6.712386560601858732e-02 6.918683087105763352e-02 7.084916106502442412e-02 7.209804888854938476e-02 7.293656445117126241e-02 7.338637959183055837e-02 7.349010613639773981e-02 7.331276294884982170e-02 7.294165262586017884e-02 7.248368822901228581e-02 7.205909706322981279e-02 7.179068534985637295e-02 7.178875349253899252e-02 7.213336332081816960e-02 7.285745709518538782e-02 7.393519746135300552e-02 7.527886919969872803e-02 7.674499799575638936e-02 7.814753413144599758e-02 7.927456750837100219e-02 7.990540487316129259e-02 7.982614947675566175e-02 7.884322384592235000e-02 7.679511571304363515e-02 7.356306082517673206e-02 6.908172567185190405e-02 6.335171528503698302e-02 5.645786632013635731e-02 4.860333968378481584e-02 4.018711751303329777e-02 3.200132005283109343e-02 2.568825825930028811e-02 2.398514145191969413e-02 2.824027341390387275e-02 3.636702883698407496e-02 4.597054854899013804e-02 5.569421801153608131e-02 6.477950959417257126e-02 7.274224868192209759e-02 7.924928693526621382e-02 8.407554183133988945e-02 8.708846889238480715e-02 8.824000578428051189e-02 8.755787377873684718e-02 8.513279621315046619e-02 8.110082038747992716e-02 7.562250309104479040e-02 6.886447175955778821e-02 6.099564069954280937e-02 5.222564771837896053e-02 4.295717361994985661e-02 3.426092190834707785e-02 2.903933852187647741e-02 3.199456513535212793e-02 4.387812507773773685e-02 6.153407406402585517e-02 8.272999016610349532e-02 1.062529994729702054e-01 1.311905761959734906e-01 1.566330966047616846e-01 1.815816629400395510e-01 2.049349711615260361e-01 2.255109117581600986e-01 2.420860588048959761e-01 2.534451415842127742e-01 2.584357797296906734e-01 2.560252194508133017e-01 2.453571105925910767e-01 2.258089206021343665e-01 1.970581918580361358e-01 1.591958139732585209e-01 1.130899832925491705e-01 6.276392793983438800e-02 4.285267417462473166e-02 9.748827279852885497e-02 1.721044498870401007e-01 2.533681332227656902e-01 3.380797229858071851e-01 4.240912931219417703e-01 5.094641575393937805e-01 5.923532708646060962e-01 6.710138116965692623e-01 7.438351327415099190e-01 8.093788788450930749e-01 8.664134548515060041e-01 9.139415375103506767e-01 9.512191075936466955e-01 9.777654218356479632e-01 9.933639697307918848e-01 9.980549258084160380e-01 9.921199638737461246e-01 9.760605622006193194e-01 9.505711045484735999e-01 9.165081767570719684e-01 8.748574798313805134e-01 8.266997375565817707e-01 7.731768818080256844e-01 7.154596659860930075e-01 6.547177027647178571e-01 5.920927662053442342e-01 5.286760663692611217e-01 4.654901378671677525e-01 4.034760594171760695e-01 3.434871080893233120e-01 2.862910639475603758e-01 2.325863414583091149e-01 1.830452727470358587e-01 1.384220143786384638e-01 9.983876388111567746e-02 6.957630477685793069e-02 5.252048181581108616e-02 5.295571348469836626e-02 6.475764093137280353e-02 7.927350297673110835e-02 9.262135315351069376e-02 1.035142178588117218e-01 1.115981869742430355e-01 1.168767170382031123e-01 1.195081425614021170e-01 1.197236917756976937e-01 1.177889518226860471e-01 1.139832082658268075e-01 1.085871801315883844e-01 1.018752673206082260e-01 9.411059035290053609e-02 8.554204593942608958e-02 7.640311186109867425e-02 6.691256899607204989e-02 5.727797637854793733e-02 4.770423579985760137e-02 3.841362044503132678e-02 2.969569099287008851e-02 2.204180946019406589e-02 1.647998602929193895e-02 1.475769230966778207e-02 1.731850397234845768e-02 2.218195832732557105e-02 2.771505202563839809e-02
1.828079076078668180e-02 2.099455967692654551e-02 2.402073489621390015e-02 2.730612801394150316e-02 3.079935614270723140e-02 3.444986736292604546e-02 3.820699683493135324e-02 4.201939048374804531e-02 4.583486862350419355e-02 4.960071667798662126e-02 5.326437318739442317e-02 5.677448877018995144e-02 6.008233551409220691e-02 6.314354787184982276e-02 6.592017064731114928e-02 6.838297452126450293e-02 7.051397110688856218e-02 7.230901229773083194e-02 7.378028562132757373e-02 7.495841155618532259e-02 7.589370873978666665e-02 7.665603318198728477e-02 7.733246558202284959e-02 7.802211419573915063e-02 7.882756231326522312e-02 7.984314552242428864e-02 8.114126748589362004e-02 8.275903360914788065e-02 8.468802632148586529e-02 8.686958542136144490e-02 8.919655640820396691e-02 9.152080448915032862e-02 9.366466716196697462e-02 9.543429494880102670e-02 9.663330326605081011e-02 9.707587807890818987e-02 9.659910121531442573e-02 9.507467869469987676e-02 9.242053298279076512e-02 8.861300372226779687e-02 8.370086444419860827e-02 7.782317671522526181e-02 7.123419498860479593e-02 6.433923129120502904e-02 5.774089712057015739e-02 5.226973231525834651e-02 4.890298585212281279e-02 4.842536461536534054e-02 5.094443691114820122e-02 5.579413931674043897e-02 6.195519831672419847e-02 6.847054707699028187e-02 7.459304427871375764e-02 7.977846146203589062e-02 8.364391786308270071e-02 8.593201194441837942e-02 8.648453903771113893e-02 8.522196478274580989e-02 8.212577116478017580e-02 7.722367097711257955e-02 7.058165685984357784e-02 6.231406733284141491e-02 5.264202687708255390e-02 4.209721890150228130e-02 3.221649542214433115e-02 2.738043943507450367e-02 3.343964155973931651e-02 4.874217343016359200e-02 6.897596427713874323e-02 9.203460325402651465e-02 1.168255705355038115e-01 1.424877179369587743e-01 1.681452750635647475e-01 1.928380703937627727e-01 2.155147746828157129e-01 2.350546972269087209e-01 2.503053720419476380e-01 2.601297269751126628e-01 2.634589696702964723e-01 2.593486559672528169e-01 2.470372176863500358e-01 2.260106358968587692e-01 1.960909199208877018e-01 1.576219887057954960e-01 1.121308799766713160e-01 6.636951002223466511e-02 5.768174327498298143e-02 1.107129380135224300e-01 1.836427217417224977e-01 2.637482994744089204e-01 3.473506782763473022e-01 4.321332368798902479e-01 5.161033987972462045e-01 5.974099979520766102e-01 6.743258939520854200e-01 7.452716367314361490e-01 8.088482410928871102e-01 8.638683202004889816e-01 9.093811742255569763e-01 9.446898681186922664e-01 9.693595358748965385e-01 9.832168854827035842e-01 9.863413941464115320e-01 9.790490610228778090e-01 9.618698550514906964e-01 9.355201716884352647e-01 9.008717033181816713e-01 8.589181428672046925e-01 8.107410894109622346e-01 7.574764209194569942e-01 7.002822569487923143e-01 6.403094688352095609e-01 5.786755246903509953e-01 5.164423034056474515e-01 4.545984081874827054e-01 3.940465129641439468e-01 3.355965049528173427e-01 2.799659350355078735e-01 2.277913373924168317e-01 1.796596582350544480e-01 1.361859877361961402e-01 9.821922814549613467e-02 6.743972667261800835e-02 4.784553470882760284e-02 4.489596967434095198e-02 5.477923581875918796e-02 6.822667805546958619e-02 8.077250814094330544e-02 9.100426503213195073e-02 9.855504425233831134e-02 1.034333815047493305e-01 1.058022754004623034e-01 1.058942755583112821e-01 1.039731426049222834e-01 1.003139559360366473e-01 9.519168426217561318e-02 8.887428626253776609e-02 8.161870010431022948e-02 7.366911149516536250e-02 6.525755162177238056e-02 5.660764643987800659e-02 4.794379082920915275e-02 3.951138518018158796e-02 3.162191068222516832e-02 2.475294711011951504e-02 1.972596311360790347e-02 1.768938246414469839e-02 1.907663182929724907e-02 2.279776389992476879e-02 2.751865386462818905e-02 3.246409661931822649e-02
1.364615807623798145e-02 1.588459014489218904e-02 1.853571079799997551e-02 2.153382693006055879e-02 2.481992723781285826e-02 2.834051532419790131e-02 3.204532847430984627e-02 3.588546372930394995e-02 3.981223995695963580e-02 4.377675363224449445e-02 4.773001798857848949e-02 5.162359088770288040e-02 5.541062353239573079e-02 5.904728027488775205e-02 6.249448528074395826e-02 6.571994400593390850e-02 6.870036522603643891e-02 7.142377043822517590e-02 7.389171893102844391e-02 7.612119699814934304e-02 7.814582199890754421e-02 8.001591094904604573e-02 8.179689321714417316e-02 8.356556654666061346e-02 8.540388067052073762e-02 8.739034161745048990e-02 8.958974174596998075e-02 9.204257872638710314e-02 9.475595380601127549e-02 9.769767343801787074e-02 1.007946639318562931e-01 1.039358815933763835e-01 1.069790531125017347e-01 1.097601128039133594e-01 1.121041712078868352e-01 1.138371086955441841e-01 1.147972388642241881e-01 1.148467913150026387e-01 1.138831741262390784e-01 1.118501068458447878e-01 1.087487954187597722e-01 1.046493526030616017e-01 9.970256240459414443e-02 9.415154781992365884e-02 8.834121099935030030e-02 8.271917102362384699e-02 7.781423812796305073e-02 7.417063921515247571e-02 7.222422695830932327e-02 7.215228466228548743e-02 7.378648461504043465e-02 7.665915817151941480e-02 8.014635781153721383e-02 8.361044463302809426e-02 8.648616042424549233e-02 8.831310222813605615e-02 8.873785391580266135e-02 8.750387125666676813e-02 8.443865163340326385e-02 7.944339896138952195e-02 7.249078002467994331e-02 6.364283086504177178e-02 5.312417326210722157e-02 4.157586394089338860e-02 3.098512689812022228e-02 2.712312837089149789e-02 3.597720662606787578e-02 5.366770953872503080e-02 7.561928207776628941e-02 9.990478269779962117e-02 1.254866430419095957e-01 1.515138185674129723e-01 1.771203622953385348e-01 2.013700844518930277e-01 2.232530178467745097e-01 2.417061909026533006e-01 2.556486294022290440e-01 2.640256550566704719e-01 2.658594747137557612e-01 2.603045062195520898e-01 2.467085342621190280e-01 2.246878707309012957e-01 1.942475697694810155e-01 1.560683029751527562e-01 1.125470859184518474e-01 7.324049804051196988e-02 7.292358645038667098e-02 1.236104353777632281e-01 1.938605100107838597e-01 2.717562593524059378e-01 3.532304329830420753e-01 4.358059991743997719e-01 5.174431395762146835e-01 5.962948302144448487e-01 6.706638428143320008e-01 7.390144540383811744e-01 7.999986850500701019e-01 8.524832822066701343e-01 8.955718331045331437e-01 9.286195470263631790e-01 9.512397173508897463e-01 9.633017436256281485e-01 9.649211609207205553e-01 9.564425248265489010e-01 9.384162786329325323e-01 9.115709055734267929e-01 8.767817561401963777e-01 8.350379494492464749e-01 7.874086902859764869e-01 7.350102328790172335e-01 6.789745728617425646e-01 6.204207754262383023e-01 5.604296665618188067e-01 5.000224439323807113e-01 4.401436285280848071e-01 3.816487167031795136e-01 3.252969822518222975e-01 2.717503019586210433e-01 2.215801187853293774e-01 1.752881447161847850e-01 1.333568853159262380e-01 9.638125336009754907e-02 6.546316133715603114e-02 4.345279489701787262e-02 3.628853457641881275e-02 4.373042759981612265e-02 5.606505322951121223e-02 6.784861157371585572e-02 7.747243953436587505e-02 8.455374892645681206e-02 8.910878330069540998e-02 9.130629104478336922e-02 9.137984702048740360e-02 8.959043975779315550e-02 8.620792584575746875e-02 8.150089331278589921e-02 7.573106249389041644e-02 6.915078962215569225e-02 6.200340981071773838e-02 5.452709544303233763e-02 4.696424370836328049e-02 3.958088305475303270e-02 3.270487014051744884e-02 2.679395748453455850e-02 2.251152290208256398e-02 2.061716767501108050e-02 2.138343176861036421e-02 2.418619552526574124e-02 2.808125314896326233e-02 3.237613844584438100e-02 3.667406327141355810e-02
1.039477374606704446e-02 1.192427263604778874e-02 1.402233190646113778e-02 1.660157727989377413e-02 1.957949482469263994e-02 2.288694692573256528e-02 2.646584970158236474e-02 3.026492686358903464e-02 3.423638153578733440e-02 3.833386878019558186e-02 4.251154082287590674e-02 4.672389600193065096e-02 5.092623473569817677e-02 5.507559178452257898e-02 5.913205343883905923e-02 6.306038314629411334e-02 6.683187384905144024e-02 7.042632258517896038e-02 7.383398398620025227e-02 7.705730571407556906e-02 8.011218494113300781e-02 8.302842115775038723e-02 8.584899715869008519e-02 8.862782886714506980e-02 9.142572507952545502e-02 9.430452249438527057e-02 9.731970879410389852e-02 1.005122568096330216e-01 1.039007421964879135e-01 1.074749591611464800e-01 1.111920925806123145e-01 1.149760809561233971e-01 1.187202619639493445e-01 1.222929180901650703e-01 1.255450610688961521e-01 1.283197308620675769e-01 1.304621742998901268e-01 1.318304201226227768e-01 1.323059098343969953e-01 1.318039401555809731e-01 1.302837097562435931e-01 1.277577304873284136e-01 1.243002308840896741e-01 1.200538707317677090e-01 1.152334574700108055e-01 1.101242211154779688e-01 1.050705060067876340e-01 1.004490712382889450e-01 9.662169665408767982e-02 9.386822840953984448e-02 9.231521212286292188e-02 9.188883453240831445e-02 9.231736588198340143e-02 9.318303592455846884e-02 9.399743840415561436e-02 9.427055752269443423e-02 9.355794695112198966e-02 9.148597464778554511e-02 8.776243266016452160e-02 8.218125309312263038e-02 7.463087233099999218e-02 6.512197079328023441e-02 5.387681600661405751e-02 4.163375114112818215e-02 3.078563548902948574e-02 2.807300599040319505e-02 3.884908235679030569e-02 5.794529568226434307e-02 8.088958432215972993e-02 1.058495926064203646e-01 1.317916098225620780e-01 1.578535270002247026e-01 1.831689567287432263e-01 2.068195025038284396e-01 2.278326155512308271e-01 2.452011236030887664e-01 2.579158167462148876e-01 2.650070669115200395e-01 2.655933455984845204e-01 2.589363273390219988e-01 2.445060895660277900e-01 2.220704258449953949e-01 1.918559244232367900e-01 1.549564748133531455e-01 1.147553949963469183e-01 8.283482771282739410e-02 8.821687833261868117e-02 1.358931701813393678e-01 2.025221154587807659e-01 2.771775487170157204e-01 3.555195067355043093e-01 4.349297473431323890e-01 5.133301584060260270e-01 5.888877907214263852e-01 6.599464240399077752e-01 7.250252163735559918e-01 7.828374132425768295e-01 8.323124366591136969e-01 8.726145187332745579e-01 9.031548662662990390e-01 9.235961250996970184e-01 9.338489027591195812e-01 9.340607350385761176e-01 9.245983065572465076e-01 9.060240210671360872e-01 8.790681934755939508e-01 8.445982189893205261e-01 8.035860787794110172e-01 7.570754790928849731e-01 7.061498053901515970e-01 6.519019190721895285e-01 5.954066462031842866e-01 5.376966200337049973e-01 4.797419573559655870e-01 4.224340902934574093e-01 3.665739644998884383e-01 3.128647956997734347e-01 2.619097460666569011e-01 2.142154906023045202e-01 1.702044227895777584e-01 1.302436164785026329e-01 9.471683334024831591e-02 6.423782056456833756e-02 4.042123947406339735e-02 2.821452262779355208e-02 3.205922715809491480e-02 4.312803957653121856e-02 5.418451169584291571e-02 6.325559710448527828e-02 6.993262048519108265e-02 7.424251478209427380e-02 7.636140021585986759e-02 7.652406871089600937e-02 7.498842293167605477e-02 7.201901038090069429e-02 6.787879359789769640e-02 6.282551562523075450e-02 5.711161293375741077e-02 5.098796998818976023e-02 4.471299810100021893e-02 3.856990155715199486e-02 3.289557577125540311e-02 2.811779850504970285e-02 2.476159904070525039e-02 2.331117132813403589e-02 2.388400996605341553e-02 2.607847682950365301e-02 2.926400054292844014e-02 3.290517928907005230e-02 3.664605510718760284e-02 4.027045107969087073e-02
9.284333463019954491e-03 9.838916783303300329e-03 1.109918962114506309e-02 1.302806843062040768e-02 1.552673378815134196e-02 1.849386266933155526e-02 2.184645316270242971e-02 2.551881861720066078e-02 2.945655376196494243e-02 3.361144848699111620e-02 3.793827607466315754e-02 4.239310772145803846e-02 4.693270616478267820e-02 5.151467605863851995e-02 5.609816252147675764e-02 6.064495808831281420e-02 6.512090962403739580e-02 6.949752118844114424e-02 7.375363379671379116e-02 7.787703356313728509e-02 8.186580069613097477e-02 8.572917012035460860e-02 8.948764118401283940e-02 9.317206546087311581e-02 9.682147910984391370e-02 1.004795502650706607e-01 1.041896928325339589e-01 1.079891429599818958e-01 1.119025581378406131e-01 1.159359086810838463e-01 1.200715112805132573e-01 1.242649613399767899e-01 1.284444716050140156e-01 1.325127924293917070e-01 1.363515696432677504e-01 1.398277640205801420e-01 1.428016393451826127e-01 1.451358067715762534e-01 1.467048504162920819e-01 1.474051101207265180e-01 1.471642297370895636e-01 1.459500713776670788e-01 1.437785294285000015e-01 1.407196285173378802e-01 1.369010222326216830e-01 1.325075893407937078e-01 1.277752638284146702e-01 1.229767083641440384e-01 1.183964654949968137e-01 1.142947532401750732e-01 1.108630633415711580e-01 1.081806959332473062e-01 1.061858987645730862e-01 1.046733402007284097e-01 1.033199839861059927e-01 1.017300204966180566e-01 9.948439045353615895e-02 9.618365018250606135e-02 9.148014352389860493e-02 8.510209260442845591e-02 7.687778711445750202e-02 6.677746456861770319e-02 5.502135386448048920e-02 4.242794557362516289e-02 3.166984034367647388e-02 2.979709085243197400e-02 4.140248722748130633e-02 6.101915664465665939e-02 8.430841886997315904e-02 1.094362482775581014e-01 1.353383715922682473e-01 1.611313400124769479e-01 1.859450292074018019e-01 2.088771198847772514e-01 2.289910241008135117e-01 2.453342290961063599e-01 2.569689435226055751e-01 2.630116032356181188e-01 2.626799461774058098e-01 2.553487788252072899e-01 2.406208184302215114e-01 2.184332981474625679e-01 1.892652835224732100e-01 1.546671833788950956e-01 1.189399162629159179e-01 9.435261076384342249e-02 1.032370446679092557e-01 1.472973314894511221e-01 2.094299267937055342e-01 2.798563563146106992e-01 3.540966512635223551e-01 4.294215158020616152e-01 5.037260547130645305e-01 5.752008893556662672e-01 6.422404794753121537e-01 7.034283029102017526e-01 7.575473006717859947e-01 8.035964479590700371e-01 8.408054522036113587e-01 8.686440161264663562e-01 8.868241685279634190e-01 8.952952840584721406e-01 8.942320975271582650e-01 8.840164658771612061e-01 8.652139236408885603e-01 8.385462533467598067e-01 8.048613723054373059e-01 7.651018371177342736e-01 7.202732013019506052e-01 6.714133437226654788e-01 6.195637301908061279e-01 5.657433916924085038e-01 5.109262136900902807e-01 4.560219447423097816e-01 4.018611621311621862e-01 3.491842918270930962e-01 2.986346911641177271e-01 2.507558063813574711e-01 2.059926140631031521e-01 1.646982291388343345e-01 1.271486286880579297e-01 9.357534285704934007e-02 6.425333887789576315e-02 3.981853499374964078e-02 2.278686013188795448e-02 2.054158457409490171e-02 2.980910020933863827e-02 4.015015661337623110e-02 4.872148026249582820e-02 5.505832530036530725e-02 5.920168718551637593e-02 6.133748863237468985e-02 6.170268515517232655e-02 6.055282880824020691e-02 5.814865246893351214e-02 5.475056574572672446e-02 5.061785402152436941e-02 4.601197764616703906e-02 4.120448536073154783e-02 3.649017329369321633e-02 3.220352116423192551e-02 2.872593693284793484e-02 2.644846506968635824e-02 2.564803999799198861e-02 2.632884667260599124e-02 2.820493948764844425e-02 3.086303100968704541e-02 3.392660046033825483e-02 3.711691168941123886e-02 4.024634745873339331e-02 4.319416251397199813e-02
1.027488539262837348e-02 1.000010448872510997e-02 1.032813812931229758e-02 1.139144515963299784e-02 1.319159405911523274e-02 1.563973304120635371e-02 1.862724309588060373e-02 2.206109553347707780e-02 2.586839168228612790e-02 2.999072842222799337e-02 3.437816727081156876e-02 3.898507246845421548e-02 4.376771853771491833e-02 4.868318278972070395e-02 5.368912651690988663e-02 5.874419911253003085e-02 6.380888834855275027e-02 6.884668676030271384e-02 7.382546028261942339e-02 7.871890083147796424e-02 8.350792651017083235e-02 8.818186749467626928e-02 9.273924904432076510e-02 9.718796419296484024e-02 1.015446288963906818e-01 1.058329450188114224e-01 1.100809737129707921e-01 1.143173491612938658e-01 1.185666327931353681e-01 1.228441954983216927e-01 1.271511781482286274e-01 1.314701715489249301e-01 1.357622409605349079e-01 1.399657919685791674e-01 1.439975626088348948e-01 1.477557833784547414e-01 1.511253260699682577e-01 1.539845001361579147e-01 1.562130608455144787e-01 1.577009536361687059e-01 1.583573088992543121e-01 1.581191943172927383e-01 1.569596047571008290e-01 1.548941034704017228e-01 1.519854069644182570e-01 1.483450195747638145e-01 1.441307838585766665e-01 1.395389875198157770e-01 1.347896392891121953e-01 1.301040402311752775e-01 1.256752753707274795e-01 1.216349315601273490e-01 1.180225511710192854e-01 1.147662072043223319e-01 1.116810192052257039e-01 1.084871720578455268e-01 1.048427755964178726e-01 1.003834849398395623e-01 9.476186813177467361e-02 8.768403024666056311e-02 7.894782613491513334e-02 6.849906728950784507e-02 5.655618058381637475e-02 4.398054687729131135e-02 3.350827666745660044e-02 3.184711831866961218e-02 4.316821943268359107e-02 6.247030742334466064e-02 8.548587365333727706e-02 1.102963977416580449e-01 1.357803766645715449e-01 1.610266837150330366e-01 1.851607644735602520e-01 2.072964304471985875e-01 2.265324867350517468e-01 2.419698612008220617e-01 2.527407961684648985e-01 2.580469172942559397e-01 2.572056445963143423e-01 2.497075544703316607e-01 2.352940467284414805e-01 2.140823322676132234e-01 1.868161575669600449e-01 1.554823215613683751e-01 1.250097778628704304e-01 1.069975860820665953e-01 1.176788235158161555e-01 1.575869799667304894e-01 2.144317949812987456e-01 2.797031308533098892e-01 3.489257922526839972e-01 4.193010044026230787e-01 4.887117118902798429e-01 5.553812127761756923e-01 6.177626814980111680e-01 6.745113338775535761e-01 7.244862211226729132e-01 7.667608115560351489e-01 8.006333780366828856e-01 8.256331168943853438e-01 8.415202338811215155e-01 8.482794696034656745e-01 8.461072748485940487e-01 8.353933151421966130e-01 8.166972823499398793e-01 7.907221657184164698e-01 7.582852113788833837e-01 7.202877960963999238e-01 6.776853733314016637e-01 6.314585320463602658e-01 5.825860552777002432e-01 5.320206898555566166e-01 4.806681534057477556e-01 4.293697212868902158e-01 3.788885644624492843e-01 3.298998585954860396e-01 2.829845643356111440e-01 2.386267021784173326e-01 1.972139394936150980e-01 1.590414431534196149e-01 1.243194462075864898e-01 9.318660703777789656e-02 6.573733573585775758e-02 4.210035447683274645e-02 2.280783608641556368e-02 1.162689176010192442e-02 1.660693777235201091e-02 2.614187671997247886e-02 3.425882702708511751e-02 4.031811069723136021e-02 4.437740743717790565e-02 4.663591921710352056e-02 4.733481384065723468e-02 4.672969887310195886e-02 4.508140263910030004e-02 4.265387842620702724e-02 3.971631912117151719e-02 3.654828217839192067e-02 3.344565470773715188e-02 3.072120122380717772e-02 2.868613012519108732e-02 2.759682270490378120e-02 2.757536308638226796e-02 2.856089085236520470e-02 3.034516465306349997e-02 3.266337328734437301e-02 3.526956110724459303e-02 3.796857272210225204e-02 4.061803313336462967e-02 4.311906934086145310e-02 4.540568675284316347e-02
1.229578919246056105e-02 1.161287600681822074e-02 1.134677397534427506e-02 1.169152080667564854e-02 1.277605523927146866e-02 1.461372816656206913e-02 1.713088625929225922e-02 2.022749799701533888e-02 2.381298746108318279e-02 2.781421930170517240e-02 3.217191441206653651e-02 3.683527080048293323e-02 4.175780157056051961e-02 4.689472563341532535e-02 5.220159912303911492e-02 5.763384582271622453e-02 6.314693370431145869e-02 6.869702261326911252e-02 7.424195502827221627e-02 7.974248240946789357e-02 8.516362148049828884e-02 9.047602408494935522e-02 9.565722615521396466e-02 1.006926209710999054e-01 1.055759854113169499e-01 1.103093830546994641e-01 1.149022839585997213e-01 1.193697870497843344e-01 1.237299139716614288e-01 1.280000629087265640e-01 1.321928565517978271e-01 1.363117665830916314e-01 1.403470148411726237e-01 1.442723048180659662e-01 1.480429038814597420e-01 1.515954756745097887e-01 1.548498762587041389e-01 1.577129151624316050e-01 1.600838833817039841e-01 1.618614923094531810e-01 1.629517596963175330e-01 1.632763131105627041e-01 1.627805394011907769e-01 1.614409684499316378e-01 1.592712213043138980e-01 1.563257636495766489e-01 1.527005862781524448e-01 1.485298136168100025e-01 1.439772011122072148e-01 1.392216843990672359e-01 1.344368279441340297e-01 1.297654083683511261e-01 1.252924060821849761e-01 1.210217306011152766e-01 1.168628402391267695e-01 1.126319242152802047e-01 1.080686506419288179e-01 1.028654677262095390e-01 9.670444355543285353e-02 8.929803622189243228e-02 8.043555294627018071e-02 7.004917304638781650e-02 5.834656122711776721e-02 4.616874801190085087e-02 3.606091990112345741e-02 3.391184798757898577e-02 4.387202595057048543e-02 6.201295031939896979e-02 8.412679275601150919e-02 1.081386104614913551e-01 1.328415572645426923e-01 1.572890575682698300e-01 1.806008121721537352e-01 2.019065217523843825e-01 2.203393768491890281e-01 2.350516154750564024e-01 2.452425543375650607e-01 2.501957942353220665e-01 2.493256248171745182e-01 2.422365378869565933e-01 2.288076602220233680e-01 2.093333307434137036e-01 1.848023672337439083e-01 1.575333633075888251e-01 1.326321041051020944e-01 1.200753169881271787e-01 1.312555790904898767e-01 1.665595674498981105e-01 2.174281715995572128e-01 2.767015085459124113e-01 3.400616755856741280e-01 4.046942916192652340e-01 4.684888417802612337e-01 5.297103062285122288e-01 5.868768777918765833e-01 6.387206604866040305e-01 6.841808902565900130e-01 7.224082686135211429e-01 7.527707706808093313e-01 7.748564338230837789e-01 7.884711165097031405e-01 7.936305492509302395e-01 7.905467824699187185e-01 7.796096226560668141e-01 7.613639504810059133e-01 7.364839872160794387e-01 7.057456491081585126e-01 6.699981238086984980e-01 6.301357350621225040e-01 5.870710466100071967e-01 5.417100077222444243e-01 4.949297740659693301e-01 4.475596607010492445e-01 4.003655092601753895e-01 3.540375874942289780e-01 3.091819931788387654e-01 2.663154110527122809e-01 2.258629750095011435e-01 1.881589223842871361e-01 1.534497007566540949e-01 1.218992225605347174e-01 9.359613383499564010e-02 6.856356024583935838e-02 4.677418848627113573e-02 2.818669423792802969e-02 1.294688805897567518e-02 5.151816317984201504e-03 1.258909864596759187e-02 2.027149424435414904e-02 2.612047332137886965e-02 3.019806458949090763e-02 3.272015814900992858e-02 3.393498754112710125e-02 3.410203475641975651e-02 3.348698171779041638e-02 3.236091015552441941e-02 3.099960615121492846e-02 2.967854971723422539e-02 2.865761124980591157e-02 2.815125487231920354e-02 2.829046332994442428e-02 2.909751366316104537e-02 3.049417704750107330e-02 3.233978388784941593e-02 3.447505876908041333e-02 3.675243185516263028e-02 3.904958130958381679e-02 4.127182128555211688e-02 4.334936003902945673e-02 4.523304716618225391e-02 4.689021181101876018e-02
1.448174108793889685e-02 1.361967157939708399e-02 1.309170875143202128e-02 1.307201590042141558e-02 1.371803471339898793e-02 1.511047910698496560e-02 1.723544488827549737e-02 2.002001302258071824e-02 2.337685821738715725e-02 2.722743117142092245e-02 3.150652724489391709e-02 3.615925141787145608e-02 4.113671625070617482e-02 4.639258934204246176e-02 5.188082296629744489e-02 5.755439594097101763e-02 6.336483643644177932e-02 6.926234017790763864e-02 7.519634958429709248e-02 8.111649315079356992e-02 8.697380014729422237e-02 9.272210727641444494e-02 9.831956513830004962e-02 1.037301364836464707e-01 1.089249585327959624e-01 1.138834219224499761e-01 1.185938041228340178e-01 1.230532919831399119e-01 1.272672442821104200e-01 1.312475889055804423e-01 1.350103266374140520e-01 1.385722251862518406e-01 1.419469244618003223e-01 1.451408173129916934e-01 1.481491890357166386e-01 1.509531607366429717e-01 1.535179603881295374e-01 1.557929336557906941e-01 1.577135200791691116e-01 1.592051935397526263e-01 1.601891402623139005e-01 1.605892561126547324e-01 1.603399034052357952e-01 1.593937724553848023e-01 1.577291276979566337e-01 1.553556607844717163e-01 1.523181078299561397e-01 1.486967166560707598e-01 1.446036075258094744e-01 1.401741453454396769e-01 1.355527854163462165e-01 1.308736589831981378e-01 1.262375422486951282e-01 1.216886251073508313e-01 1.171960101488417200e-01 1.126451441417364863e-01 1.078427603304695642e-01 1.025358604072462709e-01 9.644245605746283589e-02 8.929121967839280527e-02 8.087055595593362067e-02 7.109781655028545033e-02 6.014728390535752783e-02 4.876012014799396138e-02 3.907230972021486642e-02 3.587146463152769693e-02 4.345317916284264365e-02 5.951460267122854475e-02 8.004937503987330505e-02 1.027655106928328371e-01 1.263321328428576029e-01 1.497524560163522311e-01 1.721352786305808680e-01 1.926236254700360861e-01 2.103822641433483187e-01 2.246107408962145502e-01 2.345701553799132977e-01 2.396197507096079760e-01 2.392635353666950626e-01 2.332116188084325248e-01 2.214692216447984030e-01 2.044847680318949423e-01 1.834306178822241729e-01 1.607727814663372778e-01 1.413146492633778895e-01 1.330017639911587335e-01 1.437041055940269096e-01 1.740522351601304918e-01 2.183790987399618355e-01 2.709149082553989341e-01 3.276547077863714574e-01 3.858359528970808361e-01 4.433790257576608607e-01 4.986001704484238073e-01 5.500872716777779337e-01 5.966520437756545059e-01 6.373153924925175629e-01 6.713055387585993294e-01 6.980591255931838379e-01 7.172205654474914649e-01 7.286374258303736084e-01 7.323510370004789882e-01 7.285823176738185358e-01 7.177133119487055790e-01 7.002652336971733060e-01 6.768739840195432400e-01 6.482641771061363745e-01 6.152227025761882739e-01 5.785727856407366643e-01 5.391493955252354420e-01 4.977767113775979912e-01 4.552481960414827555e-01 4.123096628656037765e-01 3.696455587919280084e-01 3.278685361415145105e-01 2.875122517018744439e-01 2.490272189216703458e-01 2.127794494802215108e-01 1.790515549459135436e-01 1.480459372707825516e-01 1.198896776548618037e-01 9.464073716086592036e-02 7.229511568293699175e-02 5.279471029542482513e-02 3.603592780517020366e-02 2.188065430933854721e-02 1.018530870080120408e-02 1.689108938846273656e-03 7.239263713459187684e-03 1.296637339804025853e-02 1.724228584370901193e-02 2.027843616730651624e-02 2.232478144626941913e-02 2.363805666375273090e-02 2.447275275212441176e-02 2.507127908955968446e-02 2.564965501062495268e-02 2.637962622134134086e-02 2.737264887026647636e-02 2.867343427105527309e-02 3.026716942892706055e-02 3.209717122743117879e-02 3.408523497213153397e-02 3.614827260376918955e-02 3.820891558495188162e-02 4.020080659858441680e-02 4.207033809089488763e-02 4.377641227583853323e-02 4.528927162580615590e-02 4.658899411089279657e-02 4.766395296512925678e-02
1.645620442976395911e-02 1.544810071597333898e-02 1.478761510090740965e-02 1.463342226583546832e-02 1.513315097752035432e-02 1.637248593234722632e-02 1.835273797728352238e-02 2.101436313046295412e-02 2.427652956058494113e-02 2.806251271837610986e-02 3.230744995428801863e-02 3.695690968518280939e-02 4.196289050721896396e-02 4.728005964098355024e-02 5.286297374576699043e-02 5.866428548790308950e-02 6.463376534411856278e-02 7.071797311138647291e-02 7.686045517053946563e-02 8.300237974656372864e-02 8.908354479360240663e-02 9.504370254341935886e-02 1.008241436924440515e-01 1.063694748839960347e-01 1.116295073058645587e-01 1.165611534154149392e-01 1.211302048178892893e-01 1.253128397108201897e-01 1.290966869406767470e-01 1.324812613143912243e-01 1.354775892032934470e-01 1.381068742374721992e-01 1.403981197164133887e-01 1.423847337903259291e-01 1.441002939196006916e-01 1.455738236094669957e-01 1.468251057301903362e-01 1.478606787556786262e-01 1.486711895401483796e-01 1.492306794269074310e-01 1.494981616421525994e-01 1.494215444338517218e-01 1.489436265583332919e-01 1.480095993939372911e-01 1.465752706781407178e-01 1.446150842138929082e-01 1.421289279467463917e-01 1.391466724182404691e-01 1.357293524737969992e-01 1.319659297387310581e-01 1.279647498268977612e-01 1.238393036560179045e-01 1.196889000006837317e-01 1.155764043830226767e-01 1.115069839632128884e-01 1.074130362161268004e-01 1.031502335895079087e-01 9.850756759741381707e-02 9.323135700101652101e-02 8.706134655418898416e-02 7.977842956469205493e-02 7.127083912832839208e-02 6.164581914450924932e-02 5.146869299148847804e-02 4.233434474682584714e-02 3.780458089349134770e-02 4.212201842091231607e-02 5.505412138089986473e-02 7.322202894929157047e-02 9.409732052238803379e-02 1.161652820475007064e-01 1.383484494748995486e-01 1.597307851451014726e-01 1.794608602512293982e-01 1.967285353684236626e-01 2.107734177577027801e-01 2.209095809042011527e-01 2.265611801732647645e-01 2.273087328598501766e-01 2.229505863278535283e-01 2.135916573223995141e-01 1.997860039477975802e-01 1.827860366878606424e-01 1.649787479897271147e-01 1.504949069378988258e-01 1.452873661216567136e-01 1.547915591097970001e-01 1.799485229787819718e-01 2.173112223497224160e-01 2.624933909230272033e-01 3.119558897085989990e-01 3.630705393414292992e-01 4.138211070021737825e-01 4.625865792236231733e-01 5.080280099898428769e-01 5.490370030254301259e-01 5.847148291908147444e-01 6.143648097344066583e-01 6.374888118902973799e-01 6.537831486487467592e-01 6.631315925238617792e-01 6.655945841850974265e-01 6.613945306894043474e-01 6.508975844302242741e-01 6.345925924559537856e-01 6.130680695342324293e-01 5.869881137577166452e-01 5.570681747403268824e-01 5.240515198545544484e-01 4.886871388837419339e-01 4.517096954687292998e-01 4.138219868680503288e-01 3.756802223313519540e-01 3.378822836284501308e-01 3.009589960034280143e-01 2.653683192207536568e-01 2.314922698569722714e-01 1.996363093918174236e-01 1.700308784908873549e-01 1.428347258246911167e-01 1.181396694244503942e-01 9.597644096616113341e-02 7.632130479379700683e-02 5.910323703547197549e-02 4.421167743319212584e-02 3.150555050111043115e-02 2.082698383000160594e-02 1.203900961998741886e-02 5.274459387945260556e-03 3.639716146552811425e-03 7.436772259837673427e-03 1.121433510297677877e-02 1.446093129746946204e-02 1.727573516480938876e-02 1.980075234502322659e-02 2.215853476350715390e-02 2.443758518738988958e-02 2.669025688644303257e-02 2.893690039143349824e-02 3.117324467090788406e-02 3.337863591265203406e-02 3.552348242439520853e-02 3.757509527613873967e-02 3.950177807059389312e-02 4.127539009575285911e-02 4.287273695322404987e-02 4.427613431187137072e-02 4.547342630288873228e-02 4.645766681384461139e-02 4.722660903912601765e-02 4.778210088919154774e-02
1.810709670910874702e-02 1.687643216698613002e-02 1.607019558054591582e-02 1.585871405615089935e-02 1.638588260004512909e-02 1.771614065325421289e-02 1.982193138024307411e-02 2.261952552027734001e-02 2.601323965511057740e-02 2.991928923595191941e-02 3.427066843450567168e-02 3.901355112384138207e-02 4.410191861056024509e-02 4.949290695042179306e-02 5.514338209679819913e-02 6.100762346815415127e-02 6.703588928578091410e-02 7.317367605480280812e-02 7.936154380918131190e-02 8.553542538110163462e-02 9.162736788258306342e-02 9.756667058243548296e-02 1.032813887494908461e-01 1.087001702733277064e-01 1.137543825168114420e-01 1.183804717813894819e-01 1.225224774345940321e-01 1.261345974229505784e-01 1.291836718991513921e-01 1.316514177989454859e-01 1.335362112335309326e-01 1.348541803496753899e-01 1.356393460298925546e-01 1.359425434812671918e-01 1.358288921773522784e-01 1.353736770742881290e-01 1.346566815943603668e-01 1.337552801955844139e-01 1.327369321656233780e-01 1.316520496782501437e-01 1.305284305007188284e-01 1.293684287949465050e-01 1.281497177763185058e-01 1.268299125516854642e-01 1.253546150808756976e-01 1.236678046634561157e-01 1.217230666165318442e-01 1.194939622345714408e-01 1.169818350047164557e-01 1.142194390604946846e-01 1.112689463775846793e-01 1.082132441857692196e-01 1.051402051388984349e-01 1.021210458730133219e-01 9.918597250937570553e-02 9.630244462184825438e-02 9.336238126537163562e-02 9.018342834162820787e-02 8.652623192591854528e-02 8.212641619032554074e-02 7.673925625583309651e-02 7.019922820499151228e-02 6.250924408861649462e-02 5.400537544277829449e-02 4.570903681087657572e-02 3.997151293816136874e-02 4.046846204870796493e-02 4.905878021273935713e-02 6.384307915826265001e-02 8.221113632054169451e-02 1.023769055072886597e-01 1.231176717493330380e-01 1.434589446891352815e-01 1.625359157869920024e-01 1.795498669054899910e-01 1.937675685115459179e-01 2.045417601270711483e-01 2.113443953404997577e-01 2.138109052190963477e-01 2.117985653899681076e-01 2.054679536686699337e-01 1.954052398577059146e-01 1.828131280116203627e-01 1.697902028533679886e-01 1.596082513458850216e-01 1.565223029321633763e-01 1.643232758795550863e-01 1.841852508936403787e-01 2.143250354806270352e-01 2.516816573396071788e-01 2.933233177676852210e-01 3.368550737135663775e-01 3.803684467451592388e-01 4.223209587468502169e-01 4.614501578930675363e-01 4.967256260701191084e-01 5.273247869058254045e-01 5.526206782202476298e-01 5.721742509434989410e-01 5.857269718141931980e-01 5.931915350257788155e-01 5.946397335329267619e-01 5.902873098450466260e-01 5.804760815326402978e-01 5.656539217193649050e-01 5.463533289107052049e-01 5.231693799948883283e-01 4.967378497614297062e-01 4.677142183790742869e-01 4.367541901848600583e-01 4.044962259304158425e-01 3.715464576447239931e-01 3.384662201828162464e-01 3.057623043355983117e-01 2.738799193822379352e-01 2.431982528494534002e-01 2.140284352219589403e-01 1.866136594961055051e-01 1.611311711925875467e-01 1.376958352643619654e-01 1.163650052455160733e-01 9.714447418890403974e-02 7.999539420936527256e-02 6.484225677671891230e-02 5.158244943751585238e-02 4.009889153325628397e-02 3.027987379200056811e-02 2.205800231624598443e-02 1.550354894807853302e-02 1.104512000596792436e-02 9.560148448509719898e-03 1.099655639535198834e-02 1.385744658231401021e-02 1.710224904163840098e-02 2.035236189567204979e-02 2.348734509830939857e-02 2.646873348710622464e-02 2.928231654139497667e-02 3.191949989540662780e-02 3.437180282074400739e-02 3.662996561621215119e-02 3.868458962669691498e-02 4.052712284049730246e-02 4.215073673917345276e-02 4.355094667475833264e-02 4.472595898234888595e-02 4.567678061846047743e-02 4.640714358936425671e-02 4.692329659282929583e-02 4.723370975455271764e-02 4.734872975119035904e-02
1.945361628767946008e-02 1.785883102323468710e-02 1.680305396690877362e-02 1.650744146567634241e-02 1.713693722065873920e-02 1.872515352483603013e-02 2.118027179117628819e-02 2.435767266542499671e-02 2.812141759640900823e-02 3.236581426161198871e-02 3.701320119237909434e-02 4.200512312443410723e-02 4.729404942850753274e-02 5.283719342350548520e-02 5.859222347286844462e-02 6.451437087075941046e-02 7.055453735095498780e-02 7.665814458134505294e-02 8.276457345940366195e-02 8.880710887849686819e-02 9.471334594403572893e-02 1.004060356217206657e-01 1.058043577546551040e-01 1.108256111290009671e-01 1.153873060531154376e-01 1.194096360310480942e-01 1.228182922484021000e-01 1.255475680152573770e-01 1.275436798963975327e-01 1.287682073659922877e-01 1.292015220807975207e-01 1.288460388591289585e-01 1.277290694654195646e-01 1.259049924688565858e-01 1.234563631783652110e-01 1.204934769703233655e-01 1.171517816032498216e-01 1.135864554178548647e-01 1.099635281941696296e-01 1.064472807796713882e-01 1.031844913061144425e-01 1.002874281856987043e-01 9.781897233776934431e-02 9.578406457389830597e-02 9.413091813612872727e-02 9.276294125939966995e-02 9.155911001561821416e-02 9.039821470804709769e-02 8.918187548821418509e-02 8.785212686179366681e-02 8.640069094864410992e-02 8.486807729633474850e-02 8.333140962791417417e-02 8.188107469617089684e-02 8.058870249302545197e-02 7.947261378695053002e-02 7.847009160974710573e-02 7.742592690824054436e-02 7.610233556321761850e-02 7.420884840267388816e-02 7.144670435081799942e-02 6.756378272008814467e-02 6.242403626779306769e-02 5.611203129198017586e-02 4.912683392117891262e-02 4.276272191040335346e-02 3.957799180807335115e-02 4.262059867935556745e-02 5.254943547816074562e-02 6.743114746431683182e-02 8.515795984706472921e-02 1.042205605766023807e-01 1.235016720967801046e-01 1.420769811407683325e-01 1.591299723133523802e-01 1.739311559989893952e-01 1.858487721035949336e-01 1.943763413001791118e-01 1.991718471918980660e-01 2.001086805714392958e-01 1.973427010204272525e-01 1.914035445175596151e-01 1.833184055979215077e-01 1.747589030876157690e-01 1.681303031201604736e-01 1.663684344529242076e-01 1.721508991181718018e-01 1.867593470519472720e-01 2.096024822007803989e-01 2.388293185768667060e-01 2.722325664174737314e-01 3.077653867132437715e-01 3.436886862215392524e-01 3.785629546401769185e-01 4.112076404247585470e-01 4.406670082895366436e-01 4.661875704234277884e-01 4.872034544173114989e-01 5.033254629670094182e-01 5.143307904344276427e-01 5.201516138039726789e-01 5.208617186048019043e-01 5.166609650871151205e-01 5.078578184662403405e-01 4.948504222886662696e-01 4.781068310073047223e-01 4.581450682439172084e-01 4.355136640007756244e-01 4.107732651529039103e-01 3.844798235701610833e-01 3.571697575746076714e-01 3.293473656576066388e-01 3.014746552700128257e-01 2.739636411941460681e-01 2.471710730205429751e-01 2.213954735601594004e-01 1.968763122103208696e-01 1.737951007928465463e-01 1.522781848455034281e-01 1.324010112947197060e-01 1.141936855603809531e-01 9.764769305411516442e-02 8.272376720349321200e-02 6.936107659910578649e-02 5.748826428964063512e-02 4.703758467424300899e-02 3.796476355695117127e-02 3.027940242683604607e-02 2.409101013163291241e-02 1.965514187022609355e-02 1.731048867282553028e-02 1.713424225717465055e-02 1.864381883359476216e-02 2.111375477051252725e-02 2.399259424338219537e-02 2.696358461842794652e-02 2.985956315919731027e-02 3.259237461506088451e-02 3.511444201863660880e-02 3.739976766507656369e-02 3.943463394644830533e-02 4.121296233638677836e-02 4.273390793503602930e-02 4.400053105309981866e-02 4.501898604383083174e-02 4.579795552050151819e-02 4.634819944691939697e-02 4.668215894830730905e-02 4.681358969239230589e-02 4.675721669212302284e-02 4.652841011441102848e-02
2.059066509838146375e-02 1.845076801543075323e-02 1.697312503918750951e-02 1.648766307469657841e-02 1.722840941989543101e-02 1.919191530220472341e-02 2.217776793526307286e-02 2.594141528269153577e-02 3.028527896235017752e-02 3.507104048071591623e-02 4.020374678498039867e-02 4.561486835571464116e-02 5.125024435558999530e-02 5.706229059989653685e-02 6.300501351339143907e-02 6.903076488285168899e-02 7.508810071327788604e-02 8.112039223657763198e-02 8.706500486820775708e-02 9.285295571699044015e-02 9.840901247658399853e-02 1.036522239508421150e-01 1.084968850350285785e-01 1.128539422255396829e-01 1.166328428195093497e-01 1.197438238187194248e-01 1.221006265224954535e-01 1.236236110571107133e-01 1.242432329066157914e-01 1.239038324223816351e-01 1.225676802530496490e-01 1.202192190710373448e-01 1.168694475484898798e-01 1.125604082739815048e-01 1.073697658018009093e-01 1.014154819832776694e-01 9.486057117950337514e-02 8.791773314611986412e-02 8.085304340024815350e-02 7.398628451936220540e-02 6.768218113917322254e-02 6.232191256240095928e-02 5.824243909374679506e-02 5.564486438357139908e-02 5.450941568398071785e-02 5.458035292744835287e-02 5.544504857620937560e-02 5.665752812090637386e-02 5.783954857594918175e-02 5.873410720336073171e-02 5.922177704768896017e-02 5.931585604438937426e-02 5.914367885992879992e-02 5.891295786230594383e-02 5.885923598070281343e-02 5.917620689053860322e-02 5.994417003972557501e-02 6.108322529007634977e-02 6.235201805194646313e-02 6.339024015995164962e-02 6.378430997555634141e-02 6.313580797827818281e-02 6.112550985028375461e-02 5.758108264961627615e-02 5.257348917768882302e-02 4.659723090948830748e-02 4.092913264010591273e-02 3.807697900927404372e-02 4.105839176379637995e-02 5.062041887221510605e-02 6.494035132365556795e-02 8.195243789593988082e-02 1.001528497001607787e-01 1.184288823633086046e-01 1.358771312707375001e-01 1.517270156208468390e-01 1.653250159362741334e-01 1.761483585211905678e-01 1.838340698504288551e-01 1.882181670846504729e-01 1.893841506025662480e-01 1.877217345822376204e-01 1.839945275700291538e-01 1.794034013671948757e-01 1.756004479929045570e-01 1.745571573780870245e-01 1.781804460429054215e-01 1.877342952212208982e-01 2.034147510249448010e-01 2.244046576156453476e-01 2.492944801556687406e-01 2.765112128867278640e-01 3.045708611170647728e-01 3.321775628399993852e-01 3.582448474039761077e-01 3.818890622514592437e-01 4.024163945495030648e-01 4.193099061966045760e-01 4.322173117019910693e-01 4.409387112364569483e-01 4.454134570605604582e-01 4.457056925823855709e-01 4.419884838631178425e-01 4.345267576645562846e-01 4.236594536505999264e-01 4.097814034917985349e-01 3.933254843129581624e-01 3.747455754513963622e-01 3.545007910879662827e-01 3.330413800653990175e-01 3.107965892088494497e-01 2.881646869016744050e-01 2.655052468729086068e-01 2.431337036106877014e-01 2.213181142334282037e-01 2.002779990948552191e-01 1.801850855858021239e-01 1.611657463981788219e-01 1.433049047769170692e-01 1.266511760309153578e-01 1.112230307286504599e-01 9.701580969783510366e-02 8.400951141645847386e-02 7.217743672611667827e-02 6.149605081870162387e-02 5.195682360045530274e-02 4.358117968912177120e-02 3.643910948981201464e-02 3.066706086719953733e-02 2.646366528937493107e-02 2.401404059965023610e-02 2.332265038955631115e-02 2.409889848490550171e-02 2.586772161103492035e-02 2.817705378909226080e-02 3.069865817141856357e-02 3.322342850575292494e-02 3.562564597495534308e-02 3.783212283142749210e-02 3.980203484099176930e-02 4.151477829719872614e-02 4.296275220621838947e-02 4.414698689181269231e-02 4.507439948803425300e-02 4.575598913165066645e-02 4.620558754468188228e-02 4.643894898575430530e-02 4.647305692297847707e-02 4.632557691650002890e-02 4.601441452788794517e-02 4.555735366547056936e-02
2.165816381563743023e-02 1.877979356732949190e-02 1.665182006659747874e-02 1.579398788126228428e-02 1.660528252759222584e-02 1.904118104908229109e-02 2.271805901746525719e-02 2.724176344367118530e-02 3.233756248102614278e-02 3.783169967077744389e-02 4.361082089925092525e-02 4.959404629891010080e-02 5.571692151940565996e-02 6.192238626004495372e-02 6.815553246739212978e-02 7.436041939266341272e-02 8.047806225219458764e-02 8.644515169637002894e-02 9.219328765607892606e-02 9.764862921725835088e-02 1.027319245329143121e-01 1.073589171577401524e-01 1.114411403302112691e-01 1.148871150882820186e-01 1.176039650745369786e-01 1.194994523567394634e-01 1.204844257581409728e-01 1.204756570028282237e-01 1.193990214079852508e-01 1.171929601447387476e-01 1.138121420791881472e-01 1.092312278807288928e-01 1.034486327737005051e-01 9.649019752519287507e-02 8.841273308257895092e-02 7.930755912320758272e-02 6.930456485412835044e-02 5.857845735953210592e-02 4.736241832275579766e-02 3.598749202015263243e-02 2.502549829719005400e-02 1.593185856716523158e-02 1.304558610659652985e-02 1.851971100553970184e-02 2.678803337024000808e-02 3.496613198534707923e-02 4.216244653309306201e-02 4.798739374868082191e-02 5.223483616818016401e-02 5.481552659800360827e-02 5.574843276662408420e-02 5.517030712512112356e-02 5.335359770887997122e-02 5.072759382093508518e-02 4.789015174345341574e-02 4.557363721871408174e-02 4.450033943928727309e-02 4.510803509714608750e-02 4.731127157910427344e-02 5.053453880144420651e-02 5.397066542182003823e-02 5.682135892830334628e-02 5.841799331578428900e-02 5.826593633930042537e-02 5.607141205623768221e-02 5.179146133367134447e-02 4.575817792586110017e-02 3.899631117845005213e-02 3.390790423690780847e-02 3.446142445533850046e-02 4.277211182787893362e-02 5.679100133805173312e-02 7.381605095792476146e-02 9.206765613351655664e-02 1.103559508712603360e-01 1.277775639908012295e-01 1.436012428091856807e-01 1.572411618845637737e-01 1.682657122311763953e-01 1.764211699847333947e-01 1.816621008766575174e-01 1.841847269915173613e-01 1.844595579299693755e-01 1.832552185947194656e-01 1.816348923059258602e-01 1.808913194350096343e-01 1.823799726530740961e-01 1.872456289011759645e-01 1.961293471150237777e-01 2.090125334873773888e-01 2.252854263983030125e-01 2.439688760835951875e-01 2.639494738955923125e-01 2.841447310805367277e-01 3.035911863671527655e-01 3.214806585926222038e-01 3.371690758910361185e-01 3.501726123582260541e-01 3.601581749619490180e-01 3.669311255388875148e-01 3.704213140145763972e-01 3.706678710076465322e-01 3.678030765479829989e-01 3.620356574023752549e-01 3.536339286198320608e-01 3.429092341287133250e-01 3.302001435342660218e-01 3.158578299769386200e-01 3.002329946341082412e-01 2.836646258694954792e-01 2.664707931605815316e-01 2.489415844246018472e-01 2.313342054087509647e-01 2.138701753258954175e-01 1.967344769537126281e-01 1.800764546916008846e-01 1.640122035179233939e-01 1.486281589630741307e-01 1.339855874460866847e-01 1.201256926033233696e-01 1.070751018963312790e-01 9.485158407355602506e-02 8.346997618876789149e-02 7.294846784219873037e-02 6.331557684192624935e-02 5.461824990107304323e-02 4.693117326228699732e-02 4.036556003088952183e-02 3.507030714878347361e-02 3.120841175264201309e-02 2.888808928695434791e-02 2.806442035886838257e-02 2.849616524885403498e-02 2.981934453823428463e-02 3.166996775546922910e-02 3.375874297337053132e-02 3.588393386133735541e-02 3.791509777362718492e-02 3.977238654410249902e-02 4.141004288131008154e-02 4.280497331199608485e-02 4.394918804228740289e-02 4.484482044408517193e-02 4.550079360333823125e-02 4.593053172378025462e-02 4.615034300854330834e-02 4.617824490275340699e-02 4.603309046907967661e-02 4.573390769558398350e-02 4.529939557805312544e-02 4.474754031407281174e-02
2.281219743372448969e-02 1.902742603776501340e-02 1.598604084633100525e-02 1.448397930412246778e-02 1.527627245714830058e-02 1.828773159908493942e-02 2.281275957772047058e-02 2.824305558499138127e-02 3.422251467166519817e-02 4.054912985191942709e-02 4.709588555101854035e-02 5.377075341890400623e-02 6.049758511130871874e-02 6.720666458762378226e-02 7.382976886639297520e-02 8.029745081981616572e-02 8.653750571506381439e-02 9.247413741437301993e-02 9.802759764431558109e-02 1.031141976157114726e-01 1.076466556101103172e-01 1.115347778071890533e-01 1.146864867368420360e-01 1.170092190572161184e-01 1.184117153718185211e-01 1.188062216747327315e-01 1.181111167227271580e-01 1.162539748899777264e-01 1.131750746326723872e-01 1.088313779475052201e-01 1.032010559298057462e-01 9.628876440524572478e-02 8.813219034148982167e-02 7.881118190755832809e-02 6.846287856748388412e-02 5.731237266444986350e-02 4.574827515317259757e-02 3.454305783428848059e-02 2.553157748814042019e-02 2.263372123162024976e-02 2.808556077813958995e-02 3.823692444225977594e-02 4.977360201428307485e-02 6.120991385224171938e-02 7.178937731578684256e-02 8.101892666586960057e-02 8.852881629128113439e-02 9.403235687526639852e-02 9.731818961630113451e-02 9.825440152757945744e-02 9.679737202139070129e-02 9.300297001483362469e-02 8.704019088542072624e-02 7.920990146711993918e-02 6.997575155864656227e-02 6.002232940780610759e-02 5.036415207237043140e-02 4.249136576460960796e-02 3.825157252111122813e-02 3.873255597289223390e-02 4.295298636608892856e-02 4.873079516347982726e-02 5.418794738332709249e-02 5.808622059977139318e-02 5.965810519456093280e-02 5.846145460105192648e-02 5.432219330478287728e-02 4.735565032802839525e-02 3.813114673397487164e-02 2.835200134102458872e-02 2.316385778391511288e-02 2.972874559488355301e-02 4.499854368775654812e-02 6.366439497910669765e-02 8.339222971592022415e-02 1.029577503462124066e-01 1.214985591024476674e-01 1.383358618760988923e-01 1.529408737872612611e-01 1.649410304801022797e-01 1.741373838943086894e-01 1.805236169095666421e-01 1.843022475974541441e-01 1.858941160078930455e-01 1.859350799998355508e-01 1.852495707751697362e-01 1.847864078221631290e-01 1.855044596694685188e-01 1.882140198634520145e-01 1.934146280856067768e-01 2.011958209490636307e-01 2.112474116120750811e-01 2.229660757991703268e-01 2.355997933367061647e-01 2.483749963552412954e-01 2.605824342144084649e-01 2.716235739461247967e-01 2.810291106546877749e-01 2.884606566289515950e-01 2.937031300866322359e-01 2.966522328574033862e-01 2.972994386627454411e-01 2.957158671107419923e-01 2.920359141913048129e-01 2.864412753390671584e-01 2.791458766551873083e-01 2.703821461889562294e-01 2.603889762244777639e-01 2.494016372844252705e-01 2.376438036349058924e-01 2.253217420563295159e-01 2.126206066468327438e-01 1.997026799248232398e-01 1.867073125916334508e-01 1.737522488625453942e-01 1.609359878008598255e-01 1.483408276341648124e-01 1.360362703043924426e-01 1.240825247389436281e-01 1.125339340055652726e-01 1.014422566673103959e-01 9.085984891219965609e-02 8.084291226524342733e-02 7.145507250559951506e-02 6.277158212209253685e-02 5.488422764242104068e-02 4.790616064482373926e-02 4.197354125273866643e-02 3.723633692314956556e-02 3.382625625261603125e-02 3.179711992986670316e-02 3.106464255602567684e-02 3.140018546612662748e-02 3.249574047935334387e-02 3.404884790064279659e-02 3.581405731526415837e-02 3.761447111082279193e-02 3.933223969798851222e-02 4.089387913552319093e-02 4.225727395182712898e-02 4.340191097110254054e-02 4.432196956643350005e-02 4.502151297420871334e-02 4.551112755663299508e-02 4.580554189718685082e-02 4.592191259866074127e-02 4.587857250003204990e-02 4.569410854604707972e-02 4.538668228290090173e-02 4.497353492006292419e-02 4.447063718943969346e-02
2.419169899506668636e-02 1.940317779332848686e-02 1.520059306190240170e-02 1.267692517410094581e-02 1.329462196615026001e-02 1.702033489501290561e-02 2.255614949278514011e-02 2.900863192406994903e-02 3.595937316100963899e-02 4.319641226057363559e-02 5.058807988409716461e-02 5.803449453391026913e-02 6.544795647560386342e-02 7.274432816506132271e-02 7.983898337579541094e-02 8.664486582642702550e-02 9.307164384103128185e-02 9.902552039920382854e-02 1.044095042107916760e-01 1.091240621083710283e-01 1.130681311161965963e-01 1.161405013090368171e-01 1.182416025687682837e-01 1.192757480098381451e-01 1.191539115798396775e-01 1.177971573792820775e-01 1.151409119099556927e-01 1.111404144014098150e-01 1.057779723275082406e-01 9.907326203991161095e-02 9.109924882216723085e-02 8.200931428809567214e-02 7.208813952857114071e-02 6.185437331604202310e-02 5.226834237330638122e-02 4.506347393839672116e-02 4.273281478547408252e-02 4.690226769961979708e-02 5.657975621087656809e-02 6.955813281624179112e-02 8.408637261343399061e-02 9.902182447428796441e-02 1.135739083641617714e-01 1.271324298012056486e-01 1.391879048050586876e-01 1.493001823929980265e-01 1.570901159131206093e-01 1.622422798474573713e-01 1.645129314087552530e-01 1.637401670165983814e-01 1.598545056596958336e-01 1.528888437756726337e-01 1.429873204613487936e-01 1.304134636586295193e-01 1.155596338131401057e-01 9.896369220787953891e-02 8.134932265798530682e-02 6.373712353600463620e-02 4.775937497886994371e-02 3.637792077344644687e-02 3.363375602276996723e-02 3.934410307523721062e-02 4.841203254519167026e-02 5.702983606944492245e-02 6.336410226346776697e-02 6.650655743443663337e-02 6.599419922635303692e-02 6.164313880560293862e-02 5.349035775056980996e-02 4.178089097607198127e-02 2.703571128131617221e-02 1.107538067776615495e-02 1.430946361656503137e-02 3.452711814498173049e-02 5.650843599750520613e-02 7.866811175791109390e-02 1.001482341119240976e-01 1.202328447000085704e-01 1.383141201934003361e-01 1.539066564669265558e-01 1.666671010462965619e-01 1.764111449310331869e-01 1.831254901513785227e-01 1.869736644369900946e-01 1.882945760804122792e-01 1.875919127801582709e-01 1.855109339893128428e-01 1.827973448828024150e-01 1.802324718555206595e-01 1.785432668924249733e-01 1.782978126455062595e-01 1.798137251167968853e-01 1.831144369665599347e-01 1.879530823577065801e-01 1.938921221610064027e-01 2.004041232788865978e-01 2.069605137814785889e-01 2.130919662614792487e-01 2.184199290601596677e-01 2.226664046719611101e-01 2.256500238857134799e-01 2.272746487569431151e-01 2.275146075332564188e-01 2.263990722939361322e-01 2.239970835645875846e-01 2.204041235873984705e-01 2.157307652088344685e-01 2.100936621907432966e-01 2.036089401419038936e-01 1.963878728851509992e-01 1.885345851693208119e-01 1.801454163121723462e-01 1.713095185136278842e-01 1.621102518407174786e-01 1.526269723946481194e-01 1.429368818875983715e-01 1.331167027786904489e-01 1.232440493737502474e-01 1.133984700334861873e-01 1.036622308564482398e-01 9.412099289579783923e-02 8.486460084719540942e-02 7.598824407630010158e-02 6.759424295485273737e-02 5.979457003552975797e-02 5.271372420411694210e-02 4.649030935314137775e-02 4.127310352715701097e-02 3.720404816851949348e-02 3.438105510461430397e-02 3.280727193024434579e-02 3.235855774276080038e-02 3.280322944840519117e-02 3.386575480754681206e-02 3.529003498222142710e-02 3.687259736876248584e-02 3.846776807961782563e-02 3.997903444190547412e-02 4.134715216855974068e-02 4.253956351475435271e-02 4.354223096550622479e-02 4.435367367859432974e-02 4.498068933197707508e-02 4.543528716076828539e-02 4.573247700206147653e-02 4.588866764814872323e-02 4.592050788868001776e-02 4.584405803751496339e-02 4.567421523003544620e-02 4.542433834092533818e-02 4.510603242846349809e-02
2.588613699046078687e-02 2.010095084166077517e-02 1.459233790977122053e-02 1.057831846033541537e-02 1.074873376904906218e-02 1.540441525978531075e-02 2.210982250563299847e-02 2.965348857111846717e-02 3.761159116527710428e-02 4.578854316957012283e-02 5.405783647351462134e-02 6.231501022075666696e-02 7.046128623725118889e-02 7.839710315823714137e-02 8.601942375466078983e-02 9.322073399205696442e-02 9.988894738501410964e-02 1.059078997729101940e-01 1.111583122211933505e-01 1.155191886241714178e-01 1.188696635676096958e-01 1.210913524337754316e-01 1.220712957175002916e-01 1.217056492402092405e-01 1.199043768756661299e-01 1.165974020218008694e-01 1.117430733990769226e-01 1.053406351699198301e-01 9.745021140139988047e-02 8.822794452696482159e-02 7.799348743877874968e-02 6.736800329589795466e-02 5.755114842085940624e-02 5.072781202611349738e-02 4.988095601373628701e-02 5.662746070743693988e-02 6.963408919945469899e-02 8.654425672007898251e-02 1.055756196326985974e-01 1.255565835645121031e-01 1.456503149764676597e-01 1.651821449138959341e-01 1.835590524647371935e-01 2.002370423314114856e-01 2.147119678390151110e-01 2.265222104536742387e-01 2.352575905866774175e-01 2.405715037012649271e-01 2.421944326067567155e-01 2.399475146400469883e-01 2.337551093290745341e-01 2.236554940029657212e-01 2.098090160096166001e-01 1.925033515341810220e-01 1.721561402918587169e-01 1.493166363169102506e-01 1.246715377041375805e-01 9.907085209596368236e-02 7.362867617793711350e-02 5.012543167542234807e-02 3.267779582124989701e-02 3.002567848147043653e-02 4.116236899740764038e-02 5.515250682112797509e-02 6.719363541615554214e-02 7.565901635084242016e-02 7.985569825653060505e-02 7.949462713015721660e-02 7.455238583577522560e-02 6.522903435045526721e-02 5.194594450790444157e-02 3.543521337467937099e-02 1.764505007886107285e-02 1.432357615292383611e-02 3.430311941178892238e-02 5.767602745078258958e-02 8.123464568209282088e-02 1.038721673714158161e-01 1.247879888990416630e-01 1.433387804931669229e-01 1.590261550176763905e-01 1.715035912472197277e-01 1.805834797698271099e-01 1.862398413054051627e-01 1.886057290689142074e-01 1.879654386033421665e-01 1.847419635031894158e-01 1.794798962352930627e-01 1.728230985309515133e-01 1.654848764915805293e-01 1.582064609471023897e-01 1.516989183603659197e-01 1.465675659404258313e-01 1.432296128581421191e-01 1.418513133797257297e-01 1.423354631637093193e-01 1.443705734652318551e-01 1.475207753906258024e-01 1.513188081959059850e-01 1.553340670575375504e-01 1.592081786448502068e-01 1.626646746226097229e-01 1.655032397880808470e-01 1.675871496860650012e-01 1.688293068706178124e-01 1.691796908859818371e-01 1.686153811246700884e-01 1.671333685098711219e-01 1.647458737333310774e-01 1.614776554805054387e-01 1.573647178548281955e-01 1.524538524143309870e-01 1.468025379626058669e-01 1.404788413226108756e-01 1.335610919569963362e-01 1.261372258214359943e-01 1.183037989717659472e-01 1.101647549055570913e-01 1.018300919369565100e-01 9.341462161824304333e-02 8.503704020989594214e-02 7.681955194530673547e-02 6.888827021425718289e-02 6.137452801440101274e-02 5.441691419912571964e-02 4.816302291523549828e-02 4.276811435659739341e-02 3.838506861156561895e-02 3.513842750451324354e-02 3.308183960424163073e-02 3.215779471409641738e-02 3.219345070097726774e-02 3.294481714638580749e-02 3.415993979910758593e-02 3.562404133437024889e-02 3.717585072138770985e-02 3.870477099927988052e-02 4.014073603491261771e-02 4.144347272109225044e-02 4.259357718250629532e-02 4.358574886077079547e-02 4.442384361627706169e-02 4.511730205230603252e-02 4.567858240837031902e-02 4.612132717214901395e-02 4.645907461843420266e-02 4.670438425208254390e-02 4.686828283726268696e-02 4.695996122811149642e-02 4.698666660363842035e-02 4.695374369405733855e-02
2.791581608876759699e-02 2.124543506361163681e-02 1.448065212631119078e-02 8.556032950505504039e-03 7.761815072233601079e-03 1.370122992658199743e-02 2.168510250138817527e-02 3.031694117301236835e-02 3.925964706529990605e-02 4.835733732724142864e-02 5.749438369329556986e-02 6.656289464819187263e-02 7.545276508515930125e-02 8.404814995998773075e-02 9.222628717991496194e-02 9.985741782036329506e-02 1.068053729688730608e-01 1.129286792848558513e-01 1.180821494095651431e-01 1.221189804160037196e-01 1.248934247364024419e-01 1.262641453753391707e-01 1.260984425109427931e-01 1.242776778529528503e-01 1.207045004102228480e-01 1.153130595092457106e-01 1.080846792833598663e-01 9.907448753151094911e-02 8.846199177905497701e-02 7.665807324875986706e-02 6.454993217641941117e-02 5.404470967954484728e-02 4.878126948954810554e-02 5.278294550690662557e-02 6.609300767814156596e-02 8.555766027072535251e-02 1.085353490741849669e-01 1.334540522216745573e-01 1.593040328238780334e-01 1.853147682644170346e-01 2.108138850570151213e-01 2.351706454187565409e-01 2.577766425872609624e-01 2.780440061116246642e-01 2.954126521135972960e-01 3.093625733336348160e-01 3.194289751212467943e-01 3.252188107283238705e-01 3.264275747172444286e-01 3.228553371245230785e-01 3.144210618333370677e-01 3.011743118370827088e-01 2.833035414409598718e-01 2.611403494461538854e-01 2.351593808744175951e-01 2.059741687042675184e-01 1.743305503258286704e-01 1.411029445449400732e-01 1.073112999821257268e-01 7.423294530925803048e-02 4.404528307462178549e-02 2.445538442873214022e-02 3.261433568681218476e-02 5.257481746040008896e-02 7.111142871696218837e-02 8.555110043280020338e-02 9.503346196778840460e-02 9.922260822665195101e-02 9.809079483425534041e-02 9.187423255991501725e-02 8.108454545530464908e-02 6.659843296401839197e-02 5.002200794363630132e-02 3.524356130148671717e-02 3.216487131552062118e-02 4.596976050746134912e-02 6.731742246284569409e-02 9.031997123899250524e-02 1.126738476163739872e-01 1.331513534791120834e-01 1.509414393260481713e-01 1.654823209414756358e-01 1.764113924292957658e-01 1.835452864646004434e-01 1.868664486476376840e-01 1.865092801637571185e-01 1.827442689918208907e-01 1.759606527234701401e-01 1.666492018425485555e-01 1.553873318040599749e-01 1.428290559701241302e-01 1.297018866510451784e-01 1.168102290860658643e-01 1.050365198908055631e-01 9.531216159860143866e-02 8.850533704278348845e-02 8.519049488166044459e-02 8.539712767462075138e-02 8.856979536268637376e-02 9.381409562780868017e-02 1.002121999336863939e-01 1.070045240094147504e-01 1.136291269567961393e-01 1.196934998783664855e-01 1.249322767232677600e-01 1.291713777055210899e-01 1.323023551804366760e-01 1.342653143781574743e-01 1.350378890365029338e-01 1.346281391451319143e-01 1.330698180767146133e-01 1.304189519292896504e-01 1.267510497859614949e-01 1.221585396549154101e-01 1.167482252362471579e-01 1.106387023387731955e-01 1.039577750857248462e-01 9.683998256987114139e-02 8.942439622502942886e-02 8.185288493379441754e-02 7.426907279605708678e-02 6.681822641052001521e-02 5.964826743170897894e-02 5.291190091282145513e-02 4.676921095782442944e-02 4.138849516433715930e-02 3.694012045385494658e-02 3.357505595856834224e-02 3.138301768537565123e-02 3.034410764349114095e-02 3.031126203410385023e-02 3.104811688143520668e-02 3.229758726256736628e-02 3.383607758638842306e-02 3.549526204249710964e-02 3.716058999638365695e-02 3.876052421243815493e-02 4.025476032921179725e-02 4.162440920925646048e-02 4.286458969121061807e-02 4.397905761160468552e-02 4.497637678344917206e-02 4.586722414614083365e-02 4.666253351127017113e-02 4.737227042630151597e-02 4.800468953962166302e-02 4.856596229809564264e-02 4.906008493766005063e-02 4.948899099278016717e-02 4.985280329732493659e-02 5.015017015691881214e-02
3.023200591888976219e-02 2.285593083155077268e-02 1.509025026663222968e-02 7.277053561746110906e-03 4.527517705013917038e-03 1.229196462118624378e-02 2.151035397659263604e-02 3.113197759334475345e-02 4.097650935630080954e-02 5.093102131480376632e-02 6.088811964099691276e-02 7.073426072726750335e-02 8.034653976470854109e-02 8.959179512516723953e-02 9.832665753755964744e-02 1.063981727911765401e-01 1.136449015409301821e-01 1.198984940223196544e-01 1.249857799462089497e-01 1.287314440077516886e-01 1.309613940320439596e-01 1.315069903814678198e-01 1.302104240409153180e-01 1.269317755743208376e-01 1.215588193015846447e-01 1.140218643900645784e-01 1.043189615328075637e-01 9.256496471566265372e-02 7.910190282542317597e-02 6.478321443985517181e-02 5.175420159477164828e-02 4.500139056526777925e-02 5.075566173703827122e-02 6.831140231751615943e-02 9.274409929152052645e-02 1.209501283957793438e-01 1.513582056985411650e-01 1.829946279204142379e-01 2.150939639847456453e-01 2.469576965019320280e-01 2.779034986380303773e-01 3.072502551215491873e-01 3.343192118297755866e-01 3.584435193936302277e-01 3.789826875994873334e-01 3.953400718526950963e-01 4.069821249337687852e-01 4.134583635103816213e-01 4.144210556004693236e-01 4.096436362244451068e-01 3.990368554354620789e-01 3.826616853956809061e-01 3.607380813410233089e-01 3.336488228059651395e-01 3.019378798471227809e-01 2.663031038952643481e-01 2.275836759616744476e-01 1.867441385753603467e-01 1.448609402266489155e-01 1.031341657725319688e-01 6.304933153245387278e-02 2.801767198475191289e-02 2.308010643844869356e-02 4.947625158406603746e-02 7.503787783501617015e-02 9.576897514219466501e-02 1.107625641938760480e-01 1.196709144415936121e-01 1.224630563814681355e-01 1.193868005862865206e-01 1.109758073068924100e-01 9.809856470246432203e-02 8.211321119804558533e-02 6.533477505879366209e-02 5.224252603791562644e-02 5.004773810122765260e-02 6.144135221218027104e-02 8.062374780317599354e-02 1.021507415276060732e-01 1.231703158291988232e-01 1.421322071533446529e-01 1.580904224862089147e-01 1.704485606287505783e-01 1.788612105068775049e-01 1.831869048488385943e-01 1.834575351142582744e-01 1.798521926037544294e-01 1.726715932627992667e-01 1.623124721012605132e-01 1.492427863451463443e-01 1.339794483108852075e-01 1.170713633483659588e-01 9.909292648279531546e-02 8.066007747479798928e-02 6.250395777883151205e-02 4.571983817676462947e-02 3.256612409260847135e-02 2.770720889361973083e-02 3.348859371409729224e-02 4.477284114350840727e-02 5.731361326244750060e-02 6.946667214809637558e-02 8.058777302428525580e-02 9.038370602300398182e-02 9.870897004857365209e-02 1.054942394470549938e-01 1.107172686406014406e-01 1.143894929134422339e-01 1.165491391287468148e-01 1.172572148370950307e-01 1.165947503347051772e-01 1.146605002372332871e-01 1.115687112902964684e-01 1.074467855858877025e-01 1.024328072595273864e-01 9.667299447370990284e-02 9.031920562306999800e-02 8.352668124203721511e-02 7.645225136021131795e-02 6.925329132218766004e-02 6.208777123108647628e-02 5.511579618731223679e-02 4.850298070777671333e-02 4.242552631242338390e-02 3.707515741268527232e-02 3.265765312678541032e-02 2.937144064885555128e-02 2.735185981198100941e-02 2.659534551156367971e-02 2.692721664550395966e-02 2.805988766701823095e-02 2.969399315432626890e-02 3.158633846619750274e-02 3.356726536431905994e-02 3.553031573359091005e-02 3.741510953508050963e-02 3.919224431869396813e-02 4.085203645360693803e-02 4.239659412866225718e-02 4.383433777920555524e-02 4.517625059520748165e-02 4.643336615342382595e-02 4.761516616408129066e-02 4.872866383505930488e-02 4.977800641972619095e-02 5.076446291205146538e-02 5.168668305684557401e-02 5.254112995733661862e-02 5.332260445420410055e-02 5.402479610927709425e-02 5.464081244777181656e-02
3.273318627308130502e-02 2.485003802930201705e-02 1.643766433874835342e-02 7.526646853658868104e-03 1.865515982383578013e-03 1.163949228144716720e-02 2.177645947901257414e-02 3.219407180412878905e-02 4.280745708521466880e-02 5.351909536008688656e-02 6.421810057110946546e-02 7.477993494338533442e-02 8.506638334869420781e-02 9.492580534323620534e-02 1.041937083504672623e-01 1.126936939010685784e-01 1.202388348186716471e-01 1.266335481832683574e-01 1.316760395046648602e-01 1.351614123696284475e-01 1.368855741670905457e-01 1.366501422264833066e-01 1.342687105600044728e-01 1.295751821625146794e-01 1.224356793802660603e-01 1.127675811470999628e-01 1.005748754281130947e-01 8.602656239308473229e-02 6.966733561116393580e-02 5.309777596854938636e-02 4.120615905553897534e-02 4.391118091602175255e-02 6.297416327108575074e-02 9.085206971288926903e-02 1.232482140704837664e-01 1.583843536343557123e-01 1.952618949904242063e-01 2.331051793379637915e-01 2.711908228839401969e-01 3.087921686346719596e-01 3.451639178106101213e-01 3.795437543970958116e-01 4.111626902354134638e-01 4.392606789829898717e-01 4.631057347581801764e-01 4.820153878339887843e-01 4.953794913688293056e-01 5.026834109983328025e-01 5.035305885391476721e-01 4.976634229390841102e-01 4.849813845768324860e-01 4.655552915249597801e-01 4.396367414207305035e-01 4.076618197920607867e-01 3.702484035449453148e-01 3.281866595335048986e-01 2.824227372686425874e-01 2.340362936683084427e-01 1.842138593831268434e-01 1.342245813042342584e-01 8.542904220252868497e-02 3.960731804036218828e-02 1.323516740567193609e-02 4.608510968320402718e-02 7.885285432798599947e-02 1.058884640332498350e-01 1.263679371045958455e-01 1.399470137175647666e-01 1.465853382542863792e-01 1.465269485041011399e-01 1.403045988414847456e-01 1.287628791057142674e-01 1.131275680996803590e-01 9.519745442296310978e-02 7.782512526782756068e-02 6.572233459379822618e-02 6.459820361115369003e-02 7.542279785554459326e-02 9.323380736375806721e-02 1.131672733704084527e-01 1.323497765258496439e-01 1.491627256650076006e-01 1.626571743111246415e-01 1.722883324379715642e-01 1.777955128140616681e-01 1.791383668609217994e-01 1.764542560495128698e-01 1.700235024315314147e-01 1.602379271822080009e-01 1.475717243568594739e-01 1.325554806512644346e-01 1.157554918508433006e-01 9.776278912572324009e-02 7.920261387771526662e-02 6.079677888135812114e-02 4.359684367950848738e-02 2.983843304777929889e-02 2.473200996261865070e-02 3.111483387480692975e-02 4.283542245083488131e-02 5.543006095523556748e-02 6.737048227591055372e-02 7.809074581237211710e-02 8.734276616011252270e-02 9.501199925465041163e-02 1.010546334800838247e-01 1.054719305668807838e-01 1.082979772385249256e-01 1.095929598262775917e-01 1.094389014413528760e-01 1.079365040590446745e-01 1.052024350910586020e-01 1.013667337123084766e-01 9.657020266600686853e-02 9.096177587510519136e-02 8.469594427035184725e-02 7.793040090817963950e-02 7.082414976059868417e-02 6.353643537131814512e-02 5.622703155227494476e-02 4.905873242602249579e-02 4.220336440220029406e-02 3.585313041990439292e-02 3.023840753400985210e-02 2.564625189264570920e-02 2.240892993781098616e-02 2.079515078886324392e-02 2.080399265715444576e-02 2.209089482818962086e-02 2.416780156320949557e-02 2.662516203074849486e-02 2.919661509038743233e-02 3.173150869054752743e-02 3.415420744172933953e-02 3.643416504471946177e-02 3.856695667753787943e-02 4.056249835492143491e-02 4.243757244172070148e-02 4.421097103438821618e-02 4.590033580199685825e-02 4.752018823499423728e-02 4.908084970487592430e-02 5.058804390492565445e-02 5.204301337939409161e-02 5.344300014442981278e-02 5.478195522676391344e-02 5.605136041191706442e-02 5.724106844184428250e-02 5.834009305123064731e-02 5.933730451551768453e-02 6.022200734415227713e-02
3.528724729414416117e-02 2.707879380830737273e-02 1.834325578664728826e-02 9.277699119682496914e-03 3.582422903833131639e-03 1.206676266836945871e-02 2.257563510168485166e-02 3.353765585271901301e-02 4.475723733714490060e-02 5.610333497126761271e-02 6.744473493281724630e-02 7.863910823187078569e-02 8.953011324886067657e-02 9.994664763686042508e-02 1.097030348526584903e-01 1.185998461086323202e-01 1.264253003155176858e-01 1.329572656433597455e-01 1.379659234182868677e-01 1.412171844186300151e-01 1.424769896496372590e-01 1.415167092480613953e-01 1.381200307210309064e-01 1.320921409327580343e-01 1.232730383046237443e-01 1.115596343286777287e-01 9.695000312901129458e-02 7.965449054050537103e-02 6.045602572738438540e-02 4.222221088752760310e-02 3.534375308577947933e-02 5.120900294197313490e-02 8.054703133133629678e-02 1.158049299517042025e-01 1.545672149938171758e-01 1.957366081545495184e-01 2.385225144665500674e-01 2.821901769693597184e-01 3.259878312678402001e-01 3.691265486553009789e-01 4.107801415986385152e-01 4.500948620791940247e-01 4.862050367871296741e-01 5.182528482798230973e-01 5.454111539574011402e-01 5.669084225083779183e-01 5.820548649905663563e-01 5.902687648984247248e-01 5.911019237186261321e-01 5.842630660977363721e-01 5.696380116946981875e-01 5.473054333216754719e-01 5.175470933539763063e-01 4.808515891803840092e-01 4.379108465027358177e-01 3.896088760995244926e-01 3.370026538876558231e-01 2.812954033400073550e-01 2.238031118445380496e-01 1.659161247344967394e-01 1.090612971573701601e-01 5.470081870806636076e-02 6.764359027095214263e-03 4.266211474963903238e-02 8.240646673186236004e-02 1.154985564332113163e-01 1.412453487578479161e-01 1.592956891873189285e-01 1.695896220729131709e-01 1.723583989923362925e-01 1.681269722845943337e-01 1.577209672151579922e-01 1.422935877531137094e-01 1.234095783568055632e-01 1.032681159458378323e-01 8.518631598858726617e-02 7.405655276263167774e-02 7.446880570136711619e-02 8.576912067777991977e-02 1.029013460905932598e-01 1.214115540796329856e-01 1.386500349693056411e-01 1.531390528815913255e-01 1.640677017581124719e-01 1.710428437143157454e-01 1.739664858347963750e-01 1.729664071657139590e-01 1.683494371013549706e-01 1.605658053794767059e-01 1.501811907864614992e-01 1.378569865542465800e-01 1.243414225579427823e-01 1.104748594958857300e-01 9.720904876991957877e-02 8.562273629650341000e-02 7.686747367701743383e-02 7.191884542121385060e-02 7.112078488814643773e-02 7.391023310334837726e-02 7.911445035418444849e-02 8.550519881270339517e-02 9.211531177814764881e-02 9.828155840035608659e-02 1.035803157430959243e-01 1.077554683359414761e-01 1.106649353120291029e-01 1.122453111160971878e-01 1.124891237226969543e-01 1.114300623744889779e-01 1.091330603869528626e-01 1.056872765918741436e-01 1.012007719204455064e-01 9.579615624930687412e-02 8.960679203827422168e-02 8.277335301876409535e-02 7.544069062145747351e-02 6.775509074553429101e-02 5.986214787232514711e-02 5.190571316930512463e-02 4.402885235669203035e-02 3.637891303659398362e-02 2.912190033445979237e-02 2.248002932590066963e-02 1.682839464016706865e-02 1.289636527916912176e-02 1.173379485986341710e-02 1.341232640183557222e-02 1.662243864603801802e-02 2.029563469210914767e-02 2.395604072134550899e-02 2.742104801731341454e-02 3.063003047360588274e-02 3.357641831190197323e-02 3.627943774672374999e-02 3.877058194782380396e-02 4.108605322157328488e-02 4.326198072482580204e-02 4.533119669454008932e-02 4.732109472175445586e-02 4.925236718660162133e-02 5.113850085727569134e-02 5.298591296667384126e-02 5.479458947946808794e-02 5.655907096256188732e-02 5.826963153520106631e-02 5.991351384040838335e-02 6.147611248435454201e-02 6.294203247645817345e-02 6.429598141350609253e-02 6.552348047544509502e-02 6.661139824178741176e-02
3.775140978657260532e-02 2.936687991756241692e-02 2.054272742598536178e-02 1.178963644739017096e-02 6.936268014023119245e-03 1.349451191947569594e-02 2.387075754289380916e-02 3.512843359541550220e-02 4.678654263522030038e-02 5.863522439281548815e-02 7.050743898787988073e-02 8.223706602283044342e-02 9.364744385821344164e-02 1.045476085764079216e-01 1.147312503373865422e-01 1.239770040398961853e-01 1.320496468758820263e-01 1.387020838841980797e-01 1.436781218760281031e-01 1.467160933109094012e-01 1.475534459957103528e-01 1.459325009306362830e-01 1.416077651158978712e-01 1.343556305895945713e-01 1.239884628564052460e-01 1.103785245777497426e-01 9.350887584676693953e-02 7.361691694152310006e-02 5.176109067338772324e-02 3.301675769067914656e-02 3.606902946216906242e-02 6.337504573131232111e-02 9.979827334083460344e-02 1.408031579837417946e-01 1.849961009568975301e-01 2.315510991392877305e-01 2.797364392728496352e-01 3.287995991172058541e-01 3.779357751552235301e-01 4.262834429081615029e-01 4.729318036565274830e-01 5.169351430875969156e-01 5.573320849517194864e-01 5.931686426918058030e-01 6.235242197357664384e-01 6.475397092733262694e-01 6.644467505039789446e-01 6.735970763747872736e-01 6.744907722776266601e-01 6.668021783004458580e-01 6.504021259516532538e-01 6.253752166479399355e-01 5.920309331252001650e-01 5.509075319378046176e-01 5.027678965400101951e-01 4.485868322319187529e-01 3.895296472084088801e-01 3.269222733282716731e-01 2.622136163604172898e-01 1.969312655432632619e-01 1.326321181649817160e-01 7.084995063899775236e-02 1.304686087912044004e-02 3.947431067095932139e-02 8.553408872031800780e-02 1.242185157063918355e-01 1.548551797529294505e-01 1.770544185527070657e-01 1.907245528048523153e-01 1.960780176979976808e-01 1.936297797382597330e-01 1.841925896069433743e-01 1.688788956854014867e-01 1.491305757820556854e-01 1.268230431096667998e-01 1.045379430140066512e-01 8.608512391255251917e-02 7.659416205390538746e-02 7.946754248226729767e-02 9.216081021421571040e-02 1.092272759434544382e-01 1.266406541693709531e-01 1.421534657337073237e-01 1.545914888028443179e-01 1.634006403315042821e-01 1.684249517019263953e-01 1.697924539198170102e-01 1.678471734495144696e-01 1.631015367555201656e-01 1.561985896308890620e-01 1.478787347333880009e-01 1.389460524503333405e-01 1.302266419021101407e-01 1.225081541367731008e-01 1.164518607660918886e-01 1.124856568086524816e-01 1.107176283048692256e-01 1.109252481489194364e-01 1.126395485364723587e-01 1.152810310610789951e-01 1.182815538757189672e-01 1.211567697162427015e-01 1.235316805149684755e-01 1.251376636868150871e-01 1.257974017444452308e-01 1.254073152628149557e-01 1.239217188218029175e-01 1.213399478351972899e-01 1.176963759244363250e-01 1.130527723301237436e-01 1.074923667745761591e-01 1.011150632775448532e-01 9.403337000567131565e-02 8.636874362932950300e-02 7.824816409668162998e-02 6.980085107517738918e-02 6.115510420428264815e-02 5.243529666987831184e-02 4.375907833103373501e-02 3.523485467702742319e-02 2.695960573293530380e-02 1.901709951023160955e-02 1.147654600998396918e-02 4.391812573498935120e-03 2.200984853065623796e-03 8.276639776744238938e-03 1.383104678159339899e-02 1.887183385313287790e-02 2.342028785296646973e-02 2.750925692260965116e-02 3.118106532733177019e-02 3.448512276371537566e-02 3.747527785972612491e-02 4.020701214548504099e-02 4.273461247149282910e-02 4.510849673412377359e-02 4.737288733824997905e-02 4.956401633694373227e-02 5.170899962600005589e-02 5.382544048180042118e-02 5.592173198530710210e-02 5.799794565220006692e-02 6.004713859382086044e-02 6.205689231958245317e-02 6.401090992561470072e-02 6.589053409939099604e-02 6.767609305645015672e-02 6.934802445266090298e-02 7.088776206374938771e-02 7.227839435586327910e-02 7.350511862993024115e-02
3.998680906839421206e-02 3.154125467139446554e-02 2.277872955836684685e-02 1.447235085438993742e-02 1.023988120252647578e-02 1.553594521949622914e-02 2.551685480898919361e-02 3.687297450317657960e-02 4.881724828876635169e-02 6.103905842845004648e-02 7.332652624682109432e-02 8.548635000274688867e-02 9.732073370164102954e-02 1.086193724385772358e-01 1.191566220768716100e-01 1.286909795415906443e-01 1.369659195659993778e-01 1.437117605689435529e-01 1.486484694770262571e-01 1.514894231927219059e-01 1.519462166387691715e-01 1.497346984609633502e-01 1.445825992064207477e-01 1.362395683366788013e-01 1.244916810155760056e-01 1.091863624246031395e-01 9.028806265626407312e-02 6.805299615072038510e-02 4.387324316026667420e-02 2.670982941201763619e-02 4.211296317737293904e-02 7.711294413098604417e-02 1.187166504152683266e-01 1.644385520297199088e-01 2.133215701250437413e-01 2.646373239023840918e-01 3.176546919609160580e-01 3.715826898284196877e-01 4.255574460070052911e-01 4.786453939277331981e-01 5.298549122954900881e-01 5.781537378369616675e-01 6.224909476288081889e-01 6.618227155213015633e-01 6.951410890518078256e-01 7.215049374057940224e-01 7.400720755932282957e-01 7.501314172780352285e-01 7.511338743201008139e-01 7.427206240786382585e-01 7.247473213886882482e-01 6.973028535247357551e-01 6.607213329161550908e-01 6.155861995869037484e-01 5.627255645899805758e-01 5.031982640197781853e-01 4.382705045844162428e-01 3.693834641344228009e-01 2.981127929737258930e-01 2.261218352299252665e-01 1.551127501534558251e-01 8.679455291221629953e-02 2.324125061560849970e-02 3.675642492891136731e-02 8.807292387015668023e-02 1.317117839025815362e-01 1.667256920578178703e-01 1.926443451684992370e-01 2.093331135619530270e-01 2.169817148854712996e-01 2.160944909248160573e-01 2.074757292356988747e-01 1.922147772122721199e-01 1.716836989852566775e-01 1.475759749878767235e-01 1.220509771475942196e-01 9.811377016381112037e-02 8.026400709671815958e-02 7.397360958988954960e-02 8.079770925998086550e-02 9.581861059959836946e-02 1.133849987864949255e-01 1.301393312724435924e-01 1.444118858730119859e-01 1.554504225956629682e-01 1.630313651616693282e-01 1.672738985265918299e-01 1.685375834506769865e-01 1.673526907990688928e-01 1.643620247132174250e-01 1.602643363621441552e-01 1.557542937241103431e-01 1.514579443350663468e-01 1.478684004646754202e-01 1.452936437364641675e-01 1.438322375770006711e-01 1.433874193763794713e-01 1.437158376658266290e-01 1.444935638184962068e-01 1.453787191642026133e-01 1.460572513317709709e-01 1.462685850026557710e-01 1.458147406023384274e-01 1.445587756825203463e-01 1.424177707273467097e-01 1.393539689858989128e-01 1.353661483214371464e-01 1.304821907181866747e-01 1.247531180669615158e-01 1.182484790928279017e-01 1.110528007401827694e-01 1.032627821276399238e-01 9.498495854693073115e-02 8.633366459725499986e-02 7.742926562425106463e-02 6.839681607377712247e-02 5.936559890424773084e-02 5.047056512225588099e-02 4.185797340121327759e-02 3.370077720996095955e-02 2.623794801808579727e-02 1.987229614243139764e-02 1.536474579058959289e-02 1.380593149537668804e-02 1.537838773371743260e-02 1.877382112505489309e-02 2.278206898580162343e-02 2.682113391642433620e-02 3.065672411963264732e-02 3.420641466482911980e-02 3.745730594467724245e-02 4.043108286112073041e-02 4.316709887470901452e-02 4.571270400881043139e-02 4.811682838012114327e-02 5.042533493466470895e-02 5.267762493453109068e-02 5.490434853617041921e-02 5.712617413994070664e-02 5.935354604281018603e-02 6.158728922274740725e-02 6.381985387233453377e-02 6.603695925634155139e-02 6.821940406221432829e-02 7.034485016528346790e-02 7.238944281273999859e-02 7.432918739997738944e-02 7.614105109548026384e-02 7.780379226450813424e-02 7.929854208095990509e-02 8.060917341008207171e-02
4.186819135087199717e-02 3.344683304757086612e-02 2.483585028808098227e-02 1.698810471834914446e-02 1.323888046612832839e-02 1.777926802460737601e-02 2.731366498544831808e-02 3.863922750646780341e-02 5.074355586371714910e-02 6.321906602935505048e-02 7.580820644295868660e-02 8.829049939528343938e-02 1.004479486614637540e-01 1.120525196114476318e-01 1.228613442795069427e-01 1.326152804457157164e-01 1.410393137321381274e-01 1.478442478974174579e-01 1.527294924178490276e-01 1.553869163789558805e-01 1.555058312214645799e-01 1.527792630238880012e-01 1.469118591261177054e-01 1.376302302129249200e-01 1.246978314764934231e-01 1.079407654652235066e-01 8.730792410087587219e-02 6.307926286524252746e-02 3.709435089498003962e-02 2.451520029505650095e-02 5.050572515027144938e-02 9.052881225068326598e-02 1.361127399748557343e-01 1.857207145985612096e-01 2.385735991707821080e-01 2.939698798189952500e-01 3.511576329380202699e-01 4.093030672500613809e-01 4.674861890394615416e-01 5.247079807338586033e-01 5.799045876772594976e-01 6.319668827602629158e-01 6.797645794020714671e-01 7.221742274592837241e-01 7.581103639955304452e-01 7.865589414393824308e-01 8.066119781322408366e-01 8.175022023210856137e-01 8.186363123028882471e-01 8.096253706579543685e-01 7.903108048203109082e-01 7.607845126460035523e-01 7.214016801097690168e-01 6.727851150107629907e-01 6.158201878442310928e-01 5.516398481571116452e-01 4.815996533086119302e-01 4.072433289152483371e-01 3.302601922718080840e-01 2.524373639985701967e-01 1.756151837159344586e-01 1.016898761172535526e-01 3.336259711715023474e-02 3.466314992941182255e-02 8.987792909318532975e-02 1.376978190789060474e-01 1.764611076353020114e-01 2.055756562153610578e-01 2.248558749799433876e-01 2.344669293708662727e-01 2.349025915846108536e-01 2.269613810847698476e-01 2.117193420715511587e-01 1.905066645384572988e-01 1.649059552960870090e-01 1.368147443998802004e-01 1.086794507856761183e-01 8.413335888866725620e-02 6.894776877991316832e-02 6.875236435112511146e-02 8.133751851274903522e-02 9.933370980353062318e-02 1.177441014102206113e-01 1.342413235838162688e-01 1.478522837259859390e-01 1.582847290782841698e-01 1.656372636452607960e-01 1.702543457376087255e-01 1.726332049096664378e-01 1.733490294061603709e-01 1.729870447049957627e-01 1.720800354627146367e-01 1.710555759059941561e-01 1.702002032845029988e-01 1.696470617195444952e-01 1.693887496024357731e-01 1.693102639655788555e-01 1.692318358387947530e-01 1.689507222304298950e-01 1.682742305562777430e-01 1.670408937991709197e-01 1.651304850869822483e-01 1.624655596248762157e-01 1.590076866375720044e-01 1.547511267535617296e-01 1.497159679802101406e-01 1.439419752885943149e-01 1.374837754729703876e-01 1.304075327109806282e-01 1.227889700369280135e-01 1.147124398623432934e-01 1.062707187393047981e-01 9.756527282255796074e-02 8.870688982683401502e-02 7.981678867234875963e-02 7.102859962867735799e-02 6.249195803448216041e-02 5.437881589620816719e-02 4.689358273859699222e-02 4.028640402187862180e-02 3.486108554227200507e-02 3.094939211749748662e-02 2.880586974215932489e-02 2.843804936025684169e-02 2.953670878707824118e-02 3.162051573544381877e-02 3.423903206600558552e-02 3.706786147799714937e-02 3.990764394297264400e-02 4.265184603921880202e-02 4.525593832683053042e-02 4.771484116077951559e-02 5.004729663723770511e-02 5.228484745823399477e-02 5.446379825436997030e-02 5.661926704822461270e-02 5.878090689120344520e-02 6.097010957356975569e-02 6.319856533004085397e-02 6.546801698867241170e-02 6.777097871351707437e-02 7.009213692064891754e-02 7.241013927807855854e-02 7.469950871343911114e-02 7.693247917150820847e-02 7.908061964030208002e-02 8.111617716866155459e-02 8.301311955330163694e-02 8.474789183493754152e-02 8.629991961799203526e-02 8.765190018864449373e-02
4.329024691164432698e-02 3.495396875986747642e-02 2.654482502900299551e-02 1.913073596909146620e-02 1.579175123616788010e-02 1.990944226784406232e-02 2.905390127051378155e-02 4.027913625721359775e-02 5.244544061318488076e-02 6.506859643457856002e-02 7.785141701745769416e-02 9.054943603427517695e-02 1.029271054672625807e-01 1.147413478427291023e-01 1.257349652405846119e-01 1.356343278636031047e-01 1.441493504328902053e-01 1.509749971651190015e-01 1.557940321887752444e-01 1.582809406621129844e-01 1.581070613800236169e-01 1.549470807732097055e-01 1.484872318354321930e-01 1.384360230795667890e-01 1.245397339430269340e-01 1.066097392587206927e-01 8.458911450915540531e-02 5.880521917787583097e-02 3.176056794600647798e-02 2.622870497767095313e-02 5.913897280344621726e-02 1.025644249094988109e-01 1.511938578215699103e-01 2.038942514780527904e-01 2.599545360869040533e-01 3.186717663051152338e-01 3.792678885391737031e-01 4.408698479156424876e-01 5.025094222045922709e-01 5.631325530250548272e-01 6.216151381759223993e-01 6.767841334683215582e-01 7.274433029928538685e-01 7.724030029192469060e-01 8.105132664046436064e-01 8.406992764346751246e-01 8.619981148921960212e-01 8.735954870683841911e-01 8.748609619325332654e-01 8.653801576871488210e-01 8.449822553680353954e-01 8.137612540803695893e-01 7.720895004234474834e-01 7.206222386438173588e-01 6.602922404713860161e-01 5.922939866667635833e-01 5.180573958927212619e-01 4.392117788351388441e-01 3.575417415018243839e-01 2.749390789104692034e-01 1.933631772336404653e-01 1.148758275313751936e-01 4.263700615391938231e-02 3.322911581046340823e-02 9.083561689350537482e-02 1.419619289904267279e-01 1.837510583820881616e-01 2.154578243744627586e-01 2.368422749003282479e-01 2.480452622563683596e-01 2.495505117904221748e-01 2.421521304726659829e-01 2.269179347167161187e-01 2.051515145229063364e-01 1.783638613371475445e-01 1.482812060633420526e-01 1.169623545432075112e-01 8.725026727334768417e-02 6.413649119426159673e-02 5.606979723036130403e-02 6.609821019613681958e-02 8.520735919022744131e-02 1.058543095374083753e-01 1.249269161721772020e-01 1.412816212583424824e-01 1.545949552923167325e-01 1.649524826840255698e-01 1.726694786474515519e-01 1.781853180496344724e-01 1.819846879462491129e-01 1.845330999349048262e-01 1.862261727904483133e-01 1.873561092452090404e-01 1.880984015030115197e-01 1.885186230521122552e-01 1.885950491625078829e-01 1.882498864946685058e-01 1.873813603387939619e-01 1.858906415774432830e-01 1.837004196841830750e-01 1.807645993858806865e-01 1.770704234729560955e-01 1.726352005575834958e-01 1.674999673285295920e-01 1.617221299596564577e-01 1.553686381945698081e-01 1.485106953307838706e-01 1.412204853671949478e-01 1.335699588812647998e-01 1.256313962247742333e-01 1.174792781959053262e-01 1.091929394881368531e-01 1.008595376521898707e-01 9.257699930230157970e-02 8.445674567800828814e-02 7.662606385831088884e-02 6.922984008842414383e-02 6.243079083081268243e-02 5.640606063517666913e-02 5.133617632185673990e-02 4.738133300297901751e-02 4.464389173798398447e-02 4.312840265377323318e-02 4.272375422611114637e-02 4.322570909213011708e-02 4.438947901209090718e-02 4.598245317210370581e-02 4.781624670515829262e-02 4.975668057195613975e-02 5.172005521225873925e-02 5.366372083372334539e-02 5.557549846208437172e-02 5.746383845341591912e-02 5.934928361325510215e-02 6.125733991449953258e-02 6.321276818055865387e-02 6.523531952988634308e-02 6.733692421228044955e-02 6.952027709482154483e-02 7.177866268648387671e-02 7.409676688155583668e-02 7.645216535216486919e-02 7.881717420649921035e-02 8.116079071930341893e-02 8.345052146205177157e-02 8.565397089978513123e-02 8.774012995217035649e-02 8.968035358389103706e-02 9.144904824902920504e-02 9.302410685612218233e-02 9.438713507290595606e-02
4.417192510342458217e-02 3.596203190928306398e-02 2.777860027877189844e-02 2.076208867820026130e-02 1.779092626319543624e-02 2.170497960167837651e-02 3.055184426902760042e-02 4.164743500296325812e-02 5.380152122974480450e-02 6.647964773176866238e-02 7.935530601674507800e-02 9.216560168014036047e-02 1.046614794234632245e-01 1.165884203982518463e-01 1.276784668235508846e-01 1.376472147496636822e-01 1.461934408110881489e-01 1.530004507535600855e-01 1.577387965574510165e-01 1.600702561008782998e-01 1.596531056679633964e-01 1.561488412405336312e-01 1.492307239586693202e-01 1.385950743041491351e-01 1.239778798188494041e-01 1.051850585433624224e-01 8.217024969493096076e-02 5.535488473647059982e-02 2.824699227443276325e-02 3.011982927716368511e-02 6.690546167297997671e-02 1.125870863512695302e-01 1.634028649364706598e-01 2.183792645432051094e-01 2.768241749046166933e-01 3.380229385067871073e-01 4.011734642709809950e-01 4.653710804694666803e-01 5.296101757082943839e-01 5.927946146564899710e-01 6.537544943168769329e-01 7.112682821805567102e-01 7.640897381159766910e-01 8.109790159384210328e-01 8.507371961801707405e-01 8.822433032801602071e-01 9.044926486784780062e-01 9.166351419265078571e-01 9.180120455087935616e-01 9.081895339103656095e-01 8.869873700045346476e-01 8.545010462257600636e-01 8.111158653310307498e-01 7.575116634020475637e-01 6.946572106423164472e-01 6.237937684292624851e-01 5.464078514221892835e-01 4.641940124931582812e-01 3.790097175283098085e-01 2.928273092944696510e-01 2.076989529734117323e-01 1.258167925260821607e-01 5.064854804080308470e-02 3.236225905575363521e-02 9.087484394778704011e-02 1.443627510807210523e-01 1.883791428258152767e-01 2.220100779589656570e-01 2.449629021268931173e-01 2.573563375963415223e-01 2.596649763664939381e-01 2.526789045796096200e-01 2.374598102478231720e-01 2.152929180310876323e-01 1.876408072294505625e-01 1.561144986909986376e-01 1.225047341892982061e-01 8.902474458082951236e-02 5.941628501732165724e-02 4.291936939844776672e-02 5.066904767820114980e-02 7.212005240246395499e-02 9.559662401289364952e-02 1.173678402778767504e-01 1.363263035717081073e-01 1.522078587993319632e-01 1.651163710352728520e-01 1.753453667097809032e-01 1.832791248997702738e-01 1.893222298305118345e-01 1.938463213532482243e-01 1.971535353721670936e-01 1.994580510125932016e-01 2.008855153989963505e-01 2.014872542506354058e-01 2.012637990214000416e-01 2.001914107972598278e-01 1.982460905354644642e-01 1.954214388729967888e-01 1.917388481075224527e-01 1.872502678011906396e-01 1.820349353760567501e-01 1.761920279542366352e-01 1.698313138490578633e-01 1.630637095546106086e-01 1.559932889629054298e-01 1.487118164078117255e-01 1.412963390442937006e-01 1.338098366350351787e-01 1.263044573720316643e-01 1.188265334726484046e-01 1.114224111532697847e-01 1.041441430612402436e-01 9.705422608108037197e-02 9.022873828839136912e-02 8.375834330206789746e-02 7.774662585193266306e-02 7.230512040549678943e-02 6.754437906718760432e-02 6.356090054806026735e-02 6.042119116623766856e-02 5.814661477390400957e-02 5.670465228941400093e-02 5.601139614194702160e-02 5.594570458690072134e-02 5.637012632325371503e-02 5.715148305113255944e-02 5.817588800459067011e-02 5.935656752562643718e-02 6.063551139081289898e-02 6.198093809323482889e-02 6.338240449687890243e-02 6.484487492723998991e-02 6.638261138921218441e-02 6.801345986059011139e-02 6.975394428434369964e-02 7.161546410546361374e-02 7.360176887607487728e-02 7.570773903804639549e-02 7.791935312470660291e-02 8.021460075500863596e-02 8.256503425760068626e-02 8.493764685131380276e-02 8.729680997984544388e-02 8.960607414030768991e-02 9.182971399768107001e-02 9.393396430270191388e-02 9.588794119432288154e-02 9.766427353811425738e-02 9.923948430910872753e-02 1.005941670593631793e-01
4.445962279494695968e-02 3.640150107951822811e-02 2.844859425495917943e-02 2.178792712413418417e-02 1.915401659498464429e-02 2.301261120134366622e-02 3.165558464181995185e-02 4.261479020916360966e-02 5.469975788410148115e-02 6.735153869319893127e-02 8.022643518526632878e-02 9.305009164229527396e-02 1.055649402261217562e-01 1.175092927821321243e-01 1.286085184330506004e-01 1.385715908584549960e-01 1.470904866937530198e-01 1.538414346330251592e-01 1.584876220819471937e-01 1.606832395729269058e-01 1.600788987545324338e-01 1.563286097253777096e-01 1.490987727934229290e-01 1.380803218200908067e-01 1.230072191326808534e-01 1.036919068831974045e-01 8.012200560053024667e-02 5.288476153651939377e-02 2.688283271622926920e-02 3.463836857450878354e-02 7.325767342855112052e-02 1.202149545743635556e-01 1.723590368881685875e-01 2.287543314206698652e-01 2.887027782359779526e-01 3.514752612559988720e-01 4.162511293152320602e-01 4.821038657956861484e-01 5.480030465698574327e-01 6.128250813801942032e-01 6.753704078935052202e-01 7.343862005048659158e-01 7.885939937208339412e-01 8.367216038105177445e-01 8.775385803861706080e-01 9.098942142761674567e-01 9.327569097734892400e-01 9.452535242234935131e-01 9.467071070543155997e-01 9.366713525745219426e-01 9.149600331366878336e-01 8.816697162276531108e-01 8.371942022801895922e-01 7.822293576486679667e-01 7.177673647959647019e-01 6.450798765699977677e-01 5.656901671829198675e-01 4.813352087344777708e-01 3.939200102464491815e-01 3.054699601129362008e-01 2.180995755264170666e-01 1.340909286968167413e-01 5.709846992801282523e-02 3.188223995437412112e-02 8.997411315730939607e-02 1.448369701573704593e-01 1.902291480851167615e-01 2.250696528430176924e-01 2.490195168100239331e-01 2.621791663504270398e-01 2.650153068917563970e-01 2.583137544916352391e-01 2.431302981424892651e-01 2.207359552435048944e-01 1.925594571325158211e-01 1.601348184185052703e-01 1.250742597801100253e-01 8.913954501904235161e-02 5.481201190915550858e-02 2.966512097082184968e-02 3.619746874048859753e-02 6.172609170726250927e-02 8.822069969584744875e-02 1.123438511226616393e-01 1.333576997148591958e-01 1.511493460818905399e-01 1.658679127149024490e-01 1.777964866138724565e-01 1.872766394579224725e-01 1.946528918919778195e-01 2.002321893379001294e-01 2.042591408662861874e-01 2.069075413782336392e-01 2.082865433949311063e-01 2.084575624854826670e-01 2.074566566614991225e-01 2.053171100639258895e-01 2.020880511720256345e-01 1.978465866081913216e-01 1.927025821527428850e-01 1.867965352934835843e-01 1.802918590317086067e-01 1.733633893705167905e-01 1.661841440626282973e-01 1.589123789069092074e-01 1.516808345164818161e-01 1.445897167746963419e-01 1.377043786542801462e-01 1.310578956810670992e-01 1.246578745511222330e-01 1.184961047503051701e-01 1.125592516275848581e-01 1.068387866259296465e-01 1.013386970809366655e-01 9.608004660934543750e-02 9.110198638055780340e-02 8.645923904871033461e-02 8.221639261778122820e-02 7.843964383193323398e-02 7.518703234983604988e-02 7.249872464929157934e-02 7.038934841533743547e-02 6.884435846406690429e-02 6.782161360211552692e-02 6.725788294872156459e-02 6.707853204396942159e-02 6.720790578610347232e-02 6.757818297457118817e-02 6.813537916732616273e-02 6.884215522473020876e-02 6.967777654035296753e-02 7.063589403613097784e-02 7.172089209031566603e-02 7.294350475626631969e-02 7.431632143280055003e-02 7.584970949815646180e-02 7.754856539087635892e-02 7.941015698607947759e-02 8.142314648822995826e-02 8.356771171991547731e-02 8.581654894155545110e-02 8.813646659502745451e-02 9.049027096434514306e-02 9.283868729479755055e-02 9.514212968669927273e-02 9.736220743888335249e-02 9.946291919365710110e-02 1.014115325349668612e-01 1.031791754178870840e-01 1.047411802485693072e-01 1.060772259059030997e-01
4.412980029059420523e-02 3.623570859348047152e-02 2.850281717740518403e-02 2.214934317834441405e-02 1.982328237428813630e-02 2.372960672760228429e-02 3.225054296380212848e-02 4.307592648596849511e-02 5.504546862002084040e-02 6.759805683435810009e-02 8.038506499592296128e-02 9.312820606100588594e-02 1.055668952675066635e-01 1.174369487334041701e-01 1.284614821801158269e-01 1.383472943543336275e-01 1.467841818555112032e-01 1.534461632687094124e-01 1.579942125156183486e-01 1.600803886960364963e-01 1.593534240289170845e-01 1.554660169891863286e-01 1.480844299733369562e-01 1.369018957710955164e-01 1.216600902562435943e-01 1.021928898315525996e-01 7.855244402947793303e-02 5.158254684427773795e-02 2.776083691841281856e-02 3.902392597683196351e-02 7.796051756981627057e-02 1.252474750859913499e-01 1.778366088832012970e-01 2.347537965163284390e-01 2.952783852576771340e-01 3.586665386845761527e-01 4.240857190416811306e-01 4.905982257664648349e-01 5.571622544325832704e-01 6.226422906305936200e-01 6.858262385831417340e-01 7.454482317260648916e-01 8.002164705089958030e-01 8.488454406284695608e-01 8.900917221419751835e-01 9.227923974382196137e-01 9.459048477654182774e-01 9.585465218253949038e-01 9.600330878798702949e-01 9.499132623192684255e-01 9.279985601321372179e-01 8.943862511936933046e-01 8.494739427150047595e-01 7.939644511699801566e-01 7.288599829159605470e-01 6.554451206784723816e-01 5.752587415748784405e-01 4.900558746769179130e-01 4.017620266124711792e-01 3.124262392910042152e-01 2.241929952391890080e-01 1.393930207024364487e-01 6.177324075161950978e-02 3.158515430401431789e-02 8.816521417107003877e-02 1.434009855285046375e-01 1.892880780802626284e-01 2.245964891446823319e-01 2.489511354273952759e-01 2.624392115306825590e-01 2.655210514227518970e-01 2.589775948346769718e-01 2.438578882125876923e-01 2.214206259484730044e-01 1.930706250096822230e-01 1.602938231223236532e-01 1.245975634206479971e-01 8.747479099530981739e-02 5.049650445362627305e-02 1.728934983302474540e-02 2.557003336656098191e-02 5.606955182633752144e-02 8.474160065335664682e-02 1.102749563159766133e-01 1.324218171979602288e-01 1.512126284023135037e-01 1.668304368785588077e-01 1.795459598302462656e-01 1.896659798977451405e-01 1.974910948704282909e-01 2.032851434622950093e-01 2.072585671223843018e-01 2.095660095491841124e-01 2.103160576352226530e-01 2.095891328607948079e-01 2.074587064936193326e-01 2.040113067523634527e-01 1.993618841311282364e-01 1.936625175205486660e-01 1.871037702254961244e-01 1.799090271917623274e-01 1.723228416822273901e-01 1.645947979935456218e-01 1.569608050780561814e-01 1.496241708957295469e-01 1.427392190189245846e-01 1.364003477272542064e-01 1.306389278349231187e-01 1.254290635009769894e-01 1.207012311767611534e-01 1.163608934448056159e-01 1.123081792972100562e-01 1.084549891451140058e-01 1.047371119205532802e-01 1.011204565636308894e-01 9.760172547480384930e-02 9.420456568930156427e-02 9.097249972531085138e-02 8.795996433927694147e-02 8.522274905227245068e-02 8.280910126580197372e-02 8.075270794780708972e-02 7.906855830109690841e-02 7.775224150620753394e-02 7.678256799028586321e-02 7.612670815224854837e-02 7.574657006338988974e-02 7.560504601371202671e-02 7.567102286995594507e-02 7.592250973020824023e-02 7.634770435500316810e-02 7.694418319082221847e-02 7.771662977714954845e-02 7.867363431015939046e-02 7.982413289489069530e-02 8.117402524126225705e-02 8.272341923853339385e-02 8.446480675691789286e-02 8.638229740325764627e-02 8.845185983664935470e-02 9.064238022728746125e-02 9.291726895299859401e-02 9.523633358174600494e-02 9.755767413520370634e-02 9.983942217679665776e-02 1.020412161677089896e-01 1.041253667216237161e-01 1.060577101290062496e-01 1.078081764210404442e-01 1.093511123483302400e-01 1.106654040671616046e-01
4.319142017951043550e-02 3.546283081085699340e-02 2.792582270973762923e-02 2.182008361815532954e-02 1.976621388972961760e-02 2.379406902933742241e-02 3.225940381627685760e-02 4.295408992325473740e-02 5.476677296732749417e-02 6.715281589524066397e-02 7.977014447070875092e-02 9.234401885095840090e-02 1.046164484012267193e-01 1.163255728410745177e-01 1.271968206635310794e-01 1.369394083898609893e-01 1.452457219776379926e-01 1.517925982324085654e-01 1.562441319557534569e-01 1.582559256935056058e-01 1.574808936157772177e-01 1.535769671601319164e-01 1.462175268494121383e-01 1.351066226179491181e-01 1.200048045205598518e-01 1.007849262527577006e-01 7.759890961092036354e-02 5.163234247985187125e-02 3.064585382600414770e-02 4.305808148760662674e-02 8.098635495952309638e-02 1.276371687770921914e-01 1.797569581456488208e-01 2.362686726156663364e-01 2.964128697116773514e-01 3.594303547989413095e-01 4.244831481301070131e-01 4.906329895011723452e-01 5.568402362972618702e-01 6.219731950660684072e-01 6.848246504237979204e-01 7.441342843851377342e-01 7.986162209549634294e-01 8.469909985528466523e-01 8.880211572057823410e-01 9.205494382818768528e-01 9.435383832583075225e-01 9.561099157047113772e-01 9.575833208276469666e-01 9.475099197039578147e-01 9.257026885329319166e-01 8.922591121274812132e-01 8.475756976474448923e-01 7.923528182298216205e-01 7.275889137445238353e-01 6.545635580162429967e-01 5.748095405971205274e-01 4.900750195150607724e-01 4.022783928252929297e-01 3.134624870863414459e-01 2.257692526074053796e-01 1.415387879403625648e-01 6.454036416108625829e-02 3.130241575151585659e-02 8.553326793524360094e-02 1.401494480789906294e-01 1.856455787436362970e-01 2.206737065721809388e-01 2.448353480081181532e-01 2.582102689355924019e-01 2.612541489291931307e-01 2.547423522200812918e-01 2.397159107239476006e-01 2.174220705673371723e-01 1.892495430244275079e-01 1.566609525157703353e-01 1.211259327396606855e-01 8.405929970860075151e-02 4.677479400423562722e-02 1.065704593885520059e-02 2.451896287172932593e-02 5.646162742879064222e-02 8.541657981101055674e-02 1.110353167835990001e-01 1.332099038927841983e-01 1.519960258481799775e-01 1.675671715000650874e-01 1.801690456416399910e-01 1.900763669412250112e-01 1.975565800231787739e-01 2.028444651265265963e-01 2.061298976717108045e-01 2.075586799591361831e-01 2.072440972687203953e-01 2.052852650483892594e-01 2.017877736782562881e-01 1.968825506168568884e-01 1.907398962923667896e-01 1.835768666378220226e-01 1.756572180948412776e-01 1.672838295026597699e-01 1.587839026003431131e-01 1.504875492637600121e-01 1.427009933131316299e-01 1.356769554643264541e-01 1.295868786200034262e-01 1.245015969385756260e-01 1.203870297124922800e-01 1.171180261245127752e-01 1.145074744991103621e-01 1.123425905060754237e-01 1.104190199226445651e-01 1.085661288340141889e-01 1.066611438231680753e-01 1.046331829045486078e-01 1.024597890224210189e-01 1.001587343413627568e-01 9.777736161250645541e-02 9.538112382495095298e-02 9.304252412954011620e-02 9.083137934317361828e-02 8.880715765746485801e-02 8.701396422679648357e-02 8.547847759210414065e-02 8.421075397085497904e-02 8.320738219437007199e-02 8.245611557444533501e-02 8.194094370235070757e-02 8.164663754776493865e-02 8.156205656003563675e-02 8.168184788566290599e-02 8.200650085428405622e-02 8.254098703478955634e-02 8.329239715392557086e-02 8.426708067977944916e-02 8.546780607545408082e-02 8.689139466026571390e-02 8.852715057021526279e-02 9.035623858659726226e-02 9.235198725461390978e-02 9.448095415976684452e-02 9.670450828119264708e-02 9.898066576225307556e-02 1.012659471321181587e-01 1.035170839142119936e-01 1.056924692441334468e-01 1.077533057238001940e-01 1.096644472693195371e-01 1.113949593300697233e-01 1.129184361874732839e-01 1.142131188804050845e-01
4.168858253163607724e-02 3.411864064905451716e-02 2.674056668909300175e-02 2.080660029792712196e-02 1.897578870749414004e-02 2.317976605959190875e-02 3.164084966387444020e-02 4.220303649685159392e-02 5.381781110631830151e-02 6.597280218280938968e-02 7.834282836756729929e-02 9.066372164803863931e-02 1.026855078942799371e-01 1.141533901396979273e-01 1.247996451230097142e-01 1.343404942726876272e-01 1.424756933681733395e-01 1.488899528184083609e-01 1.532558706073943733e-01 1.552383472120199281e-01 1.545006703828936678e-01 1.507127618449841666e-01 1.435627238393046845e-01 1.327745041214200561e-01 1.181395451069342795e-01 9.958811454555076270e-02 7.740432586217731170e-02 5.315045535907242380e-02 3.513100635598309651e-02 4.681879682293998285e-02 8.247039399283573324e-02 1.274777151734514113e-01 1.781851904416250354e-01 2.333468880433140769e-01 2.921444125297196770e-01 3.538002317138682629e-01 4.174760158921061448e-01 4.822427242334422770e-01 5.470758285603813942e-01 6.108627375992439212e-01 6.724181221821607934e-01 7.305054120732890066e-01 7.838635191346329245e-01 8.312380117309409178e-01 8.714158979488526580e-01 9.032630114439149649e-01 9.257627972093385171e-01 9.380551014457467751e-01 9.394734056663344157e-01 9.295788312479481563e-01 9.081891950173291983e-01 8.754014345978675671e-01 8.316058565171419170e-01 7.774908997739280458e-01 7.140374603492873895e-01 6.425022998972419463e-01 5.643906994634738661e-01 4.814194364987778307e-01 3.954727939316614038e-01 3.085583936285180018e-01 2.227846966911228577e-01 1.404660891740213691e-01 6.534771001915311295e-02 3.093588837415508705e-02 8.221346681155805580e-02 1.352508362147861742e-01 1.794897294355797812e-01 2.135036770374051929e-01 2.368845903580842904e-01 2.497108519874166599e-01 2.524353541549216873e-01 2.458273528157940979e-01 2.309187372748112144e-01 2.089461940995476497e-01 1.812898906980819902e-01 1.494134635304864844e-01 1.148171430924729425e-01 7.904686304143006270e-02 4.404467276288692029e-02 1.754860384050844005e-02 3.317339921089838828e-02 6.210993574514247356e-02 8.951962143931993521e-02 1.139702659365437049e-01 1.351308826031911159e-01 1.529763130754713818e-01 1.676357319490660025e-01 1.793221271801443972e-01 1.882824232512294305e-01 1.947601365608114254e-01 1.989708824169697798e-01 2.010915500753682472e-01 2.012623998790805668e-01 1.995994710441975073e-01 1.962133810553450819e-01 1.912302183617758944e-01 1.848107219282603408e-01 1.771649548955419873e-01 1.685607671456614831e-01 1.593251119672500493e-01 1.498374847075856775e-01 1.405143493957569101e-01 1.317827735991875526e-01 1.240416960967154619e-01 1.176122213696690066e-01 1.126854629939620239e-01 1.092851362818119954e-01 1.072638705595143349e-01 1.063399738960128238e-01 1.061614151819472857e-01 1.063725541748155728e-01 1.066641732452605074e-01 1.068003993799136742e-01 1.066260575286746837e-01 1.060613788889208930e-01 1.050901448577849784e-01 1.037452806916019932e-01 1.020941612068599486e-01 1.002248089345334908e-01 9.823362493525394923e-02 9.621507702051430855e-02 9.425369735192463960e-02 9.241867884151490353e-02 9.076122268007291716e-02 8.931454871538564710e-02 8.809617108206461988e-02 8.711174908595849253e-02 8.635964409144623877e-02 8.583530548939465044e-02 8.553476757648757756e-02 8.545680671500133219e-02 8.560360881012868406e-02 8.598006870157175185e-02 8.659204890641203356e-02 8.744404949291692541e-02 8.853677930266629081e-02 8.986507414133143579e-02 9.141649264854663504e-02 9.317076122206045807e-02 9.510007197244527144e-02 9.717009899908436721e-02 9.934151331481055891e-02 1.015717517457904034e-01 1.038168192101558002e-01 1.060329568734063171e-01 1.081780705146105220e-01 1.102128693595762488e-01 1.121017082425000005e-01 1.138131537715597885e-01 1.153203102377401007e-01 1.166009467132126942e-01
3.970376917806046901e-02 3.228072911101363685e-02 2.501301636033610373e-02 1.915052447399575100e-02 1.747002920626394493e-02 2.189328360217841773e-02 3.038802237069486434e-02 4.080737516528861603e-02 5.218012398170105565e-02 6.404021968934298092e-02 7.608848412006768980e-02 8.807762867895237158e-02 9.977069168909816210e-02 1.109244048062015958e-01 1.212822329907466551e-01 1.305718352006677574e-01 1.385049845981615735e-01 1.447792003881854528e-01 1.490808564127786007e-01 1.510898093392366026e-01 1.504858357178518735e-01 1.469575545267229333e-01 1.402153605134647540e-01 1.300120832855032049e-01 1.161815137807135079e-01 9.872682927415582510e-02 7.808107407980746650e-02 5.612465224486683224e-02 4.082739420183475326e-02 5.053298514866155777e-02 8.268814566088365792e-02 1.249986548123465518e-01 1.733277651650735329e-01 2.261914162518441074e-01 2.826856242807978536e-01 3.420076193042609902e-01 4.033214230210134255e-01 4.657153550442771350e-01 5.281916649492403026e-01 5.896709991336190892e-01 6.490058137368811542e-01 7.050003665339280579e-01 7.564360701810857179e-01 8.021013157781160530e-01 8.408248831045135319e-01 8.715119300445931527e-01 8.931813808062000204e-01 9.050033543573736683e-01 9.063351199104432432e-01 8.967539576166555504e-01 8.760852585627889599e-01 8.444242343272889695e-01 8.021497353035278444e-01 7.499289083355115126e-01 6.887117662468857926e-01 6.197152077147235483e-01 5.443966531113778595e-01 4.644183762913539626e-01 3.816052633083291123e-01 2.979029090993153828e-01 2.153583825949187680e-01 1.362314212739444419e-01 6.422196158529770715e-02 3.047073679074675454e-02 7.838502206942865591e-02 1.289404944046275980e-01 1.710995041861614885e-01 2.033999122827744588e-01 2.254375336234607508e-01 2.372952159458966703e-01 2.394250599962443049e-01 2.325901127363235177e-01 2.178126879195706467e-01 1.963207829307970498e-01 1.694951295358377852e-01 1.388280102114906323e-01 1.059283634229330889e-01 7.271780299622898625e-02 4.271592916310490429e-02 2.892712290622272142e-02 4.529282809929130460e-02 7.077324706932035248e-02 9.570552779045644887e-02 1.181138914937893275e-01 1.374470825881922986e-01 1.535909495609728559e-01 1.666320973254152571e-01 1.767591816261217808e-01 1.842026772391431588e-01 1.891934546943901674e-01 1.919366880117576446e-01 1.926005168123134936e-01 1.913181761614978493e-01 1.882007851314828339e-01 1.833568405957170244e-01 1.769141911930133537e-01 1.690408635072285781e-01 1.599622422440992453e-01 1.499732877599459502e-01 1.394451930496330982e-01 1.288255741706523794e-01 1.186293038895823021e-01 1.094130951274127905e-01 1.017226809450372388e-01 9.600425564875554596e-02 9.249358065790752592e-02 9.113336803620011861e-02 9.157998378203503764e-02 9.330702980763849741e-02 9.574467051564553022e-02 9.838698256195002600e-02 1.008439415955445090e-01 1.028507194079438247e-01 1.042548942941508294e-01 1.049958850328722715e-01 1.050836019239257263e-01 1.045789059170917634e-01 1.035765044152820169e-01 1.021902543515025158e-01 1.005407444378481202e-01 9.874512167820378994e-02 9.690924534899603149e-02 9.512231145611821370e-02 9.345404617173834472e-02 9.195440515774133683e-02 9.065546713773092735e-02 8.957494619062829344e-02 8.872055634636659416e-02 8.809441048236217597e-02 8.769673872372166223e-02 8.752843333458322495e-02 8.759220340895859658e-02 8.789239084570761584e-02 8.843371505049137105e-02 8.921935388957172308e-02 9.024882359761320083e-02 9.151609202407333388e-02 9.300826010216815820e-02 9.470500046550177353e-02 9.657878399362042343e-02 9.859578971788876545e-02 1.007173057838523789e-01 1.029013969945953844e-01 1.051046297109807515e-01 1.072836900203317512e-01 1.093967872966262328e-01 1.114047882055038269e-01 1.132720679639704076e-01 1.149670939882759396e-01 1.164627732729625331e-01 1.177366018275336768e-01
3.736206387799576728e-02 3.007515834207514713e-02 2.286164690497861571e-02 1.693589972474036573e-02 1.529079250017555125e-02 1.997271408376264171e-02 2.852717272731388615e-02 3.878183634177440053e-02 4.986255023559534733e-02 6.136280774845756514e-02 7.301724536079068351e-02 8.460082978077997085e-02 9.589397802326408982e-02 1.066689661082204921e-01 1.166844353592961236e-01 1.256836111377575560e-01 1.333946461400798977e-01 1.395325179892726031e-01 1.438023503912536638e-01 1.459042901537832837e-01 1.455403476435255250e-01 1.424240833352133362e-01 1.362950760539319295e-01 1.269427691785652013e-01 1.142518185492441968e-01 9.830529104506134652e-02 7.967269733574015855e-02 6.039591016599778206e-02 4.741783293628865081e-02 5.447094944633571606e-02 8.203651004740623864e-02 1.205629559900488895e-01 1.655305496037778323e-01 2.151564141302898803e-01 2.684175959769891096e-01 3.244739964998864523e-01 3.824912491274866100e-01 4.415806937723785186e-01 5.007809927975099829e-01 5.590583160350577341e-01 6.153169911229396938e-01 6.684173410884635125e-01 7.171990970252767328e-01 7.605093249593026794e-01 7.972339214707333532e-01 8.263316665078207501e-01 8.468696828287454181e-01 8.580589945352428138e-01 8.592887357697777118e-01 8.501574591156749738e-01 8.304999509828431270e-01 8.004079942255127866e-01 7.602436392127348563e-01 7.106437635841956757e-01 6.525150271008385294e-01 5.870187760109585318e-01 5.155460616969659293e-01 4.396838438790047210e-01 3.611751183261895370e-01 2.818800033865517252e-01 2.037607477732021055e-01 1.290016496713811411e-01 6.126658242691494782e-02 2.997534448189065337e-02 7.426301418968865586e-02 1.215117826882400470e-01 1.608345018212500865e-01 1.907753376215418351e-01 2.109461429851842151e-01 2.214395539196154783e-01 2.227090256174134864e-01 2.155120077381188493e-01 2.008620794898847428e-01 1.799824973215712609e-01 1.542674880732777254e-01 1.252743089038309277e-01 9.482238449948775239e-02 6.551360257925649411e-02 4.309056251653008845e-02 4.040711707053813023e-02 5.761554640421940460e-02 8.036039188255003629e-02 1.025704778544715423e-01 1.224510055600083192e-01 1.394101824266312517e-01 1.533075700460460877e-01 1.642208133588600460e-01 1.723385994326814552e-01 1.778945712308834248e-01 1.811220223509276694e-01 1.822251430528415150e-01 1.813659991059960175e-01 1.786659384573495157e-01 1.742185885394510747e-01 1.681103731255036149e-01 1.604441769326316880e-01 1.513625072967532403e-01 1.410679597410797181e-01 1.298405479305350663e-01 1.180530183841080882e-01 1.061858659562579937e-01 9.484147330988799973e-02 8.474694790249853726e-02 7.671134850346422729e-02 7.147558458566956319e-02 6.943519213285595515e-02 7.039962652446016267e-02 7.364747955260703138e-02 7.824843388716540282e-02 8.336060934872270567e-02 8.835448577718688079e-02 9.281425981735280661e-02 9.649692890364806874e-02 9.928880481863755492e-02 1.011701825667496585e-01 1.021882501871176074e-01 1.024360843112285396e-01 1.020358338829657208e-01 1.011248723951901074e-01 9.984427187388428271e-02 9.832935353693268710e-02 9.670232518364715868e-02 9.506714127653809188e-02 9.350671870310672817e-02 9.208251189672710113e-02 9.083622379751735143e-02 8.979316826501583526e-02 8.896659005095144956e-02 8.836216225633086729e-02 8.798194603051852358e-02 8.782728878075800327e-02 8.790039708851346556e-02 8.820458512867548895e-02 8.874342000901726257e-02 8.951913430650561276e-02 9.053074233099200896e-02 9.177228151566804715e-02 9.323151567826613861e-02 9.488930545163141994e-02 9.671970404187345272e-02 9.869070587825463925e-02 1.007654857681495042e-01 1.029039264563352957e-01 1.050642379091169948e-01 1.072045076211647768e-01 1.092840708111608578e-01 1.112646386737839027e-01 1.131111635322867154e-01 1.147924486545855161e-01 1.162815281235947962e-01 1.175558507570165639e-01
3.483621138676944173e-02 2.768629436828263027e-02 2.047570160371037923e-02 1.430905644939006044e-02 1.250191839102398478e-02 1.748861135546515844e-02 2.611710327953972732e-02 3.616995025071043091e-02 4.689997451506396769e-02 5.797284022853395336e-02 6.916323366721947863e-02 8.027255768391834689e-02 9.110213490898237676e-02 1.014431780702787084e-01 1.110729837988421453e-01 1.197540128914305751e-01 1.272347067829371903e-01 1.332516738042752169e-01 1.375332308264926862e-01 1.398045278064635466e-01 1.397947805842462699e-01 1.372476842372332140e-01 1.319372830767280291e-01 1.236945128091426344e-01 1.124575195698320623e-01 9.838232334242918986e-02 8.212765880205201430e-02 6.568896394584791687e-02 5.463011955234155226e-02 5.885824919376684422e-02 8.100559130932614982e-02 1.146655302431714013e-01 1.552783525108610285e-01 2.007428086603628981e-01 2.498811505245957798e-01 3.017981359400311314e-01 3.556557803263039608e-01 4.105906757257076212e-01 4.656846780620853554e-01 5.199591586174033830e-01 5.723818589247928745e-01 6.218818360201412432e-01 6.673703350286018798e-01 7.077662844055695457e-01 7.420253741724115448e-01 7.691716910059873680e-01 7.883307911806749502e-01 7.987629636301537550e-01 7.998953111434504715e-01 7.913511851411693110e-01 7.729754692415740092e-01 7.448542354354231732e-01 7.073274073734683309e-01 6.609932687066036872e-01 6.067039608877597967e-01 5.455515411636528977e-01 4.788447625329516066e-01 4.080776366639512487e-01 3.348925489509628761e-01 2.610451921551710242e-01 1.883954595406935884e-01 1.190420708394969440e-01 5.666264885277034341e-02 2.959554822249488293e-02 7.008890607777139292e-02 1.133061197277325099e-01 1.491227849140250583e-01 1.761278441845338383e-01 1.939593288181451214e-01 2.027242846947003296e-01 2.028798831715390161e-01 1.951796017600695710e-01 1.806310779505448938e-01 1.604603747758802657e-01 1.360957228756824455e-01 1.092145263255208110e-01 8.199941521344979167e-02 5.812125115638008127e-02 4.526690851861782383e-02 5.116784685786900100e-02 6.896195098949048363e-02 8.947988371754328485e-02 1.089754654386773519e-01 1.260958524048701179e-01 1.403582599652513641e-01 1.516718583651300578e-01 1.601523448313076359e-01 1.660228357373965957e-01 1.695468835503794458e-01 1.709799151019930352e-01 1.705369087972890829e-01 1.683766214995447708e-01 1.646017500440266623e-01 1.592723648241120837e-01 1.524281888817926867e-01 1.441146489121032381e-01 1.344083120060796943e-01 1.234390873524793264e-01 1.114090467310801386e-01 9.861082931746019409e-02 8.545287371983038838e-02 7.250508305598701853e-02 6.058448925826930703e-02 5.087694996340177966e-02 4.491535014547821947e-02 4.388470546052421900e-02 4.743737787451203503e-02 5.388483984548561589e-02 6.152525248846210659e-02 6.922898480512208741e-02 7.634946935246701705e-02 8.254141162107025975e-02 8.764222539635013742e-02 9.160567781314843394e-02 9.446358860344541974e-02 9.630140244458482157e-02 9.724068369701555081e-02 9.742528826428938082e-02 9.700975577292807184e-02 9.614934519856384310e-02 9.499159446924899941e-02 9.366953108153674989e-02 9.229677304722645748e-02 9.096475198950339236e-02 8.974216216498308307e-02 8.867650964935872016e-02 8.779736107969124403e-02 8.712065482307039532e-02 8.665331728069540496e-02 8.639746048522524424e-02 8.635360709044051508e-02 8.652263869148862918e-02 8.690642650389590607e-02 8.750732706825704865e-02 8.832687973850561480e-02 8.936411648987570289e-02 9.061389033793863790e-02 9.206555825987018660e-02 9.370223848730663274e-02 9.550072767385590911e-02 9.743203943152116409e-02 9.946243476931257432e-02 1.015547679511468598e-01 1.036699662254338544e-01 1.057684875110605910e-01 1.078116417757627316e-01 1.097627064947794412e-01 1.115878055597541024e-01 1.132565503030458776e-01 1.147424604238980600e-01 1.160231930720204557e-01
3.235052734285872450e-02 2.536810892746457075e-02 1.814597524411982674e-02 1.153484357995823370e-02 9.187330027321357478e-03 1.455099939519261323e-02 2.325074773503590583e-02 3.304273270900372900e-02 4.335128777448891274e-02 5.392504641004288585e-02 6.458261730785992694e-02 7.515439700583609328e-02 8.546503445827584311e-02 9.532724999127918653e-02 1.045397916241195130e-01 1.128873903605049495e-01 1.201420393088046407e-01 1.260654427279121748e-01 1.304127352997496991e-01 1.329377839484355839e-01 1.334006878744376512e-01 1.315786684384465943e-01 1.272827781274291359e-01 1.203857360126929094e-01 1.108733977171418861e-01 9.895170666032369888e-02 8.529534681293181320e-02 7.166402393083734501e-02 6.220492776284324010e-02 6.381108609971847256e-02 8.012912908110148003e-02 1.079296891331596592e-01 1.431981608441912357e-01 1.835963352417624983e-01 2.277678893174952812e-01 2.747405956403055072e-01 3.236623529672632005e-01 3.736927366486897384e-01 4.239597379229085861e-01 4.735461234453932078e-01 5.214912446509170074e-01 5.668022351731307751e-01 6.084717003353647957e-01 6.455002543426050510e-01 6.769227237015100762e-01 7.018369550863700068e-01 7.194341338413623443e-01 7.290294269832842122e-01 7.300916618106583211e-01 7.222706695738354554e-01 7.054208857574117975e-01 6.796198219115933137e-01 6.451801226645050846e-01 6.026541072486220063e-01 5.528299795749440637e-01 4.967192946321840608e-01 4.355358436257323329e-01 3.706670272865949523e-01 3.036405841821219198e-01 2.360944334217705276e-01 1.697761025667963442e-01 1.067032643259131913e-01 5.068050274312101144e-02 2.954417210605659108e-02 6.612028163796153379e-02 1.047026282169210981e-01 1.364478021830209942e-01 1.600242970998130010e-01 1.751044961483928242e-01 1.818137785592007227e-01 1.806157032887643621e-01 1.722627337602402886e-01 1.577622163475458639e-01 1.383567439935282362e-01 1.155442462400287640e-01 9.121923712706853093e-02 6.819021164240562927e-02 5.161579678181880265e-02 4.914985752568851174e-02 6.098325682466065878e-02 7.885863404836081225e-02 9.732063173913602094e-02 1.141231950548713819e-01 1.283719247596168955e-01 1.397695007847169768e-01 1.483350573508303571e-01 1.542701928840152226e-01 1.578727114830941747e-01 1.594698643201737376e-01 1.593651509844624392e-01 1.578001139027801480e-01 1.549339841014305275e-01 1.508422876668422397e-01 1.455322616978010908e-01 1.389698304968385034e-01 1.311113131336576476e-01 1.219334413191818928e-01 1.114571947855345635e-01 9.976353174003822766e-02 8.700168158953332231e-02 7.339346667968639493e-02 5.924217989212709340e-02 4.497073600948649219e-02 3.128601705378612763e-02 1.995126318399207538e-02 1.623888254437657122e-02 2.297053915187699177e-02 3.342298516071800368e-02 4.408755541554117835e-02 5.397593155020662808e-02 6.273344272460786020e-02 7.021568201402805798e-02 7.638179064735067803e-02 8.125757886488783888e-02 8.491747612780088661e-02 8.747230794218530114e-02 8.905904835606891223e-02 8.983135938220590533e-02 8.995063042425197053e-02 8.957758790278470828e-02 8.886471945591502275e-02 8.794985800500278172e-02 8.695131538856860909e-02 8.596492165223568183e-02 8.506318868534593070e-02 8.429657650840823024e-02 8.369654332231984961e-02 8.327979026303665433e-02 8.305295501237106026e-02 8.301701230143836152e-02 8.317079227769948180e-02 8.351327202412273110e-02 8.404455963600003521e-02 8.476571692765529076e-02 8.567772440967333369e-02 8.677997119720322339e-02 8.806865742509710493e-02 8.953544008515176844e-02 9.116655346891282263e-02 9.294251576179415886e-02 9.483841829403351353e-02 9.682470400321635529e-02 9.886828839679978609e-02 1.009338606487892726e-01 1.029852167345099573e-01 1.049865087927440016e-01 1.069033335022861048e-01 1.087036184948340228e-01 1.103582948988360291e-01 1.118417645281134937e-01 1.131321826492759641e-01
3.017698951392368614e-02 2.344624582216701253e-02 1.629691425994573076e-02 9.148187717500073576e-03 5.452915550979725405e-03 1.133640375262004452e-02 2.006208891718670381e-02 2.949838133439125487e-02 3.929703231771780603e-02 4.929373875320326032e-02 5.935071303096228074e-02 6.932750975399395998e-02 7.907302001589028295e-02 8.842296044108391428e-02 9.719942944143074304e-02 1.052116174859562825e-01 1.122574507061828430e-01 1.181262050772263483e-01 1.226022840632437910e-01 1.254705251491153861e-01 1.265236824317900188e-01 1.255732718036829676e-01 1.224660787606401541e-01 1.171110579793800677e-01 1.095269180317385849e-01 9.993388776200598511e-02 8.894401410490156146e-02 7.796175311491777837e-02 6.988051208175866114e-02 6.930886847165444731e-02 7.990602641774412207e-02 1.010935802420540042e-01 1.300686069986275450e-01 1.645133175525928249e-01 2.029158709577008057e-01 2.442092009434178312e-01 2.875118661306152457e-01 3.319985880771307296e-01 3.768413550603527118e-01 4.211859155474499405e-01 4.641470954291785356e-01 5.048152464641533221e-01 5.422700411609875371e-01 5.755995210797449912e-01 6.039230112177716991e-01 6.264167682570813689e-01 6.423412765432785498e-01 6.510690595106536360e-01 6.521117982248951783e-01 6.451454804464380466e-01 6.300322688341423172e-01 6.068377948769066998e-01 5.758426712145396920e-01 5.375471824774071816e-01 4.926683782161104808e-01 4.421291759905329188e-01 3.870396516827608324e-01 3.286716409116781645e-01 2.684297632739839901e-01 2.078276399381940587e-01 1.485003326446504290e-01 9.241167656789577023e-02 4.372097396574178146e-02 3.008004559942995676e-02 6.261975056427590558e-02 9.610758557771421906e-02 1.233352626196128066e-01 1.430843848049589973e-01 1.550687315288921120e-01 1.594354325594944943e-01 1.566574749842728764e-01 1.474908902961446222e-01 1.329526142018138679e-01 1.143268624558494428e-01 9.325048544725104971e-02 7.203450492557585128e-02 5.460889169112632946e-02 4.755856377244358640e-02 5.455384580283412221e-02 6.984583042249846441e-02 8.715475667240510371e-02 1.034759550616325546e-01 1.175349960111131964e-01 1.288329670048802833e-01 1.372858132919064778e-01 1.430666345296629227e-01 1.465105009309211337e-01 1.480376678349975827e-01 1.480830540198823930e-01 1.470324978931277504e-01 1.451722355385162699e-01 1.426596500305270243e-01 1.395205456392980825e-01 1.356719714964184365e-01 1.309629699751784226e-01 1.252219670002837903e-01 1.183002120627145437e-01 1.101044196227719124e-01 1.006161766458004703e-01 8.989907970722364750e-02 7.809657360559786599e-02 6.542474750900699465e-02 5.216672291992239391e-02 3.868513025058289284e-02 2.552390568567986656e-02 1.410894119225387239e-02 1.097045235654734233e-02 1.921187699924830142e-02 2.964959918628820579e-02 3.965985751848381813e-02 4.868874317705126908e-02 5.654690429303271815e-02 6.316997476176132442e-02 6.856384056376142733e-02 7.278425354486166288e-02 7.592482170370552785e-02 7.810731276444606019e-02 7.947264679678729682e-02 8.017219979507327066e-02 8.035946799534254836e-02 8.018233491505283306e-02 7.977629883266836031e-02 7.925908526784039565e-02 7.872706286333261416e-02 7.825376628425022296e-02 7.789059552642212114e-02 7.766944754146246077e-02 7.760673171275030147e-02 7.770802485900658862e-02 7.797259492222242960e-02 7.839716004971941654e-02 7.897849144180328629e-02 7.971473586445658455e-02 8.060556437790199202e-02 8.165141447190857327e-02 8.285217593956024917e-02 8.420568383398815970e-02 8.570633859475187966e-02 8.734409081040020451e-02 8.910392520932582106e-02 9.096587522402657666e-02 9.290551335637009522e-02 9.489480505119145259e-02 9.690318822705701329e-02 9.889874292341647999e-02 1.008493370003802347e-01 1.027236646600999115e-01 1.044921265390447995e-01 1.061275279177411462e-01 1.076055927544705693e-01 1.089053054689400196e-01
2.860936031981712799e-02 2.228165985770351118e-02 1.544735006172576371e-02 8.159931340174899142e-03 1.520328939273044586e-03 8.191222197174569813e-03 1.674612458975425350e-02 2.566497494642575039e-02 3.483748826144855704e-02 4.416951628685004266e-02 5.355836990760127342e-02 6.288908773534593322e-02 7.203354976167905543e-02 8.085048447446770148e-02 8.918604616887966519e-02 9.687495036171421547e-02 1.037422556069583779e-01 1.096059457875319804e-01 1.142805473700120311e-01 1.175821458935751296e-01 1.193353976652594545e-01 1.193835679375591929e-01 1.176034764726520965e-01 1.139289447566783214e-01 1.083898767433043586e-01 1.011813981495856551e-01 9.279138084275222187e-02 8.423229658993100499e-02 7.739171539859839022e-02 7.520556266525792177e-02 8.070205001361617503e-02 9.496883846497222725e-02 1.168352653150667164e-01 1.444627981007762796e-01 1.763191437203416867e-01 2.112527709044529078e-01 2.483383422450984868e-01 2.867520628759104850e-01 3.257011579454934247e-01 3.643897203331056267e-01 4.020061641593422053e-01 4.377237986901054145e-01 4.707099182711226293e-01 5.001407971834143096e-01 5.252209259939428776e-01 5.452052370445822360e-01 5.594232083769709041e-01 5.673037468241960424e-01 5.683997084050008697e-01 5.624108629844846163e-01 5.492040804887448058e-01 5.288295297211405011e-01 5.015317554951727042e-01 4.677546511229502824e-01 4.281395898640966147e-01 3.835163540366326451e-01 3.348870876617882075e-01 2.834045492099462882e-01 2.303483175068992694e-01 1.771097625861859370e-01 1.252258602176722357e-01 7.667539198106562703e-02 3.643206693901571147e-02 3.146892753957363648e-02 5.984194112747994593e-02 8.794259002495571909e-02 1.103401620937375371e-01 1.259656712546940172e-01 1.345818952024744886e-01 1.363609460892216407e-01 1.317884580358482383e-01 1.216302387180414057e-01 1.069291299952675189e-01 8.905970892986228571e-02 6.995401770124702601e-02 5.283037938721329291e-02 4.356523485925056088e-02 4.763328507491791652e-02 6.130211124646050419e-02 7.789826766341534370e-02 9.392031389919171247e-02 1.078425656338912741e-01 1.190156743081986768e-01 1.272627583661203876e-01 1.327214442012916717e-01 1.357579512672663635e-01 1.368963763580513249e-01 1.367430167183573131e-01 1.359002051407008638e-01 1.348750517087790590e-01 1.339993542167166318e-01 1.333830345079229651e-01 1.329173765030955967e-01 1.323262365840001398e-01 1.312450848832677486e-01 1.293018236947013067e-01 1.261806801718360904e-01 1.216623896214191480e-01 1.156426747536569155e-01 1.081347996136472339e-01 9.926247430104592762e-02 8.924882679049252199e-02 7.840708712380325962e-02 6.714025502322076844e-02 5.596194447229427965e-02 4.555984891621596422e-02 3.692087995848867404e-02 3.140277748570653726e-02 3.017026186175389077e-02 3.289308569500717233e-02 3.790713640844288468e-02 4.368356083351919439e-02 4.932717922460230081e-02 5.439174705116524289e-02 5.868100372270385751e-02 6.213857349557967008e-02 6.479098228597432452e-02 6.671567513952952888e-02 6.802059951440479757e-02 6.882946263602095216e-02 6.927015880960099570e-02 6.946541215350381104e-02 6.952542675159510688e-02 6.954267933005689462e-02 6.958906463461793368e-02 6.971546542289382142e-02 6.995353540888046839e-02 7.031916494233053649e-02 7.081687007051226668e-02 7.144428912744324456e-02 7.219609340578879431e-02 7.306685907239302002e-02 7.405272082141664547e-02 7.515186460111115963e-02 7.636408192050744836e-02 7.768969614697519843e-02 7.912819241964930139e-02 8.067685303997761126e-02 8.232963541425153409e-02 8.407644533838320999e-02 8.590286987686950038e-02 8.779035520319156127e-02 8.971675594605076076e-02 9.165714882927207541e-02 9.358479390850407698e-02 9.547213625368171364e-02 9.729176217157016471e-02 9.901724988285975915e-02 1.006238795335030883e-01 1.020891882980580756e-01 1.033933718502468568e-01
2.790014664657668869e-02 2.216223671222873962e-02 1.597423083456447554e-02 9.405330591625566186e-03 3.067525354932950418e-03 6.005082172545164049e-03 1.360893537534807289e-02 2.171048673252625946e-02 3.009264976689053628e-02 3.865609286478315781e-02 4.730791019103874201e-02 5.594826767402972384e-02 6.446739895089333150e-02 7.274492892429788859e-02 8.065012295766380013e-02 8.804276896006454911e-02 9.477468057239710197e-02 1.006919216974988679e-01 1.056379366850396517e-01 1.094578769263974405e-01 1.120045845624592501e-01 1.131469892479352729e-01 1.127822066755141683e-01 1.108536084386205212e-01 1.073789435839444667e-01 1.024958267933208933e-01 9.653696883612733481e-02 9.015179290593083872e-02 8.447694689026336023e-02 8.126610768828770870e-02 8.266603406876139870e-02 9.034435496252975206e-02 1.046182263225267361e-01 1.246365074049443356e-01 1.491693619554947947e-01 1.770786029080714807e-01 2.074023433673400640e-01 2.393029350912975750e-01 2.720061538200714835e-01 3.047610609617134592e-01 3.368195867153568890e-01 3.674302847394543270e-01 3.958418244366134209e-01 4.213132848992241497e-01 4.431292987819754337e-01 4.606186225752192387e-01 4.731749497740567190e-01 4.802788622571411148e-01 4.815198145251404216e-01 4.766170175182244395e-01 4.654380687028114583e-01 4.480141886265296414e-01 4.245509918369954616e-01 3.954338615285427627e-01 3.612272376501710625e-01 3.226675150767620015e-01 2.806499026582394141e-01 2.362108801283901438e-01 1.905110725223088108e-01 1.448336261747510678e-01 1.006573787890605309e-01 6.013846634160092269e-02 2.999418746161873831e-02 3.393002616603812971e-02 5.801673714183538944e-02 8.062798233962674421e-02 9.803228022921972595e-02 1.093504747116757353e-01 1.144044719328675408e-01 1.133945160067731106e-01 1.068211027331960467e-01 9.546613170776299673e-02 8.042412556503487908e-02 6.326716079547083094e-02 4.666949820714099556e-02 3.618856283172756233e-02 3.906527930691424538e-02 5.257419556897292845e-02 6.926427876742877188e-02 8.540452791294778079e-02 9.941409928566308229e-02 1.105745175988819967e-01 1.186329487078010558e-01 1.236747137589229717e-01 1.260681413134594198e-01 1.264219287950358872e-01 1.255286243725219908e-01 1.242751985107487522e-01 1.235093663214882204e-01 1.238743111822623311e-01 1.256635621512142142e-01 1.287665286572351464e-01 1.327351482869860710e-01 1.369304157621310247e-01 1.406755389476637974e-01 1.433674235324637058e-01 1.445375241837251468e-01 1.438742308711744300e-01 1.412219326056223245e-01 1.365677467183538107e-01 1.300224794477440882e-01 1.217995748930267713e-01 1.121944269616727691e-01 1.015659484334274915e-01 9.032236281323297034e-02 7.891361455259549018e-02 6.783319104340000683e-02 5.763069763946182533e-02 4.892635015109549762e-02 4.238349556687033559e-02 3.853986164872787862e-02 3.747354767239331058e-02 3.862918873892229321e-02 4.111496762656391413e-02 4.413087281165341963e-02 4.714314591205521349e-02 4.985849467550193537e-02 5.214995127043654810e-02 5.399522181300259877e-02 5.543449250695896974e-02 5.654216365321415583e-02 5.740732790004719061e-02 5.811993673000077215e-02 5.876117052493238374e-02 5.939738073520065692e-02 6.007727692144326087e-02 6.083197149671596554e-02 6.167726339077880121e-02 6.261732614679282882e-02 6.364889762389056016e-02 6.476518231223675481e-02 6.595892090751490078e-02 6.722436574108289764e-02 6.855814922373035247e-02 6.995920736888391889e-02 7.142801708395279947e-02 7.296543766961614830e-02 7.457143174132836727e-02 7.624389446657092728e-02 7.797775555396641023e-02 7.976444704977984912e-02 8.159176184910654772e-02 8.344407142106002873e-02 8.530283217325179690e-02 8.714728992441227173e-02 8.895528923006025546e-02 9.070410439935655544e-02 9.237122658939375675e-02 9.393506145567875887e-02 9.537551085017841046e-02 9.667442787897727319e-02
2.817206837742760109e-02 2.316143260646181049e-02 1.782426197606909110e-02 1.233208351941761718e-02 7.398366024247725325e-03 6.386532697649142769e-03 1.116512895459478676e-02 1.786948835282252054e-02 2.520732157617341235e-02 3.286824913055500647e-02 4.070895911959609287e-02 4.862176225323444623e-02 5.650478708036860143e-02 6.425307386431479417e-02 7.175563031722155538e-02 7.889475569583280501e-02 8.554655016202880602e-02 9.158229619753573136e-02 9.687068800166126481e-02 1.012810399843807468e-01 1.046877414535043599e-01 1.069764009217237383e-01 1.080523976207276582e-01 1.078530107879537014e-01 1.063650500344801991e-01 1.036511101568743098e-01 9.988923723307427394e-02 9.543208732148664164e-02 9.088848282033235026e-02 8.720977102030767758e-02 8.570365440467249407e-02 8.782162805147621099e-02 9.466270298526642535e-02 1.065294951461834977e-01 1.229645614432197942e-01 1.431305629727892825e-01 1.661250401692256351e-01 1.911029361070727683e-01 2.172870650922982816e-01 2.439457541151378583e-01 2.703713632510903464e-01 2.958681981225245727e-01 3.197498193281196333e-01 3.413438749783240245e-01 3.600025845041759931e-01 3.751173239769747814e-01 3.861360134477581640e-01 3.925821383401730258e-01 3.940742837134336152e-01 3.903450650446285697e-01 3.812583382908717455e-01 3.668235945300464818e-01 3.472065154610514681e-01 3.227348112759007570e-01 2.938987187814287583e-01 2.613459805554496640e-01 2.258719533631478316e-01 1.884073170678035314e-01 1.500108577341750515e-01 1.118923227574060847e-01 7.557140019283767329e-02 4.380697770785779016e-02 2.651827503088993385e-02 3.759079600873480725e-02 5.732791664137294740e-02 7.455528927549229246e-02 8.697443814433383769e-02 9.393243810417144235e-02 9.532312071695377143e-02 9.137672164451078605e-02 8.260540790382432663e-02 6.980520516871530079e-02 5.415561102764141627e-02 3.772139227828132796e-02 2.582726911800814137e-02 2.896619717298413305e-02 4.402875830790848460e-02 6.165232435117926763e-02 7.834326455882897888e-02 9.271467686977191702e-02 1.040613407447377181e-01 1.120617637111800541e-01 1.167130348200648149e-01 1.183214608113993815e-01 1.175060307155981199e-01 1.151935219176438430e-01 1.125742480123296668e-01 1.109662300959256553e-01 1.115433314425127997e-01 1.149847380873759289e-01 1.212535932851707271e-01 1.296768309141168030e-01 1.392418962378516034e-01 1.488903390477279154e-01 1.576928364519901149e-01 1.649179484411755214e-01 1.700428074866408013e-01 1.727397470508558186e-01 1.728547892219736704e-01 1.703838855953749565e-01 1.654487790677482140e-01 1.582731287602538728e-01 1.491593420295960204e-01 1.384666486117726303e-01 1.265910832751957760e-01 1.139481626839591588e-01 1.009591696622804680e-01 8.804212620711701631e-02 7.560870561001503676e-02 6.406811888281911671e-02 5.383681450392877044e-02 4.534391375610315189e-02 3.899920561488662285e-02 3.506768772355998293e-02 3.346582743683269162e-02 3.369164894598998539e-02 3.504486533872019222e-02 3.691545953788814838e-02 3.890362163830696218e-02 4.079900333037395771e-02 4.252058286891115951e-02 4.406411997074514975e-02 4.546521406492515238e-02 4.677495221900956207e-02 4.804449725787734299e-02 4.931617119219845052e-02 5.061944170726070946e-02 5.197054327500453402e-02 5.337452237520917686e-02 5.482854492061459833e-02 5.632546939704401873e-02 5.785696651019162084e-02 5.941578109043930966e-02 6.099700924596149904e-02 6.259846271564629971e-02 6.422030849524343332e-02 6.586422081215981272e-02 6.753228494591070885e-02 6.922586540351709228e-02 7.094460671053168244e-02 7.268568221008134267e-02 7.444335175848490471e-02 7.620883922607099570e-02 7.797050032024020749e-02 7.971422365753083605e-02 8.142399405493411235e-02 8.308254523831354321e-02 8.467203654184375650e-02 8.617470104320146262e-02 8.757342754854199884e-02 8.885225331876780985e-02
2.936329176665579410e-02 2.510080332447444176e-02 2.059340137060075571e-02 1.600003795509755827e-02 1.175206894695112261e-02 9.111629742161448178e-03 1.015757544505739574e-02 1.450261808258962275e-02 2.036947376828639883e-02 2.693319741084644614e-02 3.387463170378465782e-02 4.102947577808017943e-02 4.828196991831922025e-02 5.553113314620380936e-02 6.267850510272329756e-02 6.962333241618660906e-02 7.626083409466967444e-02 8.248203865809308755e-02 8.817465720410906649e-02 9.322484239049423638e-02 9.751987411717714938e-02 1.009519457655267821e-01 1.034233621473852893e-01 1.048536444611396085e-01 1.051893126264507594e-01 1.044175318124743179e-01 1.025854028559758657e-01 9.982736011918255659e-02 9.640335409461990579e-02 9.274823898149096857e-02 8.952283908297398174e-02 8.763136435026501470e-02 8.813307827070736289e-02 9.198901477050039355e-02 9.973392758046802087e-02 1.113201169298404375e-01 1.262416160701827217e-01 1.437728643937207229e-01 1.631403179702127504e-01 1.835936800332532981e-01 2.044194260865831170e-01 2.249352767510794382e-01 2.444839707426176290e-01 2.624321784085489329e-01 2.781752673199232584e-01 2.911470086365028909e-01 3.008329515105183649e-01 3.067861872016240943e-01 3.086442791651682893e-01 3.061461799271248396e-01 2.991479926389407629e-01 2.876364877110189622e-01 2.717393817003850298e-01 2.517315633256809182e-01 2.280367714772072452e-01 2.012248311189760719e-01 1.720058215439460858e-01 1.412257437567736584e-01 1.098781479214469836e-01 7.918485419350639043e-02 5.099619786632004353e-02 2.996994691807844044e-02 2.827655067149169657e-02 4.247321729074862717e-02 5.789025461592931660e-02 7.004277333243227877e-02 7.768180385526482490e-02 8.039314898649667362e-02 7.815368548004218707e-02 7.122129136197831445e-02 6.010099432859380281e-02 4.555914684558650535e-02 2.883319712027644990e-02 1.391376301029272240e-02 1.902097758273195785e-02 3.719463578894863232e-02 5.609693307908066029e-02 7.351617890248980658e-02 8.844343121732382851e-02 1.002128967682112404e-01 1.084156572271629954e-01 1.129083440771689456e-01 1.138444026002162490e-01 1.117192803994635636e-01 1.074303025740543510e-01 1.023377270616070839e-01 9.825399260908851407e-02 9.717895362087959621e-02 1.006312600923446321e-01 1.089278591820819903e-01 1.211440617781515405e-01 1.357411841410438302e-01 1.511683425816579829e-01 1.661268153802822889e-01 1.796149398215297621e-01 1.909000568708918710e-01 1.994804628032717519e-01 2.050526633437371737e-01 2.074841391288349268e-01 2.067891954724107584e-01 2.031060518403190462e-01 1.966742985089163231e-01 1.878125748663920513e-01 1.768967605406398802e-01 1.643391896190480594e-01 1.505694753372290862e-01 1.360175281363523447e-01 1.210993129824048109e-01 1.062058681696185364e-01 9.169614897397894426e-02 7.789442867745094423e-02 6.509334341661568435e-02 5.356410865740592747e-02 4.357501091834620199e-02 3.541367730326251684e-02 2.938558211412741622e-02 2.571599472414839646e-02 2.432004741664405001e-02 2.467991176081088880e-02 2.608886490792073146e-02 2.797764088442260266e-02 3.001221069826151902e-02 3.203841121968536987e-02 3.400639649097185468e-02 3.591712917275972222e-02 3.779055450397057758e-02 3.964839250923244546e-02 4.150614642473880733e-02 4.337078901176729534e-02 4.524170222133122587e-02 4.711314201378444949e-02 4.897704241018625143e-02 5.082543678455139768e-02 5.265214833861230764e-02 5.445366814320864307e-02 5.622930280456613084e-02 5.798075668039597008e-02 5.971134168863127811e-02 6.142500254489312306e-02 6.312532109217136589e-02 6.481462891428867168e-02 6.649331808843927938e-02 6.815939987142284606e-02 6.980832405175062261e-02 7.143304090129821982e-02 7.302426544641857364e-02 7.457089107861469834e-02 7.606049577986151444e-02 7.747988770432237549e-02 7.881564516538654142e-02 8.005461680776417011e-02
3.125831793968973649e-02 2.766057065216225366e-02 2.383232664138946674e-02 1.987087268432669029e-02 1.598944356246613172e-02 1.268627369743732802e-02 1.102466561798494220e-02 1.217819871941769501e-02 1.586358914473253237e-02 2.100196362222846169e-02 2.691898032341420374e-02 3.329040784943062409e-02 3.993930056740873508e-02 4.674511187879228785e-02 5.360810547495674372e-02 6.043465713916605642e-02 6.713078729485331964e-02 7.359931444704664871e-02 7.973885751153553247e-02 8.544398282607224004e-02 9.060623350112700924e-02 9.511598654503386485e-02 9.886520298234606485e-02 1.017512306733032584e-01 1.036819239021175287e-01 1.045824875363186857e-01 1.044046704209807275e-01 1.031392623911199236e-01 1.008333195771946716e-01 9.761408626613941875e-02 9.372175738806559631e-02 8.955145310395142000e-02 8.569684443382238892e-02 8.296664501137368530e-02 8.231218481883538496e-02 8.460636147115284389e-02 9.033604098717941400e-02 9.943057219532598634e-02 1.113596502439950647e-01 1.253659425057371823e-01 1.406460173274345915e-01 1.564315271085238157e-01 1.720089828491325468e-01 1.867180436171152480e-01 1.999480460105456103e-01 2.111390833118285404e-01 2.197882953249988280e-01 2.254602273203674123e-01 2.277997313352934927e-01 2.265459180764229918e-01 2.215457975318424755e-01 2.127663982781619612e-01 2.003043444802273809e-01 1.843921541014980070e-01 1.654010270399298155e-01 1.438409374639015581e-01 1.203614121575022067e-01 9.576401591676377001e-02 7.106565443481566158e-02 4.778253233189754673e-02 2.931961721204281307e-02 2.469690242845079195e-02 3.513394839680879234e-02 4.850946537885095222e-02 5.973278312902566278e-02 6.727805830506514151e-02 7.054855492878028822e-02 6.934458944680549353e-02 6.373504720661399281e-02 5.401249724745019187e-02 4.066561079922915989e-02 2.435204313496995565e-02 5.875090602306005765e-03 1.392117467001093185e-02 3.402406086803799051e-02 5.350595810882937536e-02 7.144173551090227114e-02 8.699117436605806331e-02 9.944193433934253590e-02 1.082519901355661479e-01 1.130910509483146337e-01 1.138847619684986989e-01 1.108708317871604648e-01 1.046852703238330407e-01 9.650766209897350401e-02 8.827845894519588399e-02 8.283056706077754350e-02 8.329560065180124928e-02 9.131955743754915922e-02 1.059449621098843969e-01 1.247961008136934252e-01 1.455674714141691750e-01 1.664876787085697585e-01 1.862618876172696114e-01 2.039467390782427059e-01 2.188645284059613505e-01 2.305528226133424230e-01 2.387333686309026648e-01 2.432895056244022136e-01 2.442464247805812005e-01 2.417517061025221681e-01 2.360552399704570758e-01 2.274885191043699018e-01 2.164437209331238066e-01 2.033531834774474634e-01 1.886699145219720430e-01 1.728497247822494143e-01 1.563354794276987647e-01 1.395438459574135093e-01 1.228548022896410324e-01 1.066040791857274517e-01 9.107867457004835410e-02 7.651564234595513436e-02 6.310462165691359260e-02 5.099524216313240654e-02 4.031205014279826832e-02 3.118260042347409389e-02 2.378771846348026395e-02 1.842828114478432464e-02 1.548776423932523953e-02 1.500912591295607695e-02 1.630089393004982914e-02 1.845783783231804559e-02 2.090994941961144341e-02 2.340666665796711440e-02 2.586246927433144896e-02 2.826012214248453669e-02 3.060483852705033619e-02 3.290467067786371352e-02 3.516347868361771600e-02 3.737983207488550924e-02 3.954846017327992569e-02 4.166245690220229253e-02 4.371531945570147210e-02 4.570241525470643967e-02 4.762177150252576430e-02 4.947424311515774553e-02 5.126318968486628935e-02 5.299381644152793142e-02 5.467233096050341107e-02 5.630504987875945694e-02 5.789756507445382311e-02 5.945405030404769808e-02 6.097675960210677260e-02 6.246574005364698146e-02 6.391875607912703150e-02 6.533140209566051793e-02 6.669736662113801007e-02 6.800880389664554215e-02 6.925676827393427437e-02 7.043167058331070707e-02
3.357566284887701646e-02 3.051342427708545954e-02 2.719610729127795723e-02 2.366622700775240784e-02 2.001201084958778922e-02 1.642220339528557491e-02 1.331703594173145634e-02 1.155963369093736259e-02 1.220689397328807504e-02 1.529457002567121554e-02 1.995837465895645285e-02 2.551929124858800385e-02 3.162324983170725079e-02 3.807743726097992387e-02 4.475500515131033974e-02 5.155433801744983141e-02 5.838152400198242525e-02 6.514236724133107281e-02 7.173864450573552709e-02 7.806650033170917102e-02 8.401611132645649127e-02 8.947226004167012359e-02 9.431568551469923789e-02 9.842518867536938221e-02 1.016805350723349738e-01 1.039662479157422575e-01 1.051764434391399827e-01 1.052209516411194146e-01 1.040331236459811348e-01 1.015800116337920583e-01 9.787612044053024818e-02 9.300283212712123770e-02 8.713707318304735050e-02 8.059465384115385711e-02 7.389372072913401313e-02 6.783187273740871881e-02 6.351932986407217430e-02 6.220627418678651571e-02 6.476865325893428615e-02 7.119092247279866503e-02 8.064613756491377516e-02 9.200810185061507329e-02 1.042177759326770037e-01 1.163837011729751958e-01 1.277649249111180996e-01 1.377370741055509717e-01 1.457706686347128577e-01 1.514231782375412838e-01 1.543405260987482097e-01 1.542639132636498545e-01 1.510389113461371446e-01 1.446246719848822970e-01 1.351017955295804873e-01 1.226780914778793918e-01 1.076925353860411078e-01 9.062020876811151260e-02 7.208866194261887017e-02 5.294654235680973375e-02 3.458491115583388342e-02 2.072116045639259274e-02 2.097362889022844068e-02 3.252532378570756333e-02 4.511397834041760285e-02 5.556607348094661641e-02 6.279571232020393634e-02 6.627165463714630722e-02 6.574682915934705607e-02 6.120293203182820135e-02 5.284644304452607022e-02 4.114532736078783254e-02 2.704696567471787105e-02 1.395086503253697117e-02 1.765559559161669970e-02 3.473249585202042161e-02 5.351968974729341688e-02 7.160143401440013933e-02 8.780419151389817767e-02 1.012332645116013063e-01 1.111720609507904217e-01 1.170883467421426766e-01 1.186628542611813386e-01 1.158293149905497282e-01 1.088359582621750282e-01 9.836257272173415389e-02 8.577671423526013472e-02 7.367978344147005365e-02 6.660071096916971023e-02 6.971416872650730567e-02 8.395940553254083172e-02 1.056657502412835653e-01 1.309949249746071853e-01 1.573997966000013071e-01 1.832248289201889591e-01 2.073124537498807485e-01 2.288131354117326766e-01 2.471027738628641113e-01 2.617451702442010197e-01 2.724716905136963518e-01 2.791663106241909498e-01 2.818511479225552785e-01 2.806706533431502781e-01 2.758740661530603711e-01 2.677964148274742939e-01 2.568386618730869597e-01 2.434477066719693272e-01 2.280969618532420196e-01 2.112681509101055899e-01 1.934348660176302415e-01 1.750482947906767672e-01 1.565253876120585863e-01 1.382396045446507848e-01 1.205142620130597031e-01 1.036184027229167387e-01 8.776504693633267740e-02 7.311166364812837770e-02 5.976275673940049243e-02 4.777467110230021463e-02 3.716331172879219075e-02 2.791717412881777882e-02 2.002367829388547460e-02 1.353786944990949086e-02 8.800274438138607283e-03 6.862616403517948424e-03 8.158907790831350024e-03 1.089806681192509279e-02 1.389289454902544081e-02 1.682480810946515234e-02 1.963543000040520251e-02 2.232954708965173216e-02 2.492206127518885317e-02 2.742360559093345862e-02 2.983808325807030259e-02 3.216413874067337864e-02 3.439765156600715912e-02 3.653407851023776631e-02 3.857019976315907706e-02 4.050516763039967161e-02 4.234091664285574014e-02 4.408206020313804735e-02 4.573541714840621136e-02 4.730930679014733881e-02 4.881273589212509895e-02 5.025458152001714002e-02 5.164285206918828308e-02 5.298408602665024419e-02 5.428292498916580111e-02 5.554187533280535022e-02 5.676125321598800288e-02 5.793929178301460842e-02 5.907237857917278095e-02 6.015538564880600764e-02
3.604457642507914727e-02 3.339078643902466254e-02 3.044814050464259361e-02 2.722382911189928645e-02 2.374125192039063317e-02 2.005657323730465971e-02 1.630039146677542822e-02 1.279246358189146081e-02 1.032569475760647219e-02 1.028285735389953756e-02 1.312922116932175622e-02 1.782515114967553327e-02 2.350060238540117863e-02 2.974995898477734296e-02 3.637249099725371054e-02 4.324133446068815362e-02 5.025461582686770179e-02 5.731635246552518881e-02 6.432833660932886499e-02 7.118656549055686622e-02 7.777985987256137712e-02 8.398974439701105410e-02 8.969120801938496035e-02 9.475418482619536731e-02 9.904568905789311317e-02 1.024325760454570799e-01 1.047849129514141220e-01 1.059799438893002654e-01 1.059066322618066047e-01 1.044707684945834214e-01 1.016006589562376827e-01 9.725349214356492078e-02 9.142267923894689674e-02 8.414695382784109778e-02 7.552322938459420099e-02 6.572842373785509063e-02 5.506467697034699016e-02 4.407102489944619839e-02 3.383194069518249969e-02 2.672066801647074094e-02 2.638895472003848983e-02 3.317793935027407021e-02 4.352415803828384860e-02 5.478738208118055092e-02 6.564203335957366492e-02 7.532141356507952856e-02 8.329259736030758532e-02 8.915024600147374023e-02 9.258552027942278106e-02 9.338116400043962317e-02 9.141574670419633231e-02 8.667033608858562554e-02 7.923455803468243408e-02 6.931072684342062806e-02 5.721642468159155587e-02 4.339061176287438426e-02 2.843410914088809541e-02 1.350020968833468352e-02 8.153538024133632697e-03 2.102667922921269000e-02 3.477012569772897771e-02 4.690543605703293567e-02 5.665120567038391813e-02 6.346157888286579896e-02 6.694158232489468008e-02 6.685507993457119602e-02 6.315022272453382768e-02 5.600245911439327706e-02 4.591707897506588920e-02 3.408798219550000091e-02 2.396285746872004602e-02 2.427847261005177532e-02 3.699813300632496388e-02 5.432500437080308581e-02 7.233830712224001425e-02 8.928759468532064536e-02 1.040206890961286601e-01 1.156367980420247854e-01 1.234192686647223591e-01 1.268357143943143472e-01 1.255577655249751901e-01 1.194914314845039460e-01 1.088277463152143160e-01 9.415473802833873584e-02 7.676933087085642538e-02 5.965526444173224058e-02 4.990072922844738385e-02 5.686158804018537349e-02 7.859157677713357604e-02 1.072238472661183883e-01 1.383149468606328925e-01 1.696380459487580039e-01 1.998102432468040202e-01 2.278264276867537352e-01 2.529110107587835832e-01 2.744686037969393810e-01 2.920661910662827321e-01 3.054243818725730364e-01 3.144096677022581443e-01 3.190247591193380305e-01 3.193961592627239110e-01 3.157590606171769010e-01 3.084400898994710261e-01 2.978386238861135960e-01 2.844074632588369234e-01 2.686336333590280678e-01 2.510200090646702020e-01 2.320683549941113810e-01 2.122642462237693539e-01 1.920642001028406431e-01 1.718852158092270543e-01 1.520967923869276928e-01 1.330153837841996922e-01 1.149011549858770243e-01 9.795682954896013650e-02 8.232836766716274124e-02 6.810718684342859097e-02 5.533363588642505049e-02 4.400145894803086932e-02 3.406304069629226272e-02 2.543530413161477349e-02 1.800622799111195951e-02 1.164203618628237291e-02 6.195174189538388797e-03 1.514397071300879489e-03 2.559238031406847746e-03 6.149866955191936324e-03 9.383102153763586001e-03 1.235355408904697562e-02 1.513153668719880926e-02 1.776402556298683003e-02 2.027827662291407235e-02 2.268663510765413574e-02 2.499151733482862098e-02 2.718985732623446783e-02 2.927664772075380326e-02 3.124747360228915041e-02 3.310010596961579510e-02 3.483530269960874448e-02 3.645698892455647572e-02 3.797198264660001793e-02 3.938941301444154330e-02 4.071995749068345327e-02 4.197500392353639698e-02 4.316582488515516985e-02 4.430283378011777573e-02 4.539497424619405586e-02 4.644927589905489124e-02 4.747059095673764051e-02 4.846150886383044504e-02 4.942243119052478623e-02
3.844252739184640666e-02 3.609444120800861522e-02 3.343147498808384660e-02 3.044211087797814991e-02 2.711968392128294783e-02 2.346619475807378702e-02 1.950101580249691616e-02 1.528511894206415270e-02 1.100682904332212636e-02 7.368175163222071521e-03 6.725365489422392012e-03 1.031854775932536383e-02 1.582128427006894780e-02 2.209496805020507923e-02 2.880772639297136950e-02 3.581420863674378285e-02 4.301461008704537264e-02 5.031846581201661339e-02 5.763306244577318105e-02 6.485925050263215141e-02 7.189008171651056767e-02 7.861083022870396508e-02 8.489988811047133321e-02 9.063034157092861309e-02 9.567214903903792367e-02 9.989488210391668510e-02 1.031709983844218137e-01 1.053796085748695543e-01 1.064106858642392406e-01 1.061696494374881339e-01 1.045822395658165954e-01 1.015995968043713615e-01 9.720347469155009301e-02 9.141158028499479782e-02 8.428320965143466792e-02 7.592577543714307264e-02 6.650392104832232587e-02 5.625592645440579548e-02 4.553123852067671867e-02 3.489364111784154510e-02 2.543799689293597607e-02 1.957929751119105027e-02 2.041407468325647998e-02 2.656552727732193475e-02 3.435401704902302233e-02 4.181819022828626303e-02 4.805904662730301619e-02 5.257554988854008099e-02 5.505201306157922470e-02 5.529710245429909216e-02 5.322992869451584341e-02 4.888380498142431974e-02 4.242324624179912712e-02 3.419185534208062094e-02 2.488538654478701304e-02 1.637515376928810537e-02 1.443299868805875998e-02 2.209405045204633489e-02 3.314598366393661094e-02 4.437899225216355992e-02 5.455203969851820517e-02 6.290260183261159321e-02 6.885583697689307003e-02 7.197610049616277872e-02 7.197393720027814301e-02 6.873318805914574448e-02 6.235963423579283377e-02 5.328624722262437219e-02 4.256895652863492557e-02 3.282621388426540388e-02 2.993059036011246760e-02 3.830464044269271673e-02 5.374279254649108606e-02 7.156332870894858977e-02 8.935587327379779232e-02 1.056685936878100501e-01 1.194213701543619111e-01 1.297414335376198269e-01 1.359270726049816025e-01 1.374501994477015654e-01 1.339708254651572061e-01 1.253563723959390808e-01 1.117104091812317346e-01 9.343781611467751047e-02 7.146279295262353282e-02 4.823035259377152911e-02 3.317057286495098817e-02 4.524215978880902211e-02 7.489910356681053760e-02 1.095453414861771169e-01 1.454743748580872575e-01 1.810385254342236905e-01 2.151144006549968180e-01 2.468040746690724485e-01 2.753669562480338118e-01 3.002058083432391777e-01 3.208660276441834824e-01 3.370363288609130037e-01 3.485469438484116167e-01 3.553641355577129568e-01 3.575809155445631160e-01 3.554043631223970934e-01 3.491402013063623633e-01 3.391754081435740531e-01 3.259596814302191392e-01 3.099865551787364115e-01 2.917749033521818691e-01 2.718514725235378071e-01 2.507349707243723969e-01 2.289221141393467107e-01 2.068759046864102336e-01 1.850162868872730348e-01 1.637132174565523457e-01 1.432820800754892598e-01 1.239812940245898915e-01 1.060119010245076654e-01 8.951887189057713967e-02 7.459385672323451399e-02 6.127911650588730580e-02 4.957243704417630542e-02 3.943297786195885252e-02 3.078834300655028042e-02 2.354390624738958784e-02 1.759714626917130431e-02 1.286371362131723262e-02 9.328677461272477309e-03 7.121361824551492720e-03 6.440852618866134936e-03 7.100151388692253589e-03 8.524088865714153987e-03 1.028837726798129126e-02 1.220081648824721324e-02 1.417751076385384730e-02 1.617227845666497840e-02 1.815136609749704380e-02 2.008629822672381576e-02 2.195279833441169184e-02 2.373132844067465594e-02 2.540771950637370560e-02 2.697344603925699164e-02 2.842548415066658771e-02 2.976581652133010458e-02 3.100067663267220761e-02 3.213962231228417038e-02 3.319451890256786691e-02 3.417850284034756880e-02 3.510498836215755758e-02 3.598677226941594809e-02 3.683528250842776214e-02 3.766000451935878207e-02 3.846810469534434757e-02
4.060412644231585488e-02 3.848859111453581394e-02 3.604702268880755761e-02 3.326087424066086207e-02 3.011337727338958548e-02 2.659023078599960163e-02 2.268047828327038329e-02 1.837781448507585375e-02 1.368334042104232991e-02 8.616082598525559577e-03 3.325022205166075929e-03 3.249886657039518286e-03 9.257243369785395082e-03 1.577477418217501301e-02 2.260698655150434819e-02 2.968672115224159011e-02 3.695047256541211106e-02 4.432791905310917713e-02 5.173996800516522665e-02 5.909857811847724768e-02 6.630732141237002941e-02 7.326246992263540925e-02 7.985456723351382069e-02 8.597048882816694937e-02 9.149600340134098064e-02 9.631884317874929435e-02 1.003322821480753108e-01 1.034392099896103423e-01 1.055566784170829664e-01 1.066208874217024483e-01 1.065925731363821516e-01 1.054627570886025323e-01 1.032588149061176297e-01 1.000508066871383522e-01 9.595794040813998560e-02 9.115481398325007978e-02 8.587648424776721245e-02 8.042004652558855382e-02 7.513778825750273838e-02 7.041326787378607288e-02 6.660985724838501543e-02 6.398944740954803923e-02 6.262399503078157348e-02 6.234872082938357207e-02 6.279390429849879274e-02 6.347917983922186924e-02 6.391834851100576531e-02 6.369751141141374862e-02 6.252243739386971477e-02 6.024900458956811145e-02 5.691288697045929906e-02 5.277211517862746143e-02 4.837013505235945171e-02 4.459705713217344825e-02 4.262435803349376440e-02 4.347643622942144737e-02 4.735757846299908785e-02 5.351314711939901547e-02 6.076673580381612011e-02 6.799372181587294561e-02 7.426641083197416116e-02 7.885005383585642902e-02 8.118045566042718375e-02 8.085729225031405842e-02 7.765590022366762601e-02 7.156073120639885876e-02 6.284127617735137117e-02 5.224577652044930243e-02 4.155294669701809634e-02 3.484810746394537834e-02 3.783779717864068498e-02 5.035972147633999835e-02 6.757029015445660536e-02 8.611935621714678080e-02 1.041159605952042405e-01 1.202714020655934052e-01 1.335711266701985200e-01 1.431774269429817170e-01 1.484091041156799518e-01 1.487462001397227562e-01 1.438415556982104715e-01 1.335325301894571548e-01 1.178518793563246292e-01 9.704432127735858338e-02 7.162470258078158791e-02 4.273873838697880845e-02 1.744232179885721323e-02 3.555155474059939341e-02 7.228367895879267424e-02 1.116163508160983725e-01 1.514805687619505681e-01 1.907226673299480535e-01 2.283785011543239540e-01 2.635935978348717956e-01 2.956207921078136680e-01 3.238309891194837142e-01 3.477240772657407830e-01 3.669363979934827658e-01 3.812436742416579483e-01 3.905592116106285094e-01 3.949276289013158858e-01 3.945146344996786625e-01 3.895935281788023841e-01 3.805292038634452423e-01 3.677604705753058645e-01 3.517815042851168417e-01 3.331232000373436919e-01 3.123351190423470092e-01 2.899686273641938761e-01 2.665617093726572184e-01 2.426258179886088828e-01 2.186350019771842457e-01 1.950174341714675796e-01 1.721493582691746849e-01 1.503513788195458556e-01 1.298869401213689212e-01 1.109627726732270864e-01 9.373102275487898982e-02 7.829270377790163715e-02 6.470198107411821720e-02 5.297056104423523287e-02 4.307102051738602444e-02 3.493730133670324561e-02 2.846034744765832056e-02 2.347879765788797243e-02 1.977132074319719324e-02 1.706589816646026520e-02 1.507784488725938225e-02 1.356498304294325580e-02 1.237074246908551230e-02 1.143737318128574924e-02 1.079088711717915774e-02 1.050313542948360691e-02 1.063691545914753102e-02 1.119696842224589262e-02 1.211981826142912062e-02 1.330293643726559311e-02 1.464036121668515350e-02 1.604270146677395231e-02 1.744246433913817368e-02 1.879247566132059843e-02 2.006242015631417089e-02 2.123543770689223509e-02 2.230523395320381519e-02 2.327367767664873660e-02 2.414875926639143550e-02 2.494280219177704913e-02 2.567086012687382068e-02 2.634927059486309731e-02 2.699436622348561424e-02 2.762136564901868097e-02
4.241816472959811235e-02 4.048994977218583341e-02 3.824137404240772475e-02 3.565456016396592598e-02 3.271406203401590329e-02 2.940792295958172958e-02 2.572931857350773191e-02 2.167964816778107998e-02 1.727601542081688701e-02 1.257585507914517862e-02 7.799061536411518863e-03 4.339325693271408810e-03 6.682889213642569798e-03 1.226334621439777346e-02 1.862760302121433537e-02 2.536876849750862098e-02 3.235146746676636348e-02 3.948584666139613730e-02 4.668984197123880048e-02 5.388008442637275824e-02 6.096968966341665547e-02 6.786840811108119098e-02 7.448390433164510382e-02 8.072376153856744563e-02 8.649805267533478004e-02 9.172239414825289483e-02 9.632141202653927980e-02 1.002325361030780987e-01 1.034100039410416200e-01 1.058289051735404745e-01 1.074890215254584447e-01 1.084181134303723593e-01 1.086741635437705467e-01 1.083459128357561752e-01 1.075508415779333621e-01 1.064296287835574117e-01 1.051362166582866381e-01 1.038231269825628522e-01 1.026228124639751021e-01 1.016275141342166816e-01 1.008717721134673728e-01 1.003223945476369450e-01 9.987951051478620446e-02 9.938953992026849926e-02 9.866788696912853762e-02 9.752744339264597662e-02 9.580911676741551974e-02 9.341195405571560417e-02 9.032191241475813481e-02 8.663893228786472001e-02 8.260063035802253650e-02 7.859595648437386894e-02 7.515169183243722295e-02 7.286210178047473895e-02 7.223845527783921694e-02 7.351298744422313236e-02 7.651215074858128129e-02 8.069337802450257668e-02 8.530351287787529824e-02 8.954283136413472566e-02 9.267111548133515064e-02 9.406072799349124436e-02 9.322279327623342327e-02 8.982657318131687108e-02 8.372515399370626665e-02 7.500342081584235321e-02 6.408808179841006536e-02 5.204222006678835277e-02 4.138053841034061708e-02 3.731201249372532308e-02 4.433378987996663273e-02 5.959791092396606038e-02 7.836070286056195933e-02 9.783847700184077067e-02 1.163851217369893665e-01 1.328152462652919252e-01 1.461681030656573066e-01 1.556384557349716480e-01 1.605641388308490791e-01 1.604324931951196520e-01 1.548915449081018636e-01 1.437599462399833106e-01 1.270328712922638159e-01 1.048825304146466797e-01 7.765288510497718455e-02 4.584962315329063620e-02 1.015960777335458455e-02 2.883543016489668182e-02 7.003489390039853435e-02 1.126261074117706207e-01 1.556431086687371790e-01 1.981244775806832170e-01 2.391380481034053318e-01 2.778088337420530629e-01 3.133443691963412325e-01 3.450561957747807496e-01 3.723767616860738094e-01 3.948712980865440869e-01 4.122444879537555673e-01 4.243419857930056383e-01 4.311470659336006928e-01 4.327728670600732852e-01 4.294508533687128038e-01 4.215162235630364185e-01 4.093910658181933448e-01 3.935660805908072213e-01 3.745816768940808394e-01 3.530091965522134112e-01 3.294329416048621950e-01 3.044335799546404320e-01 2.785733913737853951e-01 2.523836977499880896e-01 2.263547048874081091e-01 2.009278739297767347e-01 1.764908419877360690e-01 1.533748232559971336e-01 1.318543350376967793e-01 1.121489812768712013e-01 9.442682548706542167e-02 7.880845853350916530e-02 6.536997225596076488e-02 5.414144314301962135e-02 4.509566983004353186e-02 3.812292616380455468e-02 3.299834231351637254e-02 2.936988317414721342e-02 2.679996461165481958e-02 2.485303579998574680e-02 2.317626196345917364e-02 2.153379611827457851e-02 1.979944478005577976e-02 1.793190510613975816e-02 1.595036415831552548e-02 1.391790117202051230e-02 1.193474820413120696e-02 1.014115653954895425e-02 8.722944676621557231e-03 7.888719457287951195e-03 7.768074773291738615e-03 8.291678451617467624e-03 9.236877770188453921e-03 1.037854013287124733e-02 1.156061910298073446e-02 1.269134977632451269e-02 1.372214085306488682e-02 1.463162265083658466e-02 1.541592242516008973e-02 1.608281615824813660e-02 1.664797058357953691e-02 1.713225670948366475e-02 1.755959230380219060e-02
4.382209537857455900e-02 4.206045400810389662e-02 4.000050953348711219e-02 3.762979902622180101e-02 3.494026534835889541e-02 3.193044067765368060e-02 2.860920591055195542e-02 2.500305537391383018e-02 2.117197218848210563e-02 1.724869031938241690e-02 1.354571504930983904e-02 1.082559701323418042e-02 1.047697650507699134e-02 1.311284524618155749e-02 1.770688301338033815e-02 2.329798112579152883e-02 2.942553227547299241e-02 3.586285975884900834e-02 4.247167675395432246e-02 4.914850842349721693e-02 5.580498198143347965e-02 6.236057306927335342e-02 6.874043924587898424e-02 7.487559491452466798e-02 8.070427575282083932e-02 8.617392182895841635e-02 9.124341947603145653e-02 9.588530314344670402e-02 1.000876137570868435e-01 1.038550782236508097e-01 1.072092416978272511e-01 1.101871769972935927e-01 1.128384464990055402e-01 1.152201360018602627e-01 1.173900428031595528e-01 1.193984761714315251e-01 1.212795591110754079e-01 1.230432894084067530e-01 1.246697820693247888e-01 1.261069708987052340e-01 1.272725985558167683e-01 1.280607015028812912e-01 1.283521959012463853e-01 1.280287588709580482e-01 1.269890380435350075e-01 1.251662557105639451e-01 1.225463608630088103e-01 1.191858187093795818e-01 1.152276235646790131e-01 1.109127559357262760e-01 1.065816037017390250e-01 1.026559331207390346e-01 9.958928472740445625e-02 9.777904437819853745e-02 9.745454286157888280e-02 9.858491959629428480e-02 1.008563573447248674e-01 1.037303767641636343e-01 1.065468231647653530e-01 1.086241138014132773e-01 1.093324075422047736e-01 1.081398380241896245e-01 1.046422061638567907e-01 9.858734099508617565e-02 8.990570668576053359e-02 7.876711906826094900e-02 6.571692359412485696e-02 5.206081610808849236e-02 4.095073257851956916e-02 3.858700424402898566e-02 4.843408608463808940e-02 6.585943894008075561e-02 8.611263298707934333e-02 1.066799459561916658e-01 1.260586741950338874e-01 1.431383226732694802e-01 1.570018791121232105e-01 1.668697721029024084e-01 1.720917462460218039e-01 1.721550770438930733e-01 1.666973590889125056e-01 1.555190121952009230e-01 1.385938180062127600e-01 1.160790121730218005e-01 8.833647400545768802e-02 5.604236887566106662e-02 2.159282058065914792e-02 2.628584369347290381e-02 6.749858851082640721e-02 1.120038577218629428e-01 1.575382708818330868e-01 2.029336174881311572e-01 2.471617516807845250e-01 2.892690036330887726e-01 3.283836374354592302e-01 3.637340254463656275e-01 3.946664294245739724e-01 4.206592568562103063e-01 4.413326424805713022e-01 4.564529504789301972e-01 4.659322013806609375e-01 4.698227115691384070e-01 4.683074479719488425e-01 4.616867606701812732e-01 4.503622655349107662e-01 4.348187096019018316e-01 4.156046667798570238e-01 3.933128854684594944e-01 3.685610492406154459e-01 3.419736247068797530e-01 3.141653655985440774e-01 2.857269278005180047e-01 2.572129350672093806e-01 2.291327270159983220e-01 2.019439250118267026e-01 1.760488677141301972e-01 1.517938831137484457e-01 1.294712313696010919e-01 1.093232457205105396e-01 9.154741439234162503e-02 7.629928693252015226e-02 6.368644928031019781e-02 5.374240311305237411e-02 4.637205574438759553e-02 4.128720408904044264e-02 3.799388911948700653e-02 3.588230758900295275e-02 3.437345498419076134e-02 3.302382987624065402e-02 3.155046086643317760e-02 2.980535955865227724e-02 2.773637917361516242e-02 2.535290704758834737e-02 2.270074350396549326e-02 1.984503760827613719e-02 1.685909145659060873e-02 1.381720628669582014e-02 1.079037510649713365e-02 7.844393271303123916e-03 5.042035313344501654e-03 2.468234157303753930e-03 8.565886370875928912e-04 2.472587853029106601e-03 4.349529072488539025e-03 6.002536364264204026e-03 7.398060425652871162e-03 8.534071013279943829e-03 9.419484724777290804e-03 1.007044612596241957e-02 1.050907571200175930e-02 1.076289087076109756e-02
4.479720800443505457e-02 4.320252435710186800e-02 4.134634223370083073e-02 3.922399396016962303e-02 3.683702885231211061e-02 3.419600470015850963e-02 3.132501377823641853e-02 2.826947832484524512e-02 2.511025913633403023e-02 2.198973396875944855e-02 1.915742108346904504e-02 1.702872574244613732e-02 1.617168900960645750e-02 1.703912552415063481e-02 1.960420580180351549e-02 2.345781710324334329e-02 2.816749980143769955e-02 3.342382207452164466e-02 3.902382190022057884e-02 4.483008389867635529e-02 5.074340524919199874e-02 5.668818247942142979e-02 6.260525193867153004e-02 6.844864846693295146e-02 7.418429474808288515e-02 7.978948795960336127e-02 8.525247828151372165e-02 9.057165465373477609e-02 9.575399173074775061e-02 1.008125366344798240e-01 1.057628606139714156e-01 1.106185806903599578e-01 1.153862586445085631e-01 1.200601775250933340e-01 1.246176352698577933e-01 1.290154406214542859e-01 1.331882291794790063e-01 1.370490500593978811e-01 1.404924477173902786e-01 1.434000327051749013e-01 1.456483447908939466e-01 1.471186849150783460e-01 1.477085260174336723e-01 1.473440826046505114e-01 1.459935832630279984e-01 1.436806858109596630e-01 1.404972006222031944e-01 1.366136831489709880e-01 1.322853035558273771e-01 1.278485464244369929e-01 1.237020858326906420e-01 1.202643561017716217e-01 1.179046347298772085e-01 1.168573371250263282e-01 1.171466866641809323e-01 1.185552489784706814e-01 1.206518784105613251e-01 1.228639058027076875e-01 1.245618246913908489e-01 1.251315853187250082e-01 1.240260495199961011e-01 1.207988029382140033e-01 1.151275978730124383e-01 1.068352720049024762e-01 9.591809893848714241e-02 8.260215102727526404e-02 6.748797731003265687e-02 5.199115735553674900e-02 3.971055370920492655e-02 3.800299689998747066e-02 4.991915831872356657e-02 6.921190919857873880e-02 9.092763052489068187e-02 1.126997557554013929e-01 1.331298035294568305e-01 1.511687413903949340e-01 1.659346852580709242e-01 1.766641383834893775e-01 1.827070023023114054e-01 1.835369945655949964e-01 1.787672433204105238e-01 1.681672135303738380e-01 1.516807610722569755e-01 1.294509263109756281e-01 1.018779185380985913e-01 6.985578073775984553e-02 3.655704833142722765e-02 2.805069444333451942e-02 6.418038692358436770e-02 1.094027913845492528e-01 1.569660394452496444e-01 2.050482155303174903e-01 2.524043989554058953e-01 2.979524135782192218e-01 3.407137347504312630e-01 3.798150194137896452e-01 4.145022732435361679e-01 4.441557632143046108e-01 4.683017795768070202e-01 4.866197653656985089e-01 4.989443082615683256e-01 5.052620088979514756e-01 5.057035745187905551e-01 5.005317215708479095e-01 4.901256334468771514e-01 4.749628210752736557e-01 4.555992807997710781e-01 4.326488422528515509e-01 4.067625560835921306e-01 3.786088961610205583e-01 3.488554530244325491e-01 3.181526854001711646e-01 2.871201854085386751e-01 2.563358113811040062e-01 2.263279595031164881e-01 1.975711865862681271e-01 1.704853503681770799e-01 1.454383423459528757e-01 1.227521575803951076e-01 1.027109372613746047e-01 8.556648310890295483e-02 7.152964671006679931e-02 6.072584740395294695e-02 5.309639132312164722e-02 4.828188893209114929e-02 4.560900898327089475e-02 4.425550775050770408e-02 4.347711339588675866e-02 4.273568570694278451e-02 4.170721465202968659e-02 4.023377501965303554e-02 3.826965018514416617e-02 3.583940667955930887e-02 3.300924336083139315e-02 2.986852520199215905e-02 2.651846922455235525e-02 2.306603126842105000e-02 1.962222298413694027e-02 1.630539481907888541e-02 1.325166852788642324e-02 1.063548317910460728e-02 8.692321962704642815e-03 7.678743804922646791e-03 7.664202273364011282e-03 8.374421114483634326e-03 9.412184795105060439e-03 1.049071417619041637e-02 1.145160298895888870e-02 1.221560052629970528e-02 1.274650207865548300e-02 1.303191789432258350e-02
4.536495450542908647e-02 4.395575601714483277e-02 4.233408547089943796e-02 4.050331411001757698e-02 3.847368279799404794e-02 3.626474056269620577e-02 3.390888500598373406e-02 3.145659826975095302e-02 2.898414976031244913e-02 2.660433058000965384e-02 2.447902425666855647e-02 2.282653583807523270e-02 2.190513406742838898e-02 2.195016946556239967e-02 2.308002541346131434e-02 2.524862227378747367e-02 2.829232696873571970e-02 3.201523298186727956e-02 3.624461109084702037e-02 4.084770921538571908e-02 4.572922053764211930e-02 5.082385012884807485e-02 5.608941811982235542e-02 6.150145857579603081e-02 6.704887708486124975e-02 7.273003363981839220e-02 7.854877282836014718e-02 8.451015339417004835e-02 9.061585655263088013e-02 9.685945031697726360e-02 1.032218358576665468e-01 1.096672845830503618e-01 1.161404836449110439e-01 1.225649503003286012e-01 1.288430731579245092e-01 1.348579184266681386e-01 1.404768266402575128e-01 1.455567352725284647e-01 1.499510994562587018e-01 1.535182423288762033e-01 1.561309391541244040e-01 1.576870135250820482e-01 1.581206841868210977e-01 1.574143225666294610e-01 1.556101188727039009e-01 1.528208273228091330e-01 1.492381379730598201e-01 1.451361427682974214e-01 1.408657664710173396e-01 1.368343367315218162e-01 1.334642185151892757e-01 1.311285802155205960e-01 1.300732322499811577e-01 1.303475517821464369e-01 1.317727524097825897e-01 1.339620434968697704e-01 1.363822568097517729e-01 1.384307834662150405e-01 1.395046490597575128e-01 1.390514872601341934e-01 1.366030040230505893e-01 1.317961819903884224e-01 1.243880852704305345e-01 1.142700335000286782e-01 1.014892240463897977e-01 8.629636218673598924e-02 6.927762013618013470e-02 5.179289036746431013e-02 3.757093604676964987e-02 3.540232701007588884e-02 4.887342476883917847e-02 6.985725025756277240e-02 9.299919733404737876e-02 1.160392448726507986e-01 1.376737574221637561e-01 1.569095489115585051e-01 1.728917667436030425e-01 1.848613046787235537e-01 1.921532970146403729e-01 1.942105355425631785e-01 1.906026902642670162e-01 1.810480799203827429e-01 1.654384028733612011e-01 1.438733623480126789e-01 1.167345730161956502e-01 8.493954249821610014e-02 5.136292793516725186e-02 3.275934532379792818e-02 5.978441116194101179e-02 1.046674365468586582e-01 1.539126174912759104e-01 2.045371167017387415e-01 2.549684762116376513e-01 3.039578465726814338e-01 3.504013845709758046e-01 3.933126959341796125e-01 4.318296477541141987e-01 4.652285778492997181e-01 4.929376318681763514e-01 5.145461727285006726e-01 5.298090823197953991e-01 5.386456408065968260e-01 5.411331639068535093e-01 5.374959021317733399e-01 5.280899259858032879e-01 5.133848633074878931e-01 4.939434316706979300e-01 4.703997289843588892e-01 4.434372180501919281e-01 4.137672758610269619e-01 3.821090871253995380e-01 3.491715564113501147e-01 3.156378082171890642e-01 2.821527544557197453e-01 2.493141509085242125e-01 2.176675539816523841e-01 1.877056307066862217e-01 1.598723200793104038e-01 1.345721581424568769e-01 1.121838552831782854e-01 9.307268008105909485e-02 7.758377260184515234e-02 6.597659248890987149e-02 5.825941810394393711e-02 5.398650275042848889e-02 5.224653515726549596e-02 5.194957239549707201e-02 5.216250135835433926e-02 5.225198285068078513e-02 5.186025805860165067e-02 5.082735182215528807e-02 4.912067065852052800e-02 4.678550820094250218e-02 4.391323327762269857e-02 4.062164053121462837e-02 3.704334026224487958e-02 3.331966712890389870e-02 2.959867507585630525e-02 2.603619883433242257e-02 2.279824066566262658e-02 2.005993322892371533e-02 1.799035674849512600e-02 1.671011569545332448e-02 1.623039389118404244e-02 1.642569161531642896e-02 1.708083229681650952e-02 1.797156178680912528e-02 1.891603332348523389e-02 1.978633007044671571e-02 2.050014762259301862e-02 2.100859020269901789e-02
4.558387055942870331e-02 4.439380869746276104e-02 4.304898021540700531e-02 4.155895749189787713e-02 3.993911080884703091e-02 3.821189641495346956e-02 3.640843755344069094e-02 3.457043073995016286e-02 3.275231835584126866e-02 3.102343364107932114e-02 2.946933993293162496e-02 2.819081035005270228e-02 2.729814309118127821e-02 2.689888529041522744e-02 2.708011886680902411e-02 2.789181129266318435e-02 2.934037207778547943e-02 3.139644475392684014e-02 3.401185396277672107e-02 3.713665286443001284e-02 4.073040066724091524e-02 4.476672131565864049e-02 4.923280096504540487e-02 5.412582123901237691e-02 5.944780617303007525e-02 6.519984129941723550e-02 7.137630942544942458e-02 7.795961914717781938e-02 8.491579072291081942e-02 9.219116358128079391e-02 9.971039310800865196e-02 1.073758211266819668e-01 1.150682439830972154e-01 1.226490658740049949e-01 1.299638072916640963e-01 1.368469302613983807e-01 1.431279351976229575e-01 1.486386731650042314e-01 1.532217993351726315e-01 1.567402670336504045e-01 1.590877241622711269e-01 1.601996163620815761e-01 1.600647023607651709e-01 1.587364999872899751e-01 1.563438187876256269e-01 1.530988561755175781e-01 1.493001694142213065e-01 1.453261375303498693e-01 1.416127843404498821e-01 1.386097536989106815e-01 1.367129172625311251e-01 1.361837284804351678e-01 1.370797167147211615e-01 1.392247040303691286e-01 1.422319722187076474e-01 1.455680957478195370e-01 1.486303557639935269e-01 1.508147545728124039e-01 1.515649225092329799e-01 1.504027844053306140e-01 1.469461154256949675e-01 1.409182639575548845e-01 1.321542952889398215e-01 1.206074857111193444e-01 1.063620745856175692e-01 8.966669806459282022e-02 7.103601558529910875e-02 5.161898924245780090e-02 3.481638048224349608e-02 3.090265611446213478e-02 4.554471157106114443e-02 6.809909061464920754e-02 9.260146825763172773e-02 1.169138891071074410e-01 1.398358823852566546e-01 1.604284051832923497e-01 1.778552555654910050e-01 1.913486481264703165e-01 2.002126757044119520e-01 2.038409434539810439e-01 2.017402564653217600e-01 1.935573361162256090e-01 1.791087419337578368e-01 1.584199179142814773e-01 1.317979426371191087e-01 1.000458191695342142e-01 6.545596684767807094e-02 3.894466373739802201e-02 5.421915654909064547e-02 9.780063352074050420e-02 1.485204767262371106e-01 2.016085156295286396e-01 2.550705265945337752e-01 3.074702485496251247e-01 3.575722170519894383e-01 4.042747083011943854e-01 4.466068101839192894e-01 4.837412092198235536e-01 5.150087682426487401e-01 5.399099698061218255e-01 5.581213051733333597e-01 5.694959597856796840e-01 5.740588155799936088e-01 5.719962039781648633e-01 5.636411176501988640e-01 5.494547679501541326e-01 5.300054777423792718e-01 5.059459382415637529e-01 4.779898441326350667e-01 4.468888649699725990e-01 4.134108254782447034e-01 3.783198675355370910e-01 3.423592694520044555e-01 3.062375245713396810e-01 2.706182579045715575e-01 2.361146205154769084e-01 2.032889828955141698e-01 1.726590505263844999e-01 1.447117440426952117e-01 1.199253149204164010e-01 9.879460769452758084e-02 8.183470336843375048e-02 6.949443699588797596e-02 6.189142417982129718e-02 5.846805570695345899e-02 5.799193664189930542e-02 5.904138679245164029e-02 6.047870387611883197e-02 6.158429201495743688e-02 6.197908228164783484e-02 6.151025343740063739e-02 6.016394531954056407e-02 5.800908864690474537e-02 5.516311681515650295e-02 5.177138769095621790e-02 4.799511743810310621e-02 4.400478038918769624e-02 3.997707885847945342e-02 3.609383934025199581e-02 3.254044012707017763e-02 2.949949114305204859e-02 2.713352090729736349e-02 2.555289597331020582e-02 2.477832761563113217e-02 2.472419485694520025e-02 2.522252051716993015e-02 2.607378391282953733e-02 2.709216220234169845e-02 2.812824034888629365e-02 2.907283896743524665e-02 2.985174706810881165e-02
4.554612019102443482e-02 4.462021446094022181e-02 4.360108497363111152e-02 4.250072013568273466e-02 4.133409337953652951e-02 4.011909288972576038e-02 3.887632494929819243e-02 3.762879048041466168e-02 3.640146217564025483e-02 3.522083357456906594e-02 3.411457112289948551e-02 3.311146668131586396e-02 3.224193771750642756e-02 3.153931350613884549e-02 3.104202009778928018e-02 3.079647772343459960e-02 3.086003825844278736e-02 3.130272411835905572e-02 3.220619592111408080e-02 3.365875743626649957e-02 3.574659166029939272e-02 3.854330208956763953e-02 4.210086337480392626e-02 4.644427692416604886e-02 5.157019217907955061e-02 5.744811955817177157e-02 6.402253747455165234e-02 7.121481996107981161e-02 7.892469213874540868e-02 8.703141551152851485e-02 9.539508319848431783e-02 1.038583970587421274e-01 1.122492211569405401e-01 1.203841200410723927e-01 1.280730163944912015e-01 1.351250428052153396e-01 1.413556132272950905e-01 1.465946974593134999e-01 1.506962432860781687e-01 1.535486508600169830e-01 1.550861512048373747e-01 1.553008490781476736e-01 1.542550029326619221e-01 1.520927204225527574e-01 1.490494586330478599e-01 1.454562878150722216e-01 1.417336861776549994e-01 1.383672573100853675e-01 1.358574705661454995e-01 1.346415874330220697e-01 1.350011733109377776e-01 1.369863502458137094e-01 1.403905125067000381e-01 1.447864975542390853e-01 1.496039112947370187e-01 1.542141384587162323e-01 1.579992276270572316e-01 1.603975217182626589e-01 1.609295133053168236e-01 1.592103364143570565e-01 1.549543081115495047e-01 1.479751831963472541e-01 1.381846485340667008e-01 1.255914667902787163e-01 1.103051483129376259e-01 9.255366481962805369e-02 7.274675531690391606e-02 5.172513741184820574e-02 3.206714205902833764e-02 2.479973803833388987e-02 4.029424968213136948e-02 6.432658135680294209e-02 9.007737694716734522e-02 1.156013624841987220e-01 1.398203893389752261e-01 1.618486220549670840e-01 1.808590961106495976e-01 1.960616211636041217e-01 2.067134308382886643e-01 2.121425148540256322e-01 2.117766732834772958e-01 2.051753337932395449e-01 1.920636447629031629e-01 1.723727396635725273e-01 1.463035824022863030e-01 1.144875807573492721e-01 7.863590451124807812e-02 4.579401997551032361e-02 4.760572599965746943e-02 8.893564121481692397e-02 1.410653657986568332e-01 1.965823643368020401e-01 2.530099541397357044e-01 3.087294246778098938e-01 3.623825853934639629e-01 4.127601231325814801e-01 4.587890701948638128e-01 4.995445195487215884e-01 5.342655654264054643e-01 5.623687376501281809e-01 5.834563560068629640e-01 5.973188811889759142e-01 6.039311597055732062e-01 6.034429473854784343e-01 5.961644134575884157e-01 5.825475346669974908e-01 5.631644120976766477e-01 5.386835969831481608e-01 5.098455078164799703e-01 4.774379719653228382e-01 4.422728448592431194e-01 4.051645652733973368e-01 3.669114168269825282e-01 3.282802107681895287e-01 2.899951224879812606e-01 2.527315631260627082e-01 2.171163353688048137e-01 1.837360080659785067e-01 1.531564001247305296e-01 1.259563168770230779e-01 1.027733236020107049e-01 8.433140947019764078e-02 7.133979688243155537e-02 6.408283002664540151e-02 6.184877695016181842e-02 6.297149086936322526e-02 6.563275203704654892e-02 6.849048256899481490e-02 7.075935735539558291e-02 7.205604115041228108e-02 7.224496112345817067e-02 7.133605341384385845e-02 6.942384090221200010e-02 6.665182594423391116e-02 6.319157557633303668e-02 5.923048094619616510e-02 5.496484384334707901e-02 5.059622675612827220e-02 4.632931350767535705e-02 4.236899761983790869e-02 3.891320179176970678e-02 3.613702590804576675e-02 3.416608416987926972e-02 3.304555857176336153e-02 3.272261044158364385e-02 3.305841628782967001e-02 3.386615406836007702e-02 3.495350135124010438e-02 3.615154526077845459e-02 3.732658945322028105e-02 3.838040217031201545e-02
4.537237578671968197e-02 4.476171975506400280e-02 4.411694876465905440e-02 4.344723862617316801e-02 4.276084159959284148e-02 4.206414510988435579e-02 4.136070019153582911e-02 4.065034708184150219e-02 3.992860647413661035e-02 3.918653770485810983e-02 3.841128704709696057e-02 3.758756522222105739e-02 3.670031703652689575e-02 3.573889665643784769e-02 3.470315006717202000e-02 3.361189961765514295e-02 3.251426597599148260e-02 3.150358879749591556e-02 3.073142631221393445e-02 3.041402875573193804e-02 3.081719510254008962e-02 3.220731870913579736e-02 3.478023123681989182e-02 3.861012381806853272e-02 4.365104490229410050e-02 4.977637337764302672e-02 5.682005394774079787e-02 6.460101270662048367e-02 7.293233545407486196e-02 8.162266193923799207e-02 9.047531161613095452e-02 9.928785855095834112e-02 1.078531889026748403e-01 1.159623191406972675e-01 1.234089727982198154e-01 1.299958292145441396e-01 1.355423427740060083e-01 1.398940368720419103e-01 1.429331855007947016e-01 1.445907945608057021e-01 1.448597582596920785e-01 1.438089268601127346e-01 1.415974322110539751e-01 1.384876886058827583e-01 1.348535661909727734e-01 1.311769171040973736e-01 1.280214779761388866e-01 1.259716690305884568e-01 1.255325347292111648e-01 1.270114061205741274e-01 1.304290023980604063e-01 1.355056887626598094e-01 1.417267259817790725e-01 1.484468073716578018e-01 1.549880711950405721e-01 1.607088246851296198e-01 1.650426822393978865e-01 1.675168837997161320e-01 1.677582779466216256e-01 1.654924391329817002e-01 1.605388936353118190e-01 1.528041162814292031e-01 1.422735788778660693e-01 1.290043894939595093e-01 1.131210244503039614e-01 9.481949166228567649e-02 7.439600115785152679e-02 5.237164550080335851e-02 3.022914946442238973e-02 1.758420616746801668e-02 3.358975822735083688e-02 5.900738254991148152e-02 8.582690087849453864e-02 1.124289437083390436e-01 1.378789907016768901e-01 1.613403641684453549e-01 1.819839156185750206e-01 1.989832545676561149e-01 2.115348611429506975e-01 2.188884501599704657e-01 2.203820876474033019e-01 2.154791790017552555e-01 2.038061149349884027e-01 1.851923645202392110e-01 1.597236472080924841e-01 1.278531109825549184e-01 9.079776557022391226e-02 5.295998902483502191e-02 4.032843427349033089e-02 7.831607656285459462e-02 1.319399010915123238e-01 1.898647627412331229e-01 2.491392988734688618e-01 3.080017817911415157e-01 3.649964013276992270e-01 4.188232718923561859e-01 4.683203545884202512e-01 5.124758567241685103e-01 5.504462033592510961e-01 5.815716529715025951e-01 6.053866122090379998e-01 6.216235867272650317e-01 6.302106090606920397e-01 6.312625110690245345e-01 6.250667500069557736e-01 6.120647221293470386e-01 5.928296342915470030e-01 5.680420678607587259e-01 5.384643729477835983e-01 5.049149874872589372e-01 4.682437000218696577e-01 4.293087854204246101e-01 3.889568628335061118e-01 3.480062885066800837e-01 3.072349551693953074e-01 2.673736136448162659e-01 2.291064163917380103e-01 1.930815600261415743e-01 1.599369506733245017e-01 1.303482372559558178e-01 1.051038068235239792e-01 8.517658875859425438e-02 7.162521979907202074e-02 6.497649060877780380e-02 6.429505141940564106e-02 6.733548704910277682e-02 7.183051332705622793e-02 7.625677529150209910e-02 7.979447033962884517e-02 8.207536356589328896e-02 8.299062478416455169e-02 8.257783509454061366e-02 8.095794502701826600e-02 7.829970403694060110e-02 7.479908424620136664e-02 7.066722892652797794e-02 6.612350410424830405e-02 6.139161173949205658e-02 5.669710515498260078e-02 5.226428946543332926e-02 4.830959402115502649e-02 4.502780565374683158e-02 4.256901000957877268e-02 4.101014264276628407e-02 4.033410322324238600e-02 4.043179014896244178e-02 4.113013730663909323e-02 4.223213646310983171e-02 4.355070430391728281e-02 4.492776886582339896e-02 4.624017891789070772e-02
4.520350549209511265e-02 4.495785918715086010e-02 4.472746393807890825e-02 4.451309225128746716e-02 4.431076877282981441e-02 4.411082187355229445e-02 4.389720817554502996e-02 4.364722730097056469e-02 4.333172269896530537e-02 4.291583987536872619e-02 4.236039967535798478e-02 4.162395772944529893e-02 4.066568039967664167e-02 3.944929816772480002e-02 3.794864280160267778e-02 3.615571198020152421e-02 3.409295120394759820e-02 3.183256493140114440e-02 2.952662586608095080e-02 2.744915029615131730e-02 2.603358588568299367e-02 2.584131523995401858e-02 2.737384382894010593e-02 3.081570156049788164e-02 3.599181102711555835e-02 4.255428906387274945e-02 5.014804614106600777e-02 5.846408236315413925e-02 6.723436813273371560e-02 7.621518640156065005e-02 8.517449962968637323e-02 9.388539111004669258e-02 1.021244453466698676e-01 1.096737926858291634e-01 1.163259389533348870e-01 1.218908497978928862e-01 1.262049985932267304e-01 1.291422529049258694e-01 1.306266037392019297e-01 1.306468419462215869e-01 1.292733067738235930e-01 1.266765938738690367e-01 1.231471646953112148e-01 1.191122283077354904e-01 1.151407346406740501e-01 1.119185379347613501e-01 1.101693939426216240e-01 1.105105961924913727e-01 1.132803323829704029e-01 1.184263694067650974e-01 1.255260944753247287e-01 1.339138846414063555e-01 1.428304969893627596e-01 1.515330563330363756e-01 1.593551634797638339e-01 1.657323311670222676e-01 1.702090917078118715e-01 1.724375296237271316e-01 1.721715170892031688e-01 1.692581087441498711e-01 1.636265895880830989e-01 1.552756782930662660e-01 1.442598194021090796e-01 1.306760639158002224e-01 1.146536411205503481e-01 9.634920674906186089e-02 7.595355108720457105e-02 5.373068861859302964e-02 3.024275583454088048e-02 1.036478479326567552e-02 2.606217257963408182e-02 5.269134256903567487e-02 8.029601924374689392e-02 1.077605346276270665e-01 1.342992652516284691e-01 1.591116127937669267e-01 1.813513552333792245e-01 2.001423363766799690e-01 2.146092666272887139e-01 2.239157182678091496e-01 2.273054314650819197e-01 2.241441978659793610e-01 2.139605213482231871e-01 1.964851048882331475e-01 1.716944111579652155e-01 1.398825133591448944e-01 1.018805480726770601e-01 6.030460431383120185e-02 3.319698150811543902e-02 6.628903012437409314e-02 1.216440932870361535e-01 1.819230115775505863e-01 2.438358940451983425e-01 3.055558691654192138e-01 3.655677653700289964e-01 4.225044422867693661e-01 4.751317406702773027e-01 5.223645811012253004e-01 5.632880265266524411e-01 5.971754070545687298e-01 6.235006510189711193e-01 6.419438110662916142e-01 6.523896543822316207e-01 6.549197047071215749e-01 6.497984658901304611e-01 6.374547861395108983e-01 6.184594645493700638e-01 5.935002711609286274e-01 5.633555606158900941e-01 5.288676202094994006e-01 4.909168211680169924e-01 4.503975565648679624e-01 4.081968765889435469e-01 3.651767110507010972e-01 3.221606656493748444e-01 2.799267131744584969e-01 2.392079075835713275e-01 2.007049824691488904e-01 1.651181395160504217e-01 1.332111074607991719e-01 1.059241179294027196e-01 8.451684016102813113e-02 7.050626836328190150e-02 6.475861807828019179e-02 6.600288728453962417e-02 7.123891639942285525e-02 7.772816614866680240e-02 8.381514149615557074e-02 8.868365403511016543e-02 9.199918265500497960e-02 9.368702972909341564e-02 9.381443684442926367e-02 9.252826789090627668e-02 9.002076503519179651e-02 8.650990786508849784e-02 8.222785721723961661e-02 7.741418387896785436e-02 7.231198277640257799e-02 6.716539583688095616e-02 6.221682601557432940e-02 5.770139882305149598e-02 5.383551082400967608e-02 5.079696861858870593e-02 4.869834242671224056e-02 4.756279260170473422e-02 4.731672753839646223e-02 4.780751991057750200e-02 4.883929832019921063e-02 5.021024285879947813e-02 5.173875384337903865e-02 5.327577062028235333e-02
4.518771856334731496e-02 4.534618651692344515e-02 4.555240374873099907e-02 4.579431933622919032e-02 4.605261061550592477e-02 4.630040697044456727e-02 4.650342701147013730e-02 4.662052919142408575e-02 4.660465048931890231e-02 4.640410087914361575e-02 4.596419546446457033e-02 4.522924253181487275e-02 4.414496929353880356e-02 4.266157486537117127e-02 4.073779681049317924e-02 3.834677030018170119e-02 3.548530076575615727e-02 3.219006453299465276e-02 2.856856152086741096e-02 2.486156154246639896e-02 2.156296823334148682e-02 1.956742151631061730e-02 1.999718124918978962e-02 2.332612127073341660e-02 2.900941692121433019e-02 3.624147408353377287e-02 4.442361820537517325e-02 5.314935320318716488e-02 6.211306739693023965e-02 7.105431994598554457e-02 7.973172618507254339e-02 8.791276415416990342e-02 9.537195176476546965e-02 1.018938372555057287e-01 1.072791723176564072e-01 1.113535543598320882e-01 1.139783175030673890e-01 1.150638016298620309e-01 1.145854727187297362e-01 1.126037523878830604e-01 1.092887306761258365e-01 1.049506398459101736e-01 1.000743742317930646e-01 9.534750517427449668e-02 9.165077623931064399e-02 8.995357874348193505e-02 9.107156831163391864e-02 9.536670319486549585e-02 1.026065522370751271e-01 1.120950838420339823e-01 1.229328901161420851e-01 1.342210173876280943e-01 1.451586344128750761e-01 1.550719492847585368e-01 1.634151044740802805e-01 1.697635573849488322e-01 1.738064097092084093e-01 1.753381987902112860e-01 1.742489978589681354e-01 1.705117373749192311e-01 1.641663497445597364e-01 1.553012424027394034e-01 1.440335408818012863e-01 1.304903669611310602e-01 1.147939479479704594e-01 9.705340135192939977e-02 7.736550799421572366e-02 5.582598427842806049e-02 3.255482144388843063e-02 7.853240554439450127e-03 1.876499271080051337e-02 4.602927638517488595e-02 7.396654392228937946e-02 1.019834612602516788e-01 1.293928237319856567e-01 1.553988207606528671e-01 1.791176960327945378e-01 1.996101392914523542e-01 2.159213681121528450e-01 2.271259603579424136e-01 2.323746004575111823e-01 2.309400712549400103e-01 2.222602704373603244e-01 2.059770595004297433e-01 1.819724122644939546e-01 1.504122205366110465e-01 1.118498682950314904e-01 6.775998618383471950e-02 2.779523118797426820e-02 5.332869670573260612e-02 1.107831928156010615e-01 1.732600686286724367e-01 2.374754189139791916e-01 3.016427270543411421e-01 3.642299356991312020e-01 4.238271472216830760e-01 4.791459198445680023e-01 5.290423686739118558e-01 5.725423132663151060e-01 6.088621557980011811e-01 6.374232318954992094e-01 6.578588644518024164e-01 6.700140941569423525e-01 6.739385245375215661e-01 6.698730403518046161e-01 6.582313808669946198e-01 6.395776915300391829e-01 6.146012494312157459e-01 5.840895698767505362e-01 5.489010653469637013e-01 5.099383592268271759e-01 4.681232747087474277e-01 4.243744519440674212e-01 3.795885373283947040e-01 3.346260144222152899e-01 2.903031562415956390e-01 2.473925879480685375e-01 2.066372411149023924e-01 1.687875059490906993e-01 1.346816203393871314e-01 1.054039931832624205e-01 8.253232870784718567e-02 6.817190612302810593e-02 6.364830146173669490e-02 6.718019323614687899e-02 7.482179997826883533e-02 8.339092512663365264e-02 9.117183156236645380e-02 9.739079325703547951e-02 1.017619284180667494e-01 1.042489220026559665e-01 1.049485704881544801e-01 1.040317491313199061e-01 1.017115248690506762e-01 9.822488696112936790e-02 9.382189143480589022e-02 8.875919138468471581e-02 8.329626825761037023e-02 7.769310768474640971e-02 7.220790523847393783e-02 6.709277983162571790e-02 6.258471521227249035e-02 5.888896896388001040e-02 5.615471255638875697e-02 5.444877697778298387e-02 5.373995198905904408e-02 5.390547630898061271e-02 5.475976903557484149e-02 5.609257187402608841e-02 5.770146260551550083e-02 5.941136029073632724e-02
4.546300190586298473e-02 4.604434099994511587e-02 4.668402922987858333e-02 4.735531425570266989e-02 4.802355735409599702e-02 4.864675930219526656e-02 4.917639043800530602e-02 4.955845855538380113e-02 4.973476044633100973e-02 4.964428502175623897e-02 4.922476210528093504e-02 4.841437872325354830e-02 4.715371690486304390e-02 4.538801484799643432e-02 4.306994421645932852e-02 4.016329725882816781e-02 3.664846551817697862e-02 3.253188493422459054e-02 2.786540650542120370e-02 2.279394335366450100e-02 1.769400579999903453e-02 1.359619285254773380e-02 1.278131758806218266e-02 1.659857188009159976e-02 2.332645290910605532e-02 3.138661900864500587e-02 4.005924358904822125e-02 4.895951304693058753e-02 5.780940648438903651e-02 6.636494714671883899e-02 7.439319443785516461e-02 8.166659550084301444e-02 8.796463321754702247e-02 9.307932914313901684e-02 9.682337373075275422e-02 9.904056473781341907e-02 9.961879804094989077e-02 9.850646941291006653e-02 9.573408664193282236e-02 9.144442708916764029e-02 8.593676059509552934e-02 7.973202005192644992e-02 7.365832168865252272e-02 6.891382234202414470e-02 6.695321241600925288e-02 6.899025806404482375e-02 7.532781379567855817e-02 8.524852012351726016e-02 9.754785142535643550e-02 1.110332350425012049e-01 1.247051820849954390e-01 1.377623212259083130e-01 1.495669882891710323e-01 1.596176428968293648e-01 1.675333899537657656e-01 1.730459577160151641e-01 1.759940118633184780e-01 1.763160054085234074e-01 1.740391037693733156e-01 1.692629113693194798e-01 1.621378943736409561e-01 1.528396563043061818e-01 1.415415762176703007e-01 1.283895951724822460e-01 1.134838038121883802e-01 9.687157896643541766e-02 7.855638738287891443e-02 5.852710991441819471e-02 3.683180817267461826e-02 1.408749485495433898e-02 1.404521525663248761e-02 3.980517579562898450e-02 6.734558462834065728e-02 9.549494464265924354e-02 1.234833724172862413e-01 1.504573219757775471e-01 1.754667907888956269e-01 1.974957443889137632e-01 2.155054342116890509e-01 2.284832514813054105e-01 2.354931078445004211e-01 2.357242074893908523e-01 2.285355900342149194e-01 2.134944567369548574e-01 1.904074592729401993e-01 1.593472388332476120e-01 1.206893050784126759e-01 7.526435708053225149e-02 2.652335331759428025e-02 4.015349739428156206e-02 1.000706753511156205e-01 1.643869757197204962e-01 2.304082854595801699e-01 2.964819386327626760e-01 3.610906524419509322e-01 4.228010854259793838e-01 4.802860513612345339e-01 5.323563869360429246e-01 5.779904327555174248e-01 6.163575431139581839e-01 6.468342768686466959e-01 6.690128405919574250e-01 6.827018952958847642e-01 6.879202226413029253e-01 6.848840351938858539e-01 6.739889252180417678e-01 6.557875845714622454e-01 6.309645003729110746e-01 6.003088451329634534e-01 5.646867467902240145e-01 5.250140580715914052e-01 4.822306654109037027e-01 4.372773137379336594e-01 3.910759208413890908e-01 3.445144982774664411e-01 2.984382582247503413e-01 2.536496534404410474e-01 2.109228829012601281e-01 1.710450076515878381e-01 1.349112717598273392e-01 1.037331367154005896e-01 7.942621894804913207e-02 6.483476772009041933e-02 6.188554487240759128e-02 6.802687886154176744e-02 7.819209792193920761e-02 8.884630626811110266e-02 9.829781413507283905e-02 1.058484947886929733e-01 1.112703622277977367e-01 1.145662308880821129e-01 1.158602977646327054e-01 1.153443123556035232e-01 1.132487204596430985e-01 1.098260172423287523e-01 1.053406944293777542e-01 1.000631217391796945e-01 9.426592738858528830e-02 8.822184950882096255e-02 8.220193299534835074e-02 7.647244380211767889e-02 7.128812020531297144e-02 6.687895254706027748e-02 6.342890905568072946e-02 6.104943571515446255e-02 5.975730825328388202e-02 5.946973217376885779e-02 6.002302945920985622e-02 6.120794320165624108e-02 6.280660145610945932e-02 6.461947781069898866e-02
4.613714514990330945e-02 4.713253434631852617e-02 4.817378129517128210e-02 4.922052071293674808e-02 5.022551980822345663e-02 5.113568951734896034e-02 5.189320820898384728e-02 5.243671725546762696e-02 5.270257447117206173e-02 5.262617142675889148e-02 5.214333278788962911e-02 5.119182146125555999e-02 4.971297544427483867e-02 4.765350540213979941e-02 4.496749402979383775e-02 4.161867679096811767e-02 3.758319651147860180e-02 3.285336372444069841e-02 2.744409125461231419e-02 2.140824888659188449e-02 1.489174419318460389e-02 8.465764601848831811e-03 5.936136049201310404e-03 1.167498642442295863e-02 1.981509963259892038e-02 2.851654310886365951e-02 3.735776576942465010e-02 4.608903052962309149e-02 5.448778156612987117e-02 6.233310686312300980e-02 6.940217753699906567e-02 7.547314906320073957e-02 8.033095122927183529e-02 8.377497420554073926e-02 8.562845141779944214e-02 8.574979799308696249e-02 8.404676972524838252e-02 8.049551370327685806e-02 7.516927377012320999e-02 6.828775473750330061e-02 6.031237550701627065e-02 5.213897514303954955e-02 4.543401922231407597e-02 4.279413573936149962e-02 4.644113610899785333e-02 5.604082169829678606e-02 6.949834185976087875e-02 8.490197192864640252e-02 1.009438663196227381e-01 1.167118933235527650e-01 1.315161800209872500e-01 1.448075382977810077e-01 1.561467547541146306e-01 1.651968035840627735e-01 1.717238381959481641e-01 1.755996475627258357e-01 1.768013529600993283e-01 1.754056112087619690e-01 1.715755054663308521e-01 1.655391645485699281e-01 1.575602818526206927e-01 1.479023195397636270e-01 1.367903168719128426e-01 1.243765637608836572e-01 1.107182085804848948e-01 9.577531405257082298e-02 7.943744489097227801e-02 6.159214959663857764e-02 4.230218867935825466e-02 2.272218079416864212e-02 1.533247794411001473e-02 3.493983863464875800e-02 6.095025904930419930e-02 8.868767915164565974e-02 1.168947139861330614e-01 1.445516099983530089e-01 1.706024156962900884e-01 1.939401315767827760e-01 2.134404693909364714e-01 2.280093990154732908e-01 2.366342618913049589e-01 2.384335270857387001e-01 2.327018976433554154e-01 2.189482696869339828e-01 1.969246879078023205e-01 1.666452037396745633e-01 1.283950108792844547e-01 8.273686606551429457e-02 3.062904799337768172e-02 2.819125209263998941e-02 9.032489968607211595e-02 1.557918166040086760e-01 2.229400739898372841e-01 2.902538729229818815e-01 3.562331968339807475e-01 4.194293842475355638e-01 4.784871879284520735e-01 5.321834104347760164e-01 5.794595347054590784e-01 6.194471296340453570e-01 6.514854154189951840e-01 6.751308174892024505e-01 6.901587148905523605e-01 6.965579106590860103e-01 6.945186143484735064e-01 6.844149262836227710e-01 6.667829479123669190e-01 6.422957151579290480e-01 6.117361680071402574e-01 5.759693394394462818e-01 5.359148839114532548e-01 4.925209889875434288e-01 4.467406515092226527e-01 3.995112986961573687e-01 3.517388833238201951e-01 3.042880690511336472e-01 2.579813875361577913e-01 2.136134036771043521e-01 1.719939329829946739e-01 1.340552156364157310e-01 1.011096219284707415e-01 7.541423814507769441e-02 6.072175278700592954e-02 5.971760918509255722e-02 6.871488795722803522e-02 8.141414933732069037e-02 9.408127551226164176e-02 1.051303954220586395e-01 1.139615656526035831e-01 1.204076483558358529e-01 1.245081004117642998e-01 1.264106640862290021e-01 1.263238695633261965e-01 1.244915207761000814e-01 1.211777527257528880e-01 1.166577982887823106e-01 1.112122168682364853e-01 1.051234058390827092e-01 9.867358320190322551e-02 9.214337811105957621e-02 8.580976466801541747e-02 7.994138178107244863e-02 7.478860804351451785e-02 7.056602317851085049e-02 6.742760693011135009e-02 6.544084846134480549e-02 6.457168816083554141e-02 6.469103899215777886e-02 6.560296664043582804e-02 6.708275212351512418e-02 6.891048569484915787e-02
4.727043024611601862e-02 4.864155329866855920e-02 5.002601590619893540e-02 5.137311046748489762e-02 5.262709249030955716e-02 5.372828562256554835e-02 5.461418942675454191e-02 5.522060250740237070e-02 5.548278641091873575e-02 5.533669906745630057e-02 5.472032332806513188e-02 5.357510894520715189e-02 5.184753700567271834e-02 4.949080552984152365e-02 4.646662445273674891e-02 4.274709820738419735e-02 3.831666601259526433e-02 3.317406790244293441e-02 2.733432461162298849e-02 2.083084139458635589e-02 1.371854792450087623e-02 6.089434834670524009e-03 2.249110111531425933e-03 1.055686624534244236e-02 1.917679623883708148e-02 2.784188286701863579e-02 3.636758322116837722e-02 4.455763679461966636e-02 5.220323128115419292e-02 5.908650481474342353e-02 6.498550266238289908e-02 6.968018366604232516e-02 7.295936089905034894e-02 7.462852468069539058e-02 7.451856545429401402e-02 7.249559927681047122e-02 6.847261369844867551e-02 6.242512415192242453e-02 5.441763388090548048e-02 4.466432887260326362e-02 3.372051001325446218e-02 2.328497927574491727e-02 1.910888976085150029e-02 2.728174152086054738e-02 4.223337842189628377e-02 5.946991165384699768e-02 7.741841692403933495e-02 9.526293887320266829e-02 1.123955170927117275e-01 1.282940130981782556e-01 1.424980968263303560e-01 1.546128709506973953e-01 1.643210462378536796e-01 1.713968090779296183e-01 1.757179511798098448e-01 1.772738836830666520e-01 1.761674698578844234e-01 1.726086924088049701e-01 1.668982696304600333e-01 1.593997080507210951e-01 1.504993218659724796e-01 1.405559838824639307e-01 1.298461696044757030e-01 1.185147667452502718e-01 1.065461984891648423e-01 9.377080739026236178e-02 7.991788045597587875e-02 6.472897799083912607e-02 4.819994750750122153e-02 3.142756692114699602e-02 2.136430544748425808e-02 3.231919852195327958e-02 5.527795334495777535e-02 8.193342411028819994e-02 1.099386492221163247e-01 1.379456172253274160e-01 1.647402194995464253e-01 1.891092903206865738e-01 2.098438643993596475e-01 2.257773719263590773e-01 2.358335875855435138e-01 2.390752348535882255e-01 2.347486217241905315e-01 2.223213760548775064e-01 2.015113469972955873e-01 1.723057853641559445e-01 1.349721287636022060e-01 9.007239902788830022e-02 3.863667355933132763e-02 2.110380566198114330e-02 8.242671772501593275e-02 1.479046066554514371e-01 2.153173141339810859e-01 2.830980061891349986e-01 3.497219907358705693e-01 4.137184149681081835e-01 4.737084400823720620e-01 5.284431433340321949e-01 5.768362485568215847e-01 6.179899505048497277e-01 6.512130603418665453e-01 6.760312336793249388e-01 6.921894449340478817e-01 6.996472005170502051e-01 6.985672480860867228e-01 6.892987398127444765e-01 6.723559443849768114e-01 6.483936779629760894e-01 6.181806444418193047e-01 5.825718494378534507e-01 5.424811934513315004e-01 4.988552758397058473e-01 4.526493796931849722e-01 4.048066041774562307e-01 3.562412539482799900e-01 3.078280789430370423e-01 2.604002538978202330e-01 2.147623489663753327e-01 1.717335843744715596e-01 1.322624482927957923e-01 9.772887309496272601e-02 7.071472319121317740e-02 5.606536278678119628e-02 5.738344353447212554e-02 6.937134793273377897e-02 8.450457096501261256e-02 9.904563426791880565e-02 1.115792674612245544e-01 1.216137591131098428e-01 1.290400707948562153e-01 1.339292818786345929e-01 1.364476201281439871e-01 1.368156784306083229e-01 1.352862484791212960e-01 1.321310336784223549e-01 1.276321927978863180e-01 1.220768802669751074e-01 1.157538461836934568e-01 1.089514773244850687e-01 1.019566418716456868e-01 9.505339446171970352e-02 8.852000574367538399e-02 8.262203069286468138e-02 7.759877546310972596e-02 7.364179253855393514e-02 7.086826327691964078e-02 6.929846440883935532e-02 6.884975120908769231e-02 6.935371616473830214e-02 7.059073873275770183e-02 7.232779407661939219e-02
4.886683350467794368e-02 5.055022496087618888e-02 5.220042675838423157e-02 5.376042386969344389e-02 5.517003719724868777e-02 5.636691391780770249e-02 5.728752071586110106e-02 5.786818092353018805e-02 5.804619350038248138e-02 5.776106505897455473e-02 5.695587857712344770e-02 5.557881624078857968e-02 5.358485157081676470e-02 5.093763224030618819e-02 4.761160059148236701e-02 4.359447205950855997e-02 3.889039411586006634e-02 3.352470606417428528e-02 2.755322767386025537e-02 2.108718802933712624e-02 1.438907073165834015e-02 8.435254393754396812e-03 7.590358119294738325e-03 1.342764871670115191e-02 2.106989355937157610e-02 2.901835405509932755e-02 3.681943051146330942e-02 4.419099644184768666e-02 5.088864221252498848e-02 5.667887378394772385e-02 6.133492355635862536e-02 6.463936994216055998e-02 6.638947767727230997e-02 6.640386432015120410e-02 6.452985127781216135e-02 6.065110364688799244e-02 5.469529429171308271e-02 4.664178154637869250e-02 3.653035972291301947e-02 2.447892897013338731e-02 1.081050649318683263e-02 6.130937116187265036e-03 2.232223562442432752e-02 4.006359938480129335e-02 5.845294642557730125e-02 7.701304186483021175e-02 9.527053204243431106e-02 1.127458183240432621e-01 1.289660376440928680e-01 1.434831328882982537e-01 1.558937895327506540e-01 1.658598030660090872e-01 1.731276863358513773e-01 1.775462770622636133e-01 1.790809687153576690e-01 1.778229840342903378e-01 1.739918083425647799e-01 1.679284579404635713e-01 1.600766928708793890e-01 1.509488259204945504e-01 1.410731743631465362e-01 1.309229836528665591e-01 1.208337412108566045e-01 1.109272351729920641e-01 1.010710214893067171e-01 9.090075055641018420e-02 7.991622886115198887e-02 6.764803165285880604e-02 5.392911140902427458e-02 3.955596937836613342e-02 2.875901218240561885e-02 3.232134060600869857e-02 5.074854732291608078e-02 7.556322300372844691e-02 1.029027205572570491e-01 1.308931415512193386e-01 1.580994885846483677e-01 1.831866565640367095e-01 2.048639360092281425e-01 2.219034011145335494e-01 2.331800493852903555e-01 2.377169382266335618e-01 2.347283062908814000e-01 2.236571774101075993e-01 2.042060839417921547e-01 1.763627191004693007e-01 1.404325238267261078e-01 9.714640001058150176e-02 4.853105416770094743e-02 2.397952721945618634e-02 7.718181106059979202e-02 1.410599629755444340e-01 2.077197049108085170e-01 2.751165554305723959e-01 3.416111642817393212e-01 4.056884364560211509e-01 4.659442615742250271e-01 5.211093756238807106e-01 5.700772898101855723e-01 6.119283532345060062e-01 6.459473818079961571e-01 6.716339801481416849e-01 6.887054510583580091e-01 6.970926461497571891e-01 6.969294268804956394e-01 6.885366281593617854e-01 6.724015648441316051e-01 6.491542045648044379e-01 6.195411568309207029e-01 5.843986083524521646e-01 5.446252807168997512e-01 5.011564162945184586e-01 4.549397370432646803e-01 4.069143120271479508e-01 3.579933979325459759e-01 3.090527732806565009e-01 2.609273495661478814e-01 2.144222387773335181e-01 1.703540621805720856e-01 1.296678861536918193e-01 9.377372603635036885e-02 6.553946088752872490e-02 5.109612906277257588e-02 5.509643144195641024e-02 7.006832209306687598e-02 8.743577905998946298e-02 1.036601516233959797e-01 1.175353754534965572e-01 1.286763687141472268e-01 1.370251418201545168e-01 1.426777295990665773e-01 1.458131077004276022e-01 1.466589162133930813e-01 1.454724295147631907e-01 1.425287912144741487e-01 1.381132579510040703e-01 1.325160024071032894e-01 1.260287542269555028e-01 1.189428234630019038e-01 1.115480551848320317e-01 1.041320419135196712e-01 9.697844651780375413e-02 9.036258142702785490e-02 8.454172534627113489e-02 7.973787278674925039e-02 7.611310147486946565e-02 7.374318719777965547e-02 7.260080768000554130e-02 7.255937141359286580e-02 7.341902724158992644e-02 7.494452198072068527e-02
[truncated: 173,651 more chars]
