# Supplementary material for: Intelligent wireless power transfer via a 2-bit compact reconfigurable transmissive-metasurface-based router
Source: Nat Commun. 2024 Apr 1;15:2807. doi: 10.1038/s41467-024-46984-4 (PMC10984985; doi:10.1038/s41467-024-46984-4)
Supplement: Supplementary file 12 — Source Data [file 41467_2024_46984_MOESM12_ESM.zip › source_data/figure_s21c.txt]

# x = -487.50:487.50:151
# y = -487.50:487.50:151
1.062588451715203511e-02 1.266011576612529818e-02 1.468296618867640478e-02 1.667590249563186133e-02 1.862086965427296736e-02 2.050013258643205299e-02 2.229631394650154197e-02 2.399252210145732742e-02 2.557252446514533470e-02 2.702094427505207647e-02 2.832346836566275450e-02 2.946705771547539557e-02 3.044015458661459769e-02 3.123288118468470556e-02 3.183722549385634842e-02 3.224721055212384502e-02 3.245904406211894827e-02 3.247124596395457863e-02 3.228475248253800250e-02 3.190299624695143443e-02 3.133196340776064903e-02 3.058023029917626701e-02 2.965898416494549411e-02 2.858203485136832228e-02 2.736582720975550692e-02 2.602946719712692647e-02 2.459477800847249818e-02 2.308640503840084582e-02 2.153198751682052284e-02 1.996240437662100825e-02 1.841206970080357455e-02 1.691917510907390079e-02 1.552561605197795916e-02 1.427606609712268534e-02 1.321533695993049214e-02 1.238310934404712044e-02 1.180602934893853172e-02 1.148944206406442813e-02 1.141321888710513689e-02 1.153507858117362901e-02 1.180013138903902685e-02 1.215170888300551658e-02 1.253931447122204855e-02 1.292264187477695607e-02 1.327271647078153566e-02 1.357159554243885131e-02 1.381161755880603442e-02 1.399467311955759387e-02 1.413161557131204123e-02 1.424171277037668097e-02 1.435189560566722637e-02 1.449545791132670139e-02 1.470984621659585968e-02 1.503334002211369896e-02 1.550083282845488367e-02 1.613947901736191570e-02 1.696532965807518237e-02 1.798188038183511431e-02 1.918072263236303421e-02 2.054371011427506138e-02 2.204571153006040438e-02 2.365718233135688520e-02 2.534617467409521971e-02 2.707973749476142236e-02 2.882483301762358771e-02 3.054893936989199268e-02 3.222048456883642997e-02 3.380921225263295443e-02 3.528653730335162136e-02 3.662591725824049238e-02 3.780324327203764961e-02 3.879724037512956997e-02 3.958985879004272429e-02 4.016663453299865183e-02 4.051699732670563381e-02 4.063450619042331680e-02 4.051699732670563381e-02 4.016663453299865183e-02 3.958985879004274511e-02 3.879724037512955609e-02 3.780324327203764961e-02 3.662591725824051320e-02 3.528653730335162136e-02 3.380921225263296831e-02 3.222048456883642303e-02 3.054893936989203779e-02 2.882483301762358771e-02 2.707973749476147440e-02 2.534617467409523012e-02 2.365718233135687826e-02 2.204571153006037315e-02 2.054371011427508914e-02 1.918072263236303768e-02 1.798188038183513512e-02 1.696532965807515461e-02 1.613947901736191570e-02 1.550083282845488193e-02 1.503334002211369549e-02 1.470984621659592734e-02 1.449545791132671874e-02 1.435189560566722984e-02 1.424171277037669311e-02 1.413161557131204123e-02 1.399467311955762683e-02 1.381161755880601534e-02 1.357159554243885305e-02 1.327271647078155127e-02 1.292264187477697168e-02 1.253931447122204855e-02 1.215170888300550964e-02 1.180013138903904420e-02 1.153507858117362728e-02 1.141321888710511434e-02 1.148944206406443680e-02 1.180602934893849008e-02 1.238310934404713952e-02 1.321533695993047826e-02 1.427606609712269922e-02 1.552561605197793140e-02 1.691917510907390426e-02 1.841206970080356414e-02 1.996240437662099437e-02 2.153198751682051937e-02 2.308640503840085276e-02 2.459477800847248777e-02 2.602946719712692647e-02 2.736582720975552774e-02 2.858203485136831534e-02 2.965898416494550799e-02 3.058023029917626701e-02 3.133196340776064209e-02 3.190299624695144137e-02 3.228475248253796781e-02 3.247124596395459251e-02 3.245904406211894133e-02 3.224721055212384502e-02 3.183722549385635536e-02 3.123288118468470556e-02 3.044015458661459075e-02 2.946705771547538516e-02 2.832346836566276838e-02 2.702094427505206259e-02 2.557252446514532776e-02 2.399252210145733435e-02 2.229631394650155238e-02 2.050013258643205646e-02 1.862086965427296043e-02 1.667590249563187868e-02 1.468296618867640131e-02 1.266011576612528604e-02 1.062588451715203511e-02
9.462749171295888398e-03 1.150986926572712503e-02 1.357568242201808405e-02 1.563389198355234072e-02 1.766168158352573667e-02 1.963793344466336147e-02 2.154254572652668578e-02 2.335621549885917234e-02 2.506043964899085444e-02 2.663762573704897899e-02 2.807126063870989119e-02 2.934610900773043998e-02 3.044842482350127930e-02 3.136616485544944932e-02 3.208919585172302635e-02 3.260948903357098472e-02 3.292129671942115032e-02 3.302130696133814131e-02 3.290877314889357336e-02 3.258561675085347442e-02 3.205650282746972529e-02 3.132888976091945110e-02 3.041305694699069154e-02 2.932211713933897262e-02 2.807202397195803639e-02 2.668159020637549464e-02 2.517253877900036199e-02 2.356961690692724321e-02 2.190081270255447507e-02 2.019772083986396544e-02 1.849609906423989661e-02 1.683661500724759411e-02 1.526564378686759080e-02 1.383563090786647277e-02 1.260385975344384749e-02 1.162760452539176974e-02 1.095371939502030531e-02 1.060393908087126948e-02 1.056342746994225375e-02 1.078202552973706214e-02 1.118874864228004348e-02 1.170976199154323202e-02 1.228072824587615915e-02 1.285176776100338883e-02 1.338771921073287144e-02 1.386656286060946285e-02 1.427760628976335912e-02 1.462002376367334093e-02 1.490182708580930181e-02 1.513912719142955499e-02 1.535544472858885005e-02 1.558076465124721630e-02 1.585000281103118164e-02 1.620061514380898016e-02 1.666930200256250272e-02 1.728814673331057622e-02 1.808093107452477324e-02 1.906051720693056895e-02 2.022789611031031512e-02 2.157290722295233248e-02 2.307610653760352321e-02 2.471107786307735407e-02 2.644663062293038658e-02 2.824860760238035243e-02 3.008126083453930427e-02 3.190827948891101357e-02 3.369358795525167344e-02 3.540201668843472732e-02 3.699991551339477935e-02 3.845574651325930904e-02 3.974066795315144701e-02 4.082910299751836558e-02 4.169927624756997880e-02 4.233369590535951410e-02 4.271955835522475708e-02 4.284905409032687545e-02 4.271955835522475015e-02 4.233369590535948634e-02 4.169927624756997880e-02 4.082910299751838640e-02 3.974066795315145395e-02 3.845574651325930904e-02 3.699991551339474466e-02 3.540201668843473426e-02 3.369358795525162487e-02 3.190827948891102050e-02 3.008126083453932856e-02 2.824860760238036284e-02 2.644663062293033454e-02 2.471107786307737489e-02 2.307610653760355443e-02 2.157290722295234636e-02 2.022789611031027002e-02 1.906051720693056895e-02 1.808093107452475243e-02 1.728814673331062132e-02 1.666930200256249925e-02 1.620061514380898016e-02 1.585000281103122674e-02 1.558076465124717466e-02 1.535544472858887260e-02 1.513912719142953764e-02 1.490182708580930528e-02 1.462002376367334440e-02 1.427760628976337647e-02 1.386656286060945070e-02 1.338771921073287144e-02 1.285176776100337669e-02 1.228072824587614353e-02 1.170976199154320774e-02 1.118874864228004695e-02 1.078202552973703786e-02 1.056342746994223467e-02 1.060393908087127642e-02 1.095371939502030184e-02 1.162760452539179402e-02 1.260385975344386830e-02 1.383563090786646757e-02 1.526564378686755437e-02 1.683661500724758370e-02 1.849609906423990702e-02 2.019772083986396544e-02 2.190081270255449242e-02 2.356961690692723280e-02 2.517253877900038281e-02 2.668159020637550505e-02 2.807202397195803639e-02 2.932211713933895875e-02 3.041305694699068460e-02 3.132888976091945804e-02 3.205650282746974611e-02 3.258561675085346054e-02 3.290877314889357336e-02 3.302130696133815518e-02 3.292129671942115032e-02 3.260948903357098472e-02 3.208919585172304023e-02 3.136616485544946320e-02 3.044842482350127930e-02 2.934610900773042957e-02 2.807126063870989813e-02 2.663762573704898939e-02 2.506043964899086485e-02 2.335621549885915499e-02 2.154254572652668578e-02 1.963793344466335453e-02 1.766168158352573320e-02 1.563389198355234072e-02 1.357568242201807537e-02 1.150986926572712676e-02 9.462749171295893602e-03
8.508894522589393120e-03 1.047763341906705892e-02 1.252514956191615007e-02 1.460523214767209775e-02 1.668402375769663729e-02 1.873356105112626568e-02 2.072898618748467148e-02 2.264732059322252522e-02 2.446695498256562865e-02 2.616749181751755818e-02 2.772977155889484388e-02 2.913599831062562914e-02 3.036991911391970569e-02 3.141702989966244780e-02 3.226479070703269086e-02 3.290283799610919241e-02 3.332318496280613912e-02 3.352040281860676346e-02 3.349177761383033414e-02 3.323743870161245673e-02 3.276045658628819190e-02 3.206690986139353744e-02 3.116592341823272438e-02 3.006968335654179245e-02 2.879343843492741806e-02 2.735550404167742117e-02 2.577729343031180675e-02 2.408341363428110476e-02 2.230188169247461147e-02 2.046454189950580940e-02 1.860779487689391554e-02 1.677376979843467689e-02 1.501202744930685631e-02 1.338161290013005315e-02 1.195241039557402504e-02 1.080279284693744409e-02 1.000814069913932326e-02 9.616895856656168182e-03 9.624341241977059716e-03 9.967585815518018727e-03 1.054965612306970821e-02 1.127149976221105548e-02 1.205115333864000340e-02 1.282854245273771891e-02 1.356318545460793307e-02 1.423028264534964733e-02 1.481737409833551108e-02 1.532200200278858136e-02 1.575022138010227779e-02 1.611567516452232229e-02 1.643894263245474635e-02 1.674686867714219110e-02 1.707157124627184386e-02 1.744883963993690626e-02 1.791573630896647548e-02 1.850744619108762867e-02 1.925375267667690446e-02 2.017581215695199784e-02 2.128394694815986810e-02 2.257689066362287417e-02 2.404244457488066006e-02 2.565911377647798336e-02 2.739816688431692682e-02 2.922567669033321672e-02 3.110430791124908778e-02 3.299479704730075985e-02 3.485717021062680748e-02 3.665177684284107174e-02 3.834020902429590566e-02 3.988615215359617161e-02 4.125618757192665159e-02 4.242054747412916244e-02 4.335380879701562773e-02 4.403550526830746215e-02 4.445063434552561782e-02 4.459003721772308165e-02 4.445063434552556925e-02 4.403550526830746908e-02 4.335380879701562773e-02 4.242054747412915550e-02 4.125618757192664465e-02 3.988615215359617161e-02 3.834020902429594035e-02 3.665177684284107867e-02 3.485717021062682136e-02 3.299479704730075985e-02 3.110430791124908778e-02 2.922567669033317855e-02 2.739816688431693376e-02 2.565911377647802846e-02 2.404244457488066353e-02 2.257689066362287417e-02 2.128394694815987850e-02 2.017581215695196314e-02 1.925375267667688017e-02 1.850744619108764602e-02 1.791573630896646507e-02 1.744883963993689238e-02 1.707157124627185774e-02 1.674686867714222580e-02 1.643894263245472900e-02 1.611567516452231535e-02 1.575022138010228473e-02 1.532200200278857095e-02 1.481737409833552149e-02 1.423028264534965080e-02 1.356318545460792266e-02 1.282854245273769636e-02 1.205115333863998606e-02 1.127149976221109538e-02 1.054965612306971688e-02 9.967585815518013523e-03 9.624341241977063185e-03 9.616895856656162977e-03 1.000814069913933367e-02 1.080279284693744582e-02 1.195241039557403719e-02 1.338161290013004621e-02 1.501202744930683029e-02 1.677376979843463872e-02 1.860779487689391207e-02 2.046454189950579552e-02 2.230188169247460800e-02 2.408341363428108395e-02 2.577729343031183104e-02 2.735550404167741770e-02 2.879343843492740418e-02 3.006968335654178551e-02 3.116592341823272438e-02 3.206690986139353050e-02 3.276045658628819884e-02 3.323743870161245673e-02 3.349177761383034108e-02 3.352040281860675652e-02 3.332318496280615300e-02 3.290283799610920629e-02 3.226479070703268393e-02 3.141702989966245474e-02 3.036991911391970569e-02 2.913599831062563608e-02 2.772977155889484388e-02 2.616749181751756512e-02 2.446695498256561824e-02 2.264732059322251828e-02 2.072898618748467148e-02 1.873356105112626915e-02 1.668402375769664422e-02 1.460523214767210469e-02 1.252514956191614313e-02 1.047763341906705718e-02 8.508894522589379242e-03
7.959267141830308687e-03 9.700139049490337159e-03 1.162835669926903098e-02 1.365984615187545992e-02 1.573878350749198865e-02 1.782399198439047969e-02 1.988207930153765290e-02 2.188406719398388114e-02 2.380374786351841312e-02 2.561691266381353055e-02 2.730103890344713277e-02 2.883522668664478469e-02 3.020027578703432872e-02 3.137884082651108686e-02 3.235562772240831858e-02 3.311760752646657202e-02 3.365423114369604785e-02 3.395763282682564416e-02 3.402281326200488898e-02 3.384779529842465301e-02 3.343374740857632532e-02 3.278507212972110729e-02 3.190945932208699015e-02 3.081790742091421523e-02 2.952472043262605386e-02 2.804749498553908357e-02 2.640712155864478883e-02 2.462783924144775968e-02 2.273740770367996614e-02 2.076749950679711645e-02 1.875447927629999081e-02 1.674083187693101160e-02 1.477761686527582531e-02 1.292834202609525682e-02 1.127405871948958076e-02 9.916791521937411147e-03 8.971492061300155238e-03 8.530846375817073557e-03 8.609114290118562163e-03 9.120257457657959810e-03 9.923310422248103960e-03 1.088289553628777641e-02 1.189677070173224618e-02 1.289617449443089189e-02 1.383780694658495736e-02 1.469635189838191039e-02 1.545935326993807223e-02 1.612406188708098362e-02 1.669559357039862579e-02 1.718588765995964635e-02 1.761310340370024485e-02 1.800116808029115015e-02 1.837921011139919542e-02 1.878060907206728289e-02 1.924142138152920914e-02 1.979804940471470431e-02 2.048424239591842624e-02 2.132780913860813504e-02 2.234765278795228932e-02 2.355175116213912082e-02 2.493644991858053050e-02 2.648703890673552788e-02 2.817925889704329251e-02 2.998127254456990284e-02 3.185571193490414205e-02 3.376157725270736987e-02 3.565590842372543673e-02 3.749524097572452808e-02 3.923689123201880291e-02 4.084011474877007747e-02 4.226716541397432941e-02 4.348426355028201656e-02 4.446246584771586935e-02 4.517841999756483373e-02 4.561498244360352033e-02 4.576167783315426146e-02 4.561498244360354115e-02 4.517841999756484761e-02 4.446246584771586241e-02 4.348426355028196799e-02 4.226716541397430860e-02 4.084011474877009829e-02 3.923689123201876822e-02 3.749524097572456971e-02 3.565590842372548530e-02 3.376157725270738375e-02 3.185571193490420450e-02 2.998127254456989937e-02 2.817925889704326822e-02 2.648703890673554523e-02 2.493644991858053050e-02 2.355175116213909653e-02 2.234765278795229973e-02 2.132780913860813851e-02 2.048424239591841237e-02 1.979804940471472860e-02 1.924142138152919526e-02 1.878060907206727248e-02 1.837921011139917807e-02 1.800116808029117443e-02 1.761310340370025873e-02 1.718588765995966022e-02 1.669559357039863620e-02 1.612406188708101484e-02 1.545935326993806529e-02 1.469635189838189825e-02 1.383780694658496603e-02 1.289617449443090230e-02 1.189677070173226006e-02 1.088289553628779202e-02 9.923310422248093551e-03 9.120257457657952871e-03 8.609114290118588184e-03 8.530846375817061414e-03 8.971492061300146564e-03 9.916791521937392065e-03 1.127405871948959810e-02 1.292834202609523600e-02 1.477761686527581490e-02 1.674083187693104977e-02 1.875447927629998388e-02 2.076749950679710605e-02 2.273740770367996267e-02 2.462783924144774234e-02 2.640712155864478883e-02 2.804749498553910092e-02 2.952472043262605386e-02 3.081790742091421523e-02 3.190945932208698321e-02 3.278507212972111423e-02 3.343374740857632532e-02 3.384779529842465995e-02 3.402281326200487510e-02 3.395763282682563722e-02 3.365423114369606172e-02 3.311760752646659284e-02 3.235562772240833940e-02 3.137884082651108686e-02 3.020027578703433566e-02 2.883522668664477775e-02 2.730103890344713277e-02 2.561691266381352361e-02 2.380374786351840966e-02 2.188406719398387074e-02 1.988207930153765637e-02 1.782399198439048316e-02 1.573878350749197824e-02 1.365984615187546686e-02 1.162835669926902578e-02 9.700139049490335424e-03 7.959267141830310421e-03
8.022127672536049844e-03 9.352107780942928508e-03 1.101806429894953802e-02 1.289615144721159221e-02 1.489860271296560706e-02 1.696269135869122452e-02 1.904080325707449561e-02 2.109425112770783872e-02 2.308980161237389125e-02 2.499780907394770491e-02 2.679125906001529958e-02 2.844532792817191721e-02 2.993723992682309140e-02 3.124629767870485200e-02 3.235401292554759139e-02 3.324429217402138231e-02 3.390364743693988908e-02 3.432141129929872775e-02 3.448994108993536090e-02 3.440480066607532611e-02 3.406491117243528460e-02 3.347266471501535862e-02 3.263399763068072779e-02 3.155842335415125904e-02 3.025902930983580263e-02 2.875244860069601019e-02 2.705882693862641727e-02 2.520182084660713834e-02 2.320868957367134416e-02 2.111058992042338933e-02 1.894326881608796032e-02 1.674850806062242597e-02 1.457696725329539304e-02 1.249354286606174126e-02 1.058676243031987305e-02 8.982071282774756193e-03 7.847404722549293499e-03 7.350436957190016607e-03 7.541251900201701927e-03 8.286340527477620288e-03 9.368546018416140306e-03 1.060455443299939890e-02 1.187406985586977708e-02 1.310490947159926797e-02 1.425527232879173281e-02 1.530224223992124148e-02 1.623528169013271905e-02 1.705266016193065712e-02 1.775950836523471424e-02 1.836678098585959804e-02 1.889072786134816939e-02 1.935261462501771182e-02 1.977847635574961002e-02 2.019868145059984868e-02 2.064706913399869809e-02 2.115944790825383462e-02 2.177134896479658230e-02 2.251513734601857247e-02 2.341685006347586986e-02 2.449333568375387446e-02 2.575028013818152564e-02 2.718147793252594438e-02 2.876935396567506173e-02 3.048644130329989169e-02 3.229739605932373248e-02 3.416117748853945979e-02 3.603315365513309887e-02 3.786702437863478932e-02 3.961654017728982041e-02 4.123703500993206733e-02 4.268679680877332516e-02 4.392829007729336099e-02 4.492923113887735409e-02 4.566350527265958248e-02 4.611190833812423007e-02 4.626269377914804526e-02 4.611190833812422313e-02 4.566350527265956860e-02 4.492923113887738185e-02 4.392829007729334712e-02 4.268679680877330435e-02 4.123703500993210203e-02 3.961654017728982735e-02 3.786702437863480319e-02 3.603315365513307111e-02 3.416117748853950836e-02 3.229739605932371166e-02 3.048644130329984658e-02 2.876935396567511030e-02 2.718147793252593744e-02 2.575028013818148401e-02 2.449333568375388487e-02 2.341685006347587333e-02 2.251513734601858288e-02 2.177134896479658924e-02 2.115944790825381033e-02 2.064706913399869115e-02 2.019868145059986256e-02 1.977847635574962737e-02 1.935261462501771876e-02 1.889072786134815898e-02 1.836678098585957375e-02 1.775950836523471424e-02 1.705266016193065018e-02 1.623528169013268782e-02 1.530224223992124495e-02 1.425527232879168077e-02 1.310490947159925409e-02 1.187406985586976667e-02 1.060455443299939370e-02 9.368546018416145510e-03 8.286340527477620288e-03 7.541251900201729683e-03 7.350436957190035689e-03 7.847404722549281356e-03 8.982071282774728438e-03 1.058676243031985570e-02 1.249354286606172218e-02 1.457696725329539304e-02 1.674850806062239475e-02 1.894326881608796379e-02 2.111058992042339627e-02 2.320868957367140314e-02 2.520182084660713140e-02 2.705882693862641727e-02 2.875244860069600325e-02 3.025902930983577488e-02 3.155842335415127292e-02 3.263399763068074166e-02 3.347266471501537249e-02 3.406491117243527766e-02 3.440480066607533999e-02 3.448994108993538171e-02 3.432141129929871387e-02 3.390364743693988908e-02 3.324429217402138231e-02 3.235401292554760527e-02 3.124629767870485200e-02 2.993723992682309834e-02 2.844532792817191721e-02 2.679125906001530305e-02 2.499780907394771184e-02 2.308980161237389125e-02 2.109425112770783872e-02 1.904080325707450255e-02 1.696269135869122799e-02 1.489860271296562441e-02 1.289615144721160088e-02 1.101806429894954843e-02 9.352107780942935447e-03 8.022127672536048110e-03
8.799379265405238987e-03 9.593788497084171363e-03 1.084683491490873002e-02 1.243921580891601750e-02 1.426046871881882921e-02 1.622310334526834777e-02 1.825991972838155245e-02 2.031795634786931135e-02 2.235359777316532973e-02 2.432939171913365423e-02 2.621215984810755170e-02 2.797195052127007808e-02 2.958151472619719238e-02 3.101610304114058372e-02 3.225345834103934134e-02 3.327392555733289098e-02 3.406062742923679498e-02 3.459967162096183602e-02 3.488036458240827142e-02 3.489541389830017049e-02 3.464110525328371187e-02 3.411744354702174464e-02 3.332825079510139815e-02 3.228121678180254778e-02 3.098790254729415217e-02 2.946370247226641481e-02 2.772777928603365610e-02 2.580300026409574829e-02 2.371592723198725355e-02 2.149695842165082540e-02 1.918081033987450654e-02 1.680771685584469752e-02 1.442613818236542118e-02 1.209870535725117262e-02 9.915099783715294185e-03 8.018222632158195778e-03 6.641719429308293697e-03 6.083856993179354196e-03 6.463581630555500536e-03 7.538798520816602719e-03 8.964677589330319676e-03 1.050874902365224635e-02 1.204511970875416990e-02 1.350745977033977752e-02 1.486056636052029457e-02 1.608657911882865194e-02 1.717834746845494504e-02 1.813609373167370670e-02 1.896566231781784267e-02 1.967759908515665304e-02 2.028670666527976341e-02 2.081188027524704526e-02 2.127607388982949779e-02 2.170623533718381640e-02 2.213301368254869464e-02 2.259001445032226760e-02 2.311239612678264027e-02 2.373470407850082273e-02 2.448804059935074176e-02 2.539692932030642239e-02 2.647643809407032589e-02 2.773015010329527019e-02 2.914937245675850927e-02 3.071363446225471722e-02 3.239222192520462701e-02 3.414634377476809951e-02 3.593154490087490521e-02 3.770009275383922470e-02 3.940319228942162216e-02 4.099297626388784255e-02 4.242426590956629995e-02 4.365611172257944511e-02 4.465312103023676149e-02 4.538657017229520696e-02 4.583529135246929703e-02 4.598632031065744141e-02 4.583529135246929703e-02 4.538657017229522084e-02 4.465312103023675455e-02 4.365611172257947287e-02 4.242426590956630689e-02 4.099297626388782867e-02 3.940319228942159441e-02 3.770009275383915531e-02 3.593154490087491909e-02 3.414634377476809951e-02 3.239222192520463395e-02 3.071363446225470334e-02 2.914937245675847111e-02 2.773015010329526672e-02 2.647643809407034324e-02 2.539692932030641545e-02 2.448804059935074523e-02 2.373470407850082967e-02 2.311239612678259517e-02 2.259001445032228841e-02 2.213301368254870158e-02 2.170623533718382681e-02 2.127607388982950473e-02 2.081188027524707648e-02 2.028670666527977728e-02 1.967759908515664957e-02 1.896566231781786349e-02 1.813609373167370670e-02 1.717834746845493463e-02 1.608657911882864847e-02 1.486056636052030845e-02 1.350745977033979486e-02 1.204511970875416643e-02 1.050874902365226023e-02 8.964677589330356106e-03 7.538798520816588841e-03 6.463581630555487526e-03 6.083856993179383686e-03 6.641719429308307575e-03 8.018222632158194044e-03 9.915099783715257756e-03 1.209870535725118476e-02 1.442613818236538996e-02 1.680771685584467670e-02 1.918081033987450307e-02 2.149695842165081847e-02 2.371592723198724662e-02 2.580300026409578298e-02 2.772777928603366651e-02 2.946370247226642522e-02 3.098790254729420074e-02 3.228121678180254778e-02 3.332825079510139815e-02 3.411744354702171689e-02 3.464110525328370493e-02 3.489541389830016355e-02 3.488036458240825755e-02 3.459967162096183602e-02 3.406062742923678804e-02 3.327392555733288404e-02 3.225345834103933440e-02 3.101610304114058719e-02 2.958151472619720626e-02 2.797195052127007808e-02 2.621215984810754476e-02 2.432939171913367157e-02 2.235359777316533320e-02 2.031795634786931481e-02 1.825991972838154898e-02 1.622310334526834777e-02 1.426046871881881881e-02 1.243921580891602270e-02 1.084683491490873002e-02 9.593788497084174832e-03 8.799379265405237252e-03
1.022631261182451942e-02 1.048949527334112550e-02 1.123974313883017301e-02 1.242139942001215490e-02 1.394043448382339782e-02 1.569909504777555059e-02 1.761229978646313560e-02 1.961021026059540234e-02 2.163554602608483424e-02 2.364021364253839075e-02 2.558267429059881207e-02 2.742619979289213222e-02 2.913782794557142480e-02 3.068780362657551677e-02 3.204934065283717576e-02 3.319858929005612552e-02 3.411473110091940708e-02 3.478014730339307192e-02 3.518062258324748670e-02 3.530555648340281266e-02 3.514816126896513210e-02 3.470562999017065553e-02 3.397926229970330003e-02 3.297453911873177851e-02 3.170114108633938915e-02 3.017291056111130743e-02 2.840776383506495723e-02 2.642757114733028725e-02 2.425804115670834871e-02 2.192868294623675704e-02 1.947299441239985773e-02 1.692919760843327598e-02 1.434226604902520165e-02 1.176913536282935165e-02 9.292338050240754946e-03 7.057134116449211882e-03 5.364592471319709448e-03 4.746979707506105046e-03 5.456904900215639280e-03 6.984799576228049520e-03 8.805545541096200524e-03 1.066950860744507110e-02 1.246861949130379128e-02 1.415215263143008127e-02 1.569503153505588666e-02 1.708568296592655883e-02 1.832082830825706651e-02 1.940295361893401571e-02 2.033894680462081800e-02 2.113933158485642450e-02 2.181787119638814096e-02 2.239143789669899298e-02 2.288007318993838177e-02 2.330714458137435677e-02 2.369945917864351229e-02 2.408714049871490265e-02 2.450303672356720502e-02 2.498144062560029438e-02 2.555600035208272294e-02 2.625690229156857347e-02 2.710767431725887369e-02 2.812218408620863891e-02 2.930246241111629860e-02 3.063780393795793519e-02 3.210525787992613012e-02 3.367128549006652427e-02 3.529416950986918183e-02 3.692674730335236688e-02 3.851914247162552263e-02 4.002130318183638041e-02 4.138526184909053357e-02 4.256709276482746607e-02 4.352856948052261088e-02 4.423852754999204467e-02 4.467393359570370065e-02 4.482065643502032570e-02 4.467393359570361738e-02 4.423852754999205161e-02 4.352856948052256925e-02 4.256709276482745219e-02 4.138526184909052663e-02 4.002130318183638041e-02 3.851914247162552263e-02 3.692674730335236688e-02 3.529416950986917489e-02 3.367128549006651039e-02 3.210525787992610930e-02 3.063780393795798029e-02 2.930246241111627084e-02 2.812218408620863544e-02 2.710767431725889104e-02 2.625690229156859776e-02 2.555600035208273335e-02 2.498144062560030479e-02 2.450303672356720155e-02 2.408714049871491999e-02 2.369945917864352269e-02 2.330714458137438799e-02 2.288007318993839564e-02 2.239143789669899645e-02 2.181787119638812361e-02 2.113933158485639674e-02 2.033894680462078330e-02 1.940295361893402612e-02 1.832082830825706998e-02 1.708568296592656230e-02 1.569503153505589360e-02 1.415215263143009515e-02 1.246861949130376353e-02 1.066950860744506416e-02 8.805545541096190115e-03 6.984799576228029570e-03 5.456904900215667903e-03 4.746979707506126731e-03 5.364592471319712917e-03 7.057134116449215351e-03 9.292338050240751476e-03 1.176913536282933430e-02 1.434226604902521206e-02 1.692919760843326904e-02 1.947299441239982651e-02 2.192868294623677439e-02 2.425804115670834177e-02 2.642757114733030807e-02 2.840776383506497110e-02 3.017291056111127967e-02 3.170114108633937527e-02 3.297453911873178545e-02 3.397926229970331391e-02 3.470562999017065553e-02 3.514816126896513210e-02 3.530555648340282654e-02 3.518062258324747976e-02 3.478014730339305111e-02 3.411473110091942790e-02 3.319858929005613940e-02 3.204934065283718270e-02 3.068780362657552718e-02 2.913782794557142480e-02 2.742619979289211835e-02 2.558267429059881554e-02 2.364021364253840810e-02 2.163554602608483424e-02 1.961021026059541622e-02 1.761229978646313907e-02 1.569909504777554365e-02 1.394043448382338742e-02 1.242139942001215316e-02 1.123974313883017821e-02 1.048949527334112897e-02 1.022631261182451942e-02
1.215419183949671342e-02 1.198369142268964488e-02 1.224014970097764970e-02 1.294303329827647779e-02 1.405405058019037166e-02 1.549787963263036042e-02 1.718792363428219352e-02 1.904243517219272180e-02 2.099016866716689467e-02 2.297036313051132109e-02 2.493087914544169295e-02 2.682625822352921463e-02 2.861624824508064713e-02 3.026484222526979601e-02 3.173973196217096809e-02 3.301206128478736262e-02 3.405638279024712084e-02 3.485074530532967368e-02 3.537685829375758484e-02 3.562029316219816194e-02 3.557069100092093150e-02 3.522195304942074556e-02 3.457239518619310836e-02 3.362485182357249219e-02 3.238671838606821396e-02 3.086992566386885170e-02 2.909084451052867948e-02 2.707012684736180216e-02 2.483250129655271976e-02 2.240656484706061990e-02 1.982466051384355193e-02 1.712304576004394091e-02 1.434286304054879085e-02 1.153336256565909261e-02 8.762210483109135473e-03 6.152453358907008715e-03 4.037300207950303421e-03 3.378510102344115754e-03 4.672600569051642456e-03 6.757424113815869646e-03 8.979431902850868244e-03 1.114647145821866421e-02 1.318902988153354897e-02 1.507574214977577473e-02 1.679147595263616108e-02 1.833012952123115602e-02 1.969163500939012310e-02 2.088039212700662506e-02 2.190428539497857666e-02 2.277401547335672349e-02 2.350267041071009075e-02 2.410552674116470465e-02 2.460007698341351579e-02 2.500625383410079797e-02 2.534677261566715620e-02 2.564745059944304947e-02 2.593729689901131882e-02 2.624812064193260408e-02 2.661341006905365916e-02 2.706632841446226026e-02 2.763687551187029787e-02 2.834854864365831187e-02 2.921510143707975113e-02 3.023810335348441763e-02 3.140585342075839781e-02 3.269384684725804707e-02 3.406660117920919800e-02 3.548039287226933958e-02 3.688640153962260276e-02 3.823385691332159553e-02 3.947293567625789062e-02 4.055728752339137627e-02 4.144615335286964963e-02 4.210607750614498573e-02 4.251222687493014241e-02 4.264932781872256967e-02 4.251222687493010771e-02 4.210607750614496492e-02 4.144615335286967045e-02 4.055728752339136239e-02 3.947293567625787675e-02 3.823385691332158859e-02 3.688640153962260276e-02 3.548039287226931182e-02 3.406660117920922576e-02 3.269384684725806789e-02 3.140585342075844638e-02 3.023810335348443498e-02 2.921510143707973378e-02 2.834854864365829105e-02 2.763687551187027011e-02 2.706632841446223597e-02 2.661341006905364182e-02 2.624812064193259714e-02 2.593729689901129107e-02 2.564745059944303907e-02 2.534677261566719089e-02 2.500625383410080144e-02 2.460007698341353660e-02 2.410552674116468730e-02 2.350267041071009075e-02 2.277401547335670962e-02 2.190428539497858706e-02 2.088039212700659730e-02 1.969163500939012656e-02 1.833012952123114908e-02 1.679147595263615414e-02 1.507574214977575044e-02 1.318902988153353856e-02 1.114647145821866074e-02 8.979431902850864775e-03 6.757424113815886126e-03 4.672600569051663273e-03 3.378510102344087565e-03 4.037300207950318166e-03 6.152453358907015654e-03 8.762210483109137207e-03 1.153336256565909781e-02 1.434286304054879259e-02 1.712304576004392356e-02 1.982466051384356581e-02 2.240656484706065807e-02 2.483250129655270241e-02 2.707012684736180216e-02 2.909084451052865172e-02 3.086992566386884476e-02 3.238671838606820008e-02 3.362485182357250607e-02 3.457239518619310836e-02 3.522195304942075250e-02 3.557069100092091762e-02 3.562029316219818276e-02 3.537685829375758484e-02 3.485074530532968756e-02 3.405638279024711390e-02 3.301206128478736262e-02 3.173973196217097503e-02 3.026484222526980294e-02 2.861624824508063325e-02 2.682625822352920075e-02 2.493087914544170336e-02 2.297036313051130721e-02 2.099016866716690508e-02 1.904243517219272180e-02 1.718792363428220046e-02 1.549787963263035521e-02 1.405405058019038554e-02 1.294303329827647779e-02 1.224014970097765144e-02 1.198369142268964488e-02 1.215419183949670821e-02
1.444428229368326620e-02 1.395926830708362106e-02 1.380143054180083158e-02 1.403587973124666329e-02 1.468462393612328214e-02 1.572176385115191602e-02 1.708613108792024840e-02 1.870059805499673863e-02 2.048696560171115247e-02 2.237331673614070815e-02 2.429601986302651687e-02 2.619924465360824739e-02 2.803376873099544184e-02 2.975585513579995581e-02 3.132643877728792658e-02 3.271063445513414797e-02 3.387750673209494884e-02 3.480003045593584032e-02 3.545517880130046040e-02 3.582408754974544113e-02 3.589225491253630884e-02 3.564974451302145575e-02 3.509136547309561066e-02 3.421680848293830179e-02 3.303072085050919038e-02 3.154270732891074208e-02 2.976724748357821929e-02 2.772352507776858210e-02 2.543517143503539607e-02 2.292993519589094781e-02 2.023931098855506761e-02 1.739820566840998006e-02 1.444484699780011067e-02 1.142155622840701663e-02 8.378738097227793682e-03 5.394460630467065067e-03 2.720672235428207245e-03 2.116082231171467851e-03 4.347738682645060568e-03 6.971339550077510459e-03 9.539880397108497709e-03 1.196996592648252519e-02 1.422866437289111927e-02 1.629863620695507637e-02 1.817084532238771866e-02 1.984217624866466134e-02 2.131423222119349647e-02 2.259245686834552083e-02 2.368536508104197164e-02 2.460385835716221575e-02 2.536066634098130962e-02 2.596997608036197627e-02 2.644730358551321270e-02 2.680963417821068812e-02 2.707581149669078396e-02 2.726709313348664801e-02 2.740771931586137924e-02 2.752526975675009813e-02 2.765053059639809019e-02 2.781658738760684271e-02 2.805694007175790761e-02 2.840263366542542314e-02 2.887870342569776039e-02 2.950055654759785317e-02 3.027109575628571247e-02 3.117929489027881571e-02 3.220056364742623911e-02 3.329875883216312088e-02 3.442933846636658801e-02 3.554303680451999237e-02 3.658953129768614809e-02 3.752076031976937787e-02 3.829372795493121012e-02 3.887275062907127876e-02 3.923115868497728531e-02 3.935248360681484203e-02 3.923115868497730613e-02 3.887275062907132733e-02 3.829372795493115461e-02 3.752076031976937787e-02 3.658953129768616197e-02 3.554303680451996461e-02 3.442933846636656026e-02 3.329875883216310006e-02 3.220056364742621136e-02 3.117929489027877754e-02 3.027109575628571247e-02 2.950055654759788440e-02 2.887870342569776039e-02 2.840263366542543702e-02 2.805694007175791455e-02 2.781658738760689475e-02 2.765053059639811101e-02 2.752526975675009119e-02 2.740771931586135149e-02 2.726709313348664107e-02 2.707581149669075274e-02 2.680963417821072975e-02 2.644730358551320229e-02 2.596997608036198668e-02 2.536066634098133390e-02 2.460385835716224351e-02 2.368536508104200286e-02 2.259245686834551736e-02 2.131423222119347913e-02 1.984217624866465440e-02 1.817084532238772560e-02 1.629863620695505902e-02 1.422866437289113141e-02 1.196996592648251999e-02 9.539880397108492505e-03 6.971339550077524337e-03 4.347738682645071844e-03 2.116082231171463515e-03 2.720672235428192934e-03 5.394460630467073740e-03 8.378738097227785009e-03 1.142155622840704612e-02 1.444484699780011414e-02 1.739820566840999047e-02 2.023931098855506761e-02 2.292993519589093740e-02 2.543517143503538566e-02 2.772352507776856823e-02 2.976724748357822622e-02 3.154270732891073514e-02 3.303072085050920426e-02 3.421680848293828792e-02 3.509136547309562454e-02 3.564974451302146963e-02 3.589225491253630884e-02 3.582408754974544113e-02 3.545517880130046040e-02 3.480003045593584032e-02 3.387750673209494190e-02 3.271063445513414797e-02 3.132643877728794046e-02 2.975585513579994887e-02 2.803376873099543143e-02 2.619924465360824739e-02 2.429601986302651687e-02 2.237331673614070468e-02 2.048696560171115941e-02 1.870059805499673863e-02 1.708613108792025187e-02 1.572176385115190561e-02 1.468462393612328387e-02 1.403587973124666502e-02 1.380143054180080556e-02 1.395926830708362973e-02 1.444428229368326447e-02
1.699534505915411414e-02 1.629973981817204806e-02 1.582851266909351615e-02 1.566119536078452654e-02 1.585770396507616559e-02 1.644256106922178245e-02 1.739920592084018974e-02 1.867746910361708229e-02 2.020816349717990609e-02 2.191647043642349843e-02 2.373016822608212117e-02 2.558314366031123541e-02 2.741612417564258039e-02 2.917623663095657641e-02 3.081628713369890735e-02 3.229414330203887740e-02 3.357233134899399035e-02 3.461784491688979504e-02 3.540212289724019995e-02 3.590114575346679132e-02 3.609560357511009537e-02 3.597109572941846467e-02 3.551832849307488132e-02 3.473328264031654705e-02 3.361732765503409187e-02 3.217726328782141709e-02 3.042527288363936627e-02 2.837877650810579841e-02 2.606017559792370500e-02 2.349648483058478995e-02 2.071885138955269906e-02 1.776196735212601588e-02 1.466338939962094808e-02 1.146279913429361190e-02 8.201308536337187372e-03 4.921382044851760514e-03 1.676407762052925738e-03 1.589689569764926678e-03 4.680970456997997180e-03 7.661540799469677629e-03 1.048865797798010507e-02 1.313676761534200883e-02 1.558653511291835207e-02 1.782418152133571909e-02 1.984129904809615874e-02 2.163456531640607292e-02 2.320527766780253534e-02 2.455871812154283504e-02 2.570339665883632913e-02 2.665024595729545420e-02 2.741185876771181154e-02 2.800186722691162117e-02 2.843455775353744344e-02 2.872479288763034322e-02 2.888827170299421848e-02 2.894210492143193050e-02 2.890561338028909549e-02 2.880118439171489020e-02 2.865494720814339147e-02 2.849696882383215626e-02 2.836064797302997528e-02 2.828103658783335042e-02 2.829198957324234945e-02 2.842235620226779211e-02 2.869182262067565548e-02 2.910733008159940849e-02 2.966101798104094772e-02 3.033027974793065309e-02 3.107991445430311958e-02 3.186581071247481661e-02 3.263935115540307630e-02 3.335179901471928277e-02 3.395817818816506545e-02 3.442041892492090499e-02 3.470972175766720569e-02 3.480817995139381948e-02 3.470972175766720569e-02 3.442041892492088417e-02 3.395817818816505157e-02 3.335179901471931746e-02 3.263935115540306936e-02 3.186581071247478886e-02 3.107991445430311264e-02 3.033027974793068432e-02 2.966101798104095466e-02 2.910733008159942584e-02 2.869182262067564160e-02 2.842235620226777476e-02 2.829198957324236680e-02 2.828103658783336083e-02 2.836064797302993712e-02 2.849696882383215973e-02 2.865494720814338106e-02 2.880118439171488326e-02 2.890561338028905733e-02 2.894210492143195479e-02 2.888827170299419420e-02 2.872479288763032934e-02 2.843455775353746079e-02 2.800186722691166280e-02 2.741185876771181848e-02 2.665024595729542298e-02 2.570339665883635688e-02 2.455871812154283157e-02 2.320527766780253187e-02 2.163456531640610761e-02 1.984129904809613099e-02 1.782418152133572950e-02 1.558653511291838503e-02 1.313676761534200883e-02 1.048865797798011201e-02 7.661540799469685435e-03 4.680970456998009323e-03 1.589689569764915185e-03 1.676407762052901018e-03 4.921382044851720615e-03 8.201308536337194310e-03 1.146279913429361363e-02 1.466338939962094981e-02 1.776196735212597771e-02 2.071885138955271988e-02 2.349648483058482465e-02 2.606017559792370500e-02 2.837877650810577412e-02 3.042527288363936627e-02 3.217726328782143097e-02 3.361732765503409881e-02 3.473328264031656787e-02 3.551832849307488132e-02 3.597109572941845079e-02 3.609560357511010925e-02 3.590114575346679826e-02 3.540212289724019995e-02 3.461784491688980198e-02 3.357233134899398341e-02 3.229414330203885658e-02 3.081628713369892816e-02 2.917623663095658681e-02 2.741612417564258733e-02 2.558314366031123194e-02 2.373016822608210383e-02 2.191647043642350537e-02 2.020816349717989915e-02 1.867746910361709270e-02 1.739920592084018627e-02 1.644256106922178245e-02 1.585770396507617599e-02 1.566119536078452654e-02 1.582851266909352309e-02 1.629973981817205153e-02 1.699534505915411414e-02
1.973657648930989689e-02 1.891245894009622661e-02 1.822142897370222087e-02 1.773988154055208127e-02 1.754134609552322407e-02 1.768282314256701057e-02 1.819142539008418089e-02 1.905804895227812198e-02 2.024135050361290308e-02 2.167880685001599000e-02 2.329862783132999673e-02 2.502839113499833248e-02 2.679969365396235592e-02 2.854994967012696935e-02 3.022268351092120484e-02 3.176724082731083310e-02 3.313840159226081467e-02 3.429609379521143114e-02 3.520525997114585387e-02 3.583586416438527822e-02 3.616300369046173552e-02 3.616708512417743382e-02 3.583402613085400618e-02 3.515544919631260340e-02 3.412883813814419215e-02 3.275763297454113709e-02 3.105124334041687792e-02 2.902496551579428555e-02 2.669979392035443447e-02 2.410212599277557904e-02 2.126337315044831561e-02 1.821952021935208110e-02 1.501075682683664786e-02 1.168158627603234009e-02 8.283125168730320204e-03 4.888678347240472954e-03 1.799843441375860746e-03 2.515494422559297078e-03 5.632067841734369855e-03 8.773868933714686069e-03 1.178508259109969925e-02 1.461788977213080917e-02 1.724328470918131198e-02 1.964140077138476839e-02 2.179940261228373657e-02 2.371065493081307360e-02 2.537406132545613757e-02 2.679331505961091153e-02 2.797601843238611136e-02 2.893270826504642027e-02 2.967586726611406989e-02 3.021902498672221840e-02 3.057606011079914282e-02 3.076080622457225480e-02 3.078703484939303986e-02 3.066884378020304225e-02 3.042141972363471628e-02 3.006207741214655949e-02 2.961140792418048839e-02 2.909430065959980188e-02 2.854054073121895657e-02 2.798463805855792852e-02 2.746454543979788554e-02 2.701902424292608115e-02 2.668368227580210361e-02 2.648615628389215312e-02 2.644142440108012554e-02 2.654853236385916124e-02 2.678981075977868859e-02 2.713292929056664374e-02 2.753524248325576670e-02 2.794931377019905031e-02 2.832847457149095804e-02 2.863162629402713974e-02 2.882692614098901832e-02 2.889430773459315815e-02 2.882692614098900444e-02 2.863162629402710158e-02 2.832847457149090253e-02 2.794931377019899826e-02 2.753524248325571813e-02 2.713292929056662292e-02 2.678981075977870593e-02 2.654853236385912307e-02 2.644142440108011513e-02 2.648615628389213231e-02 2.668368227580210361e-02 2.701902424292604993e-02 2.746454543979789248e-02 2.798463805855793546e-02 2.854054073121895657e-02 2.909430065959979841e-02 2.961140792418050921e-02 3.006207741214655949e-02 3.042141972363469546e-02 3.066884378020304225e-02 3.078703484939304680e-02 3.076080622457222705e-02 3.057606011079914282e-02 3.021902498672220452e-02 2.967586726611406989e-02 2.893270826504643761e-02 2.797601843238613217e-02 2.679331505961087684e-02 2.537406132545613757e-02 2.371065493081307013e-02 2.179940261228373310e-02 1.964140077138478574e-02 1.724328470918134321e-02 1.461788977213079703e-02 1.178508259109969057e-02 8.773868933714705151e-03 5.632067841734355977e-03 2.515494422559303150e-03 1.799843441375861179e-03 4.888678347240473822e-03 8.283125168730325408e-03 1.168158627603234009e-02 1.501075682683665133e-02 1.821952021935208110e-02 2.126337315044831561e-02 2.410212599277556517e-02 2.669979392035444141e-02 2.902496551579427167e-02 3.105124334041689874e-02 3.275763297454114403e-02 3.412883813814421297e-02 3.515544919631259646e-02 3.583402613085400618e-02 3.616708512417743382e-02 3.616300369046174246e-02 3.583586416438528516e-02 3.520525997114587469e-02 3.429609379521143114e-02 3.313840159226080773e-02 3.176724082731084003e-02 3.022268351092121871e-02 2.854994967012696241e-02 2.679969365396236286e-02 2.502839113499833595e-02 2.329862783132998980e-02 2.167880685001599694e-02 2.024135050361289614e-02 1.905804895227813239e-02 1.819142539008418089e-02 1.768282314256700363e-02 1.754134609552322407e-02 1.773988154055206046e-02 1.822142897370222087e-02 1.891245894009619538e-02 1.973657648930991076e-02
2.261599993680015255e-02 2.172754148210643763e-02 2.089485364281635713e-02 2.018444518928998177e-02 1.966842168989191633e-02 1.941648782726573472e-02 1.948436642376797853e-02 1.990196870169015989e-02 2.066653475750136748e-02 2.174408247238526770e-02 2.307774059043639706e-02 2.459832243866170651e-02 2.623312208173458546e-02 2.791146341217789692e-02 2.956744922291960898e-02 3.114096651473606536e-02 3.257784727992955875e-02 3.382973779891263605e-02 3.485395028962948172e-02 3.561340224439836499e-02 3.607666266796357574e-02 3.621808625787723002e-02 3.601800282524814795e-02 3.546292686696492918e-02 3.454575477179296084e-02 3.326592197484485453e-02 3.162949879752393473e-02 2.964921246393721274e-02 2.734439642274811080e-02 2.474089316978801342e-02 2.187099094793225687e-02 1.877361130120520222e-02 1.549536788805119976e-02 1.209454910488866330e-02 8.656541455928581583e-03 5.370085425512944460e-03 3.064198516005874930e-03 4.073489381928487550e-03 7.007036231741673067e-03 1.021455445214930306e-02 1.336935703227499529e-02 1.637096990702867350e-02 1.916831076224618027e-02 2.172915823987200956e-02 2.403241044044040348e-02 2.606540781609200524e-02 2.782258354137229564e-02 2.930442126916284890e-02 3.051640884067864656e-02 3.146791426911420275e-02 3.217101233291028151e-02 3.263934311096677171e-02 3.288711112482046312e-02 3.292834040031578785e-02 3.277648704757223086e-02 3.244447788933232935e-02 3.194519504012893751e-02 3.129236866794494337e-02 3.050178084996950020e-02 2.959262791311604787e-02 2.858883793416388402e-02 2.752009021831219177e-02 2.642222923317281286e-02 2.533671024348604223e-02 2.430868947490157431e-02 2.338345990961277973e-02 2.260126208275023418e-02 2.199115019622324349e-02 2.156541040810614970e-02 2.131648846572880077e-02 2.121789422850330065e-02 2.122912327461305357e-02 2.130313544002637727e-02 2.139431773835270834e-02 2.146528574139813447e-02 2.149174224561041166e-02 2.146528574139811366e-02 2.139431773835271874e-02 2.130313544002632523e-02 2.122912327461308132e-02 2.121789422850326942e-02 2.131648846572880077e-02 2.156541040810612542e-02 2.199115019622322961e-02 2.260126208275026194e-02 2.338345990961279014e-02 2.430868947490159165e-02 2.533671024348604223e-02 2.642222923317284755e-02 2.752009021831217095e-02 2.858883793416383198e-02 2.959262791311608257e-02 3.050178084996950714e-02 3.129236866794498501e-02 3.194519504012892364e-02 3.244447788933233628e-02 3.277648704757223086e-02 3.292834040031578785e-02 3.288711112482050475e-02 3.263934311096677171e-02 3.217101233291026763e-02 3.146791426911420275e-02 3.051640884067862922e-02 2.930442126916283502e-02 2.782258354137228523e-02 2.606540781609202953e-02 2.403241044044042776e-02 2.172915823987201650e-02 1.916831076224614905e-02 1.637096990702865615e-02 1.336935703227501784e-02 1.021455445214929439e-02 7.007036231741676537e-03 4.073489381928489285e-03 3.064198516005888374e-03 5.370085425512956603e-03 8.656541455928588522e-03 1.209454910488866677e-02 1.549536788805121884e-02 1.877361130120518140e-02 2.187099094793224993e-02 2.474089316978798567e-02 2.734439642274812468e-02 2.964921246393720580e-02 3.162949879752391391e-02 3.326592197484484065e-02 3.454575477179296084e-02 3.546292686696492918e-02 3.601800282524816182e-02 3.621808625787723002e-02 3.607666266796358961e-02 3.561340224439833724e-02 3.485395028962946090e-02 3.382973779891260829e-02 3.257784727992955875e-02 3.114096651473607577e-02 2.956744922291961591e-02 2.791146341217788651e-02 2.623312208173458546e-02 2.459832243866170651e-02 2.307774059043639012e-02 2.174408247238526770e-02 2.066653475750136748e-02 1.990196870169016335e-02 1.948436642376798547e-02 1.941648782726573819e-02 1.966842168989193715e-02 2.018444518928999565e-02 2.089485364281636406e-02 2.172754148210643763e-02 2.261599993680014214e-02
2.559221758156584106e-02 2.469079887345514146e-02 2.378018405813355635e-02 2.291558632988000346e-02 2.216099598293150633e-02 2.158566231563474949e-02 2.125714898404702791e-02 2.123120416974598468e-02 2.154089704786501386e-02 2.218924665647912034e-02 2.314870116761245586e-02 2.436727723176911400e-02 2.577795000896870858e-02 2.730750442708800019e-02 2.888284493885959550e-02 3.043462626875435839e-02 3.189896116036419066e-02 3.321804631870443197e-02 3.434030807811962183e-02 3.522040850384403066e-02 3.581926953187268559e-02 3.610416753049156685e-02 3.604889810703558461e-02 3.563398859778559719e-02 3.484692925105504352e-02 3.368239624627192286e-02 3.214244764062599430e-02 3.023668799872376162e-02 2.798242438622404807e-02 2.540489090843437575e-02 2.253774279628811827e-02 1.942433823733826295e-02 1.612125265854161271e-02 1.270862545511609529e-02 9.324827498038177481e-03 6.304815950633348154e-03 4.684380750886310736e-03 5.828869164210897895e-03 8.642977355838108583e-03 1.189509210617744998e-02 1.518082714706812941e-02 1.834999675726181612e-02 2.132569043508585754e-02 2.405994126943030581e-02 2.652061426125643107e-02 2.868666942037073272e-02 3.054599428114964169e-02 3.209403530715299047e-02 3.333261804629827213e-02 3.426874704302461383e-02 3.491334357204508437e-02 3.527996241853435105e-02 3.538357458429282343e-02 3.523952468019390938e-02 3.486277295026094653e-02 3.426751313580211206e-02 3.346722101905801050e-02 3.247513982706212721e-02 3.130515582499013988e-02 2.997296941074608159e-02 2.849743110126338325e-02 2.690189077255755040e-02 2.521539860640657424e-02 2.347358564976008422e-02 2.171902038339304855e-02 2.000075899672887694e-02 1.837266455025995948e-02 1.688990703200378765e-02 1.560307865830780003e-02 1.455001279786024074e-02 1.374707934888342448e-02 1.318381963563726271e-02 1.282502470166028280e-02 1.262105077037816749e-02 1.252253381568984095e-02 1.249396919187501301e-02 1.252253381568987738e-02 1.262105077037818657e-02 1.282502470166028453e-02 1.318381963563723322e-02 1.374707934888343835e-02 1.455001279786021125e-02 1.560307865830781564e-02 1.688990703200375990e-02 1.837266455025995254e-02 2.000075899672887000e-02 2.171902038339307284e-02 2.347358564976007034e-02 2.521539860640653261e-02 2.690189077255757469e-02 2.849743110126340406e-02 2.997296941074610935e-02 3.130515582499014682e-02 3.247513982706212721e-02 3.346722101905801744e-02 3.426751313580213981e-02 3.486277295026092571e-02 3.523952468019393713e-02 3.538357458429281649e-02 3.527996241853435105e-02 3.491334357204507743e-02 3.426874704302460689e-02 3.333261804629828601e-02 3.209403530715299047e-02 3.054599428114964862e-02 2.868666942037074313e-02 2.652061426125645535e-02 2.405994126943030234e-02 2.132569043508585407e-02 1.834999675726181959e-02 1.518082714706812594e-02 1.189509210617741876e-02 8.642977355838101644e-03 5.828869164210881415e-03 4.684380750886289919e-03 6.304815950633342950e-03 9.324827498038160134e-03 1.270862545511608488e-02 1.612125265854161271e-02 1.942433823733824561e-02 2.253774279628813562e-02 2.540489090843436534e-02 2.798242438622404113e-02 3.023668799872374080e-02 3.214244764062598042e-02 3.368239624627192286e-02 3.484692925105502964e-02 3.563398859778563188e-02 3.604889810703559155e-02 3.610416753049157379e-02 3.581926953187267171e-02 3.522040850384403066e-02 3.434030807811962183e-02 3.321804631870443891e-02 3.189896116036419760e-02 3.043462626875434451e-02 2.888284493885958856e-02 2.730750442708798978e-02 2.577795000896871205e-02 2.436727723176912441e-02 2.314870116761244892e-02 2.218924665647910299e-02 2.154089704786501386e-02 2.123120416974597080e-02 2.125714898404701403e-02 2.158566231563475643e-02 2.216099598293150633e-02 2.291558632987998265e-02 2.378018405813355288e-02 2.469079887345513105e-02 2.559221758156582371e-02
2.862948664287081821e-02 2.775759045317396576e-02 2.682157470536473964e-02 2.586595822570218056e-02 2.494461273561563927e-02 2.411982743774796281e-02 2.345920979068637918e-02 2.302957584834853036e-02 2.288785285295001290e-02 2.307080013412428354e-02 2.358708217242926411e-02 2.441507515022934768e-02 2.550714420365519930e-02 2.679798904725342462e-02 2.821353272965309786e-02 2.967794426915996292e-02 3.111813456967705768e-02 3.246617815955336189e-02 3.366042478972209456e-02 3.464593953103298901e-02 3.537467639608031511e-02 3.580559710807212220e-02 3.590482357370033267e-02 3.564584601368981503e-02 3.500977842725710998e-02 3.398564465833007336e-02 3.257068461490574690e-02 3.077069095695542447e-02 2.860043043736112955e-02 2.608429705921766484e-02 2.325755715758905107e-02 2.016908382286590473e-02 1.688798810285599764e-02 1.352131770549700775e-02 1.026653774991480653e-02 7.574279860272996670e-03 6.447481465375166053e-03 7.685019297717272241e-03 1.044265687852736872e-02 1.374662574698145776e-02 1.716572652393989415e-02 2.051032934368635791e-02 2.367774699515418080e-02 2.660245830398329236e-02 2.923917471817027991e-02 3.155632557761627044e-02 3.353313365710614002e-02 3.515796506766635104e-02 3.642708575546686756e-02 3.734348646712865732e-02 3.791566112700713725e-02 3.815633241024221634e-02 3.808117795512053205e-02 3.770764342562635263e-02 3.705394136891085322e-02 3.613832917492434266e-02 3.497873650114069477e-02 3.359277505504950495e-02 3.199811699186626973e-02 3.021317991516412824e-02 2.825801482889826050e-02 2.615526547960125847e-02 2.393105765281441227e-02 2.161568591012671611e-02 1.924399051897667315e-02 1.685535442259800468e-02 1.449329391593993238e-02 1.220466274328969175e-02 1.003853392812433486e-02 8.044860789680771326e-03 6.273024074599151817e-03 4.770239320398963340e-03 3.579145375376574598e-03 2.732016219500366973e-03 2.238465137647238905e-03 2.079464990615236160e-03 2.238465137647261023e-03 2.732016219500317967e-03 3.579145375376510847e-03 4.770239320398923441e-03 6.273024074599149215e-03 8.044860789680753979e-03 1.003853392812435741e-02 1.220466274328966400e-02 1.449329391593994279e-02 1.685535442259798386e-02 1.924399051897665233e-02 2.161568591012673346e-02 2.393105765281438799e-02 2.615526547960129317e-02 2.825801482889828478e-02 3.021317991516411089e-02 3.199811699186624891e-02 3.359277505504947720e-02 3.497873650114075028e-02 3.613832917492431490e-02 3.705394136891090179e-02 3.770764342562640814e-02 3.808117795512055981e-02 3.815633241024223021e-02 3.791566112700712338e-02 3.734348646712865732e-02 3.642708575546686756e-02 3.515796506766635798e-02 3.353313365710612615e-02 3.155632557761624268e-02 2.923917471817027297e-02 2.660245830398329236e-02 2.367774699515419468e-02 2.051032934368638913e-02 1.716572652393989068e-02 1.374662574698146990e-02 1.044265687852736525e-02 7.685019297717312139e-03 6.447481465375137430e-03 7.574279860273013150e-03 1.026653774991482387e-02 1.352131770549701642e-02 1.688798810285599764e-02 2.016908382286592555e-02 2.325755715758903372e-02 2.608429705921766137e-02 2.860043043736112955e-02 3.077069095695541059e-02 3.257068461490575384e-02 3.398564465833006643e-02 3.500977842725710304e-02 3.564584601368979422e-02 3.590482357370033961e-02 3.580559710807213608e-02 3.537467639608033593e-02 3.464593953103299595e-02 3.366042478972210844e-02 3.246617815955336189e-02 3.111813456967705421e-02 2.967794426915998374e-02 2.821353272965310133e-02 2.679798904725343156e-02 2.550714420365520277e-02 2.441507515022934074e-02 2.358708217242926064e-02 2.307080013412430783e-02 2.288785285295003372e-02 2.302957584834855118e-02 2.345920979068638265e-02 2.411982743774794546e-02 2.494461273561564968e-02 2.586595822570219791e-02 2.682157470536475699e-02 2.775759045317395882e-02 2.862948664287084249e-02
3.169493570162403712e-02 3.088869539303355435e-02 2.997151138905199477e-02 2.897832866628464663e-02 2.795294934675000842e-02 2.694833882291748639e-02 2.602584608346891412e-02 2.525251362526027485e-02 2.469565369716607631e-02 2.441450207132916245e-02 2.445024560495985891e-02 2.481744282134263138e-02 2.550026858427487803e-02 2.645510004345868332e-02 2.761792337876078571e-02 2.891330474022656138e-02 3.026216129710675509e-02 3.158716698243608373e-02 3.281593169398657611e-02 3.388263024151785818e-02 3.472875568043717193e-02 3.530347125697274463e-02 3.556383290342252090e-02 3.547501299036339567e-02 3.501057562617315710e-02 3.415281783244798058e-02 3.289318631127124276e-02 3.123280257093775242e-02 2.918319001995649253e-02 2.676743115733084405e-02 2.402228920567139533e-02 2.100257748596354515e-02 1.779104439510583585e-02 1.452265722840511038e-02 1.144766114653850315e-02 9.079957549742464704e-03 8.302156186637156890e-03 9.610520834033065701e-03 1.234991298401256002e-02 1.571797023108481572e-02 1.927825274897430885e-02 2.281029827950073821e-02 2.618665506767321044e-02 2.932307810487655084e-02 3.215930297102223556e-02 3.465115749437767956e-02 3.676700606588666209e-02 3.848588886828976235e-02 3.979629252140340356e-02 4.069510419258493689e-02 4.118656832597389350e-02 4.128119525014738861e-02 4.099464145407429039e-02 4.034662159721549152e-02 3.935993334248966830e-02 3.805968190804179946e-02 3.647278385665340961e-02 3.462781164471014084e-02 3.255521636361464327e-02 3.028794315831392220e-02 2.786244218506558554e-02 2.532009066275219683e-02 2.270909314080976280e-02 2.008702672422205820e-02 1.752431648956070953e-02 1.510886472214747860e-02 1.295102078842718697e-02 1.118382660392064007e-02 9.943526596326223918e-03 9.311377597423212485e-03 9.240930440094524689e-03 9.556765663361048435e-03 1.003991843817383066e-02 1.050631243378711069e-02 1.083175910722674815e-02 1.094750675548783123e-02 1.083175910722675682e-02 1.050631243378718528e-02 1.003991843817380984e-02 9.556765663361091803e-03 9.240930440094533363e-03 9.311377597423243710e-03 9.943526596326189224e-03 1.118382660392061578e-02 1.295102078842714534e-02 1.510886472214750809e-02 1.752431648956072341e-02 2.008702672422206514e-02 2.270909314080974892e-02 2.532009066275219336e-02 2.786244218506553003e-02 3.028794315831390832e-02 3.255521636361460164e-02 3.462781164471016859e-02 3.647278385665338185e-02 3.805968190804181334e-02 3.935993334248966136e-02 4.034662159721549846e-02 4.099464145407425569e-02 4.128119525014749963e-02 4.118656832597386575e-02 4.069510419258489525e-02 3.979629252140341050e-02 3.848588886828979011e-02 3.676700606588667597e-02 3.465115749437770731e-02 3.215930297102222168e-02 2.932307810487656125e-02 2.618665506767320697e-02 2.281029827950072433e-02 1.927825274897432967e-02 1.571797023108480532e-02 1.234991298401256002e-02 9.610520834033058762e-03 8.302156186637165564e-03 9.079957549742435213e-03 1.144766114653847019e-02 1.452265722840508262e-02 1.779104439510584279e-02 2.100257748596354515e-02 2.402228920567138840e-02 2.676743115733086487e-02 2.918319001995645437e-02 3.123280257093772466e-02 3.289318631127124276e-02 3.415281783244795977e-02 3.501057562617318486e-02 3.547501299036338179e-02 3.556383290342253478e-02 3.530347125697275157e-02 3.472875568043717887e-02 3.388263024151785124e-02 3.281593169398658305e-02 3.158716698243609067e-02 3.026216129710675509e-02 2.891330474022657179e-02 2.761792337876077183e-02 2.645510004345867291e-02 2.550026858427488149e-02 2.481744282134262097e-02 2.445024560495986585e-02 2.441450207132915204e-02 2.469565369716608325e-02 2.525251362526025750e-02 2.602584608346890371e-02 2.694833882291748639e-02 2.795294934675001536e-02 2.897832866628465356e-02 2.997151138905200865e-02 3.088869539303354741e-02 3.169493570162403018e-02
3.475703679487265191e-02 3.404778487205008253e-02 3.318746290859019010e-02 3.220252884850358099e-02 3.112746144531218853e-02 3.000556427549226635e-02 2.888934136467110475e-02 2.783992627661229305e-02 2.692480301706050641e-02 2.621297778488960312e-02 2.576719759937368473e-02 2.563406835740432085e-02 2.583467413365361093e-02 2.635921609562540471e-02 2.716793175519485390e-02 2.819762391538721547e-02 2.937081229778594135e-02 3.060437944452907080e-02 3.181600736886903980e-02 3.292820172671690609e-02 3.387048674109401775e-02 3.458049275629827141e-02 3.500449542869202985e-02 3.509775236875233712e-02 3.482482132711803985e-02 3.415995045222312843e-02 3.308759529085891771e-02 3.160313086129665910e-02 2.971389865613902059e-02 2.744089935965376287e-02 2.482182829207570454e-02 2.191705636514761427e-02 1.882238167884856331e-02 1.569782950196746060e-02 1.283253796411492481e-02 1.075860338049666742e-02 1.023037653954823531e-02 1.159044617593373884e-02 1.432992151621705068e-02 1.777034918037644073e-02 2.147920845073718332e-02 2.521115382996354584e-02 2.881489730552284564e-02 3.218647090000235911e-02 3.524891247480399503e-02 3.794338498921352026e-02 4.022512031859484805e-02 4.206141696530806690e-02 4.343049321162821552e-02 4.432066045376119312e-02 4.472958218740372832e-02 4.466353390367413384e-02 4.413666204641648882e-02 4.317029109308992418e-02 4.179236239864984187e-02 4.003711529769746202e-02 3.794514744218997759e-02 3.556402683218528454e-02 3.294968547746296439e-02 3.016891789226971293e-02 2.730343133511626066e-02 2.445594407884598906e-02 2.175833615292599096e-02 1.937935654730521540e-02 1.752196947614732825e-02 1.638869820481564377e-02 1.610039312510739423e-02 1.661501424287509243e-02 1.773615914175038361e-02 1.920561668477166473e-02 2.078577885035522502e-02 2.229031429286583432e-02 2.358307812464159256e-02 2.456862400519987943e-02 2.518389252120634830e-02 2.539288720381078016e-02 2.518389252120632055e-02 2.456862400519987943e-02 2.358307812464163766e-02 2.229031429286588983e-02 2.078577885035523889e-02 1.920561668477174799e-02 1.773615914175044606e-02 1.661501424287509937e-02 1.610039312510738729e-02 1.638869820481568887e-02 1.752196947614725886e-02 1.937935654730523274e-02 2.175833615292600831e-02 2.445594407884598906e-02 2.730343133511622250e-02 3.016891789226971987e-02 3.294968547746296439e-02 3.556402683218529148e-02 3.794514744219004004e-02 4.003711529769750366e-02 4.179236239864980718e-02 4.317029109308986173e-02 4.413666204641651658e-02 4.466353390367411302e-02 4.472958218740371444e-02 4.432066045376117924e-02 4.343049321162820858e-02 4.206141696530805302e-02 4.022512031859485498e-02 3.794338498921353414e-02 3.524891247480402973e-02 3.218647090000232441e-02 2.881489730552285952e-02 2.521115382996355278e-02 2.147920845073717985e-02 1.777034918037644073e-02 1.432992151621705068e-02 1.159044617593373364e-02 1.023037653954825092e-02 1.075860338049665008e-02 1.283253796411494389e-02 1.569782950196749530e-02 1.882238167884856678e-02 2.191705636514760733e-02 2.482182829207567679e-02 2.744089935965375940e-02 2.971389865613902059e-02 3.160313086129663135e-02 3.308759529085892465e-02 3.415995045222313536e-02 3.482482132711806067e-02 3.509775236875233712e-02 3.500449542869204372e-02 3.458049275629828528e-02 3.387048674109401081e-02 3.292820172671689916e-02 3.181600736886901204e-02 3.060437944452908121e-02 2.937081229778593441e-02 2.819762391538722240e-02 2.716793175519484002e-02 2.635921609562541165e-02 2.583467413365362134e-02 2.563406835740432432e-02 2.576719759937365350e-02 2.621297778488961699e-02 2.692480301706048559e-02 2.783992627661226182e-02 2.888934136467107353e-02 3.000556427549227675e-02 3.112746144531218853e-02 3.220252884850357405e-02 3.318746290859020398e-02 3.404778487205006865e-02 3.475703679487265191e-02
3.778480980706697828e-02 3.719995425526730071e-02 3.642966843185558440e-02 3.549281892198447030e-02 3.441542308518626136e-02 3.323159118151351732e-02 3.198437571218788050e-02 3.072627299041807633e-02 2.951891257414307121e-02 2.843121152584996217e-02 2.753510514557806071e-02 2.689821771152936872e-02 2.657389321963974163e-02 2.659080383980142598e-02 2.694578272074813624e-02 2.760294390464645975e-02 2.849933896567982683e-02 2.955445071151052011e-02 3.067995916183166236e-02 3.178743503339870324e-02 3.279335682609271080e-02 3.362194158503271219e-02 3.420658813482790189e-02 3.449060891740069607e-02 3.442769521782308023e-02 3.398237326597563362e-02 3.313060442138772432e-02 3.186066064726360281e-02 3.017447136501437421e-02 2.808982938412900657e-02 2.564428040700026529e-02 2.290249710561673147e-02 1.997111930782482364e-02 1.702948912491715483e-02 1.438949107088265469e-02 1.257210493791990902e-02 1.222379724665702966e-02 1.361578628528128942e-02 1.635910147933676562e-02 1.987319427420651194e-02 2.373433637852901540e-02 2.767649892719152571e-02 3.152522207306376195e-02 3.515582255571367276e-02 3.847293544718125013e-02 4.140097572905265810e-02 4.387970010584854585e-02 4.586212129784715541e-02 4.731349624494439465e-02 4.821078688127755640e-02 4.854231765968983897e-02 4.830752437253462567e-02 4.751679060978997865e-02 4.619144238719238849e-02 4.436404206272540757e-02 4.207921083293141018e-02 3.939534229446554209e-02 3.638778722785264430e-02 3.315443485546604868e-02 2.982505461920248110e-02 2.657581288901736394e-02 2.364782580646846225e-02 2.135694034324525301e-02 2.005464864959647514e-02 1.999323962439545493e-02 2.116315221952985021e-02 2.329264684654387685e-02 2.601075341774011437e-02 2.898309459542058181e-02 3.195158457836894811e-02 3.472526516656336548e-02 3.716274882932071172e-02 3.915898872742308578e-02 4.063728077885692819e-02 4.154489125091349183e-02 4.185083889805361196e-02 4.154489125091348489e-02 4.063728077885694900e-02 3.915898872742308578e-02 3.716274882932068396e-02 3.472526516656339324e-02 3.195158457836894811e-02 2.898309459542052283e-02 2.601075341774012131e-02 2.329264684654391848e-02 2.116315221952983633e-02 1.999323962439541330e-02 2.005464864959653065e-02 2.135694034324521831e-02 2.364782580646850735e-02 2.657581288901736047e-02 2.982505461920248457e-02 3.315443485546604868e-02 3.638778722785267206e-02 3.939534229446550739e-02 4.207921083293134079e-02 4.436404206272536593e-02 4.619144238719236767e-02 4.751679060978994396e-02 4.830752437253468812e-02 4.854231765968985979e-02 4.821078688127756334e-02 4.731349624494434608e-02 4.586212129784708602e-02 4.387970010584856667e-02 4.140097572905263729e-02 3.847293544718125013e-02 3.515582255571369358e-02 3.152522207306375501e-02 2.767649892719153959e-02 2.373433637852900499e-02 1.987319427420649806e-02 1.635910147933675868e-02 1.361578628528129116e-02 1.222379724665700190e-02 1.257210493791990034e-02 1.438949107088265469e-02 1.702948912491714442e-02 1.997111930782482711e-02 2.290249710561674187e-02 2.564428040700023059e-02 2.808982938412900657e-02 3.017447136501436727e-02 3.186066064726359587e-02 3.313060442138772432e-02 3.398237326597563362e-02 3.442769521782310799e-02 3.449060891740066831e-02 3.420658813482789495e-02 3.362194158503270525e-02 3.279335682609271080e-02 3.178743503339870324e-02 3.067995916183167623e-02 2.955445071151052011e-02 2.849933896567981989e-02 2.760294390464645628e-02 2.694578272074813624e-02 2.659080383980142251e-02 2.657389321963973816e-02 2.689821771152936872e-02 2.753510514557805725e-02 2.843121152584995176e-02 2.951891257414305733e-02 3.072627299041806939e-02 3.198437571218788744e-02 3.323159118151352426e-02 3.441542308518626136e-02 3.549281892198450500e-02 3.642966843185559134e-02 3.719995425526729377e-02 3.778480980706697828e-02
4.074746572320879501e-02 4.031092779166611101e-02 3.965978617528084088e-02 3.880601041366055215e-02 3.776792586782944106e-02 3.657114072846499170e-02 3.524952602349762376e-02 3.384615350177925391e-02 3.241397696785274646e-02 3.101584095357660942e-02 2.972311901521621988e-02 2.861202311443259219e-02 2.775668225145199938e-02 2.721893593443265938e-02 2.703664281263010172e-02 2.721431454751252477e-02 2.772010177970688632e-02 2.849051171616296882e-02 2.944050266935677521e-02 3.047479702796496159e-02 3.149721376685911400e-02 3.241690853956931406e-02 3.315193005787298725e-02 3.363103130697544380e-02 3.379458928036883913e-02 3.359522011853712659e-02 3.299845414491947571e-02 3.198372690294210008e-02 3.054596301862844490e-02 2.869821109304917378e-02 2.647623231109879835e-02 2.394689699388207957e-02 2.122414611038497476e-02 1.849929779285435297e-02 1.609213651270961429e-02 1.449690213588107450e-02 1.427766867132884178e-02 1.568035086619261331e-02 1.842031428633462628e-02 2.200148952334554306e-02 2.601304381426149462e-02 3.017173907667970723e-02 3.428048455824816987e-02 3.819288844535054933e-02 4.179347886843499255e-02 4.498782094006682081e-02 4.769780700052116823e-02 4.985953552381742343e-02 5.142247180352355063e-02 5.234924210883255130e-02 5.261575393277512225e-02 5.221152692338786039e-02 5.114024849288281716e-02 4.942068525594806028e-02 4.708822905637633643e-02 4.419759174943919955e-02 4.082758375543981549e-02 3.708968274950896066e-02 3.314341259480224622e-02 2.922309555817931975e-02 2.567860886351026883e-02 2.301073262178379361e-02 2.180944301529772270e-02 2.246989563917000179e-02 2.488518476297997203e-02 2.855610905040825015e-02 3.293434748503701326e-02 3.759053435307047747e-02 4.221694260490093525e-02 4.659029175344001072e-02 5.054228752014659071e-02 5.394245730828783891e-02 5.668920854560919459e-02 5.870550249113624941e-02 5.993694002755516059e-02 6.035102519302315560e-02 5.993694002755513284e-02 5.870550249113624941e-02 5.668920854560925010e-02 5.394245730828788749e-02 5.054228752014660458e-02 4.659029175344006624e-02 4.221694260490096301e-02 3.759053435307046359e-02 3.293434748503697163e-02 2.855610905040818770e-02 2.488518476298003448e-02 2.246989563917001567e-02 2.180944301529767759e-02 2.301073262178379014e-02 2.567860886351023067e-02 2.922309555817928853e-02 3.314341259480224622e-02 3.708968274950897454e-02 4.082758375543982937e-02 4.419759174943925506e-02 4.708822905637633643e-02 4.942068525594805334e-02 5.114024849288278940e-02 5.221152692338786733e-02 5.261575393277513613e-02 5.234924210883253048e-02 5.142247180352352981e-02 4.985953552381743731e-02 4.769780700052116129e-02 4.498782094006679999e-02 4.179347886843499948e-02 3.819288844535056321e-02 3.428048455824816987e-02 3.017173907667970029e-02 2.601304381426150156e-02 2.200148952334555347e-02 1.842031428633466097e-02 1.568035086619260637e-02 1.427766867132885913e-02 1.449690213588105368e-02 1.609213651270961429e-02 1.849929779285434603e-02 2.122414611038497476e-02 2.394689699388208651e-02 2.647623231109879141e-02 2.869821109304917378e-02 3.054596301862844490e-02 3.198372690294210702e-02 3.299845414491948264e-02 3.359522011853711965e-02 3.379458928036883913e-02 3.363103130697542298e-02 3.315193005787295949e-02 3.241690853956930712e-02 3.149721376685910706e-02 3.047479702796494078e-02 2.944050266935676133e-02 2.849051171616298617e-02 2.772010177970687592e-02 2.721431454751252477e-02 2.703664281263012600e-02 2.721893593443266285e-02 2.775668225145200285e-02 2.861202311443257831e-02 2.972311901521622682e-02 3.101584095357660248e-02 3.241397696785271870e-02 3.384615350177927473e-02 3.524952602349763070e-02 3.657114072846501945e-02 3.776792586782942024e-02 3.880601041366056603e-02 3.965978617528082700e-02 4.031092779166611101e-02 4.074746572320881582e-02
4.361432419789506437e-02 4.334669256418446914e-02 4.284013937619704504e-02 4.210026619723603036e-02 4.113833426619729200e-02 3.997212384442867111e-02 3.862689495937661477e-02 3.713643405496516031e-02 3.554412112682663050e-02 3.390384681361151981e-02 3.228041381230033896e-02 3.074874784860014837e-02 2.939087309918498453e-02 2.828943459517728465e-02 2.751713410163968143e-02 2.712333789944678178e-02 2.712184104445458654e-02 2.748508310334842053e-02 2.814776197602344987e-02 2.901797036558653384e-02 2.999079477910680802e-02 3.095991503513223150e-02 3.182540160467942081e-02 3.249808696817121922e-02 3.290171881392642272e-02 3.297403493019527426e-02 3.266755797287268503e-02 3.195063298886583608e-02 3.080913164905363377e-02 2.924936062985117671e-02 2.730310715557444923e-02 2.503659500837368546e-02 2.256661130080861097e-02 2.008868214152500359e-02 1.791856099201468919e-02 1.651722307747227961e-02 1.638866259955414073e-02 1.777958542107101886e-02 2.050054443082857322e-02 2.413424991605412143e-02 2.828761210554841393e-02 3.266373587577844906e-02 3.704355688119802259e-02 4.125804727867450616e-02 4.516994700975308918e-02 4.866386834085868057e-02 5.164143077008547661e-02 5.401914851824513031e-02 5.572779028818540537e-02 5.671253460962147330e-02 5.693358800815136178e-02 5.636714510132602440e-02 5.500673295266125112e-02 5.286516114105480751e-02 4.997757240258103584e-02 4.640659580192944139e-02 4.225163348275796232e-02 3.766645264267233506e-02 3.289342958777360243e-02 2.832826499566483761e-02 2.461840015779915777e-02 2.268890326241907243e-02 2.335286391427501829e-02 2.660133006043012907e-02 3.167809695704455752e-02 3.776570856989545227e-02 4.427692824088352158e-02 5.081819523192128429e-02 5.711167073865084515e-02 6.294671715389872635e-02 6.815540718173093704e-02 7.260108787152966259e-02 7.617345219935414691e-02 7.878675764766608636e-02 8.037948224080974924e-02 8.091452546641762777e-02 8.037948224080977699e-02 7.878675764766611411e-02 7.617345219935406364e-02 7.260108787152967647e-02 6.815540718173102031e-02 6.294671715389876798e-02 5.711167073865090760e-02 5.081819523192132593e-02 4.427692824088358403e-02 3.776570856989543840e-02 3.167809695704450201e-02 2.660133006043017764e-02 2.335286391427508421e-02 2.268890326241907243e-02 2.461840015779916818e-02 2.832826499566485148e-02 3.289342958777358855e-02 3.766645264267229343e-02 4.225163348275796232e-02 4.640659580192944139e-02 4.997757240258099420e-02 5.286516114105480751e-02 5.500673295266122337e-02 5.636714510132603828e-02 5.693358800815130627e-02 5.671253460962151494e-02 5.572779028818534292e-02 5.401914851824513725e-02 5.164143077008544191e-02 4.866386834085866669e-02 4.516994700975308918e-02 4.125804727867449229e-02 3.704355688119802259e-02 3.266373587577844906e-02 2.828761210554840699e-02 2.413424991605412490e-02 2.050054443082856975e-02 1.777958542107103967e-02 1.638866259955417196e-02 1.651722307747226573e-02 1.791856099201469960e-02 2.008868214152502094e-02 2.256661130080859015e-02 2.503659500837369586e-02 2.730310715557445617e-02 2.924936062985118712e-02 3.080913164905367194e-02 3.195063298886582914e-02 3.266755797287267116e-02 3.297403493019528814e-02 3.290171881392643660e-02 3.249808696817122616e-02 3.182540160467942081e-02 3.095991503513224538e-02 2.999079477910680802e-02 2.901797036558653037e-02 2.814776197602344293e-02 2.748508310334841012e-02 2.712184104445458654e-02 2.712333789944677831e-02 2.751713410163967796e-02 2.828943459517728465e-02 2.939087309918499841e-02 3.074874784860016572e-02 3.228041381230034590e-02 3.390384681361153368e-02 3.554412112682662356e-02 3.713643405496514643e-02 3.862689495937663559e-02 3.997212384442865030e-02 4.113833426619727118e-02 4.210026619723603730e-02 4.284013937619704504e-02 4.334669256418450384e-02 4.361432419789506437e-02
4.635491087259582116e-02 4.627341419739536971e-02 4.593336931068667944e-02 4.533441839038052784e-02 4.448125674830748222e-02 4.338441693424421874e-02 4.206115852066428379e-02 4.053647996524556429e-02 3.884425787643286387e-02 3.702848314939015395e-02 3.514447550842156320e-02 3.325977295042852055e-02 3.145405586402429815e-02 2.981696839099392052e-02 2.844223524812223430e-02 2.741666939589097393e-02 2.680451040007916785e-02 2.663119567289147505e-02 2.687366405234708697e-02 2.746257088534316895e-02 2.829529435901527099e-02 2.925314072072083410e-02 3.021622904505881155e-02 3.107327808593996973e-02 3.172680518649566989e-02 3.209548438940129644e-02 3.211527697468146564e-02 3.174044186524483530e-02 3.094517138669972134e-02 2.972652832806600698e-02 2.810962399223785116e-02 2.615663517875476199e-02 2.398229717354335294e-02 2.177903311109097295e-02 1.984985451247531230e-02 1.862110653699905125e-02 1.855379072977504304e-02 1.990994697426914581e-02 2.258971140267523534e-02 2.625370442457208506e-02 3.053280575143372047e-02 3.512069619410620319e-02 3.977738055045757642e-02 4.431043985472853802e-02 4.855921262902363617e-02 5.238528284993634182e-02 5.566760022582488421e-02 5.830042456987050842e-02 6.019290591342648516e-02 6.126961670059020287e-02 6.147168166123959804e-02 6.075837610683475221e-02 5.910925998516806251e-02 5.652716499884052198e-02 5.304278719135422510e-02 4.872254011332014662e-02 4.368337693042986108e-02 3.812317844912377351e-02 3.238661889624957352e-02 2.710515170190199927e-02 2.341470032589717393e-02 2.284355178144734100e-02 2.607258760490886035e-02 3.219007598497117262e-02 3.991398647995367949e-02 4.836787653559421196e-02 5.701522442398383739e-02 6.549792352494453185e-02 7.354850570024686063e-02 8.095092052474850419e-02 8.752395673103023632e-02 9.311479395688770921e-02 9.759711624681981224e-02 1.008712261541456073e-01 1.028649039328070197e-01 1.035343565183204223e-01 1.028649039328070475e-01 1.008712261541455935e-01 9.759711624681986775e-02 9.311479395688770921e-02 8.752395673103027796e-02 8.095092052474853195e-02 7.354850570024694389e-02 6.549792352494453185e-02 5.701522442398385127e-02 4.836787653559417033e-02 3.991398647995368643e-02 3.219007598497129058e-02 2.607258760490892974e-02 2.284355178144729590e-02 2.341470032589720168e-02 2.710515170190207906e-02 3.238661889624955964e-02 3.812317844912372494e-02 4.368337693042980557e-02 4.872254011332012580e-02 5.304278719135423203e-02 5.652716499884052892e-02 5.910925998516806251e-02 6.075837610683473833e-02 6.147168166123955640e-02 6.126961670059018900e-02 6.019290591342647129e-02 5.830042456987050148e-02 5.566760022582491196e-02 5.238528284993630713e-02 4.855921262902360841e-02 4.431043985472856578e-02 3.977738055045754867e-02 3.512069619410620319e-02 3.053280575143376210e-02 2.625370442457207812e-02 2.258971140267525962e-02 1.990994697426913540e-02 1.855379072977504651e-02 1.862110653699905125e-02 1.984985451247532964e-02 2.177903311109099030e-02 2.398229717354334600e-02 2.615663517875474811e-02 2.810962399223787198e-02 2.972652832806602086e-02 3.094517138669970052e-02 3.174044186524482836e-02 3.211527697468145176e-02 3.209548438940127563e-02 3.172680518649567682e-02 3.107327808593997667e-02 3.021622904505881849e-02 2.925314072072084451e-02 2.829529435901527445e-02 2.746257088534318977e-02 2.687366405234708350e-02 2.663119567289147505e-02 2.680451040007919214e-02 2.741666939589096352e-02 2.844223524812225512e-02 2.981696839099392052e-02 3.145405586402431203e-02 3.325977295042854137e-02 3.514447550842156320e-02 3.702848314939016089e-02 3.884425787643285694e-02 4.053647996524555042e-02 4.206115852066426991e-02 4.338441693424421874e-02 4.448125674830746140e-02 4.533441839038052090e-02 4.593336931068665863e-02 4.627341419739536971e-02 4.635491087259581422e-02
4.893917788795923429e-02 4.905754451822354895e-02 4.890236941823706412e-02 4.846766436753669610e-02 4.775195799448605366e-02 4.675901460866977583e-02 4.549864659197793565e-02 4.398764423454228079e-02 4.225085293599298297e-02 4.032242790393634341e-02 3.824727838193489604e-02 3.608264934426867049e-02 3.389962377465299131e-02 3.178397303526182827e-02 2.983514237128806826e-02 2.816130195503081107e-02 2.686796170456791366e-02 2.603920666787440386e-02 2.571553689968601036e-02 2.587819083306842211e-02 2.644953383793784835e-02 2.730966654870152499e-02 2.831969258390349548e-02 2.934147867773621160e-02 3.024982067890639309e-02 3.093818588438088102e-02 3.132087516863565901e-02 3.133397992844536017e-02 3.093664871727157262e-02 3.011367294846600470e-02 2.888037495483866332e-02 2.729118323675808894e-02 2.545391174889285318e-02 2.355159964737057673e-02 2.186867804310346775e-02 2.079800912469993712e-02 2.076966658492925347e-02 2.206842351664170532e-02 2.467998038726120641e-02 2.834487904201476657e-02 3.272576635068387418e-02 3.751227128976460795e-02 4.244517887535152745e-02 4.730823207211897613e-02 5.191588589655433961e-02 5.610468568609561224e-02 5.972856035149932269e-02 6.265688620638969197e-02 6.477430906187432724e-02 6.598166270893314478e-02 6.619761180703281900e-02 6.536087305209908882e-02 6.343308929902614912e-02 6.040274417773854043e-02 5.629110334136352978e-02 5.116252869287930827e-02 4.514494916443059780e-02 3.847565388380466689e-02 3.161379513059377200e-02 2.551877981927813677e-02 2.210840370692221390e-02 2.362574314002117981e-02 2.990518274044383709e-02 3.895453899756314703e-02 4.929832296886008103e-02 6.013676177743886714e-02 7.099032866604108871e-02 8.151792968509220805e-02 9.144553671312627419e-02 1.005390531173471075e-01 1.085946288438415785e-01 1.154361847854967621e-01 1.209159648848875251e-01 1.249162385908691442e-01 1.273512232922689169e-01 1.281687258086346981e-01 1.273512232922688892e-01 1.249162385908691442e-01 1.209159648848874696e-01 1.154361847854967482e-01 1.085946288438416202e-01 1.005390531173471491e-01 9.144553671312634358e-02 8.151792968509219417e-02 7.099032866604110259e-02 6.013676177743886714e-02 4.929832296886002552e-02 3.895453899756311927e-02 2.990518274044391689e-02 2.362574314002119369e-02 2.210840370692221044e-02 2.551877981927813330e-02 3.161379513059379975e-02 3.847565388380473628e-02 4.514494916443064637e-02 5.116252869287930827e-02 5.629110334136352284e-02 6.040274417773851268e-02 6.343308929902613524e-02 6.536087305209906106e-02 6.619761180703286063e-02 6.598166270893321417e-02 6.477430906187431336e-02 6.265688620638966422e-02 5.972856035149933657e-02 5.610468568609554979e-02 5.191588589655432573e-02 4.730823207211894837e-02 4.244517887535152051e-02 3.751227128976459407e-02 3.272576635068391582e-02 2.834487904201475617e-02 2.467998038726121335e-02 2.206842351664169838e-02 2.076966658492929163e-02 2.079800912469992671e-02 2.186867804310347468e-02 2.355159964737059061e-02 2.545391174889288441e-02 2.729118323675809241e-02 2.888037495483867026e-02 3.011367294846599429e-02 3.093664871727155527e-02 3.133397992844536017e-02 3.132087516863567289e-02 3.093818588438086714e-02 3.024982067890637227e-02 2.934147867773620119e-02 2.831969258390349201e-02 2.730966654870155275e-02 2.644953383793784835e-02 2.587819083306842557e-02 2.571553689968599996e-02 2.603920666787441426e-02 2.686796170456793795e-02 2.816130195503081801e-02 2.983514237128806826e-02 3.178397303526184908e-02 3.389962377465300519e-02 3.608264934426865661e-02 3.824727838193487522e-02 4.032242790393632953e-02 4.225085293599298297e-02 4.398764423454230854e-02 4.549864659197792871e-02 4.675901460866977583e-02 4.775195799448603978e-02 4.846766436753671692e-02 4.890236941823708494e-02 4.905754451822356282e-02 4.893917788795922041e-02
5.133781194251461899e-02 5.166606504524335480e-02 5.171041883257037480e-02 5.145953794577654700e-02 5.090611772561409731e-02 5.004755253251981506e-02 4.888668235819872837e-02 4.743263840131139997e-02 4.570181928338670763e-02 4.371904343086641803e-02 4.151893733016941840e-02 3.914762482082753681e-02 3.666475408530441710e-02 3.414577528245790750e-02 3.168403384228111325e-02 2.939145811634956418e-02 2.739522510121806392e-02 2.582626212792964865e-02 2.479609705278513349e-02 2.436521293945332484e-02 2.451750157740225505e-02 2.515849279897734367e-02 2.613958377723947860e-02 2.729204122163652810e-02 2.845378211959971940e-02 2.948367038073118618e-02 3.026670996316979320e-02 3.071511334646193428e-02 3.076868633611136092e-02 3.039642704167324488e-02 2.960053354234492076e-02 2.842401161578343022e-02 2.696335306746417207e-02 2.538727494197586670e-02 2.395809319716361505e-02 2.303728363798115616e-02 2.303188308999513587e-02 2.425205307299250004e-02 2.676526353359279242e-02 3.039538018348226719e-02 3.484608944932687108e-02 3.980982306713891361e-02 4.501082151525833547e-02 5.020901584235611809e-02 5.519270803769588118e-02 5.977150631643071005e-02 6.377205252534147439e-02 6.703629408073843998e-02 6.942157557271608215e-02 7.080195161817048888e-02 7.107033963609907246e-02 7.014133908207616230e-02 6.795477141579113478e-02 6.448034515867945293e-02 5.972456912318972050e-02 5.374279892221651284e-02 4.666420347815256747e-02 3.875272560558479240e-02 3.057913536531879639e-02 2.353586006619898946e-02 2.077459980810859516e-02 2.514240661311105060e-02 3.470924569303890372e-02 4.667123905416819402e-02 5.963981691919138101e-02 7.292461223229949885e-02 8.608514084802225408e-02 9.877951757981691394e-02 1.107142340925480889e-01 1.216277012748263053e-01 1.312861770407979245e-01 1.394845646202620693e-01 1.460490777887539782e-01 1.508404030412437979e-01 1.537566507999223175e-01 1.547356930834670186e-01 1.537566507999222898e-01 1.508404030412438257e-01 1.460490777887539504e-01 1.394845646202621525e-01 1.312861770407978967e-01 1.216277012748262915e-01 1.107142340925481167e-01 9.877951757981691394e-02 8.608514084802229571e-02 7.292461223229952660e-02 5.963981691919136713e-02 4.667123905416818708e-02 3.470924569303891066e-02 2.514240661311108183e-02 2.077459980810859169e-02 2.353586006619900334e-02 3.057913536531881721e-02 3.875272560558481322e-02 4.666420347815255359e-02 5.374279892221649896e-02 5.972456912318969274e-02 6.448034515867942518e-02 6.795477141579119029e-02 7.014133908207616230e-02 7.107033963609905858e-02 7.080195161817046112e-02 6.942157557271608215e-02 6.703629408073841223e-02 6.377205252534143276e-02 5.977150631643071005e-02 5.519270803769592282e-02 5.020901584235613196e-02 4.501082151525837710e-02 3.980982306713889279e-02 3.484608944932685026e-02 3.039538018348225332e-02 2.676526353359278895e-02 2.425205307299247229e-02 2.303188308999512199e-02 2.303728363798117698e-02 2.395809319716361852e-02 2.538727494197587711e-02 2.696335306746416513e-02 2.842401161578344757e-02 2.960053354234496240e-02 3.039642704167326570e-02 3.076868633611136092e-02 3.071511334646194122e-02 3.026670996316980014e-02 2.948367038073119312e-02 2.845378211959971246e-02 2.729204122163652810e-02 2.613958377723947513e-02 2.515849279897733673e-02 2.451750157740226199e-02 2.436521293945333524e-02 2.479609705278513349e-02 2.582626212792966600e-02 2.739522510121806392e-02 2.939145811634959887e-02 3.168403384228112019e-02 3.414577528245790750e-02 3.666475408530441016e-02 3.914762482082752987e-02 4.151893733016941840e-02 4.371904343086641803e-02 4.570181928338670763e-02 4.743263840131139997e-02 4.888668235819872837e-02 5.004755253251979424e-02 5.090611772561407650e-02 5.145953794577654700e-02 5.171041883257036093e-02 5.166606504524336868e-02 5.133781194251462593e-02
5.352260594034598945e-02 5.406682971286450035e-02 5.432146168996716817e-02 5.427008393488959304e-02 5.389985573490053278e-02 5.320214543926742035e-02 5.217322785012402236e-02 5.081506109931357290e-02 4.913616726027060511e-02 4.715265662596433704e-02 4.488945858321340826e-02 4.238185359167150057e-02 3.967743809193170074e-02 3.683868009804634747e-02 3.394617920121595356e-02 3.110246765638837937e-02 2.843530256204309867e-02 2.609728083729365156e-02 2.425509234759062882e-02 2.305986697885805889e-02 2.259893113252767205e-02 2.285273583190134891e-02 2.369211247159403941e-02 2.492019084083725577e-02 2.632557623324192561e-02 2.771752451414889393e-02 2.893975610455515324e-02 2.987239209861259487e-02 3.043045451988828781e-02 3.056327985361573935e-02 3.025670477622442733e-02 2.953906738210649446e-02 2.849199455475732654e-02 2.726640509953611943e-02 2.610069464593910149e-02 2.532716231814413632e-02 2.533444153377912428e-02 2.645739610983207854e-02 2.884075509558468170e-02 3.239524627303097537e-02 3.687600027707114286e-02 4.198681189780009010e-02 4.743932211383820180e-02 5.297034724652743137e-02 5.834108231318985149e-02 6.333246943570952636e-02 6.774172615537318864e-02 7.138095474617793534e-02 7.407754257193875647e-02 7.567587961201992230e-02 7.604001942223091726e-02 7.505707499068446642e-02 7.264135270137299372e-02 6.873957662821725267e-02 6.333831119298176382e-02 5.647666377903556162e-02 4.827333055731330286e-02 3.899821313454054222e-02 2.930682811735231194e-02 2.112621100020354789e-02 1.954014996469392168e-02 2.743465349571092698e-02 4.032991436339497526e-02 5.517123654376374087e-02 7.079563446044376263e-02 8.660808228488300897e-02 1.021860561474390305e-01 1.171723017990190241e-01 1.312436965792941890e-01 1.441035265071193838e-01 1.554820356663721703e-01 1.651400616133196497e-01 1.728736511161409195e-01 1.785186473460650403e-01 1.819546885312676998e-01 1.831082748141017735e-01 1.819546885312676443e-01 1.785186473460650958e-01 1.728736511161408917e-01 1.651400616133196220e-01 1.554820356663721703e-01 1.441035265071194116e-01 1.312436965792941612e-01 1.171723017990189963e-01 1.021860561474390861e-01 8.660808228488300897e-02 7.079563446044379038e-02 5.517123654376384495e-02 4.032991436339496832e-02 2.743465349571097556e-02 1.954014996469386270e-02 2.112621100020350279e-02 2.930682811735233970e-02 3.899821313454060467e-02 4.827333055731326816e-02 5.647666377903554080e-02 6.333831119298174994e-02 6.873957662821730819e-02 7.264135270137295208e-02 7.505707499068443866e-02 7.604001942223086175e-02 7.567587961201992230e-02 7.407754257193875647e-02 7.138095474617793534e-02 6.774172615537318864e-02 6.333246943570951248e-02 5.834108231318980292e-02 5.297034724652742443e-02 4.743932211383820874e-02 4.198681189780011785e-02 3.687600027707114286e-02 3.239524627303098925e-02 2.884075509558461231e-02 2.645739610983210283e-02 2.533444153377914856e-02 2.532716231814417449e-02 2.610069464593910496e-02 2.726640509953611943e-02 2.849199455475732307e-02 2.953906738210650140e-02 3.025670477622442733e-02 3.056327985361574975e-02 3.043045451988827393e-02 2.987239209861259834e-02 2.893975610455516365e-02 2.771752451414889740e-02 2.632557623324194990e-02 2.492019084083724537e-02 2.369211247159403941e-02 2.285273583190134891e-02 2.259893113252767205e-02 2.305986697885806930e-02 2.425509234759065658e-02 2.609728083729366543e-02 2.843530256204311601e-02 3.110246765638836203e-02 3.394617920121595356e-02 3.683868009804638216e-02 3.967743809193167992e-02 4.238185359167147975e-02 4.488945858321340826e-02 4.715265662596435092e-02 4.913616726027061204e-02 5.081506109931357290e-02 5.217322785012402930e-02 5.320214543926742035e-02 5.389985573490051196e-02 5.427008393488957222e-02 5.432146168996716817e-02 5.406682971286450728e-02 5.352260594034598945e-02
5.546687694916855454e-02 5.622898160720180005e-02 5.670049583155265666e-02 5.686018621728686911e-02 5.668996185556105655e-02 5.617548096249286999e-02 5.530681472964966289e-02 5.407917548277887954e-02 5.249372381155877065e-02 5.055848191861604668e-02 4.828940105760325119e-02 4.571166428111491514e-02 4.286135854381930427e-02 3.978773022604943643e-02 3.655634672977693678e-02 3.325358969479728227e-02 2.999283621635987634e-02 2.692188063558263733e-02 2.422816521362349679e-02 2.213111299586987060e-02 2.084205690921184587e-02 2.048343704202651439e-02 2.101284330984775142e-02 2.222900314461610100e-02 2.385679594770437340e-02 2.563081440565568789e-02 2.733365097974548713e-02 2.880121809155088142e-02 2.991705172258872503e-02 3.060700368405098321e-02 3.083792213895440032e-02 3.062113314247776399e-02 3.002103049086489797e-02 2.916869605680515176e-02 2.827802785638199728e-02 2.765406825723680517e-02 2.766922893260090680e-02 2.867996015617042468e-02 3.090242193939561621e-02 3.433677731464900018e-02 3.880055836787038581e-02 4.401926118005992927e-02 4.969744453573750331e-02 5.555041276835682301e-02 6.131174524426652450e-02 6.673222978486118007e-02 7.157770243734107307e-02 7.562818255008853241e-02 7.867863966222618521e-02 8.054113079251271068e-02 8.104797265291591168e-02 8.005570497816316688e-02 7.744977150721187031e-02 7.315015121560299038e-02 6.711886368475712683e-02 5.937217189469199546e-02 5.000650618376782652e-02 3.927176052723642397e-02 2.785058177565531701e-02 1.826434697857148848e-02 1.860145976971115320e-02 3.048123202940599547e-02 4.662712017401626774e-02 6.431847228259973681e-02 8.264030835237522188e-02 1.010642082575948231e-01 1.191667032908659829e-01 1.365633355015953010e-01 1.528930416743579102e-01 1.678174703101649179e-01 1.810254378646577456e-01 1.922391313628995790e-01 2.012206042586715815e-01 2.077778045366863169e-01 2.117696674372850085e-01 2.131099597784938959e-01 2.117696674372850085e-01 2.077778045366863724e-01 2.012206042586715815e-01 1.922391313628996068e-01 1.810254378646577733e-01 1.678174703101649179e-01 1.528930416743578546e-01 1.365633355015953010e-01 1.191667032908658858e-01 1.010642082575949063e-01 8.264030835237523576e-02 6.431847228259966742e-02 4.662712017401626774e-02 3.048123202940599547e-02 1.860145976971114626e-02 1.826434697857146766e-02 2.785058177565531354e-02 3.927176052723642397e-02 5.000650618376778489e-02 5.937217189469198159e-02 6.711886368475712683e-02 7.315015121560296263e-02 7.744977150721188419e-02 8.005570497816316688e-02 8.104797265291584230e-02 8.054113079251271068e-02 7.867863966222619909e-02 7.562818255008850465e-02 7.157770243734111471e-02 6.673222978486115231e-02 6.131174524426647593e-02 5.555041276835683689e-02 4.969744453573750331e-02 4.401926118005996397e-02 3.880055836787037193e-02 3.433677731464900018e-02 3.090242193939560233e-02 2.867996015617045938e-02 2.766922893260086516e-02 2.765406825723683640e-02 2.827802785638201116e-02 2.916869605680517605e-02 3.002103049086487022e-02 3.062113314247775012e-02 3.083792213895441420e-02 3.060700368405099014e-02 2.991705172258869380e-02 2.880121809155090570e-02 2.733365097974549060e-02 2.563081440565568095e-02 2.385679594770437686e-02 2.222900314461609406e-02 2.101284330984773754e-02 2.048343704202650745e-02 2.084205690921184587e-02 2.213111299586985672e-02 2.422816521362350373e-02 2.692188063558263733e-02 2.999283621635985900e-02 3.325358969479727533e-02 3.655634672977692984e-02 3.978773022604942949e-02 4.286135854381931121e-02 4.571166428111492208e-02 4.828940105760326507e-02 5.055848191861605362e-02 5.249372381155875678e-02 5.407917548277888647e-02 5.530681472964965595e-02 5.617548096249284917e-02 5.668996185556107043e-02 5.686018621728686911e-02 5.670049583155265666e-02 5.622898160720177924e-02 5.546687694916854761e-02
5.714591712796366491e-02 5.812342518484539533e-02 5.881404497883829796e-02 5.919201395073168948e-02 5.923428548149597961e-02 5.892111844830948131e-02 5.823672013654067336e-02 5.716994408122201554e-02 5.571504894007397318e-02 5.387253271318114684e-02 5.165007110904951820e-02 4.906361416415589566e-02 4.613873942852465132e-02 4.291243741435780967e-02 3.943564000327590829e-02 3.577703242754084328e-02 3.202904995943604144e-02 2.831738067934834110e-02 2.481512627888344744e-02 2.175920640058939814e-02 1.945201855808682823e-02 1.820224053297057540e-02 1.817039800779257294e-02 1.923275917707075941e-02 2.104456373118334181e-02 2.322203637746428698e-02 2.545163368486949226e-02 2.750679777889206493e-02 2.923188281253976187e-02 3.052634337353169608e-02 3.133678556945235921e-02 3.165658279284870591e-02 3.153190720714434819e-02 3.107325845252282420e-02 3.047026504668228289e-02 3.000217490564488498e-02 3.002556669093534719e-02 3.091360152120225385e-02 3.294641806692426983e-02 3.621428061920845681e-02 4.060783073344661348e-02 4.588625439773778847e-02 5.175438967446098493e-02 5.790880855839149882e-02 6.405557378060659779e-02 6.991416004070580281e-02 7.521730405189061552e-02 7.971093675131916967e-02 8.315540188750920880e-02 8.532803513902983972e-02 8.602685648744463898e-02 8.507510862636820381e-02 8.232647775822514447e-02 7.767106061534274908e-02 7.104267758774125696e-02 6.242966350545739451e-02 5.189658418953459196e-02 3.964770464352290746e-02 2.630684818469595024e-02 1.493127354775348851e-02 1.822449970924003987e-02 3.421991738325196042e-02 5.347924385894221866e-02 7.399203728619270504e-02 9.504932996588980054e-02 1.161588171658093499e-01 1.368800067273041321e-01 1.567914099070357448e-01 1.754869386136342080e-01 1.925808871918534004e-01 2.077157715539585670e-01 2.205709281274412792e-01 2.308708703450831623e-01 2.383928001519116935e-01 2.429728555509806931e-01 2.445107881240727865e-01 2.429728555509807486e-01 2.383928001519116935e-01 2.308708703450830513e-01 2.205709281274412514e-01 2.077157715539584837e-01 1.925808871918534559e-01 1.754869386136342357e-01 1.567914099070357725e-01 1.368800067273041321e-01 1.161588171658093360e-01 9.504932996588978666e-02 7.399203728619270504e-02 5.347924385894226029e-02 3.421991738325200899e-02 1.822449970924003987e-02 1.493127354775344341e-02 2.630684818469600922e-02 3.964770464352291440e-02 5.189658418953466829e-02 6.242966350545738063e-02 7.104267758774120145e-02 7.767106061534279071e-02 8.232647775822514447e-02 8.507510862636818993e-02 8.602685648744459734e-02 8.532803513902981196e-02 8.315540188750922268e-02 7.971093675131918355e-02 7.521730405189064328e-02 6.991416004070574730e-02 6.405557378060661167e-02 5.790880855839152658e-02 5.175438967446097799e-02 4.588625439773776765e-02 4.060783073344664124e-02 3.621428061920843600e-02 3.294641806692426289e-02 3.091360152120227467e-02 3.002556669093534719e-02 3.000217490564489192e-02 3.047026504668226207e-02 3.107325845252282420e-02 3.153190720714434125e-02 3.165658279284871285e-02 3.133678556945232452e-02 3.052634337353169608e-02 2.923188281253976187e-02 2.750679777889211003e-02 2.545163368486947145e-02 2.322203637746430085e-02 2.104456373118332446e-02 1.923275917707075594e-02 1.817039800779258682e-02 1.820224053297058928e-02 1.945201855808681088e-02 2.175920640058940508e-02 2.481512627888345784e-02 2.831738067934834804e-02 3.202904995943606226e-02 3.577703242754082247e-02 3.943564000327592911e-02 4.291243741435780273e-02 4.613873942852467214e-02 4.906361416415589566e-02 5.165007110904951126e-02 5.387253271318114684e-02 5.571504894007400094e-02 5.716994408122202942e-02 5.823672013654067336e-02 5.892111844830947437e-02 5.923428548149597961e-02 5.919201395073168948e-02 5.881404497883829102e-02 5.812342518484537451e-02 5.714591712796366491e-02
5.853746673559658692e-02 5.972333947722207464e-02 6.063069480428467245e-02 6.122955963387680112e-02 6.149225061226485517e-02 6.139395198065712017e-02 6.091334662477859013e-02 6.003329817346397812e-02 5.874158389476272918e-02 5.703168233411962801e-02 5.490362787428841596e-02 5.236495986105303008e-02 4.943182267750363679e-02 4.613032695265882610e-02 4.249838460055575112e-02 3.858842999156187475e-02 3.447183532880206125e-02 3.024661206912779635e-02 2.605144645475438239e-02 2.209108992291824308e-02 1.867627594128269328e-02 1.625253449325315958e-02 1.529592433050506496e-02 1.596404160729772079e-02 1.789231643355119680e-02 2.050021383848673467e-02 2.331114220748228827e-02 2.600830950761080090e-02 2.838966603642612690e-02 3.032796896025524019e-02 3.175071678917324586e-02 3.263422219047908829e-02 3.300685164201157956e-02 3.295880742360886295e-02 3.265611638149912288e-02 3.235318144304564353e-02 3.238986411689893236e-02 3.314994565521582615e-02 3.496842550093016977e-02 3.802369373875399972e-02 4.228898057862888471e-02 4.757042005261401252e-02 5.358253150374241852e-02 6.000741280847847470e-02 6.652451810094961449e-02 7.282129039202030196e-02 7.859595811146749544e-02 8.355864942980108234e-02 8.743318721976095498e-02 8.996014170209275240e-02 9.090105716419562276e-02 9.004359011984576500e-02 8.720730886902074153e-02 8.225003170459706248e-02 7.507491025426157871e-02 6.563943291880981745e-02 5.397104539049522864e-02 4.021093312655987101e-02 2.483123150714014113e-02 1.111677009933605825e-02 1.869496600055362695e-02 3.857013434881857716e-02 6.077781856083848411e-02 8.407471843228335462e-02 1.078904060449463603e-01 1.317405424753347876e-01 1.551539549238020455e-01 1.776637881813155073e-01 1.988128025879978833e-01 2.181628938221939484e-01 2.353059096860966870e-01 2.498745296234579916e-01 2.615524879862800578e-01 2.700836233140949116e-01 2.752793468266613863e-01 2.770242111929216988e-01 2.752793468266613863e-01 2.700836233140949116e-01 2.615524879862800578e-01 2.498745296234579916e-01 2.353059096860966037e-01 2.181628938221939762e-01 1.988128025879979111e-01 1.776637881813155073e-01 1.551539549238020732e-01 1.317405424753348431e-01 1.078904060449463603e-01 8.407471843228329911e-02 6.077781856083844941e-02 3.857013434881857716e-02 1.869496600055365124e-02 1.111677009933607040e-02 2.483123150714014113e-02 4.021093312655986407e-02 5.397104539049526334e-02 6.563943291880987296e-02 7.507491025426157871e-02 8.225003170459711799e-02 8.720730886902079704e-02 9.004359011984572336e-02 9.090105716419566440e-02 8.996014170209276628e-02 8.743318721976094110e-02 8.355864942980102683e-02 7.859595811146745381e-02 7.282129039202031584e-02 6.652451810094960061e-02 6.000741280847850245e-02 5.358253150374242546e-02 4.757042005261402640e-02 4.228898057862885695e-02 3.802369373875400665e-02 3.496842550093014895e-02 3.314994565521582615e-02 3.238986411689894623e-02 3.235318144304565047e-02 3.265611638149913676e-02 3.295880742360885601e-02 3.300685164201154487e-02 3.263422219047909523e-02 3.175071678917321810e-02 3.032796896025525754e-02 2.838966603642614772e-02 2.600830950761081478e-02 2.331114220748231255e-02 2.050021383848674161e-02 1.789231643355118986e-02 1.596404160729770344e-02 1.529592433050506496e-02 1.625253449325316651e-02 1.867627594128271756e-02 2.209108992291825002e-02 2.605144645475438586e-02 3.024661206912781369e-02 3.447183532880207513e-02 3.858842999156186782e-02 4.249838460055576500e-02 4.613032695265882610e-02 4.943182267750366454e-02 5.236495986105298150e-02 5.490362787428842983e-02 5.703168233411960025e-02 5.874158389476273612e-02 6.003329817346396424e-02 6.091334662477854850e-02 6.139395198065710629e-02 6.149225061226486905e-02 6.122955963387677336e-02 6.063069480428467245e-02 5.972333947722210240e-02 5.853746673559657304e-02
5.962220000845728368e-02 6.100472032627048818e-02 6.212167721465350345e-02 6.293924848148099715e-02 6.342546996208554833e-02 6.355080505509864974e-02 6.328876983873572837e-02 6.261660976661231892e-02 6.151602377409673417e-02 5.997393270830716355e-02 5.798329226537488751e-02 5.554395787056946171e-02 5.266362366367439291e-02 4.935888701225357722e-02 4.565654867511545478e-02 4.159537993292997810e-02 3.722884887697912315e-02 3.262988817732712793e-02 2.790019021344394487e-02 2.318996020799170624e-02 1.874206868625831121e-02 1.498535649662022587e-02 1.264771261925240822e-02 1.249277826855019376e-02 1.441052998317674146e-02 1.749084250317061232e-02 2.095168509173124874e-02 2.434496446377081014e-02 2.742018825680533553e-02 3.002864370453712378e-02 3.208327891950343153e-02 3.354618902197186586e-02 3.442949499154166620e-02 3.480401961718352505e-02 3.481295878207527061e-02 3.468629411191946621e-02 3.474541285598177487e-02 3.537787760367463313e-02 3.696295066740354351e-02 3.976206781531110152e-02 4.383822589186023300e-02 4.905835884684982967e-02 5.515816747633373041e-02 6.181132670531914314e-02 6.867264423559280018e-02 7.539739222996973134e-02 8.164827325780990575e-02 8.709825378339990098e-02 9.143311655415935213e-02 9.435503225479803524e-02 9.558733869231289537e-02 9.488031748595869563e-02 9.201765601272672568e-02 8.682330578804184351e-02 7.916857757383910510e-02 6.897970899143800183e-02 5.624761549567446756e-02 4.104903551790007460e-02 2.365215948461716483e-02 6.824266781105365991e-03 2.021449823807577179e-02 4.344710819790863210e-02 6.842104585109243242e-02 9.444610727367529213e-02 1.210187681615153554e-01 1.476377173616781335e-01 1.737893974360362748e-01 1.989544536596410951e-01 2.226192158090054551e-01 2.442887981298762223e-01 2.635005568382811636e-01 2.798371610182689428e-01 2.929386978711048251e-01 3.025133158948822287e-01 3.083459794468117465e-01 3.103049851571651474e-01 3.083459794468117465e-01 3.025133158948822842e-01 2.929386978711048251e-01 2.798371610182688873e-01 2.635005568382811081e-01 2.442887981298762778e-01 2.226192158090054829e-01 1.989544536596411506e-01 1.737893974360362748e-01 1.476377173616781335e-01 1.210187681615153832e-01 9.444610727367529213e-02 6.842104585109246018e-02 4.344710819790861822e-02 2.021449823807575791e-02 6.824266781105432778e-03 2.365215948461717177e-02 4.104903551790010235e-02 5.624761549567446062e-02 6.897970899143800183e-02 7.916857757383909122e-02 8.682330578804184351e-02 9.201765601272675343e-02 9.488031748595869563e-02 9.558733869231293701e-02 9.435503225479802136e-02 9.143311655415929662e-02 8.709825378339992874e-02 8.164827325780987799e-02 7.539739222996968970e-02 6.867264423559281405e-02 6.181132670531913620e-02 5.515816747633372347e-02 4.905835884684982273e-02 4.383822589186022606e-02 3.976206781531108070e-02 3.696295066740359903e-02 3.537787760367463313e-02 3.474541285598178181e-02 3.468629411191948009e-02 3.481295878207526368e-02 3.480401961718350423e-02 3.442949499154170784e-02 3.354618902197187974e-02 3.208327891950344540e-02 3.002864370453715154e-02 2.742018825680532512e-02 2.434496446377081708e-02 2.095168509173124527e-02 1.749084250317059497e-02 1.441052998317675880e-02 1.249277826855019029e-02 1.264771261925240996e-02 1.498535649662023975e-02 1.874206868625832162e-02 2.318996020799170624e-02 2.790019021344394834e-02 3.262988817732714181e-02 3.722884887697913009e-02 4.159537993292997810e-02 4.565654867511544784e-02 4.935888701225359804e-02 5.266362366367437903e-02 5.554395787056946865e-02 5.798329226537489445e-02 5.997393270830714967e-02 6.151602377409673417e-02 6.261660976661231892e-02 6.328876983873572837e-02 6.355080505509863587e-02 6.342546996208556220e-02 6.293924848148103879e-02 6.212167721465348957e-02 6.100472032627048818e-02 5.962220000845723511e-02
6.038421600321444010e-02 6.194694144973538624e-02 6.326148965917802180e-02 6.429060212860829293e-02 6.499843653601963811e-02 6.535113016994797963e-02 6.531742265286717697e-02 6.486933380089375534e-02 6.398289079882443775e-02 6.263889777666580005e-02 6.082374073275177706e-02 5.853022234039197136e-02 5.575842605866502405e-02 5.251662033374972227e-02 4.882223836144054113e-02 4.470302240879309164e-02 4.019854178024136887e-02 3.536257919576184933e-02 3.026761597073295354e-02 2.501473534625427153e-02 1.975889541220520254e-02 1.478269974014576049e-02 1.072476306870434430e-02 8.992061673012844217e-03 1.061739187916303263e-02 1.424995382979548156e-02 1.844944588459160317e-02 2.258489332327976232e-02 2.637280166075777268e-02 2.965745824153990726e-02 3.234546161715022572e-02 3.438886554679819463e-02 3.578557511617901088e-02 3.658803902836592348e-02 3.691716759574666107e-02 3.697841238359220878e-02 3.707235566635068424e-02 3.758315767092260812e-02 3.892262671510615668e-02 4.142691816271176775e-02 4.525263183524181471e-02 5.034096674161357005e-02 5.646224453466978932e-02 6.328985483516746946e-02 7.045726541964615619e-02 7.758819237066268137e-02 8.430928532967631173e-02 9.025541595236204195e-02 9.507324842402598009e-02 9.842539627121928147e-02 9.999577490708050354e-02 9.949606463587437610e-02 9.667295557982083509e-02 9.131577943966019684e-02 8.326413271508351088e-02 7.241513550153794165e-02 5.873010436726253114e-02 4.224107041029601800e-02 2.306358070292352166e-02 2.122062744386150890e-03 2.282112040220062033e-02 4.876729714726763670e-02 7.630853663172372514e-02 1.049786301702942681e-01 1.342748156912214330e-01 1.636570221328408348e-01 1.925592474366053242e-01 2.204035867392634962e-01 2.466155066672361951e-01 2.706396772139577078e-01 2.919557678792833455e-01 3.100936282511033704e-01 3.246472877730738338e-01 3.352872429922678643e-01 3.417705570668584936e-01 3.439483751057073602e-01 3.417705570668583825e-01 3.352872429922679198e-01 3.246472877730738338e-01 3.100936282511032593e-01 2.919557678792833455e-01 2.706396772139577078e-01 2.466155066672362228e-01 2.204035867392634407e-01 1.925592474366052687e-01 1.636570221328408903e-01 1.342748156912213775e-01 1.049786301702943514e-01 7.630853663172380841e-02 4.876729714726771997e-02 2.282112040220064808e-02 2.122062744386103185e-03 2.306358070292352860e-02 4.224107041029601800e-02 5.873010436726254502e-02 7.241513550153791390e-02 8.326413271508349701e-02 9.131577943966016908e-02 9.667295557982080734e-02 9.949606463587440386e-02 9.999577490708050354e-02 9.842539627121928147e-02 9.507324842402596621e-02 9.025541595236200032e-02 8.430928532967635336e-02 7.758819237066265362e-02 7.045726541964617007e-02 6.328985483516751109e-02 5.646224453466979626e-02 5.034096674161356311e-02 4.525263183524180777e-02 4.142691816271178162e-02 3.892262671510611505e-02 3.758315767092260812e-02 3.707235566635071894e-02 3.697841238359225735e-02 3.691716759574666801e-02 3.658803902836588878e-02 3.578557511617899700e-02 3.438886554679820157e-02 3.234546161715020490e-02 2.965745824153991420e-02 2.637280166075775881e-02 2.258489332327976579e-02 1.844944588459159276e-02 1.424995382979548850e-02 1.061739187916301702e-02 8.992061673012845952e-03 1.072476306870434257e-02 1.478269974014576396e-02 1.975889541220519213e-02 2.501473534625427847e-02 3.026761597073296742e-02 3.536257919576187014e-02 4.019854178024137581e-02 4.470302240879310551e-02 4.882223836144054807e-02 5.251662033374974309e-02 5.575842605866503099e-02 5.853022234039196442e-02 6.082374073275179094e-02 6.263889777666582781e-02 6.398289079882443775e-02 6.486933380089375534e-02 6.531742265286720472e-02 6.535113016994799351e-02 6.499843653601963811e-02 6.429060212860826518e-02 6.326148965917802180e-02 6.194694144973538624e-02 6.038421600321445398e-02
6.081152767048884911e-02 6.253332552069008898e-02 6.402853802919361570e-02 6.525694201284179541e-02 6.617927417866681372e-02 6.675779047691393631e-02 6.695688850939278403e-02 6.674379020156344378e-02 6.608927922872899485e-02 6.496848519363719598e-02 6.336170434397869755e-02 6.125524489610042339e-02 5.864228424886621521e-02 5.552372647753546497e-02 5.190905352094582481e-02 4.781717700029271961e-02 4.327733076902367387e-02 3.833012658489238361e-02 3.302911338884843839e-02 2.744382400693730351e-02 2.166749944514383824e-02 1.584199818449689989e-02 1.026478969025321555e-02 6.024911268027285244e-03 6.539652466968732744e-03 1.090528446578689983e-02 1.594563128436649393e-02 2.083760115542480917e-02 2.532123381942654947e-02 2.925779089180551712e-02 3.255676600970028312e-02 3.516373183429065408e-02 3.706368648491084605e-02 3.829111400025297929e-02 3.894463613480270148e-02 3.920452010329290859e-02 3.934785685003170524e-02 3.974821512270895751e-02 4.083758715777013881e-02 4.301547398402690708e-02 4.653171452152611576e-02 5.141360815998780726e-02 5.748101815658312325e-02 6.441749133436738828e-02 7.184013599800069538e-02 7.934269836369467477e-02 8.651585944618907231e-02 9.295596658912441690e-02 9.826999392428494018e-02 1.020803822555822887e-01 1.040309887342611150e-01 1.037942869075333258e-01 1.010795402700590678e-01 9.564154295906895920e-02 8.728951895342521028e-02 7.589588341175390607e-02 6.140503296102308578e-02 4.384482293026048527e-02 2.336802145711241313e-02 3.306009021799396867e-03 2.641105994210537003e-02 5.444854622237408487e-02 8.433760216818279865e-02 1.155354664731072789e-01 1.474832880444025274e-01 1.795834252222471839e-01 2.112088818452391159e-01 2.417182320217974023e-01 2.704725615229561231e-01 2.968532549367854934e-01 3.202798418403885461e-01 3.402271997534632719e-01 3.562414494155115019e-01 3.679539238994703476e-01 3.750926610068113787e-01 3.774909604377930661e-01 3.750926610068113787e-01 3.679539238994703476e-01 3.562414494155116129e-01 3.402271997534632719e-01 3.202798418403885461e-01 2.968532549367856044e-01 2.704725615229560676e-01 2.417182320217974578e-01 2.112088818452390881e-01 1.795834252222471283e-01 1.474832880444025551e-01 1.155354664731072789e-01 8.433760216818284028e-02 5.444854622237406405e-02 2.641105994210540125e-02 3.306009021799441536e-03 2.336802145711233680e-02 4.384482293026047833e-02 6.140503296102311354e-02 7.589588341175387831e-02 8.728951895342521028e-02 9.564154295906895920e-02 1.010795402700590678e-01 1.037942869075332980e-01 1.040309887342611012e-01 1.020803822555822887e-01 9.826999392428500957e-02 9.295596658912441690e-02 8.651585944618904456e-02 7.934269836369466089e-02 7.184013599800068151e-02 6.441749133436738828e-02 5.748101815658304692e-02 5.141360815998780032e-02 4.653171452152611576e-02 4.301547398402690708e-02 4.083758715777013187e-02 3.974821512270891588e-02 3.934785685003177463e-02 3.920452010329292941e-02 3.894463613480270842e-02 3.829111400025297235e-02 3.706368648491086687e-02 3.516373183429064714e-02 3.255676600970027618e-02 2.925779089180551712e-02 2.532123381942654947e-02 2.083760115542478489e-02 1.594563128436648700e-02 1.090528446578689289e-02 6.539652466968731877e-03 6.024911268027282642e-03 1.026478969025323290e-02 1.584199818449688948e-02 2.166749944514383824e-02 2.744382400693731738e-02 3.302911338884843839e-02 3.833012658489237667e-02 4.327733076902365306e-02 4.781717700029271961e-02 5.190905352094581787e-02 5.552372647753545110e-02 5.864228424886624297e-02 6.125524489610042339e-02 6.336170434397871143e-02 6.496848519363719598e-02 6.608927922872896710e-02 6.674379020156342990e-02 6.695688850939279790e-02 6.675779047691395018e-02 6.617927417866681372e-02 6.525694201284179541e-02 6.402853802919365733e-02 6.253332552069008898e-02 6.081152767048884911e-02
6.089654357389623351e-02 6.275171772793446123e-02 6.440579316526429121e-02 6.581611948570215143e-02 6.694053067650533595e-02 6.773790315563628373e-02 6.816877947075332400e-02 6.819605753968868700e-02 6.778574187571904941e-02 6.690774991490903989e-02 6.553676327915260169e-02 6.365311053314508249e-02 6.124366474093294321e-02 5.830273597764674270e-02 5.483293609022271003e-02 5.084599082501246176e-02 4.636347384997371868e-02 4.141744044978581257e-02 3.605095215037882467e-02 3.031852804726923450e-02 2.428671478208241363e-02 1.803562958867937702e-02 1.166626393711177496e-02 5.363863970502175983e-03 2.218199785227603551e-03 7.802952863661805419e-03 1.369874052269638882e-02 1.926849244684161397e-02 2.436725732328317087e-02 2.888834411456342455e-02 3.274583540908663354e-02 3.587805578751167290e-02 3.825603016275821305e-02 3.989533826107037606e-02 4.087146497395388600e-02 4.133827865290213427e-02 4.154649321156834996e-02 4.185216518047139150e-02 4.269498332061572726e-02 4.452388384005682292e-02 4.767685264236318221e-02 5.227609699364430679e-02 5.820659846112780089e-02 6.517487366108551394e-02 7.278867694723716031e-02 8.061460987267700384e-02 8.820822981534588714e-02 9.512752111288846901e-02 1.009397697695809809e-01 1.052272332121215598e-01 1.075937163361159188e-01 1.076725564409596325e-01 1.051358819474040585e-01 9.970485017278386819e-02 9.116073168171150154e-02 7.935747156758045373e-02 6.423948768669654474e-02 4.588568403445217325e-02 2.476937324596289319e-02 8.917642263856740206e-03 3.081829780358004076e-02 6.040801492446644383e-02 9.240086665230334839e-02 1.259697775456344038e-01 1.604535975980136697e-01 1.951812460917069225e-01 2.294577065897293877e-01 2.625742197657668919e-01 2.938250019150503989e-01 3.225262623826615771e-01 3.480358118516480581e-01 3.697721856448681343e-01 3.872324169193607779e-01 4.000077074601983695e-01 4.077963455848034324e-01 4.104133364943441387e-01 4.077963455848034324e-01 4.000077074601983695e-01 3.872324169193607224e-01 3.697721856448680788e-01 3.480358118516480581e-01 3.225262623826615771e-01 2.938250019150505099e-01 2.625742197657668919e-01 2.294577065897293877e-01 1.951812460917068670e-01 1.604535975980136975e-01 1.259697775456343483e-01 9.240086665230334839e-02 6.040801492446648546e-02 3.081829780358007198e-02 8.917642263856754084e-03 2.476937324596290360e-02 4.588568403445217325e-02 6.423948768669655862e-02 7.935747156758041210e-02 9.116073168171151542e-02 9.970485017278385431e-02 1.051358819474040585e-01 1.076725564409596048e-01 1.075937163361159049e-01 1.052272332121215598e-01 1.009397697695809948e-01 9.512752111288844126e-02 8.820822981534587326e-02 8.061460987267700384e-02 7.278867694723713255e-02 6.517487366108547231e-02 5.820659846112778701e-02 5.227609699364434842e-02 4.767685264236321691e-02 4.452388384005679517e-02 4.269498332061571338e-02 4.185216518047138456e-02 4.154649321156834996e-02 4.133827865290218978e-02 4.087146497395391376e-02 3.989533826107040382e-02 3.825603016275825469e-02 3.587805578751167290e-02 3.274583540908666129e-02 2.888834411456341761e-02 2.436725732328316393e-02 1.926849244684160703e-02 1.369874052269636974e-02 7.802952863661814092e-03 2.218199785227600515e-03 5.363863970502173381e-03 1.166626393711177323e-02 1.803562958867936661e-02 2.428671478208241016e-02 3.031852804726925185e-02 3.605095215037883855e-02 4.141744044978579870e-02 4.636347384997371868e-02 5.084599082501245482e-02 5.483293609022268922e-02 5.830273597764674964e-02 6.124366474093295709e-02 6.365311053314509637e-02 6.553676327915260169e-02 6.690774991490906765e-02 6.778574187571909104e-02 6.819605753968863149e-02 6.816877947075335176e-02 6.773790315563626985e-02 6.694053067650533595e-02 6.581611948570215143e-02 6.440579316526427733e-02 6.275171772793444736e-02 6.089654357389623351e-02
6.063653782752617682e-02 6.259505562105929788e-02 6.438145243264756235e-02 6.595126122574125616e-02 6.725999861350859255e-02 6.826372593504914654e-02 6.891967636671511577e-02 6.918695168536205531e-02 6.902728840487326600e-02 6.840588924203210019e-02 6.729231216624247114e-02 6.566140560625406686e-02 6.349427472626750779e-02 6.077926011132304962e-02 5.751290689848964632e-02 5.370089975890408179e-02 4.935893808610295613e-02 4.451352850405396189e-02 3.920268443611829579e-02 3.347656373497533838e-02 2.739821313064993644e-02 2.104512410603126549e-02 1.451504706440788668e-02 7.962533504727812433e-03 2.349261368400835503e-03 5.993675745992052377e-03 1.214929178219917479e-02 1.810593489565994266e-02 2.363989015307774513e-02 2.862220837374888222e-02 3.295028144690294314e-02 3.654528217744747870e-02 3.935909846907437171e-02 4.138545824882335078e-02 4.267479715748836999e-02 4.335281321512502589e-02 4.364087441708860982e-02 4.387108279119809884e-02 4.447871631118627961e-02 4.594645457088425422e-02 4.869052755193334359e-02 5.293245071027970206e-02 5.863733505509986788e-02 6.554966180306130707e-02 7.327719790193201743e-02 8.136378614629972972e-02 8.933165237086568289e-02 9.670127019899939225e-02 1.030008792098324050e-01 1.077732055853600074e-01 1.105827058039309391e-01 1.110243769904265959e-01 1.087342536635623746e-01 1.034015500430444934e-01 9.478291608672843871e-02 8.272132454681555003e-02 6.718042195996742905e-02 4.835018089978474626e-02 2.728858645118274404e-02 1.493378064864654686e-02 3.587196581766682185e-02 6.655962669425788403e-02 1.003849291795095439e-01 1.361249430819824746e-01 1.729811650413825563e-01 2.101962985505912429e-01 2.470019293787036607e-01 2.826194459259375180e-01 3.162748791405700644e-01 3.472184710221739024e-01 3.747457514574458193e-01 3.982184589907539207e-01 4.170841500667652468e-01 4.308935683022744878e-01 4.393150010325178045e-01 4.421449995167410218e-01 4.393150010325176380e-01 4.308935683022744878e-01 4.170841500667653023e-01 3.982184589907540317e-01 3.747457514574458193e-01 3.472184710221739024e-01 3.162748791405700644e-01 2.826194459259374070e-01 2.470019293787037162e-01 2.101962985505912151e-01 1.729811650413826118e-01 1.361249430819824746e-01 1.003849291795094884e-01 6.655962669425782852e-02 3.587196581766682185e-02 1.493378064864657982e-02 2.728858645118275791e-02 4.835018089978476014e-02 6.718042195996740129e-02 8.272132454681559166e-02 9.478291608672846646e-02 1.034015500430444379e-01 1.087342536635623885e-01 1.110243769904265959e-01 1.105827058039309391e-01 1.077732055853600074e-01 1.030008792098323772e-01 9.670127019899939225e-02 8.933165237086568289e-02 8.136378614629971584e-02 7.327719790193208682e-02 6.554966180306126544e-02 5.863733505509986094e-02 5.293245071027972287e-02 4.869052755193332971e-02 4.594645457088428891e-02 4.447871631118627267e-02 4.387108279119809884e-02 4.364087441708858900e-02 4.335281321512503977e-02 4.267479715748835611e-02 4.138545824882330915e-02 3.935909846907437171e-02 3.654528217744741625e-02 3.295028144690296396e-02 2.862220837374886140e-02 2.363989015307770697e-02 1.810593489565993572e-02 1.214929178219919387e-02 5.993675745992077530e-03 2.349261368400834635e-03 7.962533504727824576e-03 1.451504706440789362e-02 2.104512410603127937e-02 2.739821313064993644e-02 3.347656373497535920e-02 3.920268443611829579e-02 4.451352850405394107e-02 4.935893808610295613e-02 5.370089975890408873e-02 5.751290689848963938e-02 6.077926011132304962e-02 6.349427472626750779e-02 6.566140560625408074e-02 6.729231216624247114e-02 6.840588924203210019e-02 6.902728840487326600e-02 6.918695168536205531e-02 6.891967636671508801e-02 6.826372593504914654e-02 6.725999861350857867e-02 6.595126122574125616e-02 6.438145243264757622e-02 6.259505562105932563e-02 6.063653782752616295e-02
6.003410493865937031e-02 6.206193051781269676e-02 6.394959948707509834e-02 6.565152022006348620e-02 6.712155081000156787e-02 6.831356971227896258e-02 6.918210981740149923e-02 6.968306398569443227e-02 6.977446602695444589e-02 6.941734720027850636e-02 6.857666459255194746e-02 6.722229429339000861e-02 6.533007932370986370e-02 6.288292025209100966e-02 5.987189632820343055e-02 5.629740889863419501e-02 5.217035165059637908e-02 4.751334546816222276e-02 4.236215991478421011e-02 3.676766741005409872e-02 3.079933304902680857e-02 2.455346623641191037e-02 1.817865991800654904e-02 1.198113894732257337e-02 7.037589160594132087e-03 7.078115900296139996e-03 1.186090394942184399e-02 1.761587901556167790e-02 2.328478133071406470e-02 2.854261865480768601e-02 3.321529051566846080e-02 3.718495295340425166e-02 4.037421006365676801e-02 4.274969661268413629e-02 4.433376720238210722e-02 4.522167506055390501e-02 4.560249050175767260e-02 4.577855198726981517e-02 4.616944370377933787e-02 4.727501493800560783e-02 4.957544032060709482e-02 5.339039620135625774e-02 5.877799181969258629e-02 6.553729725789110561e-02 7.328807728023190027e-02 8.155773567923030321e-02 8.983813993137960974e-02 9.761391496569192527e-02 1.043756020210322294e-01 1.096277615849403225e-01 1.128969504204319768e-01 1.137413887726192174e-01 1.117628308693894568e-01 1.066210053237383465e-01 9.805202073584218248e-02 8.589606354134157740e-02 7.015539593773702232e-02 5.118549413122498032e-02 3.077913872083989227e-02 2.125873862638907874e-02 4.141487640424727779e-02 7.281184349406348566e-02 1.081698809848010701e-01 1.458356547452976659e-01 1.848497005419509898e-01 2.243591298281193969e-01 2.635186096356588181e-01 3.014786235899130085e-01 3.373970348479017334e-01 3.704585776288287224e-01 3.998971021382787816e-01 4.250181453297410816e-01 4.452203055053497449e-01 4.600142793541794339e-01 4.690386468539086140e-01 4.720716802959745717e-01 4.690386468539085585e-01 4.600142793541794339e-01 4.452203055053496894e-01 4.250181453297410816e-01 3.998971021382787261e-01 3.704585776288287224e-01 3.373970348479016224e-01 3.014786235899130085e-01 2.635186096356588181e-01 2.243591298281193969e-01 1.848497005419509898e-01 1.458356547452977769e-01 1.081698809848009590e-01 7.281184349406345790e-02 4.141487640424729166e-02 2.125873862638910997e-02 3.077913872083988533e-02 5.118549413122498032e-02 7.015539593773707783e-02 8.589606354134159127e-02 9.805202073584225186e-02 1.066210053237382910e-01 1.117628308693894013e-01 1.137413887726192452e-01 1.128969504204320046e-01 1.096277615849403780e-01 1.043756020210322710e-01 9.761391496569199466e-02 8.983813993137958198e-02 8.155773567923028933e-02 7.328807728023190027e-02 6.553729725789111948e-02 5.877799181969257936e-02 5.339039620135627162e-02 4.957544032060707401e-02 4.727501493800566335e-02 4.616944370377937257e-02 4.577855198726978742e-02 4.560249050175764485e-02 4.522167506055390501e-02 4.433376720238210722e-02 4.274969661268417792e-02 4.037421006365677495e-02 3.718495295340427248e-02 3.321529051566847468e-02 2.854261865480767907e-02 2.328478133071406470e-02 1.761587901556169872e-02 1.186090394942187348e-02 7.078115900296140864e-03 7.037589160594144230e-03 1.198113894732256816e-02 1.817865991800654557e-02 2.455346623641189996e-02 3.079933304902680857e-02 3.676766741005409872e-02 4.236215991478420317e-02 4.751334546816222276e-02 5.217035165059639296e-02 5.629740889863418113e-02 5.987189632820343055e-02 6.288292025209098191e-02 6.533007932370986370e-02 6.722229429339000861e-02 6.857666459255193359e-02 6.941734720027853411e-02 6.977446602695447364e-02 6.968306398569441840e-02 6.918210981740149923e-02 6.831356971227897645e-02 6.712155081000156787e-02 6.565152022006351396e-02 6.394959948707507058e-02 6.206193051781269676e-02 6.003410493865938419e-02
5.909759714126205238e-02 6.115713735973801746e-02 6.311085739512907467e-02 6.491282476097448573e-02 6.651597924847758858e-02 6.787272202677328836e-02 6.893556236578210483e-02 6.965783452293516920e-02 6.999449358241950636e-02 6.990299529125393319e-02 6.934426146658964618e-02 6.828372965093396085e-02 6.669248385757468867e-02 6.454846342167683271e-02 6.183775105606959671e-02 5.855595317458200944e-02 5.470971405217312650e-02 5.031847045459219431e-02 4.541670454715311667e-02 4.005732330436873739e-02 3.431777571433743124e-02 2.831341317559048221e-02 2.223223048365868815e-02 1.644097070207805114e-02 1.183231877600567430e-02 1.039192855245687705e-02 1.313145707134334705e-02 1.801851245836907575e-02 2.343946083061970720e-02 2.873436167427340093e-02 3.359063652417207391e-02 3.782197847584774231e-02 4.130779337882080349e-02 4.398052748761033248e-02 4.583052088341994096e-02 4.691995249139926938e-02 4.740277209312929174e-02 4.754649324158767565e-02 4.774490311595334241e-02 4.849849781640738072e-02 5.033358263748044514e-02 5.366062612708164675e-02 5.863966527686400448e-02 6.514159344886577552e-02 7.281286002057771323e-02 8.117309188506860451e-02 8.968824564561808654e-02 9.780971516927709775e-02 1.049924665217177172e-01 1.107050148816646068e-01 1.144382455966949375e-01 1.157159629137028967e-01 1.141082417955837924e-01 1.092485156938983182e-01 1.008570215511998963e-01 8.877950895500413830e-02 7.307458256400468921e-02 5.430408722865132792e-02 3.501006925463145958e-02 2.780665618215447110e-02 4.730193385414961649e-02 7.906608634533561497e-02 1.156295658387048175e-01 1.549298002055406465e-01 1.958344206667540777e-01 2.373893900743285768e-01 2.786710564516445832e-01 3.187596076148248581e-01 3.567462568268413015e-01 3.917520945577823155e-01 4.229511971543467586e-01 4.495946739178340312e-01 4.710337041329480945e-01 4.867401797655737106e-01 4.963238814112539421e-01 4.995453545403040763e-01 4.963238814112539421e-01 4.867401797655735995e-01 4.710337041329480945e-01 4.495946739178339757e-01 4.229511971543466475e-01 3.917520945577824820e-01 3.567462568268412459e-01 3.187596076148249691e-01 2.786710564516445277e-01 2.373893900743283547e-01 1.958344206667540777e-01 1.549298002055405354e-01 1.156295658387047898e-01 7.906608634533560109e-02 4.730193385414970669e-02 2.780665618215449192e-02 3.501006925463145264e-02 5.430408722865133486e-02 7.307458256400473084e-02 8.877950895500411055e-02 1.008570215511998963e-01 1.092485156938983043e-01 1.141082417955837786e-01 1.157159629137028550e-01 1.144382455966949513e-01 1.107050148816646207e-01 1.049924665217177866e-01 9.780971516927711162e-02 8.968824564561810042e-02 8.117309188506856288e-02 7.281286002057769935e-02 6.514159344886583103e-02 5.863966527686401836e-02 5.366062612708164675e-02 5.033358263748045902e-02 4.849849781640738766e-02 4.774490311595333547e-02 4.754649324158768259e-02 4.740277209312929174e-02 4.691995249139931795e-02 4.583052088341992014e-02 4.398052748761033248e-02 4.130779337882081736e-02 3.782197847584772843e-02 3.359063652417206003e-02 2.873436167427341828e-02 2.343946083061969679e-02 1.801851245836906534e-02 1.313145707134337134e-02 1.039192855245686491e-02 1.183231877600568124e-02 1.644097070207806849e-02 2.223223048365867427e-02 2.831341317559047874e-02 3.431777571433743818e-02 4.005732330436874433e-02 4.541670454715311667e-02 5.031847045459219431e-02 5.470971405217312650e-02 5.855595317458201637e-02 6.183775105606956896e-02 6.454846342167681883e-02 6.669248385757470254e-02 6.828372965093396085e-02 6.934426146658964618e-02 6.990299529125393319e-02 6.999449358241953412e-02 6.965783452293521083e-02 6.893556236578211871e-02 6.787272202677328836e-02 6.651597924847760246e-02 6.491282476097449960e-02 6.311085739512907467e-02 6.115713735973803827e-02 5.909759714126203850e-02
5.784154213580169207e-02 5.989221151336985433e-02 6.187303279646116927e-02 6.373862086911843972e-02 6.544182935652100019e-02 6.693436877801642315e-02 6.816747403270184691e-02 6.909263741684404381e-02 6.966242065272759687e-02 6.983135628011474805e-02 6.955694579613702633e-02 6.880075970024569776e-02 6.752964390251772753e-02 6.571703915459134460e-02 6.334442786214597443e-02 6.040294103143332982e-02 5.689519803622224148e-02 5.283753712192141433e-02 4.826298003002080228e-02 4.322569475279303824e-02 3.780872910875068132e-02 3.213936150577936107e-02 2.642331054550027883e-02 2.102686836462078213e-02 1.666177775513304898e-02 1.456569929678335623e-02 1.571145597903086596e-02 1.938295526647443312e-02 2.419859368050370635e-02 2.927120376172459570e-02 3.412596477762523672e-02 3.848510385216828006e-02 4.217130365260471359e-02 4.507532327191739879e-02 4.715124901811807573e-02 4.842549037123287936e-02 4.901433540495997443e-02 4.914625382658344838e-02 4.918057149421940777e-02 4.960282432378174816e-02 5.096536226502360045e-02 5.375583153142460963e-02 5.823940687350780132e-02 6.437510758788184129e-02 7.185323185405022295e-02 8.019703872233187314e-02 8.885285900210104781e-02 9.724261444959948764e-02 1.047886693684952214e-01 1.109263999283404828e-01 1.151140469878585149e-01 1.168441724816091237e-01 1.156585646119888816e-01 1.111682522289152847e-01 1.030827236945992265e-01 9.126136770313263147e-02 7.583380166074496498e-02 5.759125958300681525e-02 3.973598749249111772e-02 3.447921575877577888e-02 5.339362077995588735e-02 8.521592087474565147e-02 1.226325313292373764e-01 1.632311127202245304e-01 2.057062073053603224e-01 2.490013647394897500e-01 2.921156299789138266e-01 3.340613689838635714e-01 3.738663262604529081e-01 4.105913600246934858e-01 4.433541130347914416e-01 4.713543365613553360e-01 4.938984524645823049e-01 5.104217049075766566e-01 5.205066598862068128e-01 5.238971039582926981e-01 5.205066598862068128e-01 5.104217049075766566e-01 4.938984524645823049e-01 4.713543365613552805e-01 4.433541130347913306e-01 4.105913600246934858e-01 3.738663262604527415e-01 3.340613689838636824e-01 2.921156299789137156e-01 2.490013647394897500e-01 2.057062073053602669e-01 1.632311127202245304e-01 1.226325313292374319e-01 8.521592087474563759e-02 5.339362077995585959e-02 3.447921575877571643e-02 3.973598749249112466e-02 5.759125958300684994e-02 7.583380166074493722e-02 9.126136770313257596e-02 1.030827236945992820e-01 1.111682522289152847e-01 1.156585646119888816e-01 1.168441724816091098e-01 1.151140469878585287e-01 1.109263999283404828e-01 1.047886693684951798e-01 9.724261444959950151e-02 8.885285900210107557e-02 8.019703872233185926e-02 7.185323185405023683e-02 6.437510758788184129e-02 5.823940687350776663e-02 5.375583153142460963e-02 5.096536226502361433e-02 4.960282432378174816e-02 4.918057149421944246e-02 4.914625382658341368e-02 4.901433540495995361e-02 4.842549037123287936e-02 4.715124901811806185e-02 4.507532327191741267e-02 4.217130365260468583e-02 3.848510385216828006e-02 3.412596477762525754e-02 2.927120376172459223e-02 2.419859368050371676e-02 1.938295526647444006e-02 1.571145597903089025e-02 1.456569929678334062e-02 1.666177775513305939e-02 2.102686836462077172e-02 2.642331054550029271e-02 3.213936150577937495e-02 3.780872910875068132e-02 4.322569475279302437e-02 4.826298003002079534e-02 5.283753712192138657e-02 5.689519803622226923e-02 6.040294103143332982e-02 6.334442786214597443e-02 6.571703915459135847e-02 6.752964390251772753e-02 6.880075970024571164e-02 6.955694579613701245e-02 6.983135628011474805e-02 6.966242065272761075e-02 6.909263741684401605e-02 6.816747403270183303e-02 6.693436877801645091e-02 6.544182935652104183e-02 6.373862086911843972e-02 6.187303279646116927e-02 5.989221151336985433e-02 5.784154213580169207e-02
5.628703823994582467e-02 5.828595225504436955e-02 6.025175176967247775e-02 6.214060758420553859e-02 6.390622588634618795e-02 6.550050567908594079e-02 6.687423701786039676e-02 6.797785760266060462e-02 6.876228473808509989e-02 6.917983792108345353e-02 6.918526527229187928e-02 6.873688559300901446e-02 6.779785810190658291e-02 6.633759556299057003e-02 6.433334652091339534e-02 6.177199432418335745e-02 5.865216566893756422e-02 5.498683247622639103e-02 5.080677717052902581e-02 4.616568198435223175e-02 4.114844611528350321e-02 3.588618888291861958e-02 3.058535270519110658e-02 2.558500527793280271e-02 2.145386335539333639e-02 1.904391142349863217e-02 1.912626720586688839e-02 2.160182855285851591e-02 2.558589401508796005e-02 3.020210495581172883e-02 3.486469014975024372e-02 3.920449794219222489e-02 4.298065811103592149e-02 4.603677649396115817e-02 4.828716164783656423e-02 4.972016251040984464e-02 5.041236862400102353e-02 5.054992799357964361e-02 5.045065254924044340e-02 5.057115000623738088e-02 5.146889715619584055e-02 5.368956889141797417e-02 5.759952205193419328e-02 6.325924360032056382e-02 7.042183010707289692e-02 7.862865366633427222e-02 8.731498102192301880e-02 9.587840570260004747e-02 1.037126040440615599e-01 1.102235267393502083e-01 1.148405959830978984e-01 1.170291138287244959e-01 1.163067549914038601e-01 1.122666971198972991e-01 1.046131398301979876e-01 9.322657817761971499e-02 7.831835873276656035e-02 6.091348958389006252e-02 4.472710510776357895e-02 4.116456473382629905e-02 5.955049957635136226e-02 9.114705538268666474e-02 1.290436554495316412e-01 1.705625787165125917e-01 2.142367130572722100e-01 2.589106861734060683e-01 3.035099743241037595e-01 3.469836587118231286e-01 3.883010080565865163e-01 4.264677315436413152e-01 4.605499227571129839e-01 4.897004378440316663e-01 5.131848099564904064e-01 5.304047765914634560e-01 5.409180025897371014e-01 5.444529313329197207e-01 5.409180025897371014e-01 5.304047765914634560e-01 5.131848099564905175e-01 4.897004378440316663e-01 4.605499227571129284e-01 4.264677315436411487e-01 3.883010080565865163e-01 3.469836587118231286e-01 3.035099743241037595e-01 2.589106861734061793e-01 2.142367130572722378e-01 1.705625787165126195e-01 1.290436554495316412e-01 9.114705538268667862e-02 5.955049957635127900e-02 4.116456473382636844e-02 4.472710510776362058e-02 6.091348958389006252e-02 7.831835873276660198e-02 9.322657817761971499e-02 1.046131398301979737e-01 1.122666971198972713e-01 1.163067549914037907e-01 1.170291138287244959e-01 1.148405959830978151e-01 1.102235267393501944e-01 1.037126040440615321e-01 9.587840570260003359e-02 8.731498102192299104e-02 7.862865366633431385e-02 7.042183010707288304e-02 6.325924360032054994e-02 5.759952205193418634e-02 5.368956889141803662e-02 5.146889715619585443e-02 5.057115000623736006e-02 5.045065254924044340e-02 5.054992799357965749e-02 5.041236862400104435e-02 4.972016251040984464e-02 4.828716164783656423e-02 4.603677649396115124e-02 4.298065811103591455e-02 3.920449794219225265e-02 3.486469014975023678e-02 3.020210495581175311e-02 2.558589401508798780e-02 2.160182855285852285e-02 1.912626720586690920e-02 1.904391142349862870e-02 2.145386335539333639e-02 2.558500527793279231e-02 3.058535270519111351e-02 3.588618888291863346e-02 4.114844611528348239e-02 4.616568198435223175e-02 5.080677717052901887e-02 5.498683247622637715e-02 5.865216566893757810e-02 6.177199432418335745e-02 6.433334652091339534e-02 6.633759556299057003e-02 6.779785810190656903e-02 6.873688559300898671e-02 6.918526527229186540e-02 6.917983792108345353e-02 6.876228473808508601e-02 6.797785760266060462e-02 6.687423701786042451e-02 6.550050567908594079e-02 6.390622588634618795e-02 6.214060758420551778e-02 6.025175176967247775e-02 5.828595225504436955e-02 5.628703823994581773e-02
5.446212057538771245e-02 5.636493269813216273e-02 5.827109116458164401e-02 6.013946984752493313e-02 6.192569299121365722e-02 6.358283735087362498e-02 6.506217094796022671e-02 6.631394296053283455e-02 6.728824251081022556e-02 6.793594495062767191e-02 6.820976389303426424e-02 6.806542693109375597e-02 6.746299411763349851e-02 6.636834274538580547e-02 6.475485279401664573e-02 6.260534994382176144e-02 5.991440724149958014e-02 5.669119145133826726e-02 5.296320330856036512e-02 4.878157616776838956e-02 4.422920604215584139e-02 3.943412200939281492e-02 3.459234246238462179e-02 3.000578013449991394e-02 2.613246532485619111e-02 2.359582428060252174e-02 2.299315663469122736e-02 2.446657129968353439e-02 2.755002109642393573e-02 3.154081576550874649e-02 3.583745986236941405e-02 4.000854601576903785e-02 4.375509417805720225e-02 4.687298674784100283e-02 4.923530932550478079e-02 5.079112192392234298e-02 5.157609812890292383e-02 5.173185442241729631e-02 5.152935727868954152e-02 5.138449947191799094e-02 5.183958998938697355e-02 5.347505372653442446e-02 5.674653894109340374e-02 6.182403690216586173e-02 6.854285365553701437e-02 7.648014334868517838e-02 8.507145344237596052e-02 9.369690420176059187e-02 1.017264585108611508e-01 1.085411776586373694e-01 1.135462693425421388e-01 1.161845394686314703e-01 1.159544734356972584e-01 1.124365683316481263e-01 1.053354322412984739e-01 9.455928665538823608e-02 8.040752312271856606e-02 6.412629749320444827e-02 4.977431777113541789e-02 4.773861775284969633e-02 6.563005638358575256e-02 9.673817613759697065e-02 1.347264506568120745e-01 1.767505972198634978e-01 2.212044040388130017e-01 2.668422151678392362e-01 3.125226738807620475e-01 3.571383555247227837e-01 3.996069816182816203e-01 4.388859636090180483e-01 4.739963557006087180e-01 5.040500457510945775e-01 5.282768147779899337e-01 5.460490687394030651e-01 5.569026506055229087e-01 5.605525471729247977e-01 5.569026506055229087e-01 5.460490687394030651e-01 5.282768147779900447e-01 5.040500457510945775e-01 4.739963557006086070e-01 4.388859636090180483e-01 3.996069816182815093e-01 3.571383555247227282e-01 3.125226738807621030e-01 2.668422151678392917e-01 2.212044040388130295e-01 1.767505972198634978e-01 1.347264506568121023e-01 9.673817613759694289e-02 6.563005638358573868e-02 4.773861775284968939e-02 4.977431777113524441e-02 6.412629749320446215e-02 8.040752312271859381e-02 9.455928665538831934e-02 1.053354322412984323e-01 1.124365683316481124e-01 1.159544734356972168e-01 1.161845394686315119e-01 1.135462693425421388e-01 1.085411776586373556e-01 1.017264585108611508e-01 9.369690420176056411e-02 8.507145344237596052e-02 7.648014334868519226e-02 6.854285365553705600e-02 6.182403690216588948e-02 5.674653894109340374e-02 5.347505372653442446e-02 5.183958998938698048e-02 5.138449947191797706e-02 5.152935727868951377e-02 5.173185442241726856e-02 5.157609812890292383e-02 5.079112192392235686e-02 4.923530932550475997e-02 4.687298674784105140e-02 4.375509417805718837e-02 4.000854601576903091e-02 3.583745986236941405e-02 3.154081576550873955e-02 2.755002109642394267e-02 2.446657129968354133e-02 2.299315663469122736e-02 2.359582428060252174e-02 2.613246532485619458e-02 3.000578013449990006e-02 3.459234246238463567e-02 3.943412200939279411e-02 4.422920604215583446e-02 4.878157616776836181e-02 5.296320330856037206e-02 5.669119145133826726e-02 5.991440724149956626e-02 6.260534994382178919e-02 6.475485279401664573e-02 6.636834274538576384e-02 6.746299411763349851e-02 6.806542693109374209e-02 6.820976389303426424e-02 6.793594495062765803e-02 6.728824251081019781e-02 6.631394296053283455e-02 6.506217094796022671e-02 6.358283735087361110e-02 6.192569299121365722e-02 6.013946984752493313e-02 5.827109116458163707e-02 5.636493269813216273e-02 5.446212057538771939e-02
5.240208389545737006e-02 5.416399294689618754e-02 5.596421138893824254e-02 5.776562010450235485e-02 5.952698005705196749e-02 6.120367177969775890e-02 6.274847934235183722e-02 6.411242342879518163e-02 6.524565688444325384e-02 6.609844123169948682e-02 6.662222530362191253e-02 6.677084874639062362e-02 6.650189533689673804e-02 6.577822589971178691e-02 6.456973099658261384e-02 6.285536415064683913e-02 6.062555510483354226e-02 5.788517347566851656e-02 5.465734067549787162e-02 5.098861333701252413e-02 4.695644424404536027e-02 4.268040821816429520e-02 3.833926233976411857e-02 3.419513556104910451e-02 3.061874406024977721e-02 2.808347670366465043e-02 2.705531274134009151e-02 2.775347447920182772e-02 2.998425608462790271e-02 3.326267247136285160e-02 3.705656686876673822e-02 4.092013312939245945e-02 4.451540620197055875e-02 4.759709656618615892e-02 4.999913679539459699e-02 5.163193065965110407e-02 5.249025108389081262e-02 5.267021700432564929e-02 5.239241489645560246e-02 5.202277551142558271e-02 5.207007362442883647e-02 5.312400214301531143e-02 5.570986805949090792e-02 6.010757511056421393e-02 6.625243823378577923e-02 7.377796093376792763e-02 8.213463380883144482e-02 9.069410972208628852e-02 9.880884984934337756e-02 1.058404034693501833e-01 1.111751048984952750e-01 1.142387544234270275e-01 1.145162694876028231e-01 1.115811955755536405e-01 1.051443949275132350e-01 9.514742832062438038e-02 8.197954469347196182e-02 6.708125431431666286e-02 5.468621197614025736e-02 5.406741777041732672e-02 7.148576860437622083e-02 1.018626335936118482e-01 1.395460503483129666e-01 1.816298754136221882e-01 2.264015097648786057e-01 2.725390514187843172e-01 3.188442834085180033e-01 3.641624403350104400e-01 4.073686490211983480e-01 4.473807017100798755e-01 4.831827926762773395e-01 5.138532681804910407e-01 5.385925915404325970e-01 5.567490707249854731e-01 5.678405902627396973e-01 5.715710492060264158e-01 5.678405902627395863e-01 5.567490707249854731e-01 5.385925915404325970e-01 5.138532681804910407e-01 4.831827926762773395e-01 4.473807017100799310e-01 4.073686490211984590e-01 3.641624403350106065e-01 3.188442834085179478e-01 2.725390514187843727e-01 2.264015097648785779e-01 1.816298754136221882e-01 1.395460503483129111e-01 1.018626335936117927e-01 7.148576860437623470e-02 5.406741777041734753e-02 5.468621197614029206e-02 6.708125431431671837e-02 8.197954469347196182e-02 9.514742832062440814e-02 1.051443949275133044e-01 1.115811955755536128e-01 1.145162694876027815e-01 1.142387544234270413e-01 1.111751048984952472e-01 1.058404034693502388e-01 9.880884984934340531e-02 9.069410972208627464e-02 8.213463380883145870e-02 7.377796093376795539e-02 6.625243823378577923e-02 6.010757511056418617e-02 5.570986805949093568e-02 5.312400214301531143e-02 5.207007362442885035e-02 5.202277551142553413e-02 5.239241489645558164e-02 5.267021700432568398e-02 5.249025108389081262e-02 5.163193065965113876e-02 4.999913679539456229e-02 4.759709656618610341e-02 4.451540620197057263e-02 4.092013312939248026e-02 3.705656686876675210e-02 3.326267247136286548e-02 2.998425608462789577e-02 2.775347447920185895e-02 2.705531274134007416e-02 2.808347670366464696e-02 3.061874406024978415e-02 3.419513556104911145e-02 3.833926233976410469e-02 4.268040821816428132e-02 4.695644424404536721e-02 5.098861333701252413e-02 5.465734067549787162e-02 5.788517347566850962e-02 6.062555510483352839e-02 6.285536415064682525e-02 6.456973099658261384e-02 6.577822589971180078e-02 6.650189533689673804e-02 6.677084874639060974e-02 6.662222530362191253e-02 6.609844123169950070e-02 6.524565688444326772e-02 6.411242342879515388e-02 6.274847934235183722e-02 6.120367177969775890e-02 5.952698005705198137e-02 5.776562010450237566e-02 5.596421138893825642e-02 5.416399294689618754e-02 5.240208389545737006e-02
5.014973130506887589e-02 5.172670377392936392e-02 5.337399550602032333e-02 5.505996624376217202e-02 5.674791675103101757e-02 5.839683245006797863e-02 5.996220273971031994e-02 6.139690183931725831e-02 6.265213199451204196e-02 6.367844113631523917e-02 6.442683466786104651e-02 6.485000605246281358e-02 6.490371497186631089e-02 6.454834713030992155e-02 6.375069901675158024e-02 6.248604791562040878e-02 6.074059792945707414e-02 5.851444564851056990e-02 5.582529761590611372e-02 5.271331260587048401e-02 4.924764411214624382e-02 4.553547483378696942e-02 4.173428985850789058e-02 3.806683513750585418e-02 3.483299398659538831e-02 3.239967781276235220e-02 3.113382674544607973e-02 3.126435711624476338e-02 3.275402952712614529e-02 3.530901688919104581e-02 3.851263042229340766e-02 4.195290621911186568e-02 4.528160180057199530e-02 4.822636887270716211e-02 5.058863411644907992e-02 5.224344372020686689e-02 5.314640449257281019e-02 5.334865050638964296e-02 5.301872377013580606e-02 5.246608591433151586e-02 5.215057819832925184e-02 5.264565814693925733e-02 5.452021143399647662e-02 5.815501519325760177e-02 6.359876635263281286e-02 7.056381526264771109e-02 7.853403923409267573e-02 8.688436773210264641e-02 9.495748475608824235e-02 1.021016884497501359e-01 1.076904596638750405e-01 1.111387262163390233e-01 1.119240738394302603e-01 1.096193055161885366e-01 1.039474436562622950e-01 9.488788511990586816e-02 8.291715815455226457e-02 6.963230249111655723e-02 5.928591345184362760e-02 6.001034341757160995e-02 7.696800483513849267e-02 1.063909793269826182e-01 1.433728734733495103e-01 1.850490272735617336e-01 2.296418238690185465e-01 2.757725977003008810e-01 3.221996394233621053e-01 3.677324888962070770e-01 4.112146969317736489e-01 4.515349553838652885e-01 4.876504468219796662e-01 5.186148961504760679e-01 5.436071739082144472e-01 5.619577756204683361e-01 5.731712702425676431e-01 5.769433173710843965e-01 5.731712702425676431e-01 5.619577756204684471e-01 5.436071739082144472e-01 5.186148961504759569e-01 4.876504468219795552e-01 4.515349553838654550e-01 4.112146969317736489e-01 3.677324888962070770e-01 3.221996394233621053e-01 2.757725977003008810e-01 2.296418238690185187e-01 1.850490272735618724e-01 1.433728734733493992e-01 1.063909793269825904e-01 7.696800483513857594e-02 6.001034341757156831e-02 5.928591345184362760e-02 6.963230249111657111e-02 8.291715815455232008e-02 9.488788511990581265e-02 1.039474436562622811e-01 1.096193055161885782e-01 1.119240738394302742e-01 1.111387262163390094e-01 1.076904596638750405e-01 1.021016884497501498e-01 9.495748475608818684e-02 8.688436773210266029e-02 7.853403923409267573e-02 7.056381526264769721e-02 6.359876635263277123e-02 5.815501519325754626e-02 5.452021143399647662e-02 5.264565814693923651e-02 5.215057819832924491e-02 5.246608591433152974e-02 5.301872377013580606e-02 5.334865050638965683e-02 5.314640449257283100e-02 5.224344372020689464e-02 5.058863411644907299e-02 4.822636887270715517e-02 4.528160180057196060e-02 4.195290621911184487e-02 3.851263042229338684e-02 3.530901688919103887e-02 3.275402952712615917e-02 3.126435711624476338e-02 3.113382674544605891e-02 3.239967781276231751e-02 3.483299398659540913e-02 3.806683513750584030e-02 4.173428985850788364e-02 4.553547483378693472e-02 4.924764411214625076e-02 5.271331260587048401e-02 5.582529761590612760e-02 5.851444564851054908e-02 6.074059792945710190e-02 6.248604791562042265e-02 6.375069901675160799e-02 6.454834713030989379e-02 6.490371497186631089e-02 6.485000605246279970e-02 6.442683466786103264e-02 6.367844113631522529e-02 6.265213199451202808e-02 6.139690183931725831e-02 5.996220273971031994e-02 5.839683245006797169e-02 5.674791675103100369e-02 5.505996624376219284e-02 5.337399550602030945e-02 5.172670377392937086e-02 5.014973130506887589e-02
4.775548756577364246e-02 4.910576550954341007e-02 5.055368944929534980e-02 5.207472674914688515e-02 5.363833484487907921e-02 5.520863120012364789e-02 5.674520690268591155e-02 5.820404285421280216e-02 5.953850620690632339e-02 6.070042263083991196e-02 6.164123458004462652e-02 6.231326645988215229e-02 6.267112545044853378e-02 6.267327358304559948e-02 6.228381496862309824e-02 6.147455490209572521e-02 6.022740877321368369e-02 5.853727309500587200e-02 5.641552354391221602e-02 5.389437717555921326e-02 5.103243259849578328e-02 4.792171122258207655e-02 4.469623441550292509e-02 4.154098313043144697e-02 3.869679923606629546e-02 3.645031137514308933e-02 3.509172598892475875e-02 3.483287437934615843e-02 3.571833967536563320e-02 3.759633836771340137e-02 4.017421526717426805e-02 4.310811269205615248e-02 4.607013321183073967e-02 4.878063139429855005e-02 5.101993707435952680e-02 5.263429239636328860e-02 5.354407955795181806e-02 5.375772400316324029e-02 5.339202342191791406e-02 5.269628924174932921e-02 5.206971639431230009e-02 5.204614016803044835e-02 5.320782243439493853e-02 5.601716896662677775e-02 6.064188061010794550e-02 6.689561085289724707e-02 7.431803383300084054e-02 8.230259458035679709e-02 9.019188050221531305e-02 9.732818754679800621e-02 1.030787791619291599e-01 1.068543724070212808e-01 1.081319568515695939e-01 1.064901777430923152e-01 1.016700837470188579e-01 9.369219638945167072e-02 8.311355492676167356e-02 7.164173379511697137e-02 6.341004072761313726e-02 6.542409030457885244e-02 8.192640038336487796e-02 1.101943318789491144e-01 1.460869440035083566e-01 1.868768196098747891e-01 2.307692724023810427e-01 2.763535708783608769e-01 3.223613232493505176e-01 3.675805302254798179e-01 4.108362374908733905e-01 4.510003543176315799e-01 4.870145150867791206e-01 5.179181817467661819e-01 5.428775966112473483e-01 5.612127379210221090e-01 5.724202498051770283e-01 5.761908607492898238e-01 5.724202498051770283e-01 5.612127379210221090e-01 5.428775966112473483e-01 5.179181817467661819e-01 4.870145150867791206e-01 4.510003543176315799e-01 4.108362374908733905e-01 3.675805302254797069e-01 3.223613232493505176e-01 2.763535708783608214e-01 2.307692724023810149e-01 1.868768196098747336e-01 1.460869440035084121e-01 1.101943318789491283e-01 8.192640038336493347e-02 6.542409030457894958e-02 6.341004072761312338e-02 7.164173379511695749e-02 8.311355492676168744e-02 9.369219638945167072e-02 1.016700837470188024e-01 1.064901777430923430e-01 1.081319568515696911e-01 1.068543724070212669e-01 1.030787791619291599e-01 9.732818754679804785e-02 9.019188050221528530e-02 8.230259458035674158e-02 7.431803383300084054e-02 6.689561085289728870e-02 6.064188061010795938e-02 5.601716896662674305e-02 5.320782243439495240e-02 5.204614016803042753e-02 5.206971639431230703e-02 5.269628924174930840e-02 5.339202342191796957e-02 5.375772400316324723e-02 5.354407955795181112e-02 5.263429239636328860e-02 5.101993707435951986e-02 4.878063139429855699e-02 4.607013321183073967e-02 4.310811269205615248e-02 4.017421526717424723e-02 3.759633836771340831e-02 3.571833967536563320e-02 3.483287437934615149e-02 3.509172598892476569e-02 3.645031137514311015e-02 3.869679923606628852e-02 4.154098313043146778e-02 4.469623441550293896e-02 4.792171122258208349e-02 5.103243259849578328e-02 5.389437717555922713e-02 5.641552354391221602e-02 5.853727309500583731e-02 6.022740877321366981e-02 6.147455490209571133e-02 6.228381496862309824e-02 6.267327358304559948e-02 6.267112545044853378e-02 6.231326645988213841e-02 6.164123458004464040e-02 6.070042263083989809e-02 5.953850620690632339e-02 5.820404285421279522e-02 5.674520690268592543e-02 5.520863120012364095e-02 5.363833484487908615e-02 5.207472674914686434e-02 5.055368944929537756e-02 4.910576550954340314e-02 4.775548756577364246e-02
4.527726259996263380e-02 4.636325951778958593e-02 4.756750759882712176e-02 4.887430535740012322e-02 5.026110654864530958e-02 5.169897200009845178e-02 5.315327910347513590e-02 5.458462150943225316e-02 5.594984405783558212e-02 5.720317845041291566e-02 5.829746704823191017e-02 5.918548125431802309e-02 5.982135570876111891e-02 6.016217055354307341e-02 6.016972315575355723e-02 5.981254035328090191e-02 5.906819508117792245e-02 5.792600927292188701e-02 5.639024841571235042e-02 5.448393628044055637e-02 5.225341879837028247e-02 4.977372021114970929e-02 4.715440770268329584e-02 4.454479455351228329e-02 4.213538927063531503e-02 4.014939123297451423e-02 3.881565458903803167e-02 3.831905143920712187e-02 3.874153405917249438e-02 4.002635180552294170e-02 4.199016553334836838e-02 4.437256134333681518e-02 4.689097950222486516e-02 4.928007818797928985e-02 5.131423223028065694e-02 5.282078600013717651e-02 5.369140557651260609e-02 5.389614183679598131e-02 5.350243833701868318e-02 5.269862172348625806e-02 5.181562175524766223e-02 5.132820963664161407e-02 5.180076025757786307e-02 5.374864829136155597e-02 5.745315982870248528e-02 6.284839363190913852e-02 6.955572061951818819e-02 7.700673265047508487e-02 8.455627272840220143e-02 9.154911331472398439e-02 9.735351465293683171e-02 1.013830343771886799e-01 1.031211475954923323e-01 1.021591624267160353e-01 9.826184975834278967e-02 9.149281689413801821e-02 8.247882163294928404e-02 7.298613726135547153e-02 6.690988137507682121e-02 7.016735423905186286e-02 8.621342118274138988e-02 1.131485197709923285e-01 1.475828151691129242e-01 1.870089844849068539e-01 2.296671427138356203e-01 2.741438309402426943e-01 3.191641246580161906e-01 3.635110956941025040e-01 4.060063278169049883e-01 4.455189619307113325e-01 4.809880508837520163e-01 5.114504801453605420e-01 5.360699685938569159e-01 5.541641993312635961e-01 5.652279686020539318e-01 5.689508041540762839e-01 5.652279686020539318e-01 5.541641993312637071e-01 5.360699685938570269e-01 5.114504801453604310e-01 4.809880508837520163e-01 4.455189619307113325e-01 4.060063278169050438e-01 3.635110956941026705e-01 3.191641246580161906e-01 2.741438309402426943e-01 2.296671427138356758e-01 1.870089844849067984e-01 1.475828151691129519e-01 1.131485197709923285e-01 8.621342118274140376e-02 7.016735423905187674e-02 6.690988137507682121e-02 7.298613726135549928e-02 8.247882163294925628e-02 9.149281689413804597e-02 9.826184975834280355e-02 1.021591624267160631e-01 1.031211475954923185e-01 1.013830343771886661e-01 9.735351465293679007e-02 9.154911331472398439e-02 8.455627272840213204e-02 7.700673265047509874e-02 6.955572061951818819e-02 6.284839363190915240e-02 5.745315982870245752e-02 5.374864829136157679e-02 5.180076025757789082e-02 5.132820963664166264e-02 5.181562175524767611e-02 5.269862172348625806e-02 5.350243833701868318e-02 5.389614183679598131e-02 5.369140557651261997e-02 5.282078600013719039e-02 5.131423223028065000e-02 4.928007818797929679e-02 4.689097950222488598e-02 4.437256134333677354e-02 4.199016553334836838e-02 4.002635180552296945e-02 3.874153405917250825e-02 3.831905143920713575e-02 3.881565458903803167e-02 4.014939123297452811e-02 4.213538927063531503e-02 4.454479455351231104e-02 4.715440770268329584e-02 4.977372021114973011e-02 5.225341879837026166e-02 5.448393628044055637e-02 5.639024841571232266e-02 5.792600927292188701e-02 5.906819508117795020e-02 5.981254035328090191e-02 6.016972315575358499e-02 6.016217055354305260e-02 5.982135570876111891e-02 5.918548125431805085e-02 5.829746704823190323e-02 5.720317845041290872e-02 5.594984405783557518e-02 5.458462150943225316e-02 5.315327910347513590e-02 5.169897200009845872e-02 5.026110654864531652e-02 4.887430535740012322e-02 4.756750759882712176e-02 4.636325951778958593e-02 4.527726259996263380e-02
4.277986611924331634e-02 4.357057949482163323e-02 4.449109455295133936e-02 4.553619696588875887e-02 4.669334628926801595e-02 4.794268501632240054e-02 4.925745457358583074e-02 5.060474873875192570e-02 5.194652022034880468e-02 5.324076406636130826e-02 5.444282391831485601e-02 5.550679452948338588e-02 5.638701942005810985e-02 5.703970262371011596e-02 5.742466781008034177e-02 5.750730804565903215e-02 5.726077693389888118e-02 5.666847787754485805e-02 5.572691121037282730e-02 5.444893165737230145e-02 5.286743132494640257e-02 5.103935159966157403e-02 4.904965212949674580e-02 4.701427910902137436e-02 4.508011875914692823e-02 4.341847766116829765e-02 4.220775599695974351e-02 4.160309276298087416e-02 4.169821987973570260e-02 4.249452607747004201e-02 4.389376668288488825e-02 4.571803405780100471e-02 4.774494529381228397e-02 4.974251727118040450e-02 5.149585550492748881e-02 5.282603736577778236e-02 5.360514432314034128e-02 5.377146579721760883e-02 5.334771200763538390e-02 5.246323199750791560e-02 5.137731366900599728e-02 5.049150765298012628e-02 5.032331527883830008e-02 5.140559317661216876e-02 5.411439059187931472e-02 5.851541140201915042e-02 6.433933584907639003e-02 7.108078693188221719e-02 7.812301805956402279e-02 8.482350683929408552e-02 9.055935478078284973e-02 9.475425460947908829e-02 9.690540103947814510e-02 9.662363323339807908e-02 9.370278260633470302e-02 8.824996954071433197e-02 8.094686722596856898e-02 7.356252042651935386e-02 6.965433658483186075e-02 7.410611238813279156e-02 8.968887121471098844e-02 1.151389129412062062e-01 1.477750157451954705e-01 1.853754917271187852e-01 2.262678513548377068e-01 2.690688975201402933e-01 3.125203652995206527e-01 3.554193033946763669e-01 3.966006940433293160e-01 4.349464511292215341e-01 4.694073407866868886e-01 4.990305180273075791e-01 5.229882719170516614e-01 5.406050136663262951e-01 5.513803606166930438e-01 5.550067340244793090e-01 5.513803606166931548e-01 5.406050136663265171e-01 5.229882719170515504e-01 4.990305180273078012e-01 4.694073407866868886e-01 4.349464511292217006e-01 3.966006940433294825e-01 3.554193033946764224e-01 3.125203652995205972e-01 2.690688975201402378e-01 2.262678513548377068e-01 1.853754917271188407e-01 1.477750157451954149e-01 1.151389129412062617e-01 8.968887121471098844e-02 7.410611238813276380e-02 6.965433658483186075e-02 7.356252042651929834e-02 8.094686722596861062e-02 8.824996954071441524e-02 9.370278260633464751e-02 9.662363323339805132e-02 9.690540103947807571e-02 9.475425460947910217e-02 9.055935478078284973e-02 8.482350683929407165e-02 7.812301805956402279e-02 7.108078693188220332e-02 6.433933584907648717e-02 5.851541140201920593e-02 5.411439059187930084e-02 5.140559317661217570e-02 5.032331527883832090e-02 5.049150765298011240e-02 5.137731366900597646e-02 5.246323199750789479e-02 5.334771200763535615e-02 5.377146579721761577e-02 5.360514432314036209e-02 5.282603736577774073e-02 5.149585550492747493e-02 4.974251727118039756e-02 4.774494529381228397e-02 4.571803405780101165e-02 4.389376668288488131e-02 4.249452607747002120e-02 4.169821987973569566e-02 4.160309276298087416e-02 4.220775599695975738e-02 4.341847766116831847e-02 4.508011875914694211e-02 4.701427910902137436e-02 4.904965212949675274e-02 5.103935159966156015e-02 5.286743132494641645e-02 5.444893165737231533e-02 5.572691121037282730e-02 5.666847787754485805e-02 5.726077693389889506e-02 5.750730804565901827e-02 5.742466781008034177e-02 5.703970262371010902e-02 5.638701942005810985e-02 5.550679452948339282e-02 5.444282391831487683e-02 5.324076406636132908e-02 5.194652022034880468e-02 5.060474873875192570e-02 4.925745457358583074e-02 4.794268501632239360e-02 4.669334628926802983e-02 4.553619696588877969e-02 4.449109455295136711e-02 4.357057949482164017e-02 4.277986611924331634e-02
4.033365524017060860e-02 4.080771447064620444e-02 4.141157939578406222e-02 4.215178124105417590e-02 4.302777028300527884e-02 4.403120226194619929e-02 4.514575577747068774e-02 4.634747661169951599e-02 4.760557640720618211e-02 4.888357625276406465e-02 5.014068375447012366e-02 5.133331612231568919e-02 5.241671767780744368e-02 5.334665573552244827e-02 5.408120682785427097e-02 5.458266342010462818e-02 5.481960019194754424e-02 5.476913971993613295e-02 5.441944924562500119e-02 5.377247806642260902e-02 5.284689597674777084e-02 5.168109122766194330e-02 5.033588774980193858e-02 4.889628690503551589e-02 4.747098953311424535e-02 4.618780172375801935e-02 4.518271025735960678e-02 4.458136411653110254e-02 4.447485176800503731e-02 4.489632968192036611e-02 4.580767836595121822e-02 4.710217245713971962e-02 4.862156225827644895e-02 5.018027593189185870e-02 5.158955092402320308e-02 5.267813276316579696e-02 5.330984441071250080e-02 5.340012841752137668e-02 5.293391713693150480e-02 5.198641917342341351e-02 5.074610892923637345e-02 4.953322951351572107e-02 4.879479074540922501e-02 4.904305529014255788e-02 5.071631051549367608e-02 5.400940290758396434e-02 5.878765299529243454e-02 6.463913712715102511e-02 7.099716434220014472e-02 7.724495715933919759e-02 8.277722230358725009e-02 8.703521992788557093e-02 8.953701783298151362e-02 8.991964354551167105e-02 8.801067732926125264e-02 8.395926151556408479e-02 7.848290886067676997e-02 7.329469727067980389e-02 7.153411488148986308e-02 7.711935615381045050e-02 9.222510975797197641e-02 1.160658118672044936e-01 1.466038994253157368e-01 1.819481533216743829e-01 2.205631316744660897e-01 2.611310571585151452e-01 3.024360076489150395e-01 3.433099187975794386e-01 3.826196075016632392e-01 4.192765890227279635e-01 4.522587260989823776e-01 4.806372205507847828e-01 5.036048094171228229e-01 5.205022860058486911e-01 5.308412221204598103e-01 5.343213116690248565e-01 5.308412221204599213e-01 5.205022860058486911e-01 5.036048094171228229e-01 4.806372205507848938e-01 4.522587260989823221e-01 4.192765890227278525e-01 3.826196075016632392e-01 3.433099187975793831e-01 3.024360076489149285e-01 2.611310571585150897e-01 2.205631316744660619e-01 1.819481533216743552e-01 1.466038994253157923e-01 1.160658118672044936e-01 9.222510975797200417e-02 7.711935615381042275e-02 7.153411488148986308e-02 7.329469727067983165e-02 7.848290886067676997e-02 8.395926151556408479e-02 8.801067732926119713e-02 8.991964354551168492e-02 8.953701783298156913e-02 8.703521992788557093e-02 8.277722230358719457e-02 7.724495715933918372e-02 7.099716434220015859e-02 6.463913712715098348e-02 5.878765299529246230e-02 5.400940290758392964e-02 5.071631051549368302e-02 4.904305529014255788e-02 4.879479074540919031e-02 4.953322951351570025e-02 5.074610892923642202e-02 5.198641917342340657e-02 5.293391713693153949e-02 5.340012841752139749e-02 5.330984441071250080e-02 5.267813276316579002e-02 5.158955092402321696e-02 5.018027593189184482e-02 4.862156225827642120e-02 4.710217245713972656e-02 4.580767836595120435e-02 4.489632968192034529e-02 4.447485176800503731e-02 4.458136411653109560e-02 4.518271025735962065e-02 4.618780172375802628e-02 4.747098953311422453e-02 4.889628690503552283e-02 5.033588774980191083e-02 5.168109122766193636e-02 5.284689597674780553e-02 5.377247806642260902e-02 5.441944924562500813e-02 5.476913971993613295e-02 5.481960019194753037e-02 5.458266342010464900e-02 5.408120682785429179e-02 5.334665573552245521e-02 5.241671767780743674e-02 5.133331612231566143e-02 5.014068375447013060e-02 4.888357625276406465e-02 4.760557640720618905e-02 4.634747661169952293e-02 4.514575577747067386e-02 4.403120226194617848e-02 4.302777028300529272e-02 4.215178124105416202e-02 4.141157939578406222e-02 4.080771447064618362e-02 4.033365524017060860e-02
3.801196544969630275e-02 3.816132384989473492e-02 3.842667128956985673e-02 3.882659028175796528e-02 3.937402356935751357e-02 4.007462059319633757e-02 4.092557229809915681e-02 4.191510388333838377e-02 4.302267660309552072e-02 4.421983022899464433e-02 4.547151692226853587e-02 4.673775292071215975e-02 4.797543908187001244e-02 4.914025249113990190e-02 5.018856586775261724e-02 5.107939422266508100e-02 5.177639324694041645e-02 5.224994128465866583e-02 5.247932807959629353e-02 5.245504834683873546e-02 5.218115154781913234e-02 5.167751958384697586e-02 5.098181344563120637e-02 5.015062850172058440e-02 4.925912294970329758e-02 4.839809146924483468e-02 4.766733059776009224e-02 4.716453519488923024e-02 4.697025256639431046e-02 4.713153281529951916e-02 4.764881272587523364e-02 4.847059048361303246e-02 4.949791074651695155e-02 5.059709524085909821e-02 5.161698598647682101e-02 5.240723263618782268e-02 5.283590399197900245e-02 5.280648733114246679e-02 5.227540111261001765e-02 5.127134473175261331e-02 4.991685906559645974e-02 4.844912375814625777e-02 4.722880101285363563e-02 4.671217927241857332e-02 4.735640274472833339e-02 4.946413020021615120e-02 5.305118395368976086e-02 5.783345149499201365e-02 6.332361417730549003e-02 6.894855254612834716e-02 7.413112226752174849e-02 7.833778955611460371e-02 8.111431479904557262e-02 8.212999272681195673e-02 8.124970360811581416e-02 7.866048904751665738e-02 7.509168858058237750e-02 7.213995748140587805e-02 7.246670582000497296e-02 7.910508414227698792e-02 9.371273394601938034e-02 1.158502193814219955e-01 1.440417406670080058e-01 1.767484155890203523e-01 2.126145493465703418e-01 2.504230543889150451e-01 2.890276349391172062e-01 3.273175608340137543e-01 3.642111506382058606e-01 3.986673205874274872e-01 4.297071973683879165e-01 4.564404513691308618e-01 4.780926730189082319e-01 4.940311086974416566e-01 5.037867219508046501e-01 5.070710439516246115e-01 5.037867219508046501e-01 4.940311086974417676e-01 4.780926730189082874e-01 4.564404513691308618e-01 4.297071973683879165e-01 3.986673205874275427e-01 3.642111506382059161e-01 3.273175608340137543e-01 2.890276349391171506e-01 2.504230543889151006e-01 2.126145493465703695e-01 1.767484155890203523e-01 1.440417406670080336e-01 1.158502193814219816e-01 9.371273394601938034e-02 7.910508414227701568e-02 7.246670582000495908e-02 7.213995748140585029e-02 7.509168858058240525e-02 7.866048904751665738e-02 8.124970360811574477e-02 8.212999272681203999e-02 8.111431479904557262e-02 7.833778955611461758e-02 7.413112226752176237e-02 6.894855254612833328e-02 6.332361417730547615e-02 5.783345149499198590e-02 5.305118395368981637e-02 4.946413020021609569e-02 4.735640274472834726e-02 4.671217927241853862e-02 4.722880101285363563e-02 4.844912375814628552e-02 4.991685906559650138e-02 5.127134473175260637e-02 5.227540111261004541e-02 5.280648733114245985e-02 5.283590399197897469e-02 5.240723263618780187e-02 5.161698598647682101e-02 5.059709524085909821e-02 4.949791074651695849e-02 4.847059048361302552e-02 4.764881272587523364e-02 4.713153281529953303e-02 4.697025256639431046e-02 4.716453519488921636e-02 4.766733059776010611e-02 4.839809146924484856e-02 4.925912294970329064e-02 5.015062850172057052e-02 5.098181344563120637e-02 5.167751958384697586e-02 5.218115154781914622e-02 5.245504834683875628e-02 5.247932807959629353e-02 5.224994128465869359e-02 5.177639324694040257e-02 5.107939422266508100e-02 5.018856586775261724e-02 4.914025249113988802e-02 4.797543908186997774e-02 4.673775292071213894e-02 4.547151692226853587e-02 4.421983022899467208e-02 4.302267660309552072e-02 4.191510388333839765e-02 4.092557229809914987e-02 4.007462059319633757e-02 3.937402356935749970e-02 3.882659028175795141e-02 3.842667128956985673e-02 3.816132384989473492e-02 3.801196544969630969e-02
3.588681120292792903e-02 3.572078460824977542e-02 3.564179550869957247e-02 3.567909524021891515e-02 3.585929901319955676e-02 3.620389426815926598e-02 3.672683428586633048e-02 3.743261882686663850e-02 3.831520742971984694e-02 3.935794204048539968e-02 4.053443836638312425e-02 4.181022828010735881e-02 4.314485795743700641e-02 4.449417065157436346e-02 4.581258861166687818e-02 4.705530598229872019e-02 4.818037972616570630e-02 4.915074629496583164e-02 4.993619986591849025e-02 5.051535009248712960e-02 5.087753825515001910e-02 5.102463070689226832e-02 5.097252381677004618e-02 5.075208095132959646e-02 5.040908289979272039e-02 5.000263528668307672e-02 4.960141142589498398e-02 4.927724597131605266e-02 4.909608695964958608e-02 4.910721427564918723e-02 4.933270664884437107e-02 4.975981038259273681e-02 5.033853405121844343e-02 5.098542408028816642e-02 5.159279325520778337e-02 5.204162654607589339e-02 5.221638625293167912e-02 5.202068512022294672e-02 5.139371720537116994e-02 5.032797578575201602e-02 4.888876945481597514e-02 4.723462820811517165e-02 4.563318200273689534e-02 4.445741137193145315e-02 4.413558710728939655e-02 4.503578915571085362e-02 4.732019001512995787e-02 5.086464689394545879e-02 5.529989654149541911e-02 6.012298055595779317e-02 6.479941776089176431e-02 6.882934049005560995e-02 7.179249905450735270e-02 7.339540908265021479e-02 7.354180310868559112e-02 7.244857327068673913e-02 7.082678521673968497e-02 7.009598944094762307e-02 7.240171653735036350e-02 7.998631917344647957e-02 9.406645902002674919e-02 1.144397766942832351e-01 1.400988828397736474e-01 1.698551851449695005e-01 2.025643127398621401e-01 2.371425293806944667e-01 2.725406923034714435e-01 3.077286677640361789e-01 3.416966887659176333e-01 3.734694390153263654e-01 4.021278896090378363e-01 4.268349032318090042e-01 4.468615521622100184e-01 4.616117701710716337e-01 4.706434631319732498e-01 4.736846313153256771e-01 4.706434631319733608e-01 4.616117701710716892e-01 4.468615521622100739e-01 4.268349032318090042e-01 4.021278896090378363e-01 3.734694390153265320e-01 3.416966887659176333e-01 3.077286677640361234e-01 2.725406923034714990e-01 2.371425293806944667e-01 2.025643127398621401e-01 1.698551851449695560e-01 1.400988828397736474e-01 1.144397766942832073e-01 9.406645902002673532e-02 7.998631917344647957e-02 7.240171653735040513e-02 7.009598944094765083e-02 7.082678521673967109e-02 7.244857327068673913e-02 7.354180310868557724e-02 7.339540908265015928e-02 7.179249905450729718e-02 6.882934049005556831e-02 6.479941776089176431e-02 6.012298055595776541e-02 5.529989654149541911e-02 5.086464689394547267e-02 4.732019001512993012e-02 4.503578915571081198e-02 4.413558710728937573e-02 4.445741137193145315e-02 4.563318200273690922e-02 4.723462820811513002e-02 4.888876945481600289e-02 5.032797578575199521e-02 5.139371720537114913e-02 5.202068512022293978e-02 5.221638625293169994e-02 5.204162654607591421e-02 5.159279325520781112e-02 5.098542408028817335e-02 5.033853405121842955e-02 4.975981038259277844e-02 4.933270664884438494e-02 4.910721427564916641e-02 4.909608695964956526e-02 4.927724597131607348e-02 4.960141142589501173e-02 5.000263528668305590e-02 5.040908289979271345e-02 5.075208095132962421e-02 5.097252381677003230e-02 5.102463070689225444e-02 5.087753825515002604e-02 5.051535009248712266e-02 4.993619986591852494e-02 4.915074629496583858e-02 4.818037972616569936e-02 4.705530598229870631e-02 4.581258861166688512e-02 4.449417065157436346e-02 4.314485795743699947e-02 4.181022828010736575e-02 4.053443836638312425e-02 3.935794204048539968e-02 3.831520742971985388e-02 3.743261882686663850e-02 3.672683428586633048e-02 3.620389426815925904e-02 3.585929901319955676e-02 3.567909524021892903e-02 3.564179550869957941e-02 3.572078460824978929e-02 3.588681120292794291e-02
3.402251504435468976e-02 3.357129844558479070e-02 3.316377381852539385e-02 3.283617964573463249e-02 3.262652755281891803e-02 3.257199761185056858e-02 3.270561822023038134e-02 3.305265028671564714e-02 3.362733697022225743e-02 3.443072931030988215e-02 3.545007044286182379e-02 3.665979572178002660e-02 3.802379258713838028e-02 3.949835121289073381e-02 4.103526825621738039e-02 4.258474943297473753e-02 4.409796442222835289e-02 4.552925734466372470e-02 4.683808664626513268e-02 4.799077515292022450e-02 4.896211853470393977e-02 4.973684652568192283e-02 5.031086511848500975e-02 5.069213296945501712e-02 5.090094463512958439e-02 5.096931709977675640e-02 5.093912927634996340e-02 5.085869251792717732e-02 5.077759566385142004e-02 5.074002082221753390e-02 5.077724715555438639e-02 5.090060402555176416e-02 5.109644203477262114e-02 5.132452445640323796e-02 5.152058957002670497e-02 5.160297977589541757e-02 5.148258448073475546e-02 5.107515778138894263e-02 5.031532265624726052e-02 4.917202787594391472e-02 4.766555594058966006e-02 4.588590553055842819e-02 4.401051311136547350e-02 4.231405307779703695e-02 4.115333308201337553e-02 4.090292777549515285e-02 4.183606804572162496e-02 4.400398805808571762e-02 4.720087767168387738e-02 5.103454924803398074e-02 5.503679886625056916e-02 5.875294622265451322e-02 6.180273610453469041e-02 6.393291204921583426e-02 6.508402378969480040e-02 6.548857503995601792e-02 6.580169970039158323e-02 6.720800995960210522e-02 7.132618515877282850e-02 7.971687320042739056e-02 9.323090164923736323e-02 1.118146055148739604e-01 1.348297060245981782e-01 1.614125210490032769e-01 1.906464247503761589e-01 2.216076256769609620e-01 2.533698853069533685e-01 2.850066166504410248e-01 3.156004161287355725e-01 3.442601362387742725e-01 3.701431344656364031e-01 3.924800911985026342e-01 4.106000625262005155e-01 4.239537782465750415e-01 4.321335337199466720e-01 4.348883629656259409e-01 4.321335337199466720e-01 4.239537782465750415e-01 4.106000625262005710e-01 3.924800911985026897e-01 3.701431344656364031e-01 3.442601362387742170e-01 3.156004161287354060e-01 2.850066166504410248e-01 2.533698853069533130e-01 2.216076256769610453e-01 1.906464247503761311e-01 1.614125210490032492e-01 1.348297060245981782e-01 1.118146055148740159e-01 9.323090164923740486e-02 7.971687320042739056e-02 7.132618515877284238e-02 6.720800995960209134e-02 6.580169970039158323e-02 6.548857503995601792e-02 6.508402378969480040e-02 6.393291204921584814e-02 6.180273610453473898e-02 5.875294622265456873e-02 5.503679886625056916e-02 5.103454924803396686e-02 4.720087767168390513e-02 4.400398805808571762e-02 4.183606804572157639e-02 4.090292777549516673e-02 4.115333308201338247e-02 4.231405307779704389e-02 4.401051311136548738e-02 4.588590553055841431e-02 4.766555594058968781e-02 4.917202787594387309e-02 5.031532265624727440e-02 5.107515778138894957e-02 5.148258448073478322e-02 5.160297977589541063e-02 5.152058957002671191e-02 5.132452445640325878e-02 5.109644203477265584e-02 5.090060402555176416e-02 5.077724715555437945e-02 5.074002082221754778e-02 5.077759566385144779e-02 5.085869251792717038e-02 5.093912927634994259e-02 5.096931709977674946e-02 5.090094463512961215e-02 5.069213296945501712e-02 5.031086511848500975e-02 4.973684652568190201e-02 4.896211853470396058e-02 4.799077515292025226e-02 4.683808664626510493e-02 4.552925734466372470e-02 4.409796442222835289e-02 4.258474943297472365e-02 4.103526825621735957e-02 3.949835121289072687e-02 3.802379258713838722e-02 3.665979572178000578e-02 3.545007044286183073e-02 3.443072931030988215e-02 3.362733697022223661e-02 3.305265028671564714e-02 3.270561822023038828e-02 3.257199761185056858e-02 3.262652755281891803e-02 3.283617964573463249e-02 3.316377381852540079e-02 3.357129844558479070e-02 3.402251504435468282e-02
3.246755374636921265e-02 3.178364253083913044e-02 3.108951768460777032e-02 3.042257790700833575e-02 2.982670036924871954e-02 2.935082049563013384e-02 2.904608003158123258e-02 2.896139785843733147e-02 2.913784840713061486e-02 2.960292429193160657e-02 3.036620790468571099e-02 3.141774035247725527e-02 3.272944050233750346e-02 3.425884886380717309e-02 3.595390465669255631e-02 3.775759297651187785e-02 3.961181522122837750e-02 4.146034097514063321e-02 4.325099438926196388e-02 4.493731636711059685e-02 4.647990944238472588e-02 4.784759042809575563e-02 4.901838801533684592e-02 4.998034333806627982e-02 5.073200337099697393e-02 5.128244008054084341e-02 5.165058715641974302e-02 5.186367397390453243e-02 5.195457575624255753e-02 5.195801742305553028e-02 5.190578537738514686e-02 5.182140354141896027e-02 5.171505004622069940e-02 5.157971009479704605e-02 5.138955609011856135e-02 5.110127260810293920e-02 5.065858677707194002e-02 4.999980990350865601e-02 4.906792392255957674e-02 4.782272847118872183e-02 4.625472570507423858e-02 4.440052773977291867e-02 4.235914243759859171e-02 4.030653415458682748e-02 3.850076250655542348e-02 3.726144230638826077e-02 3.690345854395463143e-02 3.762802121674607009e-02 3.942775847034413889e-02 4.207894332710661323e-02 4.522271782591263251e-02 4.847106750224726424e-02 5.149153096183233663e-02 5.407114247986926497e-02 5.617877575314654537e-02 5.803854652785411100e-02 6.020377608717695367e-02 6.357600770252216926e-02 6.926949264180265464e-02 7.828655142441855175e-02 9.118594767879453777e-02 1.079927648834395210e-01 1.283381345905885706e-01 1.516369726194709833e-01 1.771982590385541845e-01 2.042744835200661357e-01 2.320833334824087268e-01 2.598225964397078425e-01 2.866865891009359180e-01 3.118859948661684700e-01 3.346704690149088779e-01 3.543525510013821878e-01 3.703312513159139341e-01 3.821137522663446418e-01 3.893338407431448656e-01 3.917659330180427446e-01 3.893338407431450321e-01 3.821137522663447528e-01 3.703312513159139341e-01 3.543525510013820767e-01 3.346704690149088779e-01 3.118859948661684700e-01 2.866865891009359735e-01 2.598225964397079535e-01 2.320833334824086991e-01 2.042744835200660802e-01 1.771982590385542122e-01 1.516369726194709833e-01 1.283381345905885429e-01 1.079927648834395071e-01 9.118594767879462104e-02 7.828655142441855175e-02 6.926949264180268240e-02 6.357600770252215538e-02 6.020377608717693979e-02 5.803854652785413876e-02 5.617877575314656619e-02 5.407114247986930661e-02 5.149153096183232969e-02 4.847106750224732669e-02 4.522271782591260475e-02 4.207894332710660629e-02 3.942775847034414582e-02 3.762802121674604233e-02 3.690345854395462449e-02 3.726144230638825383e-02 3.850076250655542348e-02 4.030653415458678585e-02 4.235914243759857090e-02 4.440052773977292561e-02 4.625472570507425246e-02 4.782272847118866632e-02 4.906792392255956287e-02 4.999980990350863519e-02 5.065858677707189145e-02 5.110127260810293920e-02 5.138955609011856829e-02 5.157971009479705993e-02 5.171505004622067858e-02 5.182140354141893945e-02 5.190578537738513992e-02 5.195801742305554416e-02 5.195457575624256447e-02 5.186367397390451162e-02 5.165058715641974302e-02 5.128244008054084341e-02 5.073200337099697393e-02 4.998034333806627982e-02 4.901838801533686674e-02 4.784759042809578339e-02 4.647990944238473976e-02 4.493731636711061767e-02 4.325099438926199164e-02 4.146034097514064015e-02 3.961181522122837056e-02 3.775759297651187785e-02 3.595390465669255631e-02 3.425884886380715227e-02 3.272944050233750346e-02 3.141774035247725527e-02 3.036620790468572487e-02 2.960292429193159963e-02 2.913784840713059751e-02 2.896139785843733841e-02 2.904608003158123258e-02 2.935082049563014078e-02 2.982670036924872647e-02 3.042257790700833922e-02 3.108951768460777726e-02 3.178364253083913737e-02 3.246755374636919877e-02
3.124605190587139217e-02 3.040169571011110128e-02 2.948964878088763605e-02 2.854199830214236913e-02 2.760047037725919111e-02 2.671720429242566835e-02 2.595434807508074232e-02 2.538148719762967076e-02 2.506993796663744417e-02 2.508374584007894842e-02 2.546901096295347416e-02 2.624502843376359459e-02 2.740084275569073038e-02 2.889837342241316498e-02 3.068006527932598884e-02 3.267762228159182269e-02 3.481926846607566461e-02 3.703467526806480253e-02 3.925787340952254650e-02 4.142885902685626565e-02 4.349452268539847483e-02 4.540930510290924066e-02 4.713577771732474497e-02 4.864520094350788249e-02 4.991801954146476983e-02 5.094419499321377331e-02 5.172323630410519818e-02 5.226376861304486005e-02 5.258247682173466941e-02 5.270228930678733797e-02 5.264973880451773863e-02 5.245156579509076267e-02 5.213081376653817128e-02 5.170288072833825049e-02 5.117218218596572554e-02 5.053017389245888225e-02 4.975541913410590211e-02 4.881616115493676855e-02 4.767554523163321928e-02 4.629934118156254358e-02 4.466584381827561068e-02 4.277759201566148917e-02 4.067451962045370850e-02 3.844776237201585206e-02 3.625178112082403509e-02 3.430840424210483686e-02 3.288951590020679910e-02 3.226197116281778743e-02 3.259726028946895171e-02 3.389375891494873783e-02 3.597530214107454161e-02 3.856973577304778633e-02 4.141153844543613016e-02 4.432605290864825159e-02 4.729160070934745885e-02 5.048646184595544095e-02 5.431202739969484550e-02 5.936179008196301732e-02 6.630746973333767613e-02 7.572546440388293332e-02 8.795137052168809644e-02 1.030350048243754285e-01 1.207823248554100309e-01 1.408241494367203916e-01 1.626724121090023789e-01 1.857573312638662599e-01 2.094526335818007734e-01 2.330962206524435087e-01 2.560104294369034972e-01 2.775233803266011767e-01 2.969913794923469963e-01 3.138215929163559736e-01 3.274938957806552420e-01 3.375807253345751713e-01 3.437638304550765800e-01 3.458469692487187164e-01 3.437638304550765800e-01 3.375807253345750603e-01 3.274938957806552420e-01 3.138215929163558626e-01 2.969913794923469963e-01 2.775233803266010657e-01 2.560104294369036082e-01 2.330962206524434810e-01 2.094526335818008567e-01 1.857573312638663432e-01 1.626724121090024344e-01 1.408241494367204194e-01 1.207823248554100309e-01 1.030350048243754285e-01 8.795137052168809644e-02 7.572546440388293332e-02 6.630746973333766225e-02 5.936179008196303120e-02 5.431202739969481774e-02 5.048646184595547565e-02 4.729160070934743804e-02 4.432605290864820302e-02 4.141153844543612322e-02 3.856973577304779327e-02 3.597530214107452773e-02 3.389375891494872395e-02 3.259726028946894477e-02 3.226197116281778049e-02 3.288951590020681298e-02 3.430840424210485767e-02 3.625178112082408366e-02 3.844776237201582431e-02 4.067451962045371544e-02 4.277759201566146835e-02 4.466584381827561762e-02 4.629934118156252970e-02 4.767554523163321234e-02 4.881616115493682406e-02 4.975541913410592987e-02 5.053017389245888225e-02 5.117218218596576718e-02 5.170288072833825049e-02 5.213081376653817128e-02 5.245156579509076961e-02 5.264973880451778027e-02 5.270228930678732410e-02 5.258247682173466248e-02 5.226376861304484617e-02 5.172323630410519818e-02 5.094419499321382883e-02 4.991801954146474207e-02 4.864520094350790330e-02 4.713577771732473110e-02 4.540930510290926148e-02 4.349452268539844013e-02 4.142885902685626565e-02 3.925787340952256038e-02 3.703467526806478866e-02 3.481926846607569931e-02 3.267762228159182963e-02 3.068006527932599925e-02 2.889837342241316845e-02 2.740084275569073038e-02 2.624502843376359112e-02 2.546901096295347416e-02 2.508374584007896924e-02 2.506993796663744417e-02 2.538148719762968117e-02 2.595434807508074926e-02 2.671720429242566835e-02 2.760047037725918764e-02 2.854199830214236566e-02 2.948964878088764299e-02 3.040169571011110128e-02 3.124605190587139217e-02
3.035154153492855555e-02 2.943125788526202227e-02 2.839063196456592664e-02 2.725174746233977388e-02 2.604666148132411471e-02 2.481999477369562987e-02 2.363163889875309967e-02 2.255868885056631912e-02 2.169469330856550748e-02 2.114325791464767568e-02 2.100347666800633437e-02 2.134882714713766047e-02 2.220809676965855226e-02 2.355920710175676488e-02 2.533886926941419926e-02 2.746041218824947852e-02 2.982998661936669266e-02 3.235664186381193019e-02 3.495685053256773756e-02 3.755576761082689285e-02 4.008712354998796024e-02 4.249281716733464137e-02 4.472265974322384152e-02 4.673438741655218387e-02 4.849390424451392734e-02 4.997565340573738302e-02 5.116298766196661352e-02 5.204839874501751562e-02 5.263346079596559896e-02 5.292834586665721291e-02 5.295078549579272653e-02 5.272439055634046967e-02 5.227631214373038709e-02 5.163433642440334176e-02 5.082365361951434596e-02 4.986370608688214801e-02 4.876566284014768882e-02 4.753113517156754009e-02 4.615269667634779027e-02 4.461659416608487055e-02 4.290777921588421334e-02 4.101713621015382061e-02 3.895060460096762961e-02 3.673978502980701499e-02 3.445340402555647358e-02 3.220819450444845078e-02 3.017537664908391884e-02 2.857416299044782462e-02 2.763925482779277035e-02 2.755725008446753554e-02 2.839913116488620298e-02 3.010354742342818274e-02 3.253313181796718689e-02 3.556411488187224273e-02 3.915951508834893124e-02 4.340662126847674024e-02 4.851767947088536648e-02 5.479475620071442427e-02 6.256520498415039933e-02 7.210710592251531881e-02 8.359036505990764809e-02 9.704847435151242596e-02 1.123780017014389121e-01 1.293535276874286100e-01 1.476475377447880322e-01 1.668504290691234793e-01 1.864897874170237391e-01 2.060495614238909978e-01 2.249897795636700559e-01 2.427669918334795507e-01 2.588551416887935330e-01 2.727662282369807678e-01 2.840699191991732375e-01 2.924112014784912006e-01 2.975251848196893700e-01 2.992482846628555238e-01 2.975251848196894255e-01 2.924112014784912006e-01 2.840699191991732375e-01 2.727662282369808233e-01 2.588551416887935885e-01 2.427669918334796617e-01 2.249897795636699727e-01 2.060495614238909146e-01 1.864897874170236836e-01 1.668504290691235348e-01 1.476475377447880322e-01 1.293535276874286100e-01 1.123780017014389121e-01 9.704847435151243984e-02 8.359036505990764809e-02 7.210710592251534656e-02 6.256520498415039933e-02 5.479475620071442427e-02 4.851767947088536648e-02 4.340662126847673330e-02 3.915951508834892431e-02 3.556411488187216641e-02 3.253313181796726322e-02 3.010354742342812376e-02 2.839913116488617870e-02 2.755725008446751473e-02 2.763925482779276688e-02 2.857416299044783503e-02 3.017537664908391190e-02 3.220819450444846466e-02 3.445340402555645276e-02 3.673978502980693867e-02 3.895060460096764349e-02 4.101713621015383449e-02 4.290777921588422722e-02 4.461659416608488443e-02 4.615269667634781803e-02 4.753113517156749845e-02 4.876566284014764718e-02 4.986370608688212025e-02 5.082365361951433208e-02 5.163433642440330706e-02 5.227631214373039403e-02 5.272439055634049743e-02 5.295078549579273347e-02 5.292834586665720598e-02 5.263346079596562671e-02 5.204839874501751562e-02 5.116298766196660658e-02 4.997565340573737608e-02 4.849390424451392734e-02 4.673438741655215611e-02 4.472265974322384152e-02 4.249281716733464831e-02 4.008712354998795330e-02 3.755576761082689285e-02 3.495685053256770980e-02 3.235664186381189550e-02 2.982998661936671347e-02 2.746041218824946117e-02 2.533886926941422701e-02 2.355920710175676142e-02 2.220809676965857307e-02 2.134882714713766047e-02 2.100347666800633437e-02 2.114325791464769996e-02 2.169469330856549708e-02 2.255868885056630524e-02 2.363163889875311702e-02 2.481999477369563681e-02 2.604666148132411818e-02 2.725174746233978082e-02 2.839063196456593705e-02 2.943125788526201533e-02 3.035154153492856596e-02
2.974581800822587510e-02 2.883522051872400641e-02 2.776319933620591610e-02 2.654056903287015795e-02 2.518611336869215622e-02 2.372948585756944409e-02 2.221527059468349219e-02 2.070840854090771899e-02 1.930052152943703345e-02 1.811459663754115199e-02 1.730128051151592905e-02 1.701629228298387128e-02 1.737593943741893784e-02 1.841317115882458097e-02 2.007011027206767953e-02 2.223088491287361634e-02 2.476279198877949159e-02 2.754138100337680597e-02 3.045866783461179117e-02 3.342270109849618948e-02 3.635463327144466961e-02 3.918596513389557834e-02 4.185669350948225537e-02 4.431435463768523819e-02 4.651375730253776153e-02 4.841718492510161537e-02 4.999487485863179925e-02 5.122561200786630853e-02 5.209729287463896880e-02 5.260732623376955519e-02 5.276274194140376933e-02 5.257988510376469110e-02 5.208358539718684066e-02 5.130571869463059625e-02 5.028312960406215726e-02 4.905496782412333695e-02 4.765961222227946270e-02 4.613150623629690833e-02 4.449837979539621180e-02 4.277944000024267585e-02 4.098512170849545611e-02 3.911886648569971869e-02 3.718116022564051104e-02 3.517577909372200662e-02 3.311796493245031808e-02 3.104411119164894595e-02 2.902234569086575844e-02 2.716265778671112657e-02 2.562301010545151025e-02 2.460366659982668111e-02 2.431928189063949086e-02 2.494859501231949661e-02 2.658939357500051531e-02 2.925798202058115666e-02 3.293454244825881616e-02 3.761482074665239289e-02 4.333598032476866646e-02 5.017315588454266534e-02 5.821782072996732615e-02 6.754985353748593768e-02 7.821167805346444790e-02 9.018900169526218591e-02 1.033995203379628608e-01 1.176889801096781818e-01 1.328332197486180588e-01 1.485448353436863156e-01 1.644834087269609335e-01 1.802685065234558848e-01 1.954947863314933920e-01 2.097485576618497993e-01 2.226250932652851788e-01 2.337459223040728451e-01 2.427752955171164906e-01 2.494350139743249650e-01 2.535168656531022191e-01 2.548920181467587143e-01 2.535168656531021636e-01 2.494350139743249650e-01 2.427752955171164906e-01 2.337459223040727896e-01 2.226250932652851511e-01 2.097485576618498271e-01 1.954947863314933920e-01 1.802685065234559680e-01 1.644834087269609058e-01 1.485448353436862601e-01 1.328332197486180588e-01 1.176889801096782096e-01 1.033995203379627914e-01 9.018900169526219979e-02 7.821167805346442015e-02 6.754985353748589605e-02 5.821782072996729840e-02 5.017315588454269309e-02 4.333598032476868034e-02 3.761482074665241371e-02 3.293454244825880228e-02 2.925798202058116707e-02 2.658939357500054307e-02 2.494859501231944804e-02 2.431928189063943535e-02 2.460366659982672274e-02 2.562301010545153801e-02 2.716265778671113351e-02 2.902234569086577232e-02 3.104411119164896329e-02 3.311796493245029727e-02 3.517577909372202050e-02 3.718116022564051104e-02 3.911886648569972563e-02 4.098512170849544223e-02 4.277944000024266891e-02 4.449837979539619792e-02 4.613150623629690833e-02 4.765961222227946964e-02 4.905496782412335083e-02 5.028312960406213644e-02 5.130571869463058238e-02 5.208358539718684760e-02 5.257988510376467722e-02 5.276274194140379709e-02 5.260732623376954825e-02 5.209729287463894104e-02 5.122561200786630853e-02 4.999487485863179231e-02 4.841718492510160149e-02 4.651375730253778928e-02 4.431435463768526595e-02 4.185669350948224843e-02 3.918596513389556446e-02 3.635463327144466267e-02 3.342270109849618948e-02 3.045866783461178423e-02 2.754138100337679904e-02 2.476279198877947424e-02 2.223088491287361287e-02 2.007011027206767953e-02 1.841317115882458097e-02 1.737593943741895519e-02 1.701629228298386434e-02 1.730128051151593599e-02 1.811459663754115892e-02 1.930052152943704039e-02 2.070840854090771205e-02 2.221527059468349566e-02 2.372948585756943715e-02 2.518611336869217357e-02 2.654056903287016836e-02 2.776319933620592303e-02 2.883522051872399600e-02 2.974581800822588204e-02
2.936422246033808595e-02 2.853859342865065415e-02 2.752477295535754251e-02 2.632402265818063400e-02 2.494290985713881401e-02 2.339538812991155334e-02 2.170601247010033041e-02 1.991506311084265124e-02 1.808678266633130527e-02 1.632209124193780697e-02 1.477515714761800519e-02 1.366354678881010094e-02 1.323989792154348782e-02 1.369256767949138601e-02 1.503611321605299693e-02 1.712131947841744051e-02 1.974158682856446898e-02 2.271091583163640376e-02 2.588327570064167388e-02 2.914560394282875860e-02 3.240710934366505813e-02 3.559141554905082688e-02 3.863187372256311758e-02 4.146913642970217334e-02 4.405017811171384884e-02 4.632821383629387446e-02 4.826316758756927366e-02 4.982246231450194324e-02 5.098197111496018813e-02 5.172700354336209200e-02 5.205321650514654203e-02 5.196734325919232650e-02 5.148763102811727832e-02 5.064387030748916663e-02 4.947688971803795160e-02 4.803738335642533663e-02 4.638394136142553331e-02 4.458018413532364999e-02 4.269098041781838049e-02 4.077788826323846400e-02 3.889421402803352329e-02 3.708041359076429122e-02 3.536086311702927448e-02 3.374313660496504330e-02 3.222069799375929661e-02 3.077936481596163509e-02 2.940727232215199771e-02 2.810767731334031655e-02 2.691383868822030956e-02 2.590482956730837116e-02 2.521913453541027236e-02 2.505796509625284399e-02 2.566505494366154438e-02 2.727635087181864287e-02 3.006065198249454132e-02 3.409228297355858250e-02 3.936974449360227529e-02 4.585273276657321484e-02 5.348793209897271389e-02 6.221655176833566780e-02 7.197005113024035339e-02 8.266146619365470627e-02 9.417686545479753146e-02 1.063691024371275912e-01 1.190547374471519759e-01 1.320143529018579232e-01 1.449961407506772382e-01 1.577224272161914798e-01 1.698986495885159154e-01 1.812241868458860095e-01 1.914043636388548797e-01 2.001628964436855118e-01 2.072540348250079267e-01 2.124736729687930203e-01 2.156687683779897891e-01 2.167445045657646341e-01 2.156687683779897891e-01 2.124736729687929648e-01 2.072540348250079267e-01 2.001628964436854563e-01 1.914043636388549074e-01 1.812241868458861205e-01 1.698986495885159154e-01 1.577224272161914520e-01 1.449961407506772659e-01 1.320143529018580064e-01 1.190547374471519482e-01 1.063691024371276328e-01 9.417686545479750371e-02 8.266146619365466464e-02 7.197005113024036727e-02 6.221655176833570944e-02 5.348793209897271389e-02 4.585273276657318708e-02 3.936974449360227529e-02 3.409228297355857557e-02 3.006065198249460030e-02 2.727635087181867063e-02 2.566505494366155132e-02 2.505796509625283705e-02 2.521913453541026889e-02 2.590482956730840586e-02 2.691383868822030609e-02 2.810767731334033737e-02 2.940727232215199424e-02 3.077936481596160734e-02 3.222069799375932436e-02 3.374313660496502248e-02 3.536086311702926060e-02 3.708041359076430510e-02 3.889421402803347472e-02 4.077788826323846400e-02 4.269098041781838743e-02 4.458018413532364305e-02 4.638394136142553331e-02 4.803738335642534357e-02 4.947688971803790303e-02 5.064387030748915969e-02 5.148763102811729914e-02 5.196734325919234038e-02 5.205321650514656978e-02 5.172700354336209200e-02 5.098197111496020201e-02 4.982246231450195018e-02 4.826316758756927366e-02 4.632821383629384671e-02 4.405017811171384190e-02 4.146913642970220110e-02 3.863187372256311064e-02 3.559141554905082688e-02 3.240710934366507201e-02 2.914560394282873432e-02 2.588327570064166347e-02 2.271091583163637947e-02 1.974158682856446898e-02 1.712131947841743704e-02 1.503611321605298652e-02 1.369256767949139121e-02 1.323989792154348782e-02 1.366354678881010615e-02 1.477515714761801213e-02 1.632209124193781391e-02 1.808678266633129833e-02 1.991506311084263389e-02 2.170601247010032001e-02 2.339538812991154987e-02 2.494290985713880707e-02 2.632402265818062706e-02 2.752477295535754251e-02 2.853859342865064722e-02 2.936422246033808248e-02
2.912614358983653742e-02 2.844240034992859614e-02 2.755673506756432800e-02 2.646373976448129425e-02 2.516125724695345359e-02 2.365153747570929860e-02 2.194300956046948622e-02 2.005319605970560734e-02 1.801385124736824134e-02 1.588058736828845338e-02 1.375156959844265649e-02 1.180260506123880990e-02 1.033728071487249878e-02 9.781879048084057837e-03 1.045472587076254345e-02 1.227278700133878180e-02 1.489026330443270554e-02 1.798923752024738851e-02 2.135556529707566265e-02 2.484784373182531703e-02 2.836424465707768072e-02 3.182359004036570266e-02 3.515595482844503794e-02 3.829830967387027468e-02 4.119276965940615876e-02 4.378624173117396517e-02 4.603086528517686543e-02 4.788492584137436781e-02 4.931405817606208941e-02 5.029262138072966570e-02 5.080516033281159277e-02 5.084788262153339816e-02 5.043008404026828873e-02 4.957545053068827118e-02 4.832314618424617819e-02 4.672855600564124884e-02 4.486347200002537006e-02 4.281536962199124219e-02 4.068520372375306754e-02 3.858289141697249930e-02 3.661950835700143042e-02 3.489559539284702028e-02 3.348638060284308410e-02 3.242722837456746970e-02 3.170488901374944601e-02 3.125964764845121785e-02 3.099932942299361838e-02 3.082116629849805320e-02 3.063579257138098616e-02 3.038975385828113565e-02 3.008609237043411919e-02 2.980376779190955713e-02 2.971390183375254013e-02 3.008301097160034562e-02 3.124429318856267179e-02 3.352453448830679944e-02 3.715233852277306098e-02 4.220725740948320232e-02 4.863739492848914714e-02 5.631182945082051361e-02 6.506474298887013341e-02 7.471752589199341654e-02 8.508508776804124540e-02 9.597521032029118770e-02 1.071863817476983866e-01 1.185065689338427181e-01 1.297137953640758179e-01 1.405786786958354850e-01 1.508687639547116044e-01 1.603543268515972564e-01 1.688152234543923158e-01 1.760482991610458070e-01 1.818748371670118880e-01 1.861475263023226190e-01 1.887564618458010546e-01 1.896337598471193042e-01 1.887564618458010546e-01 1.861475263023226190e-01 1.818748371670118880e-01 1.760482991610458903e-01 1.688152234543922880e-01 1.603543268515972564e-01 1.508687639547116044e-01 1.405786786958354573e-01 1.297137953640758179e-01 1.185065689338428291e-01 1.071863817476984559e-01 9.597521032029114607e-02 8.508508776804120377e-02 7.471752589199337491e-02 6.506474298887014729e-02 5.631182945082056912e-02 4.863739492848912632e-02 4.220725740948319538e-02 3.715233852277306792e-02 3.352453448830679250e-02 3.124429318856265098e-02 3.008301097160026930e-02 2.971390183375250890e-02 2.980376779190953632e-02 3.008609237043408102e-02 3.038975385828111483e-02 3.063579257138094800e-02 3.082116629849805320e-02 3.099932942299361838e-02 3.125964764845121091e-02 3.170488901374946683e-02 3.242722837456741419e-02 3.348638060284307022e-02 3.489559539284702028e-02 3.661950835700145818e-02 3.858289141697249930e-02 4.068520372375308836e-02 4.281536962199125607e-02 4.486347200002536312e-02 4.672855600564126272e-02 4.832314618424621983e-02 4.957545053068825730e-02 5.043008404026828873e-02 5.084788262153340510e-02 5.080516033281158583e-02 5.029262138072965876e-02 4.931405817606206166e-02 4.788492584137437474e-02 4.603086528517684461e-02 4.378624173117398599e-02 4.119276965940612406e-02 3.829830967387029550e-02 3.515595482844501712e-02 3.182359004036570266e-02 2.836424465707769113e-02 2.484784373182533090e-02 2.135556529707568693e-02 1.798923752024738851e-02 1.489026330443270554e-02 1.227278700133879047e-02 1.045472587076254865e-02 9.781879048084052633e-03 1.033728071487250572e-02 1.180260506123879255e-02 1.375156959844265475e-02 1.588058736828845685e-02 1.801385124736825175e-02 2.005319605970560387e-02 2.194300956046949316e-02 2.365153747570929513e-02 2.516125724695345359e-02 2.646373976448130466e-02 2.755673506756432800e-02 2.844240034992858920e-02 2.912614358983655824e-02
2.894774786090498556e-02 2.844152917968894786e-02 2.772920213292470390e-02 2.680122686201020024e-02 2.565013051878037992e-02 2.427111355140499499e-02 2.266288932298913053e-02 2.082895232682875977e-02 1.877970181866846222e-02 1.653642159355478772e-02 1.413965636317508594e-02 1.166896890418593451e-02 9.293980872081082992e-03 7.401311360632487242e-03 6.735406998477491865e-03 7.854553831949643086e-03 1.032663662906260771e-02 1.349629090603969399e-02 1.700037728404581866e-02 2.065553956002174132e-02 2.435093771824830763e-02 2.800460891964281704e-02 3.154688643723892877e-02 3.491399303604870996e-02 3.804573777334017276e-02 4.088506177178422712e-02 4.337852577742156573e-02 4.547734101162776571e-02 4.713875204696793553e-02 4.832767176034026557e-02 4.901851307002108582e-02 4.919718818601313132e-02 4.886326552947149737e-02 4.803229153267307011e-02 4.673829645495589796e-02 4.503649533041262365e-02 4.300612683649145812e-02 4.075315222278227262e-02 3.841198584496247764e-02 3.614429843899442246e-02 3.413116761596916154e-02 3.255347919101074516e-02 3.155785648706968538e-02 3.121539094222439484e-02 3.149355400764927704e-02 3.226087517652131281e-02 3.332258959620564703e-02 3.446604578967928795e-02 3.549711488248941810e-02 3.626313417554104940e-02 3.666737849121480541e-02 3.668179383910053631e-02 3.636296919615589901e-02 3.587316408483824659e-02 3.550160690527052326e-02 3.566711821666310178e-02 3.686608709636837039e-02 3.954422354898372294e-02 4.394918917654688784e-02 5.007675367673077721e-02 5.773594820470098060e-02 6.664935771282753940e-02 7.651990423376171802e-02 8.705801866524887078e-02 9.798746526252491429e-02 1.090440837586962031e-01 1.199739145545094116e-01 1.305327480822159880e-01 1.404873659981128453e-01 1.496181758697137654e-01 1.577228099434112019e-01 1.646202580793978687e-01 1.701551361925238426e-01 1.742017302513995669e-01 1.766675005404873544e-01 1.774957844733781320e-01 1.766675005404872989e-01 1.742017302513995114e-01 1.701551361925238703e-01 1.646202580793977854e-01 1.577228099434112296e-01 1.496181758697137099e-01 1.404873659981129008e-01 1.305327480822159603e-01 1.199739145545094116e-01 1.090440837586962169e-01 9.798746526252485878e-02 8.705801866524894017e-02 7.651990423376171802e-02 6.664935771282756716e-02 5.773594820470089040e-02 5.007675367673079803e-02 4.394918917654688784e-02 3.954422354898372294e-02 3.686608709636837039e-02 3.566711821666310872e-02 3.550160690527053714e-02 3.587316408483828822e-02 3.636296919615586432e-02 3.668179383910050856e-02 3.666737849121477766e-02 3.626313417554104940e-02 3.549711488248938340e-02 3.446604578967930183e-02 3.332258959620564703e-02 3.226087517652129200e-02 3.149355400764928398e-02 3.121539094222439484e-02 3.155785648706971314e-02 3.255347919101073823e-02 3.413116761596914767e-02 3.614429843899442940e-02 3.841198584496245683e-02 4.075315222278226568e-02 4.300612683649145812e-02 4.503649533041263753e-02 4.673829645495590490e-02 4.803229153267306317e-02 4.886326552947150431e-02 4.919718818601309662e-02 4.901851307002110664e-02 4.832767176034027251e-02 4.713875204696795634e-02 4.547734101162776571e-02 4.337852577742158655e-02 4.088506177178420631e-02 3.804573777334016582e-02 3.491399303604870996e-02 3.154688643723892183e-02 2.800460891964282398e-02 2.435093771824828335e-02 2.065553956002177602e-02 1.700037728404582213e-02 1.349629090603968185e-02 1.032663662906260944e-02 7.854553831949651760e-03 6.735406998477487528e-03 7.401311360632477701e-03 9.293980872081093400e-03 1.166896890418593104e-02 1.413965636317507379e-02 1.653642159355477037e-02 1.877970181866846569e-02 2.082895232682877712e-02 2.266288932298913053e-02 2.427111355140500887e-02 2.565013051878037992e-02 2.680122686201020371e-02 2.772920213292470390e-02 2.844152917968893399e-02 2.894774786090498556e-02
2.875402882083434239e-02 2.844131831575715669e-02 2.792409098845204454e-02 2.719035192436256021e-02 2.622959750736207282e-02 2.503319149752706099e-02 2.359481476354230445e-02 2.191103362840270130e-02 1.998208593744552064e-02 1.781311892548080936e-02 1.541648402140532656e-02 1.281685165182161815e-02 1.006516309945478145e-02 7.286563946289024811e-03 4.887749745418968131e-03 4.204189810419879311e-03 6.156791424146312690e-03 9.341322078836341095e-03 1.293756175026362226e-02 1.669238850072717051e-02 2.049194512282213193e-02 2.425913032280210130e-02 2.792808770319500991e-02 3.143670556797457244e-02 3.472443437969841007e-02 3.773206412840104940e-02 4.040239579678491649e-02 4.268141764625075357e-02 4.451982933080543547e-02 4.587484920497953561e-02 4.671228581045930306e-02 4.700888728712520476e-02 4.675501799334672720e-02 4.595775952867602737e-02 4.464459922138589582e-02 4.286794775046871148e-02 4.071077712424839290e-02 3.829353987146157795e-02 3.578179191498043893e-02 3.339163585042249222e-02 3.138493549096857405e-02 3.003943702226884865e-02 2.958162275933609933e-02 3.010079818915712552e-02 3.150368106218387476e-02 3.354958765636328194e-02 3.593219533909321195e-02 3.834872803752639725e-02 4.053524268294655258e-02 4.227859165123462604e-02 4.341998458878070649e-02 4.385921281176443504e-02 4.356423524465900809e-02 4.258958089808999314e-02 4.110721274387454938e-02 3.945132535010250491e-02 3.816405737384302027e-02 3.798643506540844844e-02 3.969388888768654589e-02 4.378029281387087884e-02 5.025893635600185705e-02 5.877680240536713174e-02 6.885053742379750041e-02 8.000855518420593726e-02 9.183034431394854202e-02 1.039428845272348939e-01 1.160093141318115223e-01 1.277207048672927281e-01 1.387922701343013432e-01 1.489629515996815090e-01 1.579971412780142304e-01 1.656875655209422427e-01 1.718586300592948868e-01 1.763697256292836024e-01 1.791181339821975860e-01 1.800412769710704464e-01 1.791181339821975860e-01 1.763697256292836579e-01 1.718586300592948590e-01 1.656875655209421871e-01 1.579971412780142581e-01 1.489629515996815645e-01 1.387922701343013709e-01 1.277207048672927281e-01 1.160093141318115639e-01 1.039428845272348523e-01 9.183034431394855590e-02 8.000855518420592338e-02 6.885053742379750041e-02 5.877680240536713174e-02 5.025893635600180154e-02 4.378029281387084415e-02 3.969388888768656670e-02 3.798643506540846232e-02 3.816405737384303415e-02 3.945132535010251879e-02 4.110721274387450774e-02 4.258958089808995845e-02 4.356423524465891789e-02 4.385921281176457381e-02 4.341998458878072731e-02 4.227859165123460522e-02 4.053524268294655952e-02 3.834872803752639031e-02 3.593219533909319807e-02 3.354958765636328888e-02 3.150368106218384701e-02 3.010079818915713246e-02 2.958162275933603341e-02 3.003943702226883478e-02 3.138493549096854629e-02 3.339163585042250609e-02 3.578179191498045975e-02 3.829353987146153632e-02 4.071077712424841372e-02 4.286794775046869066e-02 4.464459922138589582e-02 4.595775952867600656e-02 4.675501799334669945e-02 4.700888728712519088e-02 4.671228581045931694e-02 4.587484920497954949e-02 4.451982933080544241e-02 4.268141764625075357e-02 4.040239579678491649e-02 3.773206412840107021e-02 3.472443437969842395e-02 3.143670556797454468e-02 2.792808770319500297e-02 2.425913032280210477e-02 2.049194512282215622e-02 1.669238850072719479e-02 1.293756175026362920e-02 9.341322078836335890e-03 6.156791424146326568e-03 4.204189810419874107e-03 4.887749745418982876e-03 7.286563946289047362e-03 1.006516309945477104e-02 1.281685165182160774e-02 1.541648402140529707e-02 1.781311892548080936e-02 1.998208593744552411e-02 2.191103362840269783e-02 2.359481476354227322e-02 2.503319149752703671e-02 2.622959750736205201e-02 2.719035192436256021e-02 2.792409098845206189e-02 2.844131831575715669e-02 2.875402882083434933e-02
2.848867289030932934e-02 2.837024790836105773e-02 2.805170392516888669e-02 2.751953546870257797e-02 2.676146869766121705e-02 2.576676508321169151e-02 2.452655386089041059e-02 2.303419644174046349e-02 2.128569201127500365e-02 1.928014890661966171e-02 1.702038771973177558e-02 1.451386535681433408e-02 1.177453729846951111e-02 8.828135069178648028e-03 5.734820851998789944e-03 2.775283906869099263e-03 2.490953627638894160e-03 5.620104331863616347e-03 9.280631318026432569e-03 1.307523521885711575e-02 1.690588622428381566e-02 2.070797728868992507e-02 2.442230464808211113e-02 2.798979246252147890e-02 3.135058728811674494e-02 3.444446198947514332e-02 3.721179580768156636e-02 3.959491428047137718e-02 4.153972133149723411e-02 4.299761154167518890e-02 4.392768325655500156e-02 4.429930738789311651e-02 4.409515746546649462e-02 4.331488947340660089e-02 4.197979554047059914e-02 4.013896429585082914e-02 3.787775258932053052e-02 3.532954162426072547e-02 3.269108425512585320e-02 3.023797565994467904e-02 2.832535860734847546e-02 2.734002274245741701e-02 2.757541088974730520e-02 2.908607453259212314e-02 3.165864647615793115e-02 3.492441996687311451e-02 3.848953634996116202e-02 4.200144087304094609e-02 4.516402427465610048e-02 4.773400449776999538e-02 4.951606107048085736e-02 5.036244790896075851e-02 5.017878240412713964e-02 4.893787865421130034e-02 4.670602327461816083e-02 4.369082876275844074e-02 4.032497981006055027e-02 3.738873939587469136e-02 3.607819312203327383e-02 3.770684946581083496e-02 4.293558267061646505e-02 5.142319776652025387e-02 6.234350485688414101e-02 7.489694052176994188e-02 8.844170569598021336e-02 1.024613100771906288e-01 1.165178654126891034e-01 1.302230482170002035e-01 1.432243042003461808e-01 1.552002849543244467e-01 1.658613174107104182e-01 1.749523982081150619e-01 1.822572305612687460e-01 1.876023956619525257e-01 1.908610780968766907e-01 1.919559652983852394e-01 1.908610780968767739e-01 1.876023956619525257e-01 1.822572305612687460e-01 1.749523982081150897e-01 1.658613174107104182e-01 1.552002849543243634e-01 1.432243042003462363e-01 1.302230482170002590e-01 1.165178654126891311e-01 1.024613100771905594e-01 8.844170569598017173e-02 7.489694052176990025e-02 6.234350485688414101e-02 5.142319776652026775e-02 4.293558267061642342e-02 3.770684946581089741e-02 3.607819312203316281e-02 3.738873939587469830e-02 4.032497981006054333e-02 4.369082876275846156e-02 4.670602327461816083e-02 4.893787865421129341e-02 5.017878240412716739e-02 5.036244790896077933e-02 4.951606107048087818e-02 4.773400449776994681e-02 4.516402427465612823e-02 4.200144087304094609e-02 3.848953634996115508e-02 3.492441996687310757e-02 3.165864647615791727e-02 2.908607453259214048e-02 2.757541088974729132e-02 2.734002274245742048e-02 2.832535860734847546e-02 3.023797565994467904e-02 3.269108425512584626e-02 3.532954162426071160e-02 3.787775258932051664e-02 4.013896429585082221e-02 4.197979554047057832e-02 4.331488947340660089e-02 4.409515746546649462e-02 4.429930738789312344e-02 4.392768325655497380e-02 4.299761154167518890e-02 4.153972133149724105e-02 3.959491428047137024e-02 3.721179580768153861e-02 3.444446198947514332e-02 3.135058728811673107e-02 2.798979246252148237e-02 2.442230464808212501e-02 2.070797728868993201e-02 1.690588622428381219e-02 1.307523521885710881e-02 9.280631318026436039e-03 5.620104331863607673e-03 2.490953627638913242e-03 2.775283906869094059e-03 5.734820851998783005e-03 8.828135069178639355e-03 1.177453729846953019e-02 1.451386535681432541e-02 1.702038771973175824e-02 1.928014890661966865e-02 2.128569201127498978e-02 2.303419644174045308e-02 2.452655386089044182e-02 2.576676508321170886e-02 2.676146869766120664e-02 2.751953546870258838e-02 2.805170392516888669e-02 2.837024790836106466e-02 2.848867289030932587e-02
2.812169207922695160e-02 2.818881854136595644e-02 2.806109279794433836e-02 2.772398645224876182e-02 2.716408728133759207e-02 2.636939026866862504e-02 2.532961159920086441e-02 2.403652224006343902e-02 2.248429688381560140e-02 2.066987310367312744e-02 1.859331461074069727e-02 1.625817163892315925e-02 1.367183111994496776e-02 1.084585113077520327e-02 7.796287645279974254e-03 4.544135993405492777e-03 1.119406519927281874e-03 2.468971019155331327e-03 6.155702898319083058e-03 9.914819921811778014e-03 1.369978543965128491e-02 1.746068630589484375e-02 2.114377178101475852e-02 2.469199401888504120e-02 2.804580107347476314e-02 3.114413604536026697e-02 3.392564614413926677e-02 3.633011512765852574e-02 3.830013911027521645e-02 3.978307633850655667e-02 4.073332146606642445e-02 4.111499203819419385e-02 4.090518319096959898e-02 4.009807077341553949e-02 3.871036636364526967e-02 3.678901770874051791e-02 3.442267532879802333e-02 3.175920618764380837e-02 2.903133643601977371e-02 2.658659547385171587e-02 2.489385799333623805e-02 2.445487765359138227e-02 2.557784527071554903e-02 2.818664676941565195e-02 3.189628667891138830e-02 3.623212531859562602e-02 4.076344977068421110e-02 4.513158993005327024e-02 4.903839371131452768e-02 5.223181678293980362e-02 5.449795137285405600e-02 5.565976100187809000e-02 5.558166873356712445e-02 5.418044596362715792e-02 5.144561940676745104e-02 4.747836664467997708e-02 4.257074512469107702e-02 3.737183432231458435e-02 3.318727984501779887e-02 3.213910017844989753e-02 3.608239707275819053e-02 4.487326356620269935e-02 5.706828323160460792e-02 7.136747167465257169e-02 8.688184188588328472e-02 1.029737584674131484e-01 1.191310465809330560e-01 1.349065293535382515e-01 1.498935949540076695e-01 1.637189254873198108e-01 1.760432381776216859e-01 1.865656408091607432e-01 1.950293473751384121e-01 2.012274919853108690e-01 2.050082729065659803e-01 2.062789343601190428e-01 2.050082729065660081e-01 2.012274919853109800e-01 1.950293473751384121e-01 1.865656408091607987e-01 1.760432381776217414e-01 1.637189254873198108e-01 1.498935949540076973e-01 1.349065293535382515e-01 1.191310465809330282e-01 1.029737584674132039e-01 8.688184188588331247e-02 7.136747167465251618e-02 5.706828323160464261e-02 4.487326356620266465e-02 3.608239707275821828e-02 3.213910017844983508e-02 3.318727984501780581e-02 3.737183432231456354e-02 4.257074512469105620e-02 4.747836664468000484e-02 5.144561940676742329e-02 5.418044596362713017e-02 5.558166873356714527e-02 5.565976100187804837e-02 5.449795137285400742e-02 5.223181678293978281e-02 4.903839371131452768e-02 4.513158993005328412e-02 4.076344977068421110e-02 3.623212531859562602e-02 3.189628667891137442e-02 2.818664676941566929e-02 2.557784527071560107e-02 2.445487765359135798e-02 2.489385799333625540e-02 2.658659547385174710e-02 2.903133643601976330e-02 3.175920618764380143e-02 3.442267532879800251e-02 3.678901770874049015e-02 3.871036636364524886e-02 4.009807077341553255e-02 4.090518319096957817e-02 4.111499203819419385e-02 4.073332146606641752e-02 3.978307633850658442e-02 3.830013911027521645e-02 3.633011512765849799e-02 3.392564614413927371e-02 3.114413604536026697e-02 2.804580107347476314e-02 2.469199401888505854e-02 2.114377178101477239e-02 1.746068630589484721e-02 1.369978543965127797e-02 9.914819921811746789e-03 6.155702898319089997e-03 2.468971019155333929e-03 1.119406519927280573e-03 4.544135993405507522e-03 7.796287645279975989e-03 1.084585113077517725e-02 1.367183111994495388e-02 1.625817163892315578e-02 1.859331461074071809e-02 2.066987310367314479e-02 2.248429688381560140e-02 2.403652224006343902e-02 2.532961159920086441e-02 2.636939026866860075e-02 2.716408728133759901e-02 2.772398645224875488e-02 2.806109279794433489e-02 2.818881854136596338e-02 2.812169207922696201e-02
2.765547234387821796e-02 2.789590025307031596e-02 2.794656278896848547e-02 2.779213943959268213e-02 2.741837446763829497e-02 2.681237624416214771e-02 2.596294390214481246e-02 2.486091913940987816e-02 2.349956140927560860e-02 2.187494643531694496e-02 1.998639299475688663e-02 1.783693689434986615e-02 1.543391194658670466e-02 1.278983196871204785e-02 9.924299470756408822e-03 6.870499738090792008e-03 3.715435375278364379e-03 1.398770991783659674e-03 3.824587109482970385e-03 7.335974670407740920e-03 1.096801551147972772e-02 1.460809120840429048e-02 1.818873290629737655e-02 2.164775819126119050e-02 2.492278704254213481e-02 2.795061766355600580e-02 3.066787378240718939e-02 3.301219833346512311e-02 3.492381123102833440e-02 3.634739777098362074e-02 3.723436130915416115e-02 3.754553683033032274e-02 3.725455955009742554e-02 3.635226123517933117e-02 3.485280920984940023e-02 3.280296415788958031e-02 3.029706618806544960e-02 2.750232456270295181e-02 2.470019779087248915e-02 2.233982831627209786e-02 2.104535828788883095e-02 2.142239728962030965e-02 2.366428580998276507e-02 2.743376189131705237e-02 3.217240731355740235e-02 3.736715179776851914e-02 4.260868688963963258e-02 4.756684978029916688e-02 5.196206854573844763e-02 5.554877953063664525e-02 5.810885641036123150e-02 5.945166718876392087e-02 5.941886851398697073e-02 5.789376476273719319e-02 5.481735275123235385e-02 5.021791143876880303e-02 4.427357284987892827e-02 3.746377102321216818e-02 3.095669951614741025e-02 2.733676524788456949e-02 3.001281231099349120e-02 3.930947461369213580e-02 5.282718234492070342e-02 6.868564245875913299e-02 8.582141611782991009e-02 1.035450715371180608e-01 1.213169653948381194e-01 1.386630223918333960e-01 1.551462250058582848e-01 1.703601145612123613e-01 1.839314183097964239e-01 1.955264366740561977e-01 2.048586597533988696e-01 2.116962457070898918e-01 2.158685294556198231e-01 2.172710193461842576e-01 2.158685294556197121e-01 2.116962457070899473e-01 2.048586597533987863e-01 1.955264366740562254e-01 1.839314183097963684e-01 1.703601145612123613e-01 1.551462250058583403e-01 1.386630223918333404e-01 1.213169653948380639e-01 1.035450715371180469e-01 8.582141611782992396e-02 6.868564245875916074e-02 5.282718234492063403e-02 3.930947461369209417e-02 3.001281231099346691e-02 2.733676524788461459e-02 3.095669951614735821e-02 3.746377102321214042e-02 4.427357284987891439e-02 5.021791143876880997e-02 5.481735275123238854e-02 5.789376476273722788e-02 5.941886851398699848e-02 5.945166718876388617e-02 5.810885641036125926e-02 5.554877953063661056e-02 5.196206854573839906e-02 4.756684978029917382e-02 4.260868688963964646e-02 3.736715179776851220e-02 3.217240731355742317e-02 2.743376189131703155e-02 2.366428580998276854e-02 2.142239728962033740e-02 2.104535828788886218e-02 2.233982831627211174e-02 2.470019779087246486e-02 2.750232456270292059e-02 3.029706618806542878e-02 3.280296415788953868e-02 3.485280920984941411e-02 3.635226123517933811e-02 3.725455955009743941e-02 3.754553683033030886e-02 3.723436130915418196e-02 3.634739777098359298e-02 3.492381123102832746e-02 3.301219833346514393e-02 3.066787378240718245e-02 2.795061766355598845e-02 2.492278704254212440e-02 2.164775819126118356e-02 1.818873290629735226e-02 1.460809120840429395e-02 1.096801551147973293e-02 7.335974670407755666e-03 3.824587109482987732e-03 1.398770991783663794e-03 3.715435375278343128e-03 6.870499738090792008e-03 9.924299470756419231e-03 1.278983196871204091e-02 1.543391194658671334e-02 1.783693689434986615e-02 1.998639299475689010e-02 2.187494643531692415e-02 2.349956140927562942e-02 2.486091913940988510e-02 2.596294390214479858e-02 2.681237624416215465e-02 2.741837446763829844e-02 2.779213943959266478e-02 2.794656278896847160e-02 2.789590025307032636e-02 2.765547234387822143e-02
2.712968546417152474e-02 2.753349349459295256e-02 2.775207948965511748e-02 2.776940988248306069e-02 2.757048934791602943e-02 2.714167757420303528e-02 2.647104003198750416e-02 2.554873268890837240e-02 2.436742292440224195e-02 2.292275431065633751e-02 2.121387564673087728e-02 1.924408560078374325e-02 1.702172500448976070e-02 1.456168175070138987e-02 1.188864924620303652e-02 9.046438348615655836e-03 6.134786323277341240e-03 3.531681318046725297e-03 3.075716335636447061e-03 5.549956178009135196e-03 8.805375875313905393e-03 1.221872519098112127e-02 1.562572748528859995e-02 1.893553735562763726e-02 2.207397289430061346e-02 2.497163604467513009e-02 2.756119789730985398e-02 2.977735744288245029e-02 3.155786908096455678e-02 3.284516763671108813e-02 3.358846850017174757e-02 3.374638495840134172e-02 3.329026005772929564e-02 3.220866317861498934e-02 3.051400980251879266e-02 2.825336020111761035e-02 2.552786334179599562e-02 2.253026349546193019e-02 1.961643874846586907e-02 1.741000239482825770e-02 1.678708978720454270e-02 1.837475941677208652e-02 2.196984145591830695e-02 2.687669051671412804e-02 3.246086500993688312e-02 3.826444956239023060e-02 4.394514552216532977e-02 4.922137938586715333e-02 5.384407061376141751e-02 5.758502820195898070e-02 6.023418823846792697e-02 6.160177423665545021e-02 6.152373838244707543e-02 5.987030326710227057e-02 5.655908042060048269e-02 5.157773153061560867e-02 4.503117475474295583e-02 3.726223385955130391e-02 2.921762109213659614e-02 2.351783199712585357e-02 2.500973922650414141e-02 3.474048185916638748e-02 4.916472776305003123e-02 6.592384792405867056e-02 8.390266125566654687e-02 1.024245862162036919e-01 1.209596745264741591e-01 1.390342472057952694e-01 1.562046598200577951e-01 1.720534323036830293e-01 1.861939720562601486e-01 1.982786132207422780e-01 2.080075713104938828e-01 2.151375129383826246e-01 2.194889287172925585e-01 2.209517621019166100e-01 2.194889287172924475e-01 2.151375129383825691e-01 2.080075713104937440e-01 1.982786132207423058e-01 1.861939720562602041e-01 1.720534323036830293e-01 1.562046598200578229e-01 1.390342472057951584e-01 1.209596745264741174e-01 1.024245862162036363e-01 8.390266125566654687e-02 6.592384792405871219e-02 4.916472776305002429e-02 3.474048185916638054e-02 2.500973922650412753e-02 2.351783199712587091e-02 2.921762109213658920e-02 3.726223385955131084e-02 4.503117475474297665e-02 5.157773153061562255e-02 5.655908042060049656e-02 5.987030326710227057e-02 6.152373838244704768e-02 6.160177423665546409e-02 6.023418823846791309e-02 5.758502820195897376e-02 5.384407061376145914e-02 4.922137938586713946e-02 4.394514552216526732e-02 3.826444956239024447e-02 3.246086500993686924e-02 2.687669051671413151e-02 2.196984145591831042e-02 1.837475941677210386e-02 1.678708978720453923e-02 1.741000239482829587e-02 1.961643874846586214e-02 2.253026349546197182e-02 2.552786334179597827e-02 2.825336020111762075e-02 3.051400980251881001e-02 3.220866317861496853e-02 3.329026005772928176e-02 3.374638495840130703e-02 3.358846850017177532e-02 3.284516763671107425e-02 3.155786908096454291e-02 2.977735744288244335e-02 2.756119789730986785e-02 2.497163604467514397e-02 2.207397289430062040e-02 1.893553735562762685e-02 1.562572748528861036e-02 1.221872519098113861e-02 8.805375875313919271e-03 5.549956178009145605e-03 3.075716335636437086e-03 3.531681318046729634e-03 6.134786323277334301e-03 9.046438348615664510e-03 1.188864924620304173e-02 1.456168175070139334e-02 1.702172500448977457e-02 1.924408560078372937e-02 2.121387564673083911e-02 2.292275431065631322e-02 2.436742292440224542e-02 2.554873268890836546e-02 2.647104003198751110e-02 2.714167757420302488e-02 2.757048934791604330e-02 2.776940988248305722e-02 2.775207948965511748e-02 2.753349349459295603e-02 2.712968546417153168e-02
2.662446338319059136e-02 2.718937684511562800e-02 2.757323853459900734e-02 2.775927913230460953e-02 2.773173761767604856e-02 2.747620090500218007e-02 2.697998489668725075e-02 2.623255878999533608e-02 2.522601817373286079e-02 2.395562029836966964e-02 2.242041197884669240e-02 2.062401920331910499e-02 1.857576007932146625e-02 1.629248328400701579e-02 1.380222941421636353e-02 1.115311537642245041e-02 8.439861959915568798e-03 5.901909523669844788e-03 4.293171285970285786e-03 4.939901305762860358e-03 7.347817381546205631e-03 1.034758287654932891e-02 1.349020305292021084e-02 1.659628850846934026e-02 1.955823444649345405e-02 2.229101516349639781e-02 2.471855785209348816e-02 2.676989849605214411e-02 2.837866534282968908e-02 2.948397109523712145e-02 3.003207898061517611e-02 2.997866929754441565e-02 2.929179888857847205e-02 2.795597036336767635e-02 2.597838803655703674e-02 2.340012142870027262e-02 2.031942703807153999e-02 1.694762659574454086e-02 1.375167618158527026e-02 1.173680494384075554e-02 1.230171557359105612e-02 1.565365440907759073e-02 2.071349610806444766e-02 2.658288725128113428e-02 3.275163412071575852e-02 3.889092850134880791e-02 4.474285668927265036e-02 5.007836763329528984e-02 5.468265864893635808e-02 5.835157535729962319e-02 6.089297479868641116e-02 6.213075401836057332e-02 6.191075446296066126e-02 6.010863572330284871e-02 5.664091897374131518e-02 5.148295498225510108e-02 4.470530392362253441e-02 3.656786228675942829e-02 2.782768183271294715e-02 2.086138354415275481e-02 2.128711100338517154e-02 3.096550977491763917e-02 4.546870365479543236e-02 6.216848069487547479e-02 7.997664349298945485e-02 9.825899463358420127e-02 1.165164127333823130e-01 1.342974777196965785e-01 1.511755099816111392e-01 1.667465116486427645e-01 1.806348121635772963e-01 1.925015813406936727e-01 2.020540401866398883e-01 2.090541811015473872e-01 2.133262367035582419e-01 2.147623712853796440e-01 2.133262367035581308e-01 2.090541811015474427e-01 2.020540401866398328e-01 1.925015813406936727e-01 1.806348121635773518e-01 1.667465116486426813e-01 1.511755099816110282e-01 1.342974777196965785e-01 1.165164127333822713e-01 9.825899463358420127e-02 7.997664349298951036e-02 6.216848069487560663e-02 4.546870365479540460e-02 3.096550977491764958e-02 2.128711100338516807e-02 2.086138354415274787e-02 2.782768183271290899e-02 3.656786228675938666e-02 4.470530392362256911e-02 5.148295498225506639e-02 5.664091897374130130e-02 6.010863572330283483e-02 6.191075446296064738e-02 6.213075401836054557e-02 6.089297479868639035e-02 5.835157535729963707e-02 5.468265864893635808e-02 5.007836763329532453e-02 4.474285668927269893e-02 3.889092850134879403e-02 3.275163412071579322e-02 2.658288725128116550e-02 2.071349610806441643e-02 1.565365440907759767e-02 1.230171557359105612e-02 1.173680494384076595e-02 1.375167618158528414e-02 1.694762659574455821e-02 2.031942703807155387e-02 2.340012142870027956e-02 2.597838803655706102e-02 2.795597036336766247e-02 2.929179888857846512e-02 2.997866929754442258e-02 3.003207898061518999e-02 2.948397109523714227e-02 2.837866534282967521e-02 2.676989849605215799e-02 2.471855785209346734e-02 2.229101516349641515e-02 1.955823444649344017e-02 1.659628850846934026e-02 1.349020305292021257e-02 1.034758287654929769e-02 7.347817381546231652e-03 4.939901305762860358e-03 4.293171285970285786e-03 5.901909523669840452e-03 8.439861959915563594e-03 1.115311537642245734e-02 1.380222941421636006e-02 1.629248328400701232e-02 1.857576007932148360e-02 2.062401920331909805e-02 2.242041197884670281e-02 2.395562029836968004e-02 2.522601817373288507e-02 2.623255878999533261e-02 2.697998489668724381e-02 2.747620090500218007e-02 2.773173761767603121e-02 2.775927913230463034e-02 2.757323853459902815e-02 2.718937684511564187e-02 2.662446338319061218e-02
2.625936361211071712e-02 2.699479368238959578e-02 2.755352929278794341e-02 2.791796304052875446e-02 2.807143231783709031e-02 2.799858371696936632e-02 2.768578613077636238e-02 2.712159579454638189e-02 2.629728084304807853e-02 2.520742159862173273e-02 2.385062057586084111e-02 2.223039392484755725e-02 2.035639984702233493e-02 1.824635713771102785e-02 1.592950931061938233e-02 1.345388475400623347e-02 1.090385315649049745e-02 8.448094368891241948e-03 6.471498392345110401e-03 5.749585753269208926e-03 6.814745421004519965e-03 9.067611431440806419e-03 1.179228517553910366e-02 1.462785628438642745e-02 1.738898527229511617e-02 1.995513639160607922e-02 2.223161692529290398e-02 2.413624906511361440e-02 2.559500044836372085e-02 2.654110382449651265e-02 2.691572581258434849e-02 2.666943867417319661e-02 2.576422722382348471e-02 2.417606135117363747e-02 2.189849450639944420e-02 1.894890641364332592e-02 1.538323377126091067e-02 1.134506150713672674e-02 7.304555819927032422e-03 5.372389460154189042e-03 8.480552703483924468e-03 1.398948659483908660e-02 2.019844256438674615e-02 2.663412863554061316e-02 3.304795400551403112e-02 3.923766732800112317e-02 4.501180665956151100e-02 5.018213683591599139e-02 5.456373902173218549e-02 5.797788047029867053e-02 6.025620986350917196e-02 6.124581208632577656e-02 6.081508174874945827e-02 5.886077271582057513e-02 5.531734694820679421e-02 5.017175863624208365e-02 4.349303568855607260e-02 3.550858379109923801e-02 2.685583120559937795e-02 1.955533265646413818e-02 1.895965760193996791e-02 2.762849870766526800e-02 4.111037755390313519e-02 5.665627065384943456e-02 7.319431749648686036e-02 9.012837587343705548e-02 1.069998345836693510e-01 1.233981702191378621e-01 1.389373653318792534e-01 1.532530043297231914e-01 1.660068483546175422e-01 1.768941928658414875e-01 1.856519522203192440e-01 1.920663651559898766e-01 1.959796196425420967e-01 1.972949132962126817e-01 1.959796196425420689e-01 1.920663651559898766e-01 1.856519522203192440e-01 1.768941928658415152e-01 1.660068483546175422e-01 1.532530043297230804e-01 1.389373653318792257e-01 1.233981702191379315e-01 1.069998345836693510e-01 9.012837587343712487e-02 7.319431749648688812e-02 5.665627065384943456e-02 4.111037755390313519e-02 2.762849870766529922e-02 1.895965760194004771e-02 1.955533265646407920e-02 2.685583120559933978e-02 3.550858379109918944e-02 4.349303568855607260e-02 5.017175863624204896e-02 5.531734694820678727e-02 5.886077271582057513e-02 6.081508174874947908e-02 6.124581208632576268e-02 6.025620986350917196e-02 5.797788047029869829e-02 5.456373902173222712e-02 5.018213683591597057e-02 4.501180665956151100e-02 3.923766732800106072e-02 3.304795400551399642e-02 2.663412863554057153e-02 2.019844256438674962e-02 1.398948659483909354e-02 8.480552703483889773e-03 5.372389460154195981e-03 7.304555819927016809e-03 1.134506150713673021e-02 1.538323377126092628e-02 1.894890641364331205e-02 2.189849450639945114e-02 2.417606135117362706e-02 2.576422722382349859e-02 2.666943867417318273e-02 2.691572581258431726e-02 2.654110382449648489e-02 2.559500044836369656e-02 2.413624906511361787e-02 2.223161692529291092e-02 1.995513639160607228e-02 1.738898527229512658e-02 1.462785628438646388e-02 1.179228517553911407e-02 9.067611431440802949e-03 6.814745421004519098e-03 5.749585753269208059e-03 6.471498392345105197e-03 8.448094368891264500e-03 1.090385315649050266e-02 1.345388475400623174e-02 1.592950931061935457e-02 1.824635713771102785e-02 2.035639984702234187e-02 2.223039392484755725e-02 2.385062057586082376e-02 2.520742159862172926e-02 2.629728084304807853e-02 2.712159579454638883e-02 2.768578613077636238e-02 2.799858371696935938e-02 2.807143231783711113e-02 2.791796304052874406e-02 2.755352929278793300e-02 2.699479368238959232e-02 2.625936361211072406e-02
2.618352258762319390e-02 2.711199310541106272e-02 2.786903229474169130e-02 2.843600579857810326e-02 2.879509133391766618e-02 2.892966373609501610e-02 2.882473411701010069e-02 2.846744690709558309e-02 2.784764244890422513e-02 2.695850029237560619e-02 2.579729306306349432e-02 2.436631036464371319e-02 2.267407344658757887e-02 2.073709342958337046e-02 1.858272491695351497e-02 1.625438155081356320e-02 1.382216944733251872e-02 1.140646448330708516e-02 9.230759329227480187e-03 7.711333334531509168e-03 7.413693860727941023e-03 8.513117650072385412e-03 1.054689456966530388e-02 1.299366049245842189e-02 1.552986565670004884e-02 1.796189164631161947e-02 2.015714959636571643e-02 2.201223199683724832e-02 2.344003910527944767e-02 2.436503253608665945e-02 2.472204430855060378e-02 2.445673630286045522e-02 2.352686931457745670e-02 2.190399863893044766e-02 1.957548265552921593e-02 1.654707280901932323e-02 1.284769842813917283e-02 8.546305921827826446e-03 3.897931799978866883e-03 2.969209210456376282e-03 8.319519886458476982e-03 1.441567253916827863e-02 2.074456357015310240e-02 2.711679161574855751e-02 3.336318532960775435e-02 3.931339094468334211e-02 4.479480811243233968e-02 4.963534257515219567e-02 5.366735283481980506e-02 5.673211964090075360e-02 5.868460570864456050e-02 5.939844398090583788e-02 5.877125371113381402e-02 5.673067244656408020e-02 5.324215436382169486e-02 4.832131936761599467e-02 4.205878370423685175e-02 3.468297600918893858e-02 2.675553919675981510e-02 1.986142516163283758e-02 1.807364612069239929e-02 2.437447141738111750e-02 3.556154609992683013e-02 4.883178999276169274e-02 6.302662011899570760e-02 7.754925577906934819e-02 9.197757361288141920e-02 1.059541901889177601e-01 1.191541532875960291e-01 1.312770347196837717e-01 1.420477933670790394e-01 1.512209920550018627e-01 1.585861291725793876e-01 1.639729740479849152e-01 1.672562567532197564e-01 1.683592913988389006e-01 1.672562567532197286e-01 1.639729740479848874e-01 1.585861291725794153e-01 1.512209920550017794e-01 1.420477933670790394e-01 1.312770347196837439e-01 1.191541532875960430e-01 1.059541901889176768e-01 9.197757361288144695e-02 7.754925577906941758e-02 6.302662011899570760e-02 4.883178999276177601e-02 3.556154609992685789e-02 2.437447141738110362e-02 1.807364612069242704e-02 1.986142516163286881e-02 2.675553919675978387e-02 3.468297600918890389e-02 4.205878370423681706e-02 4.832131936761596691e-02 5.324215436382170180e-02 5.673067244656410796e-02 5.877125371113384872e-02 5.939844398090581012e-02 5.868460570864456743e-02 5.673211964090072584e-02 5.366735283481980506e-02 4.963534257515216791e-02 4.479480811243228416e-02 3.931339094468333517e-02 3.336318532960779598e-02 2.711679161574855057e-02 2.074456357015310240e-02 1.441567253916829251e-02 8.319519886458497798e-03 2.969209210456385389e-03 3.897931799978799228e-03 8.546305921827852467e-03 1.284769842813920059e-02 1.654707280901934058e-02 1.957548265552921246e-02 2.190399863893045113e-02 2.352686931457747752e-02 2.445673630286044828e-02 2.472204430855058990e-02 2.436503253608665251e-02 2.344003910527946502e-02 2.201223199683723791e-02 2.015714959636572684e-02 1.796189164631162988e-02 1.552986565670003843e-02 1.299366049245842189e-02 1.054689456966527786e-02 8.513117650072352452e-03 7.413693860727924544e-03 7.711333334531487484e-03 9.230759329227454166e-03 1.140646448330705741e-02 1.382216944733251004e-02 1.625438155081355973e-02 1.858272491695354273e-02 2.073709342958336352e-02 2.267407344658758581e-02 2.436631036464369238e-02 2.579729306306349779e-02 2.695850029237560966e-02 2.784764244890423554e-02 2.846744690709560391e-02 2.882473411701010416e-02 2.892966373609502650e-02 2.879509133391766271e-02 2.843600579857811714e-02 2.786903229474170171e-02 2.711199310541104884e-02 2.618352258762318349e-02
2.655236751098460912e-02 2.770699242755114353e-02 2.869691625222409517e-02 2.950216261268867254e-02 3.010332992912101088e-02 3.048198550184341021e-02 3.062111581439549632e-02 3.050563638623619497e-02 3.012296704216003637e-02 2.946368335720142562e-02 2.852226453064117886e-02 2.729797642099934460e-02 2.579596487206331848e-02 2.402870778932916437e-02 2.201812678062689890e-02 1.979898687428511758e-02 1.742493836010596334e-02 1.498015811664926526e-02 1.260268948135785487e-02 1.052799927604379168e-02 9.136913147156850920e-03 8.864774515281947931e-03 9.821757415361672544e-03 1.165176733659704748e-02 1.390450040937108410e-02 1.625839488137134983e-02 1.850523003956345072e-02 2.050049539595799261e-02 2.213445148580377858e-02 2.331907083149368370e-02 2.398317562271496187e-02 2.407178797005684809e-02 2.354809634460460280e-02 2.239791440948035381e-02 2.063810479718294899e-02 1.833372831800026553e-02 1.563756917063944749e-02 1.288939775633150125e-02 1.083595131776970630e-02 1.071462921451034160e-02 1.314738294968735392e-02 1.738889730453068924e-02 2.255307420235940635e-02 2.810653791958008657e-02 3.371760731807826178e-02 3.913918318668872104e-02 4.416196533340589758e-02 4.859821582724613287e-02 5.227753812429650204e-02 5.504759100486034812e-02 5.677692415548330623e-02 5.735874941824564699e-02 5.671519695514642967e-02 5.480211130966591154e-02 5.161510150541828712e-02 4.719892152255881351e-02 4.166577658822160496e-02 3.523856517625663376e-02 2.836889785674933870e-02 2.208217279290105792e-02 1.871311178655643559e-02 2.108750762887990834e-02 2.847425801728128980e-02 3.836042632951035952e-02 4.929921745756302154e-02 6.057994664026400411e-02 7.177435790261826876e-02 8.256775539893090876e-02 9.270108653228766038e-02 1.019505487577785502e-01 1.101207969806034942e-01 1.170434721677955786e-01 1.225778630815097109e-01 1.266123280508029691e-01 1.290658167941743650e-01 1.298891434005266521e-01 1.290658167941742263e-01 1.266123280508030524e-01 1.225778630815097248e-01 1.170434721677955647e-01 1.101207969806035775e-01 1.019505487577785363e-01 9.270108653228761875e-02 8.256775539893089488e-02 7.177435790261829651e-02 6.057994664026403187e-02 4.929921745756304929e-02 3.836042632951031095e-02 2.847425801728128980e-02 2.108750762887990141e-02 1.871311178655637314e-02 2.208217279290105098e-02 2.836889785674934564e-02 3.523856517625664070e-02 4.166577658822159108e-02 4.719892152255878576e-02 5.161510150541834263e-02 5.480211130966598093e-02 5.671519695514645742e-02 5.735874941824563311e-02 5.677692415548329929e-02 5.504759100486032730e-02 5.227753812429646041e-02 4.859821582724610511e-02 4.416196533340586983e-02 3.913918318668872798e-02 3.371760731807829647e-02 2.810653791958008657e-02 2.255307420235940288e-02 1.738889730453063026e-02 1.314738294968732270e-02 1.071462921451034507e-02 1.083595131776971671e-02 1.288939775633150993e-02 1.563756917063943361e-02 1.833372831800026553e-02 2.063810479718293164e-02 2.239791440948040585e-02 2.354809634460462361e-02 2.407178797005684462e-02 2.398317562271497574e-02 2.331907083149366289e-02 2.213445148580379940e-02 2.050049539595800996e-02 1.850523003956347501e-02 1.625839488137135677e-02 1.390450040937108757e-02 1.165176733659701452e-02 9.821757415361677748e-03 8.864774515281961809e-03 9.136913147156880410e-03 1.052799927604375178e-02 1.260268948135785140e-02 1.498015811664924965e-02 1.742493836010595293e-02 1.979898687428511064e-02 2.201812678062689196e-02 2.402870778932915397e-02 2.579596487206329766e-02 2.729797642099935848e-02 2.852226453064117193e-02 2.946368335720143256e-02 3.012296704216003290e-02 3.050563638623619497e-02 3.062111581439549632e-02 3.048198550184340327e-02 3.010332992912101782e-02 2.950216261268867254e-02 2.869691625222410905e-02 2.770699242755115047e-02 2.655236751098461606e-02
2.749226107998835322e-02 2.891048511425024434e-02 3.017239446739253608e-02 3.125619418741137912e-02 3.214030545447666559e-02 3.280375222952944952e-02 3.322660400403439074e-02 3.339047732547477387e-02 3.327909975825048272e-02 3.287894221244695020e-02 3.217993033354952376e-02 3.117625514994294342e-02 2.986732181636993222e-02 2.825891195339303580e-02 2.636470841798477585e-02 2.420848198008001412e-02 2.182755843524856326e-02 1.927887727455032674e-02 1.665044659552157233e-02 1.408384466284356637e-02 1.181559719667547165e-02 1.022481828169970880e-02 9.763327044569921134e-03 1.060134062269314954e-02 1.242156942463668728e-02 1.475211487644675391e-02 1.723626793678259550e-02 1.964224278527143888e-02 2.181376558843506688e-02 2.363778893956557797e-02 2.502962461326311422e-02 2.592781256039224450e-02 2.629437713736550858e-02 2.611880271383431110e-02 2.542572566820608046e-02 2.428763312009678266e-02 2.284483441199890857e-02 2.133372297950897681e-02 2.011323333361984128e-02 1.964507708412783354e-02 2.035317633262892500e-02 2.240023004324576822e-02 2.561663044117740845e-02 2.965139432090329805e-02 3.413513727618224664e-02 3.874428294268775913e-02 4.320564648572264993e-02 4.728666417463310567e-02 5.078752262319467803e-02 5.353756533943637708e-02 5.539488924779603640e-02 5.624780926171061429e-02 5.601726979744648532e-02 5.465972347351640698e-02 5.217046129616077083e-02 4.858804863929236384e-02 4.400185040718206791e-02 3.856784386746964916e-02 3.254664975006131555e-02 2.640226425416327544e-02 2.105254518074634734e-02 1.824889558118469868e-02 1.979097634834305758e-02 2.513867339364745171e-02 3.245161696889567460e-02 4.050966454255051918e-02 4.867669946365452138e-02 5.658504241004145424e-02 6.398917585231157779e-02 7.070830365225970471e-02 7.660266875592464109e-02 8.156276831854621101e-02 8.550380915843194818e-02 8.836247785791773168e-02 9.009487696371980270e-02 9.067518410197646095e-02 9.009487696371980270e-02 8.836247785791769005e-02 8.550380915843186491e-02 8.156276831854634979e-02 7.660266875592461333e-02 7.070830365225963532e-02 6.398917585231159166e-02 5.658504241004139179e-02 4.867669946365445199e-02 4.050966454255049143e-02 3.245161696889572317e-02 2.513867339364745171e-02 1.979097634834309574e-02 1.824889558118469521e-02 2.105254518074633693e-02 2.640226425416329625e-02 3.254664975006127392e-02 3.856784386746970467e-02 4.400185040718214424e-02 4.858804863929239853e-02 5.217046129616087491e-02 5.465972347351641392e-02 5.601726979744650614e-02 5.624780926171058654e-02 5.539488924779602252e-02 5.353756533943637708e-02 5.078752262319468497e-02 4.728666417463308486e-02 4.320564648572260830e-02 3.874428294268775219e-02 3.413513727618228133e-02 2.965139432090332233e-02 2.561663044117742580e-02 2.240023004324576475e-02 2.035317633262889378e-02 1.964507708412781967e-02 2.011323333361983781e-02 2.133372297950896987e-02 2.284483441199892939e-02 2.428763312009681388e-02 2.542572566820607352e-02 2.611880271383432844e-02 2.629437713736549817e-02 2.592781256039223062e-02 2.502962461326310034e-02 2.363778893956558838e-02 2.181376558843509117e-02 1.964224278527140766e-02 1.723626793678259550e-02 1.475211487644676085e-02 1.242156942463669422e-02 1.060134062269313740e-02 9.763327044569929808e-03 1.022481828169970880e-02 1.181559719667545603e-02 1.408384466284356637e-02 1.665044659552156886e-02 1.927887727455031980e-02 2.182755843524857020e-02 2.420848198008001412e-02 2.636470841798477238e-02 2.825891195339301151e-02 2.986732181636991834e-02 3.117625514994294342e-02 3.217993033354953764e-02 3.287894221244697796e-02 3.327909975825048272e-02 3.339047732547476000e-02 3.322660400403435604e-02 3.280375222952944952e-02 3.214030545447666559e-02 3.125619418741137912e-02 3.017239446739255690e-02 2.891048511425023740e-02 2.749226107998835669e-02
2.906591063755179991e-02 3.078221856586491750e-02 3.235212219084444146e-02 3.375140153763244583e-02 3.495558986495773957e-02 3.594033616689928934e-02 3.668182504063473293e-02 3.715725640315368367e-02 3.734538751825860342e-02 3.722714037572306955e-02 3.678627927191777808e-02 3.601016764139580023e-02 3.489062201870807289e-02 3.342489890916665318e-02 3.161688649466064260e-02 2.947864734072123613e-02 2.703261562132797113e-02 2.431509994983031137e-02 2.138254567760154365e-02 1.832392705216938714e-02 1.528710752429894570e-02 1.253479453071627316e-02 1.053495901220631581e-02 9.929351496144623104e-03 1.100945391033855345e-02 1.333334688945031835e-02 1.627250790040355929e-02 1.940004623201569203e-02 2.246069245866602962e-02 2.528981122339715726e-02 2.777055114839724684e-02 2.981607803400224480e-02 3.136366998678763451e-02 3.237456921363572604e-02 3.283714581976204805e-02 3.277255707524791284e-02 3.224278882358143361e-02 3.136098229028321666e-02 3.030272234624799971e-02 2.931302678626470856e-02 2.869591956091948476e-02 2.876697511045876038e-02 2.976413434135962918e-02 3.175959215809651126e-02 3.463986980925270326e-02 3.816282181063589130e-02 4.203506003435654448e-02 4.596442763916609719e-02 4.968325733095458469e-02 5.295527281314987844e-02 5.557658780562999001e-02 5.737562817266387422e-02 5.821344644695251175e-02 5.798454185539549111e-02 5.661791951282265506e-02 5.407813355227585744e-02 5.036624573477382905e-02 4.552101207810320405e-02 3.962150995680688292e-02 3.279516586521707966e-02 2.524593621452274686e-02 1.737393478300783972e-02 1.046378225603919812e-02 9.533501340837370261e-03 1.624001214402446061e-02 2.511607072372531307e-02 3.434011964264761796e-02 4.337128469307019452e-02 5.191470398361382188e-02 5.975014783524468936e-02 6.669472572367066143e-02 7.259359435435459862e-02 7.731821998106849780e-02 8.076691533857678629e-02 8.286595597202647823e-02 8.357063157126488895e-02 8.286595597202650598e-02 8.076691533857696670e-02 7.731821998106853944e-02 7.259359435435464025e-02 6.669472572367068919e-02 5.975014783524461304e-02 5.191470398361373861e-02 4.337128469307017370e-02 3.434011964264756939e-02 2.511607072372533042e-02 1.624001214402430449e-02 9.533501340837333832e-03 1.046378225603919465e-02 1.737393478300777380e-02 2.524593621452266359e-02 3.279516586521709354e-02 3.962150995680694537e-02 4.552101207810319017e-02 5.036624573477378047e-02 5.407813355227589908e-02 5.661791951282266200e-02 5.798454185539549111e-02 5.821344644695246318e-02 5.737562817266392279e-02 5.557658780562997614e-02 5.295527281314987150e-02 4.968325733095457081e-02 4.596442763916607638e-02 4.203506003435657223e-02 3.816282181063590517e-02 3.463986980925268938e-02 3.175959215809648351e-02 2.976413434135965000e-02 2.876697511045874303e-02 2.869591956091951945e-02 2.931302678626470856e-02 3.030272234624798583e-02 3.136098229028321666e-02 3.224278882358143361e-02 3.277255707524793366e-02 3.283714581976204111e-02 3.237456921363574686e-02 3.136366998678763451e-02 2.981607803400225867e-02 2.777055114839728500e-02 2.528981122339717461e-02 2.246069245866604350e-02 1.940004623201570938e-02 1.627250790040357664e-02 1.333334688945030447e-02 1.100945391033856385e-02 9.929351496144636982e-03 1.053495901220630540e-02 1.253479453071628530e-02 1.528710752429896305e-02 1.832392705216936632e-02 2.138254567760155406e-02 2.431509994983030790e-02 2.703261562132796766e-02 2.947864734072121531e-02 3.161688649466062179e-02 3.342489890916668788e-02 3.489062201870805902e-02 3.601016764139578635e-02 3.678627927191779196e-02 3.722714037572302792e-02 3.734538751825860342e-02 3.715725640315368367e-02 3.668182504063473987e-02 3.594033616689928934e-02 3.495558986495772569e-02 3.375140153763243195e-02 3.235212219084446922e-02 3.078221856586491750e-02 2.906591063755179991e-02
3.125665650267109991e-02 3.329759235868908623e-02 3.520328808137054150e-02 3.694647025176631822e-02 3.849909254209257781e-02 3.983265989192884271e-02 4.091861587008639028e-02 4.172879585904853972e-02 4.223594844721162422e-02 4.241432728629992988e-02 4.224035602877528051e-02 4.169337044349887000e-02 4.075644562341587673e-02 3.941732471884381445e-02 3.766948373034074288e-02 3.551340511125220673e-02 3.295821534742044562e-02 3.002402700033761362e-02 2.674576755848063689e-02 2.318041001436411952e-02 1.942266284119181091e-02 1.564346099981900329e-02 1.219138246010983626e-02 9.816852775432035466e-03 9.653817645140011158e-03 1.190032948842310867e-02 1.552169653760952089e-02 1.966944657321662016e-02 2.391095647476359012e-02 2.800700542664533166e-02 3.179743779873737269e-02 3.515950249745770917e-02 3.799365447319297262e-02 4.021990907375869867e-02 4.177886887553945716e-02 4.263535961922130385e-02 4.278408172500381551e-02 4.225738941035175888e-02 4.113570879809921171e-02 3.956110155433555792e-02 3.775323294339176516e-02 3.602232886748315405e-02 3.476262935088222233e-02 3.439648410291313435e-02 3.525241336693997474e-02 3.743138476118637592e-02 4.076958613702481166e-02 4.492225122935809140e-02 4.947945742997014035e-02 5.404037549280558961e-02 5.824193122936056205e-02 6.176430216290224734e-02 6.432962549229270799e-02 6.570069515114750069e-02 6.568135394673731142e-02 6.411847594936379013e-02 6.090504329560175040e-02 5.598399103192475135e-02 4.935312133784608424e-02 4.107335072708043211e-02 3.129092742993731108e-02 2.033792072427242220e-02 9.647584237958495637e-03 1.048894840047430617e-02 2.315106998578660841e-02 3.756879877660070782e-02 5.232738377105042998e-02 6.689683114983595302e-02 8.086295524648180744e-02 9.384797982556107587e-02 1.055023442919153231e-01 1.155100627618627501e-01 1.235971607599816446e-01 1.295402311409424856e-01 1.331738999008955926e-01 1.343965491183831962e-01 1.331738999008957036e-01 1.295402311409425133e-01 1.235971607599816308e-01 1.155100627618627640e-01 1.055023442919152538e-01 9.384797982556108975e-02 8.086295524648175193e-02 6.689683114983598078e-02 5.232738377105040223e-02 3.756879877660077721e-02 2.315106998578658065e-02 1.048894840047437729e-02 9.647584237958514719e-03 2.033792072427240485e-02 3.129092742993740822e-02 4.107335072708044599e-02 4.935312133784606342e-02 5.598399103192474441e-02 6.090504329560177815e-02 6.411847594936379013e-02 6.568135394673735306e-02 6.570069515114751457e-02 6.432962549229277738e-02 6.176430216290226816e-02 5.824193122936056205e-02 5.404037549280556185e-02 4.947945742997012647e-02 4.492225122935811915e-02 4.076958613702479778e-02 3.743138476118639674e-02 3.525241336693998861e-02 3.439648410291314823e-02 3.476262935088225009e-02 3.602232886748311241e-02 3.775323294339176516e-02 3.956110155433556486e-02 4.113570879809921865e-02 4.225738941035177970e-02 4.278408172500380857e-02 4.263535961922131773e-02 4.177886887553944328e-02 4.021990907375867785e-02 3.799365447319298650e-02 3.515950249745769529e-02 3.179743779873738657e-02 2.800700542664532125e-02 2.391095647476357278e-02 1.966944657321659587e-02 1.552169653760950355e-02 1.190032948842312428e-02 9.653817645140023301e-03 9.816852775432044140e-03 1.219138246010982758e-02 1.564346099981899635e-02 1.942266284119181785e-02 2.318041001436412299e-02 2.674576755848064036e-02 3.002402700033760669e-02 3.295821534742043174e-02 3.551340511125220673e-02 3.766948373034077063e-02 3.941732471884381445e-02 4.075644562341587673e-02 4.169337044349887000e-02 4.224035602877526663e-02 4.241432728629992988e-02 4.223594844721161035e-02 4.172879585904853972e-02 4.091861587008637641e-02 3.983265989192887047e-02 3.849909254209258475e-02 3.694647025176630434e-02 3.520328808137056231e-02 3.329759235868910011e-02 3.125665650267110685e-02
3.397838992289677756e-02 3.636091449720979529e-02 3.862030525587704238e-02 4.072570911786688175e-02 4.264494970491534975e-02 4.434480266871798637e-02 4.579134523223128000e-02 4.695038268846406931e-02 4.778795476836392164e-02 4.827092463549930573e-02 4.836765306799269831e-02 4.804876053621896098e-02 4.728798105202022123e-02 4.606311514483012876e-02 4.435709775012877665e-02 4.215921585784309505e-02 3.946655345566767864e-02 3.628583945541496297e-02 3.263611254329661093e-02 2.855324290436393048e-02 2.409917678175893876e-02 1.938483686591401314e-02 1.463891955473985325e-02 1.045016684227106224e-02 8.436931800236743134e-03 1.037813895738405254e-02 1.490276370650834084e-02 2.031502722316686285e-02 2.593097069755444586e-02 3.144049203399510578e-02 3.664601938379709323e-02 4.139060965429874894e-02 4.553729271366099840e-02 4.896405584951520756e-02 5.156471579170816139e-02 5.325267863854246664e-02 5.396671384945067595e-02 5.367879278533378706e-02 5.240474653017648810e-02 5.021938017159496837e-02 4.727891144888777403e-02 4.385468461054969208e-02 4.037959196785927823e-02 3.748975970096585231e-02 3.598620627892615970e-02 3.658727974059600846e-02 3.953011621792985181e-02 4.443755463778674419e-02 5.059624159104669089e-02 5.726544287954749013e-02 6.379930524759855337e-02 6.965396485414547534e-02 7.436764310400503786e-02 7.754570695625348509e-02 7.885537126443478706e-02 7.802815872601286118e-02 7.486837856591752050e-02 6.926821616112237290e-02 6.123565052924493518e-02 5.095964507224894774e-02 3.901469749691595379e-02 2.721362631358933623e-02 2.188219032040024381e-02 3.082273755135023566e-02 4.823604169450646656e-02 6.866415065197924161e-02 9.017900672324873079e-02 1.117858151977234593e-01 1.327368680401765921e-01 1.523781982405482682e-01 1.701169093923765863e-01 1.854216638695583008e-01 1.978332686817183828e-01 2.069776344614251973e-01 2.125778531123411752e-01 2.144637329936794345e-01 2.125778531123412585e-01 2.069776344614252250e-01 1.978332686817183550e-01 1.854216638695583563e-01 1.701169093923766695e-01 1.523781982405483237e-01 1.327368680401766754e-01 1.117858151977234871e-01 9.017900672324875855e-02 6.866415065197924161e-02 4.823604169450649432e-02 3.082273755135021137e-02 2.188219032040018483e-02 2.721362631358928072e-02 3.901469749691590522e-02 5.095964507224892692e-02 6.123565052924488661e-02 6.926821616112238678e-02 7.486837856591753437e-02 7.802815872601284730e-02 7.885537126443475930e-02 7.754570695625349896e-02 7.436764310400502398e-02 6.965396485414547534e-02 6.379930524759859500e-02 5.726544287954743462e-02 5.059624159104671171e-02 4.443755463778675807e-02 3.953011621792983793e-02 3.658727974059600846e-02 3.598620627892618745e-02 3.748975970096578986e-02 4.037959196785930599e-02 4.385468461054967820e-02 4.727891144888778791e-02 5.021938017159498224e-02 5.240474653017648810e-02 5.367879278533377319e-02 5.396671384945066208e-02 5.325267863854243194e-02 5.156471579170814057e-02 4.896405584951522144e-02 4.553729271366100534e-02 4.139060965429875588e-02 3.664601938379707241e-02 3.144049203399508496e-02 2.593097069755440423e-02 2.031502722316687326e-02 1.490276370650835819e-02 1.037813895738403519e-02 8.436931800236743134e-03 1.045016684227107265e-02 1.463891955473984978e-02 1.938483686591401314e-02 2.409917678175893183e-02 2.855324290436392007e-02 3.263611254329661093e-02 3.628583945541497685e-02 3.946655345566769252e-02 4.215921585784308118e-02 4.435709775012876277e-02 4.606311514483012182e-02 4.728798105202020041e-02 4.804876053621897486e-02 4.836765306799270525e-02 4.827092463549929879e-02 4.778795476836391470e-02 4.695038268846406931e-02 4.579134523223125225e-02 4.434480266871797943e-02 4.264494970491534975e-02 4.072570911786688869e-02 3.862030525587704932e-02 3.636091449720977448e-02 3.397838992289677063e-02
3.710064269702649520e-02 3.983246480398718037e-02 4.245385826082215958e-02 4.493004597929632637e-02 4.722437618759844913e-02 4.929854287303569310e-02 5.111289517460436416e-02 5.262683848300227230e-02 5.379933096177200169e-02 5.458947940052779474e-02 5.495723803418863657e-02 5.486421348296739026e-02 5.427457867077094267e-02 5.315609915415354242e-02 5.148127812417031129e-02 4.922863439779408268e-02 4.638414776400111295e-02 4.294295464878440660e-02 3.891149823358518861e-02 3.431066047670474489e-02 2.918136163496574953e-02 2.359740192644663170e-02 1.770412423128191540e-02 1.187690334117235021e-02 7.571346919522192395e-03 8.727764738020008656e-03 1.436335888290820630e-02 2.120683094163640023e-02 2.829488756768859872e-02 3.527773035856832801e-02 4.193375602494357063e-02 4.807658885707275648e-02 5.353353763966457041e-02 5.814165348593332283e-02 6.174972881159500326e-02 6.422309042898771692e-02 6.545031474196193189e-02 6.535188168429505173e-02 6.389147923478365187e-02 6.109172516919311041e-02 5.705813773154438245e-02 5.201935723753603469e-02 4.639895510975165782e-02 4.093872509441408292e-02 3.684423020764684975e-02 3.566738898884507653e-02 3.842809055175396005e-02 4.471713944123564127e-02 5.322172906302890388e-02 6.265162930017638410e-02 7.200678748613199842e-02 8.051176472572231513e-02 8.753159412015068530e-02 9.252765358333715773e-02 9.504373894143600121e-02 9.471036052818153361e-02 9.126201897829742948e-02 8.457001540428585318e-02 7.470840358459343578e-02 6.211849478354630749e-02 4.812761058058886987e-02 3.675665280318905770e-02 3.724338654276394822e-02 5.317388740110318840e-02 7.747064087689910228e-02 1.054238334199125438e-01 1.349120016509956499e-01 1.646306512759844465e-01 1.935384328267421017e-01 2.207089233953618002e-01 2.452978572640736321e-01 2.665470675767099284e-01 2.838005789835774673e-01 2.965235687506596607e-01 3.043199270244745236e-01 3.069461081921620593e-01 3.043199270244744126e-01 2.965235687506596607e-01 2.838005789835775228e-01 2.665470675767099840e-01 2.452978572640736876e-01 2.207089233953619112e-01 1.935384328267421017e-01 1.646306512759845020e-01 1.349120016509957054e-01 1.054238334199125576e-01 7.747064087689911616e-02 5.317388740110322309e-02 3.724338654276389965e-02 3.675665280318898137e-02 4.812761058058892538e-02 6.211849478354634913e-02 7.470840358459344965e-02 8.457001540428579767e-02 9.126201897829745724e-02 9.471036052818147810e-02 9.504373894143600121e-02 9.252765358333711609e-02 8.753159412015067142e-02 8.051176472572234288e-02 7.200678748613206781e-02 6.265162930017637022e-02 5.322172906302889694e-02 4.471713944123564127e-02 3.842809055175396699e-02 3.566738898884507653e-02 3.684423020764684975e-02 4.093872509441411067e-02 4.639895510975169945e-02 5.201935723753606244e-02 5.705813773154441715e-02 6.109172516919308266e-02 6.389147923478363800e-02 6.535188168429502398e-02 6.545031474196200127e-02 6.422309042898770304e-02 6.174972881159501714e-02 5.814165348593330201e-02 5.353353763966459122e-02 4.807658885707277729e-02 4.193375602494355675e-02 3.527773035856832107e-02 2.829488756768858485e-02 2.120683094163640370e-02 1.436335888290820109e-02 8.727764738020001717e-03 7.571346919522194130e-03 1.187690334117233112e-02 1.770412423128191193e-02 2.359740192644663170e-02 2.918136163496573218e-02 3.431066047670474489e-02 3.891149823358517473e-02 4.294295464878439966e-02 4.638414776400111988e-02 4.922863439779407574e-02 5.148127812417030436e-02 5.315609915415351466e-02 5.427457867077094267e-02 5.486421348296738332e-02 5.495723803418863657e-02 5.458947940052778086e-02 5.379933096177198781e-02 5.262683848300227230e-02 5.111289517460435722e-02 4.929854287303566535e-02 4.722437618759848382e-02 4.493004597929632637e-02 4.245385826082217345e-02 3.983246480398718037e-02 3.710064269702648826e-02
4.047369313809984909e-02 4.355397777134601550e-02 4.653677192187997969e-02 4.938323263396397073e-02 5.205210082650782444e-02 5.449986534320111486e-02 5.668103221244311790e-02 5.854850202563152001e-02 6.005406017681926001e-02 6.114898540398430032e-02 6.178478194643308857e-02 6.191403990248323108e-02 6.149142725860715780e-02 6.047481590878443780e-02 5.882654345755904124e-02 5.651481413051748226e-02 5.351524896050816049e-02 4.981261552292137046e-02 4.540282187954360060e-02 4.029540963139769533e-02 3.451723223680503577e-02 2.811956555929217769e-02 2.119757675941681685e-02 1.397069294474789954e-02 7.362056108347939630e-03 6.946767283824275240e-03 1.388519686638349862e-02 2.223962031011901888e-02 3.081897100988169325e-02 3.927482292154952509e-02 4.737211732137121961e-02 5.489793025514979469e-02 6.164486286269083015e-02 6.740983274408937631e-02 7.199782535537309347e-02 7.522807906953145329e-02 7.694205088770357526e-02 7.701320350549387128e-02 7.535923716482512136e-02 7.195839558915236023e-02 6.687372070560912429e-02 6.029456513168359594e-02 5.261811934532021479e-02 4.462372052323962390e-02 3.781667879083142059e-02 3.470745640810873889e-02 3.755296978524693546e-02 4.584316912581692244e-02 5.725432049316417360e-02 6.981353949696525452e-02 8.219540540945000084e-02 9.343861150755339295e-02 1.027659564352706584e-01 1.095130373712817212e-01 1.131113631729988994e-01 1.130988969066007155e-01 1.091498313942004250e-01 1.011300387514451615e-01 8.921161855743556246e-02 7.416572150524418372e-02 5.826737351309654173e-02 4.789858497258418085e-02 5.382860771625939955e-02 7.662955539254254211e-02 1.084639228110376719e-01 1.446133915444202667e-01 1.826881931678455973e-01 2.210824375181765500e-01 2.584643884970693750e-01 2.936321248406476569e-01 3.254839137590612719e-01 3.530276517681917858e-01 3.754036529592176819e-01 3.919103507988045965e-01 4.020278269000291393e-01 4.054362960392387527e-01 4.020278269000291393e-01 3.919103507988044854e-01 3.754036529592177374e-01 3.530276517681917303e-01 3.254839137590613829e-01 2.936321248406476569e-01 2.584643884970693750e-01 2.210824375181764945e-01 1.826881931678456528e-01 1.446133915444202112e-01 1.084639228110377135e-01 7.662955539254262538e-02 5.382860771625941343e-02 4.789858497258421555e-02 5.826737351309661112e-02 7.416572150524407270e-02 8.921161855743550695e-02 1.011300387514452309e-01 1.091498313942003695e-01 1.130988969066007016e-01 1.131113631729989688e-01 1.095130373712818045e-01 1.027659564352706584e-01 9.343861150755346234e-02 8.219540540945007023e-02 6.981353949696525452e-02 5.725432049316417360e-02 4.584316912581690162e-02 3.755296978524694240e-02 3.470745640810874583e-02 3.781667879083143446e-02 4.462372052323959615e-02 5.261811934532023560e-02 6.029456513168356124e-02 6.687372070560916593e-02 7.195839558915238798e-02 7.535923716482517687e-02 7.701320350549387128e-02 7.694205088770354750e-02 7.522807906953145329e-02 7.199782535537312123e-02 6.740983274408937631e-02 6.164486286269083015e-02 5.489793025514979469e-02 4.737211732137119186e-02 3.927482292154952509e-02 3.081897100988168631e-02 2.223962031011901194e-02 1.388519686638351597e-02 6.946767283824274372e-03 7.362056108347939630e-03 1.397069294474790301e-02 2.119757675941680297e-02 2.811956555929219156e-02 3.451723223680503577e-02 4.029540963139768839e-02 4.540282187954360060e-02 4.981261552292137046e-02 5.351524896050816743e-02 5.651481413051746144e-02 5.882654345755904124e-02 6.047481590878443086e-02 6.149142725860715086e-02 6.191403990248323108e-02 6.178478194643310245e-02 6.114898540398430032e-02 6.005406017681926001e-02 5.854850202563152001e-02 5.668103221244312484e-02 5.449986534320112874e-02 5.205210082650785913e-02 4.938323263396397073e-02 4.653677192187997969e-02 4.355397777134600162e-02 4.047369313809984215e-02
4.394592005661507317e-02 4.736572939659899895e-02 5.070085214367404253e-02 5.390842166132250174e-02 5.694263063122861207e-02 5.975484076947616685e-02 6.229381374333769344e-02 6.450606669089545275e-02 6.633635836920258322e-02 6.772831316200002283e-02 6.862519029774692692e-02 6.897080485112075388e-02 6.871060555508561041e-02 6.779291228121644974e-02 6.617031351643297421e-02 6.380122185071082641e-02 6.065158473400200645e-02 5.669675185058753453e-02 5.192351806270627257e-02 4.633241716403942861e-02 3.994051968146022230e-02 3.278561162946488222e-02 2.493529646340659003e-02 1.652048513224077184e-02 7.992138680534067660e-03 5.064717227086530833e-03 1.347846424134248496e-02 2.333512830494959694e-02 3.336329232325559169e-02 4.324675098348093605e-02 5.274097887064158052e-02 6.160713640706969724e-02 6.960357913026128662e-02 7.648789570370717605e-02 8.202251094975096524e-02 8.598231548418086567e-02 8.816396204700925610e-02 8.839691371704289091e-02 8.655677701664545032e-02 8.258234474021257376e-02 7.649994406178237116e-02 6.846444374645893616e-02 5.884270701349228472e-02 4.841394527392656189e-02 3.888008567713176905e-02 3.374165505027339196e-02 3.696043957046640793e-02 4.775223338238031995e-02 6.236458513986666702e-02 7.815701112384496052e-02 9.356856443681052515e-02 1.075027023101761264e-01 1.190632763307716974e-01 1.274709092709737646e-01 1.320505086267225459e-01 1.322515523408548666e-01 1.276926080301720168e-01 1.182422499393321058e-01 1.041884741585572260e-01 8.667639474570439095e-02 6.902396307330205261e-02 5.988501767929713809e-02 7.090813934930434437e-02 1.004593846205888846e-01 1.399991606246595299e-01 1.845484274205700936e-01 2.314035679976905180e-01 2.786526090888630236e-01 3.246728168465389808e-01 3.679856777120652511e-01 4.072302709381197539e-01 4.411785399345366510e-01 4.687650748921010080e-01 4.891197813466453548e-01 5.015975431992459876e-01 5.058014564949755432e-01 5.015975431992460987e-01 4.891197813466452438e-01 4.687650748921010080e-01 4.411785399345365954e-01 4.072302709381195318e-01 3.679856777120653066e-01 3.246728168465390918e-01 2.786526090888629681e-01 2.314035679976904625e-01 1.845484274205700936e-01 1.399991606246595022e-01 1.004593846205888985e-01 7.090813934930435825e-02 5.988501767929718667e-02 6.902396307330209424e-02 8.667639474570444647e-02 1.041884741585572538e-01 1.182422499393321336e-01 1.276926080301720723e-01 1.322515523408548943e-01 1.320505086267225181e-01 1.274709092709737368e-01 1.190632763307716696e-01 1.075027023101761126e-01 9.356856443681051128e-02 7.815701112384494664e-02 6.236458513986665314e-02 4.775223338238034076e-02 3.696043957046643569e-02 3.374165505027339890e-02 3.888008567713177599e-02 4.841394527392656882e-02 5.884270701349231247e-02 6.846444374645892228e-02 7.649994406178234341e-02 8.258234474021250437e-02 8.655677701664547807e-02 8.839691371704293255e-02 8.816396204700925610e-02 8.598231548418087955e-02 8.202251094975096524e-02 7.648789570370716218e-02 6.960357913026128662e-02 6.160713640706968336e-02 5.274097887064155971e-02 4.324675098348091523e-02 3.336329232325557781e-02 2.333512830494960735e-02 1.347846424134247975e-02 5.064717227086535170e-03 7.992138680534076334e-03 1.652048513224076837e-02 2.493529646340657963e-02 3.278561162946487528e-02 3.994051968146023618e-02 4.633241716403944249e-02 5.192351806270627257e-02 5.669675185058753453e-02 6.065158473400202033e-02 6.380122185071082641e-02 6.617031351643296033e-02 6.779291228121644974e-02 6.871060555508562429e-02 6.897080485112078163e-02 6.862519029774694079e-02 6.772831316199999507e-02 6.633635836920256934e-02 6.450606669089545275e-02 6.229381374333767957e-02 5.975484076947616685e-02 5.694263063122862595e-02 5.390842166132248786e-02 5.070085214367404947e-02 4.736572939659900588e-02 4.394592005661507317e-02
4.737337078890393322e-02 5.111588611780835262e-02 5.478603028861094709e-02 5.833710653266117180e-02 6.171897763358002997e-02 6.487812564393777293e-02 6.775784743023788304e-02 7.029859033554149150e-02 7.243843549895261080e-02 7.411373802549732492e-02 7.525993358699326063e-02 7.581252031899431143e-02 7.570822313440704610e-02 7.488634483664466379e-02 7.329030473380293564e-02 7.086936096933678375e-02 6.758050787357743061e-02 6.339053529605583048e-02 5.827823575446894333e-02 5.223675498931264899e-02 4.527612705295554901e-02 3.742621196762555003e-02 2.874102409245996720e-02 1.930997695242881937e-02 9.332383218739397773e-03 3.136137781649162709e-03 1.316853223359278763e-02 2.443558557973871462e-02 3.582159275009747651e-02 4.705001940808478667e-02 5.786491428255709224e-02 6.800092388156393775e-02 7.718272033499666562e-02 8.512985936105652018e-02 9.156399607803886176e-02 9.621784035838372440e-02 9.884573929244797053e-02 9.923600227676873664e-02 9.722541362954785493e-02 9.271714877535301713e-02 8.570531826457199187e-02 7.631500914208522168e-02 6.488417623884583374e-02 5.217369882287442584e-02 3.999816787139508223e-02 3.280228615278936444e-02 3.666487493279728394e-02 5.025999227412992348e-02 6.811422625987963164e-02 8.705306480590162266e-02 1.053696557510716558e-01 1.218657593640806447e-01 1.355393593869033686e-01 1.455025435446441473e-01 1.509778545444692421e-01 1.513298059268255724e-01 1.461248847732551648e-01 1.352389554817368111e-01 1.190840738962151424e-01 9.919684666058327382e-02 7.995720397785104072e-02 7.210574892125279356e-02 8.786388064281512589e-02 1.239071796627600613e-01 1.710043610894029509e-01 2.238157161839974540e-01 2.793067859711316769e-01 3.352620069061637564e-01 3.897731496061430656e-01 4.410907188107047738e-01 4.875997808466873140e-01 5.278409129345333906e-01 5.605468867190522841e-01 5.846822201226106186e-01 5.994789009757722775e-01 6.044643119712297397e-01 5.994789009757722775e-01 5.846822201226106186e-01 5.605468867190521731e-01 5.278409129345333906e-01 4.875997808466872585e-01 4.410907188107049959e-01 3.897731496061430656e-01 3.352620069061637564e-01 2.793067859711317324e-01 2.238157161839974263e-01 1.710043610894028954e-01 1.239071796627600891e-01 8.786388064281513977e-02 7.210574892125277968e-02 7.995720397785108235e-02 9.919684666058332934e-02 1.190840738962151840e-01 1.352389554817367834e-01 1.461248847732551925e-01 1.513298059268255447e-01 1.509778545444692421e-01 1.455025435446441751e-01 1.355393593869033686e-01 1.218657593640806724e-01 1.053696557510716558e-01 8.705306480590165041e-02 6.811422625987965940e-02 5.025999227412994430e-02 3.666487493279726312e-02 3.280228615278937138e-02 3.999816787139505447e-02 5.217369882287440502e-02 6.488417623884580598e-02 7.631500914208522168e-02 8.570531826457197799e-02 9.271714877535301713e-02 9.722541362954788269e-02 9.923600227676876440e-02 9.884573929244797053e-02 9.621784035838372440e-02 9.156399607803886176e-02 8.512985936105652018e-02 7.718272033499666562e-02 6.800092388156395162e-02 5.786491428255708530e-02 4.705001940808477279e-02 3.582159275009749039e-02 2.443558557973871809e-02 1.316853223359276334e-02 3.136137781649157939e-03 9.332383218739399508e-03 1.930997695242880549e-02 2.874102409245996373e-02 3.742621196762555003e-02 4.527612705295554207e-02 5.223675498931266981e-02 5.827823575446896415e-02 6.339053529605581661e-02 6.758050787357744449e-02 7.086936096933676987e-02 7.329030473380296340e-02 7.488634483664469155e-02 7.570822313440707385e-02 7.581252031899431143e-02 7.525993358699327451e-02 7.411373802549731105e-02 7.243843549895261080e-02 7.029859033554147763e-02 6.775784743023786916e-02 6.487812564393777293e-02 6.171897763358001610e-02 5.833710653266119955e-02 5.478603028861094015e-02 5.111588611780833180e-02 4.737337078890392628e-02
5.062438442073699529e-02 5.466512970969232554e-02 5.864499472640517103e-02 6.251376531326791053e-02 6.621732188343662506e-02 6.969765471918190625e-02 7.289302784124584988e-02 7.573829693664571594e-02 7.816539054292817590e-02 8.010396571025475698e-02 8.148225000420308839e-02 8.222808111354933114e-02 8.227015352856122121e-02 8.153947873626886389e-02 7.997106109138084340e-02 7.750578591696144493e-02 7.409250945515891140e-02 6.969033211061226307e-02 6.427102733527542688e-02 5.782158949053643748e-02 5.034685825957092853e-02 4.187218641009853720e-02 3.244619680997246070e-02 2.214418711171845314e-02 1.107826835993695920e-02 1.232665889410317506e-03 1.297902308810155655e-02 2.549559227871992656e-02 3.811071252822029881e-02 5.056924209588053304e-02 6.259835548387082671e-02 7.390546698252413449e-02 8.418275052146495518e-02 9.311384120442844914e-02 1.003822548129331554e-01 1.056814626695117831e-01 1.087266431238871761e-01 1.092682227601219636e-01 1.071075649730156565e-01 1.021158298270569420e-01 9.425885917292253779e-02 8.363629739894865023e-02 7.056064663492121747e-02 5.576766423146467533e-02 4.112429966990301111e-02 3.191948901637337715e-02 3.663917288832278102e-02 5.311359559830950566e-02 7.405364627179887582e-02 9.592393584083445945e-02 1.169332970643055386e-01 1.358003464290918616e-01 1.514258046090959653e-01 1.628196278632889904e-01 1.691076925561817990e-01 1.695745677922584904e-01 1.637386664043982976e-01 1.514856825439353516e-01 1.333520810061132322e-01 1.112608650292753742e-01 9.061403486249336448e-02 8.401137175780962196e-02 1.040934579736715743e-01 1.462031677804737917e-01 2.004442235849696052e-01 2.610848714572060469e-01 3.247640071300552100e-01 3.889753143577309169e-01 4.515391301404053648e-01 5.104487475180468081e-01 5.638481839863050959e-01 6.100584317472036444e-01 6.476206827552761780e-01 6.753424286263075560e-01 6.923389568486801871e-01 6.980657464749833174e-01 6.923389568486802981e-01 6.753424286263075560e-01 6.476206827552760670e-01 6.100584317472037554e-01 5.638481839863049849e-01 5.104487475180466971e-01 4.515391301404054758e-01 3.889753143577309169e-01 3.247640071300552100e-01 2.610848714572059914e-01 2.004442235849696607e-01 1.462031677804737084e-01 1.040934579736715881e-01 8.401137175780958033e-02 9.061403486249340611e-02 1.112608650292754020e-01 1.333520810061132045e-01 1.514856825439354071e-01 1.637386664043983253e-01 1.695745677922583794e-01 1.691076925561818267e-01 1.628196278632889904e-01 1.514258046090959653e-01 1.358003464290918616e-01 1.169332970643055525e-01 9.592393584083445945e-02 7.405364627179887582e-02 5.311359559830951260e-02 3.663917288832274632e-02 3.191948901637340491e-02 4.112429966990301805e-02 5.576766423146466839e-02 7.056064663492124522e-02 8.363629739894863635e-02 9.425885917292253779e-02 1.021158298270570114e-01 1.071075649730156842e-01 1.092682227601219358e-01 1.087266431238871622e-01 1.056814626695117693e-01 1.003822548129331554e-01 9.311384120442847689e-02 8.418275052146498294e-02 7.390546698252412061e-02 6.259835548387082671e-02 5.056924209588054692e-02 3.811071252822030575e-02 2.549559227871991268e-02 1.297902308810156523e-02 1.232665889410320108e-03 1.107826835993695920e-02 2.214418711171845314e-02 3.244619680997248151e-02 4.187218641009854414e-02 5.034685825957093547e-02 5.782158949053645136e-02 6.427102733527544076e-02 6.969033211061226307e-02 7.409250945515891140e-02 7.750578591696144493e-02 7.997106109138089891e-02 8.153947873626887777e-02 8.227015352856122121e-02 8.222808111354935889e-02 8.148225000420310227e-02 8.010396571025471535e-02 7.816539054292816202e-02 7.573829693664572982e-02 7.289302784124583601e-02 6.969765471918190625e-02 6.621732188343662506e-02 6.251376531326791053e-02 5.864499472640517103e-02 5.466512970969233942e-02 5.062438442073699529e-02
5.358180749280697097e-02 5.788903334993929228e-02 6.214572959749161546e-02 6.629857003304776009e-02 7.028990415591623853e-02 7.405773426273144777e-02 7.753585179556640727e-02 8.065413979042262982e-02 8.333905230675285603e-02 8.551428403316040094e-02 8.710164413190811528e-02 8.802214792480708705e-02 8.819733825452501230e-02 8.755084523448868061e-02 8.601018854900598087e-02 8.350882039335891238e-02 7.998839947362185177e-02 7.540127717889856529e-02 6.971316613833862530e-02 6.290594910557889552e-02 5.498057317982705389e-02 4.595996317137646114e-02 3.589188885507919868e-02 2.485179912341217365e-02 1.294655209350639886e-02 5.660050490604610560e-04 1.291657487389442568e-02 2.647591548446268789e-02 4.016307318913370922e-02 5.370893918176142257e-02 6.681774602164661236e-02 7.916973176399605405e-02 9.042671967829327140e-02 1.002395249481584649e-01 1.082571288035337614e-01 1.141376348346028191e-01 1.175610305819813489e-01 1.182438289379012936e-01 1.159558607746595110e-01 1.105400745842333998e-01 1.019378660422066429e-01 9.022748436599756228e-02 7.570006859157094037e-02 5.906577218471461416e-02 4.220523853591291730e-02 3.112088526666605473e-02 3.682257915019996469e-02 5.604345705964922791e-02 7.977384624956107562e-02 1.042693329609715308e-01 1.276890495845015294e-01 1.486797954962562895e-01 1.660536886124269473e-01 1.787272180681296896e-01 1.857379641350327681e-01 1.862977912271214231e-01 1.798820397854771214e-01 1.663872901591246789e-01 1.464679413358927207e-01 1.224086379776614802e-01 1.005471914489472762e-01 9.509112462830048018e-02 1.190118673054955667e-01 1.665933109608767615e-01 2.273266158404091131e-01 2.950968465952630848e-01 3.662374375349098377e-01 4.379747273520288586e-01 5.078806793722944191e-01 5.737135481750781363e-01 6.333971555314902302e-01 6.850519060530055881e-01 7.270439700641860847e-01 7.580373683586495437e-01 7.770407518630549903e-01 7.834438920351632918e-01 7.770407518630547683e-01 7.580373683586493216e-01 7.270439700641858627e-01 6.850519060530054771e-01 6.333971555314902302e-01 5.737135481750782473e-01 5.078806793722945301e-01 4.379747273520289141e-01 3.662374375349097266e-01 2.950968465952630293e-01 2.273266158404091131e-01 1.665933109608768170e-01 1.190118673054955944e-01 9.509112462830045243e-02 1.005471914489472485e-01 1.224086379776615080e-01 1.464679413358926929e-01 1.663872901591246789e-01 1.798820397854770381e-01 1.862977912271214787e-01 1.857379641350327959e-01 1.787272180681296063e-01 1.660536886124268918e-01 1.486797954962562618e-01 1.276890495845014739e-01 1.042693329609715031e-01 7.977384624956107562e-02 5.604345705964918628e-02 3.682257915019996469e-02 3.112088526666605473e-02 4.220523853591289648e-02 5.906577218471465579e-02 7.570006859157089874e-02 9.022748436599756228e-02 1.019378660422066429e-01 1.105400745842333443e-01 1.159558607746594833e-01 1.182438289379012936e-01 1.175610305819813767e-01 1.141376348346029024e-01 1.082571288035337614e-01 1.002395249481584927e-01 9.042671967829325752e-02 7.916973176399608181e-02 6.681774602164661236e-02 5.370893918176142950e-02 4.016307318913370922e-02 2.647591548446269483e-02 1.291657487389441007e-02 5.660050490604587791e-04 1.294655209350640580e-02 2.485179912341217018e-02 3.589188885507921256e-02 4.595996317137645421e-02 5.498057317982706083e-02 6.290594910557886776e-02 6.971316613833862530e-02 7.540127717889856529e-02 7.998839947362185177e-02 8.350882039335888463e-02 8.601018854900598087e-02 8.755084523448870837e-02 8.819733825452498455e-02 8.802214792480708705e-02 8.710164413190815691e-02 8.551428403316041482e-02 8.333905230675284215e-02 8.065413979042262982e-02 7.753585179556642115e-02 7.405773426273146165e-02 7.028990415591623853e-02 6.629857003304777396e-02 6.214572959749161546e-02 5.788903334993931310e-02 5.358180749280696403e-02
5.614427059394964947e-02 6.067956634844191843e-02 6.517325238149339339e-02 6.956936744634850678e-02 7.380726470952528318e-02 7.782155720075059624e-02 8.154223112861685996e-02 8.489493527034001896e-02 8.780145889435513051e-02 9.018041321149949940e-02 9.194813240875668314e-02 9.301980999771654324e-02 9.331088451440451570e-02 9.273868548862428118e-02 9.122434598812233231e-02 8.869498188148718099e-02 8.508613027833059061e-02 8.034443062706618510e-02 7.443052244411113572e-02 6.732212589253731838e-02 5.901727264854002286e-02 4.953769112017131215e-02 3.893254178953779038e-02 2.728379102684082985e-02 1.472470228611893854e-02 2.175410984752141827e-03 1.296309549283611133e-02 2.734027451230266678e-02 4.192238347127132808e-02 5.638927539544815598e-02 7.041807600776613107e-02 8.366329758402298034e-02 9.575970336843553365e-02 1.063294330109811475e-01 1.149915358390300318e-01 1.213735759443061030e-01 1.251252234776242533e-01 1.259338401130968843e-01 1.235422478679205349e-01 1.177693959609828894e-01 1.085361720583825351e-01 9.590331785023267774e-02 8.014477263043671973e-02 6.194788838646721196e-02 4.318556759963988745e-02 3.043113214273877876e-02 3.713403485927196240e-02 5.879870026069467653e-02 8.492592641919124996e-02 1.116691304792567230e-01 1.371554632165134513e-01 1.599695980493733571e-01 1.788459034507196010e-01 1.926190888500480813e-01 2.002497334246448324e-01 2.008865447626542733e-01 1.939678810734080661e-01 1.794010389993631605e-01 1.579458446652479975e-01 1.322068791528900056e-01 1.093348178980707713e-01 1.048764884266274316e-01 1.320710656811987793e-01 1.843712963408892791e-01 2.507325863333517146e-01 3.246933459345260897e-01 4.023169378197366530e-01 4.805956831250628447e-01 5.568848430778416958e-01 6.287378200332587319e-01 6.938865787899530790e-01 7.502767590150947186e-01 7.961220331814274909e-01 8.299614053866897212e-01 8.507105997713176881e-01 8.577021249679249726e-01 8.507105997713177992e-01 8.299614053866897212e-01 7.961220331814277129e-01 7.502767590150944965e-01 6.938865787899530790e-01 6.287378200332587319e-01 5.568848430778415848e-01 4.805956831250627337e-01 4.023169378197367085e-01 3.246933459345260897e-01 2.507325863333517146e-01 1.843712963408893624e-01 1.320710656811986961e-01 1.048764884266274872e-01 1.093348178980707713e-01 1.322068791528900888e-01 1.579458446652479697e-01 1.794010389993632160e-01 1.939678810734080938e-01 2.008865447626542733e-01 2.002497334246449434e-01 1.926190888500481091e-01 1.788459034507196010e-01 1.599695980493733849e-01 1.371554632165133958e-01 1.116691304792566952e-01 8.492592641919124996e-02 5.879870026069464878e-02 3.713403485927196240e-02 3.043113214273875794e-02 4.318556759963988745e-02 6.194788838646724666e-02 8.014477263043670585e-02 9.590331785023267774e-02 1.085361720583824657e-01 1.177693959609828755e-01 1.235422478679205072e-01 1.259338401130968843e-01 1.251252234776243089e-01 1.213735759443060752e-01 1.149915358390300041e-01 1.063294330109811475e-01 9.575970336843554753e-02 8.366329758402298034e-02 7.041807600776614495e-02 5.638927539544814210e-02 4.192238347127132114e-02 2.734027451230265984e-02 1.296309549283611480e-02 2.175410984752130118e-03 1.472470228611893681e-02 2.728379102684082638e-02 3.893254178953781813e-02 4.953769112017131909e-02 5.901727264854003674e-02 6.732212589253734614e-02 7.443052244411112184e-02 8.034443062706618510e-02 8.508613027833059061e-02 8.869498188148719486e-02 9.122434598812231843e-02 9.273868548862429506e-02 9.331088451440454345e-02 9.301980999771654324e-02 9.194813240875668314e-02 9.018041321149949940e-02 8.780145889435513051e-02 8.489493527034001896e-02 8.154223112861687384e-02 7.782155720075063787e-02 7.380726470952529705e-02 6.956936744634850678e-02 6.517325238149339339e-02 6.067956634844189762e-02 5.614427059394964947e-02
5.822717335175918441e-02 6.294631471745085194e-02 6.763107801511039630e-02 7.222339884689919776e-02 7.666023408124592042e-02 8.087348243856827545e-02 8.479007954459112650e-02 8.833227687409787865e-02 9.141811840033389758e-02 9.396213146597792720e-02 9.587624960166099553e-02 9.707098481868890738e-02 9.745686529268580978e-02 9.694615128867846432e-02 9.545483760743123103e-02 9.290494476983446326e-02 8.922709379101459448e-02 8.436335137229462877e-02 7.827032549156229257e-02 7.092249097963977678e-02 6.231574733839357477e-02 5.247131720980739711e-02 4.144055404780416785e-02 2.931368939777508412e-02 1.625720091997893621e-02 3.519581387129623422e-03 1.307848503149901774e-02 2.805484730914457533e-02 4.334180642730468824e-02 5.854434163700555915e-02 7.331192667634453541e-02 8.727651784223450226e-02 1.000502904018883282e-01 1.112318559071063667e-01 1.204158704247240280e-01 1.272050840119573201e-01 1.312245734164818600e-01 1.321380867228342526e-01 1.296666160217753438e-01 1.236098005985791365e-01 1.138721905162364545e-01 1.005008574023550788e-01 8.375658535588040299e-02 6.430831088593867706e-02 4.401230689602628893e-02 2.987140561501894567e-02 3.748699963267297652e-02 6.116589410242506686e-02 8.922565177389804592e-02 1.177808436475191872e-01 1.449362060343458436e-01 1.692250709976882983e-01 1.893177053380764030e-01 2.039817110417526114e-01 2.121146763789729661e-01 2.128138038096895335e-01 2.054875593099221021e-01 1.900527420742927631e-01 1.673569081563550665e-01 1.402686735413990471e-01 1.165998567187323115e-01 1.129543907211586484e-01 1.427830682116303929e-01 1.989096206554401558e-01 2.698510961412482478e-01 3.488562144281911470e-01 4.317654943645791721e-01 5.153793458260096383e-01 5.968757106960095316e-01 6.736404978801867616e-01 7.432488429034720401e-01 8.035035343396755847e-01 8.524935908645062677e-01 8.886558209661150620e-01 9.108299814165885522e-01 9.183017668814704715e-01 9.108299814165885522e-01 8.886558209661150620e-01 8.524935908645062677e-01 8.035035343396754737e-01 7.432488429034721511e-01 6.736404978801867616e-01 5.968757106960095316e-01 5.153793458260095273e-01 4.317654943645792276e-01 3.488562144281912025e-01 2.698510961412482478e-01 1.989096206554401558e-01 1.427830682116304484e-01 1.129543907211586623e-01 1.165998567187322699e-01 1.402686735413989916e-01 1.673569081563550665e-01 1.900527420742928186e-01 2.054875593099221298e-01 2.128138038096895335e-01 2.121146763789730216e-01 2.039817110417526669e-01 1.893177053380764863e-01 1.692250709976883538e-01 1.449362060343458714e-01 1.177808436475191872e-01 8.922565177389804592e-02 6.116589410242506686e-02 3.748699963267291407e-02 2.987140561501893873e-02 4.401230689602628893e-02 6.430831088593866318e-02 8.375658535588037523e-02 1.005008574023550927e-01 1.138721905162364406e-01 1.236098005985791087e-01 1.296666160217753716e-01 1.321380867228342526e-01 1.312245734164818323e-01 1.272050840119573201e-01 1.204158704247240558e-01 1.112318559071063667e-01 1.000502904018883282e-01 8.727651784223450226e-02 7.331192667634450766e-02 5.854434163700554528e-02 4.334180642730468824e-02 2.805484730914459615e-02 1.307848503149901427e-02 3.519581387129609544e-03 1.625720091997892233e-02 2.931368939777509799e-02 4.144055404780417479e-02 5.247131720980739017e-02 6.231574733839354702e-02 7.092249097963980453e-02 7.827032549156229257e-02 8.436335137229464265e-02 8.922709379101459448e-02 9.290494476983444938e-02 9.545483760743120327e-02 9.694615128867849208e-02 9.745686529268579590e-02 9.707098481868890738e-02 9.587624960166099553e-02 9.396213146597794108e-02 9.141811840033389758e-02 8.833227687409789253e-02 8.479007954459112650e-02 8.087348243856826158e-02 7.666023408124592042e-02 7.222339884689919776e-02 6.763107801511041017e-02 6.294631471745085194e-02 5.822717335175917747e-02
5.976357711117286087e-02 6.461758533067316068e-02 6.944254440677956330e-02 7.417885950100523706e-02 7.876174091604408456e-02 8.312110677563863681e-02 8.718166483070156902e-02 9.086318376581958844e-02 9.408096886044556295e-02 9.674655967211827357e-02 9.876866872955496202e-02 1.000543801195246524e-01 1.005106253177401876e-01 1.000459506111352204e-01 9.857258596429600839e-02 9.600881927490320655e-02 9.228167299277875713e-02 8.732987308058272335e-02 8.110709611225945526e-02 7.358548701139312753e-02 6.475948278028846594e-02 5.465014789421023672e-02 4.331092971389901430e-02 3.083940155182905707e-02 1.743052721555484949e-02 4.531569424420111951e-03 1.321164305209341153e-02 2.858965759203607043e-02 4.438371913984988371e-02 6.012191414941369522e-02 7.542982437385988004e-02 8.992176198791865249e-02 1.031928733568313744e-01 1.148242684159254956e-01 1.243925533455337434e-01 1.314821584335041926e-01 1.357000241878521252e-01 1.366925005558767003e-01 1.341645173337090713e-01 1.279015466240834564e-01 1.177962325012154449e-01 1.038858313932427557e-01 8.642186169763588222e-02 6.605990974299257024e-02 4.463922642858066808e-02 2.945886524087789476e-02 3.780237029364486717e-02 6.297694295803293874e-02 9.245320392730911607e-02 1.223377916154146372e-01 1.507196625111847654e-01 1.760935576190250929e-01 1.970818955678871054e-01 2.124023987793091928e-01 2.209059476165286251e-01 2.216516398909638141e-01 2.140259689019802514e-01 1.979531671339225252e-01 1.743466010834598956e-01 1.462717291592168789e-01 1.220279640354461348e-01 1.189829082942390759e-01 1.507420922172294508e-01 2.096877529558912046e-01 2.840121768302770744e-01 3.667465365858209592e-01 4.535651987076672609e-01 5.411260237281004803e-01 6.264754349069807660e-01 7.068751777391230062e-01 7.797841510289893474e-01 8.428992709449084630e-01 8.942171688677748032e-01 9.320989082192883135e-01 9.553279384794064466e-01 9.631552546903305867e-01 9.553279384794064466e-01 9.320989082192882025e-01 8.942171688677750252e-01 8.428992709449084630e-01 7.797841510289893474e-01 7.068751777391230062e-01 6.264754349069806549e-01 5.411260237281004803e-01 4.535651987076672609e-01 3.667465365858209592e-01 2.840121768302771299e-01 2.096877529558912601e-01 1.507420922172294786e-01 1.189829082942390759e-01 1.220279640354461625e-01 1.462717291592168511e-01 1.743466010834598678e-01 1.979531671339224974e-01 2.140259689019803069e-01 2.216516398909638419e-01 2.209059476165285973e-01 2.124023987793091373e-01 1.970818955678871887e-01 1.760935576190251206e-01 1.507196625111847654e-01 1.223377916154146372e-01 9.245320392730911607e-02 6.297694295803296649e-02 3.780237029364486023e-02 2.945886524087791905e-02 4.463922642858065420e-02 6.605990974299257024e-02 8.642186169763586834e-02 1.038858313932427557e-01 1.177962325012154310e-01 1.279015466240834564e-01 1.341645173337090158e-01 1.366925005558767559e-01 1.357000241878521252e-01 1.314821584335042481e-01 1.243925533455337434e-01 1.148242684159254817e-01 1.031928733568313883e-01 8.992176198791868025e-02 7.542982437385988004e-02 6.012191414941368134e-02 4.438371913984988371e-02 2.858965759203606696e-02 1.321164305209341500e-02 4.531569424420101543e-03 1.743052721555485296e-02 3.083940155182905013e-02 4.331092971389902818e-02 5.465014789421022978e-02 6.475948278028847982e-02 7.358548701139314141e-02 8.110709611225945526e-02 8.732987308058272335e-02 9.228167299277871549e-02 9.600881927490320655e-02 9.857258596429600839e-02 1.000459506111352204e-01 1.005106253177401737e-01 1.000543801195246940e-01 9.876866872955498977e-02 9.674655967211828744e-02 9.408096886044556295e-02 9.086318376581961620e-02 8.718166483070158290e-02 8.312110677563865069e-02 7.876174091604407068e-02 7.417885950100523706e-02 6.944254440677956330e-02 6.461758533067316068e-02 5.976357711117286087e-02
6.070500657764358460e-02 6.564137997816228698e-02 7.055196877813202372e-02 7.537624873873366438e-02 8.004836833157216724e-02 8.449704061206571304e-02 8.864561699070268308e-02 9.241235388038830656e-02 9.571088772596432481e-02 9.845093680067294739e-02 1.005392495419768079e-01 1.018808191556463960e-01 1.023803827350312362e-01 1.019442201877882037e-01 1.004822638312246053e-01 9.791052373518115137e-02 9.415382722147565275e-02 8.914886467898347489e-02 8.284753155747412445e-02 7.522056804696954091e-02 6.626155466260449933e-02 5.599153586928236337e-02 4.446540903261951561e-02 3.178565964707009278e-02 1.816579123047172561e-02 5.160222971074482010e-03 1.331425612271831989e-02 2.892086003117350090e-02 4.502031291643334571e-02 6.108393788573460853e-02 7.672113874437769265e-02 9.153497734791794793e-02 1.051100041657387352e-01 1.170165380615109108e-01 1.268200960637842212e-01 1.340938706005226355e-01 1.384336849733590058e-01 1.394752299290262787e-01 1.369136020417071609e-01 1.305256151057517799e-01 1.201966669653143222e-01 1.059580980306295689e-01 8.805592147320889795e-02 6.713767768498815625e-02 4.503050857213569680e-02 2.920616387013890217e-02 3.801792304563052921e-02 6.411158795881465033e-02 9.445217399256543300e-02 1.251487675621291706e-01 1.542806757547637575e-01 1.803186477745638283e-01 2.018555410188420940e-01 2.175783538133941042e-01 2.263092415746583708e-01 2.270839025035405190e-01 2.192753933679069123e-01 2.028126711498361989e-01 1.786498696418228338e-01 1.499738830242839660e-01 1.253827893499415980e-01 1.227059405508261758e-01 1.556435821583652401e-01 2.163157995501396869e-01 2.927153506934335736e-01 3.777386490229885929e-01 4.669575376924428589e-01 5.569421105526356497e-01 6.446578877997324319e-01 7.272902626448440877e-01 8.022266645815870900e-01 8.670989148440458871e-01 9.198468405374263801e-01 9.587849322311379208e-01 9.826620173343915132e-01 9.907077545087915604e-01 9.826620173343915132e-01 9.587849322311379208e-01 9.198468405374263801e-01 8.670989148440458871e-01 8.022266645815872010e-01 7.272902626448440877e-01 6.446578877997324319e-01 5.569421105526356497e-01 4.669575376924428034e-01 3.777386490229884819e-01 2.927153506934336291e-01 2.163157995501396869e-01 1.556435821583652124e-01 1.227059405508261480e-01 1.253827893499414869e-01 1.499738830242839660e-01 1.786498696418228338e-01 2.028126711498361157e-01 2.192753933679069678e-01 2.270839025035405190e-01 2.263092415746582597e-01 2.175783538133941319e-01 2.018555410188420940e-01 1.803186477745638283e-01 1.542806757547637575e-01 1.251487675621291706e-01 9.445217399256544688e-02 6.411158795881463646e-02 3.801792304563052227e-02 2.920616387013888829e-02 4.503050857213570374e-02 6.713767768498815625e-02 8.805592147320893959e-02 1.059580980306295550e-01 1.201966669653143777e-01 1.305256151057517799e-01 1.369136020417071054e-01 1.394752299290262787e-01 1.384336849733590336e-01 1.340938706005226633e-01 1.268200960637842489e-01 1.170165380615109108e-01 1.051100041657387352e-01 9.153497734791796181e-02 7.672113874437772041e-02 6.108393788573462241e-02 4.502031291643334571e-02 2.892086003117351478e-02 1.331425612271830081e-02 5.160222971074488081e-03 1.816579123047171868e-02 3.178565964707009278e-02 4.446540903261952254e-02 5.599153586928236337e-02 6.626155466260452709e-02 7.522056804696955479e-02 8.284753155747412445e-02 8.914886467898344713e-02 9.415382722147568051e-02 9.791052373518115137e-02 1.004822638312246053e-01 1.019442201877881898e-01 1.023803827350312085e-01 1.018808191556463960e-01 1.005392495419768356e-01 9.845093680067294739e-02 9.571088772596432481e-02 9.241235388038829268e-02 8.864561699070265532e-02 8.449704061206572692e-02 8.004836833157218112e-02 7.537624873873365050e-02 7.055196877813203760e-02 6.564137997816228698e-02 6.070500657764357766e-02
6.102209549952408024e-02 6.598616738351974209e-02 7.092555423273889936e-02 7.577942016494527977e-02 8.048155739945120346e-02 8.496027451731848201e-02 8.913846753928543476e-02 9.293388500658816831e-02 9.625960279273222675e-02 9.902472727457801993e-02 1.011353469013261813e-01 1.024957521771117791e-01 1.030099426091448805e-01 1.025834362364772406e-01 1.011253929473901053e-01 9.855105705844648123e-02 9.478451806866175500e-02 8.976178252228460275e-02 8.343414829224655993e-02 7.577188599342890574e-02 6.676829384495869268e-02 5.644442152732207646e-02 4.485568040964391101e-02 3.210627171730048857e-02 1.841608167416064479e-02 5.373423349798993158e-03 1.335248797658270849e-02 2.903303963199124760e-02 4.523444399690541157e-02 6.140721280540747257e-02 7.715503089369314671e-02 9.207709410862137400e-02 1.057543557209480040e-01 1.177534880114339960e-01 1.276362675287500137e-01 1.349720989586748743e-01 1.393530598557393418e-01 1.404112504014594087e-01 1.378384559891996375e-01 1.314085771613603681e-01 1.210045784418872089e-01 1.066558230892834941e-01 8.860649833000631970e-02 6.750146053341880836e-02 4.516351585642282979e-02 2.912105874824682389e-02 3.809425803213409290e-02 6.449779490937332382e-02 9.512889724557438420e-02 1.260985888707135683e-01 1.554829053809727302e-01 1.817444531603782942e-01 2.034660913258194426e-01 2.193244424017130878e-01 2.281319687095034743e-01 2.289164780498061658e-01 2.210465057541977363e-01 2.044526283708498759e-01 1.801027845993503629e-01 1.512249055597614800e-01 1.265176401037265141e-01 1.239648597039936934e-01 1.572987338864628160e-01 2.185523876251065367e-01 2.956512897301128429e-01 3.814462296062941515e-01 4.714743996581003405e-01 5.622762603302012829e-01 6.507900273774560596e-01 7.341753297379440824e-01 8.097954817699042351e-01 8.752603407147874215e-01 9.284905669865728406e-01 9.677849365422624972e-01 9.918805944809163666e-01 1.000000000000000000e+00 9.918805944809163666e-01 9.677849365422624972e-01 9.284905669865728406e-01 8.752603407147874215e-01 8.097954817699042351e-01 7.341753297379440824e-01 6.507900273774560596e-01 5.622762603302012829e-01 4.714743996581003960e-01 3.814462296062941515e-01 2.956512897301128429e-01 2.185523876251066200e-01 1.572987338864628160e-01 1.239648597039935823e-01 1.265176401037265419e-01 1.512249055597614245e-01 1.801027845993503629e-01 2.044526283708498759e-01 2.210465057541976530e-01 2.289164780498061658e-01 2.281319687095034188e-01 2.193244424017131711e-01 2.034660913258194426e-01 1.817444531603783497e-01 1.554829053809726747e-01 1.260985888707135683e-01 9.512889724557443971e-02 6.449779490937333770e-02 3.809425803213407902e-02 2.912105874824682389e-02 4.516351585642286448e-02 6.750146053341873897e-02 8.860649833000631970e-02 1.066558230892835635e-01 1.210045784418872228e-01 1.314085771613603404e-01 1.378384559891995542e-01 1.404112504014594642e-01 1.393530598557393974e-01 1.349720989586748743e-01 1.276362675287500414e-01 1.177534880114339960e-01 1.057543557209479901e-01 9.207709410862133237e-02 7.715503089369316059e-02 6.140721280540747257e-02 4.523444399690537687e-02 2.903303963199125107e-02 1.335248797658269981e-02 5.373423349799008771e-03 1.841608167416065520e-02 3.210627171730048857e-02 4.485568040964394571e-02 5.644442152732202789e-02 6.676829384495869268e-02 7.577188599342893349e-02 8.343414829224654605e-02 8.976178252228458887e-02 9.478451806866179663e-02 9.855105705844646735e-02 1.011253929473901053e-01 1.025834362364772545e-01 1.030099426091448528e-01 1.024957521771117930e-01 1.011353469013261813e-01 9.902472727457801993e-02 9.625960279273222675e-02 9.293388500658816831e-02 8.913846753928543476e-02 8.496027451731848201e-02 8.048155739945124509e-02 7.577942016494527977e-02 7.092555423273889936e-02 6.598616738351976985e-02 6.102209549952409412e-02
6.070500657764358460e-02 6.564137997816231473e-02 7.055196877813202372e-02 7.537624873873363662e-02 8.004836833157215337e-02 8.449704061206571304e-02 8.864561699070268308e-02 9.241235388038834819e-02 9.571088772596426930e-02 9.845093680067297515e-02 1.005392495419767940e-01 1.018808191556463960e-01 1.023803827350312362e-01 1.019442201877881760e-01 1.004822638312246053e-01 9.791052373518109586e-02 9.415382722147562500e-02 8.914886467898347489e-02 8.284753155747411058e-02 7.522056804696952703e-02 6.626155466260452709e-02 5.599153586928234949e-02 4.446540903261948785e-02 3.178565964707009972e-02 1.816579123047169439e-02 5.160222971074479408e-03 1.331425612271828866e-02 2.892086003117350784e-02 4.502031291643335265e-02 6.108393788573462241e-02 7.672113874437772041e-02 9.153497734791793405e-02 1.051100041657387352e-01 1.170165380615108969e-01 1.268200960637842212e-01 1.340938706005227188e-01 1.384336849733590058e-01 1.394752299290263897e-01 1.369136020417071054e-01 1.305256151057517799e-01 1.201966669653143222e-01 1.059580980306295828e-01 8.805592147320889795e-02 6.713767768498815625e-02 4.503050857213571762e-02 2.920616387013893686e-02 3.801792304563052227e-02 6.411158795881462258e-02 9.445217399256546076e-02 1.251487675621291706e-01 1.542806757547637575e-01 1.803186477745638006e-01 2.018555410188421773e-01 2.175783538133941875e-01 2.263092415746583153e-01 2.270839025035406022e-01 2.192753933679069678e-01 2.028126711498362267e-01 1.786498696418229171e-01 1.499738830242839660e-01 1.253827893499415425e-01 1.227059405508261480e-01 1.556435821583652679e-01 2.163157995501396869e-01 2.927153506934335736e-01 3.777386490229887039e-01 4.669575376924427479e-01 5.569421105526356497e-01 6.446578877997323209e-01 7.272902626448441987e-01 8.022266645815870900e-01 8.670989148440461092e-01 9.198468405374261581e-01 9.587849322311379208e-01 9.826620173343915132e-01 9.907077545087912274e-01 9.826620173343915132e-01 9.587849322311379208e-01 9.198468405374259360e-01 8.670989148440458871e-01 8.022266645815872010e-01 7.272902626448440877e-01 6.446578877997324319e-01 5.569421105526356497e-01 4.669575376924427479e-01 3.777386490229887039e-01 2.927153506934335181e-01 2.163157995501397146e-01 1.556435821583652124e-01 1.227059405508261480e-01 1.253827893499414869e-01 1.499738830242839660e-01 1.786498696418228616e-01 2.028126711498361712e-01 2.192753933679069678e-01 2.270839025035406300e-01 2.263092415746582320e-01 2.175783538133941875e-01 2.018555410188421495e-01 1.803186477745638006e-01 1.542806757547637575e-01 1.251487675621291706e-01 9.445217399256543300e-02 6.411158795881460870e-02 3.801792304563052227e-02 2.920616387013891257e-02 4.503050857213569680e-02 6.713767768498814237e-02 8.805592147320891183e-02 1.059580980306295273e-01 1.201966669653142944e-01 1.305256151057517799e-01 1.369136020417070498e-01 1.394752299290263342e-01 1.384336849733590058e-01 1.340938706005226910e-01 1.268200960637842767e-01 1.170165380615108969e-01 1.051100041657387490e-01 9.153497734791794793e-02 7.672113874437770653e-02 6.108393788573462241e-02 4.502031291643335265e-02 2.892086003117350090e-02 1.331425612271830601e-02 5.160222971074488081e-03 1.816579123047169092e-02 3.178565964707009278e-02 4.446540903261950867e-02 5.599153586928234255e-02 6.626155466260449933e-02 7.522056804696955479e-02 8.284753155747411058e-02 8.914886467898347489e-02 9.415382722147562500e-02 9.791052373518110974e-02 1.004822638312245636e-01 1.019442201877881482e-01 1.023803827350312362e-01 1.018808191556463960e-01 1.005392495419768356e-01 9.845093680067296127e-02 9.571088772596432481e-02 9.241235388038836207e-02 8.864561699070266920e-02 8.449704061206569916e-02 8.004836833157215337e-02 7.537624873873363662e-02 7.055196877813200984e-02 6.564137997816230086e-02 6.070500657764358460e-02
5.976357711117286087e-02 6.461758533067318844e-02 6.944254440677954943e-02 7.417885950100525094e-02 7.876174091604408456e-02 8.312110677563862293e-02 8.718166483070154127e-02 9.086318376581956069e-02 9.408096886044557683e-02 9.674655967211827357e-02 9.876866872955498977e-02 1.000543801195246940e-01 1.005106253177401598e-01 1.000459506111352342e-01 9.857258596429596675e-02 9.600881927490319268e-02 9.228167299277870161e-02 8.732987308058272335e-02 8.110709611225949689e-02 7.358548701139312753e-02 6.475948278028845206e-02 5.465014789421023672e-02 4.331092971389904206e-02 3.083940155182904666e-02 1.743052721555485990e-02 4.531569424420107614e-03 1.321164305209342194e-02 2.858965759203605309e-02 4.438371913984989758e-02 6.012191414941366746e-02 7.542982437385988004e-02 8.992176198791863861e-02 1.031928733568314577e-01 1.148242684159254956e-01 1.243925533455337434e-01 1.314821584335042204e-01 1.357000241878521529e-01 1.366925005558768114e-01 1.341645173337090435e-01 1.279015466240834287e-01 1.177962325012153894e-01 1.038858313932427557e-01 8.642186169763589609e-02 6.605990974299258411e-02 4.463922642858069584e-02 2.945886524087786354e-02 3.780237029364489493e-02 6.297694295803292486e-02 9.245320392730908832e-02 1.223377916154146650e-01 1.507196625111847377e-01 1.760935576190251206e-01 1.970818955678871331e-01 2.124023987793091928e-01 2.209059476165286251e-01 2.216516398909638141e-01 2.140259689019802236e-01 1.979531671339224974e-01 1.743466010834598401e-01 1.462717291592169067e-01 1.220279640354461070e-01 1.189829082942389787e-01 1.507420922172294786e-01 2.096877529558912878e-01 2.840121768302771299e-01 3.667465365858208481e-01 4.535651987076674274e-01 5.411260237281003693e-01 6.264754349069807660e-01 7.068751777391230062e-01 7.797841510289889033e-01 8.428992709449084630e-01 8.942171688677746921e-01 9.320989082192878694e-01 9.553279384794066686e-01 9.631552546903310308e-01 9.553279384794066686e-01 9.320989082192879804e-01 8.942171688677746921e-01 8.428992709449084630e-01 7.797841510289890143e-01 7.068751777391231172e-01 6.264754349069806549e-01 5.411260237281003693e-01 4.535651987076673164e-01 3.667465365858208481e-01 2.840121768302770189e-01 2.096877529558912601e-01 1.507420922172294786e-01 1.189829082942390065e-01 1.220279640354461903e-01 1.462717291592169622e-01 1.743466010834598678e-01 1.979531671339224697e-01 2.140259689019801959e-01 2.216516398909638141e-01 2.209059476165286251e-01 2.124023987793091373e-01 1.970818955678871887e-01 1.760935576190251484e-01 1.507196625111847099e-01 1.223377916154146650e-01 9.245320392730907444e-02 6.297694295803296649e-02 3.780237029364486023e-02 2.945886524087786007e-02 4.463922642858069584e-02 6.605990974299258411e-02 8.642186169763589609e-02 1.038858313932427557e-01 1.177962325012154171e-01 1.279015466240834564e-01 1.341645173337090158e-01 1.366925005558768114e-01 1.357000241878521252e-01 1.314821584335041926e-01 1.243925533455337434e-01 1.148242684159254678e-01 1.031928733568313883e-01 8.992176198791863861e-02 7.542982437385986616e-02 6.012191414941369522e-02 4.438371913984989758e-02 2.858965759203604268e-02 1.321164305209341500e-02 4.531569424420105012e-03 1.743052721555484255e-02 3.083940155182906401e-02 4.331092971389900043e-02 5.465014789421022284e-02 6.475948278028845206e-02 7.358548701139314141e-02 8.110709611225951077e-02 8.732987308058272335e-02 9.228167299277868774e-02 9.600881927490317880e-02 9.857258596429596675e-02 1.000459506111352204e-01 1.005106253177401598e-01 1.000543801195246940e-01 9.876866872955500365e-02 9.674655967211828744e-02 9.408096886044554907e-02 9.086318376581958844e-02 8.718166483070156902e-02 8.312110677563860905e-02 7.876174091604409844e-02 7.417885950100523706e-02 6.944254440677956330e-02 6.461758533067313293e-02 5.976357711117286087e-02
5.822717335175919134e-02 6.294631471745081031e-02 6.763107801511042405e-02 7.222339884689918388e-02 7.666023408124590655e-02 8.087348243856824770e-02 8.479007954459112650e-02 8.833227687409789253e-02 9.141811840033389758e-02 9.396213146597791332e-02 9.587624960166099553e-02 9.707098481868886575e-02 9.745686529268583753e-02 9.694615128867843656e-02 9.545483760743116164e-02 9.290494476983442163e-02 8.922709379101462224e-02 8.436335137229461489e-02 7.827032549156227870e-02 7.092249097963979065e-02 6.231574733839356089e-02 5.247131720980736935e-02 4.144055404780417479e-02 2.931368939777510840e-02 1.625720091997893274e-02 3.519581387129618651e-03 1.307848503149901948e-02 2.805484730914457533e-02 4.334180642730470212e-02 5.854434163700555915e-02 7.331192667634452154e-02 8.727651784223450226e-02 1.000502904018883282e-01 1.112318559071064084e-01 1.204158704247240280e-01 1.272050840119573201e-01 1.312245734164818045e-01 1.321380867228342526e-01 1.296666160217753716e-01 1.236098005985790532e-01 1.138721905162364545e-01 1.005008574023550649e-01 8.375658535588036135e-02 6.430831088593867706e-02 4.401230689602629587e-02 2.987140561501897690e-02 3.748699963267297652e-02 6.116589410242506686e-02 8.922565177389804592e-02 1.177808436475192289e-01 1.449362060343458714e-01 1.692250709976883816e-01 1.893177053380763475e-01 2.039817110417525836e-01 2.121146763789729106e-01 2.128138038096895612e-01 2.054875593099220743e-01 1.900527420742927076e-01 1.673569081563550942e-01 1.402686735413990193e-01 1.165998567187323531e-01 1.129543907211585374e-01 1.427830682116304761e-01 1.989096206554402113e-01 2.698510961412481368e-01 3.488562144281912025e-01 4.317654943645792276e-01 5.153793458260096383e-01 5.968757106960095316e-01 6.736404978801870946e-01 7.432488429034723731e-01 8.035035343396754737e-01 8.524935908645064897e-01 8.886558209661149510e-01 9.108299814165884412e-01 9.183017668814705825e-01 9.108299814165883301e-01 8.886558209661149510e-01 8.524935908645063787e-01 8.035035343396758067e-01 7.432488429034721511e-01 6.736404978801868726e-01 5.968757106960094205e-01 5.153793458260098603e-01 4.317654943645792831e-01 3.488562144281911470e-01 2.698510961412481368e-01 1.989096206554402668e-01 1.427830682116305039e-01 1.129543907211584819e-01 1.165998567187323254e-01 1.402686735413990471e-01 1.673569081563550665e-01 1.900527420742927631e-01 2.054875593099221021e-01 2.128138038096895612e-01 2.121146763789729106e-01 2.039817110417525559e-01 1.893177053380763475e-01 1.692250709976883261e-01 1.449362060343458436e-01 1.177808436475192150e-01 8.922565177389805979e-02 6.116589410242503910e-02 3.748699963267299040e-02 2.987140561501891098e-02 4.401230689602629587e-02 6.430831088593862155e-02 8.375658535588037523e-02 1.005008574023550788e-01 1.138721905162364129e-01 1.236098005985790532e-01 1.296666160217753438e-01 1.321380867228342804e-01 1.312245734164818045e-01 1.272050840119573201e-01 1.204158704247240558e-01 1.112318559071064084e-01 1.000502904018883144e-01 8.727651784223446063e-02 7.331192667634449378e-02 5.854434163700555915e-02 4.334180642730468824e-02 2.805484730914459615e-02 1.307848503149901948e-02 3.519581387129621687e-03 1.625720091997893621e-02 2.931368939777509799e-02 4.144055404780418173e-02 5.247131720980736935e-02 6.231574733839356089e-02 7.092249097963979065e-02 7.827032549156229257e-02 8.436335137229462877e-02 8.922709379101462224e-02 9.290494476983443550e-02 9.545483760743116164e-02 9.694615128867846432e-02 9.745686529268583753e-02 9.707098481868890738e-02 9.587624960166098165e-02 9.396213146597791332e-02 9.141811840033389758e-02 8.833227687409789253e-02 8.479007954459112650e-02 8.087348243856824770e-02 7.666023408124590655e-02 7.222339884689919776e-02 6.763107801511042405e-02 6.294631471745082418e-02 5.822717335175919134e-02
5.614427059394960090e-02 6.067956634844189762e-02 6.517325238149342115e-02 6.956936744634850678e-02 7.380726470952531093e-02 7.782155720075061012e-02 8.154223112861680445e-02 8.489493527034001896e-02 8.780145889435510276e-02 9.018041321149949940e-02 9.194813240875662763e-02 9.301980999771652936e-02 9.331088451440455733e-02 9.273868548862429506e-02 9.122434598812230455e-02 8.869498188148713935e-02 8.508613027833057674e-02 8.034443062706619898e-02 7.443052244411116347e-02 6.732212589253729063e-02 5.901727264853998123e-02 4.953769112017131215e-02 3.893254178953777650e-02 2.728379102684082985e-02 1.472470228611894721e-02 2.175410984752138791e-03 1.296309549283609745e-02 2.734027451230264943e-02 4.192238347127132114e-02 5.638927539544811435e-02 7.041807600776611720e-02 8.366329758402300809e-02 9.575970336843553365e-02 1.063294330109811892e-01 1.149915358390300735e-01 1.213735759443061307e-01 1.251252234776242811e-01 1.259338401130968566e-01 1.235422478679205072e-01 1.177693959609828755e-01 1.085361720583825074e-01 9.590331785023270550e-02 8.014477263043673361e-02 6.194788838646721196e-02 4.318556759963988051e-02 3.043113214273884815e-02 3.713403485927197628e-02 5.879870026069462796e-02 8.492592641919123608e-02 1.116691304792567230e-01 1.371554632165133958e-01 1.599695980493734127e-01 1.788459034507196010e-01 1.926190888500481091e-01 2.002497334246449434e-01 2.008865447626542733e-01 1.939678810734080383e-01 1.794010389993631049e-01 1.579458446652480808e-01 1.322068791528899501e-01 1.093348178980707297e-01 1.048764884266275010e-01 1.320710656811987793e-01 1.843712963408893624e-01 2.507325863333516591e-01 3.246933459345260342e-01 4.023169378197368751e-01 4.805956831250628447e-01 5.568848430778416958e-01 6.287378200332587319e-01 6.938865787899530790e-01 7.502767590150947186e-01 7.961220331814274909e-01 8.299614053866897212e-01 8.507105997713172441e-01 8.577021249679251946e-01 8.507105997713173551e-01 8.299614053866897212e-01 7.961220331814276019e-01 7.502767590150947186e-01 6.938865787899530790e-01 6.287378200332585099e-01 5.568848430778416958e-01 4.805956831250628447e-01 4.023169378197367640e-01 3.246933459345259787e-01 2.507325863333517146e-01 1.843712963408893069e-01 1.320710656811987793e-01 1.048764884266274455e-01 1.093348178980707713e-01 1.322068791528900333e-01 1.579458446652480252e-01 1.794010389993631327e-01 1.939678810734080106e-01 2.008865447626542733e-01 2.002497334246449434e-01 1.926190888500481369e-01 1.788459034507195455e-01 1.599695980493733849e-01 1.371554632165133680e-01 1.116691304792567091e-01 8.492592641919122221e-02 5.879870026069463490e-02 3.713403485927195546e-02 3.043113214273878916e-02 4.318556759963990133e-02 6.194788838646721196e-02 8.014477263043671973e-02 9.590331785023267774e-02 1.085361720583825074e-01 1.177693959609828755e-01 1.235422478679204794e-01 1.259338401130968843e-01 1.251252234776242811e-01 1.213735759443061030e-01 1.149915358390300596e-01 1.063294330109812030e-01 9.575970336843553365e-02 8.366329758402298034e-02 7.041807600776613107e-02 5.638927539544811435e-02 4.192238347127129339e-02 2.734027451230268413e-02 1.296309549283611133e-02 2.175410984752143995e-03 1.472470228611893507e-02 2.728379102684082985e-02 3.893254178953777650e-02 4.953769112017130521e-02 5.901727264854000898e-02 6.732212589253729063e-02 7.443052244411113572e-02 8.034443062706619898e-02 8.508613027833054898e-02 8.869498188148713935e-02 9.122434598812227680e-02 9.273868548862428118e-02 9.331088451440454345e-02 9.301980999771652936e-02 9.194813240875662763e-02 9.018041321149949940e-02 8.780145889435510276e-02 8.489493527034001896e-02 8.154223112861681833e-02 7.782155720075061012e-02 7.380726470952529705e-02 6.956936744634849290e-02 6.517325238149342115e-02 6.067956634844188374e-02 5.614427059394960784e-02
5.358180749280698485e-02 5.788903334993929228e-02 6.214572959749161546e-02 6.629857003304771845e-02 7.028990415591625240e-02 7.405773426273146165e-02 7.753585179556636564e-02 8.065413979042265757e-02 8.333905230675285603e-02 8.551428403316035931e-02 8.710164413190807364e-02 8.802214792480708705e-02 8.819733825452501230e-02 8.755084523448868061e-02 8.601018854900598087e-02 8.350882039335891238e-02 7.998839947362183789e-02 7.540127717889857917e-02 6.971316613833861142e-02 6.290594910557886776e-02 5.498057317982704695e-02 4.595996317137647502e-02 3.589188885507921256e-02 2.485179912341216324e-02 1.294655209350640580e-02 5.660050490604611644e-04 1.291657487389440660e-02 2.647591548446270177e-02 4.016307318913370228e-02 5.370893918176144338e-02 6.681774602164664012e-02 7.916973176399605405e-02 9.042671967829325752e-02 1.002395249481584510e-01 1.082571288035337753e-01 1.141376348346028191e-01 1.175610305819813489e-01 1.182438289379012936e-01 1.159558607746595110e-01 1.105400745842333443e-01 1.019378660422066846e-01 9.022748436599756228e-02 7.570006859157091261e-02 5.906577218471465579e-02 4.220523853591289648e-02 3.112088526666614494e-02 3.682257915019995081e-02 5.604345705964917934e-02 7.977384624956104786e-02 1.042693329609715308e-01 1.276890495845015294e-01 1.486797954962563173e-01 1.660536886124269196e-01 1.787272180681296618e-01 1.857379641350328237e-01 1.862977912271215064e-01 1.798820397854770659e-01 1.663872901591247067e-01 1.464679413358926929e-01 1.224086379776615080e-01 1.005471914489472485e-01 9.509112462830043855e-02 1.190118673054955112e-01 1.665933109608768170e-01 2.273266158404091408e-01 2.950968465952630848e-01 3.662374375349097266e-01 4.379747273520288586e-01 5.078806793722943080e-01 5.737135481750783583e-01 6.333971555314905633e-01 6.850519060530053661e-01 7.270439700641857517e-01 7.580373683586494327e-01 7.770407518630546573e-01 7.834438920351631808e-01 7.770407518630546573e-01 7.580373683586493216e-01 7.270439700641856406e-01 6.850519060530054771e-01 6.333971555314904522e-01 5.737135481750782473e-01 5.078806793722945301e-01 4.379747273520289697e-01 3.662374375349097266e-01 2.950968465952630293e-01 2.273266158404091408e-01 1.665933109608767615e-01 1.190118673054954279e-01 9.509112462830021650e-02 1.005471914489472762e-01 1.224086379776614525e-01 1.464679413358926929e-01 1.663872901591247067e-01 1.798820397854770659e-01 1.862977912271213954e-01 1.857379641350328237e-01 1.787272180681296896e-01 1.660536886124269473e-01 1.486797954962563451e-01 1.276890495845015294e-01 1.042693329609714753e-01 7.977384624956107562e-02 5.604345705964917934e-02 3.682257915019997163e-02 3.112088526666609983e-02 4.220523853591289648e-02 5.906577218471464191e-02 7.570006859157091261e-02 9.022748436599756228e-02 1.019378660422066846e-01 1.105400745842333443e-01 1.159558607746594971e-01 1.182438289379012381e-01 1.175610305819813489e-01 1.141376348346028191e-01 1.082571288035337614e-01 1.002395249481584927e-01 9.042671967829328528e-02 7.916973176399608181e-02 6.681774602164661236e-02 5.370893918176144338e-02 4.016307318913370228e-02 2.647591548446269136e-02 1.291657487389440660e-02 5.660050490604615981e-04 1.294655209350641101e-02 2.485179912341218059e-02 3.589188885507919868e-02 4.595996317137647502e-02 5.498057317982705389e-02 6.290594910557888164e-02 6.971316613833861142e-02 7.540127717889852366e-02 7.998839947362185177e-02 8.350882039335891238e-02 8.601018854900596700e-02 8.755084523448872225e-02 8.819733825452504006e-02 8.802214792480708705e-02 8.710164413190808752e-02 8.551428403316037319e-02 8.333905230675284215e-02 8.065413979042265757e-02 7.753585179556637952e-02 7.405773426273146165e-02 7.028990415591623853e-02 6.629857003304771845e-02 6.214572959749161546e-02 5.788903334993929228e-02 5.358180749280697097e-02
5.062438442073699529e-02 5.466512970969234636e-02 5.864499472640515021e-02 6.251376531326788277e-02 6.621732188343662506e-02 6.969765471918183686e-02 7.289302784124586376e-02 7.573829693664572982e-02 7.816539054292820365e-02 8.010396571025474310e-02 8.148225000420306063e-02 8.222808111354931726e-02 8.227015352856117958e-02 8.153947873626885001e-02 7.997106109138089891e-02 7.750578591696144493e-02 7.409250945515891140e-02 6.969033211061223532e-02 6.427102733527542688e-02 5.782158949053643748e-02 5.034685825957091465e-02 4.187218641009855108e-02 3.244619680997247457e-02 2.214418711171845314e-02 1.107826835993695920e-02 1.232665889410332035e-03 1.297902308810153053e-02 2.549559227871990921e-02 3.811071252822031963e-02 5.056924209588055386e-02 6.259835548387079895e-02 7.390546698252412061e-02 8.418275052146494131e-02 9.311384120442850465e-02 1.003822548129331277e-01 1.056814626695117415e-01 1.087266431238872039e-01 1.092682227601219219e-01 1.071075649730156565e-01 1.021158298270569836e-01 9.425885917292252392e-02 8.363629739894869186e-02 7.056064663492120359e-02 5.576766423146469615e-02 4.112429966990302499e-02 3.191948901637342573e-02 3.663917288832282265e-02 5.311359559830949872e-02 7.405364627179886194e-02 9.592393584083441782e-02 1.169332970643055386e-01 1.358003464290918616e-01 1.514258046090959930e-01 1.628196278632889904e-01 1.691076925561817990e-01 1.695745677922584904e-01 1.637386664043983531e-01 1.514856825439353794e-01 1.333520810061132600e-01 1.112608650292752493e-01 9.061403486249337835e-02 8.401137175780953870e-02 1.040934579736716159e-01 1.462031677804738194e-01 2.004442235849696052e-01 2.610848714572060469e-01 3.247640071300552100e-01 3.889753143577309169e-01 4.515391301404055868e-01 5.104487475180470302e-01 5.638481839863050959e-01 6.100584317472035334e-01 6.476206827552760670e-01 6.753424286263075560e-01 6.923389568486799650e-01 6.980657464749829844e-01 6.923389568486797430e-01 6.753424286263076670e-01 6.476206827552760670e-01 6.100584317472034224e-01 5.638481839863052070e-01 5.104487475180469191e-01 4.515391301404055868e-01 3.889753143577308059e-01 3.247640071300551545e-01 2.610848714572059914e-01 2.004442235849695497e-01 1.462031677804739027e-01 1.040934579736715881e-01 8.401137175780953870e-02 9.061403486249339223e-02 1.112608650292752910e-01 1.333520810061132877e-01 1.514856825439353238e-01 1.637386664043983531e-01 1.695745677922584904e-01 1.691076925561818545e-01 1.628196278632890182e-01 1.514258046090959930e-01 1.358003464290918894e-01 1.169332970643055386e-01 9.592393584083443170e-02 7.405364627179893133e-02 5.311359559830947097e-02 3.663917288832280877e-02 3.191948901637342573e-02 4.112429966990305275e-02 5.576766423146470308e-02 7.056064663492118971e-02 8.363629739894866411e-02 9.425885917292257943e-02 1.021158298270569836e-01 1.071075649730156565e-01 1.092682227601219913e-01 1.087266431238872039e-01 1.056814626695117693e-01 1.003822548129331554e-01 9.311384120442849077e-02 8.418275052146496906e-02 7.390546698252412061e-02 6.259835548387079895e-02 5.056924209588055386e-02 3.811071252822032657e-02 2.549559227871991615e-02 1.297902308810155309e-02 1.232665889410312953e-03 1.107826835993696961e-02 2.214418711171844273e-02 3.244619680997249539e-02 4.187218641009856496e-02 5.034685825957092159e-02 5.782158949053645136e-02 6.427102733527542688e-02 6.969033211061224919e-02 7.409250945515891140e-02 7.750578591696148656e-02 7.997106109138085728e-02 8.153947873626883613e-02 8.227015352856122121e-02 8.222808111354935889e-02 8.148225000420311614e-02 8.010396571025474310e-02 7.816539054292817590e-02 7.573829693664574370e-02 7.289302784124584988e-02 6.969765471918186461e-02 6.621732188343663894e-02 6.251376531326789665e-02 5.864499472640515715e-02 5.466512970969234636e-02 5.062438442073699529e-02
4.737337078890392628e-02 5.111588611780835956e-02 5.478603028861093321e-02 5.833710653266119955e-02 6.171897763358005773e-02 6.487812564393777293e-02 6.775784743023782752e-02 7.029859033554149150e-02 7.243843549895261080e-02 7.411373802549731105e-02 7.525993358699324676e-02 7.581252031899432531e-02 7.570822313440707385e-02 7.488634483664464991e-02 7.329030473380293564e-02 7.086936096933679763e-02 6.758050787357745837e-02 6.339053529605583048e-02 5.827823575446890864e-02 5.223675498931264899e-02 4.527612705295552820e-02 3.742621196762555003e-02 2.874102409245994985e-02 1.930997695242882284e-02 9.332383218739420325e-03 3.136137781649156204e-03 1.316853223359277375e-02 2.443558557973870768e-02 3.582159275009744875e-02 4.705001940808478667e-02 5.786491428255709918e-02 6.800092388156395162e-02 7.718272033499662399e-02 8.512985936105652018e-02 9.156399607803886176e-02 9.621784035838372440e-02 9.884573929244792889e-02 9.923600227676873664e-02 9.722541362954784105e-02 9.271714877535297550e-02 8.570531826457193636e-02 7.631500914208524944e-02 6.488417623884583374e-02 5.217369882287444666e-02 3.999816787139510305e-02 3.280228615278935750e-02 3.666487493279725618e-02 5.025999227412993042e-02 6.811422625987965940e-02 8.705306480590165041e-02 1.053696557510715587e-01 1.218657593640806447e-01 1.355393593869033408e-01 1.455025435446441195e-01 1.509778545444691866e-01 1.513298059268255447e-01 1.461248847732551093e-01 1.352389554817368111e-01 1.190840738962152950e-01 9.919684666058317668e-02 7.995720397785106848e-02 7.210574892125272417e-02 8.786388064281513977e-02 1.239071796627601724e-01 1.710043610894030619e-01 2.238157161839974540e-01 2.793067859711317880e-01 3.352620069061638119e-01 3.897731496061430656e-01 4.410907188107048293e-01 4.875997808466872585e-01 5.278409129345331685e-01 5.605468867190520621e-01 5.846822201226108406e-01 5.994789009757722775e-01 6.044643119712292956e-01 5.994789009757722775e-01 5.846822201226110627e-01 5.605468867190520621e-01 5.278409129345331685e-01 4.875997808466872585e-01 4.410907188107049404e-01 3.897731496061431766e-01 3.352620069061637564e-01 2.793067859711317880e-01 2.238157161839974818e-01 1.710043610894028954e-01 1.239071796627601724e-01 8.786388064281515364e-02 7.210574892125268254e-02 7.995720397785098521e-02 9.919684666058321831e-02 1.190840738962152395e-01 1.352389554817367279e-01 1.461248847732551093e-01 1.513298059268255447e-01 1.509778545444691311e-01 1.455025435446441473e-01 1.355393593869033408e-01 1.218657593640806447e-01 1.053696557510716419e-01 8.705306480590160878e-02 6.811422625987963164e-02 5.025999227412990961e-02 3.666487493279728394e-02 3.280228615278933668e-02 3.999816787139507529e-02 5.217369882287443278e-02 6.488417623884584762e-02 7.631500914208524944e-02 8.570531826457197799e-02 9.271714877535304489e-02 9.722541362954784105e-02 9.923600227676875052e-02 9.884573929244797053e-02 9.621784035838372440e-02 9.156399607803886176e-02 8.512985936105650631e-02 7.718272033499662399e-02 6.800092388156396550e-02 5.786491428255709918e-02 4.705001940808478667e-02 3.582159275009749039e-02 2.443558557973869727e-02 1.316853223359275814e-02 3.136137781649167046e-03 9.332383218739420325e-03 1.930997695242883325e-02 2.874102409245994985e-02 3.742621196762553615e-02 4.527612705295555595e-02 5.223675498931266287e-02 5.827823575446892251e-02 6.339053529605583048e-02 6.758050787357745837e-02 7.086936096933676987e-02 7.329030473380293564e-02 7.488634483664466379e-02 7.570822313440710161e-02 7.581252031899431143e-02 7.525993358699323288e-02 7.411373802549729717e-02 7.243843549895261080e-02 7.029859033554146375e-02 6.775784743023782752e-02 6.487812564393777293e-02 6.171897763358005773e-02 5.833710653266119955e-02 5.478603028861094015e-02 5.111588611780834568e-02 4.737337078890392628e-02
4.394592005661508011e-02 4.736572939659900588e-02 5.070085214367407028e-02 5.390842166132247398e-02 5.694263063122861901e-02 5.975484076947615297e-02 6.229381374333769344e-02 6.450606669089543888e-02 6.633635836920254158e-02 6.772831316199999507e-02 6.862519029774694079e-02 6.897080485112076775e-02 6.871060555508561041e-02 6.779291228121644974e-02 6.617031351643294645e-02 6.380122185071084029e-02 6.065158473400197175e-02 5.669675185058750677e-02 5.192351806270626563e-02 4.633241716403938698e-02 3.994051968146025006e-02 3.278561162946488222e-02 2.493529646340658656e-02 1.652048513224078571e-02 7.992138680534032966e-03 5.064717227086516955e-03 1.347846424134248149e-02 2.333512830494962470e-02 3.336329232325559863e-02 4.324675098348089441e-02 5.274097887064160134e-02 6.160713640706969724e-02 6.960357913026128662e-02 7.648789570370718993e-02 8.202251094975095136e-02 8.598231548418087955e-02 8.816396204700928385e-02 8.839691371704287703e-02 8.655677701664545032e-02 8.258234474021251825e-02 7.649994406178238504e-02 6.846444374645895004e-02 5.884270701349231247e-02 4.841394527392654107e-02 3.888008567713179681e-02 3.374165505027341277e-02 3.696043957046640793e-02 4.775223338238033383e-02 6.236458513986662539e-02 7.815701112384487725e-02 9.356856443681051128e-02 1.075027023101760709e-01 1.190632763307717251e-01 1.274709092709738201e-01 1.320505086267226014e-01 1.322515523408548943e-01 1.276926080301719890e-01 1.182422499393320503e-01 1.041884741585573232e-01 8.667639474570437708e-02 6.902396307330205261e-02 5.988501767929716585e-02 7.090813934930431661e-02 1.004593846205888569e-01 1.399991606246595299e-01 1.845484274205700381e-01 2.314035679976905180e-01 2.786526090888630236e-01 3.246728168465388698e-01 3.679856777120651956e-01 4.072302709381197539e-01 4.411785399345365954e-01 4.687650748921009525e-01 4.891197813466452438e-01 5.015975431992459876e-01 5.058014564949753211e-01 5.015975431992462097e-01 4.891197813466451327e-01 4.687650748921010635e-01 4.411785399345363734e-01 4.072302709381198649e-01 3.679856777120651956e-01 3.246728168465389808e-01 2.786526090888630236e-01 2.314035679976904902e-01 1.845484274205701491e-01 1.399991606246595299e-01 1.004593846205889263e-01 7.090813934930435825e-02 5.988501767929711034e-02 6.902396307330199710e-02 8.667639474570432156e-02 1.041884741585572538e-01 1.182422499393319948e-01 1.276926080301719613e-01 1.322515523408547833e-01 1.320505086267225459e-01 1.274709092709737368e-01 1.190632763307716974e-01 1.075027023101760848e-01 9.356856443681048352e-02 7.815701112384494664e-02 6.236458513986663926e-02 4.775223338238033383e-02 3.696043957046640099e-02 3.374165505027340584e-02 3.888008567713177599e-02 4.841394527392656189e-02 5.884270701349227778e-02 6.846444374645893616e-02 7.649994406178239892e-02 8.258234474021253213e-02 8.655677701664545032e-02 8.839691371704284928e-02 8.816396204700928385e-02 8.598231548418085179e-02 8.202251094975093748e-02 7.648789570370717605e-02 6.960357913026128662e-02 6.160713640706971111e-02 5.274097887064158746e-02 4.324675098348090135e-02 3.336329232325560556e-02 2.333512830494960041e-02 1.347846424134248842e-02 5.064717227086518690e-03 7.992138680534058987e-03 1.652048513224077184e-02 2.493529646340659003e-02 3.278561162946490998e-02 3.994051968146025700e-02 4.633241716403940086e-02 5.192351806270626563e-02 5.669675185058748595e-02 6.065158473400199257e-02 6.380122185071084029e-02 6.617031351643296033e-02 6.779291228121646362e-02 6.871060555508561041e-02 6.897080485112075388e-02 6.862519029774691304e-02 6.772831316200000895e-02 6.633635836920256934e-02 6.450606669089545275e-02 6.229381374333767957e-02 5.975484076947618073e-02 5.694263063122858431e-02 5.390842166132246704e-02 5.070085214367406334e-02 4.736572939659900588e-02 4.394592005661510786e-02
4.047369313809982827e-02 4.355397777134600856e-02 4.653677192187995887e-02 4.938323263396394297e-02 5.205210082650781750e-02 5.449986534320108017e-02 5.668103221244309708e-02 5.854850202563149225e-02 6.005406017681926001e-02 6.114898540398427257e-02 6.178478194643305388e-02 6.191403990248321720e-02 6.149142725860710923e-02 6.047481590878443780e-02 5.882654345755904818e-02 5.651481413051746838e-02 5.351524896050817437e-02 4.981261552292133576e-02 4.540282187954358672e-02 4.029540963139768839e-02 3.451723223680502189e-02 2.811956555929219503e-02 2.119757675941678562e-02 1.397069294474792209e-02 7.362056108347936161e-03 6.946767283824299526e-03 1.388519686638352117e-02 2.223962031011905358e-02 3.081897100988169325e-02 3.927482292154949040e-02 4.737211732137119879e-02 5.489793025514979469e-02 6.164486286269084403e-02 6.740983274408936243e-02 7.199782535537312123e-02 7.522807906953145329e-02 7.694205088770357526e-02 7.701320350549391291e-02 7.535923716482514911e-02 7.195839558915237411e-02 6.687372070560911042e-02 6.029456513168357512e-02 5.261811934532015927e-02 4.462372052323958921e-02 3.781667879083139283e-02 3.470745640810877358e-02 3.755296978524699097e-02 4.584316912581686693e-02 5.725432049316415278e-02 6.981353949696525452e-02 8.219540540945000084e-02 9.343861150755337908e-02 1.027659564352706584e-01 1.095130373712817212e-01 1.131113631729989549e-01 1.130988969066007016e-01 1.091498313942004805e-01 1.011300387514452032e-01 8.921161855743559022e-02 7.416572150524410045e-02 5.826737351309654173e-02 4.789858497258424330e-02 5.382860771625933016e-02 7.662955539254251436e-02 1.084639228110376441e-01 1.446133915444202667e-01 1.826881931678456528e-01 2.210824375181764390e-01 2.584643884970693750e-01 2.936321248406476014e-01 3.254839137590611609e-01 3.530276517681916748e-01 3.754036529592177374e-01 3.919103507988044854e-01 4.020278269000291393e-01 4.054362960392386417e-01 4.020278269000290283e-01 3.919103507988044854e-01 3.754036529592177374e-01 3.530276517681916748e-01 3.254839137590611053e-01 2.936321248406477125e-01 2.584643884970693750e-01 2.210824375181764112e-01 1.826881931678457083e-01 1.446133915444201279e-01 1.084639228110376996e-01 7.662955539254255599e-02 5.382860771625945506e-02 4.789858497258417391e-02 5.826737351309652785e-02 7.416572150524415596e-02 8.921161855743543756e-02 1.011300387514452032e-01 1.091498313942004805e-01 1.130988969066007155e-01 1.131113631729989688e-01 1.095130373712817351e-01 1.027659564352705890e-01 9.343861150755343459e-02 8.219540540945001472e-02 6.981353949696529615e-02 5.725432049316414584e-02 4.584316912581689468e-02 3.755296978524695628e-02 3.470745640810875277e-02 3.781667879083134426e-02 4.462372052323955451e-02 5.261811934532020091e-02 6.029456513168354737e-02 6.687372070560909654e-02 7.195839558915241574e-02 7.535923716482519075e-02 7.701320350549391291e-02 7.694205088770360301e-02 7.522807906953148105e-02 7.199782535537316286e-02 6.740983274408933468e-02 6.164486286269084403e-02 5.489793025514979469e-02 4.737211732137121961e-02 3.927482292154950427e-02 3.081897100988168631e-02 2.223962031011906051e-02 1.388519686638352117e-02 6.946767283824286515e-03 7.362056108347942232e-03 1.397069294474788392e-02 2.119757675941680644e-02 2.811956555929220197e-02 3.451723223680505659e-02 4.029540963139767451e-02 4.540282187954358672e-02 4.981261552292136352e-02 5.351524896050816743e-02 5.651481413051746838e-02 5.882654345755902736e-02 6.047481590878443086e-02 6.149142725860712311e-02 6.191403990248321720e-02 6.178478194643306776e-02 6.114898540398430032e-02 6.005406017681928776e-02 5.854850202563147143e-02 5.668103221244309015e-02 5.449986534320108711e-02 5.205210082650781056e-02 4.938323263396394991e-02 4.653677192187997275e-02 4.355397777134599469e-02 4.047369313809984909e-02
3.710064269702650908e-02 3.983246480398718037e-02 4.245385826082215958e-02 4.493004597929632637e-02 4.722437618759846301e-02 4.929854287303567228e-02 5.111289517460436416e-02 5.262683848300227923e-02 5.379933096177199475e-02 5.458947940052779474e-02 5.495723803418864351e-02 5.486421348296737638e-02 5.427457867077092185e-02 5.315609915415354242e-02 5.148127812417030436e-02 4.922863439779408268e-02 4.638414776400110601e-02 4.294295464878439966e-02 3.891149823358518167e-02 3.431066047670477265e-02 2.918136163496571484e-02 2.359740192644666987e-02 1.770412423128188070e-02 1.187690334117233980e-02 7.571346919522197599e-03 8.727764738020008656e-03 1.436335888290819415e-02 2.120683094163639329e-02 2.829488756768857097e-02 3.527773035856828637e-02 4.193375602494356369e-02 4.807658885707277036e-02 5.353353763966454265e-02 5.814165348593329508e-02 6.174972881159503796e-02 6.422309042898768916e-02 6.545031474196195964e-02 6.535188168429507949e-02 6.389147923478355473e-02 6.109172516919300633e-02 5.705813773154439633e-02 5.201935723753607632e-02 4.639895510975166476e-02 4.093872509441401353e-02 3.684423020764687057e-02 3.566738898884506265e-02 3.842809055175396699e-02 4.471713944123562046e-02 5.322172906302890388e-02 6.265162930017637022e-02 7.200678748613197067e-02 8.051176472572230125e-02 8.753159412015065755e-02 9.252765358333714385e-02 9.504373894143590407e-02 9.471036052818145035e-02 9.126201897829745724e-02 8.457001540428582542e-02 7.470840358459340802e-02 6.211849478354641158e-02 4.812761058058877967e-02 3.675665280318900913e-02 3.724338654276392047e-02 5.317388740110318840e-02 7.747064087689910228e-02 1.054238334199125438e-01 1.349120016509956776e-01 1.646306512759843910e-01 1.935384328267421294e-01 2.207089233953619112e-01 2.452978572640736321e-01 2.665470675767099284e-01 2.838005789835774673e-01 2.965235687506596607e-01 3.043199270244744126e-01 3.069461081921621148e-01 3.043199270244744126e-01 2.965235687506596607e-01 2.838005789835774673e-01 2.665470675767098174e-01 2.452978572640736321e-01 2.207089233953618834e-01 1.935384328267421017e-01 1.646306512759845575e-01 1.349120016509955389e-01 1.054238334199125576e-01 7.747064087689910228e-02 5.317388740110318840e-02 3.724338654276399679e-02 3.675665280318900219e-02 4.812761058058882130e-02 6.211849478354642545e-02 7.470840358459338026e-02 8.457001540428579767e-02 9.126201897829742948e-02 9.471036052818142259e-02 9.504373894143590407e-02 9.252765358333708834e-02 8.753159412015068530e-02 8.051176472572234288e-02 7.200678748613201230e-02 6.265162930017634246e-02 5.322172906302888307e-02 4.471713944123559270e-02 3.842809055175392535e-02 3.566738898884507653e-02 3.684423020764685669e-02 4.093872509441403434e-02 4.639895510975166476e-02 5.201935723753606244e-02 5.705813773154436858e-02 6.109172516919304102e-02 6.389147923478356861e-02 6.535188168429502398e-02 6.545031474196200127e-02 6.422309042898768916e-02 6.174972881159501714e-02 5.814165348593327426e-02 5.353353763966459122e-02 4.807658885707276342e-02 4.193375602494357757e-02 3.527773035856828637e-02 2.829488756768856750e-02 2.120683094163638635e-02 1.436335888290820109e-02 8.727764738020003452e-03 7.571346919522199334e-03 1.187690334117233806e-02 1.770412423128189458e-02 2.359740192644667681e-02 2.918136163496573912e-02 3.431066047670475183e-02 3.891149823358517473e-02 4.294295464878440660e-02 4.638414776400109907e-02 4.922863439779406880e-02 5.148127812417033211e-02 5.315609915415352160e-02 5.427457867077092185e-02 5.486421348296736944e-02 5.495723803418860881e-02 5.458947940052778086e-02 5.379933096177200169e-02 5.262683848300225842e-02 5.111289517460437110e-02 4.929854287303569310e-02 4.722437618759846994e-02 4.493004597929632637e-02 4.245385826082218039e-02 3.983246480398718037e-02 3.710064269702648132e-02
3.397838992289677063e-02 3.636091449720978835e-02 3.862030525587702851e-02 4.072570911786688175e-02 4.264494970491533588e-02 4.434480266871795862e-02 4.579134523223125225e-02 4.695038268846406931e-02 4.778795476836391470e-02 4.827092463549929879e-02 4.836765306799269831e-02 4.804876053621892629e-02 4.728798105202020735e-02 4.606311514483010794e-02 4.435709775012872808e-02 4.215921585784306036e-02 3.946655345566768558e-02 3.628583945541495603e-02 3.263611254329658318e-02 2.855324290436390272e-02 2.409917678175892489e-02 1.938483686591406172e-02 1.463891955473986192e-02 1.045016684227107091e-02 8.436931800236734461e-03 1.037813895738405254e-02 1.490276370650834431e-02 2.031502722316683857e-02 2.593097069755445280e-02 3.144049203399511966e-02 3.664601938379708629e-02 4.139060965429876976e-02 4.553729271366099840e-02 4.896405584951520062e-02 5.156471579170813363e-02 5.325267863854243888e-02 5.396671384945066902e-02 5.367879278533376625e-02 5.240474653017647422e-02 5.021938017159497530e-02 4.727891144888772545e-02 4.385468461054968514e-02 4.037959196785932681e-02 3.748975970096583149e-02 3.598620627892612500e-02 3.658727974059604315e-02 3.953011621792989344e-02 4.443755463778675113e-02 5.059624159104671171e-02 5.726544287954744850e-02 6.379930524759853949e-02 6.965396485414541983e-02 7.436764310400501010e-02 7.754570695625348509e-02 7.885537126443487033e-02 7.802815872601283342e-02 7.486837856591756213e-02 6.926821616112247004e-02 6.123565052924500457e-02 5.095964507224895468e-02 3.901469749691598154e-02 2.721362631358929807e-02 2.188219032040017789e-02 3.082273755135020443e-02 4.823604169450654983e-02 6.866415065197919998e-02 9.017900672324875855e-02 1.117858151977234732e-01 1.327368680401767587e-01 1.523781982405482960e-01 1.701169093923765308e-01 1.854216638695583563e-01 1.978332686817183272e-01 2.069776344614252805e-01 2.125778531123410919e-01 2.144637329936794623e-01 2.125778531123411197e-01 2.069776344614253083e-01 1.978332686817183272e-01 1.854216638695583286e-01 1.701169093923765030e-01 1.523781982405482682e-01 1.327368680401766754e-01 1.117858151977234732e-01 9.017900672324873079e-02 6.866415065197918610e-02 4.823604169450648044e-02 3.082273755135016627e-02 2.188219032040017789e-02 2.721362631358927031e-02 3.901469749691597461e-02 5.095964507224898937e-02 6.123565052924488661e-02 6.926821616112237290e-02 7.486837856591753437e-02 7.802815872601281955e-02 7.885537126443481482e-02 7.754570695625348509e-02 7.436764310400501010e-02 6.965396485414537819e-02 6.379930524759855337e-02 5.726544287954746237e-02 5.059624159104669089e-02 4.443755463778671644e-02 3.953011621792983793e-02 3.658727974059602928e-02 3.598620627892611112e-02 3.748975970096584537e-02 4.037959196785931987e-02 4.385468461054968514e-02 4.727891144888773933e-02 5.021938017159494755e-02 5.240474653017648810e-02 5.367879278533377319e-02 5.396671384945067595e-02 5.325267863854245276e-02 5.156471579170816139e-02 4.896405584951515899e-02 4.553729271366101922e-02 4.139060965429874200e-02 3.664601938379708629e-02 3.144049203399510578e-02 2.593097069755442852e-02 2.031502722316685591e-02 1.490276370650833564e-02 1.037813895738406121e-02 8.436931800236737930e-03 1.045016684227103622e-02 1.463891955473985325e-02 1.938483686591402702e-02 2.409917678175894917e-02 2.855324290436390966e-02 3.263611254329659705e-02 3.628583945541496297e-02 3.946655345566767170e-02 4.215921585784307424e-02 4.435709775012872808e-02 4.606311514483010100e-02 4.728798105202023511e-02 4.804876053621894710e-02 4.836765306799268443e-02 4.827092463549930573e-02 4.778795476836390083e-02 4.695038268846406238e-02 4.579134523223126613e-02 4.434480266871795168e-02 4.264494970491532894e-02 4.072570911786690256e-02 3.862030525587702851e-02 3.636091449720977448e-02 3.397838992289674981e-02
3.125665650267111378e-02 3.329759235868908623e-02 3.520328808137056231e-02 3.694647025176631128e-02 3.849909254209260556e-02 3.983265989192887740e-02 4.091861587008637641e-02 4.172879585904854666e-02 4.223594844721160341e-02 4.241432728629995069e-02 4.224035602877526663e-02 4.169337044349891164e-02 4.075644562341588367e-02 3.941732471884380057e-02 3.766948373034074288e-02 3.551340511125220673e-02 3.295821534742042480e-02 3.002402700033759975e-02 2.674576755848062301e-02 2.318041001436407442e-02 1.942266284119181091e-02 1.564346099981900676e-02 1.219138246010981197e-02 9.816852775432040670e-03 9.653817645140021567e-03 1.190032948842311908e-02 1.552169653760949140e-02 1.966944657321659934e-02 2.391095647476357278e-02 2.800700542664532125e-02 3.179743779873737963e-02 3.515950249745766754e-02 3.799365447319295180e-02 4.021990907375867091e-02 4.177886887553949186e-02 4.263535961922127610e-02 4.278408172500381551e-02 4.225738941035176582e-02 4.113570879809924641e-02 3.956110155433553710e-02 3.775323294339174435e-02 3.602232886748306384e-02 3.476262935088228478e-02 3.439648410291312047e-02 3.525241336693990535e-02 3.743138476118641755e-02 4.076958613702481860e-02 4.492225122935811221e-02 4.947945742997012647e-02 5.404037549280558267e-02 5.824193122936052042e-02 6.176430216290228203e-02 6.432962549229277738e-02 6.570069515114752845e-02 6.568135394673732530e-02 6.411847594936379013e-02 6.090504329560174346e-02 5.598399103192479992e-02 4.935312133784600097e-02 4.107335072708050844e-02 3.129092742993742210e-02 2.033792072427251588e-02 9.647584237958443595e-03 1.048894840047429229e-02 2.315106998578660147e-02 3.756879877660081885e-02 5.232738377105040223e-02 6.689683114983586976e-02 8.086295524648177968e-02 9.384797982556115914e-02 1.055023442919152121e-01 1.155100627618628056e-01 1.235971607599815475e-01 1.295402311409425133e-01 1.331738999008955093e-01 1.343965491183833072e-01 1.331738999008955093e-01 1.295402311409425133e-01 1.235971607599815753e-01 1.155100627618628889e-01 1.055023442919152954e-01 9.384797982556107587e-02 8.086295524648180744e-02 6.689683114983595302e-02 5.232738377105038141e-02 3.756879877660073558e-02 2.315106998578659453e-02 1.048894840047435127e-02 9.647584237958514719e-03 2.033792072427245343e-02 3.129092742993745679e-02 4.107335072708043211e-02 4.935312133784605648e-02 5.598399103192475135e-02 6.090504329560172958e-02 6.411847594936381789e-02 6.568135394673731142e-02 6.570069515114752845e-02 6.432962549229276350e-02 6.176430216290225428e-02 5.824193122936057593e-02 5.404037549280558961e-02 4.947945742997014035e-02 4.492225122935811221e-02 4.076958613702477696e-02 3.743138476118641061e-02 3.525241336693994698e-02 3.439648410291309966e-02 3.476262935088226397e-02 3.602232886748307078e-02 3.775323294339177210e-02 3.956110155433554404e-02 4.113570879809919090e-02 4.225738941035175195e-02 4.278408172500380857e-02 4.263535961922130385e-02 4.177886887553945716e-02 4.021990907375862234e-02 3.799365447319297956e-02 3.515950249745769529e-02 3.179743779873740045e-02 2.800700542664532472e-02 2.391095647476355196e-02 1.966944657321659934e-02 1.552169653760950355e-02 1.190032948842313296e-02 9.653817645140009424e-03 9.816852775432031997e-03 1.219138246010981197e-02 1.564346099981902410e-02 1.942266284119179703e-02 2.318041001436406401e-02 2.674576755848062648e-02 3.002402700033760669e-02 3.295821534742045256e-02 3.551340511125218591e-02 3.766948373034074288e-02 3.941732471884380751e-02 4.075644562341586979e-02 4.169337044349891164e-02 4.224035602877525275e-02 4.241432728629997845e-02 4.223594844721160341e-02 4.172879585904853278e-02 4.091861587008638335e-02 3.983265989192885659e-02 3.849909254209260556e-02 3.694647025176633209e-02 3.520328808137055537e-02 3.329759235868910011e-02 3.125665650267111378e-02
2.906591063755181378e-02 3.078221856586489669e-02 3.235212219084444840e-02 3.375140153763243195e-02 3.495558986495773263e-02 3.594033616689928240e-02 3.668182504063474680e-02 3.715725640315368367e-02 3.734538751825859648e-02 3.722714037572302098e-02 3.678627927191777808e-02 3.601016764139579329e-02 3.489062201870803820e-02 3.342489890916667400e-02 3.161688649466061485e-02 2.947864734072120491e-02 2.703261562132793991e-02 2.431509994983031830e-02 2.138254567760154712e-02 1.832392705216932816e-02 1.528710752429896826e-02 1.253479453071628530e-02 1.053495901220626203e-02 9.929351496144619635e-03 1.100945391033856385e-02 1.333334688945029579e-02 1.627250790040356970e-02 1.940004623201570244e-02 2.246069245866604350e-02 2.528981122339713644e-02 2.777055114839728847e-02 2.981607803400228296e-02 3.136366998678762757e-02 3.237456921363573298e-02 3.283714581976204111e-02 3.277255707524791978e-02 3.224278882358141973e-02 3.136098229028320972e-02 3.030272234624798583e-02 2.931302678626477795e-02 2.869591956091949517e-02 2.876697511045871181e-02 2.976413434135963612e-02 3.175959215809660841e-02 3.463986980925266856e-02 3.816282181063587742e-02 4.203506003435654448e-02 4.596442763916605556e-02 4.968325733095450836e-02 5.295527281314985069e-02 5.557658780562993450e-02 5.737562817266388809e-02 5.821344644695243542e-02 5.798454185539544253e-02 5.661791951282264118e-02 5.407813355227578805e-02 5.036624573477384292e-02 4.552101207810316935e-02 3.962150995680690374e-02 3.279516586521707966e-02 2.524593621452266359e-02 1.737393478300774605e-02 1.046378225603910965e-02 9.533501340837406690e-03 1.624001214402442592e-02 2.511607072372531654e-02 3.434011964264755551e-02 4.337128469307022227e-02 5.191470398361382188e-02 5.975014783524474488e-02 6.669472572367059204e-02 7.259359435435461250e-02 7.731821998106842841e-02 8.076691533857674465e-02 8.286595597202660313e-02 8.357063157126488895e-02 8.286595597202656149e-02 8.076691533857680017e-02 7.731821998106842841e-02 7.259359435435466801e-02 6.669472572367060592e-02 5.975014783524467549e-02 5.191470398361373861e-02 4.337128469307016676e-02 3.434011964264748612e-02 2.511607072372520205e-02 1.624001214402441898e-02 9.533501340837370261e-03 1.046378225603912006e-02 1.737393478300779462e-02 2.524593621452260461e-02 3.279516586521707966e-02 3.962150995680697313e-02 4.552101207810316935e-02 5.036624573477382211e-02 5.407813355227580193e-02 5.661791951282270363e-02 5.798454185539548417e-02 5.821344644695242848e-02 5.737562817266385340e-02 5.557658780562992062e-02 5.295527281314984375e-02 4.968325733095455693e-02 4.596442763916606944e-02 4.203506003435658611e-02 3.816282181063589130e-02 3.463986980925265469e-02 3.175959215809653208e-02 2.976413434135965000e-02 2.876697511045870487e-02 2.869591956091942231e-02 2.931302678626479530e-02 3.030272234624797889e-02 3.136098229028320972e-02 3.224278882358140585e-02 3.277255707524789202e-02 3.283714581976202723e-02 3.237456921363574686e-02 3.136366998678764839e-02 2.981607803400228296e-02 2.777055114839730235e-02 2.528981122339713297e-02 2.246069245866605391e-02 1.940004623201570591e-02 1.627250790040354889e-02 1.333334688945030794e-02 1.100945391033855865e-02 9.929351496144616165e-03 1.053495901220625856e-02 1.253479453071630785e-02 1.528710752429896826e-02 1.832392705216935244e-02 2.138254567760154018e-02 2.431509994983032524e-02 2.703261562132791909e-02 2.947864734072122225e-02 3.161688649466061485e-02 3.342489890916667400e-02 3.489062201870805902e-02 3.601016764139578635e-02 3.678627927191777808e-02 3.722714037572303486e-02 3.734538751825857567e-02 3.715725640315367673e-02 3.668182504063474680e-02 3.594033616689928240e-02 3.495558986495773263e-02 3.375140153763243889e-02 3.235212219084444146e-02 3.078221856586489322e-02 2.906591063755179991e-02
2.749226107998835322e-02 2.891048511425023046e-02 3.017239446739257425e-02 3.125619418741137912e-02 3.214030545447666559e-02 3.280375222952945646e-02 3.322660400403435604e-02 3.339047732547475306e-02 3.327909975825046884e-02 3.287894221244698489e-02 3.217993033354950988e-02 3.117625514994295036e-02 2.986732181636991140e-02 2.825891195339299763e-02 2.636470841798477585e-02 2.420848198008001065e-02 2.182755843524858061e-02 1.927887727455033715e-02 1.665044659552156886e-02 1.408384466284352647e-02 1.181559719667547338e-02 1.022481828169969666e-02 9.763327044569915930e-03 1.060134062269314607e-02 1.242156942463669769e-02 1.475211487644676085e-02 1.723626793678258162e-02 1.964224278527141460e-02 2.181376558843508076e-02 2.363778893956557103e-02 2.502962461326310034e-02 2.592781256039222368e-02 2.629437713736547735e-02 2.611880271383432151e-02 2.542572566820607699e-02 2.428763312009679654e-02 2.284483441199890164e-02 2.133372297950897681e-02 2.011323333361985516e-02 1.964507708412783354e-02 2.035317633262890072e-02 2.240023004324579944e-02 2.561663044117745008e-02 2.965139432090328417e-02 3.413513727618236460e-02 3.874428294268775219e-02 4.320564648572254585e-02 4.728666417463310567e-02 5.078752262319470578e-02 5.353756533943637708e-02 5.539488924779598783e-02 5.624780926171061429e-02 5.601726979744641594e-02 5.465972347351642086e-02 5.217046129616084021e-02 4.858804863929238466e-02 4.400185040718211649e-02 3.856784386746963528e-02 3.254664975006126698e-02 2.640226425416331013e-02 2.105254518074634734e-02 1.824889558118464317e-02 1.979097634834313044e-02 2.513867339364740314e-02 3.245161696889568848e-02 4.050966454255045673e-02 4.867669946365443812e-02 5.658504241004137791e-02 6.398917585231166105e-02 7.070830365225964920e-02 7.660266875592457170e-02 8.156276831854637754e-02 8.550380915843185103e-02 8.836247785791780107e-02 9.009487696371987209e-02 9.067518410197615564e-02 9.009487696371978882e-02 8.836247785791773168e-02 8.550380915843174001e-02 8.156276831854634979e-02 7.660266875592453006e-02 7.070830365225964920e-02 6.398917585231168881e-02 5.658504241004135710e-02 4.867669946365443812e-02 4.050966454255054694e-02 3.245161696889570235e-02 2.513867339364740314e-02 1.979097634834310615e-02 1.824889558118458072e-02 2.105254518074639591e-02 2.640226425416331013e-02 3.254664975006128780e-02 3.856784386746964222e-02 4.400185040718204016e-02 4.858804863929243323e-02 5.217046129616087491e-02 5.465972347351641392e-02 5.601726979744644369e-02 5.624780926171060041e-02 5.539488924779598783e-02 5.353756533943634932e-02 5.078752262319469885e-02 4.728666417463311261e-02 4.320564648572257360e-02 3.874428294268771056e-02 3.413513727618233684e-02 2.965139432090329805e-02 2.561663044117739804e-02 2.240023004324573352e-02 2.035317633262889378e-02 1.964507708412783354e-02 2.011323333361986557e-02 2.133372297950897681e-02 2.284483441199888082e-02 2.428763312009680694e-02 2.542572566820607352e-02 2.611880271383432151e-02 2.629437713736546348e-02 2.592781256039222368e-02 2.502962461326308299e-02 2.363778893956559532e-02 2.181376558843507382e-02 1.964224278527140072e-02 1.723626793678261632e-02 1.475211487644676432e-02 1.242156942463669075e-02 1.060134062269315128e-02 9.763327044569908991e-03 1.022481828169969666e-02 1.181559719667544389e-02 1.408384466284355423e-02 1.665044659552156539e-02 1.927887727455033368e-02 2.182755843524860490e-02 2.420848198007999330e-02 2.636470841798476891e-02 2.825891195339299763e-02 2.986732181636990446e-02 3.117625514994295383e-02 3.217993033354953764e-02 3.287894221244697102e-02 3.327909975825047578e-02 3.339047732547474612e-02 3.322660400403435604e-02 3.280375222952945646e-02 3.214030545447666559e-02 3.125619418741137218e-02 3.017239446739257425e-02 2.891048511425022352e-02 2.749226107998834281e-02
2.655236751098461259e-02 2.770699242755115393e-02 2.869691625222407089e-02 2.950216261268868295e-02 3.010332992912100047e-02 3.048198550184341715e-02 3.062111581439553448e-02 3.050563638623618110e-02 3.012296704216005719e-02 2.946368335720144643e-02 2.852226453064114417e-02 2.729797642099932378e-02 2.579596487206331848e-02 2.402870778932912621e-02 2.201812678062687462e-02 1.979898687428509330e-02 1.742493836010595987e-02 1.498015811664924271e-02 1.260268948135785660e-02 1.052799927604381770e-02 9.136913147156823164e-03 8.864774515281991299e-03 9.821757415361646523e-03 1.165176733659701973e-02 1.390450040937108583e-02 1.625839488137134983e-02 1.850523003956348195e-02 2.050049539595803078e-02 2.213445148580377164e-02 2.331907083149368370e-02 2.398317562271497227e-02 2.407178797005682033e-02 2.354809634460460974e-02 2.239791440948037116e-02 2.063810479718294205e-02 1.833372831800022737e-02 1.563756917063944749e-02 1.288939775633148044e-02 1.083595131776970283e-02 1.071462921451031905e-02 1.314738294968732270e-02 1.738889730453065802e-02 2.255307420235939594e-02 2.810653791958007616e-02 3.371760731807826872e-02 3.913918318668872798e-02 4.416196533340600167e-02 4.859821582724609124e-02 5.227753812429643265e-02 5.504759100486032730e-02 5.677692415548331317e-02 5.735874941824562617e-02 5.671519695514649212e-02 5.480211130966596705e-02 5.161510150541834263e-02 4.719892152255880657e-02 4.166577658822166047e-02 3.523856517625664764e-02 2.836889785674930400e-02 2.208217279290111690e-02 1.871311178655635926e-02 2.108750762887978691e-02 2.847425801728123082e-02 3.836042632951033871e-02 4.929921745756300766e-02 6.057994664026412207e-02 7.177435790261828263e-02 8.256775539893096427e-02 9.270108653228763262e-02 1.019505487577786473e-01 1.101207969806035497e-01 1.170434721677955231e-01 1.225778630815097109e-01 1.266123280508030524e-01 1.290658167941743928e-01 1.298891434005268741e-01 1.290658167941743650e-01 1.266123280508030802e-01 1.225778630815096554e-01 1.170434721677954398e-01 1.101207969806035220e-01 1.019505487577786751e-01 9.270108653228756324e-02 8.256775539893096427e-02 7.177435790261831039e-02 6.057994664026405268e-02 4.929921745756302154e-02 3.836042632951033177e-02 2.847425801728130368e-02 2.108750762887983896e-02 1.871311178655634538e-02 2.208217279290115853e-02 2.836889785674933523e-02 3.523856517625670315e-02 4.166577658822166741e-02 4.719892152255881351e-02 5.161510150541833569e-02 5.480211130966595318e-02 5.671519695514648518e-02 5.735874941824564699e-02 5.677692415548329929e-02 5.504759100486032730e-02 5.227753812429643959e-02 4.859821582724611899e-02 4.416196533340595309e-02 3.913918318668876961e-02 3.371760731807824790e-02 2.810653791958004494e-02 2.255307420235944105e-02 1.738889730453078639e-02 1.314738294968735392e-02 1.071462921451029823e-02 1.083595131776970803e-02 1.288939775633151166e-02 1.563756917063948565e-02 1.833372831800025513e-02 2.063810479718291777e-02 2.239791440948039891e-02 2.354809634460460974e-02 2.407178797005682033e-02 2.398317562271496881e-02 2.331907083149366289e-02 2.213445148580378899e-02 2.050049539595802384e-02 1.850523003956348889e-02 1.625839488137134983e-02 1.390450040937108063e-02 1.165176733659703361e-02 9.821757415361653462e-03 8.864774515281956604e-03 9.136913147156824899e-03 1.052799927604381770e-02 1.260268948135785834e-02 1.498015811664926006e-02 1.742493836010595640e-02 1.979898687428511064e-02 2.201812678062687809e-02 2.402870778932916784e-02 2.579596487206330807e-02 2.729797642099932378e-02 2.852226453064115805e-02 2.946368335720142562e-02 3.012296704216004331e-02 3.050563638623619497e-02 3.062111581439550326e-02 3.048198550184341021e-02 3.010332992912101782e-02 2.950216261268865867e-02 2.869691625222411252e-02 2.770699242755115393e-02 2.655236751098461606e-02
2.618352258762319737e-02 2.711199310541103843e-02 2.786903229474170518e-02 2.843600579857813102e-02 2.879509133391764883e-02 2.892966373609501957e-02 2.882473411701008334e-02 2.846744690709562473e-02 2.784764244890424595e-02 2.695850029237559578e-02 2.579729306306350473e-02 2.436631036464372013e-02 2.267407344658759621e-02 2.073709342958335311e-02 1.858272491695353232e-02 1.625438155081355973e-02 1.382216944733251004e-02 1.140646448330708516e-02 9.230759329227454166e-03 7.711333334531497025e-03 7.413693860727932350e-03 8.513117650072373269e-03 1.054689456966529867e-02 1.299366049245842883e-02 1.552986565670003496e-02 1.796189164631162294e-02 2.015714959636571990e-02 2.201223199683723791e-02 2.344003910527947543e-02 2.436503253608665251e-02 2.472204430855057256e-02 2.445673630286043440e-02 2.352686931457743935e-02 2.190399863893048929e-02 1.957548265552919858e-02 1.654707280901933364e-02 1.284769842813915722e-02 8.546305921827812568e-03 3.897931799978816576e-03 2.969209210456412278e-03 8.319519886458529023e-03 1.441567253916829598e-02 2.074456357015311281e-02 2.711679161574859220e-02 3.336318532960777516e-02 3.931339094468334905e-02 4.479480811243231886e-02 4.963534257515220954e-02 5.366735283481979119e-02 5.673211964090072584e-02 5.868460570864459519e-02 5.939844398090581012e-02 5.877125371113383484e-02 5.673067244656404551e-02 5.324215436382177813e-02 4.832131936761595303e-02 4.205878370423686563e-02 3.468297600918886919e-02 2.675553919675983244e-02 1.986142516163291738e-02 1.807364612069237500e-02 2.437447141738103770e-02 3.556154609992685789e-02 4.883178999276176907e-02 6.302662011899567984e-02 7.754925577906945922e-02 9.197757361288139144e-02 1.059541901889177185e-01 1.191541532875960430e-01 1.312770347196838272e-01 1.420477933670789839e-01 1.512209920550017794e-01 1.585861291725793598e-01 1.639729740479849707e-01 1.672562567532197286e-01 1.683592913988388451e-01 1.672562567532197564e-01 1.639729740479848874e-01 1.585861291725794153e-01 1.512209920550017517e-01 1.420477933670790671e-01 1.312770347196838272e-01 1.191541532875960291e-01 1.059541901889177878e-01 9.197757361288126654e-02 7.754925577906944534e-02 6.302662011899576311e-02 4.883178999276178295e-02 3.556154609992694116e-02 2.437447141738104464e-02 1.807364612069238194e-02 1.986142516163290350e-02 2.675553919675987061e-02 3.468297600918890389e-02 4.205878370423686563e-02 4.832131936761596691e-02 5.324215436382176425e-02 5.673067244656405245e-02 5.877125371113382096e-02 5.939844398090581012e-02 5.868460570864458131e-02 5.673211964090076054e-02 5.366735283481980506e-02 4.963534257515216791e-02 4.479480811243231886e-02 3.931339094468334905e-02 3.336318532960778904e-02 2.711679161574856098e-02 2.074456357015309546e-02 1.441567253916829772e-02 8.319519886458516880e-03 2.969209210456469957e-03 3.897931799978809637e-03 8.546305921827795221e-03 1.284769842813919018e-02 1.654707280901936139e-02 1.957548265552919511e-02 2.190399863893046847e-02 2.352686931457742547e-02 2.445673630286043787e-02 2.472204430855060725e-02 2.436503253608664557e-02 2.344003910527947543e-02 2.201223199683725179e-02 2.015714959636572684e-02 1.796189164631163682e-02 1.552986565670004537e-02 1.299366049245843056e-02 1.054689456966529174e-02 8.513117650072385412e-03 7.413693860727937554e-03 7.711333334531524780e-03 9.230759329227455900e-03 1.140646448330704700e-02 1.382216944733249964e-02 1.625438155081356667e-02 1.858272491695350803e-02 2.073709342958333923e-02 2.267407344658759968e-02 2.436631036464371319e-02 2.579729306306351513e-02 2.695850029237562007e-02 2.784764244890423901e-02 2.846744690709562473e-02 2.882473411701010069e-02 2.892966373609501957e-02 2.879509133391765577e-02 2.843600579857813102e-02 2.786903229474172600e-02 2.711199310541104884e-02 2.618352258762318349e-02
2.625936361211075529e-02 2.699479368238961660e-02 2.755352929278792953e-02 2.791796304052874406e-02 2.807143231783709725e-02 2.799858371696934550e-02 2.768578613077638320e-02 2.712159579454642006e-02 2.629728084304809241e-02 2.520742159862175008e-02 2.385062057586083417e-02 2.223039392484755725e-02 2.035639984702233840e-02 1.824635713771104173e-02 1.592950931061935457e-02 1.345388475400620572e-02 1.090385315649048184e-02 8.448094368891259295e-03 6.471498392345109534e-03 5.749585753269209794e-03 6.814745421004519965e-03 9.067611431440797745e-03 1.179228517553911754e-02 1.462785628438642918e-02 1.738898527229512658e-02 1.995513639160608962e-02 2.223161692529290398e-02 2.413624906511362481e-02 2.559500044836365146e-02 2.654110382449649877e-02 2.691572581258434155e-02 2.666943867417319314e-02 2.576422722382349512e-02 2.417606135117360971e-02 2.189849450639938522e-02 1.894890641364331899e-02 1.538323377126089332e-02 1.134506150713674930e-02 7.304555819927041962e-03 5.372389460154192511e-03 8.480552703483905386e-03 1.398948659483907619e-02 2.019844256438677391e-02 2.663412863554058194e-02 3.304795400551403112e-02 3.923766732800108847e-02 4.501180665956158733e-02 5.018213683591594976e-02 5.456373902173217855e-02 5.797788047029869829e-02 6.025620986350917196e-02 6.124581208632575574e-02 6.081508174874947908e-02 5.886077271582057513e-02 5.531734694820678033e-02 5.017175863624211141e-02 4.349303568855607260e-02 3.550858379109927271e-02 2.685583120559929468e-02 1.955533265646422492e-02 1.895965760193997832e-02 2.762849870766532004e-02 4.111037755390310744e-02 5.665627065384940680e-02 7.319431749648683261e-02 9.012837587343708323e-02 1.069998345836694342e-01 1.233981702191379037e-01 1.389373653318793922e-01 1.532530043297231914e-01 1.660068483546175422e-01 1.768941928658416263e-01 1.856519522203191885e-01 1.920663651559898211e-01 1.959796196425421244e-01 1.972949132962127927e-01 1.959796196425421244e-01 1.920663651559897933e-01 1.856519522203192996e-01 1.768941928658415708e-01 1.660068483546175422e-01 1.532530043297231359e-01 1.389373653318792534e-01 1.233981702191378343e-01 1.069998345836695036e-01 9.012837587343705548e-02 7.319431749648688812e-02 5.665627065384933742e-02 4.111037755390320458e-02 2.762849870766528881e-02 1.895965760194002342e-02 1.955533265646417287e-02 2.685583120559937101e-02 3.550858379109921026e-02 4.349303568855608648e-02 5.017175863624208365e-02 5.531734694820677339e-02 5.886077271582054737e-02 6.081508174874947908e-02 6.124581208632575574e-02 6.025620986350917196e-02 5.797788047029867053e-02 5.456373902173220630e-02 5.018213683591590812e-02 4.501180665956162202e-02 3.923766732800109541e-02 3.304795400551399642e-02 2.663412863554058888e-02 2.019844256438672880e-02 1.398948659483908660e-02 8.480552703483910590e-03 5.372389460154167358e-03 7.304555819927059310e-03 1.134506150713674062e-02 1.538323377126092975e-02 1.894890641364331899e-02 2.189849450639945114e-02 2.417606135117362706e-02 2.576422722382349859e-02 2.666943867417319661e-02 2.691572581258433461e-02 2.654110382449650224e-02 2.559500044836367227e-02 2.413624906511361440e-02 2.223161692529291439e-02 1.995513639160608962e-02 1.738898527229512658e-02 1.462785628438645694e-02 1.179228517553911060e-02 9.067611431440809888e-03 6.814745421004526904e-03 5.749585753269185508e-03 6.471498392345116472e-03 8.448094368891271438e-03 1.090385315649048531e-02 1.345388475400622133e-02 1.592950931061936498e-02 1.824635713771104520e-02 2.035639984702231758e-02 2.223039392484755725e-02 2.385062057586082376e-02 2.520742159862171886e-02 2.629728084304806812e-02 2.712159579454640965e-02 2.768578613077637973e-02 2.799858371696938367e-02 2.807143231783711113e-02 2.791796304052870936e-02 2.755352929278793300e-02 2.699479368238958885e-02 2.625936361211074835e-02
2.662446338319059830e-02 2.718937684511564187e-02 2.757323853459903162e-02 2.775927913230462687e-02 2.773173761767604856e-02 2.747620090500222170e-02 2.697998489668725422e-02 2.623255878999533261e-02 2.522601817373288161e-02 2.395562029836965576e-02 2.242041197884667852e-02 2.062401920331910846e-02 1.857576007932147319e-02 1.629248328400700885e-02 1.380222941421637046e-02 1.115311537642245214e-02 8.439861959915563594e-03 5.901909523669866472e-03 4.293171285970288388e-03 4.939901305762866429e-03 7.347817381546255071e-03 1.034758287654930810e-02 1.349020305292020910e-02 1.659628850846938189e-02 1.955823444649345405e-02 2.229101516349639781e-02 2.471855785209346734e-02 2.676989849605214064e-02 2.837866534282967521e-02 2.948397109523712145e-02 3.003207898061518305e-02 2.997866929754443646e-02 2.929179888857846858e-02 2.795597036336765207e-02 2.597838803655700551e-02 2.340012142870024833e-02 2.031942703807146020e-02 1.694762659574457556e-02 1.375167618158524598e-02 1.173680494384075727e-02 1.230171557359106826e-02 1.565365440907756645e-02 2.071349610806441990e-02 2.658288725128115856e-02 3.275163412071577934e-02 3.889092850134887730e-02 4.474285668927266424e-02 5.007836763329531066e-02 5.468265864893635808e-02 5.835157535729964401e-02 6.089297479868641116e-02 6.213075401836053169e-02 6.191075446296066126e-02 6.010863572330282095e-02 5.664091897374125967e-02 5.148295498225509415e-02 4.470530392362257605e-02 3.656786228675942135e-02 2.782768183271293674e-02 2.086138354415277910e-02 2.128711100338515766e-02 3.096550977491761142e-02 4.546870365479542542e-02 6.216848069487564826e-02 7.997664349298948261e-02 9.825899463358421515e-02 1.165164127333823268e-01 1.342974777196965508e-01 1.511755099816110837e-01 1.667465116486427923e-01 1.806348121635772963e-01 1.925015813406936172e-01 2.020540401866398883e-01 2.090541811015474982e-01 2.133262367035584639e-01 2.147623712853795885e-01 2.133262367035582696e-01 2.090541811015474982e-01 2.020540401866399993e-01 1.925015813406935616e-01 1.806348121635773241e-01 1.667465116486427645e-01 1.511755099816111947e-01 1.342974777196966618e-01 1.165164127333822991e-01 9.825899463358413188e-02 7.997664349298944098e-02 6.216848069487559275e-02 4.546870365479542542e-02 3.096550977491763917e-02 2.128711100338515766e-02 2.086138354415274440e-02 2.782768183271296797e-02 3.656786228675946299e-02 4.470530392362260380e-02 5.148295498225508721e-02 5.664091897374122497e-02 6.010863572330277932e-02 6.191075446296062657e-02 6.213075401836058720e-02 6.089297479868639035e-02 5.835157535729961625e-02 5.468265864893639971e-02 5.007836763329531066e-02 4.474285668927268506e-02 3.889092850134882179e-02 3.275163412071582097e-02 2.658288725128115509e-02 2.071349610806437133e-02 1.565365440907756645e-02 1.230171557359105092e-02 1.173680494384073993e-02 1.375167618158525118e-02 1.694762659574456515e-02 2.031942703807148795e-02 2.340012142870028650e-02 2.597838803655701245e-02 2.795597036336767982e-02 2.929179888857848593e-02 2.997866929754441565e-02 3.003207898061519693e-02 2.948397109523712145e-02 2.837866534282967521e-02 2.676989849605214758e-02 2.471855785209350204e-02 2.229101516349640474e-02 1.955823444649345058e-02 1.659628850846936454e-02 1.349020305292020737e-02 1.034758287654931157e-02 7.347817381546242060e-03 4.939901305762874235e-03 4.293171285970257163e-03 5.901909523669836982e-03 8.439861959915574002e-03 1.115311537642244694e-02 1.380222941421635659e-02 1.629248328400700885e-02 1.857576007932148707e-02 2.062401920331911540e-02 2.242041197884667852e-02 2.395562029836966964e-02 2.522601817373290242e-02 2.623255878999533955e-02 2.697998489668726116e-02 2.747620090500221129e-02 2.773173761767603121e-02 2.775927913230462341e-02 2.757323853459902815e-02 2.718937684511562800e-02 2.662446338319059136e-02
2.712968546417153515e-02 2.753349349459295950e-02 2.775207948965513829e-02 2.776940988248308151e-02 2.757048934791605024e-02 2.714167757420299712e-02 2.647104003198749028e-02 2.554873268890834812e-02 2.436742292440225582e-02 2.292275431065631322e-02 2.121387564673088422e-02 1.924408560078374325e-02 1.702172500448976417e-02 1.456168175070139507e-02 1.188864924620303132e-02 9.046438348615652367e-03 6.134786323277324760e-03 3.531681318046757390e-03 3.075716335636443591e-03 5.549956178009130860e-03 8.805375875313934883e-03 1.221872519098113861e-02 1.562572748528859995e-02 1.893553735562761298e-02 2.207397289430060652e-02 2.497163604467512663e-02 2.756119789730985051e-02 2.977735744288245723e-02 3.155786908096456372e-02 3.284516763671109507e-02 3.358846850017178920e-02 3.374638495840134172e-02 3.329026005772930258e-02 3.220866317861496853e-02 3.051400980251879960e-02 2.825336020111761728e-02 2.552786334179597133e-02 2.253026349546196141e-02 1.961643874846586214e-02 1.741000239482824383e-02 1.678708978720452188e-02 1.837475941677208305e-02 2.196984145591831042e-02 2.687669051671410722e-02 3.246086500993684842e-02 3.826444956239023060e-02 4.394514552216529507e-02 4.922137938586716027e-02 5.384407061376142445e-02 5.758502820195896682e-02 6.023418823846792697e-02 6.160177423665545021e-02 6.152373838244706156e-02 5.987030326710229833e-02 5.655908042060048962e-02 5.157773153061567112e-02 4.503117475474301135e-02 3.726223385955129003e-02 2.921762109213659614e-02 2.351783199712588826e-02 2.500973922650409978e-02 3.474048185916638748e-02 4.916472776305001041e-02 6.592384792405867056e-02 8.390266125566658850e-02 1.024245862162036919e-01 1.209596745264740897e-01 1.390342472057952417e-01 1.562046598200578507e-01 1.720534323036830848e-01 1.861939720562600931e-01 1.982786132207423335e-01 2.080075713104937163e-01 2.151375129383824858e-01 2.194889287172924197e-01 2.209517621019166100e-01 2.194889287172925030e-01 2.151375129383825968e-01 2.080075713104937163e-01 1.982786132207424168e-01 1.861939720562600931e-01 1.720534323036829738e-01 1.562046598200577951e-01 1.390342472057951029e-01 1.209596745264740897e-01 1.024245862162036780e-01 8.390266125566654687e-02 6.592384792405867056e-02 4.916472776305010756e-02 3.474048185916638748e-02 2.500973922650414835e-02 2.351783199712583969e-02 2.921762109213662043e-02 3.726223385955131084e-02 4.503117475474299747e-02 5.157773153061562948e-02 5.655908042060048962e-02 5.987030326710231221e-02 6.152373838244707543e-02 6.160177423665546409e-02 6.023418823846792697e-02 5.758502820195895294e-02 5.384407061376143139e-02 4.922137938586716721e-02 4.394514552216528813e-02 3.826444956239023060e-02 3.246086500993686230e-02 2.687669051671415232e-02 2.196984145591829307e-02 1.837475941677212121e-02 1.678708978720456005e-02 1.741000239482823342e-02 1.961643874846582050e-02 2.253026349546195795e-02 2.552786334179599562e-02 2.825336020111761728e-02 3.051400980251881695e-02 3.220866317861496159e-02 3.329026005772932340e-02 3.374638495840132091e-02 3.358846850017178226e-02 3.284516763671110895e-02 3.155786908096454985e-02 2.977735744288247111e-02 2.756119789730985398e-02 2.497163604467514397e-02 2.207397289430058571e-02 1.893553735562763379e-02 1.562572748528861383e-02 1.221872519098113861e-02 8.805375875313900189e-03 5.549956178009106574e-03 3.075716335636442290e-03 3.531681318046745680e-03 6.134786323277335168e-03 9.046438348615690531e-03 1.188864924620303652e-02 1.456168175070138814e-02 1.702172500448974682e-02 1.924408560078374325e-02 2.121387564673087381e-02 2.292275431065629934e-02 2.436742292440226623e-02 2.554873268890835505e-02 2.647104003198750069e-02 2.714167757420302488e-02 2.757048934791604330e-02 2.776940988248306416e-02 2.775207948965511054e-02 2.753349349459295603e-02 2.712968546417154209e-02
2.765547234387822489e-02 2.789590025307031942e-02 2.794656278896846813e-02 2.779213943959267866e-02 2.741837446763829844e-02 2.681237624416217546e-02 2.596294390214485409e-02 2.486091913940987122e-02 2.349956140927559473e-02 2.187494643531688945e-02 1.998639299475686582e-02 1.783693689434987309e-02 1.543391194658669772e-02 1.278983196871201489e-02 9.924299470756440048e-03 6.870499738090818029e-03 3.715435375278355271e-03 1.398770991783654253e-03 3.824587109482953905e-03 7.335974670407767809e-03 1.096801551147973813e-02 1.460809120840429742e-02 1.818873290629735920e-02 2.164775819126116621e-02 2.492278704254214175e-02 2.795061766355600927e-02 3.066787378240719633e-02 3.301219833346512311e-02 3.492381123102832052e-02 3.634739777098361380e-02 3.723436130915416115e-02 3.754553683033033662e-02 3.725455955009741166e-02 3.635226123517931729e-02 3.485280920984942798e-02 3.280296415788955255e-02 3.029706618806546695e-02 2.750232456270293099e-02 2.470019779087249956e-02 2.233982831627211174e-02 2.104535828788885871e-02 2.142239728962026801e-02 2.366428580998277201e-02 2.743376189131705931e-02 3.217240731355740929e-02 3.736715179776850526e-02 4.260868688963958401e-02 4.756684978029916688e-02 5.196206854573841988e-02 5.554877953063661750e-02 5.810885641036123150e-02 5.945166718876392087e-02 5.941886851398698460e-02 5.789376476273721400e-02 5.481735275123243711e-02 5.021791143876876834e-02 4.427357284987891439e-02 3.746377102321209879e-02 3.095669951614738943e-02 2.733676524788452092e-02 3.001281231099345997e-02 3.930947461369208029e-02 5.282718234492064097e-02 6.868564245875917462e-02 8.582141611782988233e-02 1.035450715371180330e-01 1.213169653948380639e-01 1.386630223918333404e-01 1.551462250058584513e-01 1.703601145612123058e-01 1.839314183097963407e-01 1.955264366740561421e-01 2.048586597533988141e-01 2.116962457070898918e-01 2.158685294556198508e-01 2.172710193461842576e-01 2.158685294556198508e-01 2.116962457070899195e-01 2.048586597533987863e-01 1.955264366740561421e-01 1.839314183097963407e-01 1.703601145612123058e-01 1.551462250058583681e-01 1.386630223918333127e-01 1.213169653948380361e-01 1.035450715371180053e-01 8.582141611782989621e-02 6.868564245875916074e-02 5.282718234492062709e-02 3.930947461369208723e-02 3.001281231099344610e-02 2.733676524788450357e-02 3.095669951614738943e-02 3.746377102321214042e-02 4.427357284987889358e-02 5.021791143876879610e-02 5.481735275123240936e-02 5.789376476273718625e-02 5.941886851398699848e-02 5.945166718876393475e-02 5.810885641036123844e-02 5.554877953063663137e-02 5.196206854573839906e-02 4.756684978029922239e-02 4.260868688963960482e-02 3.736715179776846363e-02 3.217240731355740929e-02 2.743376189131705237e-02 2.366428580998276507e-02 2.142239728962028536e-02 2.104535828788886218e-02 2.233982831627212562e-02 2.470019779087247874e-02 2.750232456270295875e-02 3.029706618806543572e-02 3.280296415788958031e-02 3.485280920984942798e-02 3.635226123517937974e-02 3.725455955009741860e-02 3.754553683033032968e-02 3.723436130915415421e-02 3.634739777098360686e-02 3.492381123102832746e-02 3.301219833346513699e-02 3.066787378240717551e-02 2.795061766355601968e-02 2.492278704254212440e-02 2.164775819126115580e-02 1.818873290629738002e-02 1.460809120840430957e-02 1.096801551147976589e-02 7.335974670407730512e-03 3.824587109482932654e-03 1.398770991783653385e-03 3.715435375278374787e-03 6.870499738090805886e-03 9.924299470756419231e-03 1.278983196871200795e-02 1.543391194658669079e-02 1.783693689434986268e-02 1.998639299475686582e-02 2.187494643531689292e-02 2.349956140927559126e-02 2.486091913940987816e-02 2.596294390214482634e-02 2.681237624416217200e-02 2.741837446763828803e-02 2.779213943959267519e-02 2.794656278896847507e-02 2.789590025307032289e-02 2.765547234387822489e-02
2.812169207922692732e-02 2.818881854136598072e-02 2.806109279794430020e-02 2.772398645224874794e-02 2.716408728133758513e-02 2.636939026866861116e-02 2.532961159920087482e-02 2.403652224006340085e-02 2.248429688381556324e-02 2.066987310367312744e-02 1.859331461074072503e-02 1.625817163892314537e-02 1.367183111994493827e-02 1.084585113077515470e-02 7.796287645279968183e-03 4.544135993405491909e-03 1.119406519927257154e-03 2.468971019155374695e-03 6.155702898319080456e-03 9.914819921811762402e-03 1.369978543965125715e-02 1.746068630589486803e-02 2.114377178101478627e-02 2.469199401888504120e-02 2.804580107347477008e-02 3.114413604536026350e-02 3.392564614413924595e-02 3.633011512765852574e-02 3.830013911027525808e-02 3.978307633850658442e-02 4.073332146606638976e-02 4.111499203819420079e-02 4.090518319096961286e-02 4.009807077341550480e-02 3.871036636364528355e-02 3.678901770874051097e-02 3.442267532879800945e-02 3.175920618764377368e-02 2.903133643601978411e-02 2.658659547385171240e-02 2.489385799333623805e-02 2.445487765359139268e-02 2.557784527071555250e-02 2.818664676941570746e-02 3.189628667891135361e-02 3.623212531859559826e-02 4.076344977068421110e-02 4.513158993005322861e-02 4.903839371131452768e-02 5.223181678293978975e-02 5.449795137285403518e-02 5.565976100187803449e-02 5.558166873356715915e-02 5.418044596362717874e-02 5.144561940676745798e-02 4.747836664468003259e-02 4.257074512469106314e-02 3.737183432231457048e-02 3.318727984501783357e-02 3.213910017844986283e-02 3.608239707275816971e-02 4.487326356620275486e-02 5.706828323160463567e-02 7.136747167465248842e-02 8.688184188588318757e-02 1.029737584674131901e-01 1.191310465809330282e-01 1.349065293535382792e-01 1.498935949540076140e-01 1.637189254873198108e-01 1.760432381776216859e-01 1.865656408091607155e-01 1.950293473751384399e-01 2.012274919853108412e-01 2.050082729065658416e-01 2.062789343601189596e-01 2.050082729065658693e-01 2.012274919853107857e-01 1.950293473751384676e-01 1.865656408091606044e-01 1.760432381776217137e-01 1.637189254873197553e-01 1.498935949540075863e-01 1.349065293535382515e-01 1.191310465809330837e-01 1.029737584674131901e-01 8.688184188588328472e-02 7.136747167465254393e-02 5.706828323160467037e-02 4.487326356620275486e-02 3.608239707275816277e-02 3.213910017844985589e-02 3.318727984501781969e-02 3.737183432231455660e-02 4.257074512469108396e-02 4.747836664468002565e-02 5.144561940676742329e-02 5.418044596362715098e-02 5.558166873356712445e-02 5.565976100187801368e-02 5.449795137285400742e-02 5.223181678293976893e-02 4.903839371131453462e-02 4.513158993005325637e-02 4.076344977068422498e-02 3.623212531859561214e-02 3.189628667891133973e-02 2.818664676941568317e-02 2.557784527071558026e-02 2.445487765359136145e-02 2.489385799333624152e-02 2.658659547385170546e-02 2.903133643601979452e-02 3.175920618764378756e-02 3.442267532879802333e-02 3.678901770874050403e-02 3.871036636364526273e-02 4.009807077341551867e-02 4.090518319096961286e-02 4.111499203819422854e-02 4.073332146606641752e-02 3.978307633850661218e-02 3.830013911027523726e-02 3.633011512765851880e-02 3.392564614413923901e-02 3.114413604536026697e-02 2.804580107347475620e-02 2.469199401888503426e-02 2.114377178101478627e-02 1.746068630589486109e-02 1.369978543965121552e-02 9.914819921811757197e-03 6.155702898319061374e-03 2.468971019155382068e-03 1.119406519927266478e-03 4.544135993405503185e-03 7.796287645279994204e-03 1.084585113077516511e-02 1.367183111994492092e-02 1.625817163892315231e-02 1.859331461074072503e-02 2.066987310367315520e-02 2.248429688381558059e-02 2.403652224006341820e-02 2.532961159920088523e-02 2.636939026866859381e-02 2.716408728133760941e-02 2.772398645224873059e-02 2.806109279794433489e-02 2.818881854136599113e-02 2.812169207922693426e-02
2.848867289030931893e-02 2.837024790836106466e-02 2.805170392516889363e-02 2.751953546870258491e-02 2.676146869766121358e-02 2.576676508321170539e-02 2.452655386089042100e-02 2.303419644174039757e-02 2.128569201127500365e-02 1.928014890661965131e-02 1.702038771973175824e-02 1.451386535681431326e-02 1.177453729846952499e-02 8.828135069178670580e-03 5.734820851998805556e-03 2.775283906869117478e-03 2.490953627638891558e-03 5.620104331863612877e-03 9.280631318026430834e-03 1.307523521885714871e-02 1.690588622428381566e-02 2.070797728868994242e-02 2.442230464808214235e-02 2.798979246252148931e-02 3.135058728811674494e-02 3.444446198947515025e-02 3.721179580768153861e-02 3.959491428047137024e-02 4.153972133149722717e-02 4.299761154167517502e-02 4.392768325655501543e-02 4.429930738789315120e-02 4.409515746546649462e-02 4.331488947340660089e-02 4.197979554047055750e-02 4.013896429585084302e-02 3.787775258932055827e-02 3.532954162426073241e-02 3.269108425512582544e-02 3.023797565994469291e-02 2.832535860734846506e-02 2.734002274245738232e-02 2.757541088974729132e-02 2.908607453259215783e-02 3.165864647615792421e-02 3.492441996687311451e-02 3.848953634996116896e-02 4.200144087304093221e-02 4.516402427465612823e-02 4.773400449776993293e-02 4.951606107048088512e-02 5.036244790896073076e-02 5.017878240412713964e-02 4.893787865421131422e-02 4.670602327461814002e-02 4.369082876275844074e-02 4.032497981006057108e-02 3.738873939587471218e-02 3.607819312203321832e-02 3.770684946581084884e-02 4.293558267061638178e-02 5.142319776652023305e-02 6.234350485688407856e-02 7.489694052176980310e-02 8.844170569598025500e-02 1.024613100771906843e-01 1.165178654126891727e-01 1.302230482170002590e-01 1.432243042003461808e-01 1.552002849543243357e-01 1.658613174107103905e-01 1.749523982081150897e-01 1.822572305612688570e-01 1.876023956619525257e-01 1.908610780968766907e-01 1.919559652983851838e-01 1.908610780968767739e-01 1.876023956619525257e-01 1.822572305612687460e-01 1.749523982081150342e-01 1.658613174107104737e-01 1.552002849543243357e-01 1.432243042003461253e-01 1.302230482170002590e-01 1.165178654126891727e-01 1.024613100771905871e-01 8.844170569598024112e-02 7.489694052176984473e-02 6.234350485688412019e-02 5.142319776652029550e-02 4.293558267061640954e-02 3.770684946581085578e-02 3.607819312203321138e-02 3.738873939587469830e-02 4.032497981006050863e-02 4.369082876275841992e-02 4.670602327461816777e-02 4.893787865421128647e-02 5.017878240412709800e-02 5.036244790896075157e-02 4.951606107048080879e-02 4.773400449776993293e-02 4.516402427465612823e-02 4.200144087304094609e-02 3.848953634996116896e-02 3.492441996687310757e-02 3.165864647615795197e-02 2.908607453259213355e-02 2.757541088974724622e-02 2.734002274245741354e-02 2.832535860734846506e-02 3.023797565994468597e-02 3.269108425512583238e-02 3.532954162426071160e-02 3.787775258932051664e-02 4.013896429585087772e-02 4.197979554047063383e-02 4.331488947340657314e-02 4.409515746546647380e-02 4.429930738789311651e-02 4.392768325655499462e-02 4.299761154167516114e-02 4.153972133149724799e-02 3.959491428047137024e-02 3.721179580768153861e-02 3.444446198947515719e-02 3.135058728811674494e-02 2.798979246252146849e-02 2.442230464808213541e-02 2.070797728868993201e-02 1.690588622428381912e-02 1.307523521885714871e-02 9.280631318026429100e-03 5.620104331863614612e-03 2.490953627638913676e-03 2.775283906869095360e-03 5.734820851998773464e-03 8.828135069178609864e-03 1.177453729846952325e-02 1.451386535681432714e-02 1.702038771973177905e-02 1.928014890661966171e-02 2.128569201127500018e-02 2.303419644174041839e-02 2.452655386089042100e-02 2.576676508321170192e-02 2.676146869766118583e-02 2.751953546870257797e-02 2.805170392516889016e-02 2.837024790836105079e-02 2.848867289030935016e-02
2.875402882083432504e-02 2.844131831575717057e-02 2.792409098845204107e-02 2.719035192436256021e-02 2.622959750736206588e-02 2.503319149752707140e-02 2.359481476354232526e-02 2.191103362840268395e-02 1.998208593744551370e-02 1.781311892548082670e-02 1.541648402140528146e-02 1.281685165182161815e-02 1.006516309945480053e-02 7.286563946289050832e-03 4.887749745418970733e-03 4.204189810419874107e-03 6.156791424146309220e-03 9.341322078836377524e-03 1.293756175026364828e-02 1.669238850072719826e-02 2.049194512282214234e-02 2.425913032280214293e-02 2.792808770319500991e-02 3.143670556797455162e-02 3.472443437969843089e-02 3.773206412840106327e-02 4.040239579678490955e-02 4.268141764625076745e-02 4.451982933080544241e-02 4.587484920497955643e-02 4.671228581045929612e-02 4.700888728712515618e-02 4.675501799334670638e-02 4.595775952867598574e-02 4.464459922138589582e-02 4.286794775046870454e-02 4.071077712424841372e-02 3.829353987146157101e-02 3.578179191498045281e-02 3.339163585042245752e-02 3.138493549096855323e-02 3.003943702226883478e-02 2.958162275933603341e-02 3.010079818915713940e-02 3.150368106218386782e-02 3.354958765636332357e-02 3.593219533909320501e-02 3.834872803752638337e-02 4.053524268294655952e-02 4.227859165123461910e-02 4.341998458878074119e-02 4.385921281176447667e-02 4.356423524465892483e-02 4.258958089808993763e-02 4.110721274387453550e-02 3.945132535010250491e-02 3.816405737384302027e-02 3.798643506540845538e-02 3.969388888768652507e-02 4.378029281387083721e-02 5.025893635600185011e-02 5.877680240536717338e-02 6.885053742379751429e-02 8.000855518420596502e-02 9.183034431394854202e-02 1.039428845272348245e-01 1.160093141318115362e-01 1.277207048672928391e-01 1.387922701343014265e-01 1.489629515996814535e-01 1.579971412780142581e-01 1.656875655209421871e-01 1.718586300592948868e-01 1.763697256292834636e-01 1.791181339821975860e-01 1.800412769710705019e-01 1.791181339821975860e-01 1.763697256292834636e-01 1.718586300592947202e-01 1.656875655209421316e-01 1.579971412780141471e-01 1.489629515996814813e-01 1.387922701343013154e-01 1.277207048672928391e-01 1.160093141318115084e-01 1.039428845272348245e-01 9.183034431394852815e-02 8.000855518420592338e-02 6.885053742379750041e-02 5.877680240536717338e-02 5.025893635600184317e-02 4.378029281387082333e-02 3.969388888768650425e-02 3.798643506540842069e-02 3.816405737384301333e-02 3.945132535010253960e-02 4.110721274387451468e-02 4.258958089808995845e-02 4.356423524465892483e-02 4.385921281176445585e-02 4.341998458878073425e-02 4.227859165123463991e-02 4.053524268294652483e-02 3.834872803752639031e-02 3.593219533909321195e-02 3.354958765636330276e-02 3.150368106218388170e-02 3.010079818915714633e-02 2.958162275933607158e-02 3.003943702226885559e-02 3.138493549096856017e-02 3.339163585042245752e-02 3.578179191498045975e-02 3.829353987146159183e-02 4.071077712424844147e-02 4.286794775046870454e-02 4.464459922138592357e-02 4.595775952867601349e-02 4.675501799334671332e-02 4.700888728712514925e-02 4.671228581045930306e-02 4.587484920497955643e-02 4.451982933080543547e-02 4.268141764625076745e-02 4.040239579678492343e-02 3.773206412840107021e-02 3.472443437969843089e-02 3.143670556797455856e-02 2.792808770319500297e-02 2.425913032280214293e-02 2.049194512282213887e-02 1.669238850072718439e-02 1.293756175026362573e-02 9.341322078836353238e-03 6.156791424146309220e-03 4.204189810419861097e-03 4.887749745418987213e-03 7.286563946289033485e-03 1.006516309945480400e-02 1.281685165182160947e-02 1.541648402140534044e-02 1.781311892548083364e-02 1.998208593744551717e-02 2.191103362840268395e-02 2.359481476354229057e-02 2.503319149752707140e-02 2.622959750736204160e-02 2.719035192436255327e-02 2.792409098845206883e-02 2.844131831575717057e-02 2.875402882083433198e-02
2.894774786090498903e-02 2.844152917968890623e-02 2.772920213292470390e-02 2.680122686201018289e-02 2.565013051878036951e-02 2.427111355140504009e-02 2.266288932298913053e-02 2.082895232682874936e-02 1.877970181866841712e-02 1.653642159355476343e-02 1.413965636317507726e-02 1.166896890418591369e-02 9.293980872081081257e-03 7.401311360632495916e-03 6.735406998477504008e-03 7.854553831949667372e-03 1.032663662906261812e-02 1.349629090603970440e-02 1.700037728404582560e-02 2.065553956002177949e-02 2.435093771824830763e-02 2.800460891964283092e-02 3.154688643723891489e-02 3.491399303604873078e-02 3.804573777334018664e-02 4.088506177178421325e-02 4.337852577742157267e-02 4.547734101162774489e-02 4.713875204696792859e-02 4.832767176034027945e-02 4.901851307002108582e-02 4.919718818601311050e-02 4.886326552947153207e-02 4.803229153267306317e-02 4.673829645495590490e-02 4.503649533041261671e-02 4.300612683649143037e-02 4.075315222278225180e-02 3.841198584496247764e-02 3.614429843899447103e-02 3.413116761596917542e-02 3.255347919101071047e-02 3.155785648706973395e-02 3.121539094222443300e-02 3.149355400764926316e-02 3.226087517652131281e-02 3.332258959620569561e-02 3.446604578967928101e-02 3.549711488248941116e-02 3.626313417554102164e-02 3.666737849121474296e-02 3.668179383910050856e-02 3.636296919615587125e-02 3.587316408483830904e-02 3.550160690527052326e-02 3.566711821666310178e-02 3.686608709636837039e-02 3.954422354898374375e-02 4.394918917654688090e-02 5.007675367673086048e-02 5.773594820470089733e-02 6.664935771282752552e-02 7.651990423376169026e-02 8.705801866524885690e-02 9.798746526252480327e-02 1.090440837586962169e-01 1.199739145545093838e-01 1.305327480822159880e-01 1.404873659981129008e-01 1.496181758697137099e-01 1.577228099434112574e-01 1.646202580793977022e-01 1.701551361925238148e-01 1.742017302513995114e-01 1.766675005404873544e-01 1.774957844733781043e-01 1.766675005404874654e-01 1.742017302513995114e-01 1.701551361925238981e-01 1.646202580793977854e-01 1.577228099434112574e-01 1.496181758697137931e-01 1.404873659981129008e-01 1.305327480822159880e-01 1.199739145545094116e-01 1.090440837586961892e-01 9.798746526252487266e-02 8.705801866524889854e-02 7.651990423376169026e-02 6.664935771282752552e-02 5.773594820470091121e-02 5.007675367673087435e-02 4.394918917654688784e-02 3.954422354898373682e-02 3.686608709636838427e-02 3.566711821666308097e-02 3.550160690527053020e-02 3.587316408483828128e-02 3.636296919615583656e-02 3.668179383910050162e-02 3.666737849121476378e-02 3.626313417554102164e-02 3.549711488248943891e-02 3.446604578967933652e-02 3.332258959620569561e-02 3.226087517652129893e-02 3.149355400764926316e-02 3.121539094222441912e-02 3.155785648706971314e-02 3.255347919101070353e-02 3.413116761596917542e-02 3.614429843899442940e-02 3.841198584496250540e-02 4.075315222278227262e-02 4.300612683649144424e-02 4.503649533041265141e-02 4.673829645495588408e-02 4.803229153267309093e-02 4.886326552947152513e-02 4.919718818601316601e-02 4.901851307002108582e-02 4.832767176034027251e-02 4.713875204696794941e-02 4.547734101162776571e-02 4.337852577742157267e-02 4.088506177178419243e-02 3.804573777334019358e-02 3.491399303604873078e-02 3.154688643723891489e-02 2.800460891964282745e-02 2.435093771824829376e-02 2.065553956002177602e-02 1.700037728404579784e-02 1.349629090603969399e-02 1.032663662906261465e-02 7.854553831949663903e-03 6.735406998477487528e-03 7.401311360632496783e-03 9.293980872081096870e-03 1.166896890418591889e-02 1.413965636317506686e-02 1.653642159355478078e-02 1.877970181866843100e-02 2.082895232682878406e-02 2.266288932298913053e-02 2.427111355140502275e-02 2.565013051878037992e-02 2.680122686201020371e-02 2.772920213292467267e-02 2.844152917968893052e-02 2.894774786090498556e-02
2.912614358983654089e-02 2.844240034992859961e-02 2.755673506756433841e-02 2.646373976448129425e-02 2.516125724695345359e-02 2.365153747570931247e-02 2.194300956046946194e-02 2.005319605970561081e-02 1.801385124736822746e-02 1.588058736828844644e-02 1.375156959844265649e-02 1.180260506123879255e-02 1.033728071487252306e-02 9.781879048084073450e-03 1.045472587076257641e-02 1.227278700133879741e-02 1.489026330443269514e-02 1.798923752024741626e-02 2.135556529707567305e-02 2.484784373182534131e-02 2.836424465707771889e-02 3.182359004036570960e-02 3.515595482844501712e-02 3.829830967387026774e-02 4.119276965940613794e-02 4.378624173117399987e-02 4.603086528517685849e-02 4.788492584137440944e-02 4.931405817606210329e-02 5.029262138072969346e-02 5.080516033281158583e-02 5.084788262153339816e-02 5.043008404026830954e-02 4.957545053068823648e-02 4.832314618424617819e-02 4.672855600564129047e-02 4.486347200002534924e-02 4.281536962199122831e-02 4.068520372375308836e-02 3.858289141697248542e-02 3.661950835700145818e-02 3.489559539284701334e-02 3.348638060284307022e-02 3.242722837456745583e-02 3.170488901374946683e-02 3.125964764845121785e-02 3.099932942299363225e-02 3.082116629849807402e-02 3.063579257138096534e-02 3.038975385828108361e-02 3.008609237043411919e-02 2.980376779190952938e-02 2.971390183375252625e-02 3.008301097160027970e-02 3.124429318856265791e-02 3.352453448830676475e-02 3.715233852277304016e-02 4.220725740948317456e-02 4.863739492848916102e-02 5.631182945082049973e-02 6.506474298887011953e-02 7.471752589199338879e-02 8.508508776804123153e-02 9.597521032029122934e-02 1.071863817476984282e-01 1.185065689338426348e-01 1.297137953640758457e-01 1.405786786958354018e-01 1.508687639547115489e-01 1.603543268515972287e-01 1.688152234543923158e-01 1.760482991610458070e-01 1.818748371670118047e-01 1.861475263023225912e-01 1.887564618458009713e-01 1.896337598471194708e-01 1.887564618458009991e-01 1.861475263023225912e-01 1.818748371670119157e-01 1.760482991610458348e-01 1.688152234543922325e-01 1.603543268515972009e-01 1.508687639547114656e-01 1.405786786958354573e-01 1.297137953640759012e-01 1.185065689338426348e-01 1.071863817476984282e-01 9.597521032029113219e-02 8.508508776804130092e-02 7.471752589199340266e-02 6.506474298887011953e-02 5.631182945082053443e-02 4.863739492848915408e-02 4.220725740948316068e-02 3.715233852277304016e-02 3.352453448830676475e-02 3.124429318856265098e-02 3.008301097160026236e-02 2.971390183375251584e-02 2.980376779190952938e-02 3.008609237043410531e-02 3.038975385828108708e-02 3.063579257138094800e-02 3.082116629849803932e-02 3.099932942299362532e-02 3.125964764845122479e-02 3.170488901374944601e-02 3.242722837456746277e-02 3.348638060284307716e-02 3.489559539284702028e-02 3.661950835700143736e-02 3.858289141697247848e-02 4.068520372375307448e-02 4.281536962199123525e-02 4.486347200002537006e-02 4.672855600564126272e-02 4.832314618424621289e-02 4.957545053068823648e-02 5.043008404026828873e-02 5.084788262153339816e-02 5.080516033281161359e-02 5.029262138072967264e-02 4.931405817606210329e-02 4.788492584137440944e-02 4.603086528517685155e-02 4.378624173117399987e-02 4.119276965940612406e-02 3.829830967387027468e-02 3.515595482844502406e-02 3.182359004036571654e-02 2.836424465707772583e-02 2.484784373182532743e-02 2.135556529707567305e-02 1.798923752024741626e-02 1.489026330443267952e-02 1.227278700133880261e-02 1.045472587076254518e-02 9.781879048084066511e-03 1.033728071487252653e-02 1.180260506123880990e-02 1.375156959844266343e-02 1.588058736828843950e-02 1.801385124736821011e-02 2.005319605970560040e-02 2.194300956046945847e-02 2.365153747570928819e-02 2.516125724695343624e-02 2.646373976448130119e-02 2.755673506756434882e-02 2.844240034992860308e-02 2.912614358983654783e-02
2.936422246033808595e-02 2.853859342865065415e-02 2.752477295535755639e-02 2.632402265818065482e-02 2.494290985713882788e-02 2.339538812991158109e-02 2.170601247010034776e-02 1.991506311084264430e-02 1.808678266633131221e-02 1.632209124193781391e-02 1.477515714761798785e-02 1.366354678881007666e-02 1.323989792154349823e-02 1.369256767949137907e-02 1.503611321605300213e-02 1.712131947841743010e-02 1.974158682856446898e-02 2.271091583163638641e-02 2.588327570064167388e-02 2.914560394282876554e-02 3.240710934366506507e-02 3.559141554905083382e-02 3.863187372256311758e-02 4.146913642970218028e-02 4.405017811171382802e-02 4.632821383629386058e-02 4.826316758756927366e-02 4.982246231450192936e-02 5.098197111496018119e-02 5.172700354336212669e-02 5.205321650514654203e-02 5.196734325919231262e-02 5.148763102811730608e-02 5.064387030748919438e-02 4.947688971803795854e-02 4.803738335642532276e-02 4.638394136142557495e-02 4.458018413532361529e-02 4.269098041781838049e-02 4.077788826323847787e-02 3.889421402803353717e-02 3.708041359076427040e-02 3.536086311702933693e-02 3.374313660496507106e-02 3.222069799375928967e-02 3.077936481596162815e-02 2.940727232215199771e-02 2.810767731334036859e-02 2.691383868822034078e-02 2.590482956730841627e-02 2.521913453541026889e-02 2.505796509625282317e-02 2.566505494366156173e-02 2.727635087181869145e-02 3.006065198249455520e-02 3.409228297355856863e-02 3.936974449360229611e-02 4.585273276657319402e-02 5.348793209897270695e-02 6.221655176833568168e-02 7.197005113024036727e-02 8.266146619365469239e-02 9.417686545479743432e-02 1.063691024371275773e-01 1.190547374471519482e-01 1.320143529018580342e-01 1.449961407506772659e-01 1.577224272161915630e-01 1.698986495885158876e-01 1.812241868458859817e-01 1.914043636388547687e-01 2.001628964436854285e-01 2.072540348250078157e-01 2.124736729687928261e-01 2.156687683779897058e-01 2.167445045657647174e-01 2.156687683779897058e-01 2.124736729687928261e-01 2.072540348250078157e-01 2.001628964436854285e-01 1.914043636388547964e-01 1.812241868458860650e-01 1.698986495885157766e-01 1.577224272161915075e-01 1.449961407506772659e-01 1.320143529018579509e-01 1.190547374471519204e-01 1.063691024371275495e-01 9.417686545479740656e-02 8.266146619365466464e-02 7.197005113024035339e-02 6.221655176833568168e-02 5.348793209897270695e-02 4.585273276657321484e-02 3.936974449360230999e-02 3.409228297355856863e-02 3.006065198249454826e-02 2.727635087181866716e-02 2.566505494366150275e-02 2.505796509625280236e-02 2.521913453541028971e-02 2.590482956730841627e-02 2.691383868822032691e-02 2.810767731334034777e-02 2.940727232215203241e-02 3.077936481596161428e-02 3.222069799375930355e-02 3.374313660496509187e-02 3.536086311702935775e-02 3.708041359076431204e-02 3.889421402803350941e-02 4.077788826323843624e-02 4.269098041781836661e-02 4.458018413532362917e-02 4.638394136142557495e-02 4.803738335642530888e-02 4.947688971803796548e-02 5.064387030748918744e-02 5.148763102811727832e-02 5.196734325919227793e-02 5.205321650514655590e-02 5.172700354336209894e-02 5.098197111496018813e-02 4.982246231450190854e-02 4.826316758756925979e-02 4.632821383629386058e-02 4.405017811171383496e-02 4.146913642970218028e-02 3.863187372256312452e-02 3.559141554905082688e-02 3.240710934366504425e-02 2.914560394282875166e-02 2.588327570064169122e-02 2.271091583163639335e-02 1.974158682856446204e-02 1.712131947841742316e-02 1.503611321605300907e-02 1.369256767949137733e-02 1.323989792154348262e-02 1.366354678881010615e-02 1.477515714761798785e-02 1.632209124193781391e-02 1.808678266633130527e-02 1.991506311084266512e-02 2.170601247010032694e-02 2.339538812991154987e-02 2.494290985713882094e-02 2.632402265818066869e-02 2.752477295535753904e-02 2.853859342865067150e-02 2.936422246033807901e-02
2.974581800822588204e-02 2.883522051872401334e-02 2.776319933620592303e-02 2.654056903287011979e-02 2.518611336869215622e-02 2.372948585756944756e-02 2.221527059468351994e-02 2.070840854090773286e-02 1.930052152943705426e-02 1.811459663754116239e-02 1.730128051151593252e-02 1.701629228298385046e-02 1.737593943741896213e-02 1.841317115882456015e-02 2.007011027206767953e-02 2.223088491287361287e-02 2.476279198877949159e-02 2.754138100337681291e-02 3.045866783461179464e-02 3.342270109849620335e-02 3.635463327144465573e-02 3.918596513389557140e-02 4.185669350948226924e-02 4.431435463768523819e-02 4.651375730253779622e-02 4.841718492510162231e-02 4.999487485863179925e-02 5.122561200786630159e-02 5.209729287463896186e-02 5.260732623376954131e-02 5.276274194140376933e-02 5.257988510376467028e-02 5.208358539718686148e-02 5.130571869463058238e-02 5.028312960406213644e-02 4.905496782412333695e-02 4.765961222227949740e-02 4.613150623629688751e-02 4.449837979539619098e-02 4.277944000024266891e-02 4.098512170849546304e-02 3.911886648569969788e-02 3.718116022564050410e-02 3.517577909372201356e-02 3.311796493245033890e-02 3.104411119164894595e-02 2.902234569086577926e-02 2.716265778671115086e-02 2.562301010545156577e-02 2.460366659982674009e-02 2.431928189063947005e-02 2.494859501231950008e-02 2.658939357500052572e-02 2.925798202058113237e-02 3.293454244825880922e-02 3.761482074665237207e-02 4.333598032476864564e-02 5.017315588454267922e-02 5.821782072996731228e-02 6.754985353748593768e-02 7.821167805346443402e-02 9.018900169526221366e-02 1.033995203379627914e-01 1.176889801096781957e-01 1.328332197486180311e-01 1.485448353436863433e-01 1.644834087269608502e-01 1.802685065234559403e-01 1.954947863314933920e-01 2.097485576618496883e-01 2.226250932652852066e-01 2.337459223040728729e-01 2.427752955171165739e-01 2.494350139743250760e-01 2.535168656531021636e-01 2.548920181467588808e-01 2.535168656531022191e-01 2.494350139743250760e-01 2.427752955171164906e-01 2.337459223040728729e-01 2.226250932652851788e-01 2.097485576618496883e-01 1.954947863314933365e-01 1.802685065234559125e-01 1.644834087269608780e-01 1.485448353436862046e-01 1.328332197486180311e-01 1.176889801096782234e-01 1.033995203379627775e-01 9.018900169526214428e-02 7.821167805346440627e-02 6.754985353748590993e-02 5.821782072996728452e-02 5.017315588454267922e-02 4.333598032476864564e-02 3.761482074665238595e-02 3.293454244825880922e-02 2.925798202058115319e-02 2.658939357500052572e-02 2.494859501231948273e-02 2.431928189063942494e-02 2.460366659982670887e-02 2.562301010545155536e-02 2.716265778671118208e-02 2.902234569086578272e-02 3.104411119164894595e-02 3.311796493245032502e-02 3.517577909372201356e-02 3.718116022564050410e-02 3.911886648569969788e-02 4.098512170849544223e-02 4.277944000024266197e-02 4.449837979539622568e-02 4.613150623629687364e-02 4.765961222227949740e-02 4.905496782412332307e-02 5.028312960406217114e-02 5.130571869463058238e-02 5.208358539718685454e-02 5.257988510376466335e-02 5.276274194140375545e-02 5.260732623376954825e-02 5.209729287463893410e-02 5.122561200786632241e-02 4.999487485863180619e-02 4.841718492510161537e-02 4.651375730253778928e-02 4.431435463768523819e-02 4.185669350948224843e-02 3.918596513389558528e-02 3.635463327144465573e-02 3.342270109849618948e-02 3.045866783461180158e-02 2.754138100337679904e-02 2.476279198877950199e-02 2.223088491287362675e-02 2.007011027206766912e-02 1.841317115882456362e-02 1.737593943741895866e-02 1.701629228298386781e-02 1.730128051151592558e-02 1.811459663754115545e-02 1.930052152943704039e-02 2.070840854090773286e-02 2.221527059468351648e-02 2.372948585756945450e-02 2.518611336869218051e-02 2.654056903287011979e-02 2.776319933620592997e-02 2.883522051872401334e-02 2.974581800822587510e-02
3.035154153492857290e-02 2.943125788526201880e-02 2.839063196456593011e-02 2.725174746233978776e-02 2.604666148132411818e-02 2.481999477369563681e-02 2.363163889875311702e-02 2.255868885056631218e-02 2.169469330856548320e-02 2.114325791464770690e-02 2.100347666800635171e-02 2.134882714713767435e-02 2.220809676965854879e-02 2.355920710175674754e-02 2.533886926941423395e-02 2.746041218824946117e-02 2.982998661936669266e-02 3.235664186381191632e-02 3.495685053256774449e-02 3.755576761082688592e-02 4.008712354998795330e-02 4.249281716733464137e-02 4.472265974322384846e-02 4.673438741655215611e-02 4.849390424451394122e-02 4.997565340573737608e-02 5.116298766196660658e-02 5.204839874501750174e-02 5.263346079596559896e-02 5.292834586665715740e-02 5.295078549579273347e-02 5.272439055634047661e-02 5.227631214373039403e-02 5.163433642440330013e-02 5.082365361951433208e-02 4.986370608688210637e-02 4.876566284014770269e-02 4.753113517156754009e-02 4.615269667634778333e-02 4.461659416608487055e-02 4.290777921588422722e-02 4.101713621015380673e-02 3.895060460096763655e-02 3.673978502980698724e-02 3.445340402555650133e-02 3.220819450444844384e-02 3.017537664908391884e-02 2.857416299044780381e-02 2.763925482779280157e-02 2.755725008446753554e-02 2.839913116488616135e-02 3.010354742342815845e-02 3.253313181796722159e-02 3.556411488187218722e-02 3.915951508834893124e-02 4.340662126847671942e-02 4.851767947088533872e-02 5.479475620071444508e-02 6.256520498415035769e-02 7.210710592251529105e-02 8.359036505990764809e-02 9.704847435151241208e-02 1.123780017014388843e-01 1.293535276874285544e-01 1.476475377447880044e-01 1.668504290691235348e-01 1.864897874170237946e-01 2.060495614238911644e-01 2.249897795636701392e-01 2.427669918334796617e-01 2.588551416887936441e-01 2.727662282369808233e-01 2.840699191991733485e-01 2.924112014784911451e-01 2.975251848196893145e-01 2.992482846628555793e-01 2.975251848196892590e-01 2.924112014784911451e-01 2.840699191991732930e-01 2.727662282369807678e-01 2.588551416887935330e-01 2.427669918334797172e-01 2.249897795636701392e-01 2.060495614238909978e-01 1.864897874170237391e-01 1.668504290691234515e-01 1.476475377447880322e-01 1.293535276874285544e-01 1.123780017014388427e-01 9.704847435151239821e-02 8.359036505990762034e-02 7.210710592251530493e-02 6.256520498415037157e-02 5.479475620071440345e-02 4.851767947088533178e-02 4.340662126847674024e-02 3.915951508834893124e-02 3.556411488187218028e-02 3.253313181796721465e-02 3.010354742342815845e-02 2.839913116488615094e-02 2.755725008446750432e-02 2.763925482779279463e-02 2.857416299044781768e-02 3.017537664908391884e-02 3.220819450444842996e-02 3.445340402555648052e-02 3.673978502980698724e-02 3.895060460096762961e-02 4.101713621015379285e-02 4.290777921588426885e-02 4.461659416608488443e-02 4.615269667634781803e-02 4.753113517156756090e-02 4.876566284014768882e-02 4.986370608688214107e-02 5.082365361951433902e-02 5.163433642440328625e-02 5.227631214373039403e-02 5.272439055634049743e-02 5.295078549579273347e-02 5.292834586665717128e-02 5.263346079596562671e-02 5.204839874501752950e-02 5.116298766196664821e-02 4.997565340573737608e-02 4.849390424451395509e-02 4.673438741655216305e-02 4.472265974322384846e-02 4.249281716733465525e-02 4.008712354998795330e-02 3.755576761082689979e-02 3.495685053256773756e-02 3.235664186381190938e-02 2.982998661936669960e-02 2.746041218824945770e-02 2.533886926941423742e-02 2.355920710175674060e-02 2.220809676965855572e-02 2.134882714713769170e-02 2.100347666800635865e-02 2.114325791464768955e-02 2.169469330856549014e-02 2.255868885056630871e-02 2.363163889875309273e-02 2.481999477369566109e-02 2.604666148132412512e-02 2.725174746233977735e-02 2.839063196456591276e-02 2.943125788526199452e-02 3.035154153492855902e-02
3.124605190587140952e-02 3.040169571011108740e-02 2.948964878088766034e-02 2.854199830214237260e-02 2.760047037725918417e-02 2.671720429242567529e-02 2.595434807508074579e-02 2.538148719762968117e-02 2.506993796663743029e-02 2.508374584007895883e-02 2.546901096295347416e-02 2.624502843376361541e-02 2.740084275569073385e-02 2.889837342241317886e-02 3.068006527932598190e-02 3.267762228159182269e-02 3.481926846607569931e-02 3.703467526806481641e-02 3.925787340952254650e-02 4.142885902685629340e-02 4.349452268539847483e-02 4.540930510290924066e-02 4.713577771732475191e-02 4.864520094350791024e-02 4.991801954146473513e-02 5.094419499321378025e-02 5.172323630410517042e-02 5.226376861304481147e-02 5.258247682173468329e-02 5.270228930678734491e-02 5.264973880451773863e-02 5.245156579509074185e-02 5.213081376653817128e-02 5.170288072833822968e-02 5.117218218596574636e-02 5.053017389245888918e-02 4.975541913410592293e-02 4.881616115493678937e-02 4.767554523163318458e-02 4.629934118156255052e-02 4.466584381827561068e-02 4.277759201566150998e-02 4.067451962045368075e-02 3.844776237201583124e-02 3.625178112082406284e-02 3.430840424210485073e-02 3.288951590020681298e-02 3.226197116281776661e-02 3.259726028946896559e-02 3.389375891494874476e-02 3.597530214107449997e-02 3.856973577304779327e-02 4.141153844543611628e-02 4.432605290864822384e-02 4.729160070934747967e-02 5.048646184595548259e-02 5.431202739969484550e-02 5.936179008196300344e-02 6.630746973333767613e-02 7.572546440388293332e-02 8.795137052168813807e-02 1.030350048243753869e-01 1.207823248554100032e-01 1.408241494367205304e-01 1.626724121090024344e-01 1.857573312638663987e-01 2.094526335818008012e-01 2.330962206524434810e-01 2.560104294369036082e-01 2.775233803266011767e-01 2.969913794923469963e-01 3.138215929163558626e-01 3.274938957806553530e-01 3.375807253345751713e-01 3.437638304550765800e-01 3.458469692487183833e-01 3.437638304550765800e-01 3.375807253345751158e-01 3.274938957806552975e-01 3.138215929163559736e-01 2.969913794923469963e-01 2.775233803266011767e-01 2.560104294369036082e-01 2.330962206524435087e-01 2.094526335818008567e-01 1.857573312638663432e-01 1.626724121090023789e-01 1.408241494367204194e-01 1.207823248554100587e-01 1.030350048243754285e-01 8.795137052168815195e-02 7.572546440388286393e-02 6.630746973333766225e-02 5.936179008196303120e-02 5.431202739969484550e-02 5.048646184595546177e-02 4.729160070934744498e-02 4.432605290864825853e-02 4.141153844543608853e-02 3.856973577304777245e-02 3.597530214107450691e-02 3.389375891494870313e-02 3.259726028946895865e-02 3.226197116281776661e-02 3.288951590020681992e-02 3.430840424210485767e-02 3.625178112082404203e-02 3.844776237201583124e-02 4.067451962045368768e-02 4.277759201566149611e-02 4.466584381827557598e-02 4.629934118156257133e-02 4.767554523163318458e-02 4.881616115493680325e-02 4.975541913410592987e-02 5.053017389245888918e-02 5.117218218596575330e-02 5.170288072833820886e-02 5.213081376653817128e-02 5.245156579509073491e-02 5.264973880451772476e-02 5.270228930678733797e-02 5.258247682173466941e-02 5.226376861304481147e-02 5.172323630410520512e-02 5.094419499321381495e-02 4.991801954146473513e-02 4.864520094350792412e-02 4.713577771732475885e-02 4.540930510290926841e-02 4.349452268539844013e-02 4.142885902685625871e-02 3.925787340952255344e-02 3.703467526806481641e-02 3.481926846607571319e-02 3.267762228159182963e-02 3.068006527932598190e-02 2.889837342241317886e-02 2.740084275569073038e-02 2.624502843376361194e-02 2.546901096295348110e-02 2.508374584007896577e-02 2.506993796663744070e-02 2.538148719762968117e-02 2.595434807508076314e-02 2.671720429242565101e-02 2.760047037725918417e-02 2.854199830214237607e-02 2.948964878088764993e-02 3.040169571011109434e-02 3.124605190587139217e-02
[truncated: 173,651 more chars]
