# Supplementary material for: Intelligent wireless power transfer via a 2-bit compact reconfigurable transmissive-metasurface-based router
Source: Nat Commun. 2024 Apr 1;15:2807. doi: 10.1038/s41467-024-46984-4 (PMC10984985; doi:10.1038/s41467-024-46984-4)
Supplement: Supplementary file 12 — Source Data [file 41467_2024_46984_MOESM12_ESM.zip › source_data/figure_s21d.txt]

  -5.2305027e+01  -5.2143593e+01  -5.2142403e+01  -5.2089085e+01  -5.2275654e+01  -5.2669533e+01  -5.3212017e+01  -5.3757389e+01  -5.4331295e+01  -5.5417290e+01  -5.7249294e+01  -5.9938427e+01  -6.3172523e+01  -6.6866913e+01  -6.7624260e+01  -6.5807709e+01  -6.3684090e+01  -6.1323891e+01  -5.9000320e+01  -5.7567986e+01  -5.6513470e+01  -5.6305275e+01  -5.6107243e+01  -5.6534000e+01  -5.6395035e+01  -5.5999516e+01  -5.4704777e+01  -5.2917988e+01  -5.1222744e+01  -4.9442326e+01  -4.8049667e+01  -4.6850895e+01  -4.6129150e+01  -4.5638882e+01  -4.5503128e+01  -4.5272690e+01  -4.5226532e+01  -4.4989117e+01  -4.4920441e+01  -4.4750351e+01  -4.4956173e+01  -4.5078468e+01  -4.5516422e+01  -4.5783722e+01  -4.6470047e+01  -4.7040207e+01  -4.7862633e+01  -4.8285915e+01  -4.8976292e+01  -4.9194752e+01  -4.9659874e+01  -4.9602322e+01  -4.9854942e+01  -4.9907295e+01  -5.0569145e+01  -5.0887390e+01  -5.1373898e+01  -5.1715145e+01  -5.2463787e+01  -5.3084583e+01  -5.3728909e+01  -5.4156830e+01  -5.4550148e+01  -5.5168251e+01  -5.6042080e+01  -5.7603554e+01  -5.8825809e+01  -5.8741123e+01  -5.6454369e+01  -5.4368015e+01  -5.2301811e+01
  -5.2840645e+01  -5.2948204e+01  -5.2987843e+01  -5.2776081e+01  -5.2511555e+01  -5.2454960e+01  -5.2620461e+01  -5.3100185e+01  -5.3908379e+01  -5.5083492e+01  -5.6813660e+01  -5.8941498e+01  -6.1075947e+01  -6.3650459e+01  -6.5734993e+01  -6.6554398e+01  -6.4268730e+01  -6.0646458e+01  -5.7879375e+01  -5.6153740e+01  -5.5118633e+01  -5.4687778e+01  -5.4776409e+01  -5.4972931e+01  -5.5355541e+01  -5.5614708e+01  -5.5641392e+01  -5.4332943e+01  -5.2589001e+01  -5.0668083e+01  -4.9434128e+01  -4.8408394e+01  -4.8011864e+01  -4.7543579e+01  -4.7560009e+01  -4.7328194e+01  -4.7420204e+01  -4.7171757e+01  -4.7438679e+01  -4.7368599e+01  -4.7864273e+01  -4.7911793e+01  -4.8594963e+01  -4.8837414e+01  -4.9804283e+01  -5.0279285e+01  -5.1449921e+01  -5.1906334e+01  -5.2939171e+01  -5.3283180e+01  -5.4289230e+01  -5.4149002e+01  -5.4258457e+01  -5.3746185e+01  -5.3870533e+01  -5.3603512e+01  -5.3832478e+01  -5.4040012e+01  -5.4503628e+01  -5.4607536e+01  -5.4883698e+01  -5.4982018e+01  -5.5022633e+01  -5.5128475e+01  -5.5800526e+01  -5.6768612e+01  -5.7338306e+01  -5.6480934e+01  -5.4483276e+01  -5.2598358e+01  -5.1122215e+01
  -5.3381359e+01  -5.3231533e+01  -5.2779003e+01  -5.2465267e+01  -5.2272198e+01  -5.2278934e+01  -5.2762955e+01  -5.3540546e+01  -5.4507271e+01  -5.5279419e+01  -5.6062740e+01  -5.7441715e+01  -5.9265388e+01  -6.1631306e+01  -6.4194420e+01  -6.6360901e+01  -6.4139786e+01  -6.0989479e+01  -5.9346409e+01  -5.7967003e+01  -5.7446873e+01  -5.6916538e+01  -5.7238823e+01  -5.7422535e+01  -5.8381817e+01  -5.8997799e+01  -5.9507950e+01  -5.7733681e+01  -5.6071255e+01  -5.4060875e+01  -5.3343697e+01  -5.2318073e+01  -5.2288792e+01  -5.1792686e+01  -5.2409657e+01  -5.2375412e+01  -5.3311283e+01  -5.3281757e+01  -5.4589405e+01  -5.4683651e+01  -5.6149601e+01  -5.5879082e+01  -5.7446320e+01  -5.7879490e+01  -6.0437798e+01  -6.0423424e+01  -6.2353477e+01  -6.1919304e+01  -6.4027023e+01  -6.4638367e+01  -6.9083939e+01  -6.6980324e+01  -6.4294632e+01  -5.9928394e+01  -5.7549068e+01  -5.6188046e+01  -5.6013874e+01  -5.5843185e+01  -5.5909332e+01  -5.6029823e+01  -5.6497345e+01  -5.6809349e+01  -5.7509209e+01  -5.7821449e+01  -5.8988213e+01  -5.9459858e+01  -5.9514488e+01  -5.7608704e+01  -5.5424297e+01  -5.3128632e+01  -5.1324978e+01
  -5.2358212e+01  -5.2403824e+01  -5.2536201e+01  -5.2753151e+01  -5.3054134e+01  -5.3255768e+01  -5.3715233e+01  -5.4101490e+01  -5.4269333e+01  -5.4531330e+01  -5.5165096e+01  -5.6530796e+01  -5.8289570e+01  -6.0394608e+01  -6.2607277e+01  -6.4691994e+01  -6.5360512e+01  -6.4682152e+01  -6.4187401e+01  -6.2688759e+01  -6.1330029e+01  -5.9883591e+01  -5.9184242e+01  -5.9242271e+01  -6.0042175e+01  -6.1693668e+01  -6.4083397e+01  -6.5945412e+01  -6.5318016e+01  -6.2264229e+01  -6.0771088e+01  -5.8813297e+01  -5.8383820e+01  -5.8025169e+01  -5.9354031e+01  -6.0586056e+01  -6.3940800e+01  -6.6425789e+01  -7.3999527e+01  -8.2547707e+01  -7.4836891e+01  -7.2097725e+01  -6.6872978e+01  -6.5945724e+01  -6.3963913e+01  -6.4307739e+01  -6.4338654e+01  -6.6058060e+01  -6.5993408e+01  -6.5927528e+01  -6.4092033e+01  -6.3185623e+01  -6.1567524e+01  -6.0700035e+01  -5.9664925e+01  -5.8444569e+01  -5.7547501e+01  -5.6558231e+01  -5.6138893e+01  -5.6012424e+01  -5.6159878e+01  -5.6604988e+01  -5.7512177e+01  -5.9019459e+01  -6.0225456e+01  -6.0735031e+01  -5.9214020e+01  -5.7300034e+01  -5.4870052e+01  -5.2833282e+01  -5.0973522e+01
  -5.2167294e+01  -5.2862671e+01  -5.3711384e+01  -5.4187862e+01  -5.4107296e+01  -5.3584328e+01  -5.3020428e+01  -5.2825546e+01  -5.2774910e+01  -5.3291889e+01  -5.4198826e+01  -5.5554020e+01  -5.7165043e+01  -5.9240269e+01  -6.1494865e+01  -6.3982906e+01  -6.6897728e+01  -7.0457565e+01  -7.0143890e+01  -6.5597748e+01  -6.2562012e+01  -6.0491924e+01  -5.9330948e+01  -5.8962921e+01  -5.9369026e+01  -6.0599304e+01  -6.3413578e+01  -6.7794312e+01  -7.3024063e+01  -7.9208702e+01  -6.9063293e+01  -6.4422493e+01  -6.2308414e+01  -6.2730865e+01  -6.4494766e+01  -6.7466454e+01  -6.2978012e+01  -6.0292862e+01  -5.7010784e+01  -5.6038845e+01  -5.4570950e+01  -5.4416870e+01  -5.3376640e+01  -5.3809368e+01  -5.3651031e+01  -5.5161179e+01  -5.6370392e+01  -5.8566952e+01  -5.8744286e+01  -5.8809555e+01  -5.7643730e+01  -5.7293098e+01  -5.6753849e+01  -5.7502628e+01  -5.8193005e+01  -5.8985607e+01  -5.9079273e+01  -5.8928028e+01  -5.8544369e+01  -5.7674999e+01  -5.7148380e+01  -5.6759979e+01  -5.6794273e+01  -5.7120274e+01  -5.7288155e+01  -5.7216904e+01  -5.5922256e+01  -5.4273930e+01  -5.2251369e+01  -5.0741051e+01  -4.9319485e+01
  -5.2718330e+01  -5.3547203e+01  -5.3750305e+01  -5.3564896e+01  -5.2842499e+01  -5.2233051e+01  -5.1837513e+01  -5.1974659e+01  -5.2698776e+01  -5.3576611e+01  -5.4717201e+01  -5.5804127e+01  -5.7354404e+01  -5.9287174e+01  -6.1615139e+01  -6.4563942e+01  -6.8218887e+01  -6.9499634e+01  -6.6739601e+01  -6.4768768e+01  -6.3530327e+01  -6.2292728e+01  -6.1706123e+01  -6.0919029e+01  -6.1050316e+01  -6.1737823e+01  -6.3290089e+01  -6.4046532e+01  -6.3025810e+01  -6.1200478e+01  -5.7793900e+01  -5.5983612e+01  -5.4315907e+01  -5.3991875e+01  -5.2833794e+01  -5.2375561e+01  -5.0676594e+01  -4.9775784e+01  -4.8333637e+01  -4.7849361e+01  -4.6925560e+01  -4.6786842e+01  -4.6293636e+01  -4.6676163e+01  -4.6834789e+01  -4.7981705e+01  -4.8902550e+01  -5.0389019e+01  -5.0965023e+01  -5.1516029e+01  -5.1181927e+01  -5.1677460e+01  -5.1985992e+01  -5.2993687e+01  -5.3789684e+01  -5.5466179e+01  -5.7076332e+01  -5.9053722e+01  -6.0240757e+01  -6.0645672e+01  -6.0403164e+01  -5.9159672e+01  -5.8523739e+01  -5.7964794e+01  -5.8033184e+01  -5.7257938e+01  -5.5805271e+01  -5.3599705e+01  -5.1563755e+01  -4.9901699e+01  -4.8687828e+01
  -5.1980057e+01  -5.2130447e+01  -5.1917034e+01  -5.1936199e+01  -5.2137432e+01  -5.2369934e+01  -5.2906586e+01  -5.3636219e+01  -5.4799793e+01  -5.5459743e+01  -5.5878700e+01  -5.6352131e+01  -5.6969513e+01  -5.8002071e+01  -5.9426544e+01  -6.1717575e+01  -6.4089157e+01  -6.5627197e+01  -6.6749519e+01  -6.8067162e+01  -6.9945747e+01  -6.9803581e+01  -6.8892967e+01  -6.6444366e+01  -6.4235176e+01  -6.2073536e+01  -5.9539406e+01  -5.8171261e+01  -5.5808384e+01  -5.3826790e+01  -5.1564503e+01  -5.0285900e+01  -4.9088551e+01  -4.8485100e+01  -4.7454441e+01  -4.6735062e+01  -4.5640697e+01  -4.4979546e+01  -4.4069199e+01  -4.3629120e+01  -4.3034309e+01  -4.2944077e+01  -4.2836231e+01  -4.3269684e+01  -4.3830128e+01  -4.4834507e+01  -4.5726856e+01  -4.6762211e+01  -4.7336807e+01  -4.7672878e+01  -4.7684647e+01  -4.8100361e+01  -4.8555538e+01  -4.9458893e+01  -5.0414108e+01  -5.1896614e+01  -5.3235889e+01  -5.4787766e+01  -5.6127899e+01  -5.7824837e+01  -5.9138763e+01  -6.0650978e+01  -6.1500942e+01  -6.1897884e+01  -6.1865799e+01  -6.0182728e+01  -5.7414131e+01  -5.4819782e+01  -5.2584503e+01  -5.0744640e+01  -4.9288441e+01
  -5.0114548e+01  -5.0377983e+01  -5.0703438e+01  -5.1446983e+01  -5.2666599e+01  -5.4027721e+01  -5.5424046e+01  -5.6066353e+01  -5.6033962e+01  -5.5680229e+01  -5.5358021e+01  -5.5464355e+01  -5.5831188e+01  -5.6739727e+01  -5.8094593e+01  -6.0105831e+01  -6.2019859e+01  -6.4526482e+01  -6.8096069e+01  -7.2609016e+01  -7.3757515e+01  -7.0112083e+01  -6.5708603e+01  -6.2904819e+01  -6.0275337e+01  -5.8144501e+01  -5.6110603e+01  -5.4420650e+01  -5.2430500e+01  -5.0614201e+01  -4.8978706e+01  -4.7877979e+01  -4.6926563e+01  -4.6134319e+01  -4.5174660e+01  -4.4387325e+01  -4.3574440e+01  -4.2890560e+01  -4.2162609e+01  -4.1628616e+01  -4.1237209e+01  -4.1195366e+01  -4.1347755e+01  -4.1900730e+01  -4.2618393e+01  -4.3654640e+01  -4.4762115e+01  -4.5810318e+01  -4.6496185e+01  -4.6865261e+01  -4.6986694e+01  -4.7123611e+01  -4.7401653e+01  -4.8089321e+01  -4.9101616e+01  -5.0418327e+01  -5.1855309e+01  -5.3487099e+01  -5.5079842e+01  -5.6457039e+01  -5.7494366e+01  -5.8469975e+01  -5.9160294e+01  -5.9404415e+01  -5.8065067e+01  -5.6708755e+01  -5.4690140e+01  -5.3039501e+01  -5.1288483e+01  -4.9958561e+01  -4.8632069e+01
  -4.8875587e+01  -4.9626743e+01  -5.0638145e+01  -5.1956863e+01  -5.3595860e+01  -5.5140923e+01  -5.5836239e+01  -5.5678150e+01  -5.5317249e+01  -5.5439434e+01  -5.5694523e+01  -5.5712662e+01  -5.6030907e+01  -5.6677723e+01  -5.7668793e+01  -5.8657932e+01  -5.9862873e+01  -6.2162121e+01  -6.3279980e+01  -6.4383209e+01  -6.4342285e+01  -6.3694820e+01  -6.2225533e+01  -6.0746674e+01  -5.9393127e+01  -5.7636929e+01  -5.5890705e+01  -5.3693024e+01  -5.1482719e+01  -4.9667721e+01  -4.8110359e+01  -4.6909000e+01  -4.5765003e+01  -4.4909336e+01  -4.3924381e+01  -4.3203838e+01  -4.2325706e+01  -4.1658852e+01  -4.0865070e+01  -4.0404102e+01  -4.0000771e+01  -4.0059689e+01  -4.0121738e+01  -4.0763714e+01  -4.1521637e+01  -4.2714283e+01  -4.3936806e+01  -4.5191105e+01  -4.6020626e+01  -4.6674255e+01  -4.6915306e+01  -4.7078762e+01  -4.7270954e+01  -4.7915081e+01  -4.8767361e+01  -5.0036274e+01  -5.1579559e+01  -5.3716015e+01  -5.6048649e+01  -5.7813465e+01  -5.8853703e+01  -5.8633034e+01  -5.8307793e+01  -5.7479038e+01  -5.6285595e+01  -5.4516640e+01  -5.2564636e+01  -5.0797409e+01  -4.9268566e+01  -4.8133808e+01  -4.7118801e+01
  -4.9030186e+01  -4.9927189e+01  -5.0725071e+01  -5.1519211e+01  -5.2179474e+01  -5.3162891e+01  -5.3741795e+01  -5.4518303e+01  -5.5608372e+01  -5.6927383e+01  -5.7978397e+01  -5.7659943e+01  -5.7174896e+01  -5.6676640e+01  -5.6471535e+01  -5.6724037e+01  -5.7511280e+01  -5.8830902e+01  -5.9848167e+01  -6.0964939e+01  -6.1835888e+01  -6.2649815e+01  -6.2778236e+01  -6.2234955e+01  -6.1073372e+01  -5.8827087e+01  -5.5930531e+01  -5.3164417e+01  -5.0697933e+01  -4.8645050e+01  -4.6736198e+01  -4.5212067e+01  -4.3673717e+01  -4.2671333e+01  -4.1636967e+01  -4.0963474e+01  -4.0148006e+01  -3.9672066e+01  -3.9008739e+01  -3.8651989e+01  -3.8326138e+01  -3.8360764e+01  -3.8470825e+01  -3.9045795e+01  -3.9729511e+01  -4.0805035e+01  -4.1762142e+01  -4.2925182e+01  -4.3677349e+01  -4.4481316e+01  -4.4807217e+01  -4.5327511e+01  -4.5626934e+01  -4.6260803e+01  -4.6960411e+01  -4.8215389e+01  -4.9647549e+01  -5.1711395e+01  -5.3743015e+01  -5.6288452e+01  -5.8512695e+01  -6.0512177e+01  -6.1022598e+01  -5.9973763e+01  -5.8127861e+01  -5.5543987e+01  -5.3201344e+01  -5.1042469e+01  -4.9321655e+01  -4.7938057e+01  -4.6898956e+01
  -4.8564899e+01  -4.8897846e+01  -4.8898518e+01  -4.9245087e+01  -4.9668655e+01  -5.0844200e+01  -5.2243465e+01  -5.4253658e+01  -5.6918453e+01  -5.9763233e+01  -6.1080193e+01  -5.9625832e+01  -5.8063854e+01  -5.6836796e+01  -5.6244312e+01  -5.6227699e+01  -5.6660660e+01  -5.7205070e+01  -5.7685173e+01  -5.8772175e+01  -5.9373337e+01  -6.0224571e+01  -5.9798378e+01  -5.9316299e+01  -5.7729000e+01  -5.6100491e+01  -5.3614048e+01  -5.1386520e+01  -4.8999649e+01  -4.6799313e+01  -4.4646191e+01  -4.3057293e+01  -4.1502171e+01  -4.0493099e+01  -3.9484127e+01  -3.8912346e+01  -3.8292065e+01  -3.7923912e+01  -3.7463013e+01  -3.7205605e+01  -3.6954487e+01  -3.6994232e+01  -3.7177826e+01  -3.7668530e+01  -3.8250847e+01  -3.9110332e+01  -3.9908264e+01  -4.0856483e+01  -4.1605522e+01  -4.2366165e+01  -4.2852261e+01  -4.3497917e+01  -4.3999763e+01  -4.4672092e+01  -4.5376171e+01  -4.6489075e+01  -4.7677818e+01  -4.9262508e+01  -5.0884216e+01  -5.3021408e+01  -5.4872494e+01  -5.6968243e+01  -5.8111504e+01  -5.8603184e+01  -5.7233192e+01  -5.5617516e+01  -5.3567726e+01  -5.1735012e+01  -5.0079113e+01  -4.8588951e+01  -4.7427681e+01
  -4.7020329e+01  -4.7061172e+01  -4.7195343e+01  -4.7755608e+01  -4.8651600e+01  -5.0040112e+01  -5.1847343e+01  -5.4307590e+01  -5.7159946e+01  -6.0253086e+01  -6.2349220e+01  -6.1797153e+01  -5.9966614e+01  -5.8179115e+01  -5.7183903e+01  -5.6259121e+01  -5.5206978e+01  -5.4806419e+01  -5.4318516e+01  -5.4501740e+01  -5.4336071e+01  -5.4740749e+01  -5.4731125e+01  -5.5073746e+01  -5.4830585e+01  -5.4089214e+01  -5.2441010e+01  -5.0374699e+01  -4.7895908e+01  -4.5519272e+01  -4.3471138e+01  -4.1848324e+01  -4.0542656e+01  -3.9459763e+01  -3.8584927e+01  -3.7958427e+01  -3.7437195e+01  -3.7065006e+01  -3.6730690e+01  -3.6543270e+01  -3.6447811e+01  -3.6563908e+01  -3.6789669e+01  -3.7239689e+01  -3.7826015e+01  -3.8569626e+01  -3.9376251e+01  -4.0229889e+01  -4.1039684e+01  -4.1741486e+01  -4.2407276e+01  -4.3038303e+01  -4.3689095e+01  -4.4294842e+01  -4.5050892e+01  -4.5946926e+01  -4.6989750e+01  -4.8233891e+01  -4.9766006e+01  -5.1461517e+01  -5.2901966e+01  -5.4061581e+01  -5.4628265e+01  -5.4734249e+01  -5.4151489e+01  -5.3304131e+01  -5.1911598e+01  -5.0657001e+01  -4.9306110e+01  -4.8282368e+01  -4.7287151e+01
  -4.6025852e+01  -4.6268726e+01  -4.6772167e+01  -4.7528111e+01  -4.8469501e+01  -4.9635143e+01  -5.1014217e+01  -5.2917587e+01  -5.4856373e+01  -5.7651585e+01  -6.2016685e+01  -6.9086105e+01  -6.4644005e+01  -5.9150097e+01  -5.5914398e+01  -5.3913330e+01  -5.2339550e+01  -5.1714603e+01  -5.1162449e+01  -5.1080589e+01  -5.1073624e+01  -5.1595581e+01  -5.2277660e+01  -5.3288372e+01  -5.4112251e+01  -5.4118114e+01  -5.2823326e+01  -5.0327732e+01  -4.7564781e+01  -4.5185661e+01  -4.3214527e+01  -4.1652321e+01  -4.0311855e+01  -3.9204819e+01  -3.8261978e+01  -3.7534515e+01  -3.6937969e+01  -3.6555634e+01  -3.6261688e+01  -3.6183155e+01  -3.6202358e+01  -3.6392715e+01  -3.6679794e+01  -3.7156948e+01  -3.7769608e+01  -3.8520718e+01  -3.9375355e+01  -4.0311779e+01  -4.1242451e+01  -4.2110210e+01  -4.2922436e+01  -4.3599739e+01  -4.4317799e+01  -4.4981949e+01  -4.5761761e+01  -4.6520214e+01  -4.7575176e+01  -4.8760887e+01  -5.0257236e+01  -5.1703190e+01  -5.3037891e+01  -5.3872742e+01  -5.4351639e+01  -5.4143543e+01  -5.3498234e+01  -5.2413445e+01  -5.1044182e+01  -4.9682083e+01  -4.8424229e+01  -4.7398865e+01  -4.6521469e+01
  -4.5918385e+01  -4.6199654e+01  -4.6607430e+01  -4.7169998e+01  -4.7685841e+01  -4.8416996e+01  -4.9252586e+01  -5.0696297e+01  -5.2466022e+01  -5.5427341e+01  -6.0434387e+01  -7.2738297e+01  -6.3419621e+01  -5.7447273e+01  -5.4219620e+01  -5.2341484e+01  -5.1166523e+01  -5.0551403e+01  -5.0129360e+01  -5.0022358e+01  -5.0230873e+01  -5.0823689e+01  -5.1690449e+01  -5.2761803e+01  -5.3432701e+01  -5.3414272e+01  -5.1879433e+01  -4.9525707e+01  -4.7071648e+01  -4.4942791e+01  -4.3059887e+01  -4.1392666e+01  -3.9929283e+01  -3.8769279e+01  -3.7707993e+01  -3.6932011e+01  -3.6238316e+01  -3.5845078e+01  -3.5564144e+01  -3.5515759e+01  -3.5598526e+01  -3.5836227e+01  -3.6162792e+01  -3.6635616e+01  -3.7192169e+01  -3.7924351e+01  -3.8706699e+01  -3.9631420e+01  -4.0557953e+01  -4.1583073e+01  -4.2512608e+01  -4.3463646e+01  -4.4346439e+01  -4.5235508e+01  -4.6148605e+01  -4.7085438e+01  -4.8234501e+01  -4.9502827e+01  -5.0865494e+01  -5.2219635e+01  -5.3706703e+01  -5.4766682e+01  -5.5382576e+01  -5.5283665e+01  -5.4556171e+01  -5.3155827e+01  -5.1465923e+01  -4.9753483e+01  -4.8341534e+01  -4.7142540e+01  -4.6175747e+01
  -4.5944199e+01  -4.5895405e+01  -4.5836964e+01  -4.6034538e+01  -4.6316082e+01  -4.6978127e+01  -4.7938908e+01  -4.9479683e+01  -5.1759155e+01  -5.5072369e+01  -6.0524765e+01  -6.8429649e+01  -6.1920635e+01  -5.7003735e+01  -5.4389759e+01  -5.2729496e+01  -5.1650307e+01  -5.0752068e+01  -5.0176987e+01  -4.9850983e+01  -4.9716049e+01  -4.9904987e+01  -5.0165699e+01  -5.0806973e+01  -5.1113773e+01  -5.1272614e+01  -5.0258068e+01  -4.8625374e+01  -4.6617245e+01  -4.4582783e+01  -4.2571640e+01  -4.0803448e+01  -3.9197449e+01  -3.7936672e+01  -3.6855801e+01  -3.6100140e+01  -3.5449650e+01  -3.5068447e+01  -3.4826172e+01  -3.4832874e+01  -3.4945156e+01  -3.5274250e+01  -3.5615490e+01  -3.6083176e+01  -3.6605244e+01  -3.7272148e+01  -3.7987061e+01  -3.8846222e+01  -3.9781246e+01  -4.0769405e+01  -4.1817913e+01  -4.2929756e+01  -4.4094353e+01  -4.5239376e+01  -4.6423382e+01  -4.7580368e+01  -4.9062134e+01  -5.0430313e+01  -5.2064804e+01  -5.3528549e+01  -5.5247414e+01  -5.6319798e+01  -5.6969814e+01  -5.6599693e+01  -5.5621941e+01  -5.4096146e+01  -5.2442154e+01  -5.0658291e+01  -4.9057030e+01  -4.7646610e+01  -4.6497936e+01
  -4.5209702e+01  -4.5050941e+01  -4.5083805e+01  -4.5386021e+01  -4.5996185e+01  -4.6902966e+01  -4.8278683e+01  -5.0087803e+01  -5.2679420e+01  -5.6189751e+01  -6.1739349e+01  -7.5939186e+01  -6.5898811e+01  -5.9555813e+01  -5.6524883e+01  -5.4304707e+01  -5.2466732e+01  -5.0880146e+01  -4.9608990e+01  -4.8819714e+01  -4.8131336e+01  -4.7933514e+01  -4.7898445e+01  -4.8395931e+01  -4.8928452e+01  -4.9500088e+01  -4.9439674e+01  -4.8475880e+01  -4.6552521e+01  -4.4292614e+01  -4.2169033e+01  -4.0347309e+01  -3.8781738e+01  -3.7542892e+01  -3.6483608e+01  -3.5712582e+01  -3.5103207e+01  -3.4723053e+01  -3.4569469e+01  -3.4612446e+01  -3.4854752e+01  -3.5175701e+01  -3.5618519e+01  -3.6086632e+01  -3.6657944e+01  -3.7289589e+01  -3.8034451e+01  -3.8862728e+01  -3.9905746e+01  -4.0930382e+01  -4.2246319e+01  -4.3545883e+01  -4.5069412e+01  -4.6421196e+01  -4.8044598e+01  -4.9499626e+01  -5.1332661e+01  -5.2974499e+01  -5.5342674e+01  -5.7391968e+01  -5.9427883e+01  -5.9486591e+01  -5.9242744e+01  -5.8318783e+01  -5.7230087e+01  -5.5323635e+01  -5.3333817e+01  -5.1289650e+01  -4.9480507e+01  -4.7921276e+01  -4.6676445e+01
  -4.4982105e+01  -4.5020046e+01  -4.5396225e+01  -4.5934048e+01  -4.6910332e+01  -4.7983669e+01  -4.9442299e+01  -5.1082836e+01  -5.3084877e+01  -5.5674065e+01  -5.9146851e+01  -6.6229164e+01  -7.6954865e+01  -6.2500515e+01  -5.7185688e+01  -5.3920059e+01  -5.1193115e+01  -4.9464958e+01  -4.8048286e+01  -4.7210873e+01  -4.6585728e+01  -4.6467140e+01  -4.6658504e+01  -4.7278255e+01  -4.8240101e+01  -4.9260895e+01  -4.9829002e+01  -4.8863617e+01  -4.6587803e+01  -4.4106991e+01  -4.1983227e+01  -4.0288029e+01  -3.8873688e+01  -3.7647324e+01  -3.6648643e+01  -3.5781963e+01  -3.5144867e+01  -3.4733669e+01  -3.4565964e+01  -3.4623978e+01  -3.4918518e+01  -3.5313442e+01  -3.5821724e+01  -3.6390877e+01  -3.7059341e+01  -3.7745422e+01  -3.8588982e+01  -3.9552345e+01  -4.0708813e+01  -4.1981220e+01  -4.3579933e+01  -4.5184620e+01  -4.7235744e+01  -4.9159500e+01  -5.1687927e+01  -5.3901638e+01  -5.7287331e+01  -6.0549503e+01  -6.5451149e+01  -6.4300720e+01  -6.0511345e+01  -5.8920860e+01  -5.7911743e+01  -5.8797260e+01  -5.9742455e+01  -5.8882252e+01  -5.6019825e+01  -5.2657761e+01  -5.0135979e+01  -4.8117256e+01  -4.6691444e+01
  -4.5798473e+01  -4.6112598e+01  -4.6661438e+01  -4.7165699e+01  -4.7907707e+01  -4.8730267e+01  -4.9728542e+01  -5.0942734e+01  -5.2515251e+01  -5.4852722e+01  -5.8748413e+01  -6.5966675e+01  -6.7107185e+01  -5.8631630e+01  -5.4067719e+01  -5.1404728e+01  -4.9398544e+01  -4.8077675e+01  -4.7051754e+01  -4.6451572e+01  -4.6193863e+01  -4.6228733e+01  -4.6670807e+01  -4.7451656e+01  -4.8731915e+01  -5.0027142e+01  -5.0573807e+01  -4.9106659e+01  -4.6584507e+01  -4.4146164e+01  -4.2151237e+01  -4.0478371e+01  -3.9082531e+01  -3.7840939e+01  -3.6766552e+01  -3.5841194e+01  -3.5105583e+01  -3.4614262e+01  -3.4387341e+01  -3.4457264e+01  -3.4724720e+01  -3.5206120e+01  -3.5731453e+01  -3.6413280e+01  -3.7153629e+01  -3.7980576e+01  -3.8889568e+01  -3.9905083e+01  -4.1128723e+01  -4.2531448e+01  -4.4133297e+01  -4.6128010e+01  -4.8600189e+01  -5.1675961e+01  -5.5712902e+01  -6.0142502e+01  -6.3334908e+01  -6.1466423e+01  -5.7391392e+01  -5.5182465e+01  -5.3285847e+01  -5.2791756e+01  -5.2582264e+01  -5.3749393e+01  -5.5578960e+01  -5.9606926e+01  -6.1294746e+01  -5.6014313e+01  -5.2049160e+01  -4.9169273e+01  -4.7369263e+01
  -4.6949028e+01  -4.7142456e+01  -4.7386204e+01  -4.7582886e+01  -4.8052612e+01  -4.8820671e+01  -5.0005592e+01  -5.1518375e+01  -5.4025383e+01  -5.7554516e+01  -6.6094017e+01  -7.1354370e+01  -5.9066010e+01  -5.4585552e+01  -5.1600044e+01  -4.9886608e+01  -4.8643005e+01  -4.7803658e+01  -4.7202225e+01  -4.6786476e+01  -4.6710922e+01  -4.6825047e+01  -4.7293865e+01  -4.8040379e+01  -4.9105846e+01  -5.0231026e+01  -5.0515488e+01  -4.9155518e+01  -4.6932777e+01  -4.4475800e+01  -4.2417976e+01  -4.0605240e+01  -3.9062202e+01  -3.7781536e+01  -3.6662968e+01  -3.5728153e+01  -3.5006073e+01  -3.4513027e+01  -3.4294266e+01  -3.4323463e+01  -3.4631470e+01  -3.5069946e+01  -3.5675930e+01  -3.6349281e+01  -3.7104485e+01  -3.7889206e+01  -3.8784184e+01  -3.9722652e+01  -4.0859474e+01  -4.2170105e+01  -4.3855629e+01  -4.5941463e+01  -4.8613430e+01  -5.1713600e+01  -5.4704006e+01  -5.6267887e+01  -5.5168659e+01  -5.3592705e+01  -5.1704437e+01  -5.0561859e+01  -4.9469074e+01  -4.9115303e+01  -4.8985291e+01  -4.9780392e+01  -5.1098186e+01  -5.4067970e+01  -5.8514755e+01  -6.0526505e+01  -5.5126431e+01  -5.1079346e+01  -4.8798153e+01
  -4.7472157e+01  -4.7414875e+01  -4.7557854e+01  -4.7912449e+01  -4.8768429e+01  -4.9988934e+01  -5.2160870e+01  -5.4864578e+01  -6.0440319e+01  -7.1267662e+01  -6.3362556e+01  -5.7652859e+01  -5.3933670e+01  -5.1842514e+01  -5.0213020e+01  -4.9227985e+01  -4.8503456e+01  -4.7941502e+01  -4.7349529e+01  -4.6961136e+01  -4.6749809e+01  -4.6773716e+01  -4.7039429e+01  -4.7707363e+01  -4.8752460e+01  -5.0305477e+01  -5.1610153e+01  -5.0775875e+01  -4.8277267e+01  -4.5264091e+01  -4.2836433e+01  -4.0817108e+01  -3.9253105e+01  -3.7964493e+01  -3.6934414e+01  -3.6028149e+01  -3.5388725e+01  -3.4893784e+01  -3.4766449e+01  -3.4775230e+01  -3.5130363e+01  -3.5554420e+01  -3.6222229e+01  -3.6898518e+01  -3.7723198e+01  -3.8483250e+01  -3.9379974e+01  -4.0297806e+01  -4.1545464e+01  -4.2968044e+01  -4.4956429e+01  -4.7277248e+01  -5.0451874e+01  -5.3525085e+01  -5.5817024e+01  -5.5322392e+01  -5.3448818e+01  -5.1712368e+01  -5.0123859e+01  -4.8989113e+01  -4.7983639e+01  -4.7542679e+01  -4.7467381e+01  -4.8042999e+01  -4.9194706e+01  -5.1432716e+01  -5.4938602e+01  -5.9638187e+01  -5.7424702e+01  -5.2955048e+01  -5.0213924e+01
  -4.7896702e+01  -4.8052757e+01  -4.8902767e+01  -5.0029636e+01  -5.2065197e+01  -5.4337803e+01  -5.8683277e+01  -6.3943466e+01  -6.2239391e+01  -5.8233528e+01  -5.4748096e+01  -5.2823166e+01  -5.1153973e+01  -5.0145718e+01  -4.9191166e+01  -4.8496723e+01  -4.7769833e+01  -4.7240070e+01  -4.6606380e+01  -4.6221901e+01  -4.5923210e+01  -4.6037910e+01  -4.6424309e+01  -4.7305073e+01  -4.8887913e+01  -5.1419609e+01  -5.4969791e+01  -5.4431049e+01  -4.9993111e+01  -4.6103073e+01  -4.3464367e+01  -4.1444427e+01  -4.0004135e+01  -3.8703720e+01  -3.7757221e+01  -3.6850483e+01  -3.6267815e+01  -3.5791485e+01  -3.5699955e+01  -3.5741276e+01  -3.6157444e+01  -3.6640461e+01  -3.7390453e+01  -3.8143024e+01  -3.9090469e+01  -3.9904758e+01  -4.0986534e+01  -4.2024788e+01  -4.3616142e+01  -4.5351048e+01  -4.8129547e+01  -5.1189003e+01  -5.5285591e+01  -5.7021053e+01  -5.5470173e+01  -5.3655453e+01  -5.1787331e+01  -5.0471294e+01  -4.9170258e+01  -4.8113567e+01  -4.7171070e+01  -4.6714348e+01  -4.6675335e+01  -4.7232914e+01  -4.8382057e+01  -5.0361786e+01  -5.3430752e+01  -5.7947029e+01  -5.8533993e+01  -5.4226139e+01  -5.1190529e+01
  -4.9804779e+01  -5.0492432e+01  -5.2464680e+01  -5.4747723e+01  -5.8077126e+01  -6.0250996e+01  -5.9894375e+01  -5.7996433e+01  -5.5392242e+01  -5.3707596e+01  -5.2134796e+01  -5.0913719e+01  -4.9755348e+01  -4.8867981e+01  -4.7887695e+01  -4.7139927e+01  -4.6245621e+01  -4.5725655e+01  -4.5228233e+01  -4.5062546e+01  -4.4992386e+01  -4.5415405e+01  -4.6246262e+01  -4.7563103e+01  -4.9856438e+01  -5.3680344e+01  -6.2172596e+01  -5.8669739e+01  -5.1237476e+01  -4.7064888e+01  -4.4409054e+01  -4.2451885e+01  -4.1038834e+01  -3.9773930e+01  -3.8800240e+01  -3.7898518e+01  -3.7310795e+01  -3.6854237e+01  -3.6742775e+01  -3.6819809e+01  -3.7249538e+01  -3.7784855e+01  -3.8624863e+01  -3.9482883e+01  -4.0611431e+01  -4.1647030e+01  -4.2932629e+01  -4.4239063e+01  -4.6147072e+01  -4.8425259e+01  -5.1581059e+01  -5.4191021e+01  -5.4155689e+01  -5.2622715e+01  -5.0807285e+01  -4.9997662e+01  -4.9316101e+01  -4.8920910e+01  -4.8145069e+01  -4.7384315e+01  -4.6686375e+01  -4.6295086e+01  -4.6297947e+01  -4.6837868e+01  -4.7892513e+01  -4.9762505e+01  -5.2617180e+01  -5.7124069e+01  -6.0658604e+01  -5.6417393e+01  -5.2769596e+01
  -5.3454884e+01  -5.4646629e+01  -5.6719505e+01  -5.7977409e+01  -5.7645950e+01  -5.7032257e+01  -5.6312420e+01  -5.5405376e+01  -5.4025112e+01  -5.2580017e+01  -5.1035419e+01  -4.9673363e+01  -4.8294117e+01  -4.7240337e+01  -4.6208389e+01  -4.5504696e+01  -4.4905666e+01  -4.4621765e+01  -4.4471180e+01  -4.4553238e+01  -4.4876907e+01  -4.5543831e+01  -4.6597279e+01  -4.8097050e+01  -5.0499371e+01  -5.4473419e+01  -6.3666218e+01  -6.2140240e+01  -5.3412540e+01  -4.8868069e+01  -4.6039547e+01  -4.3851395e+01  -4.2336567e+01  -4.1035812e+01  -4.0041252e+01  -3.9137955e+01  -3.8578831e+01  -3.8106457e+01  -3.8063953e+01  -3.8120773e+01  -3.8656502e+01  -3.9206596e+01  -4.0220348e+01  -4.1229889e+01  -4.2590843e+01  -4.3758083e+01  -4.5277119e+01  -4.6678776e+01  -4.8731670e+01  -5.0842743e+01  -5.2778271e+01  -5.2705128e+01  -5.1002155e+01  -4.9568100e+01  -4.8452362e+01  -4.7988541e+01  -4.7765392e+01  -4.7760849e+01  -4.7621078e+01  -4.7295429e+01  -4.6922176e+01  -4.6549892e+01  -4.6538635e+01  -4.6851242e+01  -4.7661701e+01  -4.9116203e+01  -5.1378952e+01  -5.4823944e+01  -5.8923027e+01  -5.9247093e+01  -5.5588005e+01
  -5.6209068e+01  -5.6062489e+01  -5.5792793e+01  -5.5978233e+01  -5.6228634e+01  -5.6591423e+01  -5.6707802e+01  -5.5560699e+01  -5.3453072e+01  -5.1393723e+01  -4.9555889e+01  -4.8189922e+01  -4.6848450e+01  -4.5879089e+01  -4.5119835e+01  -4.4663712e+01  -4.4361511e+01  -4.4291229e+01  -4.4365582e+01  -4.4637806e+01  -4.5178680e+01  -4.5895439e+01  -4.6879498e+01  -4.8250751e+01  -5.0119450e+01  -5.3042679e+01  -5.7142380e+01  -6.0922108e+01  -5.5955856e+01  -5.1190529e+01  -4.8055126e+01  -4.5624969e+01  -4.4082878e+01  -4.2658970e+01  -4.1806316e+01  -4.0891209e+01  -4.0463940e+01  -3.9995041e+01  -4.0069454e+01  -4.0180054e+01  -4.0876053e+01  -4.1621750e+01  -4.2970524e+01  -4.4182178e+01  -4.5898540e+01  -4.7180779e+01  -4.8961124e+01  -5.0412277e+01  -5.2759399e+01  -5.4169220e+01  -5.3981850e+01  -5.1904896e+01  -4.9816814e+01  -4.8369839e+01  -4.7437084e+01  -4.7084244e+01  -4.7006943e+01  -4.7179283e+01  -4.7393291e+01  -4.7567711e+01  -4.7631409e+01  -4.7479134e+01  -4.7487835e+01  -4.7616016e+01  -4.8263222e+01  -4.9360096e+01  -5.1168705e+01  -5.3463150e+01  -5.5873055e+01  -5.7293804e+01  -5.6227863e+01
  -5.4724953e+01  -5.4512733e+01  -5.4918625e+01  -5.6185246e+01  -5.8083866e+01  -5.8674068e+01  -5.7063599e+01  -5.4444336e+01  -5.1681927e+01  -4.9712925e+01  -4.8107971e+01  -4.7005234e+01  -4.6044285e+01  -4.5338547e+01  -4.4853363e+01  -4.4591640e+01  -4.4471203e+01  -4.4470390e+01  -4.4498085e+01  -4.4725098e+01  -4.5085312e+01  -4.5622986e+01  -4.6204086e+01  -4.7118538e+01  -4.8139359e+01  -4.9692284e+01  -5.1001827e+01  -5.2393665e+01  -5.1797939e+01  -5.0595406e+01  -4.8631096e+01  -4.7027676e+01  -4.5710506e+01  -4.4655815e+01  -4.4071312e+01  -4.3400097e+01  -4.3171806e+01  -4.2840034e+01  -4.3080452e+01  -4.3292393e+01  -4.4335892e+01  -4.5409710e+01  -4.7452747e+01  -4.9268353e+01  -5.2162418e+01  -5.4124920e+01  -5.7369278e+01  -5.9326736e+01  -6.0463978e+01  -5.7021755e+01  -5.3248631e+01  -5.0628311e+01  -4.8619781e+01  -4.7435169e+01  -4.6709667e+01  -4.6554016e+01  -4.6623379e+01  -4.7002140e+01  -4.7489155e+01  -4.8031017e+01  -4.8428364e+01  -4.8630680e+01  -4.8888042e+01  -4.9135418e+01  -4.9873909e+01  -5.0843136e+01  -5.2389084e+01  -5.3854603e+01  -5.5010098e+01  -5.4986279e+01  -5.4039841e+01
  -5.4283501e+01  -5.4973431e+01  -5.6745667e+01  -5.8976711e+01  -5.9750351e+01  -5.7460732e+01  -5.4426258e+01  -5.2095581e+01  -5.0042385e+01  -4.8591450e+01  -4.7414257e+01  -4.6594879e+01  -4.5917439e+01  -4.5386913e+01  -4.4937000e+01  -4.4616776e+01  -4.4387253e+01  -4.4296585e+01  -4.4261505e+01  -4.4405212e+01  -4.4609676e+01  -4.4994701e+01  -4.5424110e+01  -4.5976791e+01  -4.6470596e+01  -4.7179691e+01  -4.7570232e+01  -4.7932320e+01  -4.7719032e+01  -4.7564358e+01  -4.7008228e+01  -4.6613392e+01  -4.6120720e+01  -4.5810944e+01  -4.5641228e+01  -4.5517788e+01  -4.5607334e+01  -4.5649757e+01  -4.6151886e+01  -4.6731018e+01  -4.8139439e+01  -4.9813400e+01  -5.2622604e+01  -5.6074303e+01  -6.0521393e+01  -6.3239223e+01  -6.0786716e+01  -5.8418579e+01  -5.4864979e+01  -5.2376457e+01  -4.9882683e+01  -4.8249920e+01  -4.6906139e+01  -4.6222149e+01  -4.5913849e+01  -4.6013817e+01  -4.6385414e+01  -4.6912975e+01  -4.7547005e+01  -4.8216198e+01  -4.8855640e+01  -4.9370358e+01  -4.9936722e+01  -5.0545826e+01  -5.1595299e+01  -5.3004787e+01  -5.4920959e+01  -5.6248791e+01  -5.6381786e+01  -5.4904266e+01  -5.3179241e+01
  -5.5675064e+01  -5.6952152e+01  -5.8305210e+01  -5.8272274e+01  -5.6300728e+01  -5.4301468e+01  -5.2372307e+01  -5.0860767e+01  -4.9512432e+01  -4.8270519e+01  -4.7211002e+01  -4.6459564e+01  -4.5859650e+01  -4.5317856e+01  -4.4821743e+01  -4.4448845e+01  -4.4306702e+01  -4.4211044e+01  -4.4261856e+01  -4.4366638e+01  -4.4659092e+01  -4.4955708e+01  -4.5355724e+01  -4.5600914e+01  -4.5822693e+01  -4.5972202e+01  -4.5931969e+01  -4.5910267e+01  -4.5769539e+01  -4.5750000e+01  -4.5606960e+01  -4.5589329e+01  -4.5568401e+01  -4.5643173e+01  -4.5786613e+01  -4.6123932e+01  -4.6670547e+01  -4.7143559e+01  -4.7926033e+01  -4.8755001e+01  -5.0039848e+01  -5.1422325e+01  -5.2955017e+01  -5.4067135e+01  -5.3740532e+01  -5.3498592e+01  -5.2586620e+01  -5.1905144e+01  -5.0548382e+01  -4.9237602e+01  -4.7753162e+01  -4.6683075e+01  -4.5911972e+01  -4.5588131e+01  -4.5603733e+01  -4.5874199e+01  -4.6412445e+01  -4.7008404e+01  -4.7714954e+01  -4.8371986e+01  -4.9072376e+01  -4.9658207e+01  -5.0356407e+01  -5.1142303e+01  -5.2332237e+01  -5.4077785e+01  -5.6540207e+01  -5.8997463e+01  -5.9190865e+01  -5.6457520e+01  -5.3829292e+01
  -5.5705807e+01  -5.6248058e+01  -5.6038265e+01  -5.5409882e+01  -5.4470436e+01  -5.3367149e+01  -5.2072300e+01  -5.0710098e+01  -4.9363079e+01  -4.8089207e+01  -4.7002174e+01  -4.6289257e+01  -4.5762199e+01  -4.5319073e+01  -4.4955425e+01  -4.4722500e+01  -4.4825451e+01  -4.4993633e+01  -4.5307140e+01  -4.5493423e+01  -4.5855915e+01  -4.6148106e+01  -4.6500645e+01  -4.6497173e+01  -4.6413975e+01  -4.6128407e+01  -4.5825695e+01  -4.5539009e+01  -4.5240490e+01  -4.5068340e+01  -4.4927162e+01  -4.4978706e+01  -4.5046257e+01  -4.5317181e+01  -4.5692825e+01  -4.6385735e+01  -4.7259800e+01  -4.8206890e+01  -4.9153099e+01  -4.9958149e+01  -5.0572132e+01  -5.0888809e+01  -5.0644794e+01  -5.0386391e+01  -4.9937683e+01  -4.9920135e+01  -4.9775661e+01  -4.9627125e+01  -4.9015060e+01  -4.8169456e+01  -4.7262764e+01  -4.6523697e+01  -4.6085812e+01  -4.5938686e+01  -4.6114040e+01  -4.6500862e+01  -4.7119083e+01  -4.7779106e+01  -4.8527039e+01  -4.9204460e+01  -4.9959503e+01  -5.0533764e+01  -5.1214661e+01  -5.1952560e+01  -5.3088051e+01  -5.4562660e+01  -5.6597397e+01  -5.8770435e+01  -5.9357300e+01  -5.7147934e+01  -5.4300900e+01
  -5.4097546e+01  -5.4440548e+01  -5.4671528e+01  -5.4824287e+01  -5.4523960e+01  -5.3417854e+01  -5.1706036e+01  -5.0094372e+01  -4.8664082e+01  -4.7605846e+01  -4.6789688e+01  -4.6309517e+01  -4.6087440e+01  -4.5937546e+01  -4.5980972e+01  -4.6037064e+01  -4.6520500e+01  -4.6942162e+01  -4.7568855e+01  -4.7784775e+01  -4.8205395e+01  -4.8318401e+01  -4.8419067e+01  -4.7965652e+01  -4.7444180e+01  -4.6678062e+01  -4.5983894e+01  -4.5350494e+01  -4.4741436e+01  -4.4335209e+01  -4.4103241e+01  -4.4176414e+01  -4.4308647e+01  -4.4708065e+01  -4.5235714e+01  -4.6059174e+01  -4.6984764e+01  -4.8014626e+01  -4.8764317e+01  -4.9075813e+01  -4.8797539e+01  -4.8384762e+01  -4.7602867e+01  -4.7297394e+01  -4.7145870e+01  -4.7553448e+01  -4.7968094e+01  -4.8426071e+01  -4.8403572e+01  -4.8025078e+01  -4.7524479e+01  -4.7061138e+01  -4.6916927e+01  -4.6956879e+01  -4.7363270e+01  -4.7748104e+01  -4.8436832e+01  -4.8942589e+01  -4.9720665e+01  -5.0347923e+01  -5.1118629e+01  -5.1635303e+01  -5.2396893e+01  -5.3133049e+01  -5.4287609e+01  -5.5534904e+01  -5.7198299e+01  -5.8488010e+01  -5.8353104e+01  -5.6364510e+01  -5.3727623e+01
  -5.3488529e+01  -5.4266537e+01  -5.5288364e+01  -5.5553806e+01  -5.4428955e+01  -5.2513916e+01  -5.0527061e+01  -4.9185638e+01  -4.8199265e+01  -4.7588451e+01  -4.7220188e+01  -4.7040585e+01  -4.7215046e+01  -4.7432655e+01  -4.7949821e+01  -4.8320183e+01  -4.9060650e+01  -4.9657547e+01  -5.0468327e+01  -5.0713417e+01  -5.0918171e+01  -5.0574200e+01  -5.0039001e+01  -4.9043888e+01  -4.7848221e+01  -4.6692524e+01  -4.5573582e+01  -4.4708508e+01  -4.3891930e+01  -4.3451077e+01  -4.3229736e+01  -4.3324364e+01  -4.3506332e+01  -4.3917583e+01  -4.4468040e+01  -4.5162964e+01  -4.5794418e+01  -4.6482521e+01  -4.6704208e+01  -4.6802410e+01  -4.6295723e+01  -4.5842262e+01  -4.5252148e+01  -4.5176327e+01  -4.5398781e+01  -4.6045692e+01  -4.6805847e+01  -4.7565647e+01  -4.7920933e+01  -4.7964245e+01  -4.7835533e+01  -4.7748428e+01  -4.7954494e+01  -4.8292255e+01  -4.8916073e+01  -4.9423729e+01  -5.0151901e+01  -5.0646519e+01  -5.1371475e+01  -5.1878895e+01  -5.2474129e+01  -5.3014885e+01  -5.3681316e+01  -5.4512028e+01  -5.5778629e+01  -5.7214806e+01  -5.8778744e+01  -5.9140327e+01  -5.7784626e+01  -5.5335709e+01  -5.2915230e+01
  -5.4622639e+01  -5.5620003e+01  -5.6078728e+01  -5.4971954e+01  -5.2844151e+01  -5.1076275e+01  -4.9685547e+01  -4.8880322e+01  -4.8418301e+01  -4.8207718e+01  -4.8214767e+01  -4.8268105e+01  -4.8682682e+01  -4.9141582e+01  -4.9854378e+01  -5.0394554e+01  -5.1010258e+01  -5.1556118e+01  -5.2204510e+01  -5.2391445e+01  -5.2199211e+01  -5.1364147e+01  -5.0188393e+01  -4.8840515e+01  -4.7404804e+01  -4.6151653e+01  -4.5056568e+01  -4.4185368e+01  -4.3513969e+01  -4.3115372e+01  -4.2956081e+01  -4.3002300e+01  -4.3162441e+01  -4.3493328e+01  -4.3860867e+01  -4.4313389e+01  -4.4716690e+01  -4.5182621e+01  -4.5370319e+01  -4.5437508e+01  -4.5165958e+01  -4.4818012e+01  -4.4565098e+01  -4.4614620e+01  -4.5039696e+01  -4.5762413e+01  -4.6714142e+01  -4.7552422e+01  -4.8154388e+01  -4.8343197e+01  -4.8388454e+01  -4.8532372e+01  -4.9016998e+01  -4.9655830e+01  -5.0631672e+01  -5.1356091e+01  -5.2162350e+01  -5.2601440e+01  -5.3118507e+01  -5.3281021e+01  -5.3522831e+01  -5.3757511e+01  -5.4186771e+01  -5.4828537e+01  -5.5962769e+01  -5.7668072e+01  -5.9340607e+01  -5.9844219e+01  -5.8289780e+01  -5.5582642e+01  -5.2953983e+01
  -5.5413795e+01  -5.5369835e+01  -5.4214584e+01  -5.2862686e+01  -5.1425220e+01  -5.0379257e+01  -4.9750114e+01  -4.9336643e+01  -4.9189903e+01  -4.9039955e+01  -4.9025993e+01  -4.9111538e+01  -4.9366322e+01  -4.9785603e+01  -5.0332909e+01  -5.0930389e+01  -5.1558128e+01  -5.2236931e+01  -5.2753334e+01  -5.2803650e+01  -5.2209702e+01  -5.1114918e+01  -4.9668396e+01  -4.8283859e+01  -4.6956886e+01  -4.5911346e+01  -4.5061417e+01  -4.4342651e+01  -4.3970634e+01  -4.3542229e+01  -4.3392471e+01  -4.3232807e+01  -4.3353794e+01  -4.3520260e+01  -4.3765415e+01  -4.4082668e+01  -4.4506355e+01  -4.4884991e+01  -4.5242054e+01  -4.5379246e+01  -4.5396309e+01  -4.5187912e+01  -4.5216858e+01  -4.5336639e+01  -4.5887993e+01  -4.6623432e+01  -4.7705830e+01  -4.8538357e+01  -4.9265026e+01  -4.9375118e+01  -4.9417896e+01  -4.9512959e+01  -5.0081726e+01  -5.0930248e+01  -5.2144516e+01  -5.3095932e+01  -5.3951363e+01  -5.4291569e+01  -5.4275089e+01  -5.3952984e+01  -5.3631638e+01  -5.3568260e+01  -5.3547791e+01  -5.3881226e+01  -5.4448067e+01  -5.5827702e+01  -5.7270542e+01  -5.8855621e+01  -5.8583462e+01  -5.6476749e+01  -5.4042519e+01
  -5.3959904e+01  -5.3432503e+01  -5.2555214e+01  -5.1911499e+01  -5.1398785e+01  -5.0973007e+01  -5.0791409e+01  -5.0403179e+01  -4.9954010e+01  -4.9407032e+01  -4.9036320e+01  -4.8992775e+01  -4.9068520e+01  -4.9362160e+01  -4.9870613e+01  -5.0655407e+01  -5.1503773e+01  -5.2235981e+01  -5.2598984e+01  -5.2414471e+01  -5.1602345e+01  -5.0458637e+01  -4.9273529e+01  -4.8194710e+01  -4.7392658e+01  -4.6691101e+01  -4.6209137e+01  -4.5657593e+01  -4.5447693e+01  -4.4969109e+01  -4.4666149e+01  -4.4307098e+01  -4.4270157e+01  -4.4250572e+01  -4.4496246e+01  -4.4790558e+01  -4.5281109e+01  -4.5701599e+01  -4.6150509e+01  -4.6385849e+01  -4.6517673e+01  -4.6444855e+01  -4.6525318e+01  -4.6721939e+01  -4.7394066e+01  -4.8352627e+01  -4.9748058e+01  -5.0830227e+01  -5.1731323e+01  -5.1630424e+01  -5.1411137e+01  -5.1164227e+01  -5.1613132e+01  -5.2384090e+01  -5.3596691e+01  -5.4487270e+01  -5.4938190e+01  -5.4798225e+01  -5.4130859e+01  -5.3348618e+01  -5.2629093e+01  -5.2247200e+01  -5.1943336e+01  -5.1937271e+01  -5.2023212e+01  -5.2867157e+01  -5.3722008e+01  -5.5245731e+01  -5.5991909e+01  -5.6311859e+01  -5.5154045e+01
  -5.2489590e+01  -5.2432220e+01  -5.2474438e+01  -5.2632187e+01  -5.2861256e+01  -5.2533951e+01  -5.1917366e+01  -5.0899841e+01  -4.9804760e+01  -4.9017265e+01  -4.8589573e+01  -4.8591999e+01  -4.8770973e+01  -4.9127365e+01  -4.9703297e+01  -5.0625256e+01  -5.1706177e+01  -5.2555344e+01  -5.2944355e+01  -5.2700562e+01  -5.1885159e+01  -5.0728809e+01  -4.9793087e+01  -4.9020962e+01  -4.8740593e+01  -4.8444984e+01  -4.8343700e+01  -4.7903839e+01  -4.7583096e+01  -4.6730114e+01  -4.6080482e+01  -4.5443478e+01  -4.5186996e+01  -4.5064995e+01  -4.5271561e+01  -4.5583481e+01  -4.6054741e+01  -4.6529751e+01  -4.7031448e+01  -4.7302326e+01  -4.7494057e+01  -4.7488201e+01  -4.7547760e+01  -4.7785927e+01  -4.8585537e+01  -4.9774998e+01  -5.1482784e+01  -5.3140930e+01  -5.4467880e+01  -5.4246376e+01  -5.3659874e+01  -5.2972904e+01  -5.3016785e+01  -5.3492607e+01  -5.4286034e+01  -5.4938141e+01  -5.5029034e+01  -5.4622501e+01  -5.3688641e+01  -5.2700111e+01  -5.1800129e+01  -5.1221752e+01  -5.0710037e+01  -5.0420414e+01  -5.0219330e+01  -5.0605232e+01  -5.1057613e+01  -5.2020458e+01  -5.2711670e+01  -5.3605988e+01  -5.3874413e+01
  -5.2139626e+01  -5.2836246e+01  -5.3829979e+01  -5.4503090e+01  -5.4488941e+01  -5.3245770e+01  -5.1660145e+01  -5.0342899e+01  -4.9339020e+01  -4.8745361e+01  -4.8526039e+01  -4.8612022e+01  -4.8874874e+01  -4.9299953e+01  -5.0036076e+01  -5.1052341e+01  -5.2285538e+01  -5.3353569e+01  -5.4277096e+01  -5.4384365e+01  -5.3894489e+01  -5.2552956e+01  -5.1673527e+01  -5.0981842e+01  -5.1214737e+01  -5.1416603e+01  -5.1926769e+01  -5.1395077e+01  -5.0417477e+01  -4.8720726e+01  -4.7501446e+01  -4.6501087e+01  -4.5944504e+01  -4.5702431e+01  -4.5840649e+01  -4.6100384e+01  -4.6510723e+01  -4.7009148e+01  -4.7503223e+01  -4.7800369e+01  -4.8064453e+01  -4.8081158e+01  -4.8243454e+01  -4.8580387e+01  -4.9606182e+01  -5.1045227e+01  -5.3187141e+01  -5.5506668e+01  -5.7481342e+01  -5.7118938e+01  -5.5764969e+01  -5.4467857e+01  -5.4018753e+01  -5.4139614e+01  -5.4642967e+01  -5.5025879e+01  -5.4988182e+01  -5.4383190e+01  -5.3378963e+01  -5.2312160e+01  -5.1334366e+01  -5.0475864e+01  -4.9789078e+01  -4.9320854e+01  -4.8997353e+01  -4.9059563e+01  -4.9279160e+01  -4.9884850e+01  -5.0470257e+01  -5.1356762e+01  -5.2013000e+01
  -5.3022907e+01  -5.4302364e+01  -5.5627136e+01  -5.5837887e+01  -5.4748634e+01  -5.2963100e+01  -5.1363911e+01  -5.0289188e+01  -4.9696186e+01  -4.9340443e+01  -4.9210442e+01  -4.9182766e+01  -4.9405045e+01  -4.9834618e+01  -5.0495243e+01  -5.1426479e+01  -5.2582802e+01  -5.3980518e+01  -5.5541092e+01  -5.6968407e+01  -5.7473663e+01  -5.6006771e+01  -5.4701088e+01  -5.3765808e+01  -5.4148792e+01  -5.5100861e+01  -5.6749489e+01  -5.6224106e+01  -5.3886219e+01  -5.1047504e+01  -4.9280571e+01  -4.7790039e+01  -4.6963703e+01  -4.6455429e+01  -4.6436260e+01  -4.6572620e+01  -4.7058697e+01  -4.7654922e+01  -4.8400101e+01  -4.8936466e+01  -4.9474510e+01  -4.9717396e+01  -5.0156601e+01  -5.0655586e+01  -5.1983894e+01  -5.3527721e+01  -5.5905876e+01  -5.8267097e+01  -5.9515686e+01  -5.8001064e+01  -5.6016186e+01  -5.4605927e+01  -5.4081398e+01  -5.4192112e+01  -5.4579433e+01  -5.5034592e+01  -5.5073040e+01  -5.4584202e+01  -5.3682121e+01  -5.2484943e+01  -5.1249340e+01  -5.0202404e+01  -4.9344147e+01  -4.8765282e+01  -4.8351048e+01  -4.8285725e+01  -4.8446255e+01  -4.8903397e+01  -4.9494396e+01  -5.0320549e+01  -5.1175518e+01
  -5.4413906e+01  -5.5713779e+01  -5.6412960e+01  -5.5825695e+01  -5.4544167e+01  -5.3169056e+01  -5.2092949e+01  -5.1250549e+01  -5.0881016e+01  -5.0510002e+01  -5.0195229e+01  -4.9819183e+01  -4.9713871e+01  -4.9885944e+01  -5.0278522e+01  -5.0909416e+01  -5.1714153e+01  -5.3185799e+01  -5.5435699e+01  -5.8987667e+01  -6.3852585e+01  -6.1822598e+01  -5.8189392e+01  -5.6087238e+01  -5.5620777e+01  -5.6583134e+01  -5.9458790e+01  -6.6371559e+01  -6.3182053e+01  -5.5894386e+01  -5.2516247e+01  -4.9938229e+01  -4.8529873e+01  -4.7604790e+01  -4.7338814e+01  -4.7350521e+01  -4.7866734e+01  -4.8557961e+01  -4.9462601e+01  -5.0258236e+01  -5.1106762e+01  -5.1692043e+01  -5.2546883e+01  -5.3578957e+01  -5.5336708e+01  -5.7314533e+01  -5.9752251e+01  -6.1006313e+01  -5.9431007e+01  -5.7138611e+01  -5.5124161e+01  -5.3972282e+01  -5.3556499e+01  -5.3853645e+01  -5.4464718e+01  -5.5212231e+01  -5.5805645e+01  -5.5571480e+01  -5.4688763e+01  -5.3162842e+01  -5.1683220e+01  -5.0340519e+01  -4.9256859e+01  -4.8479507e+01  -4.8022858e+01  -4.7930149e+01  -4.8059456e+01  -4.8496674e+01  -4.9174419e+01  -5.0061493e+01  -5.1169579e+01
  -5.4852634e+01  -5.5610847e+01  -5.5699661e+01  -5.5333881e+01  -5.4743347e+01  -5.4161549e+01  -5.3777035e+01  -5.3121422e+01  -5.2627811e+01  -5.1780422e+01  -5.0953918e+01  -5.0126133e+01  -4.9569977e+01  -4.9372551e+01  -4.9459942e+01  -4.9871479e+01  -5.0610069e+01  -5.2173790e+01  -5.4813137e+01  -5.9728409e+01  -7.1512413e+01  -6.3152126e+01  -5.6452206e+01  -5.3849613e+01  -5.2243732e+01  -5.2270763e+01  -5.2843433e+01  -5.5589943e+01  -5.9106033e+01  -6.3276531e+01  -5.8101284e+01  -5.3663727e+01  -5.1373177e+01  -4.9694321e+01  -4.9052193e+01  -4.8712193e+01  -4.8980915e+01  -4.9291485e+01  -4.9636806e+01  -5.0005791e+01  -5.0309200e+01  -5.0950706e+01  -5.1604343e+01  -5.3026585e+01  -5.4555164e+01  -5.6419891e+01  -5.7285553e+01  -5.7367817e+01  -5.5945858e+01  -5.4647087e+01  -5.3311230e+01  -5.2672409e+01  -5.2559044e+01  -5.3194374e+01  -5.4172836e+01  -5.5427406e+01  -5.6700432e+01  -5.7219715e+01  -5.6553745e+01  -5.4494175e+01  -5.2570213e+01  -5.0754353e+01  -4.9374344e+01  -4.8388245e+01  -4.7855377e+01  -4.7745708e+01  -4.7899319e+01  -4.8436298e+01  -4.9274101e+01  -5.0397034e+01  -5.1891720e+01
  -5.3830318e+01  -5.4303101e+01  -5.4658276e+01  -5.5078648e+01  -5.5459377e+01  -5.5705948e+01  -5.5995518e+01  -5.5466267e+01  -5.4288258e+01  -5.2694069e+01  -5.1371445e+01  -5.0334343e+01  -4.9623379e+01  -4.9222275e+01  -4.9243008e+01  -4.9688389e+01  -5.0608387e+01  -5.2212921e+01  -5.4722794e+01  -5.8043919e+01  -5.7732208e+01  -5.4620735e+01  -5.1240086e+01  -4.9481178e+01  -4.8137283e+01  -4.7864357e+01  -4.7882820e+01  -4.9019829e+01  -5.0439827e+01  -5.3226189e+01  -5.5868671e+01  -5.6864716e+01  -5.4943478e+01  -5.2454857e+01  -5.0987442e+01  -4.9845619e+01  -4.9108334e+01  -4.8552689e+01  -4.7962139e+01  -4.7861256e+01  -4.7728718e+01  -4.8187874e+01  -4.8741844e+01  -5.0037571e+01  -5.1365723e+01  -5.3104168e+01  -5.4159122e+01  -5.4548523e+01  -5.3813869e+01  -5.2948883e+01  -5.2037537e+01  -5.1659660e+01  -5.1694031e+01  -5.2435753e+01  -5.3632999e+01  -5.5442936e+01  -5.8043888e+01  -6.1052639e+01  -6.2109478e+01  -5.8209183e+01  -5.4891598e+01  -5.2095306e+01  -5.0218071e+01  -4.8867012e+01  -4.8162361e+01  -4.7878239e+01  -4.7997540e+01  -4.8521431e+01  -4.9472591e+01  -5.0731529e+01  -5.2587669e+01
  -5.2658543e+01  -5.3175308e+01  -5.3868347e+01  -5.4910873e+01  -5.6092152e+01  -5.7067383e+01  -5.7527344e+01  -5.6721272e+01  -5.4932457e+01  -5.2989952e+01  -5.1521778e+01  -5.0602390e+01  -4.9946499e+01  -4.9446224e+01  -4.9311028e+01  -4.9668167e+01  -5.0488579e+01  -5.1610531e+01  -5.2485996e+01  -5.2876450e+01  -5.1331543e+01  -4.9564468e+01  -4.7524639e+01  -4.6282478e+01  -4.5249893e+01  -4.4974190e+01  -4.4951637e+01  -4.5702400e+01  -4.6783009e+01  -4.8928482e+01  -5.1873985e+01  -5.6359959e+01  -5.9504295e+01  -5.5665726e+01  -5.2102131e+01  -4.9685127e+01  -4.7899738e+01  -4.6801430e+01  -4.5890812e+01  -4.5613155e+01  -4.5394630e+01  -4.5814510e+01  -4.6394665e+01  -4.7665607e+01  -4.9024239e+01  -5.0914795e+01  -5.2333790e+01  -5.2937580e+01  -5.2433014e+01  -5.1658970e+01  -5.0897015e+01  -5.0607403e+01  -5.0670288e+01  -5.1470539e+01  -5.2653790e+01  -5.4641212e+01  -5.7444893e+01  -6.3032555e+01  -7.9563835e+01  -6.3857224e+01  -5.7355289e+01  -5.3474102e+01  -5.1125042e+01  -4.9499142e+01  -4.8649761e+01  -4.8311897e+01  -4.8463215e+01  -4.9066109e+01  -5.0132751e+01  -5.1633968e+01  -5.3799713e+01
  -5.2194969e+01  -5.2648788e+01  -5.3437412e+01  -5.4634949e+01  -5.5995102e+01  -5.7026791e+01  -5.6820316e+01  -5.5654343e+01  -5.3909992e+01  -5.2478336e+01  -5.1362328e+01  -5.0740788e+01  -5.0389809e+01  -5.0000469e+01  -4.9733315e+01  -4.9690918e+01  -4.9796387e+01  -4.9961845e+01  -4.9427532e+01  -4.8838623e+01  -4.7573681e+01  -4.6493740e+01  -4.5145462e+01  -4.4215321e+01  -4.3452122e+01  -4.3234520e+01  -4.3275566e+01  -4.3976753e+01  -4.5114506e+01  -4.7104271e+01  -5.0171192e+01  -5.5435371e+01  -6.8301155e+01  -5.7429935e+01  -5.1377426e+01  -4.8206924e+01  -4.6009720e+01  -4.4755653e+01  -4.3812859e+01  -4.3537724e+01  -4.3352013e+01  -4.3786171e+01  -4.4337227e+01  -4.5543388e+01  -4.6928989e+01  -4.9045727e+01  -5.1096878e+01  -5.2468636e+01  -5.2305126e+01  -5.1362598e+01  -5.0475502e+01  -5.0000385e+01  -4.9902309e+01  -5.0386749e+01  -5.1167534e+01  -5.2474609e+01  -5.3962719e+01  -5.6534550e+01  -5.8358002e+01  -5.9214794e+01  -5.6529442e+01  -5.3911083e+01  -5.1818050e+01  -5.0342205e+01  -4.9506741e+01  -4.9113956e+01  -4.9341045e+01  -4.9955502e+01  -5.1197178e+01  -5.2779758e+01  -5.5136692e+01
  -5.2212376e+01  -5.2584644e+01  -5.3245464e+01  -5.4216591e+01  -5.5089424e+01  -5.5525089e+01  -5.4855778e+01  -5.3871868e+01  -5.2779522e+01  -5.2112373e+01  -5.1512711e+01  -5.1104668e+01  -5.0692047e+01  -5.0214912e+01  -4.9431129e+01  -4.8711899e+01  -4.7987022e+01  -4.7561329e+01  -4.6874744e+01  -4.6304256e+01  -4.5444031e+01  -4.4654011e+01  -4.3726048e+01  -4.2995949e+01  -4.2408722e+01  -4.2274380e+01  -4.2419243e+01  -4.3111996e+01  -4.4213188e+01  -4.6132347e+01  -4.9012787e+01  -5.4091343e+01  -6.4891808e+01  -5.5987644e+01  -4.9685036e+01  -4.6377708e+01  -4.4173962e+01  -4.2916641e+01  -4.2051865e+01  -4.1764252e+01  -4.1612896e+01  -4.1983372e+01  -4.2521996e+01  -4.3644108e+01  -4.5031811e+01  -4.7154572e+01  -4.9412750e+01  -5.1463284e+01  -5.1876003e+01  -5.1109531e+01  -5.0042301e+01  -4.9344296e+01  -4.9008118e+01  -4.9217335e+01  -4.9540474e+01  -5.0180145e+01  -5.0748089e+01  -5.1896297e+01  -5.2523006e+01  -5.3046597e+01  -5.2448418e+01  -5.1805077e+01  -5.0884308e+01  -5.0287079e+01  -4.9878075e+01  -4.9845715e+01  -5.0343147e+01  -5.1185734e+01  -5.2674019e+01  -5.4611092e+01  -5.7112358e+01
  -5.2490482e+01  -5.2810032e+01  -5.3227493e+01  -5.3673508e+01  -5.3886955e+01  -5.3890606e+01  -5.3214451e+01  -5.2542801e+01  -5.1992924e+01  -5.1861427e+01  -5.1520931e+01  -5.0886837e+01  -4.9940292e+01  -4.9104992e+01  -4.8036278e+01  -4.7134155e+01  -4.6254128e+01  -4.5828625e+01  -4.5320419e+01  -4.4856316e+01  -4.4175934e+01  -4.3529579e+01  -4.2817348e+01  -4.2244915e+01  -4.1843498e+01  -4.1760681e+01  -4.1946342e+01  -4.2581234e+01  -4.3661251e+01  -4.5423656e+01  -4.7946377e+01  -5.2120323e+01  -5.6779827e+01  -5.3146515e+01  -4.8048759e+01  -4.4922237e+01  -4.2776115e+01  -4.1502781e+01  -4.0666786e+01  -4.0374226e+01  -4.0279957e+01  -4.0608082e+01  -4.1178596e+01  -4.2243309e+01  -4.3639339e+01  -4.5678448e+01  -4.7953945e+01  -5.0249859e+01  -5.1197472e+01  -5.0659081e+01  -4.9483784e+01  -4.8589520e+01  -4.7964005e+01  -4.7783573e+01  -4.7668049e+01  -4.7861736e+01  -4.7994080e+01  -4.8546192e+01  -4.8783848e+01  -4.9248703e+01  -4.9202621e+01  -4.9347939e+01  -4.9244789e+01  -4.9447090e+01  -4.9719822e+01  -5.0307411e+01  -5.1210915e+01  -5.2415924e+01  -5.4172112e+01  -5.6220062e+01  -5.8361938e+01
  -5.2919426e+01  -5.2858837e+01  -5.2839508e+01  -5.2777035e+01  -5.2478527e+01  -5.2274200e+01  -5.1924526e+01  -5.1762783e+01  -5.1714703e+01  -5.1715393e+01  -5.1134304e+01  -5.0050800e+01  -4.8667831e+01  -4.7641788e+01  -4.6741844e+01  -4.6018154e+01  -4.5315048e+01  -4.4880077e+01  -4.4397068e+01  -4.3976860e+01  -4.3275074e+01  -4.2685371e+01  -4.2026985e+01  -4.1604553e+01  -4.1278091e+01  -4.1238380e+01  -4.1434196e+01  -4.2068272e+01  -4.3028790e+01  -4.4601345e+01  -4.6838306e+01  -5.0227047e+01  -5.3607613e+01  -5.1528202e+01  -4.7223328e+01  -4.4163502e+01  -4.2119267e+01  -4.0827370e+01  -4.0034096e+01  -3.9720520e+01  -3.9670013e+01  -3.9971748e+01  -4.0606377e+01  -4.1629890e+01  -4.3143131e+01  -4.5063770e+01  -4.7279922e+01  -4.9348976e+01  -5.0186306e+01  -4.9595139e+01  -4.8370800e+01  -4.7388088e+01  -4.6591568e+01  -4.6218449e+01  -4.5926163e+01  -4.5934437e+01  -4.5907780e+01  -4.6114742e+01  -4.6220337e+01  -4.6571236e+01  -4.6789337e+01  -4.7210300e+01  -4.7568642e+01  -4.8206360e+01  -4.8983105e+01  -5.0050362e+01  -5.1369019e+01  -5.3011791e+01  -5.4974178e+01  -5.7057224e+01  -5.8403248e+01
  -5.2833172e+01  -5.2306614e+01  -5.1897118e+01  -5.1746555e+01  -5.1547989e+01  -5.1475632e+01  -5.1517338e+01  -5.1778568e+01  -5.1876007e+01  -5.1405327e+01  -5.0290474e+01  -4.8982563e+01  -4.7606430e+01  -4.6626568e+01  -4.5827435e+01  -4.5260109e+01  -4.4638123e+01  -4.4099190e+01  -4.3450207e+01  -4.2886494e+01  -4.2153580e+01  -4.1625515e+01  -4.1066345e+01  -4.0804966e+01  -4.0616505e+01  -4.0739365e+01  -4.0994068e+01  -4.1623306e+01  -4.2598072e+01  -4.4137760e+01  -4.6335896e+01  -4.9563572e+01  -5.2857182e+01  -5.1144493e+01  -4.7106468e+01  -4.4093136e+01  -4.2078327e+01  -4.0745552e+01  -3.9988224e+01  -3.9644215e+01  -3.9627228e+01  -3.9945904e+01  -4.0626740e+01  -4.1699070e+01  -4.3258068e+01  -4.5216717e+01  -4.7446030e+01  -4.9279099e+01  -4.9643757e+01  -4.8624950e+01  -4.7234268e+01  -4.6154556e+01  -4.5252148e+01  -4.4737026e+01  -4.4326496e+01  -4.4261894e+01  -4.4110554e+01  -4.4189026e+01  -4.4204674e+01  -4.4523338e+01  -4.4817501e+01  -4.5385822e+01  -4.5944889e+01  -4.6895718e+01  -4.7917019e+01  -4.9327686e+01  -5.0980728e+01  -5.3040928e+01  -5.5271797e+01  -5.7093948e+01  -5.7827492e+01
  -5.2202419e+01  -5.1575542e+01  -5.1140572e+01  -5.1086483e+01  -5.1295616e+01  -5.1506199e+01  -5.1795620e+01  -5.2055195e+01  -5.1873253e+01  -5.0769798e+01  -4.9310509e+01  -4.8131493e+01  -4.7042969e+01  -4.6127163e+01  -4.5378250e+01  -4.4769032e+01  -4.4092171e+01  -4.3311588e+01  -4.2366383e+01  -4.1686329e+01  -4.0927383e+01  -4.0475567e+01  -4.0086349e+01  -3.9960613e+01  -3.9970352e+01  -4.0216152e+01  -4.0634499e+01  -4.1328396e+01  -4.2364178e+01  -4.3926231e+01  -4.6237999e+01  -4.9661484e+01  -5.3652611e+01  -5.1868683e+01  -4.7587437e+01  -4.4479782e+01  -4.2437630e+01  -4.1139935e+01  -4.0374687e+01  -3.9973198e+01  -3.9962894e+01  -4.0249374e+01  -4.0968018e+01  -4.2082630e+01  -4.3735325e+01  -4.5791725e+01  -4.8121895e+01  -4.9585979e+01  -4.9237228e+01  -4.7705761e+01  -4.6089035e+01  -4.4943497e+01  -4.4001709e+01  -4.3451382e+01  -4.2993034e+01  -4.2888004e+01  -4.2730534e+01  -4.2755951e+01  -4.2713562e+01  -4.2957607e+01  -4.3252892e+01  -4.3864601e+01  -4.4513760e+01  -4.5494026e+01  -4.6595711e+01  -4.8149643e+01  -4.9901520e+01  -5.2203587e+01  -5.4541660e+01  -5.6660816e+01  -5.7690887e+01
  -5.1700157e+01  -5.1226685e+01  -5.1022949e+01  -5.1100937e+01  -5.1569996e+01  -5.2030663e+01  -5.2349827e+01  -5.2210922e+01  -5.1459736e+01  -5.0274155e+01  -4.9043861e+01  -4.8092628e+01  -4.7279381e+01  -4.6313980e+01  -4.5261600e+01  -4.4259209e+01  -4.3160217e+01  -4.2190365e+01  -4.1111988e+01  -4.0368244e+01  -3.9693329e+01  -3.9376663e+01  -3.9105457e+01  -3.9137718e+01  -3.9267834e+01  -3.9654655e+01  -4.0233765e+01  -4.1067673e+01  -4.2255211e+01  -4.3907143e+01  -4.6410027e+01  -5.0100227e+01  -5.4964336e+01  -5.3198620e+01  -4.8471447e+01  -4.5204529e+01  -4.3129311e+01  -4.1685490e+01  -4.0878784e+01  -4.0427479e+01  -4.0410706e+01  -4.0644054e+01  -4.1332050e+01  -4.2438152e+01  -4.4097618e+01  -4.6393242e+01  -4.9188866e+01  -5.0825539e+01  -4.9758003e+01  -4.7468483e+01  -4.5531441e+01  -4.4129261e+01  -4.3097874e+01  -4.2450977e+01  -4.1968426e+01  -4.1810047e+01  -4.1644924e+01  -4.1571091e+01  -4.1521149e+01  -4.1700905e+01  -4.2012928e+01  -4.2592411e+01  -4.3335617e+01  -4.4332790e+01  -4.5472950e+01  -4.7030964e+01  -4.8858555e+01  -5.1181789e+01  -5.3525360e+01  -5.5603233e+01  -5.7038357e+01
  -5.1642830e+01  -5.1348808e+01  -5.1344078e+01  -5.1547810e+01  -5.1978218e+01  -5.2428234e+01  -5.2597462e+01  -5.2200394e+01  -5.1492939e+01  -5.0670238e+01  -4.9785095e+01  -4.8718620e+01  -4.7649738e+01  -4.6281345e+01  -4.4738228e+01  -4.3318409e+01  -4.2006729e+01  -4.1018074e+01  -4.0043049e+01  -3.9363224e+01  -3.8784203e+01  -3.8519753e+01  -3.8441933e+01  -3.8523109e+01  -3.8772423e+01  -3.9251900e+01  -3.9906204e+01  -4.0844589e+01  -4.2082375e+01  -4.3865318e+01  -4.6430130e+01  -5.0221970e+01  -5.5516575e+01  -5.4478848e+01  -4.9309093e+01  -4.5833176e+01  -4.3637783e+01  -4.2176857e+01  -4.1274487e+01  -4.0806385e+01  -4.0651581e+01  -4.0847839e+01  -4.1390957e+01  -4.2424152e+01  -4.4051029e+01  -4.6455479e+01  -4.9662800e+01  -5.1957611e+01  -5.0413685e+01  -4.7525982e+01  -4.5262444e+01  -4.3720913e+01  -4.2620251e+01  -4.1846626e+01  -4.1337341e+01  -4.1088875e+01  -4.0867561e+01  -4.0793320e+01  -4.0713753e+01  -4.0861206e+01  -4.1129211e+01  -4.1649986e+01  -4.2352859e+01  -4.3343117e+01  -4.4436310e+01  -4.5936512e+01  -4.7687645e+01  -4.9918678e+01  -5.2185963e+01  -5.4570618e+01  -5.6568214e+01
  -5.1985435e+01  -5.1769150e+01  -5.1776909e+01  -5.1941151e+01  -5.2295116e+01  -5.2642410e+01  -5.2799042e+01  -5.2568577e+01  -5.2198589e+01  -5.1816376e+01  -5.1167686e+01  -4.9642464e+01  -4.7761341e+01  -4.5849041e+01  -4.3996120e+01  -4.2464546e+01  -4.1198368e+01  -4.0299465e+01  -3.9464767e+01  -3.8850662e+01  -3.8401806e+01  -3.8161072e+01  -3.8132584e+01  -3.8229584e+01  -3.8505863e+01  -3.8970978e+01  -3.9634296e+01  -4.0586990e+01  -4.1874920e+01  -4.3653805e+01  -4.6147762e+01  -4.9715366e+01  -5.4255760e+01  -5.4522892e+01  -4.9925095e+01  -4.6437046e+01  -4.4109028e+01  -4.2535519e+01  -4.1544441e+01  -4.0980179e+01  -4.0749382e+01  -4.0852119e+01  -4.1295403e+01  -4.2203388e+01  -4.3685024e+01  -4.6098911e+01  -4.9480991e+01  -5.2699512e+01  -5.1213348e+01  -4.7810631e+01  -4.5305347e+01  -4.3638496e+01  -4.2430370e+01  -4.1605377e+01  -4.0970665e+01  -4.0601730e+01  -4.0372570e+01  -4.0293999e+01  -4.0196148e+01  -4.0285900e+01  -4.0507881e+01  -4.1017426e+01  -4.1653103e+01  -4.2613899e+01  -4.3644012e+01  -4.5029922e+01  -4.6643818e+01  -4.8663353e+01  -5.0716747e+01  -5.3192295e+01  -5.5650505e+01
  -5.2892807e+01  -5.2457882e+01  -5.2230927e+01  -5.2198261e+01  -5.2332283e+01  -5.2690296e+01  -5.3126343e+01  -5.3449436e+01  -5.3714718e+01  -5.3450676e+01  -5.2196419e+01  -4.9922710e+01  -4.7399158e+01  -4.5234760e+01  -4.3456139e+01  -4.2039341e+01  -4.0934750e+01  -4.0108707e+01  -3.9423340e+01  -3.8870995e+01  -3.8431988e+01  -3.8170891e+01  -3.8078476e+01  -3.8119282e+01  -3.8399334e+01  -3.8838596e+01  -3.9487694e+01  -4.0384308e+01  -4.1614555e+01  -4.3303036e+01  -4.5586975e+01  -4.8693436e+01  -5.2296394e+01  -5.3461308e+01  -5.0068600e+01  -4.6765457e+01  -4.4386448e+01  -4.2766495e+01  -4.1726871e+01  -4.1053776e+01  -4.0757664e+01  -4.0777817e+01  -4.1135593e+01  -4.1940495e+01  -4.3324863e+01  -4.5573128e+01  -4.8831306e+01  -5.2281342e+01  -5.1489655e+01  -4.8062469e+01  -4.5408684e+01  -4.3657578e+01  -4.2421162e+01  -4.1544743e+01  -4.0875198e+01  -4.0440876e+01  -4.0180889e+01  -4.0024124e+01  -3.9976719e+01  -4.0003391e+01  -4.0225872e+01  -4.0636673e+01  -4.1298229e+01  -4.2161213e+01  -4.3200294e+01  -4.4526970e+01  -4.6032513e+01  -4.7836040e+01  -4.9770367e+01  -5.2091518e+01  -5.4633057e+01
  -5.3630791e+01  -5.2800495e+01  -5.2272533e+01  -5.2129532e+01  -5.2286598e+01  -5.2753822e+01  -5.3490547e+01  -5.4490582e+01  -5.5431763e+01  -5.4689747e+01  -5.2321335e+01  -4.9630417e+01  -4.7136627e+01  -4.5130127e+01  -4.3591427e+01  -4.2302517e+01  -4.1378941e+01  -4.0572693e+01  -3.9974606e+01  -3.9338303e+01  -3.8874775e+01  -3.8470711e+01  -3.8269753e+01  -3.8257229e+01  -3.8433743e+01  -3.8829697e+01  -3.9388218e+01  -4.0212498e+01  -4.1254467e+01  -4.2813374e+01  -4.4790428e+01  -4.7426399e+01  -5.0174587e+01  -5.1591549e+01  -4.9588650e+01  -4.6789200e+01  -4.4534714e+01  -4.2890461e+01  -4.1754410e+01  -4.1051579e+01  -4.0682144e+01  -4.0693039e+01  -4.1014309e+01  -4.1810413e+01  -4.3180622e+01  -4.5315624e+01  -4.8335316e+01  -5.1652214e+01  -5.1329666e+01  -4.8184795e+01  -4.5592098e+01  -4.3845768e+01  -4.2575623e+01  -4.1645542e+01  -4.0937088e+01  -4.0422829e+01  -4.0123150e+01  -3.9921234e+01  -3.9829350e+01  -3.9859982e+01  -4.0104313e+01  -4.0519386e+01  -4.1151802e+01  -4.2009621e+01  -4.3110741e+01  -4.4394531e+01  -4.5926022e+01  -4.7609169e+01  -4.9434650e+01  -5.1546982e+01  -5.3944698e+01
  -5.3771011e+01  -5.2830109e+01  -5.2294674e+01  -5.2190105e+01  -5.2573597e+01  -5.3164696e+01  -5.4132256e+01  -5.5491306e+01  -5.6691250e+01  -5.5110023e+01  -5.2088448e+01  -4.9554962e+01  -4.7562378e+01  -4.5860672e+01  -4.4613209e+01  -4.3457737e+01  -4.2597599e+01  -4.1675594e+01  -4.0882977e+01  -4.0124523e+01  -3.9508595e+01  -3.8941223e+01  -3.8592216e+01  -3.8453106e+01  -3.8533131e+01  -3.8828686e+01  -3.9314770e+01  -4.0034786e+01  -4.0967560e+01  -4.2344822e+01  -4.4040962e+01  -4.6261417e+01  -4.8546547e+01  -5.0038040e+01  -4.8908909e+01  -4.6590652e+01  -4.4514282e+01  -4.2900875e+01  -4.1780384e+01  -4.1060390e+01  -4.0699127e+01  -4.0696419e+01  -4.1079288e+01  -4.1910892e+01  -4.3323509e+01  -4.5397652e+01  -4.8252823e+01  -5.1032463e+01  -5.0771935e+01  -4.8068764e+01  -4.5633839e+01  -4.3934574e+01  -4.2744217e+01  -4.1841793e+01  -4.1126709e+01  -4.0588669e+01  -4.0255135e+01  -4.0012802e+01  -3.9869240e+01  -3.9875084e+01  -4.0113747e+01  -4.0524765e+01  -4.1223129e+01  -4.2148041e+01  -4.3337204e+01  -4.4661835e+01  -4.6202286e+01  -4.7828167e+01  -4.9497608e+01  -5.1265800e+01  -5.3345890e+01
  -5.3798130e+01  -5.3041237e+01  -5.2662975e+01  -5.2619061e+01  -5.3140179e+01  -5.3820709e+01  -5.4599861e+01  -5.5485687e+01  -5.5849506e+01  -5.4632305e+01  -5.2378971e+01  -5.0354969e+01  -4.8953880e+01  -4.7584908e+01  -4.6463490e+01  -4.5227562e+01  -4.4215511e+01  -4.2986298e+01  -4.1923737e+01  -4.0904900e+01  -4.0141476e+01  -3.9460217e+01  -3.9012276e+01  -3.8730450e+01  -3.8742577e+01  -3.8921635e+01  -3.9359337e+01  -3.9985409e+01  -4.0889252e+01  -4.2057465e+01  -4.3635658e+01  -4.5577206e+01  -4.7613590e+01  -4.8975685e+01  -4.8315243e+01  -4.6385147e+01  -4.4440746e+01  -4.2931175e+01  -4.1819084e+01  -4.1119972e+01  -4.0864437e+01  -4.0934544e+01  -4.1452984e+01  -4.2384842e+01  -4.3904602e+01  -4.6031807e+01  -4.8870262e+01  -5.1298382e+01  -5.0711998e+01  -4.8105846e+01  -4.5844875e+01  -4.4200020e+01  -4.3043411e+01  -4.2076183e+01  -4.1365967e+01  -4.0815868e+01  -4.0394623e+01  -4.0105301e+01  -3.9969711e+01  -3.9957180e+01  -4.0214745e+01  -4.0631737e+01  -4.1389530e+01  -4.2428650e+01  -4.3802830e+01  -4.5273224e+01  -4.6988998e+01  -4.8620525e+01  -5.0220867e+01  -5.1542976e+01  -5.3179928e+01
  -5.3793888e+01  -5.3302139e+01  -5.3223816e+01  -5.3212399e+01  -5.3499760e+01  -5.3959534e+01  -5.4243084e+01  -5.4399002e+01  -5.4201035e+01  -5.3813473e+01  -5.2936443e+01  -5.1927246e+01  -5.1259579e+01  -5.0317539e+01  -4.9435928e+01  -4.7747025e+01  -4.6273617e+01  -4.4528206e+01  -4.3164337e+01  -4.1831306e+01  -4.0938023e+01  -4.0136139e+01  -3.9669968e+01  -3.9303219e+01  -3.9253342e+01  -3.9365192e+01  -3.9746563e+01  -4.0306732e+01  -4.1139412e+01  -4.2247746e+01  -4.3757244e+01  -4.5523605e+01  -4.7375118e+01  -4.8512920e+01  -4.7880890e+01  -4.6128132e+01  -4.4314953e+01  -4.2935989e+01  -4.1978729e+01  -4.1402618e+01  -4.1217430e+01  -4.1377796e+01  -4.1997162e+01  -4.3070389e+01  -4.4768700e+01  -4.6963741e+01  -4.9845448e+01  -5.1828674e+01  -5.0843647e+01  -4.8270828e+01  -4.6103939e+01  -4.4482018e+01  -4.3377995e+01  -4.2486275e+01  -4.1851700e+01  -4.1241005e+01  -4.0788315e+01  -4.0372849e+01  -4.0176926e+01  -4.0158909e+01  -4.0373615e+01  -4.0839542e+01  -4.1654408e+01  -4.2791649e+01  -4.4293385e+01  -4.6025360e+01  -4.8036247e+01  -4.9902573e+01  -5.1452080e+01  -5.2316059e+01  -5.3446674e+01
  -5.4571842e+01  -5.4168285e+01  -5.4062218e+01  -5.3804470e+01  -5.3529728e+01  -5.3406181e+01  -5.3285557e+01  -5.3093784e+01  -5.2625462e+01  -5.2615444e+01  -5.3045414e+01  -5.3677414e+01  -5.4474152e+01  -5.4427402e+01  -5.3404060e+01  -5.0769684e+01  -4.8417007e+01  -4.6165234e+01  -4.4449745e+01  -4.2983372e+01  -4.1993950e+01  -4.1145191e+01  -4.0634800e+01  -4.0205132e+01  -4.0119278e+01  -4.0119846e+01  -4.0499466e+01  -4.1004654e+01  -4.1881119e+01  -4.2920456e+01  -4.4317963e+01  -4.5912655e+01  -4.7566113e+01  -4.8330994e+01  -4.7647491e+01  -4.6113304e+01  -4.4574253e+01  -4.3304684e+01  -4.2440388e+01  -4.1902161e+01  -4.1836067e+01  -4.2136360e+01  -4.2939072e+01  -4.4112511e+01  -4.6029533e+01  -4.8443077e+01  -5.1577545e+01  -5.3210423e+01  -5.1525166e+01  -4.8760323e+01  -4.6578724e+01  -4.5033451e+01  -4.4048962e+01  -4.3188236e+01  -4.2502316e+01  -4.1835724e+01  -4.1281193e+01  -4.0818493e+01  -4.0570061e+01  -4.0491127e+01  -4.0707275e+01  -4.1189224e+01  -4.2080952e+01  -4.3304802e+01  -4.4952728e+01  -4.6874069e+01  -4.9297981e+01  -5.1535896e+01  -5.3049515e+01  -5.3332005e+01  -5.3718502e+01
  -5.5997707e+01  -5.5197346e+01  -5.4385063e+01  -5.3542400e+01  -5.2683514e+01  -5.2191841e+01  -5.1944347e+01  -5.1907215e+01  -5.1716869e+01  -5.1889458e+01  -5.2725025e+01  -5.4468185e+01  -5.7115631e+01  -5.9361530e+01  -5.7814999e+01  -5.3611332e+01  -5.0469818e+01  -4.7879288e+01  -4.6053913e+01  -4.4494274e+01  -4.3473320e+01  -4.2549572e+01  -4.1996246e+01  -4.1460819e+01  -4.1317871e+01  -4.1243908e+01  -4.1614799e+01  -4.2098949e+01  -4.3023628e+01  -4.3980240e+01  -4.5383862e+01  -4.6778885e+01  -4.8101940e+01  -4.8489307e+01  -4.7764988e+01  -4.6396141e+01  -4.5011395e+01  -4.3867115e+01  -4.3178600e+01  -4.2744373e+01  -4.2857304e+01  -4.3212227e+01  -4.4115696e+01  -4.5390594e+01  -4.7387836e+01  -5.0001896e+01  -5.3331039e+01  -5.4748123e+01  -5.2486557e+01  -4.9512135e+01  -4.7297436e+01  -4.5734383e+01  -4.4799328e+01  -4.3955013e+01  -4.3274273e+01  -4.2548958e+01  -4.1922676e+01  -4.1373234e+01  -4.1084423e+01  -4.0963139e+01  -4.1173687e+01  -4.1658440e+01  -4.2582115e+01  -4.3836979e+01  -4.5580868e+01  -4.7773819e+01  -5.0608139e+01  -5.3205242e+01  -5.4440720e+01  -5.3871227e+01  -5.3364922e+01
  -5.7148411e+01  -5.5639511e+01  -5.4180920e+01  -5.3017986e+01  -5.2050529e+01  -5.1416786e+01  -5.1045868e+01  -5.1042343e+01  -5.1205406e+01  -5.1704735e+01  -5.2782219e+01  -5.4715561e+01  -5.8069088e+01  -6.2737537e+01  -6.1727444e+01  -5.6520943e+01  -5.3204243e+01  -5.0371162e+01  -4.8485023e+01  -4.6636414e+01  -4.5619652e+01  -4.4494171e+01  -4.3884083e+01  -4.3150867e+01  -4.2900822e+01  -4.2696850e+01  -4.3028641e+01  -4.3474766e+01  -4.4368889e+01  -4.5273106e+01  -4.6541939e+01  -4.7661259e+01  -4.8552406e+01  -4.8563580e+01  -4.7907440e+01  -4.6789261e+01  -4.5745556e+01  -4.4785423e+01  -4.4266968e+01  -4.3974129e+01  -4.4188427e+01  -4.4595661e+01  -4.5597443e+01  -4.6899998e+01  -4.9084007e+01  -5.2034473e+01  -5.5823376e+01  -5.6307106e+01  -5.3105499e+01  -5.0011143e+01  -4.7889557e+01  -4.6426113e+01  -4.5527618e+01  -4.4747265e+01  -4.4110771e+01  -4.3323730e+01  -4.2621567e+01  -4.2029350e+01  -4.1757061e+01  -4.1602112e+01  -4.1830158e+01  -4.2282581e+01  -4.3270462e+01  -4.4543449e+01  -4.6423847e+01  -4.8781727e+01  -5.1843773e+01  -5.4352409e+01  -5.4742741e+01  -5.3508507e+01  -5.2648277e+01
  -5.7574196e+01  -5.5474808e+01  -5.3780872e+01  -5.2620842e+01  -5.1871834e+01  -5.1384884e+01  -5.1114731e+01  -5.1047604e+01  -5.1394417e+01  -5.2137352e+01  -5.3237839e+01  -5.4837692e+01  -5.7470390e+01  -6.1755569e+01  -6.4629723e+01  -6.0958771e+01  -5.7419983e+01  -5.4115273e+01  -5.1844643e+01  -4.9651699e+01  -4.8267948e+01  -4.6872978e+01  -4.6024952e+01  -4.5107750e+01  -4.4668636e+01  -4.4340519e+01  -4.4563553e+01  -4.4949417e+01  -4.5798698e+01  -4.6615154e+01  -4.7685307e+01  -4.8526394e+01  -4.9024315e+01  -4.8856590e+01  -4.8297253e+01  -4.7430023e+01  -4.6568699e+01  -4.5835632e+01  -4.5487614e+01  -4.5320187e+01  -4.5613659e+01  -4.6048985e+01  -4.7054680e+01  -4.8423481e+01  -5.0794384e+01  -5.4185520e+01  -5.8260605e+01  -5.7192467e+01  -5.3270157e+01  -5.0370968e+01  -4.8368877e+01  -4.7065453e+01  -4.6280579e+01  -4.5639404e+01  -4.5025101e+01  -4.4226105e+01  -4.3492168e+01  -4.2904922e+01  -4.2602509e+01  -4.2423832e+01  -4.2646866e+01  -4.3112228e+01  -4.4198887e+01  -4.5551003e+01  -4.7598110e+01  -5.0074196e+01  -5.3008453e+01  -5.4688679e+01  -5.4052956e+01  -5.2785698e+01  -5.2038887e+01
  -5.7059517e+01  -5.5061218e+01  -5.3615402e+01  -5.2583759e+01  -5.2067486e+01  -5.1787502e+01  -5.1729069e+01  -5.1654392e+01  -5.1973888e+01  -5.2639183e+01  -5.3645168e+01  -5.4907413e+01  -5.6518883e+01  -5.8912182e+01  -6.1690159e+01  -6.4140129e+01  -6.3450825e+01  -5.9809963e+01  -5.6799191e+01  -5.3607265e+01  -5.1580978e+01  -4.9595688e+01  -4.8343044e+01  -4.7093258e+01  -4.6451241e+01  -4.5977268e+01  -4.6031506e+01  -4.6303040e+01  -4.7011665e+01  -4.7693226e+01  -4.8510082e+01  -4.9084183e+01  -4.9329384e+01  -4.9108170e+01  -4.8736168e+01  -4.8126469e+01  -4.7556843e+01  -4.7004524e+01  -4.6840393e+01  -4.6775398e+01  -4.7209942e+01  -4.7733746e+01  -4.8927727e+01  -5.0462929e+01  -5.3345081e+01  -5.7576099e+01  -6.0980469e+01  -5.6571556e+01  -5.2551781e+01  -5.0102547e+01  -4.8495667e+01  -4.7476788e+01  -4.6915661e+01  -4.6444225e+01  -4.5939980e+01  -4.5133503e+01  -4.4361427e+01  -4.3700066e+01  -4.3390118e+01  -4.3299774e+01  -4.3544163e+01  -4.4088978e+01  -4.5247059e+01  -4.6776951e+01  -4.9069862e+01  -5.1598835e+01  -5.3933155e+01  -5.4272629e+01  -5.2951565e+01  -5.1807026e+01  -5.1202370e+01
  -5.6688229e+01  -5.5132584e+01  -5.4141796e+01  -5.3327286e+01  -5.2886292e+01  -5.2561916e+01  -5.2508705e+01  -5.2556465e+01  -5.2830139e+01  -5.3288372e+01  -5.3964790e+01  -5.4807652e+01  -5.5529400e+01  -5.6431023e+01  -5.7728401e+01  -5.9978191e+01  -6.3035915e+01  -6.8327286e+01  -6.5270035e+01  -5.8926659e+01  -5.5194942e+01  -5.2220428e+01  -5.0235176e+01  -4.8717857e+01  -4.7880100e+01  -4.7342316e+01  -4.7240482e+01  -4.7419937e+01  -4.7927448e+01  -4.8485413e+01  -4.9131294e+01  -4.9614105e+01  -4.9810005e+01  -4.9749851e+01  -4.9654896e+01  -4.9204239e+01  -4.8702351e+01  -4.8212772e+01  -4.8175159e+01  -4.8326733e+01  -4.8941353e+01  -4.9679585e+01  -5.1042366e+01  -5.3027229e+01  -5.6908203e+01  -6.3267673e+01  -6.1215221e+01  -5.5245468e+01  -5.1725487e+01  -4.9689705e+01  -4.8429062e+01  -4.7719917e+01  -4.7387184e+01  -4.7150879e+01  -4.6758186e+01  -4.6001717e+01  -4.5247196e+01  -4.4556320e+01  -4.4204639e+01  -4.4079361e+01  -4.4361622e+01  -4.5044369e+01  -4.6327625e+01  -4.8058155e+01  -5.0455994e+01  -5.2777916e+01  -5.3973103e+01  -5.3190517e+01  -5.1653191e+01  -5.0693779e+01  -5.0295952e+01
  -5.7474621e+01  -5.6217098e+01  -5.5624889e+01  -5.5007530e+01  -5.4505825e+01  -5.3793091e+01  -5.3477631e+01  -5.3418076e+01  -5.3621162e+01  -5.3717617e+01  -5.3901520e+01  -5.4241814e+01  -5.4566380e+01  -5.4881592e+01  -5.5399044e+01  -5.6588478e+01  -5.8667732e+01  -6.3395386e+01  -7.8044418e+01  -6.4977737e+01  -5.8183483e+01  -5.4262005e+01  -5.1791275e+01  -4.9981472e+01  -4.8990204e+01  -4.8388073e+01  -4.8224442e+01  -4.8316231e+01  -4.8713703e+01  -4.9169083e+01  -4.9747856e+01  -5.0210384e+01  -5.0537369e+01  -5.0611820e+01  -5.0582901e+01  -5.0227486e+01  -4.9999352e+01  -4.9766106e+01  -4.9971794e+01  -5.0253124e+01  -5.1103622e+01  -5.2091515e+01  -5.4162159e+01  -5.7226185e+01  -6.5284416e+01  -6.9509911e+01  -5.8283039e+01  -5.3639019e+01  -5.0842319e+01  -4.9209984e+01  -4.8205460e+01  -4.7791248e+01  -4.7756603e+01  -4.7802250e+01  -4.7635239e+01  -4.7001080e+01  -4.6278076e+01  -4.5521881e+01  -4.5112411e+01  -4.4944756e+01  -4.5293930e+01  -4.6038906e+01  -4.7500671e+01  -4.9473743e+01  -5.2100822e+01  -5.3856297e+01  -5.3645161e+01  -5.2117989e+01  -5.0583408e+01  -4.9814243e+01  -4.9482334e+01
  -5.9501740e+01  -5.8243397e+01  -5.7502407e+01  -5.6750454e+01  -5.6015945e+01  -5.5001717e+01  -5.4364822e+01  -5.4029072e+01  -5.4068863e+01  -5.3997822e+01  -5.3873970e+01  -5.3816448e+01  -5.3884872e+01  -5.4156311e+01  -5.4602985e+01  -5.5395599e+01  -5.7047535e+01  -6.0247501e+01  -6.6645264e+01  -6.7110725e+01  -5.9454407e+01  -5.5188675e+01  -5.2508614e+01  -5.0718361e+01  -4.9674732e+01  -4.9061600e+01  -4.8878292e+01  -4.8977127e+01  -4.9299141e+01  -4.9730846e+01  -5.0333118e+01  -5.0929470e+01  -5.1464474e+01  -5.1756844e+01  -5.1942223e+01  -5.1693207e+01  -5.1520790e+01  -5.1410610e+01  -5.1743519e+01  -5.2323360e+01  -5.3572666e+01  -5.5189056e+01  -5.8144772e+01  -6.2904800e+01  -6.6273788e+01  -6.0585949e+01  -5.5750988e+01  -5.2595665e+01  -5.0394779e+01  -4.9020237e+01  -4.8306263e+01  -4.8068756e+01  -4.8267830e+01  -4.8530769e+01  -4.8563457e+01  -4.8036613e+01  -4.7362469e+01  -4.6544529e+01  -4.6085491e+01  -4.5891449e+01  -4.6237740e+01  -4.6984108e+01  -4.8487438e+01  -5.0609669e+01  -5.3272633e+01  -5.4692368e+01  -5.3624649e+01  -5.1679089e+01  -5.0130569e+01  -4.9294323e+01  -4.8953163e+01
  -6.2869957e+01  -6.1132435e+01  -5.9586353e+01  -5.8149837e+01  -5.7162327e+01  -5.6128689e+01  -5.5428135e+01  -5.4842999e+01  -5.4670052e+01  -5.4503967e+01  -5.4498367e+01  -5.4360050e+01  -5.4357059e+01  -5.4479305e+01  -5.4961536e+01  -5.5781860e+01  -5.7403866e+01  -6.0075798e+01  -6.4878723e+01  -6.6236435e+01  -5.9888149e+01  -5.5673439e+01  -5.3027813e+01  -5.1330872e+01  -5.0318478e+01  -4.9711891e+01  -4.9527416e+01  -4.9551811e+01  -4.9802742e+01  -5.0243191e+01  -5.1013206e+01  -5.1783920e+01  -5.2539215e+01  -5.3032818e+01  -5.3267017e+01  -5.2938442e+01  -5.2725174e+01  -5.2673233e+01  -5.3297920e+01  -5.4229889e+01  -5.5682777e+01  -5.7323711e+01  -5.9086636e+01  -5.9812897e+01  -5.7814384e+01  -5.5851009e+01  -5.3548119e+01  -5.1582199e+01  -5.0027386e+01  -4.9061638e+01  -4.8602016e+01  -4.8540348e+01  -4.8890705e+01  -4.9362896e+01  -4.9689339e+01  -4.9423748e+01  -4.8818474e+01  -4.7911545e+01  -4.7357716e+01  -4.7049080e+01  -4.7287903e+01  -4.7926052e+01  -4.9273487e+01  -5.1209053e+01  -5.3543865e+01  -5.4677975e+01  -5.3438221e+01  -5.1513565e+01  -4.9976303e+01  -4.9082172e+01  -4.8755589e+01
  -6.6896393e+01  -6.4247940e+01  -6.1614361e+01  -5.9484554e+01  -5.8357975e+01  -5.7668530e+01  -5.7415863e+01  -5.6898251e+01  -5.6709011e+01  -5.6385712e+01  -5.6431416e+01  -5.6022301e+01  -5.5707382e+01  -5.5510754e+01  -5.5977974e+01  -5.6908379e+01  -5.8891487e+01  -6.1780914e+01  -6.6872574e+01  -6.6524178e+01  -6.0486076e+01  -5.6363251e+01  -5.3743732e+01  -5.2040562e+01  -5.1197376e+01  -5.0597019e+01  -5.0470943e+01  -5.0414268e+01  -5.0695526e+01  -5.1137985e+01  -5.2082844e+01  -5.3011002e+01  -5.4068012e+01  -5.4731316e+01  -5.5095402e+01  -5.4666607e+01  -5.4320427e+01  -5.4106125e+01  -5.4512814e+01  -5.5324856e+01  -5.6028877e+01  -5.6449257e+01  -5.5983440e+01  -5.5245731e+01  -5.3940022e+01  -5.3005344e+01  -5.1884762e+01  -5.0755180e+01  -4.9906872e+01  -4.9382969e+01  -4.9230675e+01  -4.9343117e+01  -4.9853413e+01  -5.0470097e+01  -5.1056118e+01  -5.0988064e+01  -5.0572868e+01  -4.9573811e+01  -4.8885761e+01  -4.8335236e+01  -4.8436535e+01  -4.8907360e+01  -5.0101578e+01  -5.1850002e+01  -5.3909172e+01  -5.4620495e+01  -5.3462017e+01  -5.1625031e+01  -5.0184940e+01  -4.9259239e+01  -4.8902176e+01
  -6.5708122e+01  -6.4034035e+01  -6.2060703e+01  -6.0313587e+01  -5.9454964e+01  -5.9286804e+01  -5.9778294e+01  -5.9685379e+01  -5.9460373e+01  -5.8900707e+01  -5.8817833e+01  -5.8315632e+01  -5.7980103e+01  -5.7587212e+01  -5.8289322e+01  -5.9518692e+01  -6.2376862e+01  -6.6862236e+01  -7.8525360e+01  -6.9199249e+01  -6.2005318e+01  -5.7774944e+01  -5.5227764e+01  -5.3464081e+01  -5.2618084e+01  -5.1914040e+01  -5.1786587e+01  -5.1654964e+01  -5.1915287e+01  -5.2304733e+01  -5.3362953e+01  -5.4605865e+01  -5.6148514e+01  -5.6984394e+01  -5.6920338e+01  -5.5986732e+01  -5.5232292e+01  -5.4623665e+01  -5.4340069e+01  -5.4352062e+01  -5.3963856e+01  -5.3688335e+01  -5.2882141e+01  -5.2272812e+01  -5.1453766e+01  -5.1149815e+01  -5.0770737e+01  -5.0377316e+01  -5.0098785e+01  -4.9971893e+01  -5.0211723e+01  -5.0604408e+01  -5.1360706e+01  -5.2181862e+01  -5.3167995e+01  -5.3373554e+01  -5.3154030e+01  -5.1987339e+01  -5.1134724e+01  -5.0207455e+01  -5.0080585e+01  -5.0274086e+01  -5.1335514e+01  -5.2885975e+01  -5.4763416e+01  -5.5404301e+01  -5.4336941e+01  -5.2481293e+01  -5.1048717e+01  -4.9957840e+01  -4.9466850e+01
  -6.2975052e+01  -6.2500786e+01  -6.2114071e+01  -6.1663475e+01  -6.1553368e+01  -6.1677002e+01  -6.2844799e+01  -6.3438896e+01  -6.3796062e+01  -6.2758286e+01  -6.2540298e+01  -6.1725487e+01  -6.1527420e+01  -6.1016788e+01  -6.1672955e+01  -6.2671890e+01  -6.4939240e+01  -6.7987503e+01  -7.1627792e+01  -7.0533195e+01  -6.4826584e+01  -6.0419128e+01  -5.7581795e+01  -5.5494064e+01  -5.4418968e+01  -5.3583405e+01  -5.3325790e+01  -5.3130817e+01  -5.3436085e+01  -5.3923195e+01  -5.5205765e+01  -5.6787373e+01  -5.8816456e+01  -5.8915100e+01  -5.7638794e+01  -5.6149956e+01  -5.4789242e+01  -5.3664246e+01  -5.2802528e+01  -5.2344666e+01  -5.1790962e+01  -5.1408993e+01  -5.0711842e+01  -5.0247528e+01  -4.9886639e+01  -4.9973286e+01  -5.0103241e+01  -5.0213959e+01  -5.0483097e+01  -5.0752132e+01  -5.1328270e+01  -5.1965500e+01  -5.2963703e+01  -5.4049526e+01  -5.5459312e+01  -5.6217834e+01  -5.6502571e+01  -5.5212082e+01  -5.3952309e+01  -5.2540245e+01  -5.2043262e+01  -5.2005978e+01  -5.2867432e+01  -5.4057362e+01  -5.5496700e+01  -5.6118958e+01  -5.5302063e+01  -5.3526432e+01  -5.2036690e+01  -5.0829128e+01  -5.0227627e+01
  -6.2367844e+01  -6.2550659e+01  -6.3427395e+01  -6.4703148e+01  -6.6483521e+01  -6.7542168e+01  -6.9995270e+01  -7.3225334e+01  -7.8543884e+01  -7.5125565e+01  -7.2534439e+01  -6.8497551e+01  -6.7610977e+01  -6.6281219e+01  -6.5792068e+01  -6.4903488e+01  -6.3625988e+01  -6.3216755e+01  -6.3697693e+01  -6.6383461e+01  -6.6959862e+01  -6.4164543e+01  -6.1303009e+01  -5.8504974e+01  -5.6945663e+01  -5.5602081e+01  -5.5103535e+01  -5.4894070e+01  -5.5449417e+01  -5.6169067e+01  -5.7866611e+01  -5.9596088e+01  -6.1050003e+01  -5.9507362e+01  -5.7053291e+01  -5.5246819e+01  -5.3873379e+01  -5.2833286e+01  -5.1970585e+01  -5.1276382e+01  -5.0532734e+01  -5.0009228e+01  -4.9484409e+01  -4.9199837e+01  -4.9074348e+01  -4.9344959e+01  -4.9750938e+01  -5.0258595e+01  -5.0990055e+01  -5.1735840e+01  -5.2589260e+01  -5.3509342e+01  -5.4953964e+01  -5.6625996e+01  -5.8950611e+01  -6.1184124e+01  -6.3527775e+01  -6.1085575e+01  -5.8317112e+01  -5.5732269e+01  -5.4759773e+01  -5.4322369e+01  -5.4904854e+01  -5.5474930e+01  -5.6372940e+01  -5.6714455e+01  -5.6074131e+01  -5.4547943e+01  -5.3169361e+01  -5.1991604e+01  -5.1358101e+01
  -6.2593632e+01  -6.3479332e+01  -6.4749725e+01  -6.6268272e+01  -6.7787109e+01  -6.7996124e+01  -6.7038673e+01  -6.7903381e+01  -6.9196899e+01  -7.1332047e+01  -7.3642906e+01  -7.3397400e+01  -6.9007103e+01  -6.5944283e+01  -6.3193279e+01  -6.1382275e+01  -5.9615116e+01  -5.8990559e+01  -5.9204418e+01  -6.1183315e+01  -6.4412910e+01  -6.9243462e+01  -6.8092827e+01  -6.3049622e+01  -5.9990005e+01  -5.7951145e+01  -5.7187866e+01  -5.7001987e+01  -5.7872341e+01  -5.9245083e+01  -6.1625183e+01  -6.3061901e+01  -6.2039326e+01  -5.8996582e+01  -5.6294014e+01  -5.4493996e+01  -5.3109909e+01  -5.2015499e+01  -5.0955593e+01  -5.0101929e+01  -4.9293236e+01  -4.8825829e+01  -4.8480850e+01  -4.8428589e+01  -4.8516487e+01  -4.8929573e+01  -4.9546570e+01  -5.0368061e+01  -5.1501953e+01  -5.2685863e+01  -5.4050087e+01  -5.5413475e+01  -5.7229034e+01  -5.9158104e+01  -6.1736053e+01  -6.5885544e+01  -7.9122215e+01  -6.9421173e+01  -6.2731625e+01  -5.9435677e+01  -5.8131756e+01  -5.7447483e+01  -5.7545788e+01  -5.7588146e+01  -5.8022953e+01  -5.8079433e+01  -5.7524033e+01  -5.5979092e+01  -5.4511471e+01  -5.3237427e+01  -5.2567455e+01
  -6.4209900e+01  -6.5325745e+01  -6.6277328e+01  -6.6191544e+01  -6.5804810e+01  -6.5193687e+01  -6.4394775e+01  -6.4391724e+01  -6.5282898e+01  -6.6846535e+01  -6.7394035e+01  -6.6480850e+01  -6.3686092e+01  -6.1298077e+01  -5.8996582e+01  -5.7666126e+01  -5.6704266e+01  -5.6571239e+01  -5.7066139e+01  -5.8559593e+01  -6.1283508e+01  -6.6790977e+01  -8.0948433e+01  -7.0705734e+01  -6.4216187e+01  -6.0974369e+01  -5.9653351e+01  -5.9338474e+01  -6.0339993e+01  -6.2335598e+01  -6.4740448e+01  -6.3722767e+01  -6.0239819e+01  -5.7267128e+01  -5.4886265e+01  -5.3293835e+01  -5.2004101e+01  -5.0998798e+01  -5.0116909e+01  -4.9357758e+01  -4.8728252e+01  -4.8297428e+01  -4.8107491e+01  -4.8183617e+01  -4.8546368e+01  -4.9099083e+01  -4.9855366e+01  -5.0842274e+01  -5.2218361e+01  -5.3717937e+01  -5.5633831e+01  -5.7492359e+01  -5.9527554e+01  -6.1018204e+01  -6.2488548e+01  -6.4292252e+01  -6.4380531e+01  -6.2851124e+01  -6.1035091e+01  -6.0172672e+01  -5.9582222e+01  -5.9224106e+01  -5.9122429e+01  -5.9039417e+01  -5.9227814e+01  -5.9319542e+01  -5.8834122e+01  -5.7458397e+01  -5.5856186e+01  -5.4364738e+01  -5.3610989e+01
  -6.6198479e+01  -6.6798355e+01  -6.6098427e+01  -6.4813560e+01  -6.3213787e+01  -6.2502945e+01  -6.2283146e+01  -6.2584988e+01  -6.2862888e+01  -6.3539780e+01  -6.3308273e+01  -6.2415333e+01  -6.0120090e+01  -5.8174496e+01  -5.6432991e+01  -5.5552948e+01  -5.5215248e+01  -5.5635693e+01  -5.6651424e+01  -5.8243729e+01  -6.0604080e+01  -6.4586815e+01  -7.1107513e+01  -7.3194923e+01  -6.7188812e+01  -6.3634876e+01  -6.2282497e+01  -6.1985981e+01  -6.3319847e+01  -6.5490677e+01  -6.6435738e+01  -6.2609543e+01  -5.8779495e+01  -5.6146294e+01  -5.4220081e+01  -5.2806347e+01  -5.1608772e+01  -5.0690510e+01  -4.9938728e+01  -4.9348961e+01  -4.8863693e+01  -4.8482224e+01  -4.8332020e+01  -4.8441578e+01  -4.8874790e+01  -4.9507790e+01  -5.0336437e+01  -5.1419552e+01  -5.2878559e+01  -5.4626274e+01  -5.6897259e+01  -5.9310585e+01  -6.1234608e+01  -6.1400604e+01  -6.0765526e+01  -6.0408661e+01  -5.9587666e+01  -5.8979530e+01  -5.8558422e+01  -5.8743839e+01  -5.8694397e+01  -5.8975742e+01  -5.9331562e+01  -5.9665070e+01  -6.0092178e+01  -6.0218189e+01  -5.9583103e+01  -5.8250725e+01  -5.6705402e+01  -5.5320686e+01  -5.4462894e+01
  -6.5570900e+01  -6.4666565e+01  -6.3086880e+01  -6.1800915e+01  -6.0741173e+01  -6.0290882e+01  -6.0239834e+01  -6.0617958e+01  -6.0502018e+01  -6.0241348e+01  -5.9437553e+01  -5.8744392e+01  -5.7254211e+01  -5.5936497e+01  -5.4769718e+01  -5.4297173e+01  -5.4291565e+01  -5.4905727e+01  -5.6046665e+01  -5.7748405e+01  -6.0066982e+01  -6.3542061e+01  -6.8371025e+01  -7.6218994e+01  -7.6139557e+01  -7.0880928e+01  -7.0012680e+01  -6.9817329e+01  -7.1143471e+01  -6.8638206e+01  -6.4145653e+01  -6.0525230e+01  -5.7435635e+01  -5.5266586e+01  -5.3584621e+01  -5.2385151e+01  -5.1309528e+01  -5.0419899e+01  -4.9718815e+01  -4.9212753e+01  -4.8850899e+01  -4.8591179e+01  -4.8545502e+01  -4.8688625e+01  -4.9048229e+01  -4.9582771e+01  -5.0368492e+01  -5.1529549e+01  -5.3083508e+01  -5.5003799e+01  -5.7660404e+01  -6.0805767e+01  -6.2782032e+01  -6.1516766e+01  -5.9768719e+01  -5.8610386e+01  -5.7574329e+01  -5.7092552e+01  -5.6729385e+01  -5.6935528e+01  -5.7325775e+01  -5.8256363e+01  -5.9415268e+01  -6.0664013e+01  -6.1695869e+01  -6.2063923e+01  -6.1381516e+01  -5.9594212e+01  -5.7938354e+01  -5.6360279e+01  -5.5343704e+01
