# Supplementary material for: Intelligent wireless power transfer via a 2-bit compact reconfigurable transmissive-metasurface-based router
Source: Nat Commun. 2024 Apr 1;15:2807. doi: 10.1038/s41467-024-46984-4 (PMC10984985; doi:10.1038/s41467-024-46984-4)
Supplement: Supplementary file 12 — Source Data [file 41467_2024_46984_MOESM12_ESM.zip › source_data/figure_s21e.txt]

  -5.0129704e+01  -4.9994339e+01  -5.0000088e+01  -5.0031528e+01  -5.0168789e+01  -5.0543835e+01  -5.1063683e+01  -5.1714409e+01  -5.2567028e+01  -5.3886597e+01  -5.5994781e+01  -5.8932968e+01  -6.2945129e+01  -6.7260353e+01  -6.5811638e+01  -6.1762386e+01  -5.8666321e+01  -5.6364574e+01  -5.4307552e+01  -5.3105610e+01  -5.2171249e+01  -5.1957973e+01  -5.1793003e+01  -5.2231979e+01  -5.2310699e+01  -5.2427479e+01  -5.1880688e+01  -5.0924988e+01  -4.9792328e+01  -4.8569405e+01  -4.7651978e+01  -4.6898613e+01  -4.6584286e+01  -4.6519230e+01  -4.6752842e+01  -4.6942703e+01  -4.7270775e+01  -4.7415951e+01  -4.7617466e+01  -4.7670929e+01  -4.8092018e+01  -4.8408779e+01  -4.9136723e+01  -4.9677357e+01  -5.0905846e+01  -5.2006699e+01  -5.3669987e+01  -5.4501720e+01  -5.5767418e+01  -5.5787632e+01  -5.6101665e+01  -5.4952026e+01  -5.4380615e+01  -5.3406727e+01  -5.3427845e+01  -5.3119473e+01  -5.3364143e+01  -5.3596752e+01  -5.4475674e+01  -5.5417896e+01  -5.6555485e+01  -5.7484165e+01  -5.7875374e+01  -5.8305462e+01  -5.8752296e+01  -5.9421364e+01  -5.9168934e+01  -5.7904499e+01  -5.5702354e+01  -5.3759998e+01  -5.1926250e+01
  -5.0641369e+01  -5.0651352e+01  -5.0661610e+01  -5.0495502e+01  -5.0336948e+01  -5.0403244e+01  -5.0791470e+01  -5.1512310e+01  -5.2699390e+01  -5.4226433e+01  -5.6437229e+01  -5.9426853e+01  -6.3459938e+01  -6.7655472e+01  -6.4647728e+01  -6.0379429e+01  -5.7060013e+01  -5.4553146e+01  -5.2621559e+01  -5.1374214e+01  -5.0538509e+01  -5.0217545e+01  -5.0206463e+01  -5.0536533e+01  -5.0916817e+01  -5.1400433e+01  -5.1756687e+01  -5.1420532e+01  -5.0595654e+01  -4.9445988e+01  -4.8652725e+01  -4.8025486e+01  -4.7940868e+01  -4.7905731e+01  -4.8329853e+01  -4.8638565e+01  -4.9309063e+01  -4.9622379e+01  -5.0436977e+01  -5.0816147e+01  -5.1819695e+01  -5.2275196e+01  -5.3734631e+01  -5.4669567e+01  -5.7131680e+01  -5.8932026e+01  -6.2824371e+01  -6.5026268e+01  -6.8671066e+01  -7.0962357e+01  -7.7668861e+01  -6.7641762e+01  -6.3021152e+01  -5.9254780e+01  -5.7759079e+01  -5.6485958e+01  -5.6251881e+01  -5.6204464e+01  -5.6602215e+01  -5.6832935e+01  -5.7437168e+01  -5.7947037e+01  -5.8150761e+01  -5.8184288e+01  -5.8634392e+01  -5.8945362e+01  -5.8386311e+01  -5.6534821e+01  -5.4293179e+01  -5.2418434e+01  -5.0991108e+01
  -5.1313446e+01  -5.0938702e+01  -5.0472397e+01  -5.0254677e+01  -5.0263458e+01  -5.0509796e+01  -5.1199905e+01  -5.2226925e+01  -5.3670883e+01  -5.5120678e+01  -5.6896366e+01  -5.9483334e+01  -6.3223999e+01  -6.5349152e+01  -6.2263996e+01  -5.8944534e+01  -5.6110027e+01  -5.3982693e+01  -5.2703663e+01  -5.1671993e+01  -5.1094139e+01  -5.0721775e+01  -5.0811607e+01  -5.1073853e+01  -5.1677765e+01  -5.2305443e+01  -5.3031013e+01  -5.3005409e+01  -5.2735435e+01  -5.1846951e+01  -5.1460182e+01  -5.0899834e+01  -5.1081383e+01  -5.1115173e+01  -5.2175926e+01  -5.3033173e+01  -5.5027943e+01  -5.6427502e+01  -5.9837177e+01  -6.1515816e+01  -6.4790527e+01  -6.4481316e+01  -6.4393013e+01  -6.3718784e+01  -6.0837910e+01  -5.9897064e+01  -5.7708561e+01  -5.7370697e+01  -5.6608418e+01  -5.7301125e+01  -5.7308193e+01  -5.8749111e+01  -5.9112919e+01  -5.9704964e+01  -5.8756874e+01  -5.8253078e+01  -5.8236042e+01  -5.8281330e+01  -5.8553478e+01  -5.8837391e+01  -5.9585213e+01  -6.0010410e+01  -6.0901924e+01  -6.1251068e+01  -6.2267933e+01  -6.2015099e+01  -6.0453419e+01  -5.7444553e+01  -5.4955467e+01  -5.2721821e+01  -5.1108845e+01
  -5.0577881e+01  -5.0308598e+01  -5.0275562e+01  -5.0510422e+01  -5.0966373e+01  -5.1438366e+01  -5.2221294e+01  -5.3116680e+01  -5.4038116e+01  -5.5108364e+01  -5.6596550e+01  -5.8903736e+01  -6.1270370e+01  -6.2375164e+01  -6.1158455e+01  -5.9107922e+01  -5.7215366e+01  -5.5557728e+01  -5.4306568e+01  -5.3139244e+01  -5.2322113e+01  -5.1680031e+01  -5.1463142e+01  -5.1673866e+01  -5.2236694e+01  -5.3029388e+01  -5.3961929e+01  -5.4922066e+01  -5.5620815e+01  -5.5346870e+01  -5.4960007e+01  -5.4340271e+01  -5.4424126e+01  -5.4788498e+01  -5.6331795e+01  -5.8452572e+01  -6.2848690e+01  -6.9603416e+01  -6.8781425e+01  -6.3096985e+01  -5.8763504e+01  -5.6871410e+01  -5.4980377e+01  -5.4198788e+01  -5.3404640e+01  -5.3299854e+01  -5.3013165e+01  -5.3091259e+01  -5.2882782e+01  -5.2997253e+01  -5.2971397e+01  -5.3455925e+01  -5.3947796e+01  -5.5321697e+01  -5.6633816e+01  -5.7778919e+01  -5.8210869e+01  -5.8370743e+01  -5.8663898e+01  -5.9110001e+01  -5.9718555e+01  -6.0546051e+01  -6.1750072e+01  -6.3374783e+01  -6.3871082e+01  -6.2708981e+01  -5.9836452e+01  -5.7363449e+01  -5.4884560e+01  -5.2859360e+01  -5.1089436e+01
  -5.0745838e+01  -5.0957371e+01  -5.1388317e+01  -5.1697212e+01  -5.1810638e+01  -5.1833302e+01  -5.1858845e+01  -5.2268612e+01  -5.2902878e+01  -5.4095318e+01  -5.5649551e+01  -5.7588303e+01  -5.9346756e+01  -6.0822945e+01  -6.0931923e+01  -5.9690243e+01  -5.7988174e+01  -5.6466557e+01  -5.4887501e+01  -5.3511135e+01  -5.2419971e+01  -5.1698238e+01  -5.1267048e+01  -5.1357384e+01  -5.1841652e+01  -5.2702602e+01  -5.4007160e+01  -5.5578316e+01  -5.7275734e+01  -5.8191341e+01  -5.8451485e+01  -5.7651794e+01  -5.7843517e+01  -5.8746563e+01  -6.1972721e+01  -6.8060684e+01  -7.3608963e+01  -6.2558918e+01  -5.7081421e+01  -5.4595676e+01  -5.2331963e+01  -5.1283718e+01  -4.9992867e+01  -4.9746441e+01  -4.9465969e+01  -5.0164326e+01  -5.0692436e+01  -5.1372162e+01  -5.1223595e+01  -5.1176758e+01  -5.0835110e+01  -5.0991623e+01  -5.1319374e+01  -5.2475010e+01  -5.3797939e+01  -5.5581734e+01  -5.7065617e+01  -5.8546875e+01  -5.9450863e+01  -5.9736080e+01  -5.9834831e+01  -6.0078609e+01  -6.0500847e+01  -6.0757248e+01  -6.0052597e+01  -5.8672359e+01  -5.6442909e+01  -5.4526676e+01  -5.2560326e+01  -5.1116062e+01  -4.9807293e+01
  -5.1492256e+01  -5.1673794e+01  -5.1493401e+01  -5.1229538e+01  -5.0826153e+01  -5.0732922e+01  -5.0885010e+01  -5.1562241e+01  -5.2892033e+01  -5.4467152e+01  -5.6189491e+01  -5.7702213e+01  -5.9066257e+01  -5.9605751e+01  -5.8513790e+01  -5.7426575e+01  -5.6030865e+01  -5.4832455e+01  -5.3632881e+01  -5.2826256e+01  -5.2257229e+01  -5.1805656e+01  -5.1670013e+01  -5.1722454e+01  -5.2223019e+01  -5.3088261e+01  -5.4679573e+01  -5.6618458e+01  -5.9813469e+01  -6.4311539e+01  -6.6587341e+01  -6.1764030e+01  -5.9566166e+01  -5.9187603e+01  -5.8435394e+01  -5.7577816e+01  -5.4397972e+01  -5.2228027e+01  -4.9734001e+01  -4.8405632e+01  -4.6879929e+01  -4.6164425e+01  -4.5317348e+01  -4.5235851e+01  -4.5199112e+01  -4.5967857e+01  -4.6625568e+01  -4.7629635e+01  -4.7930103e+01  -4.8234650e+01  -4.8071423e+01  -4.8463436e+01  -4.8963909e+01  -5.0034065e+01  -5.1188766e+01  -5.3030766e+01  -5.5123573e+01  -5.7600464e+01  -5.9562099e+01  -6.0971958e+01  -6.1737083e+01  -6.1590000e+01  -6.1528324e+01  -6.1063301e+01  -6.0389023e+01  -5.8268227e+01  -5.5848572e+01  -5.3421772e+01  -5.1442856e+01  -5.0014179e+01  -4.8979511e+01
  -5.1146000e+01  -5.0851028e+01  -5.0370316e+01  -5.0264881e+01  -5.0569725e+01  -5.1064873e+01  -5.1997196e+01  -5.3170532e+01  -5.4832047e+01  -5.5881214e+01  -5.6231030e+01  -5.6421028e+01  -5.5965363e+01  -5.5622604e+01  -5.5072517e+01  -5.4926849e+01  -5.4616547e+01  -5.4245384e+01  -5.3944206e+01  -5.3733959e+01  -5.3713310e+01  -5.3469879e+01  -5.3473164e+01  -5.3461658e+01  -5.3967014e+01  -5.4736839e+01  -5.6234718e+01  -5.8533886e+01  -6.2822624e+01  -6.6663773e+01  -6.0943386e+01  -5.7394814e+01  -5.4976032e+01  -5.3777023e+01  -5.2116180e+01  -5.0688671e+01  -4.8826702e+01  -4.7367931e+01  -4.5768028e+01  -4.4707779e+01  -4.3642872e+01  -4.3080151e+01  -4.2646759e+01  -4.2743885e+01  -4.2994312e+01  -4.3700474e+01  -4.4396622e+01  -4.5199646e+01  -4.5635071e+01  -4.5944626e+01  -4.6018211e+01  -4.6421883e+01  -4.6974613e+01  -4.7927586e+01  -4.9043648e+01  -5.0712543e+01  -5.2456707e+01  -5.4523918e+01  -5.6441677e+01  -5.8624023e+01  -6.0459614e+01  -6.2443989e+01  -6.3729847e+01  -6.4005241e+01  -6.2243008e+01  -5.9335052e+01  -5.6172958e+01  -5.3753544e+01  -5.1761208e+01  -5.0281467e+01  -4.9148472e+01
  -4.9924377e+01  -4.9866016e+01  -5.0004284e+01  -5.0591457e+01  -5.1769756e+01  -5.3016403e+01  -5.4327538e+01  -5.4943138e+01  -5.4965126e+01  -5.4708241e+01  -5.4246597e+01  -5.4005276e+01  -5.3597092e+01  -5.3544575e+01  -5.3635460e+01  -5.4052372e+01  -5.4308170e+01  -5.4556694e+01  -5.4811577e+01  -5.4995792e+01  -5.5032143e+01  -5.4902462e+01  -5.4729099e+01  -5.4716995e+01  -5.4863537e+01  -5.5322266e+01  -5.6072746e+01  -5.7456818e+01  -5.8309326e+01  -5.7569340e+01  -5.5423443e+01  -5.3762135e+01  -5.2349224e+01  -5.1147961e+01  -4.9709045e+01  -4.8313728e+01  -4.6885620e+01  -4.5534237e+01  -4.4199055e+01  -4.3087814e+01  -4.2211983e+01  -4.1737297e+01  -4.1550549e+01  -4.1730885e+01  -4.2178219e+01  -4.2924000e+01  -4.3777943e+01  -4.4562023e+01  -4.5124237e+01  -4.5460285e+01  -4.5621124e+01  -4.5835892e+01  -4.6215282e+01  -4.6980797e+01  -4.8063053e+01  -4.9518597e+01  -5.1192341e+01  -5.3205814e+01  -5.5278183e+01  -5.7228245e+01  -5.8752411e+01  -6.0132423e+01  -6.0388741e+01  -5.9604477e+01  -5.7364311e+01  -5.5461494e+01  -5.3386585e+01  -5.1877686e+01  -5.0405628e+01  -4.9353863e+01  -4.8388302e+01
  -4.9237324e+01  -4.9816978e+01  -5.0810944e+01  -5.1941750e+01  -5.3245399e+01  -5.4157463e+01  -5.4271221e+01  -5.3972763e+01  -5.3596630e+01  -5.3644955e+01  -5.3566772e+01  -5.3225384e+01  -5.2963543e+01  -5.2958622e+01  -5.3051460e+01  -5.3221214e+01  -5.3336990e+01  -5.3781776e+01  -5.3859150e+01  -5.4054390e+01  -5.4080654e+01  -5.4228203e+01  -5.4214668e+01  -5.4419128e+01  -5.4747837e+01  -5.5171261e+01  -5.5935097e+01  -5.6657326e+01  -5.6525364e+01  -5.5419312e+01  -5.3808872e+01  -5.2398010e+01  -5.0863346e+01  -4.9713657e+01  -4.8287960e+01  -4.7178822e+01  -4.5769516e+01  -4.4548523e+01  -4.3240910e+01  -4.2235561e+01  -4.1368515e+01  -4.0942188e+01  -4.0685589e+01  -4.0879478e+01  -4.1315842e+01  -4.2228210e+01  -4.3126057e+01  -4.4137718e+01  -4.4798180e+01  -4.5371315e+01  -4.5595531e+01  -4.5812214e+01  -4.6122517e+01  -4.6811863e+01  -4.7773087e+01  -4.9147041e+01  -5.0853241e+01  -5.3099129e+01  -5.5562992e+01  -5.7607876e+01  -5.8907822e+01  -5.9039715e+01  -5.8349899e+01  -5.6886555e+01  -5.4957043e+01  -5.3007282e+01  -5.1110855e+01  -4.9619160e+01  -4.8404415e+01  -4.7612713e+01  -4.6952015e+01
  -4.9845188e+01  -5.0643353e+01  -5.1215073e+01  -5.1665844e+01  -5.1882050e+01  -5.2421474e+01  -5.2757328e+01  -5.3202793e+01  -5.3910210e+01  -5.4453777e+01  -5.4386154e+01  -5.3590153e+01  -5.2817852e+01  -5.2241531e+01  -5.1767647e+01  -5.1620735e+01  -5.1694878e+01  -5.2172218e+01  -5.2560307e+01  -5.3087444e+01  -5.3666039e+01  -5.4217808e+01  -5.4835037e+01  -5.5426254e+01  -5.6345989e+01  -5.7217880e+01  -5.8089321e+01  -5.7548500e+01  -5.6013432e+01  -5.4042847e+01  -5.1789154e+01  -4.9875034e+01  -4.7894058e+01  -4.6561642e+01  -4.5266476e+01  -4.4439461e+01  -4.3298943e+01  -4.2442642e+01  -4.1395714e+01  -4.0610867e+01  -3.9842033e+01  -3.9487934e+01  -3.9248131e+01  -3.9435860e+01  -3.9826241e+01  -4.0628693e+01  -4.1418919e+01  -4.2394337e+01  -4.3014206e+01  -4.3801712e+01  -4.4116661e+01  -4.4571358e+01  -4.4959232e+01  -4.5694019e+01  -4.6534145e+01  -4.7870956e+01  -4.9523113e+01  -5.1778095e+01  -5.4065594e+01  -5.6470985e+01  -5.8219505e+01  -5.9251019e+01  -5.8765476e+01  -5.7186069e+01  -5.5029606e+01  -5.2765541e+01  -5.0779156e+01  -4.9130360e+01  -4.7839863e+01  -4.6937370e+01  -4.6299164e+01
  -4.9248539e+01  -4.9424717e+01  -4.9227867e+01  -4.9465298e+01  -4.9987972e+01  -5.1219090e+01  -5.2766018e+01  -5.4446457e+01  -5.6208477e+01  -5.6356895e+01  -5.5111984e+01  -5.3561008e+01  -5.2262783e+01  -5.1381920e+01  -5.0762203e+01  -5.0632999e+01  -5.0873299e+01  -5.1406998e+01  -5.2018391e+01  -5.2810425e+01  -5.3650249e+01  -5.4579948e+01  -5.5466740e+01  -5.6441772e+01  -5.7269688e+01  -5.7937313e+01  -5.7394566e+01  -5.6076431e+01  -5.3930161e+01  -5.1561558e+01  -4.8952904e+01  -4.6992775e+01  -4.5174034e+01  -4.3914585e+01  -4.2749016e+01  -4.1993694e+01  -4.1177647e+01  -4.0558929e+01  -3.9768417e+01  -3.9186237e+01  -3.8579971e+01  -3.8284805e+01  -3.8112339e+01  -3.8242714e+01  -3.8567585e+01  -3.9179237e+01  -3.9819839e+01  -4.0637482e+01  -4.1289597e+01  -4.1997963e+01  -4.2477684e+01  -4.3132351e+01  -4.3641659e+01  -4.4398975e+01  -4.5216797e+01  -4.6443584e+01  -4.7831978e+01  -4.9661736e+01  -5.1506336e+01  -5.3715805e+01  -5.5416718e+01  -5.6806164e+01  -5.6737854e+01  -5.5897854e+01  -5.4064636e+01  -5.2339973e+01  -5.0600121e+01  -4.9124489e+01  -4.7915703e+01  -4.6986317e+01  -4.6359837e+01
  -4.7551708e+01  -4.7567081e+01  -4.7779797e+01  -4.8501850e+01  -4.9735184e+01  -5.1489815e+01  -5.3624695e+01  -5.6047520e+01  -5.7410629e+01  -5.6717960e+01  -5.5241882e+01  -5.3631413e+01  -5.2328167e+01  -5.1354473e+01  -5.0919865e+01  -5.0707909e+01  -5.0672554e+01  -5.0871098e+01  -5.1075871e+01  -5.1564415e+01  -5.1899647e+01  -5.2674068e+01  -5.3279663e+01  -5.4327869e+01  -5.5030571e+01  -5.5726471e+01  -5.5582664e+01  -5.4748138e+01  -5.2614784e+01  -5.0013638e+01  -4.7575832e+01  -4.5663647e+01  -4.4093674e+01  -4.2859043e+01  -4.1804153e+01  -4.0967281e+01  -4.0288162e+01  -3.9688107e+01  -3.9100266e+01  -3.8603729e+01  -3.8204586e+01  -3.7949600e+01  -3.7881725e+01  -3.7990116e+01  -3.8307014e+01  -3.8785927e+01  -3.9414215e+01  -4.0115730e+01  -4.0784576e+01  -4.1401154e+01  -4.1982674e+01  -4.2603695e+01  -4.3249474e+01  -4.3972122e+01  -4.4805202e+01  -4.5833469e+01  -4.7049191e+01  -4.8518150e+01  -5.0182331e+01  -5.1969574e+01  -5.3320740e+01  -5.4101875e+01  -5.3948818e+01  -5.3263157e+01  -5.2075542e+01  -5.0891323e+01  -4.9601414e+01  -4.8497246e+01  -4.7477673e+01  -4.6780926e+01  -4.6263714e+01
  -4.6468342e+01  -4.6792431e+01  -4.7437031e+01  -4.8463764e+01  -4.9715931e+01  -5.1229095e+01  -5.2913914e+01  -5.5053394e+01  -5.6746170e+01  -5.7776714e+01  -5.7759007e+01  -5.5765575e+01  -5.3753040e+01  -5.2043606e+01  -5.0805759e+01  -4.9983185e+01  -4.9208809e+01  -4.8977684e+01  -4.8796967e+01  -4.9053059e+01  -4.9358715e+01  -5.0183224e+01  -5.1096577e+01  -5.2447723e+01  -5.3875553e+01  -5.5250404e+01  -5.6128033e+01  -5.5085869e+01  -5.2399372e+01  -4.9692142e+01  -4.7392735e+01  -4.5518608e+01  -4.3960941e+01  -4.2614708e+01  -4.1473320e+01  -4.0530704e+01  -3.9762180e+01  -3.9181576e+01  -3.8641335e+01  -3.8292881e+01  -3.8027119e+01  -3.7917072e+01  -3.7927708e+01  -3.8071514e+01  -3.8403839e+01  -3.8862961e+01  -3.9453827e+01  -4.0147640e+01  -4.0859715e+01  -4.1614975e+01  -4.2304802e+01  -4.2947285e+01  -4.3646149e+01  -4.4399628e+01  -4.5265709e+01  -4.6193203e+01  -4.7419910e+01  -4.8785419e+01  -5.0410770e+01  -5.1955620e+01  -5.3116817e+01  -5.3540176e+01  -5.3306087e+01  -5.2448612e+01  -5.1315327e+01  -5.0082592e+01  -4.8827473e+01  -4.7737907e+01  -4.6831200e+01  -4.6190403e+01  -4.5734383e+01
  -4.6286373e+01  -4.6658680e+01  -4.7201408e+01  -4.7955566e+01  -4.8667568e+01  -4.9732597e+01  -5.1054996e+01  -5.3200798e+01  -5.6196667e+01  -6.0844490e+01  -6.3872463e+01  -5.7852757e+01  -5.3704479e+01  -5.1204159e+01  -4.9504799e+01  -4.8467083e+01  -4.7717030e+01  -4.7500320e+01  -4.7483879e+01  -4.7816036e+01  -4.8431839e+01  -4.9418762e+01  -5.0651752e+01  -5.2216381e+01  -5.3811684e+01  -5.5309921e+01  -5.5675545e+01  -5.4239834e+01  -5.1741661e+01  -4.9439259e+01  -4.7265560e+01  -4.5372356e+01  -4.3608753e+01  -4.2179066e+01  -4.0873962e+01  -3.9861881e+01  -3.8968994e+01  -3.8360802e+01  -3.7837963e+01  -3.7602184e+01  -3.7425274e+01  -3.7458561e+01  -3.7503025e+01  -3.7673130e+01  -3.7964371e+01  -3.8418411e+01  -3.8930870e+01  -3.9577404e+01  -4.0274822e+01  -4.1133457e+01  -4.1940514e+01  -4.2796158e+01  -4.3636017e+01  -4.4573708e+01  -4.5594788e+01  -4.6718388e+01  -4.8097916e+01  -4.9606892e+01  -5.1223351e+01  -5.2650558e+01  -5.3891483e+01  -5.4361019e+01  -5.4118271e+01  -5.3186531e+01  -5.1981506e+01  -5.0458775e+01  -4.8995125e+01  -4.7659710e+01  -4.6675072e+01  -4.5945599e+01  -4.5466709e+01
  -4.6110573e+01  -4.6187714e+01  -4.6247963e+01  -4.6634850e+01  -4.7177025e+01  -4.8264015e+01  -4.9900471e+01  -5.2444962e+01  -5.6882397e+01  -6.6784676e+01  -6.4524605e+01  -5.6254551e+01  -5.2250278e+01  -5.0042740e+01  -4.8665165e+01  -4.7870941e+01  -4.7434841e+01  -4.7234394e+01  -4.7339214e+01  -4.7677853e+01  -4.8199272e+01  -4.8944016e+01  -4.9758427e+01  -5.0942307e+01  -5.1977169e+01  -5.3242165e+01  -5.3571724e+01  -5.2936924e+01  -5.1305069e+01  -4.9171726e+01  -4.6875603e+01  -4.4778996e+01  -4.2884285e+01  -4.1320915e+01  -3.9979950e+01  -3.8969643e+01  -3.8111435e+01  -3.7527817e+01  -3.7055012e+01  -3.6859581e+01  -3.6767441e+01  -3.6867493e+01  -3.7002995e+01  -3.7206623e+01  -3.7478382e+01  -3.7874931e+01  -3.8339256e+01  -3.8923889e+01  -3.9580467e+01  -4.0432018e+01  -4.1295219e+01  -4.2302536e+01  -4.3392971e+01  -4.4511955e+01  -4.5767361e+01  -4.7099899e+01  -4.8817146e+01  -5.0582623e+01  -5.2558796e+01  -5.4212875e+01  -5.5934284e+01  -5.6445843e+01  -5.6190975e+01  -5.4838696e+01  -5.3262566e+01  -5.1417850e+01  -4.9802826e+01  -4.8265636e+01  -4.7103863e+01  -4.6214329e+01  -4.5622574e+01
  -4.5180187e+01  -4.5170624e+01  -4.5371586e+01  -4.5916412e+01  -4.6905720e+01  -4.8388996e+01  -5.0657314e+01  -5.3866638e+01  -5.9817234e+01  -8.2699928e+01  -6.1053226e+01  -5.5215160e+01  -5.2100121e+01  -5.0236080e+01  -4.9154938e+01  -4.8390026e+01  -4.7867134e+01  -4.7427277e+01  -4.7127144e+01  -4.7051819e+01  -4.6984665e+01  -4.7267921e+01  -4.7611454e+01  -4.8525417e+01  -4.9525314e+01  -5.0958405e+01  -5.2307613e+01  -5.2981709e+01  -5.1790348e+01  -4.9154060e+01  -4.6582684e+01  -4.4396267e+01  -4.2545712e+01  -4.1009743e+01  -3.9696629e+01  -3.8645130e+01  -3.7824295e+01  -3.7218025e+01  -3.6827793e+01  -3.6667408e+01  -3.6683697e+01  -3.6806534e+01  -3.7051155e+01  -3.7263924e+01  -3.7615368e+01  -3.7961700e+01  -3.8441322e+01  -3.8960392e+01  -3.9668892e+01  -4.0493832e+01  -4.1560711e+01  -4.2668339e+01  -4.4030693e+01  -4.5326294e+01  -4.6870712e+01  -4.8422939e+01  -5.0495655e+01  -5.2590767e+01  -5.5378860e+01  -5.8033619e+01  -6.1219437e+01  -6.1697598e+01  -6.0605724e+01  -5.7876472e+01  -5.5368797e+01  -5.2770744e+01  -5.0717823e+01  -4.8913296e+01  -4.7525623e+01  -4.6492577e+01  -4.5846596e+01
  -4.4880600e+01  -4.5076401e+01  -4.5668217e+01  -4.6512012e+01  -4.7944904e+01  -4.9732689e+01  -5.2238518e+01  -5.5540615e+01  -6.0724453e+01  -6.8249886e+01  -6.2143730e+01  -5.6677841e+01  -5.3479290e+01  -5.1280735e+01  -4.9699207e+01  -4.8465363e+01  -4.7207138e+01  -4.6361923e+01  -4.5573883e+01  -4.5303860e+01  -4.5082367e+01  -4.5373196e+01  -4.5855400e+01  -4.6897659e+01  -4.8255707e+01  -5.0177601e+01  -5.2641254e+01  -5.4436291e+01  -5.2663185e+01  -4.9317165e+01  -4.6603165e+01  -4.4484463e+01  -4.2779091e+01  -4.1239845e+01  -3.9918552e+01  -3.8787907e+01  -3.7924633e+01  -3.7248203e+01  -3.6842983e+01  -3.6721306e+01  -3.6778751e+01  -3.6989521e+01  -3.7306011e+01  -3.7613983e+01  -3.8040375e+01  -3.8468178e+01  -3.9023220e+01  -3.9627453e+01  -4.0440182e+01  -4.1411102e+01  -4.2664097e+01  -4.4010483e+01  -4.5773926e+01  -4.7494862e+01  -4.9690590e+01  -5.1697308e+01  -5.4671928e+01  -5.7758389e+01  -6.3758694e+01  -7.3124863e+01  -6.9996124e+01  -6.7030563e+01  -6.5465782e+01  -6.4723206e+01  -6.0721352e+01  -5.5791199e+01  -5.2541542e+01  -4.9926285e+01  -4.8145233e+01  -4.6813702e+01  -4.6007271e+01
  -4.5547745e+01  -4.6039978e+01  -4.6825790e+01  -4.7654293e+01  -4.8795364e+01  -5.0293755e+01  -5.2200245e+01  -5.4859520e+01  -5.8928066e+01  -6.7768188e+01  -6.4963669e+01  -5.7152328e+01  -5.2835060e+01  -5.0100971e+01  -4.7916706e+01  -4.6487843e+01  -4.5253613e+01  -4.4553902e+01  -4.3951843e+01  -4.3784611e+01  -4.3850231e+01  -4.4317005e+01  -4.5054295e+01  -4.6254715e+01  -4.7960640e+01  -5.0324265e+01  -5.3701004e+01  -5.6310429e+01  -5.3627068e+01  -4.9800030e+01  -4.6962250e+01  -4.4753963e+01  -4.3003330e+01  -4.1433777e+01  -4.0034428e+01  -3.8802357e+01  -3.7828545e+01  -3.7108044e+01  -3.6639896e+01  -3.6485451e+01  -3.6554760e+01  -3.6826504e+01  -3.7192181e+01  -3.7622311e+01  -3.8152424e+01  -3.8706612e+01  -3.9320557e+01  -4.0058136e+01  -4.0905434e+01  -4.2019131e+01  -4.3427208e+01  -4.5173801e+01  -4.7486862e+01  -5.0350235e+01  -5.4358353e+01  -5.8857658e+01  -6.5699654e+01  -6.5395432e+01  -6.0386528e+01  -5.7721794e+01  -5.5568394e+01  -5.5388378e+01  -5.5714497e+01  -5.8649406e+01  -6.4372498e+01  -6.4826591e+01  -5.6778133e+01  -5.2084259e+01  -4.9493336e+01  -4.7614010e+01  -4.6594322e+01
  -4.6524860e+01  -4.6919495e+01  -4.7360641e+01  -4.7857224e+01  -4.8675579e+01  -5.0092777e+01  -5.2287708e+01  -5.5525349e+01  -6.2341026e+01  -7.5580391e+01  -5.8216747e+01  -5.3291752e+01  -4.9795422e+01  -4.7610699e+01  -4.5798897e+01  -4.4700752e+01  -4.3858204e+01  -4.3434895e+01  -4.3161545e+01  -4.3190857e+01  -4.3456066e+01  -4.4037155e+01  -4.4854187e+01  -4.6086201e+01  -4.7695778e+01  -5.0117493e+01  -5.3523392e+01  -5.7442883e+01  -5.5850140e+01  -5.0982170e+01  -4.7590523e+01  -4.5010517e+01  -4.3033901e+01  -4.1357952e+01  -3.9914864e+01  -3.8704044e+01  -3.7746078e+01  -3.6977257e+01  -3.6537235e+01  -3.6343796e+01  -3.6425709e+01  -3.6668423e+01  -3.7079399e+01  -3.7507568e+01  -3.8053387e+01  -3.8611782e+01  -3.9210804e+01  -3.9882973e+01  -4.0712849e+01  -4.1853836e+01  -4.3327995e+01  -4.5391014e+01  -4.8238079e+01  -5.2140076e+01  -5.8237770e+01  -6.9082458e+01  -6.1393200e+01  -5.6514210e+01  -5.3491119e+01  -5.1963039e+01  -5.0743870e+01  -5.0561295e+01  -5.0699608e+01  -5.2248154e+01  -5.4923607e+01  -6.2257912e+01  -6.8367172e+01  -5.6266644e+01  -5.1946274e+01  -4.9278755e+01  -4.7935574e+01
  -4.6891666e+01  -4.7007458e+01  -4.7342018e+01  -4.7991619e+01  -4.9299011e+01  -5.1296600e+01  -5.4923157e+01  -6.1133305e+01  -7.1306145e+01  -5.8047588e+01  -5.2527359e+01  -4.9664619e+01  -4.7341492e+01  -4.5809483e+01  -4.4561279e+01  -4.3811783e+01  -4.3298676e+01  -4.3015694e+01  -4.2814220e+01  -4.2847290e+01  -4.3027428e+01  -4.3460472e+01  -4.4092213e+01  -4.5134804e+01  -4.6461243e+01  -4.8713043e+01  -5.2147488e+01  -5.8907700e+01  -6.3030342e+01  -5.3007343e+01  -4.8351707e+01  -4.5383572e+01  -4.3316444e+01  -4.1652119e+01  -4.0334072e+01  -3.9119011e+01  -3.8235298e+01  -3.7478031e+01  -3.7071712e+01  -3.6855171e+01  -3.6967876e+01  -3.7186756e+01  -3.7631676e+01  -3.8053364e+01  -3.8657269e+01  -3.9158417e+01  -3.9777512e+01  -4.0391518e+01  -4.1330868e+01  -4.2528778e+01  -4.4341183e+01  -4.6607063e+01  -5.0107742e+01  -5.4856739e+01  -6.3483536e+01  -6.3210796e+01  -5.6508671e+01  -5.3332329e+01  -5.1085403e+01  -4.9770363e+01  -4.8733917e+01  -4.8451191e+01  -4.8605015e+01  -4.9660934e+01  -5.1589268e+01  -5.5720459e+01  -6.4912186e+01  -6.1851486e+01  -5.4681873e+01  -5.1233395e+01  -4.9569031e+01
  -4.7208076e+01  -4.7463680e+01  -4.8535954e+01  -5.0035778e+01  -5.2861332e+01  -5.6580097e+01  -6.6543327e+01  -6.6245163e+01  -5.6016602e+01  -5.2184963e+01  -4.9339626e+01  -4.7466492e+01  -4.5864979e+01  -4.4772408e+01  -4.3879868e+01  -4.3225384e+01  -4.2773121e+01  -4.2462841e+01  -4.2172012e+01  -4.2110161e+01  -4.2084751e+01  -4.2419991e+01  -4.2883007e+01  -4.3833763e+01  -4.5067608e+01  -4.7185387e+01  -5.0324032e+01  -5.6306087e+01  -6.3080883e+01  -5.3809059e+01  -4.8952850e+01  -4.6081791e+01  -4.4184155e+01  -4.2558659e+01  -4.1305573e+01  -4.0105389e+01  -3.9263344e+01  -3.8516651e+01  -3.8120083e+01  -3.7900127e+01  -3.8058617e+01  -3.8284245e+01  -3.8782978e+01  -3.9287758e+01  -3.9999912e+01  -4.0576012e+01  -4.1339340e+01  -4.2046631e+01  -4.3262939e+01  -4.4719666e+01  -4.7214275e+01  -5.0294506e+01  -5.6155823e+01  -6.5874420e+01  -6.0878021e+01  -5.5785713e+01  -5.2557297e+01  -5.0896721e+01  -4.9388500e+01  -4.8377155e+01  -4.7514389e+01  -4.7236004e+01  -4.7411934e+01  -4.8344528e+01  -5.0075661e+01  -5.3338276e+01  -5.9519192e+01  -6.7248741e+01  -5.7236595e+01  -5.2894119e+01  -5.0928226e+01
  -4.9015308e+01  -4.9808403e+01  -5.1978516e+01  -5.4887600e+01  -5.9828064e+01  -6.3825615e+01  -5.9888844e+01  -5.5561661e+01  -5.2022663e+01  -4.9748962e+01  -4.7839115e+01  -4.6358250e+01  -4.5049210e+01  -4.4072315e+01  -4.3176785e+01  -4.2507935e+01  -4.1821243e+01  -4.1446255e+01  -4.1082096e+01  -4.0990349e+01  -4.1004410e+01  -4.1398407e+01  -4.1982685e+01  -4.2964516e+01  -4.4286152e+01  -4.6250652e+01  -4.8997925e+01  -5.3050137e+01  -5.5956791e+01  -5.3033806e+01  -4.9329212e+01  -4.6779537e+01  -4.5018555e+01  -4.3544731e+01  -4.2349094e+01  -4.1170753e+01  -4.0370766e+01  -3.9598083e+01  -3.9218887e+01  -3.9003899e+01  -3.9177444e+01  -3.9442352e+01  -4.0020962e+01  -4.0646843e+01  -4.1523453e+01  -4.2253685e+01  -4.3245441e+01  -4.4229553e+01  -4.5750534e+01  -4.7767330e+01  -5.1144623e+01  -5.5774052e+01  -5.9523132e+01  -5.5880924e+01  -5.2023357e+01  -5.0301750e+01  -4.9090439e+01  -4.8510136e+01  -4.7768730e+01  -4.7202679e+01  -4.6671532e+01  -4.6507896e+01  -4.6763195e+01  -4.7699657e+01  -4.9378975e+01  -5.2361332e+01  -5.7684319e+01  -7.0161705e+01  -6.0073559e+01  -5.4600403e+01  -5.2294346e+01
  -5.2197342e+01  -5.3470085e+01  -5.5747761e+01  -5.7688255e+01  -5.7833603e+01  -5.7091309e+01  -5.5326244e+01  -5.3076736e+01  -5.0608311e+01  -4.8618492e+01  -4.6824528e+01  -4.5396832e+01  -4.4040321e+01  -4.3008430e+01  -4.2027584e+01  -4.1392265e+01  -4.0784912e+01  -4.0477707e+01  -4.0288364e+01  -4.0314190e+01  -4.0510204e+01  -4.0997295e+01  -4.1681297e+01  -4.2635807e+01  -4.3862206e+01  -4.5518143e+01  -4.7616772e+01  -5.0282547e+01  -5.2095474e+01  -5.1802574e+01  -4.9528248e+01  -4.7422600e+01  -4.5796566e+01  -4.4511044e+01  -4.3470016e+01  -4.2444088e+01  -4.1672874e+01  -4.0946846e+01  -4.0615726e+01  -4.0399399e+01  -4.0665733e+01  -4.0968040e+01  -4.1700378e+01  -4.2420483e+01  -4.3463703e+01  -4.4289577e+01  -4.5450356e+01  -4.6470234e+01  -4.8180470e+01  -5.0330891e+01  -5.3364727e+01  -5.5118599e+01  -5.3056057e+01  -5.0637520e+01  -4.8622410e+01  -4.7642410e+01  -4.7026676e+01  -4.6919964e+01  -4.6788742e+01  -4.6649876e+01  -4.6487019e+01  -4.6428673e+01  -4.6694290e+01  -4.7461216e+01  -4.8924122e+01  -5.1433559e+01  -5.5658733e+01  -6.4465813e+01  -6.6611839e+01  -5.8012424e+01  -5.4946243e+01
  -5.4223831e+01  -5.4517551e+01  -5.4809986e+01  -5.5466591e+01  -5.5936520e+01  -5.5861427e+01  -5.4355114e+01  -5.1982067e+01  -4.9389771e+01  -4.7326221e+01  -4.5553783e+01  -4.4196342e+01  -4.2891354e+01  -4.1921638e+01  -4.1106915e+01  -4.0572128e+01  -4.0215103e+01  -4.0047485e+01  -4.0000835e+01  -4.0152596e+01  -4.0479641e+01  -4.1001202e+01  -4.1665855e+01  -4.2492798e+01  -4.3441128e+01  -4.4641426e+01  -4.5986870e+01  -4.7543694e+01  -4.8437305e+01  -4.8872051e+01  -4.8133533e+01  -4.7219128e+01  -4.6227203e+01  -4.5429333e+01  -4.4838585e+01  -4.4154877e+01  -4.3685371e+01  -4.3074871e+01  -4.2925873e+01  -4.2757542e+01  -4.3203373e+01  -4.3634193e+01  -4.4691277e+01  -4.5553562e+01  -4.6858364e+01  -4.7645798e+01  -4.8856571e+01  -4.9756832e+01  -5.1592918e+01  -5.3342281e+01  -5.4556622e+01  -5.3060772e+01  -5.0461823e+01  -4.8451523e+01  -4.7013561e+01  -4.6286427e+01  -4.5984730e+01  -4.6067459e+01  -4.6270115e+01  -4.6545853e+01  -4.6803349e+01  -4.6966274e+01  -4.7296875e+01  -4.7897064e+01  -4.9184311e+01  -5.1267639e+01  -5.4685108e+01  -6.0112293e+01  -6.6488625e+01  -6.2519966e+01  -5.9031635e+01
  -5.3110912e+01  -5.3280861e+01  -5.3988071e+01  -5.5397408e+01  -5.6573803e+01  -5.5505875e+01  -5.2777733e+01  -5.0235741e+01  -4.7750862e+01  -4.5916283e+01  -4.4362343e+01  -4.3228931e+01  -4.2170670e+01  -4.1370506e+01  -4.0768158e+01  -4.0397255e+01  -4.0172691e+01  -4.0067688e+01  -4.0067474e+01  -4.0201103e+01  -4.0458466e+01  -4.0867981e+01  -4.1319351e+01  -4.1922462e+01  -4.2469357e+01  -4.3245480e+01  -4.3968838e+01  -4.4730812e+01  -4.5091343e+01  -4.5492100e+01  -4.5370731e+01  -4.5425953e+01  -4.5230705e+01  -4.5318485e+01  -4.5409782e+01  -4.5506874e+01  -4.5631706e+01  -4.5565964e+01  -4.5788921e+01  -4.5931404e+01  -4.6771828e+01  -4.7647717e+01  -4.9363361e+01  -5.0824108e+01  -5.3119751e+01  -5.4308315e+01  -5.6201012e+01  -5.6801456e+01  -5.7927155e+01  -5.6601585e+01  -5.3629097e+01  -5.0923012e+01  -4.8535934e+01  -4.7039063e+01  -4.5983753e+01  -4.5578987e+01  -4.5490704e+01  -4.5798538e+01  -4.6317345e+01  -4.6936150e+01  -4.7522278e+01  -4.7988552e+01  -4.8540981e+01  -4.9195709e+01  -5.0554440e+01  -5.2406151e+01  -5.5262711e+01  -5.8465134e+01  -6.0629082e+01  -6.0793816e+01  -6.0217796e+01
  -5.2895435e+01  -5.3757267e+01  -5.5415810e+01  -5.6602127e+01  -5.5396194e+01  -5.2923779e+01  -5.0324379e+01  -4.8291496e+01  -4.6424763e+01  -4.4985371e+01  -4.3789738e+01  -4.2863628e+01  -4.2055286e+01  -4.1392967e+01  -4.0889877e+01  -4.0503418e+01  -4.0267937e+01  -4.0149200e+01  -4.0080654e+01  -4.0130421e+01  -4.0309277e+01  -4.0590233e+01  -4.0924397e+01  -4.1351196e+01  -4.1721958e+01  -4.2223888e+01  -4.2599766e+01  -4.3044796e+01  -4.3227745e+01  -4.3472233e+01  -4.3548763e+01  -4.3767288e+01  -4.3928326e+01  -4.4321209e+01  -4.4699348e+01  -4.5257694e+01  -4.5845375e+01  -4.6446602e+01  -4.7085426e+01  -4.7900200e+01  -4.8917038e+01  -5.0265991e+01  -5.1975563e+01  -5.4255348e+01  -5.6544586e+01  -5.8694710e+01  -5.8679279e+01  -5.7688198e+01  -5.4730057e+01  -5.2353271e+01  -4.9736805e+01  -4.7972279e+01  -4.6400471e+01  -4.5505947e+01  -4.4964268e+01  -4.4913063e+01  -4.5158161e+01  -4.5679344e+01  -4.6415981e+01  -4.7263527e+01  -4.8162376e+01  -4.8992043e+01  -4.9939247e+01  -5.0963467e+01  -5.2668865e+01  -5.4818195e+01  -5.7568531e+01  -5.8847702e+01  -5.8568375e+01  -5.7866436e+01  -5.7565311e+01
  -5.3858658e+01  -5.4916569e+01  -5.5308056e+01  -5.4352600e+01  -5.2275223e+01  -5.0513012e+01  -4.8800541e+01  -4.7342052e+01  -4.5973106e+01  -4.4757832e+01  -4.3702686e+01  -4.2886112e+01  -4.2194824e+01  -4.1543446e+01  -4.0996635e+01  -4.0587337e+01  -4.0344185e+01  -4.0194595e+01  -4.0130119e+01  -4.0152187e+01  -4.0307423e+01  -4.0586761e+01  -4.0973198e+01  -4.1331928e+01  -4.1670441e+01  -4.1964420e+01  -4.2211521e+01  -4.2396919e+01  -4.2546555e+01  -4.2648647e+01  -4.2752625e+01  -4.2943180e+01  -4.3182327e+01  -4.3515846e+01  -4.3950043e+01  -4.4592541e+01  -4.5379341e+01  -4.6178120e+01  -4.7037067e+01  -4.7845341e+01  -4.8718155e+01  -4.9607105e+01  -5.0436222e+01  -5.1382412e+01  -5.1770508e+01  -5.2283905e+01  -5.1910988e+01  -5.1409454e+01  -4.9948929e+01  -4.8604767e+01  -4.6969864e+01  -4.5853268e+01  -4.4906857e+01  -4.4452438e+01  -4.4302639e+01  -4.4507751e+01  -4.4977524e+01  -4.5654846e+01  -4.6504395e+01  -4.7449638e+01  -4.8471233e+01  -4.9552395e+01  -5.0865513e+01  -5.2404411e+01  -5.4708702e+01  -5.7702354e+01  -6.0931873e+01  -6.0174267e+01  -5.8237110e+01  -5.6958469e+01  -5.6600506e+01
  -5.3399902e+01  -5.3741783e+01  -5.3101501e+01  -5.2070217e+01  -5.0939507e+01  -4.9834461e+01  -4.8574265e+01  -4.7225506e+01  -4.5914078e+01  -4.4712563e+01  -4.3666996e+01  -4.2908813e+01  -4.2265820e+01  -4.1633339e+01  -4.1136112e+01  -4.0765934e+01  -4.0596458e+01  -4.0566769e+01  -4.0653175e+01  -4.0721264e+01  -4.1017807e+01  -4.1370518e+01  -4.1852337e+01  -4.2209019e+01  -4.2508366e+01  -4.2606262e+01  -4.2703247e+01  -4.2688412e+01  -4.2607445e+01  -4.2573830e+01  -4.2575768e+01  -4.2753227e+01  -4.2987827e+01  -4.3342560e+01  -4.3865414e+01  -4.4596924e+01  -4.5530788e+01  -4.6469391e+01  -4.7364952e+01  -4.8107880e+01  -4.8606842e+01  -4.8934860e+01  -4.8977337e+01  -4.9140327e+01  -4.9173603e+01  -4.9410503e+01  -4.9299759e+01  -4.8919140e+01  -4.7971031e+01  -4.6948757e+01  -4.5829796e+01  -4.4992382e+01  -4.4407001e+01  -4.4163681e+01  -4.4239311e+01  -4.4557709e+01  -4.5196686e+01  -4.5973042e+01  -4.6882175e+01  -4.7826225e+01  -4.8904518e+01  -5.0060425e+01  -5.1486645e+01  -5.3275650e+01  -5.5826763e+01  -5.9223919e+01  -6.2236366e+01  -6.1087944e+01  -5.8775482e+01  -5.7375900e+01  -5.6714394e+01
  -5.2000381e+01  -5.2176834e+01  -5.2019894e+01  -5.1662296e+01  -5.0996861e+01  -4.9885902e+01  -4.8328350e+01  -4.6817432e+01  -4.5461681e+01  -4.4436489e+01  -4.3549225e+01  -4.2941536e+01  -4.2419994e+01  -4.1973057e+01  -4.1697048e+01  -4.1447849e+01  -4.1501579e+01  -4.1617279e+01  -4.1900261e+01  -4.2066181e+01  -4.2471760e+01  -4.2834099e+01  -4.3346973e+01  -4.3577827e+01  -4.3738228e+01  -4.3563320e+01  -4.3343807e+01  -4.3031467e+01  -4.2711903e+01  -4.2482384e+01  -4.2436485e+01  -4.2585373e+01  -4.2866554e+01  -4.3275116e+01  -4.3873703e+01  -4.4681152e+01  -4.5652798e+01  -4.6605827e+01  -4.7380775e+01  -4.7800758e+01  -4.7769226e+01  -4.7585320e+01  -4.7066498e+01  -4.6927975e+01  -4.6921776e+01  -4.7308220e+01  -4.7511574e+01  -4.7511532e+01  -4.6950500e+01  -4.6219490e+01  -4.5396103e+01  -4.4768303e+01  -4.4434467e+01  -4.4361073e+01  -4.4625744e+01  -4.5026733e+01  -4.5697796e+01  -4.6425301e+01  -4.7275112e+01  -4.8092430e+01  -4.9027187e+01  -5.0101639e+01  -5.1485111e+01  -5.3345848e+01  -5.5757156e+01  -5.8595852e+01  -6.0222004e+01  -5.9682774e+01  -5.8009594e+01  -5.6952877e+01  -5.6235390e+01
  -5.1664768e+01  -5.2164101e+01  -5.2568256e+01  -5.2235073e+01  -5.0977070e+01  -4.9326031e+01  -4.7571995e+01  -4.6242916e+01  -4.5179035e+01  -4.4433529e+01  -4.3848846e+01  -4.3391132e+01  -4.3104076e+01  -4.2847843e+01  -4.2813637e+01  -4.2757622e+01  -4.2969315e+01  -4.3156136e+01  -4.3530323e+01  -4.3745441e+01  -4.4144348e+01  -4.4400661e+01  -4.4715477e+01  -4.4771538e+01  -4.4574944e+01  -4.4132248e+01  -4.3562244e+01  -4.3020615e+01  -4.2534004e+01  -4.2259716e+01  -4.2193447e+01  -4.2393147e+01  -4.2721382e+01  -4.3167465e+01  -4.3795563e+01  -4.4498138e+01  -4.5281696e+01  -4.6025425e+01  -4.6455986e+01  -4.6597763e+01  -4.6241131e+01  -4.5789005e+01  -4.5196091e+01  -4.5078377e+01  -4.5216194e+01  -4.5714073e+01  -4.6111900e+01  -4.6382160e+01  -4.6114246e+01  -4.5696911e+01  -4.5119545e+01  -4.4769176e+01  -4.4655628e+01  -4.4788025e+01  -4.5148716e+01  -4.5622044e+01  -4.6289928e+01  -4.6905514e+01  -4.7496410e+01  -4.8063686e+01  -4.8679363e+01  -4.9605782e+01  -5.0752842e+01  -5.2439548e+01  -5.4413696e+01  -5.6468330e+01  -5.7252483e+01  -5.7005322e+01  -5.6058521e+01  -5.5524647e+01  -5.4957756e+01
  -5.2700489e+01  -5.3235245e+01  -5.3072659e+01  -5.1833878e+01  -4.9939938e+01  -4.8315468e+01  -4.7006187e+01  -4.6086548e+01  -4.5438744e+01  -4.4946411e+01  -4.4628738e+01  -4.4318336e+01  -4.4201721e+01  -4.4070526e+01  -4.4195194e+01  -4.4213459e+01  -4.4381905e+01  -4.4478867e+01  -4.4752335e+01  -4.4959904e+01  -4.5284313e+01  -4.5425240e+01  -4.5518288e+01  -4.5362167e+01  -4.4967995e+01  -4.4375828e+01  -4.3814571e+01  -4.3198669e+01  -4.2821167e+01  -4.2541748e+01  -4.2565945e+01  -4.2690350e+01  -4.3039288e+01  -4.3417530e+01  -4.3940498e+01  -4.4490963e+01  -4.5122639e+01  -4.5634052e+01  -4.5924721e+01  -4.5942825e+01  -4.5599350e+01  -4.5080074e+01  -4.4590546e+01  -4.4446552e+01  -4.4619793e+01  -4.5045925e+01  -4.5498833e+01  -4.5763866e+01  -4.5656963e+01  -4.5357040e+01  -4.4947613e+01  -4.4795547e+01  -4.4834091e+01  -4.5118320e+01  -4.5587738e+01  -4.6051968e+01  -4.6538757e+01  -4.6891270e+01  -4.7089264e+01  -4.7296867e+01  -4.7523750e+01  -4.8199638e+01  -4.9080475e+01  -5.0656338e+01  -5.2471100e+01  -5.4449440e+01  -5.5287270e+01  -5.5041729e+01  -5.4271984e+01  -5.3818474e+01  -5.3354698e+01
  -5.3213039e+01  -5.3012390e+01  -5.1810574e+01  -5.0411564e+01  -4.9017822e+01  -4.7936050e+01  -4.7182205e+01  -4.6584381e+01  -4.6192417e+01  -4.5765762e+01  -4.5511089e+01  -4.5241585e+01  -4.5122807e+01  -4.5029125e+01  -4.5074917e+01  -4.5095573e+01  -4.5152485e+01  -4.5239025e+01  -4.5473709e+01  -4.5712757e+01  -4.5993290e+01  -4.6111702e+01  -4.6105274e+01  -4.5857445e+01  -4.5473717e+01  -4.4940834e+01  -4.4494526e+01  -4.4011906e+01  -4.3812950e+01  -4.3557327e+01  -4.3586590e+01  -4.3572857e+01  -4.3907558e+01  -4.4171604e+01  -4.4642933e+01  -4.5079506e+01  -4.5699272e+01  -4.6111691e+01  -4.6467472e+01  -4.6410923e+01  -4.6149284e+01  -4.5592083e+01  -4.5190815e+01  -4.4995140e+01  -4.5151691e+01  -4.5435589e+01  -4.5818027e+01  -4.5917446e+01  -4.5787392e+01  -4.5427532e+01  -4.5058865e+01  -4.4881618e+01  -4.4985310e+01  -4.5338669e+01  -4.5810345e+01  -4.6218025e+01  -4.6474594e+01  -4.6563854e+01  -4.6403080e+01  -4.6292019e+01  -4.6253483e+01  -4.6736210e+01  -4.7436596e+01  -4.8798725e+01  -5.0449642e+01  -5.2721043e+01  -5.4289555e+01  -5.4485718e+01  -5.3879398e+01  -5.3252087e+01  -5.2834854e+01
  -5.2241333e+01  -5.1754398e+01  -5.0781052e+01  -4.9903435e+01  -4.9245407e+01  -4.8616093e+01  -4.8198212e+01  -4.7597466e+01  -4.7074913e+01  -4.6420757e+01  -4.5931824e+01  -4.5584106e+01  -4.5309948e+01  -4.5134205e+01  -4.5070187e+01  -4.5141052e+01  -4.5258987e+01  -4.5439545e+01  -4.5716465e+01  -4.6065556e+01  -4.6451702e+01  -4.6710754e+01  -4.6931675e+01  -4.6858307e+01  -4.6783081e+01  -4.6425880e+01  -4.6241409e+01  -4.5845844e+01  -4.5811268e+01  -4.5494488e+01  -4.5399052e+01  -4.5227406e+01  -4.5447544e+01  -4.5605679e+01  -4.6097977e+01  -4.6541222e+01  -4.7243584e+01  -4.7658489e+01  -4.8021439e+01  -4.7900002e+01  -4.7596519e+01  -4.6964703e+01  -4.6523663e+01  -4.6250198e+01  -4.6405861e+01  -4.6665466e+01  -4.7076202e+01  -4.7040058e+01  -4.6776733e+01  -4.6193268e+01  -4.5686058e+01  -4.5358341e+01  -4.5426559e+01  -4.5642982e+01  -4.6024521e+01  -4.6246113e+01  -4.6206573e+01  -4.5962242e+01  -4.5466061e+01  -4.5133801e+01  -4.4919544e+01  -4.5242035e+01  -4.5790371e+01  -4.6896481e+01  -4.8273720e+01  -5.0500122e+01  -5.2779991e+01  -5.4646233e+01  -5.5012863e+01  -5.4471210e+01  -5.3953144e+01
  -5.1181431e+01  -5.1121639e+01  -5.0942204e+01  -5.0741135e+01  -5.0653877e+01  -5.0095928e+01  -4.9310226e+01  -4.8230614e+01  -4.7180702e+01  -4.6325859e+01  -4.5727142e+01  -4.5395592e+01  -4.5138912e+01  -4.4976124e+01  -4.4915623e+01  -4.5042339e+01  -4.5306355e+01  -4.5668697e+01  -4.6117817e+01  -4.6638000e+01  -4.7292294e+01  -4.7808784e+01  -4.8326687e+01  -4.8549389e+01  -4.8898792e+01  -4.8824043e+01  -4.8904137e+01  -4.8528267e+01  -4.8382866e+01  -4.7732117e+01  -4.7361263e+01  -4.6966747e+01  -4.6992195e+01  -4.7063122e+01  -4.7572323e+01  -4.8053017e+01  -4.8707863e+01  -4.9095631e+01  -4.9340183e+01  -4.9131813e+01  -4.8726017e+01  -4.8092548e+01  -4.7572651e+01  -4.7308575e+01  -4.7480530e+01  -4.7874107e+01  -4.8347973e+01  -4.8346298e+01  -4.7989178e+01  -4.7243767e+01  -4.6597984e+01  -4.6098534e+01  -4.5989082e+01  -4.6044228e+01  -4.6193699e+01  -4.6213890e+01  -4.5941952e+01  -4.5474037e+01  -4.4833164e+01  -4.4355907e+01  -4.4114052e+01  -4.4261269e+01  -4.4670303e+01  -4.5515381e+01  -4.6624920e+01  -4.8459644e+01  -5.0667786e+01  -5.3351704e+01  -5.5096493e+01  -5.5639545e+01  -5.5367268e+01
  -5.0987011e+01  -5.1655605e+01  -5.2410763e+01  -5.2632042e+01  -5.2240398e+01  -5.0857670e+01  -4.9266216e+01  -4.7901516e+01  -4.6819759e+01  -4.6093628e+01  -4.5595734e+01  -4.5294136e+01  -4.5087318e+01  -4.4980663e+01  -4.5014580e+01  -4.5208385e+01  -4.5630306e+01  -4.6171925e+01  -4.6912003e+01  -4.7724548e+01  -4.8819069e+01  -4.9729706e+01  -5.0787155e+01  -5.1495731e+01  -5.2556290e+01  -5.2899227e+01  -5.3392948e+01  -5.2620937e+01  -5.1713783e+01  -5.0268185e+01  -4.9363396e+01  -4.8609379e+01  -4.8330341e+01  -4.8290726e+01  -4.8675465e+01  -4.9059002e+01  -4.9516678e+01  -4.9782978e+01  -4.9843697e+01  -4.9563332e+01  -4.9146713e+01  -4.8531025e+01  -4.8032440e+01  -4.7840870e+01  -4.8177811e+01  -4.8730278e+01  -4.9394302e+01  -4.9586880e+01  -4.9255840e+01  -4.8427807e+01  -4.7646637e+01  -4.6979527e+01  -4.6731197e+01  -4.6608913e+01  -4.6575798e+01  -4.6367901e+01  -4.5913231e+01  -4.5259098e+01  -4.4515369e+01  -4.3926128e+01  -4.3580788e+01  -4.3577621e+01  -4.3874538e+01  -4.4530979e+01  -4.5440109e+01  -4.6885761e+01  -4.8717472e+01  -5.1222366e+01  -5.3565849e+01  -5.5611824e+01  -5.6400303e+01
  -5.1923916e+01  -5.3180321e+01  -5.4219700e+01  -5.3934460e+01  -5.2461815e+01  -5.0594528e+01  -4.8948162e+01  -4.7756203e+01  -4.6970516e+01  -4.6404858e+01  -4.6024532e+01  -4.5674965e+01  -4.5479107e+01  -4.5372074e+01  -4.5465164e+01  -4.5652897e+01  -4.6061954e+01  -4.6654648e+01  -4.7518860e+01  -4.8672962e+01  -5.0243793e+01  -5.2011219e+01  -5.4184364e+01  -5.6073101e+01  -5.8567650e+01  -6.0016716e+01  -6.1367798e+01  -5.8961952e+01  -5.6359882e+01  -5.3631607e+01  -5.2158482e+01  -5.0778576e+01  -5.0103596e+01  -4.9702034e+01  -4.9860760e+01  -5.0087227e+01  -5.0608147e+01  -5.0913731e+01  -5.1167690e+01  -5.0915203e+01  -5.0572544e+01  -4.9853794e+01  -4.9415241e+01  -4.9152462e+01  -4.9501038e+01  -4.9893185e+01  -5.0417881e+01  -5.0475525e+01  -5.0077450e+01  -4.9207432e+01  -4.8357441e+01  -4.7667572e+01  -4.7349194e+01  -4.7164394e+01  -4.7022961e+01  -4.6683300e+01  -4.6110771e+01  -4.5331490e+01  -4.4531437e+01  -4.3888615e+01  -4.3426765e+01  -4.3330307e+01  -4.3541679e+01  -4.4068966e+01  -4.4786793e+01  -4.5959179e+01  -4.7510754e+01  -4.9603935e+01  -5.1851112e+01  -5.4136658e+01  -5.5654839e+01
  -5.3166420e+01  -5.4500263e+01  -5.4926254e+01  -5.3852680e+01  -5.2225258e+01  -5.0712708e+01  -4.9485867e+01  -4.8500641e+01  -4.7865005e+01  -4.7264545e+01  -4.6759632e+01  -4.6214962e+01  -4.5869797e+01  -4.5698467e+01  -4.5713493e+01  -4.5866222e+01  -4.6183914e+01  -4.6811886e+01  -4.7899456e+01  -4.9514629e+01  -5.1973358e+01  -5.5271553e+01  -6.0888554e+01  -6.8266403e+01  -6.8246078e+01  -6.5294891e+01  -6.4445328e+01  -6.9003693e+01  -6.5993332e+01  -6.0446129e+01  -5.6991848e+01  -5.4186592e+01  -5.2870560e+01  -5.1897350e+01  -5.1864925e+01  -5.1975342e+01  -5.2805393e+01  -5.3328049e+01  -5.3973660e+01  -5.3728458e+01  -5.3419395e+01  -5.2433800e+01  -5.1874931e+01  -5.1439693e+01  -5.1652409e+01  -5.1806038e+01  -5.2092957e+01  -5.1846561e+01  -5.1230587e+01  -5.0172428e+01  -4.9272633e+01  -4.8501225e+01  -4.8154644e+01  -4.7891361e+01  -4.7715187e+01  -4.7225479e+01  -4.6605743e+01  -4.5714207e+01  -4.4850796e+01  -4.4097626e+01  -4.3620255e+01  -4.3415009e+01  -4.3530289e+01  -4.3895031e+01  -4.4596214e+01  -4.5624519e+01  -4.7083416e+01  -4.8934757e+01  -5.1117477e+01  -5.3393227e+01  -5.5293858e+01
  -5.3668839e+01  -5.4460293e+01  -5.4335632e+01  -5.3502422e+01  -5.2502007e+01  -5.1587219e+01  -5.0846779e+01  -4.9951912e+01  -4.9178524e+01  -4.8250919e+01  -4.7448803e+01  -4.6643772e+01  -4.6048615e+01  -4.5691181e+01  -4.5584332e+01  -4.5690430e+01  -4.6044800e+01  -4.6813553e+01  -4.8163403e+01  -5.0229084e+01  -5.3464558e+01  -5.8528526e+01  -6.4832703e+01  -6.0330849e+01  -5.5331554e+01  -5.3678459e+01  -5.2491264e+01  -5.3230740e+01  -5.3784260e+01  -5.5832283e+01  -5.6696934e+01  -5.7399261e+01  -5.6894779e+01  -5.5951469e+01  -5.6093052e+01  -5.6306866e+01  -5.7553379e+01  -5.7709244e+01  -5.7252575e+01  -5.6213421e+01  -5.5234497e+01  -5.4389240e+01  -5.3747131e+01  -5.3469444e+01  -5.3594765e+01  -5.3744514e+01  -5.3913586e+01  -5.3531620e+01  -5.2854305e+01  -5.1670197e+01  -5.0727646e+01  -4.9847488e+01  -4.9491615e+01  -4.9091194e+01  -4.8829376e+01  -4.8134476e+01  -4.7433849e+01  -4.6437553e+01  -4.5529308e+01  -4.4637615e+01  -4.4115356e+01  -4.3797401e+01  -4.3828011e+01  -4.4089905e+01  -4.4724880e+01  -4.5734161e+01  -4.7184456e+01  -4.8997139e+01  -5.1219440e+01  -5.3559132e+01  -5.5762390e+01
  -5.2657291e+01  -5.3198982e+01  -5.3450478e+01  -5.3495258e+01  -5.3428200e+01  -5.3099655e+01  -5.2780773e+01  -5.1817448e+01  -5.0543030e+01  -4.9062168e+01  -4.7881699e+01  -4.6938316e+01  -4.6249809e+01  -4.5773560e+01  -4.5641750e+01  -4.5787743e+01  -4.6290352e+01  -4.7201397e+01  -4.8698036e+01  -5.0872070e+01  -5.3632114e+01  -5.5716808e+01  -5.3561264e+01  -5.1251938e+01  -4.8950672e+01  -4.7918194e+01  -4.7135391e+01  -4.7399750e+01  -4.7787891e+01  -4.9123531e+01  -5.0628540e+01  -5.3159630e+01  -5.5849388e+01  -5.9302845e+01  -6.3782413e+01  -6.4943047e+01  -6.1343231e+01  -5.7631626e+01  -5.4799244e+01  -5.3540119e+01  -5.2582508e+01  -5.2430988e+01  -5.2301830e+01  -5.2782497e+01  -5.3330067e+01  -5.4188961e+01  -5.4968632e+01  -5.5294838e+01  -5.4980270e+01  -5.3990162e+01  -5.3153343e+01  -5.2207375e+01  -5.1822853e+01  -5.1278866e+01  -5.0926178e+01  -4.9954029e+01  -4.9078285e+01  -4.7872517e+01  -4.6799618e+01  -4.5718491e+01  -4.5098866e+01  -4.4638035e+01  -4.4583260e+01  -4.4717728e+01  -4.5274044e+01  -4.6167080e+01  -4.7577480e+01  -4.9330425e+01  -5.1536842e+01  -5.3925446e+01  -5.6273079e+01
  -5.1302132e+01  -5.1942860e+01  -5.2674412e+01  -5.3624691e+01  -5.4596264e+01  -5.4969444e+01  -5.4594986e+01  -5.3133614e+01  -5.1294388e+01  -4.9497223e+01  -4.8183826e+01  -4.7279800e+01  -4.6635494e+01  -4.6088360e+01  -4.5837368e+01  -4.5949921e+01  -4.6457447e+01  -4.7336258e+01  -4.8431488e+01  -4.9755348e+01  -5.0344868e+01  -4.9981396e+01  -4.8179558e+01  -4.6804665e+01  -4.5325806e+01  -4.4657898e+01  -4.4089531e+01  -4.4276737e+01  -4.4673222e+01  -4.5849285e+01  -4.7342442e+01  -4.9705292e+01  -5.2695663e+01  -5.7588104e+01  -6.5785164e+01  -6.3874241e+01  -5.6902508e+01  -5.3622299e+01  -5.1348755e+01  -5.0401615e+01  -4.9669060e+01  -4.9775131e+01  -4.9936184e+01  -5.0793758e+01  -5.1656982e+01  -5.3157505e+01  -5.4682980e+01  -5.6088402e+01  -5.7027363e+01  -5.6940601e+01  -5.6671055e+01  -5.5825443e+01  -5.5680115e+01  -5.4971169e+01  -5.4494240e+01  -5.2947056e+01  -5.1642223e+01  -4.9904194e+01  -4.8576637e+01  -4.7253494e+01  -4.6483116e+01  -4.5851624e+01  -4.5663853e+01  -4.5656136e+01  -4.6109535e+01  -4.6905552e+01  -4.8289303e+01  -5.0056847e+01  -5.2269978e+01  -5.4604462e+01  -5.6813503e+01
  -5.0485008e+01  -5.1132149e+01  -5.2074116e+01  -5.3475574e+01  -5.4864906e+01  -5.5553070e+01  -5.4669724e+01  -5.2908794e+01  -5.1013302e+01  -4.9500160e+01  -4.8357922e+01  -4.7588448e+01  -4.7130650e+01  -4.6654556e+01  -4.6345039e+01  -4.6235023e+01  -4.6443203e+01  -4.6862404e+01  -4.7046494e+01  -4.7244370e+01  -4.6776524e+01  -4.6193920e+01  -4.4987152e+01  -4.4050022e+01  -4.3050842e+01  -4.2606262e+01  -4.2285488e+01  -4.2520004e+01  -4.3044090e+01  -4.4209408e+01  -4.5735764e+01  -4.7958984e+01  -5.0864948e+01  -5.5102436e+01  -5.8444836e+01  -5.6455853e+01  -5.2506851e+01  -5.0161179e+01  -4.8351490e+01  -4.7627377e+01  -4.7070995e+01  -4.7260323e+01  -4.7456635e+01  -4.8343643e+01  -4.9311901e+01  -5.1194965e+01  -5.3401646e+01  -5.6207458e+01  -5.9020367e+01  -6.1320293e+01  -6.3192146e+01  -6.3263519e+01  -6.4414841e+01  -6.3732594e+01  -6.2864292e+01  -5.9104961e+01  -5.6360237e+01  -5.3273201e+01  -5.1257633e+01  -4.9428391e+01  -4.8335777e+01  -4.7410488e+01  -4.7037025e+01  -4.6842445e+01  -4.7170284e+01  -4.7786312e+01  -4.9032040e+01  -5.0610573e+01  -5.2554585e+01  -5.4466900e+01  -5.6107761e+01
  -5.0014851e+01  -5.0635059e+01  -5.1493622e+01  -5.2753292e+01  -5.3860115e+01  -5.4251865e+01  -5.3316265e+01  -5.2002357e+01  -5.0743862e+01  -4.9783897e+01  -4.9035992e+01  -4.8366306e+01  -4.7833237e+01  -4.7227089e+01  -4.6555153e+01  -4.5981579e+01  -4.5522335e+01  -4.5346600e+01  -4.5015179e+01  -4.4838589e+01  -4.4317654e+01  -4.3815018e+01  -4.3004421e+01  -4.2318840e+01  -4.1658745e+01  -4.1361828e+01  -4.1238274e+01  -4.1517673e+01  -4.2122696e+01  -4.3207127e+01  -4.4615128e+01  -4.6662678e+01  -4.9256516e+01  -5.2499668e+01  -5.3874695e+01  -5.2022217e+01  -4.9184631e+01  -4.7318436e+01  -4.5926624e+01  -4.5288044e+01  -4.4832020e+01  -4.4968945e+01  -4.5220848e+01  -4.6093266e+01  -4.7207184e+01  -4.9132679e+01  -5.1479191e+01  -5.4738190e+01  -5.9052513e+01  -6.5240036e+01  -8.1024361e+01  -7.5031128e+01  -6.7856232e+01  -6.6647247e+01  -6.3832520e+01  -6.1784115e+01  -5.8429871e+01  -5.5425945e+01  -5.2951584e+01  -5.0981251e+01  -4.9593506e+01  -4.8626171e+01  -4.8227909e+01  -4.8095482e+01  -4.8366474e+01  -4.8912247e+01  -4.9969090e+01  -5.1336548e+01  -5.2867699e+01  -5.4173077e+01  -5.5009163e+01
  -4.9670967e+01  -5.0255756e+01  -5.0966061e+01  -5.1839798e+01  -5.2394421e+01  -5.2595730e+01  -5.1975208e+01  -5.1296509e+01  -5.0711353e+01  -5.0281715e+01  -4.9673309e+01  -4.8766121e+01  -4.7772091e+01  -4.6863461e+01  -4.5872368e+01  -4.5035442e+01  -4.4283001e+01  -4.3877171e+01  -4.3464005e+01  -4.3210880e+01  -4.2707729e+01  -4.2254025e+01  -4.1628273e+01  -4.1170006e+01  -4.0739479e+01  -4.0598526e+01  -4.0552818e+01  -4.0915012e+01  -4.1495193e+01  -4.2517765e+01  -4.3783310e+01  -4.5645432e+01  -4.7857780e+01  -5.0317421e+01  -5.0918018e+01  -4.9300163e+01  -4.6943035e+01  -4.5277714e+01  -4.4046459e+01  -4.3470852e+01  -4.3120647e+01  -4.3280739e+01  -4.3588669e+01  -4.4479881e+01  -4.5707481e+01  -4.7658401e+01  -5.0192787e+01  -5.3905399e+01  -5.9683716e+01  -6.9499313e+01  -6.4405708e+01  -5.9810379e+01  -5.6900101e+01  -5.5749283e+01  -5.4392349e+01  -5.3985878e+01  -5.2985596e+01  -5.2457687e+01  -5.1228477e+01  -5.0342003e+01  -4.9327763e+01  -4.8775879e+01  -4.8534676e+01  -4.8717056e+01  -4.9206169e+01  -4.9910633e+01  -5.0937119e+01  -5.1970608e+01  -5.3063053e+01  -5.3899937e+01  -5.4267731e+01
  -4.9591393e+01  -4.9898933e+01  -5.0255032e+01  -5.0641506e+01  -5.0740257e+01  -5.0885151e+01  -5.0794769e+01  -5.0819618e+01  -5.0885937e+01  -5.0749004e+01  -4.9966354e+01  -4.8620827e+01  -4.7184746e+01  -4.6055882e+01  -4.5035858e+01  -4.4210152e+01  -4.3456467e+01  -4.2916653e+01  -4.2396198e+01  -4.2030666e+01  -4.1458752e+01  -4.1043781e+01  -4.0531898e+01  -4.0209831e+01  -3.9956165e+01  -3.9913921e+01  -3.9985306e+01  -4.0374779e+01  -4.0975193e+01  -4.1926762e+01  -4.3126801e+01  -4.4848389e+01  -4.6908024e+01  -4.8956898e+01  -4.9391247e+01  -4.7805676e+01  -4.5773159e+01  -4.4198887e+01  -4.3151993e+01  -4.2567802e+01  -4.2333916e+01  -4.2463623e+01  -4.2915550e+01  -4.3884365e+01  -4.5324245e+01  -4.7351181e+01  -5.0217873e+01  -5.4583622e+01  -6.2883160e+01  -6.6356049e+01  -5.7821918e+01  -5.4417580e+01  -5.2117294e+01  -5.0921795e+01  -4.9830318e+01  -4.9358353e+01  -4.8720390e+01  -4.8481377e+01  -4.7928051e+01  -4.7745285e+01  -4.7428448e+01  -4.7526794e+01  -4.7716805e+01  -4.8344166e+01  -4.9257019e+01  -5.0417084e+01  -5.1640511e+01  -5.2600914e+01  -5.3305702e+01  -5.3733204e+01  -5.3749638e+01
  -4.9105415e+01  -4.9072155e+01  -4.9097252e+01  -4.9355598e+01  -4.9582638e+01  -4.9910519e+01  -5.0375824e+01  -5.1032818e+01  -5.1440727e+01  -5.0914696e+01  -4.9599361e+01  -4.8035103e+01  -4.6454613e+01  -4.5262115e+01  -4.4245548e+01  -4.3477547e+01  -4.2661587e+01  -4.2013702e+01  -4.1310585e+01  -4.0846531e+01  -4.0238747e+01  -3.9867805e+01  -3.9433193e+01  -3.9305523e+01  -3.9233543e+01  -3.9353909e+01  -3.9565380e+01  -4.0024403e+01  -4.0673702e+01  -4.1640800e+01  -4.2920452e+01  -4.4650478e+01  -4.6765648e+01  -4.8708225e+01  -4.9074440e+01  -4.7445034e+01  -4.5503796e+01  -4.3987057e+01  -4.2914055e+01  -4.2372066e+01  -4.2189056e+01  -4.2378487e+01  -4.2951965e+01  -4.3981434e+01  -4.5616230e+01  -4.7853100e+01  -5.1286942e+01  -5.6904182e+01  -6.7619644e+01  -5.8965523e+01  -5.3462341e+01  -5.0807198e+01  -4.8907185e+01  -4.7820950e+01  -4.6793098e+01  -4.6321571e+01  -4.5690693e+01  -4.5448257e+01  -4.5062271e+01  -4.5123135e+01  -4.5151863e+01  -4.5645935e+01  -4.6168365e+01  -4.7231434e+01  -4.8502956e+01  -5.0231857e+01  -5.1920540e+01  -5.3280792e+01  -5.3881599e+01  -5.3911419e+01  -5.3674320e+01
  -4.8364563e+01  -4.8248817e+01  -4.8256569e+01  -4.8578957e+01  -4.9153320e+01  -4.9856518e+01  -5.0699215e+01  -5.1488850e+01  -5.1624878e+01  -5.0445576e+01  -4.8760094e+01  -4.7283695e+01  -4.5889851e+01  -4.4689453e+01  -4.3673592e+01  -4.2841373e+01  -4.1948521e+01  -4.1113693e+01  -4.0249477e+01  -3.9637302e+01  -3.9044704e+01  -3.8735779e+01  -3.8479385e+01  -3.8469280e+01  -3.8569298e+01  -3.8861744e+01  -3.9231941e+01  -3.9795563e+01  -4.0566936e+01  -4.1628666e+01  -4.3033672e+01  -4.4925476e+01  -4.7277729e+01  -4.9327618e+01  -4.9550137e+01  -4.7733429e+01  -4.5805874e+01  -4.4248039e+01  -4.3287853e+01  -4.2674370e+01  -4.2493916e+01  -4.2698971e+01  -4.3319344e+01  -4.4424488e+01  -4.6203007e+01  -4.8748486e+01  -5.2862263e+01  -6.0131771e+01  -6.1314049e+01  -5.4365788e+01  -5.0339870e+01  -4.8197033e+01  -4.6578617e+01  -4.5606663e+01  -4.4695347e+01  -4.4204712e+01  -4.3595779e+01  -4.3322689e+01  -4.2980297e+01  -4.3045780e+01  -4.3183781e+01  -4.3745518e+01  -4.4389355e+01  -4.5533268e+01  -4.6861496e+01  -4.8719425e+01  -5.0675472e+01  -5.2804600e+01  -5.4095123e+01  -5.4587521e+01  -5.4614834e+01
  -4.7884430e+01  -4.7859047e+01  -4.8056129e+01  -4.8524994e+01  -4.9380421e+01  -5.0355663e+01  -5.1286060e+01  -5.1664501e+01  -5.1111256e+01  -4.9813545e+01  -4.8322769e+01  -4.7033752e+01  -4.5813324e+01  -4.4530529e+01  -4.3238781e+01  -4.2129303e+01  -4.0981026e+01  -4.0040478e+01  -3.9097973e+01  -3.8478027e+01  -3.7940105e+01  -3.7716312e+01  -3.7573582e+01  -3.7723190e+01  -3.7953587e+01  -3.8365063e+01  -3.8903633e+01  -3.9637215e+01  -4.0589893e+01  -4.1782017e+01  -4.3391293e+01  -4.5442791e+01  -4.8025295e+01  -5.0281944e+01  -5.0427448e+01  -4.8408928e+01  -4.6352108e+01  -4.4724812e+01  -4.3662769e+01  -4.3046314e+01  -4.2859245e+01  -4.3044994e+01  -4.3634056e+01  -4.4736374e+01  -4.6450039e+01  -4.9138302e+01  -5.3424812e+01  -5.8956013e+01  -5.5712452e+01  -5.1229301e+01  -4.8122246e+01  -4.6262051e+01  -4.4826637e+01  -4.3911694e+01  -4.3100964e+01  -4.2615639e+01  -4.2064541e+01  -4.1780029e+01  -4.1460941e+01  -4.1506897e+01  -4.1651405e+01  -4.2211643e+01  -4.2923080e+01  -4.4036446e+01  -4.5326962e+01  -4.7052040e+01  -4.9002686e+01  -5.1363262e+01  -5.3214245e+01  -5.4446831e+01  -5.5187164e+01
  -4.7863834e+01  -4.7951759e+01  -4.8288544e+01  -4.8901337e+01  -4.9776699e+01  -5.0711109e+01  -5.1396305e+01  -5.1418247e+01  -5.0809238e+01  -4.9862450e+01  -4.8622505e+01  -4.7156773e+01  -4.5649670e+01  -4.4081512e+01  -4.2495964e+01  -4.1168430e+01  -3.9941887e+01  -3.9028484e+01  -3.8166039e+01  -3.7576794e+01  -3.7136845e+01  -3.6973309e+01  -3.6971394e+01  -3.7178108e+01  -3.7509956e+01  -3.8022129e+01  -3.8691376e+01  -3.9539509e+01  -4.0589668e+01  -4.1960064e+01  -4.3710445e+01  -4.5896481e+01  -4.8562504e+01  -5.0945450e+01  -5.0856735e+01  -4.8698978e+01  -4.6558846e+01  -4.4936104e+01  -4.3837223e+01  -4.3215050e+01  -4.2953911e+01  -4.3091797e+01  -4.3553745e+01  -4.4571812e+01  -4.6174637e+01  -4.8792953e+01  -5.2631084e+01  -5.6221924e+01  -5.3467693e+01  -4.9667850e+01  -4.6867565e+01  -4.5096317e+01  -4.3749001e+01  -4.2846199e+01  -4.2096367e+01  -4.1560669e+01  -4.1061607e+01  -4.0736534e+01  -4.0452976e+01  -4.0427937e+01  -4.0555428e+01  -4.1083153e+01  -4.1739323e+01  -4.2788521e+01  -4.3977474e+01  -4.5539158e+01  -4.7310558e+01  -4.9592331e+01  -5.1730209e+01  -5.3880741e+01  -5.5598831e+01
  -4.8198288e+01  -4.8347244e+01  -4.8733658e+01  -4.9316322e+01  -5.0093735e+01  -5.0853294e+01  -5.1403530e+01  -5.1461819e+01  -5.1183010e+01  -5.0485432e+01  -4.9249008e+01  -4.7323059e+01  -4.5263336e+01  -4.3423927e+01  -4.1674358e+01  -4.0328766e+01  -3.9162262e+01  -3.8346905e+01  -3.7604351e+01  -3.7080631e+01  -3.6743412e+01  -3.6624012e+01  -3.6660221e+01  -3.6897373e+01  -3.7291618e+01  -3.7812248e+01  -3.8505608e+01  -3.9412086e+01  -4.0554062e+01  -4.2028767e+01  -4.3862633e+01  -4.6022808e+01  -4.8481201e+01  -5.0504227e+01  -5.0409313e+01  -4.8584435e+01  -4.6507149e+01  -4.4873234e+01  -4.3734539e+01  -4.3049202e+01  -4.2765152e+01  -4.2868389e+01  -4.3255959e+01  -4.4173565e+01  -4.5656166e+01  -4.8119312e+01  -5.1683472e+01  -5.4786327e+01  -5.2524158e+01  -4.8885471e+01  -4.6214909e+01  -4.4455639e+01  -4.3162636e+01  -4.2208935e+01  -4.1422462e+01  -4.0851974e+01  -4.0377842e+01  -4.0082382e+01  -3.9812519e+01  -3.9785732e+01  -3.9918987e+01  -4.0350357e+01  -4.0991539e+01  -4.1938736e+01  -4.2972359e+01  -4.4340729e+01  -4.5879211e+01  -4.7817375e+01  -4.9746033e+01  -5.2045761e+01  -5.4288498e+01
  -4.9048931e+01  -4.9048908e+01  -4.9253590e+01  -4.9629826e+01  -5.0188026e+01  -5.0893261e+01  -5.1590611e+01  -5.2064068e+01  -5.2166279e+01  -5.1254810e+01  -4.9365299e+01  -4.6999035e+01  -4.4652546e+01  -4.2691559e+01  -4.1055164e+01  -3.9801598e+01  -3.8787796e+01  -3.8035744e+01  -3.7440937e+01  -3.6984158e+01  -3.6656300e+01  -3.6524994e+01  -3.6568321e+01  -3.6760670e+01  -3.7150879e+01  -3.7693722e+01  -3.8396942e+01  -3.9317066e+01  -4.0473259e+01  -4.1938320e+01  -4.3700462e+01  -4.5799576e+01  -4.7971302e+01  -4.9600151e+01  -4.9452137e+01  -4.7937988e+01  -4.6047676e+01  -4.4549644e+01  -4.3459854e+01  -4.2755257e+01  -4.2424034e+01  -4.2513012e+01  -4.2894024e+01  -4.3790092e+01  -4.5286354e+01  -4.7698940e+01  -5.1243057e+01  -5.4740608e+01  -5.2703796e+01  -4.8817425e+01  -4.6032860e+01  -4.4185898e+01  -4.2860905e+01  -4.1840214e+01  -4.1033718e+01  -4.0450981e+01  -4.0015358e+01  -3.9733852e+01  -3.9503582e+01  -3.9460136e+01  -3.9570427e+01  -3.9979752e+01  -4.0568565e+01  -4.1418556e+01  -4.2431576e+01  -4.3632393e+01  -4.5042782e+01  -4.6731144e+01  -4.8470852e+01  -5.0550369e+01  -5.2726349e+01
  -4.9680996e+01  -4.9420712e+01  -4.9401958e+01  -4.9640728e+01  -5.0155842e+01  -5.0897747e+01  -5.1936485e+01  -5.2963993e+01  -5.3237335e+01  -5.1513718e+01  -4.8876637e+01  -4.6395725e+01  -4.4182453e+01  -4.2360695e+01  -4.0941860e+01  -3.9800148e+01  -3.8978062e+01  -3.8253399e+01  -3.7735107e+01  -3.7253342e+01  -3.6916195e+01  -3.6705402e+01  -3.6691105e+01  -3.6824741e+01  -3.7203468e+01  -3.7698856e+01  -3.8373150e+01  -3.9251812e+01  -4.0348938e+01  -4.1741478e+01  -4.3401852e+01  -4.5340000e+01  -4.7180740e+01  -4.8417370e+01  -4.8204044e+01  -4.6984207e+01  -4.5384857e+01  -4.4035908e+01  -4.2986862e+01  -4.2374592e+01  -4.2073193e+01  -4.2181805e+01  -4.2617287e+01  -4.3568172e+01  -4.5155243e+01  -4.7618481e+01  -5.1311634e+01  -5.5418072e+01  -5.3233780e+01  -4.8982185e+01  -4.6087925e+01  -4.4145805e+01  -4.2784790e+01  -4.1701088e+01  -4.0920212e+01  -4.0304646e+01  -3.9856915e+01  -3.9561249e+01  -3.9364613e+01  -3.9313801e+01  -3.9431023e+01  -3.9856174e+01  -4.0421001e+01  -4.1265007e+01  -4.2282082e+01  -4.3443535e+01  -4.4823914e+01  -4.6341705e+01  -4.7922180e+01  -4.9740211e+01  -5.1721790e+01
  -4.9911480e+01  -4.9568974e+01  -4.9503250e+01  -4.9771294e+01  -5.0492188e+01  -5.1440720e+01  -5.2730537e+01  -5.4004921e+01  -5.3847652e+01  -5.1258381e+01  -4.8379128e+01  -4.6085995e+01  -4.4253860e+01  -4.2707714e+01  -4.1481319e+01  -4.0440987e+01  -3.9648655e+01  -3.8887108e+01  -3.8289436e+01  -3.7745705e+01  -3.7342678e+01  -3.7037224e+01  -3.6908504e+01  -3.6972736e+01  -3.7292957e+01  -3.7758148e+01  -3.8415691e+01  -3.9248093e+01  -4.0287323e+01  -4.1616585e+01  -4.3175522e+01  -4.4902554e+01  -4.6509007e+01  -4.7522568e+01  -4.7259056e+01  -4.6104942e+01  -4.4710075e+01  -4.3553688e+01  -4.2623795e+01  -4.2071552e+01  -4.1839161e+01  -4.1984726e+01  -4.2530277e+01  -4.3610298e+01  -4.5380806e+01  -4.8023026e+01  -5.2187332e+01  -5.7197758e+01  -5.3866360e+01  -4.9143177e+01  -4.6123844e+01  -4.4155548e+01  -4.2775192e+01  -4.1757919e+01  -4.0978760e+01  -4.0340271e+01  -3.9915279e+01  -3.9591267e+01  -3.9393017e+01  -3.9360931e+01  -3.9545971e+01  -3.9925240e+01  -4.0532951e+01  -4.1366581e+01  -4.2438362e+01  -4.3650024e+01  -4.4993404e+01  -4.6403847e+01  -4.7827896e+01  -4.9342525e+01  -5.1089527e+01
  -5.0118114e+01  -4.9882778e+01  -4.9974819e+01  -5.0328915e+01  -5.1200634e+01  -5.2245106e+01  -5.3288231e+01  -5.3909031e+01  -5.3055058e+01  -5.0854630e+01  -4.8487465e+01  -4.6546841e+01  -4.5018875e+01  -4.3674564e+01  -4.2587849e+01  -4.1473564e+01  -4.0603413e+01  -3.9695343e+01  -3.8957790e+01  -3.8268230e+01  -3.7803059e+01  -3.7433338e+01  -3.7250561e+01  -3.7229736e+01  -3.7524036e+01  -3.7944191e+01  -3.8584648e+01  -3.9378777e+01  -4.0417500e+01  -4.1649773e+01  -4.3117130e+01  -4.4763672e+01  -4.6279728e+01  -4.7071697e+01  -4.6702950e+01  -4.5551819e+01  -4.4262753e+01  -4.3195820e+01  -4.2387672e+01  -4.1905842e+01  -4.1817928e+01  -4.2091175e+01  -4.2798351e+01  -4.4005390e+01  -4.5978214e+01  -4.8886856e+01  -5.3695072e+01  -5.8572552e+01  -5.3444847e+01  -4.8897747e+01  -4.6037834e+01  -4.4179150e+01  -4.2842163e+01  -4.1850815e+01  -4.1084011e+01  -4.0450821e+01  -4.0010120e+01  -3.9662666e+01  -3.9500786e+01  -3.9486317e+01  -3.9705154e+01  -4.0104843e+01  -4.0750046e+01  -4.1634289e+01  -4.2821346e+01  -4.4159801e+01  -4.5628288e+01  -4.7022636e+01  -4.8392162e+01  -4.9579189e+01  -5.1042324e+01
  -5.0363579e+01  -5.0277370e+01  -5.0544250e+01  -5.0919369e+01  -5.1645248e+01  -5.2445709e+01  -5.2919319e+01  -5.2845150e+01  -5.2020470e+01  -5.0774986e+01  -4.9288128e+01  -4.7749287e+01  -4.6647156e+01  -4.5309406e+01  -4.4275379e+01  -4.2977158e+01  -4.1876713e+01  -4.0729095e+01  -3.9833618e+01  -3.8990246e+01  -3.8421360e+01  -3.7965549e+01  -3.7776264e+01  -3.7736832e+01  -3.8015259e+01  -3.8379929e+01  -3.9029003e+01  -3.9791149e+01  -4.0832165e+01  -4.2030258e+01  -4.3569927e+01  -4.5131500e+01  -4.6565765e+01  -4.7111485e+01  -4.6495262e+01  -4.5235016e+01  -4.3963066e+01  -4.2954418e+01  -4.2323700e+01  -4.1983345e+01  -4.2048050e+01  -4.2417942e+01  -4.3309849e+01  -4.4653034e+01  -4.6881775e+01  -5.0092690e+01  -5.5484917e+01  -5.8863537e+01  -5.2897526e+01  -4.8761040e+01  -4.6083862e+01  -4.4314400e+01  -4.3035442e+01  -4.2101177e+01  -4.1383102e+01  -4.0750858e+01  -4.0327564e+01  -3.9928738e+01  -3.9750568e+01  -3.9709518e+01  -3.9933598e+01  -4.0336575e+01  -4.1084648e+01  -4.2069202e+01  -4.3383137e+01  -4.4855328e+01  -4.6600315e+01  -4.8142807e+01  -4.9508499e+01  -5.0384167e+01  -5.1562935e+01
  -5.1195713e+01  -5.1145844e+01  -5.1370506e+01  -5.1513367e+01  -5.1687580e+01  -5.1945995e+01  -5.2013134e+01  -5.1773804e+01  -5.1152546e+01  -5.0732113e+01  -5.0489891e+01  -4.9775478e+01  -4.8997929e+01  -4.7611828e+01  -4.6299927e+01  -4.4662819e+01  -4.3249271e+01  -4.1868759e+01  -4.0804821e+01  -3.9855507e+01  -3.9246334e+01  -3.8758926e+01  -3.8585430e+01  -3.8506760e+01  -3.8764847e+01  -3.9090851e+01  -3.9756203e+01  -4.0517731e+01  -4.1599857e+01  -4.2800827e+01  -4.4327385e+01  -4.5869377e+01  -4.7182934e+01  -4.7407410e+01  -4.6593422e+01  -4.5289978e+01  -4.4135208e+01  -4.3206615e+01  -4.2628101e+01  -4.2382908e+01  -4.2598705e+01  -4.3127850e+01  -4.4196255e+01  -4.5672794e+01  -4.8069469e+01  -5.1535591e+01  -5.6941730e+01  -5.7394791e+01  -5.2118198e+01  -4.8507179e+01  -4.6100491e+01  -4.4467255e+01  -4.3369495e+01  -4.2500465e+01  -4.1846760e+01  -4.1225697e+01  -4.0767998e+01  -4.0347057e+01  -4.0147091e+01  -4.0112370e+01  -4.0353657e+01  -4.0810085e+01  -4.1574867e+01  -4.2621490e+01  -4.4067055e+01  -4.5754578e+01  -4.7796078e+01  -4.9594311e+01  -5.0948292e+01  -5.1456692e+01  -5.2132519e+01
  -5.2424328e+01  -5.2003563e+01  -5.1585453e+01  -5.1208702e+01  -5.0799580e+01  -5.0711517e+01  -5.0732018e+01  -5.0840542e+01  -5.0704300e+01  -5.0894783e+01  -5.1520760e+01  -5.2023052e+01  -5.1792866e+01  -5.0116745e+01  -4.8268040e+01  -4.6196270e+01  -4.4541386e+01  -4.3049953e+01  -4.1951565e+01  -4.0930290e+01  -4.0380074e+01  -3.9852509e+01  -3.9668297e+01  -3.9541698e+01  -3.9743553e+01  -4.0021633e+01  -4.0709293e+01  -4.1496239e+01  -4.2663395e+01  -4.3925415e+01  -4.5564518e+01  -4.7078312e+01  -4.8245014e+01  -4.8128567e+01  -4.7094292e+01  -4.5705486e+01  -4.4556068e+01  -4.3701187e+01  -4.3264168e+01  -4.3150051e+01  -4.3478046e+01  -4.4149704e+01  -4.5296673e+01  -4.6900974e+01  -4.9420750e+01  -5.3002121e+01  -5.7514912e+01  -5.6053196e+01  -5.1671261e+01  -4.8484669e+01  -4.6328556e+01  -4.4789917e+01  -4.3794983e+01  -4.2986423e+01  -4.2347424e+01  -4.1761948e+01  -4.1292068e+01  -4.0857014e+01  -4.0670876e+01  -4.0629505e+01  -4.0875717e+01  -4.1336975e+01  -4.2158112e+01  -4.3276928e+01  -4.4844162e+01  -4.6761204e+01  -4.9156460e+01  -5.1202202e+01  -5.2344170e+01  -5.2263340e+01  -5.2209278e+01
  -5.3149738e+01  -5.2201500e+01  -5.1284992e+01  -5.0593834e+01  -5.0025494e+01  -4.9776543e+01  -4.9769009e+01  -5.0123341e+01  -5.0618290e+01  -5.1365242e+01  -5.2716557e+01  -5.4063316e+01  -5.4388885e+01  -5.2320820e+01  -4.9986507e+01  -4.7687325e+01  -4.6061893e+01  -4.4572113e+01  -4.3510159e+01  -4.2472786e+01  -4.1928482e+01  -4.1335461e+01  -4.1159668e+01  -4.0902607e+01  -4.1021778e+01  -4.1212193e+01  -4.1892319e+01  -4.2691071e+01  -4.3955677e+01  -4.5283085e+01  -4.7015339e+01  -4.8490963e+01  -4.9442165e+01  -4.8920021e+01  -4.7766815e+01  -4.6392513e+01  -4.5435402e+01  -4.4648380e+01  -4.4354630e+01  -4.4291679e+01  -4.4771210e+01  -4.5477352e+01  -4.6793964e+01  -4.8459160e+01  -5.1170963e+01  -5.4820976e+01  -5.7618378e+01  -5.4866081e+01  -5.1202065e+01  -4.8471085e+01  -4.6552486e+01  -4.5181969e+01  -4.4305283e+01  -4.3535835e+01  -4.3007389e+01  -4.2389156e+01  -4.1928787e+01  -4.1544842e+01  -4.1420048e+01  -4.1354416e+01  -4.1603531e+01  -4.2079281e+01  -4.2987656e+01  -4.4166069e+01  -4.5919834e+01  -4.8030029e+01  -5.0690613e+01  -5.2658665e+01  -5.3113949e+01  -5.2328323e+01  -5.1780350e+01
  -5.3293961e+01  -5.1894135e+01  -5.0801628e+01  -5.0086948e+01  -4.9690712e+01  -4.9544586e+01  -4.9668392e+01  -5.0058262e+01  -5.0950901e+01  -5.2205898e+01  -5.3780739e+01  -5.5369423e+01  -5.6136131e+01  -5.4417797e+01  -5.2058380e+01  -4.9702576e+01  -4.8172188e+01  -4.6586475e+01  -4.5487495e+01  -4.4422493e+01  -4.3767269e+01  -4.3104797e+01  -4.2783501e+01  -4.2440495e+01  -4.2481823e+01  -4.2601879e+01  -4.3163185e+01  -4.3982712e+01  -4.5285210e+01  -4.6707558e+01  -4.8514038e+01  -5.0051971e+01  -5.0858238e+01  -5.0133404e+01  -4.8947033e+01  -4.7570518e+01  -4.6619026e+01  -4.5875751e+01  -4.5671936e+01  -4.5710518e+01  -4.6271885e+01  -4.7030190e+01  -4.8397499e+01  -5.0171364e+01  -5.3085091e+01  -5.6716789e+01  -5.7551907e+01  -5.4208797e+01  -5.1062531e+01  -4.8686558e+01  -4.6992817e+01  -4.5803043e+01  -4.4990280e+01  -4.4313313e+01  -4.3809776e+01  -4.3212643e+01  -4.2806683e+01  -4.2399937e+01  -4.2313038e+01  -4.2259354e+01  -4.2555481e+01  -4.3038742e+01  -4.4099194e+01  -4.5389168e+01  -4.7353569e+01  -4.9684681e+01  -5.2393291e+01  -5.3733017e+01  -5.3172588e+01  -5.1978176e+01  -5.1290482e+01
  -5.2695347e+01  -5.1349804e+01  -5.0430927e+01  -4.9843502e+01  -4.9652897e+01  -4.9702072e+01  -5.0006180e+01  -5.0457615e+01  -5.1374760e+01  -5.2693008e+01  -5.4333984e+01  -5.5895065e+01  -5.6874428e+01  -5.6339027e+01  -5.4616699e+01  -5.2357437e+01  -5.0838043e+01  -4.9082108e+01  -4.7931961e+01  -4.6659214e+01  -4.5907768e+01  -4.4989735e+01  -4.4525887e+01  -4.3989052e+01  -4.3887070e+01  -4.3927620e+01  -4.4369587e+01  -4.5089333e+01  -4.6353760e+01  -4.7840691e+01  -4.9689365e+01  -5.1338577e+01  -5.2226906e+01  -5.1568356e+01  -5.0460457e+01  -4.9090160e+01  -4.8231365e+01  -4.7436569e+01  -4.7344185e+01  -4.7396019e+01  -4.8114086e+01  -4.8942883e+01  -5.0510834e+01  -5.2465359e+01  -5.5795776e+01  -5.8836082e+01  -5.7025307e+01  -5.3518764e+01  -5.0740269e+01  -4.8765606e+01  -4.7367249e+01  -4.6351925e+01  -4.5731243e+01  -4.5154190e+01  -4.4716324e+01  -4.4127071e+01  -4.3666996e+01  -4.3300785e+01  -4.3223652e+01  -4.3218678e+01  -4.3569508e+01  -4.4171009e+01  -4.5329449e+01  -4.6840118e+01  -4.9145584e+01  -5.1707932e+01  -5.4132431e+01  -5.4242062e+01  -5.2688469e+01  -5.1260063e+01  -5.0465759e+01
  -5.2353245e+01  -5.1249054e+01  -5.0615494e+01  -5.0208370e+01  -5.0146870e+01  -5.0182793e+01  -5.0485508e+01  -5.1002708e+01  -5.1830460e+01  -5.2919926e+01  -5.4283558e+01  -5.5696720e+01  -5.6682060e+01  -5.7276512e+01  -5.7241344e+01  -5.5978439e+01  -5.4527576e+01  -5.2467224e+01  -5.0822021e+01  -4.9168888e+01  -4.7979542e+01  -4.6761932e+01  -4.5935585e+01  -4.5233810e+01  -4.4989243e+01  -4.4946697e+01  -4.5294872e+01  -4.5955517e+01  -4.7093830e+01  -4.8541748e+01  -5.0389896e+01  -5.2304787e+01  -5.3689228e+01  -5.3617985e+01  -5.2763657e+01  -5.1351212e+01  -5.0290531e+01  -4.9413509e+01  -4.9272507e+01  -4.9460590e+01  -5.0285358e+01  -5.1294174e+01  -5.3082417e+01  -5.5420853e+01  -5.8870102e+01  -5.9208359e+01  -5.5487137e+01  -5.2440979e+01  -5.0187496e+01  -4.8661312e+01  -4.7604080e+01  -4.6911091e+01  -4.6479195e+01  -4.6126915e+01  -4.5682510e+01  -4.5106285e+01  -4.4627861e+01  -4.4235054e+01  -4.4128208e+01  -4.4165787e+01  -4.4595295e+01  -4.5339901e+01  -4.6703270e+01  -4.8530136e+01  -5.1178501e+01  -5.3846424e+01  -5.5201885e+01  -5.3838501e+01  -5.1768707e+01  -5.0350555e+01  -4.9616165e+01
  -5.2854259e+01  -5.1910645e+01  -5.1513065e+01  -5.1207241e+01  -5.1084953e+01  -5.0884449e+01  -5.0957729e+01  -5.1343983e+01  -5.1995281e+01  -5.2680107e+01  -5.3490398e+01  -5.4668491e+01  -5.5840916e+01  -5.7164948e+01  -5.8896339e+01  -6.0283382e+01  -6.0021492e+01  -5.6923420e+01  -5.4144730e+01  -5.1596218e+01  -4.9816872e+01  -4.8268829e+01  -4.7182789e+01  -4.6271317e+01  -4.5872929e+01  -4.5736935e+01  -4.6002781e+01  -4.6594166e+01  -4.7618027e+01  -4.8970188e+01  -5.0757759e+01  -5.2841457e+01  -5.4926804e+01  -5.5904293e+01  -5.5574459e+01  -5.4034439e+01  -5.3016090e+01  -5.2103809e+01  -5.2067001e+01  -5.2246368e+01  -5.3246670e+01  -5.4466770e+01  -5.6866047e+01  -5.9498943e+01  -5.9767067e+01  -5.6542053e+01  -5.3291496e+01  -5.1112732e+01  -4.9466209e+01  -4.8390137e+01  -4.7649529e+01  -4.7244385e+01  -4.7100021e+01  -4.6933907e+01  -4.6721134e+01  -4.6202568e+01  -4.5765408e+01  -4.5334129e+01  -4.5233910e+01  -4.5295937e+01  -4.5836540e+01  -4.6685635e+01  -4.8288803e+01  -5.0498920e+01  -5.3777973e+01  -5.6355450e+01  -5.5719475e+01  -5.3203468e+01  -5.1008549e+01  -4.9715538e+01  -4.9011711e+01
  -5.4000088e+01  -5.3008678e+01  -5.2389393e+01  -5.1891731e+01  -5.1549175e+01  -5.1173096e+01  -5.1028294e+01  -5.1208443e+01  -5.1628563e+01  -5.2146866e+01  -5.2792145e+01  -5.3782513e+01  -5.5114983e+01  -5.6962097e+01  -5.9564873e+01  -6.3162361e+01  -6.6161201e+01  -6.1510593e+01  -5.6957993e+01  -5.3534149e+01  -5.1156509e+01  -4.9259991e+01  -4.7972275e+01  -4.6996422e+01  -4.6516827e+01  -4.6285641e+01  -4.6455967e+01  -4.6989189e+01  -4.7895897e+01  -4.9139683e+01  -5.0782623e+01  -5.2923351e+01  -5.5480705e+01  -5.8058384e+01  -5.9329258e+01  -5.7837620e+01  -5.6425606e+01  -5.5300224e+01  -5.5287521e+01  -5.5625561e+01  -5.6894009e+01  -5.8275040e+01  -5.9545013e+01  -5.8873245e+01  -5.5944672e+01  -5.3481224e+01  -5.1430500e+01  -4.9968578e+01  -4.8858685e+01  -4.8145321e+01  -4.7740086e+01  -4.7601143e+01  -4.7728931e+01  -4.7851456e+01  -4.7845474e+01  -4.7453320e+01  -4.7087463e+01  -4.6617348e+01  -4.6527931e+01  -4.6585865e+01  -4.7162117e+01  -4.8041271e+01  -4.9745399e+01  -5.2196316e+01  -5.5909966e+01  -5.8408962e+01  -5.6195599e+01  -5.3031746e+01  -5.0786911e+01  -4.9450760e+01  -4.8757591e+01
  -5.5491413e+01  -5.4280014e+01  -5.3136311e+01  -5.2223114e+01  -5.1607712e+01  -5.1144321e+01  -5.0952980e+01  -5.1021751e+01  -5.1359158e+01  -5.1953110e+01  -5.2866489e+01  -5.3974781e+01  -5.5405472e+01  -5.7340450e+01  -5.9992310e+01  -6.3833611e+01  -6.8083748e+01  -6.4188812e+01  -5.8983887e+01  -5.5056629e+01  -5.2192051e+01  -5.0046612e+01  -4.8627605e+01  -4.7607090e+01  -4.7125694e+01  -4.6859257e+01  -4.6962543e+01  -4.7350456e+01  -4.8096848e+01  -4.9167648e+01  -5.0719032e+01  -5.2829742e+01  -5.5574917e+01  -5.9410759e+01  -6.3969151e+01  -6.2990093e+01  -6.0464493e+01  -5.8707989e+01  -5.8548996e+01  -5.8636448e+01  -5.8530323e+01  -5.8042088e+01  -5.6426830e+01  -5.4749332e+01  -5.2688591e+01  -5.1296513e+01  -5.0029408e+01  -4.9087875e+01  -4.8419399e+01  -4.8044735e+01  -4.7958050e+01  -4.8064583e+01  -4.8472752e+01  -4.8886616e+01  -4.9260105e+01  -4.9128342e+01  -4.8914246e+01  -4.8409904e+01  -4.8289616e+01  -4.8244278e+01  -4.8776978e+01  -4.9541023e+01  -5.1153515e+01  -5.3504131e+01  -5.7099327e+01  -5.8994320e+01  -5.6190819e+01  -5.3028080e+01  -5.0851563e+01  -4.9469654e+01  -4.8763718e+01
  -5.6307877e+01  -5.4932667e+01  -5.3420448e+01  -5.2245819e+01  -5.1520966e+01  -5.1215206e+01  -5.1227463e+01  -5.1398457e+01  -5.1800930e+01  -5.2462112e+01  -5.3466175e+01  -5.4560154e+01  -5.5880352e+01  -5.7657154e+01  -6.0232540e+01  -6.3943249e+01  -6.6546791e+01  -6.3300468e+01  -5.8908173e+01  -5.5596371e+01  -5.2904026e+01  -5.0796387e+01  -4.9327610e+01  -4.8325214e+01  -4.7927113e+01  -4.7672096e+01  -4.7801495e+01  -4.8046104e+01  -4.8643646e+01  -4.9572472e+01  -5.1060688e+01  -5.3130077e+01  -5.5945915e+01  -6.0199833e+01  -6.8827423e+01  -7.4514442e+01  -6.4121468e+01  -6.0449909e+01  -5.8491230e+01  -5.7352913e+01  -5.5764751e+01  -5.4546513e+01  -5.2996746e+01  -5.1832767e+01  -5.0611992e+01  -4.9809036e+01  -4.9063549e+01  -4.8492912e+01  -4.8214539e+01  -4.8164520e+01  -4.8372795e+01  -4.8703747e+01  -4.9321106e+01  -5.0015293e+01  -5.0796452e+01  -5.1041035e+01  -5.1100529e+01  -5.0649513e+01  -5.0481785e+01  -5.0268742e+01  -5.0693932e+01  -5.1336952e+01  -5.2897099e+01  -5.5257412e+01  -5.8833858e+01  -5.9516834e+01  -5.6319351e+01  -5.3271404e+01  -5.1211197e+01  -4.9843220e+01  -4.9124084e+01
  -5.5330738e+01  -5.4154564e+01  -5.2909885e+01  -5.1896126e+01  -5.1236233e+01  -5.1139542e+01  -5.1366688e+01  -5.1637112e+01  -5.2018566e+01  -5.2684250e+01  -5.3735733e+01  -5.5013573e+01  -5.6503754e+01  -5.8245373e+01  -6.0097332e+01  -6.1922459e+01  -6.1558575e+01  -5.9901630e+01  -5.7478848e+01  -5.5432430e+01  -5.3425404e+01  -5.1683487e+01  -5.0429478e+01  -4.9475796e+01  -4.9144470e+01  -4.8895481e+01  -4.9080170e+01  -4.9254597e+01  -4.9780975e+01  -5.0529747e+01  -5.1946159e+01  -5.3961807e+01  -5.6906174e+01  -6.0944687e+01  -6.5463997e+01  -6.4148720e+01  -5.9937992e+01  -5.7329296e+01  -5.5215000e+01  -5.3942253e+01  -5.2535416e+01  -5.1642044e+01  -5.0544044e+01  -4.9826973e+01  -4.9118324e+01  -4.8792763e+01  -4.8518829e+01  -4.8339409e+01  -4.8400490e+01  -4.8576229e+01  -4.9021107e+01  -4.9617695e+01  -5.0535900e+01  -5.1567635e+01  -5.2874035e+01  -5.3609447e+01  -5.4151962e+01  -5.3809601e+01  -5.3688442e+01  -5.3199909e+01  -5.3507523e+01  -5.3907150e+01  -5.5439594e+01  -5.7781555e+01  -6.1317150e+01  -6.1129478e+01  -5.7499344e+01  -5.4271198e+01  -5.2191830e+01  -5.0675991e+01  -4.9831066e+01
  -5.3947704e+01  -5.2979404e+01  -5.2302551e+01  -5.1761913e+01  -5.1436947e+01  -5.1371613e+01  -5.1719799e+01  -5.2105389e+01  -5.2632347e+01  -5.3280502e+01  -5.4318100e+01  -5.5474758e+01  -5.6703640e+01  -5.7777283e+01  -5.8374378e+01  -5.8562782e+01  -5.7902824e+01  -5.7274784e+01  -5.6344856e+01  -5.5370708e+01  -5.4169785e+01  -5.2923611e+01  -5.1903461e+01  -5.1029827e+01  -5.0715534e+01  -5.0450676e+01  -5.0646122e+01  -5.0768616e+01  -5.1330212e+01  -5.2013172e+01  -5.3410229e+01  -5.5302357e+01  -5.8099281e+01  -6.0765404e+01  -6.0613441e+01  -5.8628136e+01  -5.5969048e+01  -5.4061100e+01  -5.2386875e+01  -5.1337696e+01  -5.0352081e+01  -4.9693150e+01  -4.8937927e+01  -4.8468655e+01  -4.8156693e+01  -4.8138554e+01  -4.8225704e+01  -4.8373981e+01  -4.8770733e+01  -4.9204021e+01  -4.9896351e+01  -5.0706669e+01  -5.1909290e+01  -5.3286530e+01  -5.5095684e+01  -5.6589424e+01  -5.8228230e+01  -5.8568047e+01  -5.8566441e+01  -5.7458355e+01  -5.7408035e+01  -5.7488865e+01  -5.8869522e+01  -6.0667171e+01  -6.2964115e+01  -6.2150013e+01  -5.8690380e+01  -5.5454636e+01  -5.3309433e+01  -5.1687103e+01  -5.0766251e+01
  -5.3401974e+01  -5.2559246e+01  -5.2197495e+01  -5.2104889e+01  -5.2139156e+01  -5.2088032e+01  -5.2280125e+01  -5.2708668e+01  -5.3239605e+01  -5.3739948e+01  -5.4221069e+01  -5.4876949e+01  -5.5319004e+01  -5.5856079e+01  -5.5888630e+01  -5.5878078e+01  -5.5226784e+01  -5.5017902e+01  -5.4813972e+01  -5.4929295e+01  -5.4619370e+01  -5.4140980e+01  -5.3699390e+01  -5.3100605e+01  -5.2920357e+01  -5.2565327e+01  -5.2720692e+01  -5.2758343e+01  -5.3383381e+01  -5.4089226e+01  -5.5498127e+01  -5.7091755e+01  -5.8619835e+01  -5.8710533e+01  -5.6998348e+01  -5.5278976e+01  -5.3493256e+01  -5.2125191e+01  -5.0826046e+01  -4.9901600e+01  -4.9031235e+01  -4.8470798e+01  -4.7940495e+01  -4.7710636e+01  -4.7657757e+01  -4.7858120e+01  -4.8222801e+01  -4.8690639e+01  -4.9452709e+01  -5.0185379e+01  -5.1142139e+01  -5.2142586e+01  -5.3773582e+01  -5.5665501e+01  -5.8351524e+01  -6.1105637e+01  -6.6155899e+01  -7.1873505e+01  -7.0085403e+01  -6.4899857e+01  -6.3444550e+01  -6.2772217e+01  -6.3572746e+01  -6.4011612e+01  -6.4182632e+01  -6.2349037e+01  -5.9254353e+01  -5.6411011e+01  -5.4473915e+01  -5.2942993e+01  -5.2048950e+01
  -5.3249592e+01  -5.2660065e+01  -5.2345592e+01  -5.2218506e+01  -5.2276630e+01  -5.2192974e+01  -5.1981468e+01  -5.2046524e+01  -5.2318176e+01  -5.2724388e+01  -5.2922272e+01  -5.3271534e+01  -5.3390160e+01  -5.3552612e+01  -5.3401634e+01  -5.3320133e+01  -5.2960609e+01  -5.2920361e+01  -5.3094551e+01  -5.3791832e+01  -5.4508427e+01  -5.5188965e+01  -5.5659794e+01  -5.5704418e+01  -5.5710480e+01  -5.5275406e+01  -5.5371048e+01  -5.5311497e+01  -5.5759254e+01  -5.6279900e+01  -5.7165607e+01  -5.7726601e+01  -5.7229019e+01  -5.5975304e+01  -5.4181683e+01  -5.2802444e+01  -5.1423714e+01  -5.0369755e+01  -4.9304504e+01  -4.8528816e+01  -4.7814167e+01  -4.7421841e+01  -4.7101261e+01  -4.7085442e+01  -4.7248699e+01  -4.7636871e+01  -4.8234837e+01  -4.8996902e+01  -5.0050983e+01  -5.1137630e+01  -5.2448475e+01  -5.3874664e+01  -5.5864849e+01  -5.8254467e+01  -6.0950272e+01  -6.3216805e+01  -6.4783005e+01  -6.4982536e+01  -6.3395294e+01  -6.3151089e+01  -6.2795559e+01  -6.3339745e+01  -6.3885090e+01  -6.4568741e+01  -6.4467514e+01  -6.2706760e+01  -6.0120831e+01  -5.7705254e+01  -5.5820343e+01  -5.4314137e+01  -5.3361584e+01
  -5.3549091e+01  -5.3174824e+01  -5.2844620e+01  -5.2474220e+01  -5.2236176e+01  -5.1979965e+01  -5.1675720e+01  -5.1480591e+01  -5.1529816e+01  -5.1833534e+01  -5.1995522e+01  -5.2122131e+01  -5.2039078e+01  -5.1957691e+01  -5.1636276e+01  -5.1526360e+01  -5.1456501e+01  -5.1712494e+01  -5.2152264e+01  -5.2963680e+01  -5.4062195e+01  -5.5461971e+01  -5.6792858e+01  -5.7921249e+01  -5.8758301e+01  -5.8638287e+01  -5.8720074e+01  -5.8411083e+01  -5.8294903e+01  -5.7965679e+01  -5.7402092e+01  -5.6467960e+01  -5.4999447e+01  -5.3592640e+01  -5.2056580e+01  -5.0940090e+01  -4.9866844e+01  -4.9043556e+01  -4.8286781e+01  -4.7669537e+01  -4.7121105e+01  -4.6803295e+01  -4.6654118e+01  -4.6795013e+01  -4.7196690e+01  -4.7730240e+01  -4.8489799e+01  -4.9408596e+01  -5.0678806e+01  -5.2016304e+01  -5.3791222e+01  -5.5809799e+01  -5.8493927e+01  -6.0934345e+01  -6.2066032e+01  -6.1334801e+01  -5.9830318e+01  -5.8686012e+01  -5.7768826e+01  -5.7938812e+01  -5.8217674e+01  -5.9204723e+01  -6.0266975e+01  -6.1869198e+01  -6.2525730e+01  -6.1902748e+01  -6.0205658e+01  -5.8388618e+01  -5.6674477e+01  -5.5273987e+01  -5.4387646e+01
  -5.4394043e+01  -5.3932968e+01  -5.3556549e+01  -5.3004471e+01  -5.2388451e+01  -5.1774811e+01  -5.1337715e+01  -5.1124622e+01  -5.0966206e+01  -5.1049778e+01  -5.1103508e+01  -5.1194004e+01  -5.0979485e+01  -5.0769955e+01  -5.0455776e+01  -5.0389481e+01  -5.0508541e+01  -5.1042908e+01  -5.1739826e+01  -5.2587257e+01  -5.3570332e+01  -5.4958569e+01  -5.6417561e+01  -5.7978222e+01  -5.9130096e+01  -5.9693539e+01  -5.9600330e+01  -5.9172394e+01  -5.8283192e+01  -5.7252903e+01  -5.5750141e+01  -5.4380016e+01  -5.2900787e+01  -5.1763580e+01  -5.0620483e+01  -4.9756542e+01  -4.8904385e+01  -4.8258286e+01  -4.7677742e+01  -4.7270828e+01  -4.6900795e+01  -4.6694096e+01  -4.6650764e+01  -4.6902149e+01  -4.7403725e+01  -4.8047840e+01  -4.8876087e+01  -4.9876717e+01  -5.1216099e+01  -5.2799347e+01  -5.5002361e+01  -5.7842117e+01  -6.1699352e+01  -6.3420509e+01  -6.1180431e+01  -5.8834690e+01  -5.7012669e+01  -5.5983654e+01  -5.5300507e+01  -5.5393246e+01  -5.5673492e+01  -5.6586090e+01  -5.7662670e+01  -5.9183216e+01  -5.9930893e+01  -5.9952145e+01  -5.9003590e+01  -5.7868336e+01  -5.6725437e+01  -5.5799389e+01  -5.5016289e+01
  -5.4975464e+01  -5.4238922e+01  -5.3362553e+01  -5.2548523e+01  -5.1702274e+01  -5.1081738e+01  -5.0585423e+01  -5.0375748e+01  -5.0164257e+01  -5.0055363e+01  -5.0001129e+01  -5.0118526e+01  -5.0003220e+01  -4.9834511e+01  -4.9584671e+01  -4.9550442e+01  -4.9704346e+01  -5.0212013e+01  -5.0879261e+01  -5.1716911e+01  -5.2586147e+01  -5.3742329e+01  -5.4790096e+01  -5.5996681e+01  -5.6574612e+01  -5.7015797e+01  -5.6669228e+01  -5.6344032e+01  -5.5414082e+01  -5.4741486e+01  -5.3535030e+01  -5.2479912e+01  -5.1243320e+01  -5.0283573e+01  -4.9336498e+01  -4.8701443e+01  -4.8050518e+01  -4.7531788e+01  -4.7104603e+01  -4.6842781e+01  -4.6663399e+01  -4.6629063e+01  -4.6726078e+01  -4.7030529e+01  -4.7518997e+01  -4.8126606e+01  -4.8924393e+01  -4.9989174e+01  -5.1406773e+01  -5.3202904e+01  -5.5825253e+01  -5.9716976e+01  -6.5724968e+01  -6.5070084e+01  -6.0293724e+01  -5.7544712e+01  -5.5726559e+01  -5.4688210e+01  -5.3984089e+01  -5.3891682e+01  -5.4237942e+01  -5.5266624e+01  -5.6649536e+01  -5.8175980e+01  -5.9199017e+01  -5.9285480e+01  -5.8646126e+01  -5.7661972e+01  -5.6827843e+01  -5.6076466e+01  -5.5358868e+01
