# Supplementary material for: Intelligent wireless power transfer via a 2-bit compact reconfigurable transmissive-metasurface-based router
Source: Nat Commun. 2024 Apr 1;15:2807. doi: 10.1038/s41467-024-46984-4 (PMC10984985; doi:10.1038/s41467-024-46984-4)
Supplement: Supplementary file 12 — Source Data [file 41467_2024_46984_MOESM12_ESM.zip › source_data/figure_s21f.txt]

  -5.5891869e+01  -5.5620327e+01  -5.5143188e+01  -5.5087440e+01  -5.5178268e+01  -5.5698856e+01  -5.6363472e+01  -5.7186775e+01  -5.8219051e+01  -5.9342262e+01  -6.0740135e+01  -6.2467628e+01  -6.4918800e+01  -6.8358582e+01  -7.3472122e+01  -8.1190704e+01  -7.3209587e+01  -6.7148514e+01  -6.3828423e+01  -6.1729568e+01  -6.0445049e+01  -5.9700771e+01  -5.8883446e+01  -5.7722416e+01  -5.6326393e+01  -5.4669727e+01  -5.3470821e+01  -5.2308422e+01  -5.1608555e+01  -5.1115349e+01  -5.0979446e+01  -5.0945297e+01  -5.1093018e+01  -5.1361835e+01  -5.1534298e+01  -5.1442890e+01  -5.1186749e+01  -5.0950073e+01  -5.0778439e+01  -5.0860985e+01  -5.0978451e+01  -5.1612686e+01  -5.2279449e+01  -5.3385422e+01  -5.3965431e+01  -5.4376644e+01  -5.4357559e+01  -5.4422703e+01  -5.4380753e+01  -5.4675961e+01  -5.4991730e+01  -5.5852013e+01  -5.6633408e+01  -5.8213818e+01  -6.0062290e+01  -6.3309227e+01  -6.6301811e+01  -7.0398918e+01  -6.8914558e+01  -6.6174736e+01  -6.3829117e+01  -6.2273869e+01  -6.2054802e+01  -6.2857365e+01  -6.5298401e+01  -6.7813591e+01  -6.6981819e+01  -6.4420212e+01  -6.1566074e+01  -6.0097168e+01  -5.8344780e+01
  -5.4341103e+01  -5.4509377e+01  -5.4846340e+01  -5.5180603e+01  -5.5771362e+01  -5.6182751e+01  -5.6918575e+01  -5.7704922e+01  -5.8610611e+01  -5.9397152e+01  -6.0164551e+01  -6.1452011e+01  -6.3202000e+01  -6.5962456e+01  -7.0902443e+01  -8.2970184e+01  -6.9816635e+01  -6.4112930e+01  -6.0496468e+01  -5.8602306e+01  -5.7217663e+01  -5.6901913e+01  -5.6703835e+01  -5.6795551e+01  -5.6227528e+01  -5.5322269e+01  -5.4178005e+01  -5.3077343e+01  -5.2256226e+01  -5.1581661e+01  -5.1231182e+01  -5.1087826e+01  -5.0896576e+01  -5.0820019e+01  -5.0401112e+01  -5.0138935e+01  -4.9725441e+01  -4.9531349e+01  -4.9162418e+01  -4.9081890e+01  -4.9092270e+01  -4.9545937e+01  -5.0086575e+01  -5.1002228e+01  -5.1751064e+01  -5.2618465e+01  -5.2925240e+01  -5.3124821e+01  -5.3028458e+01  -5.3066372e+01  -5.3192596e+01  -5.3742970e+01  -5.4557842e+01  -5.5778927e+01  -5.7177567e+01  -5.9088913e+01  -6.0722908e+01  -6.1986980e+01  -6.1873081e+01  -6.1805538e+01  -6.1309956e+01  -6.1491409e+01  -6.1979134e+01  -6.3572933e+01  -6.6075241e+01  -6.7665833e+01  -6.4323761e+01  -6.0766602e+01  -5.8293804e+01  -5.6897411e+01  -5.5954502e+01
  -5.4930614e+01  -5.5390579e+01  -5.5983368e+01  -5.6247986e+01  -5.6508854e+01  -5.6700188e+01  -5.6982903e+01  -5.7382114e+01  -5.7760780e+01  -5.8337906e+01  -5.8994251e+01  -6.0088760e+01  -6.1981213e+01  -6.5676682e+01  -7.4666222e+01  -7.4951622e+01  -6.5106529e+01  -6.0854012e+01  -5.8075233e+01  -5.6404476e+01  -5.5527363e+01  -5.5259747e+01  -5.5380585e+01  -5.5589645e+01  -5.5636093e+01  -5.5228405e+01  -5.4504040e+01  -5.3551403e+01  -5.2647137e+01  -5.1817780e+01  -5.1111038e+01  -5.0580151e+01  -4.9924629e+01  -4.9454208e+01  -4.8887043e+01  -4.8563164e+01  -4.8247318e+01  -4.8061241e+01  -4.7811676e+01  -4.7750992e+01  -4.7829712e+01  -4.8183296e+01  -4.8606998e+01  -4.9301006e+01  -5.0044933e+01  -5.0927597e+01  -5.1738445e+01  -5.2335323e+01  -5.2837780e+01  -5.3102600e+01  -5.3499897e+01  -5.3846600e+01  -5.4555473e+01  -5.5385788e+01  -5.6625076e+01  -5.8072205e+01  -5.9595993e+01  -6.0546471e+01  -6.0632030e+01  -6.0270531e+01  -6.0005531e+01  -6.0112385e+01  -6.0557171e+01  -6.1651699e+01  -6.2554710e+01  -6.3294468e+01  -6.1853325e+01  -5.9843060e+01  -5.7871750e+01  -5.6457924e+01  -5.5598808e+01
  -5.5921249e+01  -5.6166306e+01  -5.6334053e+01  -5.6308323e+01  -5.6041706e+01  -5.6031895e+01  -5.6122463e+01  -5.6458008e+01  -5.6894188e+01  -5.7576588e+01  -5.8496296e+01  -5.9932976e+01  -6.1986153e+01  -6.5400063e+01  -6.7974625e+01  -6.7097107e+01  -6.3547733e+01  -6.0724384e+01  -5.8859943e+01  -5.7280689e+01  -5.6765282e+01  -5.6545792e+01  -5.6785839e+01  -5.6914284e+01  -5.7170280e+01  -5.6615688e+01  -5.5799873e+01  -5.4503796e+01  -5.3306156e+01  -5.2194466e+01  -5.1288250e+01  -5.0440411e+01  -4.9610107e+01  -4.9044140e+01  -4.8616158e+01  -4.8294579e+01  -4.8057312e+01  -4.7872581e+01  -4.7781979e+01  -4.7749119e+01  -4.7813217e+01  -4.8061375e+01  -4.8401218e+01  -4.9021606e+01  -4.9848793e+01  -5.0960510e+01  -5.2326099e+01  -5.3674938e+01  -5.4979420e+01  -5.5694103e+01  -5.6307610e+01  -5.6251701e+01  -5.6580639e+01  -5.6881760e+01  -5.7629482e+01  -5.8543526e+01  -5.9875179e+01  -6.1182381e+01  -6.1802467e+01  -6.1393581e+01  -6.0810162e+01  -6.0265003e+01  -5.9870422e+01  -5.9463139e+01  -5.8804493e+01  -5.8239140e+01  -5.7432869e+01  -5.7131027e+01  -5.6635117e+01  -5.6359821e+01  -5.6208710e+01
  -5.5352005e+01  -5.5338711e+01  -5.5275826e+01  -5.5371151e+01  -5.5494396e+01  -5.5546909e+01  -5.5725025e+01  -5.6084618e+01  -5.6479874e+01  -5.6900631e+01  -5.7204494e+01  -5.8030682e+01  -5.8552307e+01  -5.9245430e+01  -5.9470367e+01  -6.0598869e+01  -6.1263790e+01  -6.1925747e+01  -6.1763481e+01  -6.0286022e+01  -5.9203754e+01  -5.8322334e+01  -5.7915455e+01  -5.7710682e+01  -5.7537239e+01  -5.7360516e+01  -5.6512871e+01  -5.5103504e+01  -5.3656738e+01  -5.2246300e+01  -5.0925842e+01  -4.9840801e+01  -4.8801609e+01  -4.8249924e+01  -4.7688835e+01  -4.7417774e+01  -4.7119858e+01  -4.7064026e+01  -4.6896038e+01  -4.6923031e+01  -4.6888321e+01  -4.7083851e+01  -4.7320534e+01  -4.7978668e+01  -4.8806038e+01  -5.0217876e+01  -5.1818520e+01  -5.3745262e+01  -5.5457493e+01  -5.7042633e+01  -5.7978256e+01  -5.8173538e+01  -5.8109257e+01  -5.8015434e+01  -5.8241051e+01  -5.8693413e+01  -5.9313271e+01  -6.0313160e+01  -6.1184574e+01  -6.2154541e+01  -6.2441845e+01  -6.1780750e+01  -6.0578930e+01  -5.8853962e+01  -5.7327625e+01  -5.6153122e+01  -5.5266457e+01  -5.4941841e+01  -5.4669544e+01  -5.4822937e+01  -5.5118832e+01
  -5.4725121e+01  -5.4905735e+01  -5.5080387e+01  -5.5260761e+01  -5.5309113e+01  -5.5274586e+01  -5.5053169e+01  -5.4860027e+01  -5.4512188e+01  -5.4502449e+01  -5.4209415e+01  -5.4382217e+01  -5.4439518e+01  -5.5239899e+01  -5.6071575e+01  -5.7775410e+01  -6.0187363e+01  -6.3458504e+01  -6.5344025e+01  -6.2516918e+01  -5.9687660e+01  -5.7867882e+01  -5.7046955e+01  -5.6912884e+01  -5.7049057e+01  -5.7078682e+01  -5.6686638e+01  -5.5424484e+01  -5.3699532e+01  -5.1880981e+01  -5.0274727e+01  -4.9005165e+01  -4.7849274e+01  -4.7124847e+01  -4.6439053e+01  -4.6082924e+01  -4.5841881e+01  -4.5855671e+01  -4.5798370e+01  -4.5838482e+01  -4.5886982e+01  -4.6047070e+01  -4.6294666e+01  -4.6817783e+01  -4.7569336e+01  -4.8692242e+01  -5.0063042e+01  -5.1785690e+01  -5.3468040e+01  -5.5242702e+01  -5.6579922e+01  -5.7460461e+01  -5.7571243e+01  -5.7353722e+01  -5.7131519e+01  -5.7269970e+01  -5.7359783e+01  -5.7874794e+01  -5.8335358e+01  -5.9637245e+01  -6.0978313e+01  -6.2222431e+01  -6.1637726e+01  -5.9773830e+01  -5.7865448e+01  -5.6387524e+01  -5.5343803e+01  -5.4534893e+01  -5.4084263e+01  -5.4070824e+01  -5.4427238e+01
  -5.5247955e+01  -5.5215611e+01  -5.5139736e+01  -5.4934017e+01  -5.4521679e+01  -5.4153065e+01  -5.3535789e+01  -5.2976990e+01  -5.2494926e+01  -5.2404625e+01  -5.2502174e+01  -5.2792885e+01  -5.3382717e+01  -5.4369400e+01  -5.5920498e+01  -5.8056015e+01  -6.1234970e+01  -6.4749107e+01  -6.4770660e+01  -6.1621777e+01  -5.9195747e+01  -5.7948383e+01  -5.7554585e+01  -5.7630665e+01  -5.8188530e+01  -5.8219299e+01  -5.7710815e+01  -5.6199165e+01  -5.4259731e+01  -5.2112652e+01  -5.0307346e+01  -4.8827641e+01  -4.7548595e+01  -4.6628830e+01  -4.6021877e+01  -4.5708424e+01  -4.5663895e+01  -4.5726288e+01  -4.5942696e+01  -4.6062035e+01  -4.6244114e+01  -4.6346603e+01  -4.6606239e+01  -4.6937622e+01  -4.7632133e+01  -4.8545605e+01  -4.9877182e+01  -5.1473690e+01  -5.3453857e+01  -5.5500179e+01  -5.7515957e+01  -5.8356270e+01  -5.8124470e+01  -5.7097252e+01  -5.6104794e+01  -5.5566502e+01  -5.5218716e+01  -5.5350075e+01  -5.5548012e+01  -5.6345390e+01  -5.7279846e+01  -5.8504795e+01  -5.8942101e+01  -5.8792229e+01  -5.7609077e+01  -5.6626904e+01  -5.5697372e+01  -5.5121540e+01  -5.4958260e+01  -5.5016869e+01  -5.5595711e+01
  -5.5883747e+01  -5.5248859e+01  -5.4255016e+01  -5.3517384e+01  -5.3058975e+01  -5.2743984e+01  -5.2400105e+01  -5.2224205e+01  -5.2244968e+01  -5.2314831e+01  -5.2827370e+01  -5.3465530e+01  -5.4642647e+01  -5.5879642e+01  -5.7532719e+01  -5.9129433e+01  -6.0516022e+01  -6.1535301e+01  -6.1225346e+01  -6.0615242e+01  -5.9932285e+01  -5.9378609e+01  -5.9133411e+01  -5.8985146e+01  -5.9058132e+01  -5.9007565e+01  -5.8414204e+01  -5.6834805e+01  -5.4874138e+01  -5.2742710e+01  -5.0836105e+01  -4.9205044e+01  -4.7956169e+01  -4.7067509e+01  -4.6592262e+01  -4.6328449e+01  -4.6424229e+01  -4.6584770e+01  -4.6958897e+01  -4.7160397e+01  -4.7457314e+01  -4.7539402e+01  -4.7765659e+01  -4.8027256e+01  -4.8676876e+01  -4.9484562e+01  -5.0693729e+01  -5.2193558e+01  -5.4079411e+01  -5.6391808e+01  -5.8993004e+01  -6.0527645e+01  -5.9647270e+01  -5.7457726e+01  -5.5489872e+01  -5.4290806e+01  -5.3664036e+01  -5.3734833e+01  -5.4072044e+01  -5.4850719e+01  -5.5683121e+01  -5.6689594e+01  -5.7020767e+01  -5.6741203e+01  -5.5867847e+01  -5.5131859e+01  -5.4609474e+01  -5.4570660e+01  -5.4799469e+01  -5.5448772e+01  -5.6405838e+01
  -5.4562107e+01  -5.3826363e+01  -5.3025524e+01  -5.2551994e+01  -5.2361984e+01  -5.2401283e+01  -5.2587036e+01  -5.2762329e+01  -5.3103645e+01  -5.3488079e+01  -5.4246502e+01  -5.4941757e+01  -5.5748978e+01  -5.6439709e+01  -5.6825981e+01  -5.7498829e+01  -5.8086964e+01  -5.9096531e+01  -6.0283035e+01  -6.1308678e+01  -6.1483028e+01  -6.0446033e+01  -5.9225712e+01  -5.8616673e+01  -5.8165676e+01  -5.8071068e+01  -5.7647934e+01  -5.6691887e+01  -5.5070358e+01  -5.3152699e+01  -5.1420189e+01  -4.9870964e+01  -4.8612988e+01  -4.7769108e+01  -4.7218254e+01  -4.6920395e+01  -4.6951900e+01  -4.7229763e+01  -4.7599129e+01  -4.7960499e+01  -4.8258705e+01  -4.8406624e+01  -4.8511406e+01  -4.8728310e+01  -4.9118568e+01  -4.9727993e+01  -5.0627651e+01  -5.1821655e+01  -5.3293518e+01  -5.5272957e+01  -5.7490028e+01  -5.9176594e+01  -5.8327797e+01  -5.6246662e+01  -5.4081329e+01  -5.2794231e+01  -5.1940861e+01  -5.1947128e+01  -5.2273087e+01  -5.3355225e+01  -5.4458275e+01  -5.5876827e+01  -5.6559986e+01  -5.6425911e+01  -5.5820999e+01  -5.4886040e+01  -5.4127888e+01  -5.3716309e+01  -5.3703159e+01  -5.4210548e+01  -5.5151325e+01
  -5.3862156e+01  -5.3446468e+01  -5.3259666e+01  -5.3145920e+01  -5.3281864e+01  -5.3449253e+01  -5.3798508e+01  -5.3897476e+01  -5.3975494e+01  -5.4091095e+01  -5.4265118e+01  -5.4419029e+01  -5.4516914e+01  -5.4824387e+01  -5.5177212e+01  -5.6089767e+01  -5.7424160e+01  -5.8941425e+01  -6.0680439e+01  -6.1535240e+01  -6.0484547e+01  -5.9090050e+01  -5.8026321e+01  -5.7521263e+01  -5.7259834e+01  -5.7216099e+01  -5.7213078e+01  -5.6665524e+01  -5.5564304e+01  -5.3733044e+01  -5.2092003e+01  -5.0424206e+01  -4.9090946e+01  -4.8075840e+01  -4.7423435e+01  -4.7021481e+01  -4.7003193e+01  -4.7192131e+01  -4.7678288e+01  -4.8144630e+01  -4.8702473e+01  -4.8955727e+01  -4.9245289e+01  -4.9356007e+01  -4.9701878e+01  -5.0161106e+01  -5.1006859e+01  -5.1987125e+01  -5.3432232e+01  -5.5122890e+01  -5.6847099e+01  -5.7214561e+01  -5.5690067e+01  -5.3738930e+01  -5.1986649e+01  -5.0899124e+01  -5.0087528e+01  -4.9873791e+01  -4.9968727e+01  -5.0830917e+01  -5.1888874e+01  -5.3571278e+01  -5.5153873e+01  -5.6679760e+01  -5.7333340e+01  -5.7013165e+01  -5.6300850e+01  -5.5303078e+01  -5.4896713e+01  -5.4746689e+01  -5.5402378e+01
  -5.4724167e+01  -5.4709106e+01  -5.4839188e+01  -5.4470734e+01  -5.4071194e+01  -5.3635933e+01  -5.3278172e+01  -5.3162411e+01  -5.2882721e+01  -5.2814014e+01  -5.2731148e+01  -5.3006512e+01  -5.3410038e+01  -5.3959587e+01  -5.4913361e+01  -5.6147942e+01  -5.7444252e+01  -5.8695602e+01  -5.9179985e+01  -5.9150959e+01  -5.8591404e+01  -5.8202171e+01  -5.8039860e+01  -5.7840771e+01  -5.8176403e+01  -5.8396568e+01  -5.8783749e+01  -5.8425991e+01  -5.7541058e+01  -5.5625317e+01  -5.3815529e+01  -5.1899277e+01  -5.0545219e+01  -4.9374138e+01  -4.8756676e+01  -4.8239223e+01  -4.8324413e+01  -4.8506382e+01  -4.9369888e+01  -4.9994236e+01  -5.1049332e+01  -5.1390865e+01  -5.2051830e+01  -5.1962929e+01  -5.2436985e+01  -5.2482937e+01  -5.3302097e+01  -5.4119873e+01  -5.5772659e+01  -5.7134212e+01  -5.8029335e+01  -5.6747349e+01  -5.4388283e+01  -5.2304878e+01  -5.0666328e+01  -4.9648682e+01  -4.8875839e+01  -4.8535400e+01  -4.8469547e+01  -4.8941120e+01  -4.9576767e+01  -5.0851849e+01  -5.2171162e+01  -5.4119804e+01  -5.5672531e+01  -5.7253441e+01  -5.7995148e+01  -5.8085052e+01  -5.7850010e+01  -5.7291851e+01  -5.7621490e+01
  -5.6211514e+01  -5.5625450e+01  -5.4916306e+01  -5.3932961e+01  -5.2972980e+01  -5.2400837e+01  -5.1982357e+01  -5.1871006e+01  -5.1728535e+01  -5.1802658e+01  -5.2063850e+01  -5.2601646e+01  -5.3404823e+01  -5.4252369e+01  -5.5011227e+01  -5.5723244e+01  -5.6317974e+01  -5.6949627e+01  -5.7328987e+01  -5.7810154e+01  -5.8501286e+01  -5.9325058e+01  -6.0156254e+01  -6.0247330e+01  -6.0463619e+01  -6.0126163e+01  -5.9936852e+01  -5.9802925e+01  -5.9351963e+01  -5.8071747e+01  -5.6276264e+01  -5.4351639e+01  -5.2892368e+01  -5.1650780e+01  -5.1027245e+01  -5.0595287e+01  -5.0818638e+01  -5.1205830e+01  -5.2157768e+01  -5.3153522e+01  -5.4396374e+01  -5.5272991e+01  -5.5884586e+01  -5.6002144e+01  -5.6076073e+01  -5.5887081e+01  -5.6256325e+01  -5.7081238e+01  -5.8677063e+01  -6.0493095e+01  -6.1032551e+01  -5.8300373e+01  -5.5204693e+01  -5.2570358e+01  -5.0702446e+01  -4.9389294e+01  -4.8588470e+01  -4.8106232e+01  -4.7906689e+01  -4.8014538e+01  -4.8375729e+01  -4.9171413e+01  -5.0181419e+01  -5.1677128e+01  -5.3242352e+01  -5.4988560e+01  -5.6156769e+01  -5.7399254e+01  -5.8396271e+01  -5.9473991e+01  -6.0409527e+01
  -5.5639889e+01  -5.4587746e+01  -5.3400208e+01  -5.2563641e+01  -5.1780453e+01  -5.1373436e+01  -5.1176743e+01  -5.1117363e+01  -5.1163284e+01  -5.1394581e+01  -5.1885448e+01  -5.2504982e+01  -5.3064842e+01  -5.3580723e+01  -5.3748337e+01  -5.4221653e+01  -5.4898384e+01  -5.5762062e+01  -5.6961983e+01  -5.8635403e+01  -6.0900150e+01  -6.2319500e+01  -6.1908085e+01  -6.0519806e+01  -5.8901974e+01  -5.8173874e+01  -5.7857075e+01  -5.7946312e+01  -5.7873501e+01  -5.7493553e+01  -5.6504025e+01  -5.5299946e+01  -5.4094036e+01  -5.3157478e+01  -5.2480488e+01  -5.1936436e+01  -5.1873032e+01  -5.2138340e+01  -5.2720623e+01  -5.3546425e+01  -5.4546165e+01  -5.5369606e+01  -5.5733078e+01  -5.5913197e+01  -5.5773087e+01  -5.5959190e+01  -5.6163597e+01  -5.6745281e+01  -5.7629234e+01  -5.9162525e+01  -5.9950306e+01  -5.8920998e+01  -5.6127232e+01  -5.3542866e+01  -5.1447704e+01  -4.9928555e+01  -4.9016647e+01  -4.8467636e+01  -4.8223053e+01  -4.8173420e+01  -4.8429153e+01  -4.8969463e+01  -4.9801960e+01  -5.0911583e+01  -5.2290146e+01  -5.3686344e+01  -5.4697945e+01  -5.5356335e+01  -5.5852509e+01  -5.6708420e+01  -5.7251095e+01
  -5.3483467e+01  -5.2792934e+01  -5.2130234e+01  -5.1616604e+01  -5.1254925e+01  -5.0888187e+01  -5.0699223e+01  -5.0667591e+01  -5.0762024e+01  -5.0870316e+01  -5.1118973e+01  -5.1500797e+01  -5.1835495e+01  -5.2194687e+01  -5.2763134e+01  -5.3757595e+01  -5.5043602e+01  -5.6556725e+01  -5.8475945e+01  -6.0551880e+01  -6.1428749e+01  -6.0809380e+01  -5.9278030e+01  -5.8125381e+01  -5.7474270e+01  -5.7315735e+01  -5.7499027e+01  -5.7460220e+01  -5.7244549e+01  -5.6843292e+01  -5.6357830e+01  -5.5562302e+01  -5.4610588e+01  -5.3707348e+01  -5.2920277e+01  -5.2270802e+01  -5.2127861e+01  -5.2482838e+01  -5.3192719e+01  -5.3860134e+01  -5.4597549e+01  -5.5109482e+01  -5.5288960e+01  -5.5166088e+01  -5.5041355e+01  -5.5143360e+01  -5.5493168e+01  -5.6055428e+01  -5.6769688e+01  -5.7327988e+01  -5.7253628e+01  -5.6285042e+01  -5.4617836e+01  -5.2988239e+01  -5.1515694e+01  -5.0363384e+01  -4.9573360e+01  -4.9024982e+01  -4.8790394e+01  -4.8732609e+01  -4.9015732e+01  -4.9564972e+01  -5.0503300e+01  -5.1572994e+01  -5.3000626e+01  -5.4239666e+01  -5.5154190e+01  -5.5175838e+01  -5.4814049e+01  -5.4519573e+01  -5.4535439e+01
  -5.3431488e+01  -5.2872948e+01  -5.2516346e+01  -5.1995319e+01  -5.1523308e+01  -5.0988518e+01  -5.0562794e+01  -5.0398052e+01  -5.0218285e+01  -5.0316643e+01  -5.0411320e+01  -5.0674541e+01  -5.1024750e+01  -5.1759174e+01  -5.2788548e+01  -5.4050541e+01  -5.5346729e+01  -5.6699810e+01  -5.7893944e+01  -5.8853790e+01  -5.8949512e+01  -5.8874184e+01  -5.8910786e+01  -5.8888988e+01  -5.9345360e+01  -5.9433914e+01  -5.9928635e+01  -5.9861065e+01  -5.9873001e+01  -5.9088902e+01  -5.8297722e+01  -5.7103329e+01  -5.6067802e+01  -5.4971516e+01  -5.4246460e+01  -5.3663940e+01  -5.3691002e+01  -5.3737507e+01  -5.4339249e+01  -5.4970871e+01  -5.5751675e+01  -5.6103336e+01  -5.6063934e+01  -5.5548969e+01  -5.5156174e+01  -5.5130867e+01  -5.5654591e+01  -5.6624554e+01  -5.7627823e+01  -5.7905716e+01  -5.7351856e+01  -5.6012451e+01  -5.4656670e+01  -5.3359894e+01  -5.2443329e+01  -5.1487022e+01  -5.0877716e+01  -5.0194283e+01  -4.9972305e+01  -4.9855228e+01  -5.0200191e+01  -5.0758892e+01  -5.1840992e+01  -5.3028198e+01  -5.4468811e+01  -5.5650394e+01  -5.6443245e+01  -5.6364708e+01  -5.5733841e+01  -5.4843277e+01  -5.4434841e+01
  -5.3584290e+01  -5.3055035e+01  -5.2435242e+01  -5.1843472e+01  -5.1145134e+01  -5.0498142e+01  -4.9992065e+01  -4.9770786e+01  -4.9720974e+01  -4.9825798e+01  -5.0028095e+01  -5.0240025e+01  -5.0783051e+01  -5.1622829e+01  -5.2522575e+01  -5.3398018e+01  -5.4064129e+01  -5.5060158e+01  -5.6131332e+01  -5.7446716e+01  -5.8796295e+01  -6.0396385e+01  -6.2506714e+01  -6.3430416e+01  -6.4457214e+01  -6.4326286e+01  -6.4633614e+01  -6.4119278e+01  -6.3406418e+01  -6.1574902e+01  -6.0023464e+01  -5.8741161e+01  -5.7743652e+01  -5.6801735e+01  -5.6212978e+01  -5.5719036e+01  -5.5537968e+01  -5.5385052e+01  -5.5795906e+01  -5.6398643e+01  -5.6689480e+01  -5.6262119e+01  -5.5202026e+01  -5.4341671e+01  -5.3530567e+01  -5.3549107e+01  -5.3921391e+01  -5.5120304e+01  -5.6274189e+01  -5.7441257e+01  -5.7515408e+01  -5.7083134e+01  -5.6209427e+01  -5.5436588e+01  -5.4878815e+01  -5.4218121e+01  -5.3863602e+01  -5.3050037e+01  -5.2689331e+01  -5.2221436e+01  -5.2406212e+01  -5.2741756e+01  -5.3799637e+01  -5.4786781e+01  -5.5778542e+01  -5.6103310e+01  -5.6050163e+01  -5.5820580e+01  -5.5337532e+01  -5.4807491e+01  -5.4302082e+01
  -5.3133720e+01  -5.2579369e+01  -5.1949631e+01  -5.1340588e+01  -5.0896545e+01  -5.0318405e+01  -4.9944141e+01  -4.9753071e+01  -4.9788918e+01  -4.9747551e+01  -4.9705299e+01  -4.9903790e+01  -5.0374405e+01  -5.0853828e+01  -5.1374531e+01  -5.2028778e+01  -5.2781872e+01  -5.4060612e+01  -5.5823578e+01  -5.8035259e+01  -6.1254047e+01  -6.5466042e+01  -7.2994179e+01  -7.1672821e+01  -6.7282112e+01  -6.5307396e+01  -6.3866497e+01  -6.3307587e+01  -6.2901024e+01  -6.2491295e+01  -6.1581932e+01  -6.0290176e+01  -5.9124802e+01  -5.8082855e+01  -5.7122299e+01  -5.6390865e+01  -5.5919842e+01  -5.5838688e+01  -5.5623882e+01  -5.5379097e+01  -5.4322109e+01  -5.3286209e+01  -5.2045681e+01  -5.1441391e+01  -5.0878376e+01  -5.1016708e+01  -5.1215542e+01  -5.1991776e+01  -5.2518578e+01  -5.3415695e+01  -5.3713123e+01  -5.4442005e+01  -5.4827072e+01  -5.5720608e+01  -5.6654510e+01  -5.7643803e+01  -5.8723312e+01  -5.8436516e+01  -5.8142944e+01  -5.6991795e+01  -5.7138176e+01  -5.6983601e+01  -5.8024158e+01  -5.8278370e+01  -5.8158707e+01  -5.6869797e+01  -5.5512180e+01  -5.4526203e+01  -5.3863354e+01  -5.3602043e+01  -5.3332287e+01
  -5.2480888e+01  -5.2232193e+01  -5.1917969e+01  -5.1519981e+01  -5.1083092e+01  -5.0605423e+01  -5.0123676e+01  -4.9804199e+01  -4.9413101e+01  -4.9234810e+01  -4.9129395e+01  -4.9265400e+01  -4.9562000e+01  -5.0089725e+01  -5.0713890e+01  -5.1637691e+01  -5.2965500e+01  -5.4749123e+01  -5.7477676e+01  -6.0874031e+01  -6.6960335e+01  -8.0808792e+01  -7.1786369e+01  -6.6427628e+01  -6.3383091e+01  -6.2002728e+01  -6.1529453e+01  -6.1503841e+01  -6.1754986e+01  -6.2278881e+01  -6.2312984e+01  -6.1372147e+01  -5.9435383e+01  -5.7852859e+01  -5.6355713e+01  -5.5388672e+01  -5.4831596e+01  -5.4560989e+01  -5.4037724e+01  -5.3387039e+01  -5.2520901e+01  -5.1580936e+01  -5.0519566e+01  -4.9771370e+01  -4.9305534e+01  -4.9286304e+01  -4.9443008e+01  -4.9809273e+01  -5.0114868e+01  -5.0537296e+01  -5.0822262e+01  -5.1420006e+01  -5.2068935e+01  -5.3273346e+01  -5.4704296e+01  -5.6927982e+01  -5.9589985e+01  -6.3255257e+01  -6.7297211e+01  -6.9564499e+01  -7.2228386e+01  -6.8781021e+01  -6.5355209e+01  -6.1667168e+01  -5.8710018e+01  -5.6488060e+01  -5.4576797e+01  -5.3326595e+01  -5.2428028e+01  -5.2061344e+01  -5.1889343e+01
  -5.1738518e+01  -5.1651009e+01  -5.1405430e+01  -5.1081310e+01  -5.0608120e+01  -5.0115784e+01  -4.9716106e+01  -4.9319099e+01  -4.9059898e+01  -4.8944080e+01  -4.9073345e+01  -4.9248882e+01  -4.9777195e+01  -5.0441769e+01  -5.1563534e+01  -5.2964752e+01  -5.5201962e+01  -5.7612820e+01  -6.1462742e+01  -6.6806885e+01  -8.0611107e+01  -7.3435120e+01  -6.7284920e+01  -6.4335350e+01  -6.2359009e+01  -6.0738312e+01  -5.9522419e+01  -5.9303173e+01  -5.9417339e+01  -6.0279152e+01  -6.0714378e+01  -6.0366680e+01  -5.8725441e+01  -5.7062050e+01  -5.5645538e+01  -5.4692131e+01  -5.4277481e+01  -5.4043987e+01  -5.3977318e+01  -5.3541512e+01  -5.2858788e+01  -5.1717388e+01  -5.0621281e+01  -4.9618561e+01  -4.9107029e+01  -4.8998417e+01  -4.9271767e+01  -4.9573517e+01  -4.9942501e+01  -5.0191616e+01  -5.0598251e+01  -5.0860680e+01  -5.1395828e+01  -5.2177624e+01  -5.3487694e+01  -5.5277210e+01  -5.7627235e+01  -6.0081108e+01  -6.2492462e+01  -6.4590576e+01  -6.4408783e+01  -6.3240295e+01  -6.0427608e+01  -5.8303726e+01  -5.6239761e+01  -5.4801971e+01  -5.3522560e+01  -5.2584324e+01  -5.1892109e+01  -5.1561066e+01  -5.1430462e+01
  -5.1760662e+01  -5.1563015e+01  -5.1280346e+01  -5.0947605e+01  -5.0666962e+01  -5.0270588e+01  -5.0075890e+01  -4.9890491e+01  -4.9975269e+01  -5.0022747e+01  -5.0468582e+01  -5.0863979e+01  -5.1765053e+01  -5.2535927e+01  -5.4106575e+01  -5.6004135e+01  -5.8577465e+01  -6.1401917e+01  -6.5357300e+01  -7.1664215e+01  -8.2856079e+01  -7.1701317e+01  -6.5201675e+01  -6.1367889e+01  -5.8107380e+01  -5.6372860e+01  -5.5087074e+01  -5.5087036e+01  -5.5152855e+01  -5.6066879e+01  -5.6485691e+01  -5.7141857e+01  -5.6626038e+01  -5.6252235e+01  -5.5525436e+01  -5.5209930e+01  -5.4821674e+01  -5.4731651e+01  -5.4433685e+01  -5.3993484e+01  -5.2771446e+01  -5.1506535e+01  -5.0105179e+01  -4.9207729e+01  -4.8567036e+01  -4.8621452e+01  -4.9020355e+01  -4.9801952e+01  -5.0490837e+01  -5.1123291e+01  -5.1525658e+01  -5.1876976e+01  -5.2445839e+01  -5.3407467e+01  -5.4838711e+01  -5.6644390e+01  -5.8477013e+01  -6.0118717e+01  -6.0860630e+01  -6.1135410e+01  -6.0061745e+01  -5.8824085e+01  -5.7192810e+01  -5.5869987e+01  -5.4639545e+01  -5.3787083e+01  -5.3167526e+01  -5.2799587e+01  -5.2663746e+01  -5.2513302e+01  -5.2648632e+01
  -5.1091320e+01  -5.0998348e+01  -5.1132969e+01  -5.1229343e+01  -5.1480705e+01  -5.1599419e+01  -5.1997208e+01  -5.2205620e+01  -5.2635448e+01  -5.2898952e+01  -5.3795849e+01  -5.4336163e+01  -5.5417164e+01  -5.6248512e+01  -5.7972576e+01  -5.9506824e+01  -6.1314911e+01  -6.3159943e+01  -6.5662369e+01  -6.7880600e+01  -6.5097931e+01  -6.1579998e+01  -5.7796406e+01  -5.5438961e+01  -5.3137676e+01  -5.1980244e+01  -5.1016926e+01  -5.0974556e+01  -5.1117180e+01  -5.1859013e+01  -5.2200630e+01  -5.2679928e+01  -5.2186123e+01  -5.2146297e+01  -5.1638313e+01  -5.1729099e+01  -5.1313244e+01  -5.1406055e+01  -5.0890804e+01  -5.0560867e+01  -4.9458168e+01  -4.8655117e+01  -4.7516788e+01  -4.6968624e+01  -4.6537148e+01  -4.6794605e+01  -4.7283859e+01  -4.8215412e+01  -4.8962177e+01  -4.9690590e+01  -4.9881416e+01  -5.0343830e+01  -5.0556545e+01  -5.1299240e+01  -5.1822231e+01  -5.2885406e+01  -5.3221001e+01  -5.4202538e+01  -5.4388168e+01  -5.5243324e+01  -5.5054512e+01  -5.5021297e+01  -5.4218136e+01  -5.3684578e+01  -5.3016502e+01  -5.2849083e+01  -5.2764046e+01  -5.3118927e+01  -5.3481384e+01  -5.3779495e+01  -5.4136860e+01
  -5.1080410e+01  -5.1232082e+01  -5.1888378e+01  -5.2658630e+01  -5.3940861e+01  -5.4933262e+01  -5.6480034e+01  -5.7112476e+01  -5.8334328e+01  -5.8640968e+01  -5.9480900e+01  -5.9513390e+01  -6.0060993e+01  -6.0080711e+01  -6.0486546e+01  -6.0860291e+01  -6.1646706e+01  -6.2543098e+01  -6.1784542e+01  -6.0045845e+01  -5.7083183e+01  -5.5104343e+01  -5.2959122e+01  -5.1331360e+01  -4.9801533e+01  -4.8925312e+01  -4.8305950e+01  -4.8384811e+01  -4.8711277e+01  -4.9280369e+01  -4.9457165e+01  -4.9475681e+01  -4.8869583e+01  -4.8674961e+01  -4.8261570e+01  -4.8162819e+01  -4.7920647e+01  -4.7962551e+01  -4.7585323e+01  -4.7282188e+01  -4.6554878e+01  -4.6031212e+01  -4.5389603e+01  -4.5161835e+01  -4.5124779e+01  -4.5543537e+01  -4.6204945e+01  -4.7057213e+01  -4.7778419e+01  -4.8178188e+01  -4.8193264e+01  -4.8166290e+01  -4.8015732e+01  -4.8107346e+01  -4.8109127e+01  -4.8448288e+01  -4.8488453e+01  -4.8919559e+01  -4.9092304e+01  -4.9788074e+01  -4.9992352e+01  -5.0404999e+01  -5.0316341e+01  -5.0502895e+01  -5.0452187e+01  -5.0957958e+01  -5.1474480e+01  -5.2333023e+01  -5.3180550e+01  -5.4017841e+01  -5.4666557e+01
  -5.1865631e+01  -5.2515396e+01  -5.3738331e+01  -5.5130592e+01  -5.7158318e+01  -5.9181633e+01  -6.1620689e+01  -6.3893734e+01  -6.5818535e+01  -6.6092064e+01  -6.5650978e+01  -6.4074394e+01  -6.2489048e+01  -6.0897980e+01  -5.9629658e+01  -5.9097916e+01  -5.8147163e+01  -5.7366432e+01  -5.5578278e+01  -5.4296631e+01  -5.2591019e+01  -5.1402260e+01  -5.0026779e+01  -4.8839931e+01  -4.7635090e+01  -4.7018890e+01  -4.6661461e+01  -4.6765659e+01  -4.6915413e+01  -4.7285137e+01  -4.7242043e+01  -4.7095467e+01  -4.6505524e+01  -4.6285683e+01  -4.5867115e+01  -4.5778423e+01  -4.5487656e+01  -4.5490223e+01  -4.5189556e+01  -4.5012474e+01  -4.4556808e+01  -4.4268051e+01  -4.3905857e+01  -4.3955917e+01  -4.4219059e+01  -4.4944904e+01  -4.5841881e+01  -4.6876656e+01  -4.7778767e+01  -4.8231445e+01  -4.8163662e+01  -4.7712711e+01  -4.7184906e+01  -4.6750885e+01  -4.6297829e+01  -4.6092525e+01  -4.5823021e+01  -4.5933060e+01  -4.6024128e+01  -4.6500099e+01  -4.6793022e+01  -4.7258911e+01  -4.7405922e+01  -4.7811893e+01  -4.8153343e+01  -4.9016640e+01  -5.0076324e+01  -5.1484398e+01  -5.2951939e+01  -5.4287556e+01  -5.5351028e+01
  -5.2843708e+01  -5.3455032e+01  -5.4327797e+01  -5.5208740e+01  -5.6246582e+01  -5.8052715e+01  -6.0677971e+01  -6.4839989e+01  -7.2851463e+01  -7.7403542e+01  -6.5721146e+01  -6.1469059e+01  -5.8214512e+01  -5.6514835e+01  -5.4890789e+01  -5.4096275e+01  -5.3045712e+01  -5.2433300e+01  -5.1298420e+01  -5.0499317e+01  -4.9482487e+01  -4.8816608e+01  -4.7750454e+01  -4.6915749e+01  -4.6013309e+01  -4.5491234e+01  -4.5124542e+01  -4.5127083e+01  -4.5149822e+01  -4.5280949e+01  -4.5099625e+01  -4.4984947e+01  -4.4361633e+01  -4.4108154e+01  -4.3677490e+01  -4.3479797e+01  -4.3126343e+01  -4.3017132e+01  -4.2701870e+01  -4.2564270e+01  -4.2197601e+01  -4.2113140e+01  -4.1964191e+01  -4.2314407e+01  -4.2915901e+01  -4.3940331e+01  -4.5189682e+01  -4.6556202e+01  -4.7651009e+01  -4.8332756e+01  -4.8296810e+01  -4.7725491e+01  -4.6768063e+01  -4.5887161e+01  -4.5005619e+01  -4.4466881e+01  -4.4038895e+01  -4.3969997e+01  -4.3916553e+01  -4.4295784e+01  -4.4613201e+01  -4.5115303e+01  -4.5444366e+01  -4.5952114e+01  -4.6547417e+01  -4.7658794e+01  -4.9150627e+01  -5.1114315e+01  -5.3204975e+01  -5.5336945e+01  -5.7521347e+01
  -5.2543339e+01  -5.2740768e+01  -5.3074181e+01  -5.3874332e+01  -5.5121368e+01  -5.7433651e+01  -6.1406788e+01  -6.7606926e+01  -6.6948898e+01  -6.1450554e+01  -5.7041237e+01  -5.4814529e+01  -5.2696499e+01  -5.1609108e+01  -5.0423866e+01  -4.9991650e+01  -4.9239212e+01  -4.8824833e+01  -4.8017189e+01  -4.7605690e+01  -4.6886608e+01  -4.6542854e+01  -4.5869846e+01  -4.5252552e+01  -4.4622566e+01  -4.4142059e+01  -4.3811111e+01  -4.3776897e+01  -4.3786392e+01  -4.3814514e+01  -4.3610329e+01  -4.3390270e+01  -4.2869713e+01  -4.2576427e+01  -4.2089371e+01  -4.1721333e+01  -4.1185532e+01  -4.0886997e+01  -4.0467957e+01  -4.0331982e+01  -3.9996643e+01  -4.0046459e+01  -4.0060310e+01  -4.0620579e+01  -4.1310234e+01  -4.2553120e+01  -4.3858833e+01  -4.5285446e+01  -4.6213848e+01  -4.6882011e+01  -4.6806629e+01  -4.6489204e+01  -4.5562500e+01  -4.4677662e+01  -4.3694847e+01  -4.3030140e+01  -4.2400215e+01  -4.2233681e+01  -4.2135284e+01  -4.2513737e+01  -4.2882339e+01  -4.3492664e+01  -4.4004364e+01  -4.4738827e+01  -4.5434959e+01  -4.6663857e+01  -4.8288651e+01  -5.0533573e+01  -5.3151020e+01  -5.6263676e+01  -6.0275471e+01
  -5.1467915e+01  -5.1667385e+01  -5.2326588e+01  -5.3508465e+01  -5.5523491e+01  -5.8232964e+01  -6.0947609e+01  -6.0679569e+01  -5.7027538e+01  -5.4268528e+01  -5.1720097e+01  -5.0207901e+01  -4.8744259e+01  -4.7939907e+01  -4.7138950e+01  -4.6902309e+01  -4.6297638e+01  -4.6053734e+01  -4.5571602e+01  -4.5362312e+01  -4.5014397e+01  -4.4877930e+01  -4.4567574e+01  -4.4213726e+01  -4.3653225e+01  -4.3325577e+01  -4.3052994e+01  -4.2957417e+01  -4.2881897e+01  -4.2882919e+01  -4.2697948e+01  -4.2481319e+01  -4.1987606e+01  -4.1504478e+01  -4.0758175e+01  -4.0128387e+01  -3.9382893e+01  -3.8939552e+01  -3.8480701e+01  -3.8295361e+01  -3.8050659e+01  -3.8106930e+01  -3.8233578e+01  -3.8832489e+01  -3.9658680e+01  -4.0964611e+01  -4.2231030e+01  -4.3518860e+01  -4.4299889e+01  -4.4809937e+01  -4.4754276e+01  -4.4554836e+01  -4.3848145e+01  -4.3097599e+01  -4.2129848e+01  -4.1447124e+01  -4.0783230e+01  -4.0568699e+01  -4.0509853e+01  -4.0862110e+01  -4.1256748e+01  -4.1970757e+01  -4.2626999e+01  -4.3520325e+01  -4.4407539e+01  -4.5699329e+01  -4.7357494e+01  -4.9727509e+01  -5.2671883e+01  -5.6459572e+01  -6.1494183e+01
  -5.0921310e+01  -5.1467598e+01  -5.2591286e+01  -5.3968746e+01  -5.5786259e+01  -5.7118931e+01  -5.6413929e+01  -5.4775517e+01  -5.2187382e+01  -5.0300179e+01  -4.8464039e+01  -4.7319328e+01  -4.6005611e+01  -4.5366707e+01  -4.4769302e+01  -4.4524940e+01  -4.4153782e+01  -4.4066387e+01  -4.3802845e+01  -4.3763103e+01  -4.3642368e+01  -4.3728195e+01  -4.3610321e+01  -4.3431080e+01  -4.3024567e+01  -4.2640400e+01  -4.2353031e+01  -4.2224117e+01  -4.2130695e+01  -4.2125938e+01  -4.2016289e+01  -4.1791897e+01  -4.1003529e+01  -4.0262741e+01  -3.9252056e+01  -3.8467968e+01  -3.7674633e+01  -3.7281609e+01  -3.6849655e+01  -3.6735168e+01  -3.6523232e+01  -3.6626926e+01  -3.6820770e+01  -3.7489418e+01  -3.8429195e+01  -3.9790504e+01  -4.1169071e+01  -4.2388626e+01  -4.3145069e+01  -4.3491413e+01  -4.3431122e+01  -4.3165363e+01  -4.2489037e+01  -4.1741856e+01  -4.0813808e+01  -4.0115818e+01  -3.9494011e+01  -3.9197800e+01  -3.9105522e+01  -3.9426456e+01  -3.9831047e+01  -4.0570770e+01  -4.1257576e+01  -4.2213722e+01  -4.3177071e+01  -4.4605247e+01  -4.6290306e+01  -4.8721737e+01  -5.1590019e+01  -5.5346237e+01  -5.9961773e+01
  -5.0569515e+01  -5.1402092e+01  -5.2629871e+01  -5.3987228e+01  -5.4940720e+01  -5.4821964e+01  -5.3387810e+01  -5.1688328e+01  -4.9738373e+01  -4.8144951e+01  -4.6495518e+01  -4.5167961e+01  -4.4108292e+01  -4.3467350e+01  -4.2960064e+01  -4.2789452e+01  -4.2601330e+01  -4.2578552e+01  -4.2575016e+01  -4.2781311e+01  -4.2762001e+01  -4.2943943e+01  -4.2958469e+01  -4.2800697e+01  -4.2430843e+01  -4.2064419e+01  -4.1748112e+01  -4.1639889e+01  -4.1690742e+01  -4.1627922e+01  -4.1460484e+01  -4.1070637e+01  -4.0126251e+01  -3.9152119e+01  -3.8044018e+01  -3.7146526e+01  -3.6390076e+01  -3.5990936e+01  -3.5712788e+01  -3.5624752e+01  -3.5551899e+01  -3.5650421e+01  -3.5863842e+01  -3.6512085e+01  -3.7428612e+01  -3.8833485e+01  -4.0316551e+01  -4.1681587e+01  -4.2432365e+01  -4.2781345e+01  -4.2741238e+01  -4.2477741e+01  -4.1837360e+01  -4.1094669e+01  -4.0201870e+01  -3.9414330e+01  -3.8725872e+01  -3.8339569e+01  -3.8154808e+01  -3.8361935e+01  -3.8746796e+01  -3.9385517e+01  -4.0105431e+01  -4.1025551e+01  -4.2066830e+01  -4.3457962e+01  -4.5078491e+01  -4.7252499e+01  -4.9838093e+01  -5.3001808e+01  -5.6643177e+01
  -5.0423096e+01  -5.1242172e+01  -5.2227871e+01  -5.3225208e+01  -5.3831139e+01  -5.3258659e+01  -5.1534412e+01  -4.9673080e+01  -4.7673790e+01  -4.6116360e+01  -4.4525887e+01  -4.3421768e+01  -4.2509155e+01  -4.2003044e+01  -4.1639908e+01  -4.1619732e+01  -4.1499214e+01  -4.1682636e+01  -4.1848068e+01  -4.2076733e+01  -4.2158920e+01  -4.2274261e+01  -4.2294933e+01  -4.2050938e+01  -4.1634918e+01  -4.1344059e+01  -4.1039391e+01  -4.0967903e+01  -4.0863895e+01  -4.0838673e+01  -4.0559578e+01  -4.0046722e+01  -3.8979183e+01  -3.7922955e+01  -3.6681896e+01  -3.5810158e+01  -3.5026207e+01  -3.4704422e+01  -3.4488293e+01  -3.4502563e+01  -3.4438663e+01  -3.4538471e+01  -3.4691364e+01  -3.5279850e+01  -3.6137188e+01  -3.7526047e+01  -3.8954800e+01  -4.0342072e+01  -4.1148933e+01  -4.1625877e+01  -4.1585728e+01  -4.1439980e+01  -4.0978920e+01  -4.0432762e+01  -3.9605145e+01  -3.8909492e+01  -3.8223473e+01  -3.7824909e+01  -3.7636246e+01  -3.7740608e+01  -3.8041264e+01  -3.8608196e+01  -3.9271408e+01  -4.0170879e+01  -4.1185596e+01  -4.2505486e+01  -4.4057972e+01  -4.6040886e+01  -4.8268299e+01  -5.0928242e+01  -5.3975384e+01
  -4.9828838e+01  -5.0570351e+01  -5.1497910e+01  -5.2413643e+01  -5.2831120e+01  -5.1957043e+01  -4.9899967e+01  -4.7986710e+01  -4.6043892e+01  -4.4595284e+01  -4.3239258e+01  -4.2320618e+01  -4.1510929e+01  -4.1130562e+01  -4.0929142e+01  -4.0895519e+01  -4.0934574e+01  -4.1154469e+01  -4.1290646e+01  -4.1449314e+01  -4.1415966e+01  -4.1410969e+01  -4.1189823e+01  -4.0955963e+01  -4.0564220e+01  -4.0324692e+01  -4.0028069e+01  -3.9951096e+01  -3.9839554e+01  -3.9750717e+01  -3.9351727e+01  -3.8837051e+01  -3.7576359e+01  -3.6493717e+01  -3.5240959e+01  -3.4338860e+01  -3.3616798e+01  -3.3366356e+01  -3.3193165e+01  -3.3294044e+01  -3.3240993e+01  -3.3373951e+01  -3.3494072e+01  -3.4020782e+01  -3.4783092e+01  -3.5995514e+01  -3.7296585e+01  -3.8642307e+01  -3.9458702e+01  -3.9968761e+01  -4.0014374e+01  -4.0032990e+01  -3.9765369e+01  -3.9451275e+01  -3.8834007e+01  -3.8333927e+01  -3.7808510e+01  -3.7478645e+01  -3.7312199e+01  -3.7428158e+01  -3.7717838e+01  -3.8233650e+01  -3.8866924e+01  -3.9696102e+01  -4.0660450e+01  -4.1927490e+01  -4.3433601e+01  -4.5298439e+01  -4.7321163e+01  -4.9642036e+01  -5.2406315e+01
  -4.9373245e+01  -5.0136757e+01  -5.1180790e+01  -5.2125553e+01  -5.1975338e+01  -5.0524822e+01  -4.8396664e+01  -4.6662350e+01  -4.5018902e+01  -4.3805115e+01  -4.2585587e+01  -4.1664776e+01  -4.0968216e+01  -4.0614136e+01  -4.0403103e+01  -4.0381180e+01  -4.0402634e+01  -4.0546654e+01  -4.0631813e+01  -4.0817257e+01  -4.0797081e+01  -4.0722485e+01  -4.0505604e+01  -4.0169651e+01  -3.9892723e+01  -3.9639114e+01  -3.9453506e+01  -3.9365788e+01  -3.9295578e+01  -3.9052361e+01  -3.8522686e+01  -3.7785206e+01  -3.6631641e+01  -3.5504486e+01  -3.4307198e+01  -3.3374668e+01  -3.2674759e+01  -3.2373253e+01  -3.2245613e+01  -3.2330662e+01  -3.2357063e+01  -3.2496632e+01  -3.2657604e+01  -3.3106236e+01  -3.3784161e+01  -3.4849224e+01  -3.6027534e+01  -3.7266159e+01  -3.8183334e+01  -3.8759430e+01  -3.8931900e+01  -3.8985458e+01  -3.8801056e+01  -3.8575794e+01  -3.8152203e+01  -3.7788872e+01  -3.7399582e+01  -3.7164894e+01  -3.7081490e+01  -3.7231449e+01  -3.7533405e+01  -3.8011539e+01  -3.8629238e+01  -3.9413918e+01  -4.0303387e+01  -4.1518612e+01  -4.2945950e+01  -4.4654457e+01  -4.6571476e+01  -4.8788319e+01  -5.1346981e+01
  -4.9080769e+01  -4.9834274e+01  -5.0573273e+01  -5.1002590e+01  -5.0426434e+01  -4.9112690e+01  -4.7496838e+01  -4.6038288e+01  -4.4611473e+01  -4.3380020e+01  -4.2211819e+01  -4.1335739e+01  -4.0637608e+01  -4.0212322e+01  -3.9998581e+01  -3.9986282e+01  -3.9887558e+01  -4.0110107e+01  -4.0295074e+01  -4.0543526e+01  -4.0680191e+01  -4.0546413e+01  -4.0339874e+01  -3.9981979e+01  -3.9546207e+01  -3.9339108e+01  -3.9226803e+01  -3.9215851e+01  -3.9081993e+01  -3.8792068e+01  -3.8137390e+01  -3.7257820e+01  -3.6117912e+01  -3.4991451e+01  -3.3825775e+01  -3.2895260e+01  -3.2146400e+01  -3.1763102e+01  -3.1613237e+01  -3.1657885e+01  -3.1729256e+01  -3.1883322e+01  -3.2096165e+01  -3.2533169e+01  -3.3161022e+01  -3.4116295e+01  -3.5207748e+01  -3.6375881e+01  -3.7353329e+01  -3.8086124e+01  -3.8387558e+01  -3.8445309e+01  -3.8293587e+01  -3.8075882e+01  -3.7763268e+01  -3.7491615e+01  -3.7227226e+01  -3.7059353e+01  -3.7053822e+01  -3.7218750e+01  -3.7544189e+01  -3.8008602e+01  -3.8559448e+01  -3.9236885e+01  -4.0085419e+01  -4.1185051e+01  -4.2549213e+01  -4.4233688e+01  -4.6184513e+01  -4.8398560e+01  -5.1084488e+01
  -4.8542133e+01  -4.9080036e+01  -4.9612286e+01  -4.9767265e+01  -4.9302475e+01  -4.8476204e+01  -4.7348400e+01  -4.6085381e+01  -4.4662712e+01  -4.3295658e+01  -4.2126526e+01  -4.1209293e+01  -4.0316727e+01  -3.9844963e+01  -3.9645691e+01  -3.9550293e+01  -3.9648449e+01  -3.9907955e+01  -4.0261272e+01  -4.0567917e+01  -4.0784515e+01  -4.0723282e+01  -4.0388222e+01  -3.9892056e+01  -3.9423828e+01  -3.9130142e+01  -3.9078423e+01  -3.9112957e+01  -3.9105930e+01  -3.8749981e+01  -3.8006676e+01  -3.7073772e+01  -3.5829681e+01  -3.4708298e+01  -3.3593254e+01  -3.2632828e+01  -3.1890469e+01  -3.1446430e+01  -3.1222586e+01  -3.1263031e+01  -3.1327297e+01  -3.1530577e+01  -3.1794394e+01  -3.2278599e+01  -3.2904335e+01  -3.3756218e+01  -3.4822834e+01  -3.5949673e+01  -3.6957092e+01  -3.7734825e+01  -3.8142361e+01  -3.8255596e+01  -3.8105534e+01  -3.7898113e+01  -3.7665207e+01  -3.7460274e+01  -3.7318871e+01  -3.7190777e+01  -3.7225315e+01  -3.7429359e+01  -3.7783680e+01  -3.8201908e+01  -3.8722801e+01  -3.9307755e+01  -4.0031113e+01  -4.1013378e+01  -4.2215630e+01  -4.3890675e+01  -4.5746517e+01  -4.7958347e+01  -5.0591686e+01
  -4.8159424e+01  -4.8523388e+01  -4.8921299e+01  -4.9219521e+01  -4.9270470e+01  -4.8694298e+01  -4.7662086e+01  -4.6240021e+01  -4.4688732e+01  -4.3283020e+01  -4.1905670e+01  -4.0842224e+01  -4.0047485e+01  -3.9570465e+01  -3.9373199e+01  -3.9390934e+01  -3.9613602e+01  -3.9957565e+01  -4.0495094e+01  -4.0910137e+01  -4.1239632e+01  -4.1095749e+01  -4.0614388e+01  -3.9865196e+01  -3.9355865e+01  -3.9096310e+01  -3.9019600e+01  -3.9193676e+01  -3.9342571e+01  -3.8948776e+01  -3.8135929e+01  -3.7062477e+01  -3.5852444e+01  -3.4738297e+01  -3.3685020e+01  -3.2701424e+01  -3.1950174e+01  -3.1418743e+01  -3.1169653e+01  -3.1118742e+01  -3.1216444e+01  -3.1423441e+01  -3.1734072e+01  -3.2203281e+01  -3.2846306e+01  -3.3668743e+01  -3.4683697e+01  -3.5780380e+01  -3.6825966e+01  -3.7616196e+01  -3.8097816e+01  -3.8264374e+01  -3.8148743e+01  -3.7972393e+01  -3.7769634e+01  -3.7617455e+01  -3.7548439e+01  -3.7532520e+01  -3.7647552e+01  -3.7847294e+01  -3.8203899e+01  -3.8581619e+01  -3.9031887e+01  -3.9554821e+01  -4.0159050e+01  -4.0978584e+01  -4.2098476e+01  -4.3575478e+01  -4.5353752e+01  -4.7357101e+01  -4.9746475e+01
  -4.7885803e+01  -4.8269947e+01  -4.8800209e+01  -4.9318783e+01  -4.9760738e+01  -4.9223454e+01  -4.7954941e+01  -4.6223919e+01  -4.4512974e+01  -4.2994701e+01  -4.1694954e+01  -4.0694839e+01  -3.9983505e+01  -3.9573303e+01  -3.9492752e+01  -3.9650551e+01  -3.9941696e+01  -4.0454590e+01  -4.1113613e+01  -4.1510208e+01  -4.1790871e+01  -4.1388519e+01  -4.0746517e+01  -3.9987530e+01  -3.9308720e+01  -3.9020847e+01  -3.9039448e+01  -3.9281258e+01  -3.9541527e+01  -3.9318062e+01  -3.8580780e+01  -3.7406502e+01  -3.6237648e+01  -3.5092258e+01  -3.4043327e+01  -3.3035641e+01  -3.2214478e+01  -3.1591389e+01  -3.1300987e+01  -3.1168577e+01  -3.1268999e+01  -3.1462393e+01  -3.1793699e+01  -3.2252968e+01  -3.2896141e+01  -3.3722874e+01  -3.4654190e+01  -3.5706585e+01  -3.6718216e+01  -3.7594177e+01  -3.8120499e+01  -3.8313362e+01  -3.8237671e+01  -3.8139645e+01  -3.8043465e+01  -3.8011230e+01  -3.8058521e+01  -3.8121517e+01  -3.8357895e+01  -3.8583618e+01  -3.8909676e+01  -3.9197544e+01  -3.9587585e+01  -3.9952179e+01  -4.0518314e+01  -4.1190456e+01  -4.2217602e+01  -4.3534725e+01  -4.5189568e+01  -4.7099636e+01  -4.9289940e+01
  -4.8175800e+01  -4.8690437e+01  -4.9561306e+01  -5.0212288e+01  -5.0534161e+01  -4.9626514e+01  -4.7880333e+01  -4.6117176e+01  -4.4481590e+01  -4.3060867e+01  -4.1949570e+01  -4.1091068e+01  -4.0430244e+01  -4.0071392e+01  -4.0138851e+01  -4.0236504e+01  -4.0589336e+01  -4.1081741e+01  -4.1564240e+01  -4.1854027e+01  -4.1908943e+01  -4.1586163e+01  -4.0921715e+01  -4.0122765e+01  -3.9417412e+01  -3.9042606e+01  -3.9086094e+01  -3.9377113e+01  -3.9848480e+01  -3.9883255e+01  -3.9268192e+01  -3.8212524e+01  -3.6872463e+01  -3.5678810e+01  -3.4580471e+01  -3.3483418e+01  -3.2612000e+01  -3.1935469e+01  -3.1546682e+01  -3.1399837e+01  -3.1431911e+01  -3.1594978e+01  -3.1911270e+01  -3.2339626e+01  -3.2941425e+01  -3.3675652e+01  -3.4615093e+01  -3.5634220e+01  -3.6665047e+01  -3.7549732e+01  -3.8124687e+01  -3.8363129e+01  -3.8342693e+01  -3.8244587e+01  -3.8246067e+01  -3.8292530e+01  -3.8495018e+01  -3.8686436e+01  -3.9035759e+01  -3.9392654e+01  -3.9795429e+01  -4.0075043e+01  -4.0407841e+01  -4.0699539e+01  -4.1127213e+01  -4.1683971e+01  -4.2572357e+01  -4.3774590e+01  -4.5226376e+01  -4.6878693e+01  -4.8921654e+01
  -4.9124828e+01  -4.9772717e+01  -5.0682858e+01  -5.1124050e+01  -5.0674091e+01  -4.9396648e+01  -4.7850433e+01  -4.6365555e+01  -4.5041809e+01  -4.3877892e+01  -4.2840149e+01  -4.1908070e+01  -4.1340858e+01  -4.0971718e+01  -4.0928368e+01  -4.0993160e+01  -4.1267506e+01  -4.1575108e+01  -4.1990192e+01  -4.2256348e+01  -4.2377144e+01  -4.1965488e+01  -4.1272621e+01  -4.0363689e+01  -3.9740452e+01  -3.9348576e+01  -3.9347763e+01  -3.9763172e+01  -4.0430435e+01  -4.0710373e+01  -4.0399952e+01  -3.9316502e+01  -3.8018169e+01  -3.6689423e+01  -3.5495892e+01  -3.4298813e+01  -3.3396694e+01  -3.2638756e+01  -3.2246624e+01  -3.1989243e+01  -3.2001255e+01  -3.2079792e+01  -3.2375156e+01  -3.2705956e+01  -3.3277512e+01  -3.3974045e+01  -3.4942066e+01  -3.5953285e+01  -3.7099010e+01  -3.8023849e+01  -3.8766251e+01  -3.9007496e+01  -3.9064896e+01  -3.8896317e+01  -3.8919495e+01  -3.8923286e+01  -3.9179485e+01  -3.9376087e+01  -3.9824585e+01  -4.0225933e+01  -4.0716667e+01  -4.1017838e+01  -4.1348625e+01  -4.1547867e+01  -4.1929230e+01  -4.2384941e+01  -4.3230148e+01  -4.4247379e+01  -4.5612766e+01  -4.7159599e+01  -4.9188961e+01
  -5.0107651e+01  -5.0633236e+01  -5.1182743e+01  -5.1181469e+01  -5.0541996e+01  -4.9567833e+01  -4.8656441e+01  -4.7478600e+01  -4.6422642e+01  -4.5186886e+01  -4.4223248e+01  -4.3227253e+01  -4.2558697e+01  -4.2026432e+01  -4.1850986e+01  -4.1851303e+01  -4.1927464e+01  -4.2295532e+01  -4.2683914e+01  -4.2837830e+01  -4.2920483e+01  -4.2417564e+01  -4.1701759e+01  -4.0937622e+01  -4.0163265e+01  -3.9742546e+01  -3.9748825e+01  -4.0208118e+01  -4.1039711e+01  -4.1786633e+01  -4.2034164e+01  -4.1104088e+01  -3.9793995e+01  -3.8196026e+01  -3.6836670e+01  -3.5504669e+01  -3.4551113e+01  -3.3715496e+01  -3.3311928e+01  -3.2965431e+01  -3.2951370e+01  -3.2908302e+01  -3.3110794e+01  -3.3354794e+01  -3.3875034e+01  -3.4536564e+01  -3.5507446e+01  -3.6578407e+01  -3.7787415e+01  -3.8872097e+01  -3.9686886e+01  -4.0014492e+01  -4.0116955e+01  -3.9994976e+01  -4.0039883e+01  -4.0066929e+01  -4.0350159e+01  -4.0517368e+01  -4.0918934e+01  -4.1249023e+01  -4.1706234e+01  -4.1969204e+01  -4.2271908e+01  -4.2367718e+01  -4.2712269e+01  -4.3085564e+01  -4.3865009e+01  -4.4797836e+01  -4.6064034e+01  -4.7606453e+01  -4.9762798e+01
  -5.0868172e+01  -5.1011841e+01  -5.1254284e+01  -5.1183495e+01  -5.1045670e+01  -5.0783878e+01  -5.0490551e+01  -4.9708897e+01  -4.8645164e+01  -4.7191532e+01  -4.6060692e+01  -4.4831039e+01  -4.3895935e+01  -4.3151413e+01  -4.2969910e+01  -4.2723839e+01  -4.2842373e+01  -4.3007267e+01  -4.3338261e+01  -4.3456707e+01  -4.3373566e+01  -4.2884655e+01  -4.2071262e+01  -4.1235275e+01  -4.0497650e+01  -4.0040352e+01  -4.0084278e+01  -4.0551689e+01  -4.1576477e+01  -4.2674828e+01  -4.3509380e+01  -4.3173031e+01  -4.1762550e+01  -3.9981853e+01  -3.8392178e+01  -3.6914005e+01  -3.5888233e+01  -3.5052944e+01  -3.4589741e+01  -3.4228085e+01  -3.4067131e+01  -3.3920219e+01  -3.3974991e+01  -3.4114712e+01  -3.4521801e+01  -3.5113403e+01  -3.6052948e+01  -3.7138454e+01  -3.8369240e+01  -3.9490967e+01  -4.0378597e+01  -4.0848492e+01  -4.1090900e+01  -4.1139816e+01  -4.1351067e+01  -4.1465206e+01  -4.1768028e+01  -4.1905609e+01  -4.2251072e+01  -4.2578690e+01  -4.3038467e+01  -4.3258560e+01  -4.3593887e+01  -4.3645073e+01  -4.3903435e+01  -4.4122921e+01  -4.4729797e+01  -4.5508331e+01  -4.6701687e+01  -4.8154663e+01  -5.0319965e+01
  -5.1007580e+01  -5.1000465e+01  -5.1242435e+01  -5.1649349e+01  -5.2352558e+01  -5.2993084e+01  -5.3540222e+01  -5.2895260e+01  -5.1701385e+01  -4.9877071e+01  -4.8217522e+01  -4.6682388e+01  -4.5569267e+01  -4.4562904e+01  -4.4072430e+01  -4.3730076e+01  -4.3786144e+01  -4.3808144e+01  -4.3996063e+01  -4.3928478e+01  -4.3711552e+01  -4.3056042e+01  -4.2190228e+01  -4.1390110e+01  -4.0773743e+01  -4.0538155e+01  -4.0586758e+01  -4.1083172e+01  -4.2027630e+01  -4.3275616e+01  -4.4566959e+01  -4.4931274e+01  -4.3932472e+01  -4.1931568e+01  -4.0176453e+01  -3.8540581e+01  -3.7468845e+01  -3.6583187e+01  -3.6128010e+01  -3.5635906e+01  -3.5382683e+01  -3.5068211e+01  -3.4998055e+01  -3.4988503e+01  -3.5326920e+01  -3.5849758e+01  -3.6786716e+01  -3.7765316e+01  -3.8982067e+01  -4.0013214e+01  -4.0975300e+01  -4.1652622e+01  -4.2137459e+01  -4.2445805e+01  -4.2864971e+01  -4.3060093e+01  -4.3486534e+01  -4.3629784e+01  -4.3950188e+01  -4.4171169e+01  -4.4594063e+01  -4.4739082e+01  -4.5018188e+01  -4.5086067e+01  -4.5277317e+01  -4.5455391e+01  -4.5998665e+01  -4.6687004e+01  -4.7880516e+01  -4.9379242e+01  -5.1656342e+01
  -5.1240009e+01  -5.1331703e+01  -5.1856659e+01  -5.2698914e+01  -5.4335411e+01  -5.6123253e+01  -5.8039177e+01  -5.7343227e+01  -5.5324814e+01  -5.2633747e+01  -5.0639843e+01  -4.8732189e+01  -4.7452473e+01  -4.6229813e+01  -4.5541283e+01  -4.5021072e+01  -4.4850044e+01  -4.4741623e+01  -4.4669418e+01  -4.4226685e+01  -4.3737408e+01  -4.2997097e+01  -4.2257439e+01  -4.1674919e+01  -4.1154255e+01  -4.0936584e+01  -4.1019409e+01  -4.1481396e+01  -4.2462032e+01  -4.3859184e+01  -4.5627155e+01  -4.6801441e+01  -4.6476368e+01  -4.4358154e+01  -4.2336514e+01  -4.0467415e+01  -3.9250229e+01  -3.8223286e+01  -3.7711044e+01  -3.7094891e+01  -3.6740860e+01  -3.6250381e+01  -3.6059376e+01  -3.5925255e+01  -3.6186489e+01  -3.6654037e+01  -3.7432049e+01  -3.8285511e+01  -3.9267746e+01  -4.0235447e+01  -4.1147678e+01  -4.1974373e+01  -4.2722130e+01  -4.3380730e+01  -4.4029667e+01  -4.4527103e+01  -4.5039089e+01  -4.5320709e+01  -4.5743881e+01  -4.5966297e+01  -4.6388031e+01  -4.6513241e+01  -4.6771095e+01  -4.6753860e+01  -4.6978359e+01  -4.7106041e+01  -4.7576897e+01  -4.8145420e+01  -4.9351318e+01  -5.0839352e+01  -5.3236366e+01
  -5.2092434e+01  -5.2367329e+01  -5.3186337e+01  -5.4270149e+01  -5.6349133e+01  -5.9133987e+01  -6.2170921e+01  -6.2372124e+01  -6.0055519e+01  -5.6542480e+01  -5.4040150e+01  -5.1700726e+01  -4.9944202e+01  -4.8312469e+01  -4.7268528e+01  -4.6245579e+01  -4.5646381e+01  -4.5168552e+01  -4.4682747e+01  -4.4145954e+01  -4.3578499e+01  -4.3051880e+01  -4.2452332e+01  -4.1928127e+01  -4.1532200e+01  -4.1329716e+01  -4.1484825e+01  -4.1978474e+01  -4.2988304e+01  -4.4474869e+01  -4.6363163e+01  -4.8521900e+01  -4.9414364e+01  -4.7696945e+01  -4.5248459e+01  -4.2861660e+01  -4.1334568e+01  -4.0077171e+01  -3.9323856e+01  -3.8589912e+01  -3.8056332e+01  -3.7489426e+01  -3.7191032e+01  -3.7005558e+01  -3.7167366e+01  -3.7472565e+01  -3.8104034e+01  -3.8771778e+01  -3.9599316e+01  -4.0362114e+01  -4.1177074e+01  -4.2023285e+01  -4.2886639e+01  -4.3799480e+01  -4.4683849e+01  -4.5376221e+01  -4.5953751e+01  -4.6323071e+01  -4.6773678e+01  -4.7216457e+01  -4.7702972e+01  -4.8108898e+01  -4.8601929e+01  -4.8901829e+01  -4.9282227e+01  -4.9490871e+01  -4.9981472e+01  -5.0636585e+01  -5.1986721e+01  -5.3665054e+01  -5.6567009e+01
  -5.3184067e+01  -5.3488663e+01  -5.4399117e+01  -5.5574623e+01  -5.7443958e+01  -5.9952618e+01  -6.3321720e+01  -6.8313484e+01  -7.4071671e+01  -6.3778290e+01  -5.8322350e+01  -5.4540329e+01  -5.2089390e+01  -5.0001263e+01  -4.8426430e+01  -4.7085121e+01  -4.6087574e+01  -4.5307354e+01  -4.4729908e+01  -4.4168442e+01  -4.3627831e+01  -4.3038940e+01  -4.2491978e+01  -4.1994789e+01  -4.1668369e+01  -4.1595604e+01  -4.1775135e+01  -4.2255146e+01  -4.3091148e+01  -4.4428951e+01  -4.6150967e+01  -4.8431961e+01  -5.0482048e+01  -5.0557827e+01  -4.8174065e+01  -4.5347565e+01  -4.3368431e+01  -4.1819290e+01  -4.0804558e+01  -3.9889473e+01  -3.9264297e+01  -3.8687389e+01  -3.8395279e+01  -3.8165684e+01  -3.8284870e+01  -3.8521290e+01  -3.9093727e+01  -3.9583786e+01  -4.0199150e+01  -4.0698917e+01  -4.1363575e+01  -4.2139381e+01  -4.3126499e+01  -4.4179062e+01  -4.5220074e+01  -4.6005741e+01  -4.6585934e+01  -4.7013371e+01  -4.7357433e+01  -4.7714439e+01  -4.8202755e+01  -4.8766705e+01  -4.9479649e+01  -5.0205231e+01  -5.0941757e+01  -5.1540077e+01  -5.2371674e+01  -5.3417320e+01  -5.5185398e+01  -5.7597057e+01  -6.1846237e+01
  -5.4696949e+01  -5.4930542e+01  -5.5662846e+01  -5.6557648e+01  -5.7661312e+01  -5.9054302e+01  -6.0975826e+01  -6.3498753e+01  -6.5854141e+01  -6.5008736e+01  -5.9880299e+01  -5.5898048e+01  -5.3082649e+01  -5.0923260e+01  -4.9121414e+01  -4.7686165e+01  -4.6437355e+01  -4.5561943e+01  -4.4797897e+01  -4.4103321e+01  -4.3521790e+01  -4.2950401e+01  -4.2327499e+01  -4.1986862e+01  -4.1606216e+01  -4.1518856e+01  -4.1639656e+01  -4.2101513e+01  -4.2908634e+01  -4.4122379e+01  -4.5600685e+01  -4.7440086e+01  -4.9214298e+01  -5.0378792e+01  -4.9213005e+01  -4.6861198e+01  -4.4694378e+01  -4.2959766e+01  -4.1787525e+01  -4.0836140e+01  -4.0216896e+01  -3.9692947e+01  -3.9471786e+01  -3.9323174e+01  -3.9448624e+01  -3.9658829e+01  -4.0028164e+01  -4.0358490e+01  -4.0701550e+01  -4.1077152e+01  -4.1607540e+01  -4.2388977e+01  -4.3403461e+01  -4.4562717e+01  -4.5695656e+01  -4.6631348e+01  -4.7218750e+01  -4.7481335e+01  -4.7641647e+01  -4.7826454e+01  -4.8157341e+01  -4.8722076e+01  -4.9493828e+01  -5.0381538e+01  -5.1367737e+01  -5.2429783e+01  -5.3687172e+01  -5.5198448e+01  -5.7024540e+01  -5.9368286e+01  -6.2124966e+01
  -5.5950344e+01  -5.5802235e+01  -5.6103775e+01  -5.6581799e+01  -5.7195068e+01  -5.8111378e+01  -5.8794571e+01  -5.9477871e+01  -5.9456959e+01  -5.9259434e+01  -5.7371250e+01  -5.5074322e+01  -5.2720856e+01  -5.0820648e+01  -4.9219803e+01  -4.7715656e+01  -4.6401882e+01  -4.5317398e+01  -4.4398331e+01  -4.3725876e+01  -4.3047031e+01  -4.2502499e+01  -4.1993793e+01  -4.1679565e+01  -4.1437958e+01  -4.1428539e+01  -4.1662964e+01  -4.2155045e+01  -4.2984711e+01  -4.4019272e+01  -4.5132103e+01  -4.6471298e+01  -4.7507786e+01  -4.8363678e+01  -4.7852654e+01  -4.6516167e+01  -4.4702808e+01  -4.3231197e+01  -4.2057404e+01  -4.1266354e+01  -4.0633709e+01  -4.0237087e+01  -4.0063793e+01  -4.0028751e+01  -4.0205345e+01  -4.0377617e+01  -4.0669956e+01  -4.0847958e+01  -4.1090172e+01  -4.1367279e+01  -4.1844501e+01  -4.2539726e+01  -4.3584332e+01  -4.4768898e+01  -4.6013538e+01  -4.6995384e+01  -4.7589600e+01  -4.7729107e+01  -4.7811760e+01  -4.7909973e+01  -4.8172058e+01  -4.8639172e+01  -4.9264969e+01  -5.0105915e+01  -5.1012882e+01  -5.2308388e+01  -5.3622501e+01  -5.5305717e+01  -5.6793888e+01  -5.8547604e+01  -5.9723904e+01
  -5.5903408e+01  -5.5599430e+01  -5.5683517e+01  -5.6154400e+01  -5.6784382e+01  -5.7477177e+01  -5.7777409e+01  -5.7587727e+01  -5.7069263e+01  -5.6706360e+01  -5.5462399e+01  -5.3773952e+01  -5.1734272e+01  -4.9999878e+01  -4.8408928e+01  -4.7107185e+01  -4.5810410e+01  -4.4763466e+01  -4.3842819e+01  -4.3155472e+01  -4.2567215e+01  -4.2110130e+01  -4.1727707e+01  -4.1487507e+01  -4.1441757e+01  -4.1670193e+01  -4.2045132e+01  -4.2514805e+01  -4.3137486e+01  -4.3942764e+01  -4.4782303e+01  -4.5653652e+01  -4.6106346e+01  -4.6336658e+01  -4.5665203e+01  -4.4694355e+01  -4.3355587e+01  -4.2365028e+01  -4.1485825e+01  -4.0885933e+01  -4.0424488e+01  -4.0177185e+01  -4.0078964e+01  -4.0185322e+01  -4.0418480e+01  -4.0725189e+01  -4.1012115e+01  -4.1201096e+01  -4.1421963e+01  -4.1621895e+01  -4.2090977e+01  -4.2865536e+01  -4.3911217e+01  -4.5156910e+01  -4.6428883e+01  -4.7423050e+01  -4.8063000e+01  -4.8306015e+01  -4.8411953e+01  -4.8432224e+01  -4.8601608e+01  -4.8808189e+01  -4.9156239e+01  -4.9638107e+01  -5.0296574e+01  -5.1260048e+01  -5.2357971e+01  -5.3816154e+01  -5.4980915e+01  -5.6178989e+01  -5.7069855e+01
  -5.5981396e+01  -5.6020164e+01  -5.6313744e+01  -5.6917030e+01  -5.7911163e+01  -5.8465015e+01  -5.8575653e+01  -5.7673973e+01  -5.6654495e+01  -5.5772911e+01  -5.4477482e+01  -5.2732365e+01  -5.0694977e+01  -4.9042019e+01  -4.7487991e+01  -4.6361507e+01  -4.5167229e+01  -4.4227074e+01  -4.3404945e+01  -4.2696880e+01  -4.2273552e+01  -4.1942867e+01  -4.1694202e+01  -4.1689201e+01  -4.1750801e+01  -4.1965271e+01  -4.2334358e+01  -4.2744698e+01  -4.3348286e+01  -4.3998505e+01  -4.4760174e+01  -4.5281948e+01  -4.5339790e+01  -4.5041946e+01  -4.4176769e+01  -4.3216244e+01  -4.2156567e+01  -4.1397797e+01  -4.0866497e+01  -4.0474541e+01  -4.0235668e+01  -4.0048218e+01  -4.0023174e+01  -4.0138229e+01  -4.0370358e+01  -4.0683372e+01  -4.0877140e+01  -4.1056366e+01  -4.1198071e+01  -4.1464394e+01  -4.1977440e+01  -4.2794323e+01  -4.3895653e+01  -4.5162537e+01  -4.6425900e+01  -4.7545811e+01  -4.8328690e+01  -4.8767052e+01  -4.9010590e+01  -4.9023876e+01  -4.9115498e+01  -4.9234497e+01  -4.9422916e+01  -4.9698456e+01  -5.0237083e+01  -5.1021210e+01  -5.2079563e+01  -5.3395473e+01  -5.4606110e+01  -5.5880054e+01  -5.7252762e+01
  -5.6580734e+01  -5.7022861e+01  -5.7824249e+01  -5.8797928e+01  -6.0295994e+01  -6.1226799e+01  -6.0772030e+01  -5.8840958e+01  -5.6844917e+01  -5.5201859e+01  -5.3505741e+01  -5.1678581e+01  -4.9730759e+01  -4.8087364e+01  -4.6731625e+01  -4.5669472e+01  -4.4687263e+01  -4.3859428e+01  -4.3130272e+01  -4.2632938e+01  -4.2288979e+01  -4.2146538e+01  -4.2167389e+01  -4.2198891e+01  -4.2372086e+01  -4.2490158e+01  -4.2836227e+01  -4.3157822e+01  -4.3690781e+01  -4.4262287e+01  -4.4746910e+01  -4.5040314e+01  -4.4736816e+01  -4.4264492e+01  -4.3367573e+01  -4.2448750e+01  -4.1570332e+01  -4.0973797e+01  -4.0545166e+01  -4.0373959e+01  -4.0245819e+01  -4.0157867e+01  -4.0126217e+01  -4.0232742e+01  -4.0452995e+01  -4.0645939e+01  -4.0861759e+01  -4.1027420e+01  -4.1172035e+01  -4.1486156e+01  -4.2019371e+01  -4.2824165e+01  -4.3863396e+01  -4.5111797e+01  -4.6455795e+01  -4.7594143e+01  -4.8465076e+01  -4.8955090e+01  -4.9299446e+01  -4.9470184e+01  -4.9620464e+01  -4.9669533e+01  -4.9766197e+01  -4.9953831e+01  -5.0454311e+01  -5.1180283e+01  -5.2096645e+01  -5.3262245e+01  -5.4608620e+01  -5.6287418e+01  -5.8223248e+01
  -5.7264423e+01  -5.7959248e+01  -5.9141827e+01  -6.0551079e+01  -6.2607235e+01  -6.4123238e+01  -6.3352402e+01  -5.9957188e+01  -5.6817894e+01  -5.4554581e+01  -5.2706211e+01  -5.0964790e+01  -4.9175095e+01  -4.7630550e+01  -4.6412445e+01  -4.5488140e+01  -4.4752922e+01  -4.4086899e+01  -4.3566204e+01  -4.3157772e+01  -4.2958988e+01  -4.2866596e+01  -4.2982807e+01  -4.3014435e+01  -4.3189091e+01  -4.3327274e+01  -4.3598289e+01  -4.3809326e+01  -4.4035336e+01  -4.4305561e+01  -4.4462322e+01  -4.4461002e+01  -4.3988544e+01  -4.3452362e+01  -4.2594440e+01  -4.1763821e+01  -4.1013138e+01  -4.0533089e+01  -4.0282669e+01  -4.0258781e+01  -4.0298828e+01  -4.0357983e+01  -4.0464977e+01  -4.0543831e+01  -4.0753948e+01  -4.0931381e+01  -4.1181263e+01  -4.1353642e+01  -4.1607613e+01  -4.1877880e+01  -4.2430714e+01  -4.3195400e+01  -4.4316666e+01  -4.5613682e+01  -4.7015930e+01  -4.8120235e+01  -4.9019218e+01  -4.9573227e+01  -5.0085171e+01  -5.0322887e+01  -5.0455982e+01  -5.0361454e+01  -5.0289886e+01  -5.0377758e+01  -5.0791962e+01  -5.1446617e+01  -5.2371029e+01  -5.3560349e+01  -5.5143906e+01  -5.7003952e+01  -5.9214558e+01
  -5.7984791e+01  -5.8545425e+01  -5.9403225e+01  -6.0893135e+01  -6.2945282e+01  -6.5641922e+01  -6.5524475e+01  -6.0809628e+01  -5.7011837e+01  -5.4410969e+01  -5.2542149e+01  -5.0822266e+01  -4.9258621e+01  -4.7908806e+01  -4.6825459e+01  -4.6029800e+01  -4.5443810e+01  -4.4993843e+01  -4.4614017e+01  -4.4207382e+01  -4.4165096e+01  -4.4120987e+01  -4.4185940e+01  -4.4261898e+01  -4.4259716e+01  -4.4208229e+01  -4.4180267e+01  -4.4066002e+01  -4.3967476e+01  -4.3921707e+01  -4.3826851e+01  -4.3653633e+01  -4.3132023e+01  -4.2574150e+01  -4.1811035e+01  -4.1142429e+01  -4.0576221e+01  -4.0250648e+01  -4.0181450e+01  -4.0275547e+01  -4.0514263e+01  -4.0712303e+01  -4.0955383e+01  -4.1112305e+01  -4.1310959e+01  -4.1485790e+01  -4.1665512e+01  -4.1810883e+01  -4.2037354e+01  -4.2350002e+01  -4.2927429e+01  -4.3780556e+01  -4.4934845e+01  -4.6314735e+01  -4.7807697e+01  -4.9076641e+01  -5.0174053e+01  -5.0732502e+01  -5.1167416e+01  -5.1190918e+01  -5.1135956e+01  -5.0893925e+01  -5.0764301e+01  -5.0800777e+01  -5.1246082e+01  -5.1950092e+01  -5.3015762e+01  -5.4262234e+01  -5.5862785e+01  -5.7588760e+01  -5.9388226e+01
  -5.7005016e+01  -5.7377716e+01  -5.8246620e+01  -5.9695503e+01  -6.1855042e+01  -6.5875435e+01  -6.8077286e+01  -6.1672337e+01  -5.7347466e+01  -5.4688057e+01  -5.2928440e+01  -5.1408417e+01  -5.0116520e+01  -4.8829987e+01  -4.7955265e+01  -4.7155033e+01  -4.6753113e+01  -4.6304134e+01  -4.6085739e+01  -4.5736298e+01  -4.5658665e+01  -4.5530537e+01  -4.5555927e+01  -4.5347698e+01  -4.5164219e+01  -4.4801571e+01  -4.4444061e+01  -4.4001419e+01  -4.3662128e+01  -4.3357777e+01  -4.3025249e+01  -4.2746017e+01  -4.2182705e+01  -4.1721375e+01  -4.1124271e+01  -4.0703838e+01  -4.0367332e+01  -4.0230530e+01  -4.0281609e+01  -4.0544506e+01  -4.0910900e+01  -4.1230843e+01  -4.1531864e+01  -4.1757881e+01  -4.1960197e+01  -4.2066757e+01  -4.2256290e+01  -4.2347179e+01  -4.2592415e+01  -4.2937366e+01  -4.3614616e+01  -4.4485821e+01  -4.5735214e+01  -4.7170193e+01  -4.8975937e+01  -5.0612423e+01  -5.2083015e+01  -5.2564018e+01  -5.2776333e+01  -5.2400761e+01  -5.2112152e+01  -5.1654655e+01  -5.1416946e+01  -5.1349689e+01  -5.1765202e+01  -5.2509602e+01  -5.3685440e+01  -5.5077652e+01  -5.6550789e+01  -5.8036709e+01  -5.9042408e+01
  -5.6390163e+01  -5.6836624e+01  -5.7952435e+01  -5.9745285e+01  -6.2610851e+01  -6.8121353e+01  -7.2875946e+01  -6.2361961e+01  -5.7821110e+01  -5.5398685e+01  -5.3948788e+01  -5.2727459e+01  -5.1675320e+01  -5.0456146e+01  -4.9608624e+01  -4.8836658e+01  -4.8465179e+01  -4.8003803e+01  -4.7791294e+01  -4.7425579e+01  -4.7247200e+01  -4.6897739e+01  -4.6640381e+01  -4.6113842e+01  -4.5643017e+01  -4.5158298e+01  -4.4624050e+01  -4.4016197e+01  -4.3361015e+01  -4.2848606e+01  -4.2304932e+01  -4.1918976e+01  -4.1366093e+01  -4.1032661e+01  -4.0609287e+01  -4.0354263e+01  -4.0178520e+01  -4.0165009e+01  -4.0401939e+01  -4.0810852e+01  -4.1284386e+01  -4.1708149e+01  -4.2120564e+01  -4.2387074e+01  -4.2691399e+01  -4.2878616e+01  -4.3116482e+01  -4.3239243e+01  -4.3551201e+01  -4.3927883e+01  -4.4595894e+01  -4.5505932e+01  -4.6870708e+01  -4.8579044e+01  -5.0840500e+01  -5.3040901e+01  -5.5154926e+01  -5.5923241e+01  -5.5999023e+01  -5.5145927e+01  -5.4410755e+01  -5.3302151e+01  -5.2541611e+01  -5.2052963e+01  -5.2159126e+01  -5.2759666e+01  -5.3833069e+01  -5.5199883e+01  -5.6530815e+01  -5.7617588e+01  -5.7724560e+01
  -5.6669399e+01  -5.7411148e+01  -5.8871838e+01  -6.1115772e+01  -6.4704254e+01  -7.1323013e+01  -7.1190407e+01  -6.3198505e+01  -5.9170780e+01  -5.6999615e+01  -5.5942490e+01  -5.4903595e+01  -5.4008270e+01  -5.2807297e+01  -5.1880234e+01  -5.1038677e+01  -5.0629665e+01  -5.0057316e+01  -4.9716640e+01  -4.9086208e+01  -4.8871674e+01  -4.8280060e+01  -4.7655289e+01  -4.6906834e+01  -4.6158581e+01  -4.5404728e+01  -4.4655525e+01  -4.3929577e+01  -4.3126209e+01  -4.2414783e+01  -4.1815678e+01  -4.1320591e+01  -4.0833939e+01  -4.0539650e+01  -4.0267506e+01  -4.0101292e+01  -4.0099476e+01  -4.0258499e+01  -4.0689751e+01  -4.1152180e+01  -4.1744492e+01  -4.2249153e+01  -4.2789337e+01  -4.3093693e+01  -4.3485020e+01  -4.3706703e+01  -4.3929375e+01  -4.4036324e+01  -4.4274361e+01  -4.4612118e+01  -4.5292229e+01  -4.6263111e+01  -4.7851299e+01  -4.9924858e+01  -5.2689072e+01  -5.5719624e+01  -5.8937416e+01  -6.0905811e+01  -6.1440151e+01  -5.9942749e+01  -5.8063461e+01  -5.5818424e+01  -5.4299858e+01  -5.3238754e+01  -5.2997589e+01  -5.3331692e+01  -5.4219669e+01  -5.5386799e+01  -5.6616451e+01  -5.7256836e+01  -5.6687923e+01
  -5.7649147e+01  -5.8362724e+01  -5.9807568e+01  -6.1904243e+01  -6.4586937e+01  -6.6535767e+01  -6.5748909e+01  -6.3705105e+01  -6.1762791e+01  -5.9919926e+01  -5.9191475e+01  -5.8120743e+01  -5.7311131e+01  -5.5884087e+01  -5.4967560e+01  -5.3897274e+01  -5.3425358e+01  -5.2607208e+01  -5.2067802e+01  -5.1135731e+01  -5.0542698e+01  -4.9664337e+01  -4.8777664e+01  -4.7671562e+01  -4.6660419e+01  -4.5625584e+01  -4.4699715e+01  -4.3748089e+01  -4.2975197e+01  -4.2212116e+01  -4.1564960e+01  -4.1071323e+01  -4.0580486e+01  -4.0332233e+01  -4.0184422e+01  -4.0168045e+01  -4.0380157e+01  -4.0731976e+01  -4.1284073e+01  -4.1855907e+01  -4.2498661e+01  -4.3045147e+01  -4.3624569e+01  -4.3985783e+01  -4.4360035e+01  -4.4463692e+01  -4.4630165e+01  -4.4628960e+01  -4.4854622e+01  -4.5174206e+01  -4.5911785e+01  -4.6944843e+01  -4.8579117e+01  -5.0750263e+01  -5.3617516e+01  -5.6901508e+01  -6.0008415e+01  -6.2400833e+01  -6.3547558e+01  -6.3823456e+01  -6.1664383e+01  -5.8601559e+01  -5.6374992e+01  -5.4739700e+01  -5.4056992e+01  -5.3974098e+01  -5.4529549e+01  -5.5534393e+01  -5.6678726e+01  -5.7279190e+01  -5.6586781e+01
  -5.9599075e+01  -5.9989746e+01  -6.0670921e+01  -6.1658325e+01  -6.2761459e+01  -6.3697186e+01  -6.3930859e+01  -6.4530495e+01  -6.6103683e+01  -6.6201225e+01  -6.5446869e+01  -6.3156063e+01  -6.1695900e+01  -5.9978390e+01  -5.8908424e+01  -5.7738476e+01  -5.7260780e+01  -5.6122055e+01  -5.5032089e+01  -5.3465981e+01  -5.2263054e+01  -5.0876904e+01  -4.9651081e+01  -4.8269573e+01  -4.7079960e+01  -4.5922874e+01  -4.4977840e+01  -4.4032516e+01  -4.3221226e+01  -4.2415180e+01  -4.1781395e+01  -4.1197430e+01  -4.0786407e+01  -4.0623211e+01  -4.0559357e+01  -4.0635662e+01  -4.0931259e+01  -4.1335285e+01  -4.2018276e+01  -4.2709305e+01  -4.3480080e+01  -4.4068172e+01  -4.4707005e+01  -4.5038696e+01  -4.5371025e+01  -4.5466671e+01  -4.5623184e+01  -4.5576618e+01  -4.5778259e+01  -4.6035267e+01  -4.6704651e+01  -4.7673809e+01  -4.9211956e+01  -5.1243740e+01  -5.3765217e+01  -5.6029583e+01  -5.7064709e+01  -5.7650410e+01  -5.7952606e+01  -5.9097034e+01  -5.9850468e+01  -5.9749847e+01  -5.8342644e+01  -5.6495239e+01  -5.5294292e+01  -5.4695343e+01  -5.4939499e+01  -5.5808212e+01  -5.7286011e+01  -5.8257843e+01  -5.7782906e+01
  -6.0959625e+01  -6.0624130e+01  -6.0377407e+01  -6.0497402e+01  -6.0949696e+01  -6.1914673e+01  -6.2922306e+01  -6.4553818e+01  -6.7793472e+01  -7.7642059e+01  -7.3945465e+01  -6.7877556e+01  -6.6132370e+01  -6.5417618e+01  -6.5343819e+01  -6.4287735e+01  -6.3601833e+01  -6.0895199e+01  -5.8135826e+01  -5.5504887e+01  -5.3590477e+01  -5.1908123e+01  -5.0348934e+01  -4.9047543e+01  -4.7773514e+01  -4.6616184e+01  -4.5689663e+01  -4.4721085e+01  -4.3882763e+01  -4.3000504e+01  -4.2392345e+01  -4.1839329e+01  -4.1480728e+01  -4.1284767e+01  -4.1318420e+01  -4.1374077e+01  -4.1713455e+01  -4.2136513e+01  -4.2929050e+01  -4.3681526e+01  -4.4702320e+01  -4.5437618e+01  -4.6248890e+01  -4.6647415e+01  -4.7052235e+01  -4.7039314e+01  -4.7080379e+01  -4.6906345e+01  -4.6980103e+01  -4.7120495e+01  -4.7683605e+01  -4.8568142e+01  -5.0001591e+01  -5.1756924e+01  -5.3414547e+01  -5.4305374e+01  -5.4259346e+01  -5.4167168e+01  -5.4242020e+01  -5.5138065e+01  -5.6404900e+01  -5.8216824e+01  -5.9003899e+01  -5.8060020e+01  -5.6798351e+01  -5.5869160e+01  -5.5987022e+01  -5.6787300e+01  -5.8509258e+01  -5.9838802e+01  -5.9596107e+01
  -6.1340588e+01  -6.0552750e+01  -6.0093670e+01  -5.9834801e+01  -5.9801235e+01  -6.0215939e+01  -6.0544842e+01  -6.1613968e+01  -6.2591785e+01  -6.4406631e+01  -6.4670853e+01  -6.5352402e+01  -6.6369896e+01  -6.9878212e+01  -7.3479103e+01  -7.3599319e+01  -6.6397865e+01  -6.1924118e+01  -5.8079792e+01  -5.5579937e+01  -5.3580128e+01  -5.2086075e+01  -5.0853992e+01  -4.9773663e+01  -4.8833424e+01  -4.7764309e+01  -4.6892788e+01  -4.5798733e+01  -4.4990402e+01  -4.4059399e+01  -4.3448814e+01  -4.2828659e+01  -4.2441818e+01  -4.2175880e+01  -4.2261623e+01  -4.2383202e+01  -4.2873260e+01  -4.3386173e+01  -4.4313145e+01  -4.5224903e+01  -4.6505253e+01  -4.7574066e+01  -4.8784611e+01  -4.9299717e+01  -4.9654232e+01  -4.9211380e+01  -4.8897255e+01  -4.8333038e+01  -4.8225178e+01  -4.8268051e+01  -4.8876545e+01  -4.9716827e+01  -5.1009060e+01  -5.2233406e+01  -5.2958218e+01  -5.2884037e+01  -5.2350456e+01  -5.2063004e+01  -5.2067856e+01  -5.2884888e+01  -5.4174191e+01  -5.6366917e+01  -5.8493484e+01  -5.9637882e+01  -5.9523788e+01  -5.8573227e+01  -5.8666798e+01  -5.9210079e+01  -6.1371262e+01  -6.3208614e+01  -6.2495743e+01
  -6.1581745e+01  -6.0372097e+01  -5.9584709e+01  -5.9246040e+01  -5.8887760e+01  -5.8707966e+01  -5.8407360e+01  -5.8640999e+01  -5.8978378e+01  -5.9689846e+01  -5.9968567e+01  -6.0696026e+01  -6.0879684e+01  -6.1132278e+01  -6.0033783e+01  -5.9365116e+01  -5.7832073e+01  -5.6658333e+01  -5.4955349e+01  -5.3744503e+01  -5.2593166e+01  -5.1679646e+01  -5.0981800e+01  -5.0408142e+01  -4.9909485e+01  -4.9144695e+01  -4.8414761e+01  -4.7341633e+01  -4.6420910e+01  -4.5427200e+01  -4.4663830e+01  -4.3932999e+01  -4.3459717e+01  -4.3231853e+01  -4.3349995e+01  -4.3559937e+01  -4.4178577e+01  -4.4865131e+01  -4.5991600e+01  -4.7203983e+01  -4.8954453e+01  -5.0572712e+01  -5.2463699e+01  -5.3185562e+01  -5.3300964e+01  -5.2079262e+01  -5.1133781e+01  -5.0117737e+01  -4.9855438e+01  -4.9866325e+01  -5.0572136e+01  -5.1324326e+01  -5.2344509e+01  -5.2789608e+01  -5.2500828e+01  -5.1724483e+01  -5.0882576e+01  -5.0612129e+01  -5.0648033e+01  -5.1422504e+01  -5.2685036e+01  -5.4858002e+01  -5.7699707e+01  -6.1115368e+01  -6.3719444e+01  -6.3254242e+01  -6.3004608e+01  -6.3377052e+01  -6.6649979e+01  -7.1952980e+01  -6.6593971e+01
  -6.1477928e+01  -6.0184643e+01  -5.8938694e+01  -5.8178051e+01  -5.7506393e+01  -5.7129417e+01  -5.6631363e+01  -5.6521408e+01  -5.6421883e+01  -5.6782047e+01  -5.6661640e+01  -5.6618782e+01  -5.5933758e+01  -5.5626884e+01  -5.4605312e+01  -5.4126007e+01  -5.3166721e+01  -5.2755348e+01  -5.1940807e+01  -5.1618343e+01  -5.0995743e+01  -5.0761990e+01  -5.0467140e+01  -5.0554626e+01  -5.0623863e+01  -5.0405254e+01  -4.9901310e+01  -4.8915077e+01  -4.8019192e+01  -4.6849693e+01  -4.5995415e+01  -4.5160709e+01  -4.4751808e+01  -4.4523407e+01  -4.4696194e+01  -4.4982349e+01  -4.5721626e+01  -4.6591145e+01  -4.8164406e+01  -4.9881485e+01  -5.2737358e+01  -5.5538761e+01  -5.9540108e+01  -5.9738190e+01  -5.7845596e+01  -5.5178856e+01  -5.3531727e+01  -5.2344265e+01  -5.2091087e+01  -5.2028866e+01  -5.2695930e+01  -5.3227253e+01  -5.3556335e+01  -5.2982193e+01  -5.1735466e+01  -5.0573368e+01  -4.9627663e+01  -4.9347874e+01  -4.9481735e+01  -5.0223793e+01  -5.1401787e+01  -5.3481091e+01  -5.6420132e+01  -6.0961742e+01  -6.7611847e+01  -7.4038002e+01  -7.0576881e+01  -6.8242653e+01  -6.9890976e+01  -7.3524750e+01  -6.6226944e+01
  -6.0112160e+01  -5.8901989e+01  -5.7720024e+01  -5.6767838e+01  -5.5974243e+01  -5.5508366e+01  -5.5059387e+01  -5.4684589e+01  -5.4359138e+01  -5.4211422e+01  -5.3762821e+01  -5.3324188e+01  -5.2502106e+01  -5.1962872e+01  -5.1195847e+01  -5.0785297e+01  -5.0155743e+01  -4.9870129e+01  -4.9504391e+01  -4.9439823e+01  -4.9305988e+01  -4.9441807e+01  -4.9591873e+01  -5.0068821e+01  -5.0641758e+01  -5.1128315e+01  -5.1298805e+01  -5.0714878e+01  -4.9900295e+01  -4.8697330e+01  -4.7601967e+01  -4.6693329e+01  -4.6086697e+01  -4.5796284e+01  -4.5946915e+01  -4.6408031e+01  -4.7465309e+01  -4.8868462e+01  -5.1077648e+01  -5.3979549e+01  -5.9043137e+01  -6.9109398e+01  -6.6557968e+01  -6.0031143e+01  -5.6520157e+01  -5.4971081e+01  -5.3938461e+01  -5.3573162e+01  -5.3636478e+01  -5.3912971e+01  -5.4335648e+01  -5.4429028e+01  -5.3788071e+01  -5.2435024e+01  -5.0843510e+01  -4.9618248e+01  -4.8753086e+01  -4.8415627e+01  -4.8543716e+01  -4.9193108e+01  -5.0355556e+01  -5.2251469e+01  -5.4860279e+01  -5.8794704e+01  -6.3699932e+01  -6.8311378e+01  -6.5865372e+01  -6.3727386e+01  -6.2600491e+01  -6.2573624e+01  -6.1146683e+01
  -5.8874626e+01  -5.7825462e+01  -5.6874943e+01  -5.6005177e+01  -5.5071873e+01  -5.4367893e+01  -5.3642300e+01  -5.3163437e+01  -5.2568668e+01  -5.2045044e+01  -5.1296879e+01  -5.0709599e+01  -4.9906563e+01  -4.9358276e+01  -4.8772316e+01  -4.8483170e+01  -4.8096443e+01  -4.7945480e+01  -4.7774204e+01  -4.7817017e+01  -4.7955761e+01  -4.8265377e+01  -4.8684303e+01  -4.9343697e+01  -5.0143387e+01  -5.1157162e+01  -5.2160976e+01  -5.2554295e+01  -5.2117542e+01  -5.0843433e+01  -4.9564026e+01  -4.8234951e+01  -4.7410976e+01  -4.7042377e+01  -4.7269985e+01  -4.7848049e+01  -4.9076870e+01  -5.0728920e+01  -5.3202618e+01  -5.6086281e+01  -5.8030537e+01  -5.7283970e+01  -5.4681499e+01  -5.3270912e+01  -5.2085476e+01  -5.1855419e+01  -5.1747005e+01  -5.2239285e+01  -5.2671841e+01  -5.3359737e+01  -5.3557465e+01  -5.3318245e+01  -5.2206104e+01  -5.0979874e+01  -4.9557243e+01  -4.8568340e+01  -4.7834938e+01  -4.7610218e+01  -4.7730343e+01  -4.8343170e+01  -4.9376621e+01  -5.1031200e+01  -5.3171627e+01  -5.6064247e+01  -5.8736965e+01  -6.0283192e+01  -5.9446510e+01  -5.8601131e+01  -5.7819229e+01  -5.7623585e+01  -5.6936668e+01
  -5.8725468e+01  -5.7481133e+01  -5.6419292e+01  -5.5511864e+01  -5.4486572e+01  -5.3536655e+01  -5.2578270e+01  -5.1771000e+01  -5.0889423e+01  -5.0187695e+01  -4.9370071e+01  -4.8744816e+01  -4.8081863e+01  -4.7756210e+01  -4.7315449e+01  -4.7108677e+01  -4.6848412e+01  -4.6835209e+01  -4.6627197e+01  -4.6764198e+01  -4.6902107e+01  -4.7363113e+01  -4.7770107e+01  -4.8511311e+01  -4.9292366e+01  -5.0453373e+01  -5.1778370e+01  -5.3387848e+01  -5.4537693e+01  -5.3751514e+01  -5.2109436e+01  -5.0305294e+01  -4.9272133e+01  -4.8692959e+01  -4.8783882e+01  -4.9197021e+01  -5.0158138e+01  -5.1453594e+01  -5.2820969e+01  -5.3512260e+01  -5.2573460e+01  -5.1400974e+01  -4.9969112e+01  -4.9302197e+01  -4.8707706e+01  -4.8717690e+01  -4.8808460e+01  -4.9437862e+01  -4.9999916e+01  -5.0754414e+01  -5.0935959e+01  -5.0805649e+01  -4.9948833e+01  -4.9076244e+01  -4.8052792e+01  -4.7324406e+01  -4.6768364e+01  -4.6662773e+01  -4.6865105e+01  -4.7481617e+01  -4.8356548e+01  -4.9750626e+01  -5.1406738e+01  -5.3579956e+01  -5.5456886e+01  -5.6610416e+01  -5.6312565e+01  -5.5818909e+01  -5.5187752e+01  -5.4945850e+01  -5.4565826e+01
  -5.8853439e+01  -5.7369450e+01  -5.6027985e+01  -5.4902275e+01  -5.3753288e+01  -5.2707275e+01  -5.1491974e+01  -5.0463512e+01  -4.9463787e+01  -4.8678173e+01  -4.7921516e+01  -4.7403469e+01  -4.6934986e+01  -4.6655212e+01  -4.6357304e+01  -4.6212360e+01  -4.6001743e+01  -4.5924736e+01  -4.5818634e+01  -4.5923203e+01  -4.6032013e+01  -4.6369900e+01  -4.6705269e+01  -4.7359806e+01  -4.8088684e+01  -4.9289330e+01  -5.0851688e+01  -5.3177525e+01  -5.6274075e+01  -5.8058941e+01  -5.6446686e+01  -5.3646595e+01  -5.1871410e+01  -5.0570271e+01  -5.0102222e+01  -4.9902809e+01  -5.0015480e+01  -5.0249699e+01  -4.9979908e+01  -4.9544788e+01  -4.8462029e+01  -4.7703156e+01  -4.6840626e+01  -4.6557812e+01  -4.6226421e+01  -4.6370304e+01  -4.6572315e+01  -4.7151321e+01  -4.7707348e+01  -4.8377850e+01  -4.8550285e+01  -4.8515308e+01  -4.7895790e+01  -4.7315765e+01  -4.6567307e+01  -4.6091228e+01  -4.5762051e+01  -4.5736938e+01  -4.5996910e+01  -4.6590954e+01  -4.7349026e+01  -4.8476929e+01  -4.9754242e+01  -5.1462559e+01  -5.2988338e+01  -5.4184471e+01  -5.4281898e+01  -5.4034576e+01  -5.3578827e+01  -5.3363098e+01  -5.3075012e+01
  -5.9355824e+01  -5.7669739e+01  -5.5902626e+01  -5.4409088e+01  -5.3069237e+01  -5.1860325e+01  -5.0606983e+01  -4.9563519e+01  -4.8645752e+01  -4.7830078e+01  -4.7130360e+01  -4.6687096e+01  -4.6349911e+01  -4.6008587e+01  -4.5775349e+01  -4.5589554e+01  -4.5417664e+01  -4.5328156e+01  -4.5270325e+01  -4.5273643e+01  -4.5317928e+01  -4.5478886e+01  -4.5759789e+01  -4.6279690e+01  -4.6978397e+01  -4.8143723e+01  -4.9771988e+01  -5.2117668e+01  -5.5624531e+01  -6.1730377e+01  -6.4962906e+01  -5.7996948e+01  -5.4243011e+01  -5.1861145e+01  -5.0458340e+01  -4.9476337e+01  -4.8627373e+01  -4.8043480e+01  -4.7268944e+01  -4.6698997e+01  -4.5917366e+01  -4.5405769e+01  -4.4867920e+01  -4.4681534e+01  -4.4568459e+01  -4.4766834e+01  -4.5057198e+01  -4.5600414e+01  -4.6073547e+01  -4.6592285e+01  -4.6747719e+01  -4.6754627e+01  -4.6367146e+01  -4.6019958e+01  -4.5553402e+01  -4.5237720e+01  -4.5061367e+01  -4.5132576e+01  -4.5345795e+01  -4.5831375e+01  -4.6475853e+01  -4.7412777e+01  -4.8495010e+01  -4.9944748e+01  -5.1316570e+01  -5.2473930e+01  -5.2848831e+01  -5.2841602e+01  -5.2527271e+01  -5.2369274e+01  -5.2176266e+01
  -6.0080158e+01  -5.8020496e+01  -5.5887394e+01  -5.4103065e+01  -5.2594395e+01  -5.1329945e+01  -5.0169308e+01  -4.9105133e+01  -4.8139828e+01  -4.7392956e+01  -4.6753971e+01  -4.6269974e+01  -4.5922188e+01  -4.5765911e+01  -4.5447052e+01  -4.5253433e+01  -4.5048267e+01  -4.4974586e+01  -4.4776405e+01  -4.4833012e+01  -4.4747559e+01  -4.4852100e+01  -4.4997158e+01  -4.5410583e+01  -4.5968204e+01  -4.7017303e+01  -4.8416042e+01  -5.0628380e+01  -5.3782398e+01  -5.9564720e+01  -7.1948410e+01  -6.0911888e+01  -5.5194626e+01  -5.2135281e+01  -5.0031612e+01  -4.8544899e+01  -4.7253696e+01  -4.6348125e+01  -4.5524433e+01  -4.4969025e+01  -4.4305588e+01  -4.3906857e+01  -4.3502327e+01  -4.3450657e+01  -4.3371529e+01  -4.3633118e+01  -4.3906326e+01  -4.4436020e+01  -4.4855034e+01  -4.5347130e+01  -4.5546188e+01  -4.5640289e+01  -4.5477497e+01  -4.5271473e+01  -4.4974400e+01  -4.4760944e+01  -4.4605556e+01  -4.4635311e+01  -4.4860554e+01  -4.5279457e+01  -4.5844532e+01  -4.6656269e+01  -4.7628460e+01  -4.8935490e+01  -5.0258808e+01  -5.1439869e+01  -5.2005005e+01  -5.2150280e+01  -5.1975300e+01  -5.1843773e+01  -5.1766743e+01
  -6.0207035e+01  -5.7693192e+01  -5.5501560e+01  -5.3677216e+01  -5.2122101e+01  -5.0931164e+01  -4.9927361e+01  -4.8913372e+01  -4.8034756e+01  -4.7243168e+01  -4.6695969e+01  -4.6264950e+01  -4.5955223e+01  -4.5635899e+01  -4.5305046e+01  -4.4990372e+01  -4.4683582e+01  -4.4505390e+01  -4.4337955e+01  -4.4320103e+01  -4.4263340e+01  -4.4323540e+01  -4.4404678e+01  -4.4740868e+01  -4.5250500e+01  -4.6191601e+01  -4.7495926e+01  -4.9448151e+01  -5.2164558e+01  -5.6412033e+01  -6.0758106e+01  -5.8813114e+01  -5.4098343e+01  -5.1100777e+01  -4.8914410e+01  -4.7410336e+01  -4.6161594e+01  -4.5234230e+01  -4.4367474e+01  -4.3784016e+01  -4.3161743e+01  -4.2823299e+01  -4.2562683e+01  -4.2558609e+01  -4.2558983e+01  -4.2790104e+01  -4.3093018e+01  -4.3574451e+01  -4.4031368e+01  -4.4531357e+01  -4.4833965e+01  -4.5084419e+01  -4.5058083e+01  -4.4922585e+01  -4.4725082e+01  -4.4558132e+01  -4.4444347e+01  -4.4431736e+01  -4.4595421e+01  -4.4923965e+01  -4.5407654e+01  -4.6167206e+01  -4.7065193e+01  -4.8244003e+01  -4.9515209e+01  -5.0748611e+01  -5.1472248e+01  -5.1723461e+01  -5.1711861e+01  -5.1655392e+01  -5.1729057e+01
  -6.0046875e+01  -5.7483727e+01  -5.5472790e+01  -5.3686211e+01  -5.2214500e+01  -5.0990154e+01  -5.0040932e+01  -4.9211544e+01  -4.8572792e+01  -4.7694107e+01  -4.7073307e+01  -4.6522736e+01  -4.6156475e+01  -4.5642967e+01  -4.5220867e+01  -4.4810276e+01  -4.4457668e+01  -4.4192528e+01  -4.4011806e+01  -4.3967491e+01  -4.3968426e+01  -4.4026936e+01  -4.4155540e+01  -4.4504688e+01  -4.5032963e+01  -4.5867996e+01  -4.7143528e+01  -4.8779053e+01  -5.1041008e+01  -5.4145828e+01  -5.6679787e+01  -5.5843006e+01  -5.2525417e+01  -4.9926472e+01  -4.7926968e+01  -4.6463428e+01  -4.5225857e+01  -4.4312477e+01  -4.3462925e+01  -4.2861984e+01  -4.2337116e+01  -4.2053318e+01  -4.1856403e+01  -4.1845509e+01  -4.1919170e+01  -4.2144806e+01  -4.2508427e+01  -4.3031445e+01  -4.3496143e+01  -4.4009056e+01  -4.4426254e+01  -4.4758381e+01  -4.4882900e+01  -4.4858177e+01  -4.4741245e+01  -4.4552906e+01  -4.4424023e+01  -4.4356133e+01  -4.4443768e+01  -4.4657288e+01  -4.5115334e+01  -4.5816784e+01  -4.6673828e+01  -4.7798748e+01  -4.9064075e+01  -5.0258091e+01  -5.1107754e+01  -5.1527115e+01  -5.1729179e+01  -5.1828094e+01  -5.2018990e+01
  -5.9893761e+01  -5.7598904e+01  -5.5791435e+01  -5.4191624e+01  -5.2747009e+01  -5.1441360e+01  -5.0505760e+01  -4.9687721e+01  -4.8967579e+01  -4.8219379e+01  -4.7468330e+01  -4.6730591e+01  -4.6113285e+01  -4.5615810e+01  -4.5053345e+01  -4.4647816e+01  -4.4278477e+01  -4.4056870e+01  -4.3797394e+01  -4.3808998e+01  -4.3820572e+01  -4.3983063e+01  -4.4180702e+01  -4.4539539e+01  -4.5066593e+01  -4.5865086e+01  -4.6970943e+01  -4.8419064e+01  -5.0341408e+01  -5.2743313e+01  -5.4599430e+01  -5.4150135e+01  -5.1672462e+01  -4.9293800e+01  -4.7391380e+01  -4.5882133e+01  -4.4690342e+01  -4.3773048e+01  -4.3064613e+01  -4.2466702e+01  -4.2023129e+01  -4.1686356e+01  -4.1523800e+01  -4.1540768e+01  -4.1678341e+01  -4.1955269e+01  -4.2343082e+01  -4.2795605e+01  -4.3319756e+01  -4.3846790e+01  -4.4398682e+01  -4.4838428e+01  -4.5124855e+01  -4.5166645e+01  -4.5111950e+01  -4.4861992e+01  -4.4624424e+01  -4.4474575e+01  -4.4468746e+01  -4.4667362e+01  -4.5075340e+01  -4.5687672e+01  -4.6554462e+01  -4.7622955e+01  -4.8891373e+01  -5.0083572e+01  -5.1016758e+01  -5.1543407e+01  -5.1874046e+01  -5.2071194e+01  -5.2298363e+01
  -5.8713612e+01  -5.7079800e+01  -5.5661755e+01  -5.4426846e+01  -5.3204075e+01  -5.2027843e+01  -5.0998116e+01  -5.0042023e+01  -4.9238617e+01  -4.8424736e+01  -4.7668495e+01  -4.6829540e+01  -4.6077377e+01  -4.5415134e+01  -4.4831856e+01  -4.4433842e+01  -4.4119080e+01  -4.3956322e+01  -4.3852661e+01  -4.3835762e+01  -4.3943604e+01  -4.4103519e+01  -4.4366093e+01  -4.4741737e+01  -4.5304676e+01  -4.6081127e+01  -4.7155838e+01  -4.8421772e+01  -5.0108273e+01  -5.2076450e+01  -5.3498352e+01  -5.3181835e+01  -5.1171677e+01  -4.9009800e+01  -4.7201839e+01  -4.5727253e+01  -4.4614571e+01  -4.3716545e+01  -4.3038166e+01  -4.2452881e+01  -4.1984787e+01  -4.1681427e+01  -4.1565674e+01  -4.1597038e+01  -4.1702938e+01  -4.1965996e+01  -4.2382977e+01  -4.2825008e+01  -4.3398918e+01  -4.4031498e+01  -4.4732037e+01  -4.5327076e+01  -4.5753994e+01  -4.5836163e+01  -4.5772415e+01  -4.5412434e+01  -4.5111675e+01  -4.4780685e+01  -4.4743263e+01  -4.4861954e+01  -4.5237331e+01  -4.5814892e+01  -4.6650143e+01  -4.7689217e+01  -4.8895596e+01  -5.0074558e+01  -5.1014610e+01  -5.1603405e+01  -5.1967228e+01  -5.2216812e+01  -5.2571838e+01
  -5.7623505e+01  -5.6445313e+01  -5.5388672e+01  -5.4395374e+01  -5.3398628e+01  -5.2392757e+01  -5.1361931e+01  -5.0361797e+01  -4.9506981e+01  -4.8585670e+01  -4.7722897e+01  -4.6865551e+01  -4.6127541e+01  -4.5321800e+01  -4.4742420e+01  -4.4324924e+01  -4.4105621e+01  -4.4045937e+01  -4.4093666e+01  -4.4102943e+01  -4.4256630e+01  -4.4402382e+01  -4.4758980e+01  -4.5184155e+01  -4.5815510e+01  -4.6540539e+01  -4.7596497e+01  -4.8693169e+01  -5.0142067e+01  -5.1727100e+01  -5.2933048e+01  -5.2714294e+01  -5.1018669e+01  -4.9038193e+01  -4.7368504e+01  -4.5951096e+01  -4.4867855e+01  -4.3939919e+01  -4.3252918e+01  -4.2675941e+01  -4.2283005e+01  -4.1958191e+01  -4.1831867e+01  -4.1851044e+01  -4.1954185e+01  -4.2191643e+01  -4.2605572e+01  -4.3088951e+01  -4.3746986e+01  -4.4452591e+01  -4.5319912e+01  -4.6052708e+01  -4.6652546e+01  -4.6839520e+01  -4.6794510e+01  -4.6329575e+01  -4.5878944e+01  -4.5447762e+01  -4.5289272e+01  -4.5292278e+01  -4.5549187e+01  -4.6031349e+01  -4.6812450e+01  -4.7793049e+01  -4.8934837e+01  -4.9995277e+01  -5.0883121e+01  -5.1465126e+01  -5.1847450e+01  -5.2164852e+01  -5.2514595e+01
  -5.6562717e+01  -5.6064342e+01  -5.5354633e+01  -5.4536133e+01  -5.3612919e+01  -5.2659969e+01  -5.1672192e+01  -5.0583012e+01  -4.9490589e+01  -4.8501186e+01  -4.7569778e+01  -4.6706371e+01  -4.5887951e+01  -4.5255875e+01  -4.4659809e+01  -4.4311871e+01  -4.4161179e+01  -4.4186508e+01  -4.4292877e+01  -4.4520588e+01  -4.4725605e+01  -4.4976212e+01  -4.5415661e+01  -4.5826000e+01  -4.6435440e+01  -4.7086590e+01  -4.7981125e+01  -4.9049923e+01  -5.0342323e+01  -5.1761116e+01  -5.2821739e+01  -5.2722878e+01  -5.1280590e+01  -4.9462994e+01  -4.7863071e+01  -4.6458508e+01  -4.5378567e+01  -4.4459457e+01  -4.3774483e+01  -4.3189316e+01  -4.2834152e+01  -4.2485554e+01  -4.2366108e+01  -4.2265434e+01  -4.2369320e+01  -4.2576912e+01  -4.3014904e+01  -4.3515266e+01  -4.4276192e+01  -4.5119213e+01  -4.6155243e+01  -4.7026524e+01  -4.7796329e+01  -4.8028656e+01  -4.7935715e+01  -4.7391479e+01  -4.6802006e+01  -4.6232117e+01  -4.5981480e+01  -4.5836002e+01  -4.6035061e+01  -4.6460117e+01  -4.7219612e+01  -4.8121609e+01  -4.9178192e+01  -5.0130997e+01  -5.0881695e+01  -5.1363506e+01  -5.1662270e+01  -5.1944019e+01  -5.2220802e+01
