# Supplementary material for: Intelligent wireless power transfer via a 2-bit compact reconfigurable transmissive-metasurface-based router
Source: Nat Commun. 2024 Apr 1;15:2807. doi: 10.1038/s41467-024-46984-4 (PMC10984985; doi:10.1038/s41467-024-46984-4)
Supplement: Supplementary file 12 — Source Data [file 41467_2024_46984_MOESM12_ESM.zip › source_data/figure_s21ghi.txt]

g:
weights_sim = [1, 0.40, 0.40];
weights_mea = [1, 0.41, 0.24];

h:
weights_sim = [1, 1, 0.5];
weights_mea = [1, 1, 0.4];

i:
weights_sim = [1, 0.3, 0.3];
weights_mea = [1, 0.27, 0.29];
