# Supplementary material for: Intelligent wireless power transfer via a 2-bit compact reconfigurable transmissive-metasurface-based router
Source: Nat Commun. 2024 Apr 1;15:2807. doi: 10.1038/s41467-024-46984-4 (PMC10984985; doi:10.1038/s41467-024-46984-4)
Supplement: Supplementary file 12 — Source Data [file 41467_2024_46984_MOESM12_ESM.zip › source_data/figure_s22_m1.txt]

  -5.9012489e+01  -5.7551647e+01  -5.5519920e+01  -5.4056004e+01  -5.2595253e+01  -5.1722374e+01  -5.1242561e+01  -5.1100555e+01  -5.1325523e+01  -5.1380802e+01  -5.1606960e+01  -5.1555237e+01  -5.1658928e+01  -5.1493641e+01  -5.1127335e+01  -5.0714138e+01  -5.0081238e+01  -4.9699108e+01  -4.9178581e+01  -4.8929070e+01  -4.8622772e+01  -4.8615009e+01  -4.8594242e+01  -4.8776608e+01  -4.8862244e+01  -4.9113766e+01  -4.9417480e+01  -4.9925411e+01  -5.0263321e+01  -5.0660915e+01  -5.0695419e+01  -5.0488838e+01  -4.9943691e+01  -4.9251469e+01  -4.8391953e+01  -4.7570309e+01  -4.6872734e+01  -4.6361088e+01  -4.5960381e+01  -4.5775768e+01  -4.5902042e+01  -4.6230835e+01  -4.6762886e+01  -4.7338867e+01  -4.8243809e+01  -4.9211449e+01  -5.0492020e+01  -5.1679523e+01  -5.2759113e+01  -5.3504917e+01  -5.4025459e+01  -5.3942036e+01  -5.3660286e+01  -5.3331242e+01  -5.3092041e+01  -5.2836449e+01  -5.2754250e+01  -5.2945873e+01  -5.3243317e+01  -5.3645000e+01  -5.4086327e+01  -5.4558834e+01  -5.4716858e+01  -5.4790585e+01  -5.4788738e+01  -5.4685104e+01  -5.4241421e+01  -5.3446758e+01  -5.2783806e+01  -5.2180336e+01  -5.1678310e+01
  -5.6077827e+01  -5.4759777e+01  -5.3781422e+01  -5.3163319e+01  -5.2976036e+01  -5.3063911e+01  -5.3779953e+01  -5.4330898e+01  -5.4587330e+01  -5.3893093e+01  -5.2827850e+01  -5.1849201e+01  -5.0838623e+01  -5.0031963e+01  -4.9234123e+01  -4.8749035e+01  -4.8437660e+01  -4.8355873e+01  -4.8389587e+01  -4.8459812e+01  -4.8652126e+01  -4.8816086e+01  -4.9029991e+01  -4.9117615e+01  -4.9310104e+01  -4.9406673e+01  -4.9674397e+01  -4.9958347e+01  -5.0382252e+01  -5.0795967e+01  -5.1223694e+01  -5.1119518e+01  -5.0776196e+01  -4.9957134e+01  -4.9145767e+01  -4.8290829e+01  -4.7625801e+01  -4.7137356e+01  -4.6980270e+01  -4.7105900e+01  -4.7629261e+01  -4.8170948e+01  -4.9072765e+01  -4.9923634e+01  -5.1150280e+01  -5.2235641e+01  -5.3706059e+01  -5.4966152e+01  -5.6261730e+01  -5.6899269e+01  -5.7235245e+01  -5.6898857e+01  -5.6515045e+01  -5.5639019e+01  -5.4875149e+01  -5.3972122e+01  -5.3532906e+01  -5.3297672e+01  -5.3196587e+01  -5.3274921e+01  -5.3534767e+01  -5.3881527e+01  -5.4108471e+01  -5.4037704e+01  -5.4152260e+01  -5.4199837e+01  -5.4030430e+01  -5.3614498e+01  -5.3113277e+01  -5.2709797e+01  -5.2475414e+01
  -5.6933655e+01  -5.6478569e+01  -5.6852268e+01  -5.7364933e+01  -5.8628605e+01  -5.8950703e+01  -5.7829014e+01  -5.5636810e+01  -5.3344242e+01  -5.1786037e+01  -5.0562084e+01  -4.9815247e+01  -4.9197472e+01  -4.8871006e+01  -4.8786678e+01  -4.8898979e+01  -4.9262444e+01  -4.9619190e+01  -5.0178066e+01  -5.0611355e+01  -5.0987160e+01  -5.0924175e+01  -5.0632225e+01  -5.0283459e+01  -4.9944244e+01  -4.9703846e+01  -4.9498589e+01  -4.9657547e+01  -4.9976200e+01  -5.0572929e+01  -5.1114937e+01  -5.1554508e+01  -5.1361790e+01  -5.0795078e+01  -5.0062538e+01  -4.9267433e+01  -4.8625469e+01  -4.8276943e+01  -4.8196053e+01  -4.8312160e+01  -4.8508175e+01  -4.8863628e+01  -4.9295937e+01  -5.0002708e+01  -5.0709866e+01  -5.1663025e+01  -5.2409477e+01  -5.3294304e+01  -5.3848961e+01  -5.4571949e+01  -5.4907215e+01  -5.5483635e+01  -5.5471069e+01  -5.5468658e+01  -5.4951824e+01  -5.4558765e+01  -5.3936970e+01  -5.3551651e+01  -5.3184460e+01  -5.3168728e+01  -5.3282356e+01  -5.3511173e+01  -5.3758411e+01  -5.3741222e+01  -5.3886322e+01  -5.4094887e+01  -5.4228214e+01  -5.4057667e+01  -5.3794823e+01  -5.3491234e+01  -5.3607201e+01
  -6.5172821e+01  -6.5700569e+01  -6.4574234e+01  -6.1341793e+01  -5.7794476e+01  -5.5145279e+01  -5.3012688e+01  -5.1633583e+01  -5.0621746e+01  -5.0057415e+01  -4.9827679e+01  -4.9764397e+01  -5.0001846e+01  -5.0350861e+01  -5.0940685e+01  -5.1429516e+01  -5.1952522e+01  -5.2102356e+01  -5.1959465e+01  -5.1472172e+01  -5.0625584e+01  -4.9805248e+01  -4.8961357e+01  -4.8362087e+01  -4.7803513e+01  -4.7478516e+01  -4.7298038e+01  -4.7434696e+01  -4.7648590e+01  -4.8028027e+01  -4.8442974e+01  -4.8893486e+01  -4.9139416e+01  -4.9077690e+01  -4.8680096e+01  -4.8188538e+01  -4.7712223e+01  -4.7398544e+01  -4.7170757e+01  -4.7088005e+01  -4.7121006e+01  -4.7405910e+01  -4.7815361e+01  -4.8362267e+01  -4.8968906e+01  -4.9533699e+01  -5.0125122e+01  -5.0537586e+01  -5.0775822e+01  -5.0850910e+01  -5.0874733e+01  -5.0828453e+01  -5.0773102e+01  -5.0999229e+01  -5.1270767e+01  -5.1507996e+01  -5.1554272e+01  -5.1671139e+01  -5.1802937e+01  -5.2017086e+01  -5.2171539e+01  -5.2339764e+01  -5.2488552e+01  -5.2428268e+01  -5.2591164e+01  -5.2983765e+01  -5.3461117e+01  -5.3905117e+01  -5.4184963e+01  -5.4462982e+01  -5.4700623e+01
  -6.2010803e+01  -5.9281857e+01  -5.6630993e+01  -5.4692352e+01  -5.3069267e+01  -5.2027706e+01  -5.1434193e+01  -5.1199207e+01  -5.1319721e+01  -5.1512783e+01  -5.1856544e+01  -5.2010624e+01  -5.2288540e+01  -5.2469978e+01  -5.2445202e+01  -5.2075100e+01  -5.1370487e+01  -5.0771152e+01  -5.0114872e+01  -4.9530319e+01  -4.8893318e+01  -4.8399445e+01  -4.7938057e+01  -4.7550072e+01  -4.7199467e+01  -4.6910454e+01  -4.6791065e+01  -4.6782288e+01  -4.6933159e+01  -4.7275299e+01  -4.7857258e+01  -4.8418137e+01  -4.8906582e+01  -4.9002998e+01  -4.8756008e+01  -4.8153748e+01  -4.7734447e+01  -4.7354725e+01  -4.7173576e+01  -4.7210560e+01  -4.7573524e+01  -4.8141869e+01  -4.8882401e+01  -4.9610008e+01  -5.0374535e+01  -5.0846340e+01  -5.1297058e+01  -5.1268845e+01  -5.1035454e+01  -5.0656960e+01  -5.0249382e+01  -4.9904766e+01  -4.9697258e+01  -4.9772209e+01  -5.0019665e+01  -5.0145309e+01  -5.0308727e+01  -5.0596268e+01  -5.0968754e+01  -5.1422329e+01  -5.1869846e+01  -5.2107128e+01  -5.2040672e+01  -5.1583515e+01  -5.1457481e+01  -5.1642284e+01  -5.1874012e+01  -5.2245369e+01  -5.2539406e+01  -5.2932262e+01  -5.3332714e+01
  -5.6513599e+01  -5.5213421e+01  -5.4206619e+01  -5.3564079e+01  -5.3222977e+01  -5.3215137e+01  -5.3597435e+01  -5.3845898e+01  -5.4028183e+01  -5.3679070e+01  -5.2906727e+01  -5.2203350e+01  -5.1581745e+01  -5.1168415e+01  -5.0745022e+01  -5.0397388e+01  -5.0135731e+01  -5.0000397e+01  -4.9950306e+01  -4.9854351e+01  -4.9872185e+01  -4.9707726e+01  -4.9501194e+01  -4.9067482e+01  -4.8754059e+01  -4.8349323e+01  -4.8096420e+01  -4.7889225e+01  -4.8010796e+01  -4.8360188e+01  -4.9089268e+01  -4.9836853e+01  -5.0544476e+01  -5.0768787e+01  -5.0557762e+01  -4.9853680e+01  -4.9273243e+01  -4.8834255e+01  -4.8740734e+01  -4.8882156e+01  -4.9429039e+01  -5.0078087e+01  -5.0878853e+01  -5.1540634e+01  -5.2236084e+01  -5.2612003e+01  -5.2546680e+01  -5.2195141e+01  -5.1482983e+01  -5.0717434e+01  -5.0192738e+01  -4.9852859e+01  -4.9793682e+01  -4.9846050e+01  -5.0074116e+01  -5.0384621e+01  -5.0859344e+01  -5.1305733e+01  -5.1793819e+01  -5.2217831e+01  -5.2877960e+01  -5.3141342e+01  -5.3013237e+01  -5.2205433e+01  -5.1739159e+01  -5.1411385e+01  -5.1376328e+01  -5.1441525e+01  -5.1614048e+01  -5.1838497e+01  -5.2273979e+01
  -5.6893330e+01  -5.6567448e+01  -5.6670040e+01  -5.6845421e+01  -5.7173946e+01  -5.7032547e+01  -5.5989697e+01  -5.4469112e+01  -5.2915241e+01  -5.1732494e+01  -5.0834457e+01  -5.0411587e+01  -5.0260441e+01  -5.0373615e+01  -5.0747372e+01  -5.1178680e+01  -5.1854805e+01  -5.2392384e+01  -5.2988110e+01  -5.3192242e+01  -5.3091549e+01  -5.2406380e+01  -5.1455540e+01  -5.0519588e+01  -4.9706913e+01  -4.9052544e+01  -4.8565784e+01  -4.8389194e+01  -4.8495098e+01  -4.8860420e+01  -4.9495857e+01  -5.0218250e+01  -5.0794964e+01  -5.1095146e+01  -5.0897976e+01  -5.0346680e+01  -4.9673580e+01  -4.9196457e+01  -4.8942303e+01  -4.8942913e+01  -4.8983265e+01  -4.9187332e+01  -4.9333965e+01  -4.9612534e+01  -4.9721115e+01  -4.9896194e+01  -4.9770271e+01  -4.9730106e+01  -4.9241207e+01  -4.8816139e+01  -4.8291782e+01  -4.8047523e+01  -4.7918449e+01  -4.8147964e+01  -4.8516975e+01  -4.9320404e+01  -5.0213192e+01  -5.1380959e+01  -5.2321880e+01  -5.3432461e+01  -5.4443790e+01  -5.5399986e+01  -5.5818317e+01  -5.5143566e+01  -5.4373066e+01  -5.3638138e+01  -5.3407463e+01  -5.3262165e+01  -5.3304298e+01  -5.3374649e+01  -5.3751728e+01
  -6.2649002e+01  -6.2747372e+01  -6.1885555e+01  -5.9576729e+01  -5.7011398e+01  -5.4885181e+01  -5.2970589e+01  -5.1739040e+01  -5.0904091e+01  -5.0569679e+01  -5.0594276e+01  -5.0851086e+01  -5.1411175e+01  -5.2185085e+01  -5.3220116e+01  -5.4134720e+01  -5.4879135e+01  -5.4798672e+01  -5.4136387e+01  -5.3274574e+01  -5.2148670e+01  -5.1137394e+01  -5.0122051e+01  -4.9353416e+01  -4.8648087e+01  -4.8125076e+01  -4.7812450e+01  -4.7776154e+01  -4.7898293e+01  -4.8225647e+01  -4.8731609e+01  -4.9367737e+01  -5.0024689e+01  -5.0322987e+01  -5.0245365e+01  -4.9790386e+01  -4.9260605e+01  -4.8844528e+01  -4.8594238e+01  -4.8440102e+01  -4.8485546e+01  -4.8665489e+01  -4.9057854e+01  -4.9293762e+01  -4.9567944e+01  -4.9426525e+01  -4.9375725e+01  -4.9022385e+01  -4.8604500e+01  -4.7992950e+01  -4.7405384e+01  -4.6858204e+01  -4.6464886e+01  -4.6413368e+01  -4.6637169e+01  -4.7222935e+01  -4.8111565e+01  -4.9486465e+01  -5.1142658e+01  -5.3089924e+01  -5.5082214e+01  -5.7035648e+01  -5.8598831e+01  -5.9010979e+01  -5.8710808e+01  -5.7853195e+01  -5.7421589e+01  -5.6921009e+01  -5.6704430e+01  -5.6528244e+01  -5.6617306e+01
  -6.2285778e+01  -5.9510326e+01  -5.6888523e+01  -5.5019398e+01  -5.3501835e+01  -5.2475540e+01  -5.1915470e+01  -5.1634785e+01  -5.1760586e+01  -5.2061367e+01  -5.2745544e+01  -5.3257896e+01  -5.3813671e+01  -5.4094006e+01  -5.4162647e+01  -5.4000866e+01  -5.3410500e+01  -5.2849854e+01  -5.2107574e+01  -5.1373447e+01  -5.0715542e+01  -5.0223019e+01  -4.9815327e+01  -4.9386482e+01  -4.9039494e+01  -4.8687782e+01  -4.8561077e+01  -4.8482380e+01  -4.8716179e+01  -4.9052868e+01  -4.9768242e+01  -5.0537579e+01  -5.1461937e+01  -5.1836639e+01  -5.1776897e+01  -5.1229927e+01  -5.0828781e+01  -5.0395550e+01  -5.0301952e+01  -5.0259617e+01  -5.0716431e+01  -5.1183792e+01  -5.1905235e+01  -5.2129360e+01  -5.2179008e+01  -5.1676655e+01  -5.1048038e+01  -5.0213654e+01  -4.9259430e+01  -4.8369175e+01  -4.7524441e+01  -4.6736610e+01  -4.6170219e+01  -4.5861355e+01  -4.5852371e+01  -4.6168633e+01  -4.6883026e+01  -4.8059254e+01  -4.9644646e+01  -5.1678795e+01  -5.4002064e+01  -5.6558613e+01  -5.8671207e+01  -5.9731140e+01  -6.0262009e+01  -6.0303722e+01  -6.0107143e+01  -5.9617104e+01  -5.9062740e+01  -5.8540928e+01  -5.8416698e+01
  -5.8936253e+01  -5.7338177e+01  -5.6092083e+01  -5.5192566e+01  -5.4787506e+01  -5.4647820e+01  -5.5037441e+01  -5.5174217e+01  -5.5247959e+01  -5.4820152e+01  -5.4109119e+01  -5.3316013e+01  -5.2564831e+01  -5.2202637e+01  -5.2017784e+01  -5.2038548e+01  -5.2113689e+01  -5.2283779e+01  -5.2463173e+01  -5.2482742e+01  -5.2625191e+01  -5.2623676e+01  -5.2657188e+01  -5.2394424e+01  -5.2137630e+01  -5.1639198e+01  -5.1246101e+01  -5.0920692e+01  -5.1070839e+01  -5.1543648e+01  -5.2631123e+01  -5.3993317e+01  -5.5564629e+01  -5.6498402e+01  -5.6651218e+01  -5.5816910e+01  -5.5095284e+01  -5.4373363e+01  -5.4196438e+01  -5.4320728e+01  -5.4889252e+01  -5.5103157e+01  -5.4819149e+01  -5.3891487e+01  -5.2790886e+01  -5.1767689e+01  -5.0695393e+01  -4.9733280e+01  -4.8778584e+01  -4.7914341e+01  -4.7102280e+01  -4.6475273e+01  -4.5970333e+01  -4.5690899e+01  -4.5656586e+01  -4.5928265e+01  -4.6548740e+01  -4.7482998e+01  -4.8773888e+01  -5.0544086e+01  -5.2977665e+01  -5.6193218e+01  -6.0007835e+01  -6.2346966e+01  -6.3603558e+01  -6.3611984e+01  -6.3404003e+01  -6.2497341e+01  -6.1202095e+01  -5.9890091e+01  -5.9347198e+01
  -6.1570820e+01  -6.0848003e+01  -6.1443947e+01  -6.2201164e+01  -6.3168602e+01  -6.1649445e+01  -5.8937607e+01  -5.6228786e+01  -5.3990269e+01  -5.2542450e+01  -5.1424877e+01  -5.0957508e+01  -5.0800167e+01  -5.1031250e+01  -5.1608311e+01  -5.2410427e+01  -5.3540363e+01  -5.4682182e+01  -5.5794289e+01  -5.6335270e+01  -5.6521538e+01  -5.5890087e+01  -5.4900517e+01  -5.3946224e+01  -5.3064964e+01  -5.2386761e+01  -5.1852413e+01  -5.1660702e+01  -5.1835552e+01  -5.2304214e+01  -5.3110462e+01  -5.4137005e+01  -5.5311684e+01  -5.6849545e+01  -5.8118984e+01  -5.8370258e+01  -5.7712704e+01  -5.6962009e+01  -5.6639851e+01  -5.6590668e+01  -5.6485603e+01  -5.5814621e+01  -5.4619102e+01  -5.3165043e+01  -5.1668842e+01  -5.0438961e+01  -4.9335453e+01  -4.8481312e+01  -4.7534527e+01  -4.6810177e+01  -4.6010666e+01  -4.5486099e+01  -4.5069389e+01  -4.4874538e+01  -4.4891914e+01  -4.5202312e+01  -4.5753677e+01  -4.6635132e+01  -4.7672924e+01  -4.9203941e+01  -5.1141243e+01  -5.3912640e+01  -5.7399914e+01  -6.1352062e+01  -6.6287849e+01  -7.2001801e+01  -7.4672157e+01  -7.1025291e+01  -6.7503967e+01  -6.4403282e+01  -6.2918674e+01
  -6.5479576e+01  -6.8037590e+01  -7.0099617e+01  -6.6381393e+01  -6.1114758e+01  -5.7662060e+01  -5.5069630e+01  -5.3315010e+01  -5.2044189e+01  -5.1243534e+01  -5.0940403e+01  -5.1092575e+01  -5.1681870e+01  -5.2561218e+01  -5.3796246e+01  -5.5169857e+01  -5.6870743e+01  -5.8245869e+01  -5.8675739e+01  -5.7726147e+01  -5.5898617e+01  -5.4322929e+01  -5.3145515e+01  -5.2340084e+01  -5.1728294e+01  -5.1405869e+01  -5.1439487e+01  -5.1682549e+01  -5.2140724e+01  -5.2653446e+01  -5.3491474e+01  -5.4528049e+01  -5.6100590e+01  -5.7893105e+01  -5.9724964e+01  -6.0055222e+01  -5.9537689e+01  -5.8952217e+01  -5.9295868e+01  -6.0145180e+01  -6.1550999e+01  -6.1512287e+01  -5.9480766e+01  -5.6233078e+01  -5.3592899e+01  -5.1363327e+01  -4.9836170e+01  -4.8512390e+01  -4.7496197e+01  -4.6480316e+01  -4.5709892e+01  -4.5028519e+01  -4.4582485e+01  -4.4315388e+01  -4.4240738e+01  -4.4409313e+01  -4.4883274e+01  -4.5616421e+01  -4.6526711e+01  -4.7621090e+01  -4.8919952e+01  -5.0615696e+01  -5.2649761e+01  -5.4638508e+01  -5.6879669e+01  -5.9494377e+01  -6.2964157e+01  -6.6017532e+01  -7.0556808e+01  -8.4222870e+01  -7.5472153e+01
  -5.8781017e+01  -5.9382217e+01  -5.9188610e+01  -5.8219341e+01  -5.6727417e+01  -5.5428501e+01  -5.4534237e+01  -5.3778610e+01  -5.3334221e+01  -5.3110737e+01  -5.3387966e+01  -5.3812622e+01  -5.4382183e+01  -5.4986485e+01  -5.5578457e+01  -5.6187141e+01  -5.6648914e+01  -5.6813625e+01  -5.6372978e+01  -5.5546036e+01  -5.4661495e+01  -5.3988026e+01  -5.3666996e+01  -5.3435848e+01  -5.3478596e+01  -5.3565327e+01  -5.4071617e+01  -5.4571857e+01  -5.5413265e+01  -5.6397339e+01  -5.8159786e+01  -6.0545311e+01  -6.5179886e+01  -7.0540154e+01  -6.7840691e+01  -6.3192814e+01  -6.0606159e+01  -5.9757229e+01  -5.9844364e+01  -6.1033855e+01  -6.2291634e+01  -6.2670959e+01  -5.9369225e+01  -5.6379974e+01  -5.3800900e+01  -5.1852345e+01  -5.0161842e+01  -4.8799126e+01  -4.7570335e+01  -4.6632736e+01  -4.5882332e+01  -4.5305927e+01  -4.4930954e+01  -4.4666603e+01  -4.4512016e+01  -4.4522503e+01  -4.4820141e+01  -4.5309132e+01  -4.6003864e+01  -4.6790478e+01  -4.7740417e+01  -4.8930618e+01  -5.0315147e+01  -5.1612984e+01  -5.3322079e+01  -5.5241108e+01  -5.7488297e+01  -5.9406857e+01  -6.1828083e+01  -6.5404442e+01  -7.0181664e+01
  -5.8119343e+01  -5.9063011e+01  -6.0048271e+01  -6.0288639e+01  -6.0341843e+01  -5.9771828e+01  -5.9740829e+01  -5.9032043e+01  -5.8351112e+01  -5.7278763e+01  -5.6325630e+01  -5.5293552e+01  -5.4326027e+01  -5.3796696e+01  -5.3573589e+01  -5.3768764e+01  -5.4062222e+01  -5.4567471e+01  -5.5134426e+01  -5.5694824e+01  -5.6252045e+01  -5.7003040e+01  -5.8206875e+01  -5.9123817e+01  -5.9962303e+01  -6.0142487e+01  -6.0260910e+01  -6.0316582e+01  -6.1207607e+01  -6.2929504e+01  -6.5657913e+01  -6.7347595e+01  -6.4423752e+01  -6.1668606e+01  -5.9094044e+01  -5.7297337e+01  -5.5889050e+01  -5.5209709e+01  -5.4622475e+01  -5.4273396e+01  -5.3911457e+01  -5.3542072e+01  -5.2689602e+01  -5.1570240e+01  -5.0403004e+01  -4.9335892e+01  -4.8395493e+01  -4.7298744e+01  -4.6371445e+01  -4.5578648e+01  -4.5142445e+01  -4.4819527e+01  -4.4805180e+01  -4.4891941e+01  -4.5115673e+01  -4.5237679e+01  -4.5506214e+01  -4.5796394e+01  -4.6295265e+01  -4.6890587e+01  -4.7741714e+01  -4.8729813e+01  -4.9935242e+01  -5.0930405e+01  -5.2291679e+01  -5.3767937e+01  -5.5436913e+01  -5.6800697e+01  -5.8579792e+01  -6.0714806e+01  -6.2650291e+01
  -6.0010685e+01  -6.1328079e+01  -6.1829338e+01  -6.1926464e+01  -6.1066360e+01  -6.0568588e+01  -5.9293930e+01  -5.8322464e+01  -5.6923298e+01  -5.5739208e+01  -5.4436016e+01  -5.3414516e+01  -5.2626968e+01  -5.2289848e+01  -5.2373142e+01  -5.2753506e+01  -5.3369194e+01  -5.4272652e+01  -5.5517239e+01  -5.7062519e+01  -5.9308590e+01  -6.2389660e+01  -6.7087524e+01  -7.0433258e+01  -6.6936729e+01  -6.3311295e+01  -6.1322495e+01  -6.0830143e+01  -6.0954815e+01  -6.0958492e+01  -6.0346252e+01  -5.9292549e+01  -5.7996002e+01  -5.6783718e+01  -5.5406944e+01  -5.4133091e+01  -5.2985100e+01  -5.2161572e+01  -5.1392960e+01  -5.0942295e+01  -5.0595173e+01  -5.0487831e+01  -5.0271622e+01  -4.9922413e+01  -4.9212124e+01  -4.8381966e+01  -4.7431725e+01  -4.6514317e+01  -4.5582844e+01  -4.4819511e+01  -4.4316525e+01  -4.4157890e+01  -4.4283131e+01  -4.4744637e+01  -4.5287109e+01  -4.5894516e+01  -4.6479885e+01  -4.6922630e+01  -4.7292500e+01  -4.7665382e+01  -4.8341980e+01  -4.9196201e+01  -5.0218578e+01  -5.1095188e+01  -5.2216648e+01  -5.3426811e+01  -5.4831020e+01  -5.5963787e+01  -5.7265923e+01  -5.8294521e+01  -5.8680096e+01
  -5.4928833e+01  -5.4602562e+01  -5.4045395e+01  -5.3810143e+01  -5.3614521e+01  -5.3789158e+01  -5.3977741e+01  -5.4365562e+01  -5.4645203e+01  -5.4656239e+01  -5.4261848e+01  -5.3600521e+01  -5.3239998e+01  -5.3133709e+01  -5.3403416e+01  -5.3815151e+01  -5.4574642e+01  -5.5601891e+01  -5.7140244e+01  -5.9217346e+01  -6.2285877e+01  -6.6788643e+01  -7.0409012e+01  -6.8067459e+01  -6.4945618e+01  -6.3351486e+01  -6.3273117e+01  -6.3594799e+01  -6.3482040e+01  -6.1938503e+01  -5.9989815e+01  -5.8260632e+01  -5.6391521e+01  -5.4474968e+01  -5.2534775e+01  -5.1109520e+01  -4.9771229e+01  -4.8918095e+01  -4.8162647e+01  -4.7818531e+01  -4.7586582e+01  -4.7622334e+01  -4.7810215e+01  -4.8212524e+01  -4.8519241e+01  -4.8470562e+01  -4.7866444e+01  -4.6922478e+01  -4.5859005e+01  -4.4940071e+01  -4.4325809e+01  -4.3992390e+01  -4.4099564e+01  -4.4505779e+01  -4.5189339e+01  -4.6041271e+01  -4.6954548e+01  -4.7638222e+01  -4.8024403e+01  -4.8347504e+01  -4.8753464e+01  -4.9375061e+01  -5.0260757e+01  -5.1062244e+01  -5.2189896e+01  -5.3451389e+01  -5.5068123e+01  -5.6311573e+01  -5.7480179e+01  -5.7866638e+01  -5.7425228e+01
  -5.1792850e+01  -5.1677303e+01  -5.1751892e+01  -5.2147709e+01  -5.2920616e+01  -5.3837589e+01  -5.5148418e+01  -5.6585274e+01  -5.8467075e+01  -5.9256493e+01  -5.9240582e+01  -5.8230915e+01  -5.7669678e+01  -5.7081837e+01  -5.6863411e+01  -5.6529194e+01  -5.6555309e+01  -5.6868019e+01  -5.7383953e+01  -5.8386547e+01  -5.9297668e+01  -6.0153957e+01  -6.0382545e+01  -6.1284107e+01  -6.2604538e+01  -6.5694382e+01  -7.2790009e+01  -7.4250450e+01  -6.4700409e+01  -6.0448933e+01  -5.7353493e+01  -5.5067078e+01  -5.2755348e+01  -5.0849056e+01  -4.9108677e+01  -4.7789795e+01  -4.6647652e+01  -4.5910660e+01  -4.5286087e+01  -4.4971085e+01  -4.4755608e+01  -4.4820549e+01  -4.5016403e+01  -4.5617035e+01  -4.6347279e+01  -4.7091301e+01  -4.7253094e+01  -4.6766804e+01  -4.5893356e+01  -4.5015045e+01  -4.4415226e+01  -4.4111126e+01  -4.4250149e+01  -4.4687096e+01  -4.5464428e+01  -4.6317879e+01  -4.7275436e+01  -4.8035557e+01  -4.8549656e+01  -4.8769863e+01  -4.8983295e+01  -4.9300114e+01  -4.9909161e+01  -5.0515072e+01  -5.1473698e+01  -5.2615513e+01  -5.4141670e+01  -5.5630848e+01  -5.7297153e+01  -5.8327129e+01  -5.8003700e+01
  -5.1287643e+01  -5.1788864e+01  -5.2739452e+01  -5.3951458e+01  -5.5722713e+01  -5.7758518e+01  -6.0508476e+01  -6.3675400e+01  -6.8426910e+01  -7.7299400e+01  -8.1343079e+01  -7.0461281e+01  -6.5754539e+01  -6.1966991e+01  -5.8966705e+01  -5.6785530e+01  -5.5459938e+01  -5.4792278e+01  -5.4484825e+01  -5.4462769e+01  -5.4416752e+01  -5.4740639e+01  -5.5238045e+01  -5.6232708e+01  -5.7479095e+01  -5.9476620e+01  -6.1273678e+01  -6.1186237e+01  -5.8978592e+01  -5.6501781e+01  -5.4177551e+01  -5.2145157e+01  -5.0222752e+01  -4.8609314e+01  -4.7192810e+01  -4.5971535e+01  -4.4994724e+01  -4.4287548e+01  -4.3746441e+01  -4.3388676e+01  -4.3279835e+01  -4.3292244e+01  -4.3524521e+01  -4.3985031e+01  -4.4712173e+01  -4.5531403e+01  -4.6043880e+01  -4.5974705e+01  -4.5256359e+01  -4.4590725e+01  -4.4064461e+01  -4.3940353e+01  -4.4203171e+01  -4.4871758e+01  -4.5768322e+01  -4.6799099e+01  -4.7874481e+01  -4.8753510e+01  -4.9364742e+01  -4.9498840e+01  -4.9488174e+01  -4.9550095e+01  -4.9934113e+01  -5.0268242e+01  -5.1053665e+01  -5.1935024e+01  -5.3060478e+01  -5.4067383e+01  -5.5414074e+01  -5.6592556e+01  -5.6848118e+01
  -5.3512459e+01  -5.4534016e+01  -5.6038937e+01  -5.7312519e+01  -5.8135117e+01  -5.8256325e+01  -5.7841034e+01  -5.8267673e+01  -5.9382366e+01  -6.2240837e+01  -6.7306053e+01  -7.9578140e+01  -6.5963577e+01  -5.9877068e+01  -5.6199074e+01  -5.4160011e+01  -5.2881977e+01  -5.2255253e+01  -5.1811077e+01  -5.1679653e+01  -5.1739662e+01  -5.2274433e+01  -5.3102104e+01  -5.4426693e+01  -5.6035721e+01  -5.7962254e+01  -5.9594563e+01  -5.9617645e+01  -5.8073658e+01  -5.5891014e+01  -5.3902588e+01  -5.2016933e+01  -5.0364609e+01  -4.8750477e+01  -4.7355625e+01  -4.6010471e+01  -4.4950104e+01  -4.4129715e+01  -4.3543148e+01  -4.3125751e+01  -4.2983746e+01  -4.3087341e+01  -4.3433235e+01  -4.3974678e+01  -4.4714104e+01  -4.5436279e+01  -4.5952892e+01  -4.5790318e+01  -4.5168556e+01  -4.4324200e+01  -4.3818279e+01  -4.3555817e+01  -4.3854053e+01  -4.4561455e+01  -4.5630123e+01  -4.6878635e+01  -4.8334229e+01  -4.9520168e+01  -5.0350365e+01  -5.0567097e+01  -5.0634197e+01  -5.0635513e+01  -5.0955742e+01  -5.1036423e+01  -5.1707836e+01  -5.2352627e+01  -5.3163471e+01  -5.3602627e+01  -5.4493084e+01  -5.5561516e+01  -5.6279343e+01
  -5.5223503e+01  -5.4875832e+01  -5.4301075e+01  -5.3976151e+01  -5.3739025e+01  -5.3860737e+01  -5.4373913e+01  -5.5925240e+01  -5.8958107e+01  -6.4548645e+01  -7.0872757e+01  -6.2698837e+01  -5.7435921e+01  -5.4460949e+01  -5.2463600e+01  -5.1286636e+01  -5.0514679e+01  -5.0137096e+01  -4.9940540e+01  -5.0055161e+01  -5.0436787e+01  -5.1314816e+01  -5.2492729e+01  -5.3962002e+01  -5.5536263e+01  -5.7234463e+01  -5.8421764e+01  -5.8882130e+01  -5.7911690e+01  -5.6280025e+01  -5.4527077e+01  -5.2816624e+01  -5.1191975e+01  -4.9511200e+01  -4.7838982e+01  -4.6320713e+01  -4.5042881e+01  -4.4026516e+01  -4.3310829e+01  -4.2892361e+01  -4.2817654e+01  -4.2955681e+01  -4.3534954e+01  -4.4330978e+01  -4.5351822e+01  -4.6308216e+01  -4.6936932e+01  -4.6829876e+01  -4.6120323e+01  -4.5138008e+01  -4.4456829e+01  -4.4059536e+01  -4.4220127e+01  -4.4771770e+01  -4.5718098e+01  -4.6908890e+01  -4.8361687e+01  -4.9680195e+01  -5.0597591e+01  -5.0981613e+01  -5.1181137e+01  -5.1268745e+01  -5.1454494e+01  -5.1374058e+01  -5.1802155e+01  -5.2251225e+01  -5.2800320e+01  -5.2880531e+01  -5.3467049e+01  -5.4361622e+01  -5.5305328e+01
  -5.1810047e+01  -5.1508076e+01  -5.1394962e+01  -5.1785381e+01  -5.2654461e+01  -5.4103653e+01  -5.6649864e+01  -6.0383537e+01  -6.3002247e+01  -5.9832699e+01  -5.5908604e+01  -5.3420650e+01  -5.1491863e+01  -5.0324474e+01  -4.9492222e+01  -4.9047401e+01  -4.8674057e+01  -4.8569916e+01  -4.8607018e+01  -4.8965565e+01  -4.9570263e+01  -5.0495663e+01  -5.1382175e+01  -5.2276821e+01  -5.2847885e+01  -5.3223480e+01  -5.3337769e+01  -5.3577938e+01  -5.3270142e+01  -5.2766312e+01  -5.1864117e+01  -5.0908890e+01  -4.9623928e+01  -4.8218075e+01  -4.6734940e+01  -4.5349144e+01  -4.4137920e+01  -4.3247078e+01  -4.2560387e+01  -4.2164024e+01  -4.2094707e+01  -4.2336403e+01  -4.2932007e+01  -4.3973003e+01  -4.5257183e+01  -4.6692863e+01  -4.7737179e+01  -4.7900433e+01  -4.7282837e+01  -4.6289516e+01  -4.5606770e+01  -4.5147896e+01  -4.5223145e+01  -4.5622238e+01  -4.6398685e+01  -4.7285778e+01  -4.8486519e+01  -4.9605083e+01  -5.0496941e+01  -5.0997318e+01  -5.1127163e+01  -5.1156746e+01  -5.1352383e+01  -5.1124134e+01  -5.1386864e+01  -5.1636692e+01  -5.2011055e+01  -5.2098087e+01  -5.2576935e+01  -5.3331547e+01  -5.4119480e+01
  -5.0380627e+01  -5.0850044e+01  -5.1821804e+01  -5.3334637e+01  -5.5778973e+01  -5.8897076e+01  -6.0039085e+01  -5.7205841e+01  -5.4072010e+01  -5.2018250e+01  -5.0367924e+01  -4.9265266e+01  -4.8392517e+01  -4.7902367e+01  -4.7535294e+01  -4.7287315e+01  -4.7028831e+01  -4.6995289e+01  -4.7090397e+01  -4.7518623e+01  -4.8037487e+01  -4.8694351e+01  -4.9106857e+01  -4.9493893e+01  -4.9617836e+01  -4.9769634e+01  -4.9805511e+01  -4.9907452e+01  -4.9710804e+01  -4.9314342e+01  -4.8707848e+01  -4.8024456e+01  -4.7162376e+01  -4.6210461e+01  -4.5130299e+01  -4.4077343e+01  -4.3172592e+01  -4.2511875e+01  -4.1992664e+01  -4.1732506e+01  -4.1751602e+01  -4.2016655e+01  -4.2653355e+01  -4.3621643e+01  -4.5031277e+01  -4.6579800e+01  -4.7818306e+01  -4.8056038e+01  -4.7502441e+01  -4.6687973e+01  -4.6160011e+01  -4.5921608e+01  -4.6153748e+01  -4.6592228e+01  -4.7309311e+01  -4.8006081e+01  -4.8884651e+01  -4.9751316e+01  -5.0476135e+01  -5.0820351e+01  -5.0834759e+01  -5.0702801e+01  -5.0673840e+01  -5.0275639e+01  -5.0312805e+01  -5.0306820e+01  -5.0498768e+01  -5.0496883e+01  -5.0811275e+01  -5.1374207e+01  -5.2032593e+01
  -5.1209213e+01  -5.2744736e+01  -5.4972694e+01  -5.7221779e+01  -5.7895416e+01  -5.6069180e+01  -5.3388844e+01  -5.1479748e+01  -4.9948921e+01  -4.8900398e+01  -4.7948433e+01  -4.7190884e+01  -4.6494823e+01  -4.6000343e+01  -4.5494137e+01  -4.5154209e+01  -4.4852745e+01  -4.4855221e+01  -4.5027672e+01  -4.5496647e+01  -4.5968994e+01  -4.6523750e+01  -4.6877777e+01  -4.7309345e+01  -4.7566078e+01  -4.7866432e+01  -4.8008945e+01  -4.8014080e+01  -4.7698986e+01  -4.7272564e+01  -4.6696739e+01  -4.6178238e+01  -4.5632835e+01  -4.5090206e+01  -4.4340984e+01  -4.3580826e+01  -4.2907574e+01  -4.2433235e+01  -4.2100929e+01  -4.1983025e+01  -4.2092960e+01  -4.2444096e+01  -4.3141670e+01  -4.4134010e+01  -4.5590351e+01  -4.7224335e+01  -4.8498894e+01  -4.8537529e+01  -4.7657875e+01  -4.6778111e+01  -4.6170097e+01  -4.6112076e+01  -4.6414089e+01  -4.7058205e+01  -4.7834671e+01  -4.8654076e+01  -4.9441269e+01  -5.0119064e+01  -5.0583992e+01  -5.0771458e+01  -5.0800938e+01  -5.0735771e+01  -5.0701866e+01  -5.0171131e+01  -5.0054924e+01  -4.9848419e+01  -4.9675060e+01  -4.9660973e+01  -4.9766949e+01  -5.0050858e+01  -5.0447018e+01
  -5.3610611e+01  -5.5107563e+01  -5.5749233e+01  -5.5013821e+01  -5.3209507e+01  -5.1686287e+01  -5.0405548e+01  -4.9473846e+01  -4.8522148e+01  -4.7550034e+01  -4.6523659e+01  -4.5619118e+01  -4.4738705e+01  -4.4107159e+01  -4.3478844e+01  -4.3105000e+01  -4.2877220e+01  -4.3008915e+01  -4.3294598e+01  -4.3777302e+01  -4.4209709e+01  -4.4760994e+01  -4.5218243e+01  -4.5810215e+01  -4.6291065e+01  -4.6696568e+01  -4.6763962e+01  -4.6543564e+01  -4.6089962e+01  -4.5641865e+01  -4.5227497e+01  -4.4924381e+01  -4.4653999e+01  -4.4325974e+01  -4.3860588e+01  -4.3325577e+01  -4.2792042e+01  -4.2463852e+01  -4.2232357e+01  -4.2180798e+01  -4.2456848e+01  -4.2871399e+01  -4.3683140e+01  -4.4805939e+01  -4.6516407e+01  -4.8482113e+01  -5.0136261e+01  -5.0020294e+01  -4.8740036e+01  -4.7395378e+01  -4.6618244e+01  -4.6304432e+01  -4.6479366e+01  -4.7023464e+01  -4.7743671e+01  -4.8574524e+01  -4.9293652e+01  -4.9936409e+01  -5.0198322e+01  -5.0242371e+01  -5.0154961e+01  -5.0158463e+01  -5.0096973e+01  -4.9585835e+01  -4.9411922e+01  -4.9258923e+01  -4.9118828e+01  -4.9093483e+01  -4.9131317e+01  -4.9296932e+01  -4.9586594e+01
  -5.3004333e+01  -5.2867592e+01  -5.2278912e+01  -5.1761276e+01  -5.1108063e+01  -5.0534939e+01  -4.9879822e+01  -4.8935333e+01  -4.7606960e+01  -4.6206322e+01  -4.4860516e+01  -4.3847687e+01  -4.2984669e+01  -4.2360298e+01  -4.1874279e+01  -4.1638775e+01  -4.1543274e+01  -4.1737190e+01  -4.2002361e+01  -4.2373909e+01  -4.2741993e+01  -4.3308281e+01  -4.3877762e+01  -4.4538437e+01  -4.4993462e+01  -4.5307793e+01  -4.5189823e+01  -4.4893280e+01  -4.4416420e+01  -4.4071236e+01  -4.3753551e+01  -4.3549332e+01  -4.3274254e+01  -4.3088486e+01  -4.2760395e+01  -4.2462399e+01  -4.2130768e+01  -4.1899940e+01  -4.1721573e+01  -4.1781776e+01  -4.1993160e+01  -4.2535172e+01  -4.3276684e+01  -4.4562477e+01  -4.6286152e+01  -4.8667969e+01  -5.0954247e+01  -5.1654221e+01  -5.0259743e+01  -4.8584660e+01  -4.7431690e+01  -4.6877346e+01  -4.6768387e+01  -4.7048203e+01  -4.7475521e+01  -4.7975758e+01  -4.8358448e+01  -4.8684368e+01  -4.8642693e+01  -4.8531227e+01  -4.8275833e+01  -4.8155445e+01  -4.8064678e+01  -4.7807652e+01  -4.7824337e+01  -4.7953575e+01  -4.8112846e+01  -4.8407436e+01  -4.8643929e+01  -4.8938587e+01  -4.9169014e+01
  -5.0484360e+01  -5.0634285e+01  -5.0877087e+01  -5.1219383e+01  -5.1268497e+01  -5.0709625e+01  -4.9393574e+01  -4.7573605e+01  -4.5717724e+01  -4.4243622e+01  -4.3065449e+01  -4.2270786e+01  -4.1606361e+01  -4.1190018e+01  -4.0845818e+01  -4.0675663e+01  -4.0583286e+01  -4.0660683e+01  -4.0794533e+01  -4.1019459e+01  -4.1369827e+01  -4.1921009e+01  -4.2482540e+01  -4.3079205e+01  -4.3462841e+01  -4.3690037e+01  -4.3590786e+01  -4.3429260e+01  -4.3152752e+01  -4.2876019e+01  -4.2622139e+01  -4.2387947e+01  -4.2218327e+01  -4.2024929e+01  -4.1871143e+01  -4.1732941e+01  -4.1631603e+01  -4.1570999e+01  -4.1526821e+01  -4.1571106e+01  -4.1798977e+01  -4.2189720e+01  -4.2989307e+01  -4.4193356e+01  -4.5905617e+01  -4.8103970e+01  -5.0345734e+01  -5.1211563e+01  -5.0141224e+01  -4.8471001e+01  -4.7181122e+01  -4.6378132e+01  -4.6029396e+01  -4.5998028e+01  -4.6153374e+01  -4.6338379e+01  -4.6561745e+01  -4.6717007e+01  -4.6677292e+01  -4.6594891e+01  -4.6365417e+01  -4.6181717e+01  -4.6128796e+01  -4.5881634e+01  -4.6049198e+01  -4.6387589e+01  -4.6747917e+01  -4.7194496e+01  -4.7654694e+01  -4.8204105e+01  -4.8714092e+01
  -5.0002922e+01  -5.0744553e+01  -5.1589355e+01  -5.1937553e+01  -5.1137096e+01  -4.9441299e+01  -4.7361736e+01  -4.5561661e+01  -4.4071468e+01  -4.2972416e+01  -4.2107536e+01  -4.1461006e+01  -4.0895767e+01  -4.0474930e+01  -4.0095417e+01  -3.9843632e+01  -3.9600048e+01  -3.9559418e+01  -3.9550606e+01  -3.9772625e+01  -4.0058372e+01  -4.0607700e+01  -4.1077042e+01  -4.1661716e+01  -4.2050674e+01  -4.2383911e+01  -4.2493633e+01  -4.2543751e+01  -4.2448456e+01  -4.2229538e+01  -4.2036011e+01  -4.1841343e+01  -4.1727020e+01  -4.1652786e+01  -4.1691807e+01  -4.1742622e+01  -4.1890987e+01  -4.2008163e+01  -4.2099018e+01  -4.2223049e+01  -4.2458744e+01  -4.2801712e+01  -4.3544460e+01  -4.4652203e+01  -4.6249249e+01  -4.8262722e+01  -5.0049191e+01  -5.0402031e+01  -4.9114815e+01  -4.7385826e+01  -4.5899044e+01  -4.5002159e+01  -4.4364231e+01  -4.4082539e+01  -4.3947021e+01  -4.4089008e+01  -4.4231449e+01  -4.4446568e+01  -4.4510014e+01  -4.4558693e+01  -4.4479576e+01  -4.4460102e+01  -4.4353184e+01  -4.4157711e+01  -4.4301517e+01  -4.4741905e+01  -4.5247978e+01  -4.5891262e+01  -4.6461884e+01  -4.7159920e+01  -4.7938263e+01
  -5.1142097e+01  -5.1858536e+01  -5.1717876e+01  -5.0597019e+01  -4.8947083e+01  -4.7225300e+01  -4.5599674e+01  -4.4311443e+01  -4.3334465e+01  -4.2497860e+01  -4.1771248e+01  -4.1064991e+01  -4.0341702e+01  -3.9695774e+01  -3.9136574e+01  -3.8735840e+01  -3.8452560e+01  -3.8337246e+01  -3.8355408e+01  -3.8609390e+01  -3.8971581e+01  -3.9508137e+01  -4.0058270e+01  -4.0663601e+01  -4.1240200e+01  -4.1736794e+01  -4.2141533e+01  -4.2344864e+01  -4.2374336e+01  -4.2232204e+01  -4.2099274e+01  -4.1959549e+01  -4.1955528e+01  -4.1975235e+01  -4.2212318e+01  -4.2422020e+01  -4.2778774e+01  -4.3141075e+01  -4.3448479e+01  -4.3577312e+01  -4.3783825e+01  -4.4087135e+01  -4.4735985e+01  -4.5706657e+01  -4.7214199e+01  -4.8966732e+01  -5.0523952e+01  -5.0309669e+01  -4.8731850e+01  -4.6731445e+01  -4.5186573e+01  -4.3963577e+01  -4.3165348e+01  -4.2551598e+01  -4.2251949e+01  -4.2168606e+01  -4.2255478e+01  -4.2339687e+01  -4.2484375e+01  -4.2551620e+01  -4.2711304e+01  -4.2794319e+01  -4.2853611e+01  -4.2681480e+01  -4.2892582e+01  -4.3303848e+01  -4.3853611e+01  -4.4615868e+01  -4.5345165e+01  -4.6133385e+01  -4.6948689e+01
  -5.1365837e+01  -5.0732552e+01  -4.9527752e+01  -4.8366112e+01  -4.7241245e+01  -4.6135902e+01  -4.5031895e+01  -4.4013653e+01  -4.3078526e+01  -4.2164978e+01  -4.1204742e+01  -4.0290688e+01  -3.9419292e+01  -3.8698853e+01  -3.8132919e+01  -3.7770298e+01  -3.7556057e+01  -3.7540272e+01  -3.7669807e+01  -3.7970406e+01  -3.8415089e+01  -3.9002758e+01  -3.9631775e+01  -4.0331123e+01  -4.1074284e+01  -4.1763355e+01  -4.2358356e+01  -4.2616871e+01  -4.2649982e+01  -4.2485786e+01  -4.2384350e+01  -4.2267162e+01  -4.2382381e+01  -4.2476517e+01  -4.2819923e+01  -4.3161201e+01  -4.3772015e+01  -4.4278015e+01  -4.4724670e+01  -4.4991573e+01  -4.5252712e+01  -4.5499531e+01  -4.6047169e+01  -4.6908806e+01  -4.8300953e+01  -4.9834572e+01  -5.0868340e+01  -5.0190044e+01  -4.8307735e+01  -4.6228867e+01  -4.4472794e+01  -4.3060261e+01  -4.2115585e+01  -4.1331772e+01  -4.0854355e+01  -4.0546238e+01  -4.0490417e+01  -4.0562988e+01  -4.0671230e+01  -4.0826527e+01  -4.0982525e+01  -4.1152912e+01  -4.1325768e+01  -4.1302353e+01  -4.1598907e+01  -4.1985199e+01  -4.2769684e+01  -4.3295681e+01  -4.4085262e+01  -4.4972126e+01  -4.5894726e+01
  -4.9658363e+01  -4.8980835e+01  -4.8340427e+01  -4.7825577e+01  -4.7244083e+01  -4.6434052e+01  -4.5379517e+01  -4.4131401e+01  -4.2811893e+01  -4.1548660e+01  -4.0392452e+01  -3.9418484e+01  -3.8555183e+01  -3.7931313e+01  -3.7449543e+01  -3.7207935e+01  -3.7106152e+01  -3.7171577e+01  -3.7351826e+01  -3.7669201e+01  -3.8132309e+01  -3.8759487e+01  -3.9429115e+01  -4.0265541e+01  -4.1126041e+01  -4.1919781e+01  -4.2476547e+01  -4.2668251e+01  -4.2641235e+01  -4.2532082e+01  -4.2414547e+01  -4.2394176e+01  -4.2467606e+01  -4.2653290e+01  -4.3061474e+01  -4.3509235e+01  -4.4245674e+01  -4.4929722e+01  -4.5616291e+01  -4.6096497e+01  -4.6528286e+01  -4.6879295e+01  -4.7541161e+01  -4.8410191e+01  -4.9708012e+01  -5.0852554e+01  -5.1095398e+01  -4.9818069e+01  -4.7601566e+01  -4.5491776e+01  -4.3672562e+01  -4.2319798e+01  -4.1233448e+01  -4.0435127e+01  -3.9760250e+01  -3.9384846e+01  -3.9107143e+01  -3.9092403e+01  -3.9120792e+01  -3.9328915e+01  -3.9459873e+01  -3.9714584e+01  -3.9998749e+01  -4.0154495e+01  -4.0526890e+01  -4.1043705e+01  -4.1842186e+01  -4.2335697e+01  -4.3122456e+01  -4.3989471e+01  -4.4891514e+01
  -4.8785267e+01  -4.8720627e+01  -4.8747303e+01  -4.8544262e+01  -4.7832150e+01  -4.6593010e+01  -4.4968433e+01  -4.3383362e+01  -4.1862469e+01  -4.0592346e+01  -3.9531616e+01  -3.8707859e+01  -3.8015907e+01  -3.7533993e+01  -3.7198730e+01  -3.7019905e+01  -3.6926228e+01  -3.6942848e+01  -3.7080238e+01  -3.7379734e+01  -3.7834858e+01  -3.8496346e+01  -3.9227966e+01  -4.0123882e+01  -4.1028896e+01  -4.1853268e+01  -4.2416664e+01  -4.2650345e+01  -4.2709171e+01  -4.2661442e+01  -4.2650211e+01  -4.2641766e+01  -4.2804073e+01  -4.2995075e+01  -4.3557819e+01  -4.4185677e+01  -4.5120949e+01  -4.6095531e+01  -4.7118515e+01  -4.7896828e+01  -4.8611923e+01  -4.9169140e+01  -5.0013248e+01  -5.0972374e+01  -5.1999310e+01  -5.2158592e+01  -5.0945084e+01  -4.8807602e+01  -4.6476681e+01  -4.4440746e+01  -4.2686581e+01  -4.1362347e+01  -4.0336777e+01  -3.9558125e+01  -3.8876675e+01  -3.8386692e+01  -3.8054432e+01  -3.7912388e+01  -3.7902534e+01  -3.8028561e+01  -3.8252399e+01  -3.8518227e+01  -3.8886639e+01  -3.9101749e+01  -3.9647064e+01  -4.0293282e+01  -4.1165401e+01  -4.1710361e+01  -4.2405125e+01  -4.3164257e+01  -4.4014038e+01
  -4.9354813e+01  -4.9748329e+01  -4.9798580e+01  -4.8975082e+01  -4.7372261e+01  -4.5591812e+01  -4.3784374e+01  -4.2311642e+01  -4.1060074e+01  -4.0050266e+01  -3.9225143e+01  -3.8565952e+01  -3.8014858e+01  -3.7580952e+01  -3.7234814e+01  -3.6979771e+01  -3.6785973e+01  -3.6735992e+01  -3.6812706e+01  -3.7100670e+01  -3.7556244e+01  -3.8249146e+01  -3.9049198e+01  -3.9982006e+01  -4.0945633e+01  -4.1863743e+01  -4.2608299e+01  -4.3045315e+01  -4.3207355e+01  -4.3168674e+01  -4.3164997e+01  -4.3174374e+01  -4.3366413e+01  -4.3700928e+01  -4.4387802e+01  -4.5252708e+01  -4.6528954e+01  -4.7882317e+01  -4.9411037e+01  -5.0766026e+01  -5.2179916e+01  -5.3384995e+01  -5.5203724e+01  -5.6633335e+01  -5.6749691e+01  -5.4177059e+01  -5.0997833e+01  -4.8154667e+01  -4.5634003e+01  -4.3584755e+01  -4.1851658e+01  -4.0564213e+01  -3.9545208e+01  -3.8815769e+01  -3.8081280e+01  -3.7589664e+01  -3.7236542e+01  -3.7087185e+01  -3.6982185e+01  -3.7078590e+01  -3.7359173e+01  -3.7665966e+01  -3.8118210e+01  -3.8395676e+01  -3.9009163e+01  -3.9795906e+01  -4.0631485e+01  -4.1450836e+01  -4.2239719e+01  -4.2918247e+01  -4.3716652e+01
  -5.1160576e+01  -5.1185818e+01  -5.0101776e+01  -4.8259739e+01  -4.6226288e+01  -4.4466408e+01  -4.2962368e+01  -4.1815144e+01  -4.0852715e+01  -4.0046787e+01  -3.9345852e+01  -3.8691521e+01  -3.8080597e+01  -3.7544823e+01  -3.7067268e+01  -3.6699966e+01  -3.6432972e+01  -3.6387455e+01  -3.6499470e+01  -3.6808804e+01  -3.7305023e+01  -3.7999344e+01  -3.8831505e+01  -3.9863384e+01  -4.1023621e+01  -4.2143322e+01  -4.3111061e+01  -4.3731293e+01  -4.3954674e+01  -4.3937492e+01  -4.3905815e+01  -4.3930122e+01  -4.4217266e+01  -4.4611732e+01  -4.5417576e+01  -4.6418251e+01  -4.7781353e+01  -4.9246353e+01  -5.0883930e+01  -5.2692478e+01  -5.4819729e+01  -5.7807869e+01  -6.3158546e+01  -7.6559143e+01  -6.0785366e+01  -5.4424030e+01  -5.0415501e+01  -4.7383766e+01  -4.4921364e+01  -4.2961025e+01  -4.1309555e+01  -4.0057465e+01  -3.9016705e+01  -3.8197647e+01  -3.7550671e+01  -3.7031860e+01  -3.6699352e+01  -3.6424892e+01  -3.6369270e+01  -3.6380703e+01  -3.6694508e+01  -3.7030815e+01  -3.7505421e+01  -3.8045967e+01  -3.8503750e+01  -3.9331879e+01  -4.0304409e+01  -4.1305935e+01  -4.2259171e+01  -4.3065876e+01  -4.3952961e+01
  -5.1811634e+01  -5.0457127e+01  -4.8628155e+01  -4.6894489e+01  -4.5288918e+01  -4.3967686e+01  -4.2857342e+01  -4.1984371e+01  -4.1147671e+01  -4.0253952e+01  -3.9378162e+01  -3.8590675e+01  -3.7846424e+01  -3.7208458e+01  -3.6709751e+01  -3.6347702e+01  -3.6175056e+01  -3.6183460e+01  -3.6372719e+01  -3.6746635e+01  -3.7259907e+01  -3.7994606e+01  -3.8933987e+01  -4.0079350e+01  -4.1381218e+01  -4.2684505e+01  -4.3815205e+01  -4.4521175e+01  -4.4760330e+01  -4.4684929e+01  -4.4659595e+01  -4.4702774e+01  -4.5046947e+01  -4.5495995e+01  -4.6266861e+01  -4.7040848e+01  -4.8025322e+01  -4.9017490e+01  -5.0065281e+01  -5.1283737e+01  -5.2859798e+01  -5.5008385e+01  -5.7998981e+01  -6.0440559e+01  -5.7549053e+01  -5.3194504e+01  -4.9685265e+01  -4.6839325e+01  -4.4604237e+01  -4.2719929e+01  -4.1210815e+01  -3.9861801e+01  -3.8882992e+01  -3.7947338e+01  -3.7307144e+01  -3.6730560e+01  -3.6355549e+01  -3.6043121e+01  -3.5978203e+01  -3.5982800e+01  -3.6216084e+01  -3.6517223e+01  -3.7030277e+01  -3.7366226e+01  -3.8073776e+01  -3.8953365e+01  -4.0128540e+01  -4.1105862e+01  -4.2194805e+01  -4.3148674e+01  -4.4023338e+01
  -5.0496582e+01  -4.9175976e+01  -4.7856247e+01  -4.6623810e+01  -4.5456154e+01  -4.4303471e+01  -4.3372585e+01  -4.2396297e+01  -4.1291542e+01  -4.0182201e+01  -3.9171886e+01  -3.8306179e+01  -3.7552490e+01  -3.6955933e+01  -3.6536171e+01  -3.6266289e+01  -3.6186180e+01  -3.6282093e+01  -3.6556084e+01  -3.6952888e+01  -3.7467094e+01  -3.8157722e+01  -3.9106022e+01  -4.0278366e+01  -4.1656376e+01  -4.2995213e+01  -4.4202801e+01  -4.4893433e+01  -4.5230415e+01  -4.5237034e+01  -4.5350052e+01  -4.5422394e+01  -4.5873562e+01  -4.6297325e+01  -4.6952564e+01  -4.7415886e+01  -4.8036896e+01  -4.8497601e+01  -4.9137711e+01  -4.9895935e+01  -5.1050629e+01  -5.2666969e+01  -5.4539783e+01  -5.5322845e+01  -5.3611507e+01  -5.0816788e+01  -4.8193878e+01  -4.5834633e+01  -4.3951862e+01  -4.2199291e+01  -4.0894073e+01  -3.9613247e+01  -3.8700306e+01  -3.7777611e+01  -3.7185741e+01  -3.6594952e+01  -3.6248932e+01  -3.5867340e+01  -3.5791790e+01  -3.5743156e+01  -3.5976101e+01  -3.6255421e+01  -3.6745567e+01  -3.7082764e+01  -3.7879845e+01  -3.8825642e+01  -3.9949005e+01  -4.1124290e+01  -4.2335545e+01  -4.3447266e+01  -4.4421040e+01
  -4.9803524e+01  -4.9192875e+01  -4.8491741e+01  -4.7477814e+01  -4.6244644e+01  -4.4777290e+01  -4.3427376e+01  -4.2093922e+01  -4.0841988e+01  -3.9688076e+01  -3.8750271e+01  -3.8010986e+01  -3.7416023e+01  -3.6954868e+01  -3.6644203e+01  -3.6456760e+01  -3.6399509e+01  -3.6512367e+01  -3.6752419e+01  -3.7091812e+01  -3.7539509e+01  -3.8192131e+01  -3.9091778e+01  -4.0267616e+01  -4.1610497e+01  -4.2949207e+01  -4.4072384e+01  -4.4861214e+01  -4.5351887e+01  -4.5640488e+01  -4.5990219e+01  -4.6326775e+01  -4.6860302e+01  -4.7417225e+01  -4.8075596e+01  -4.8481323e+01  -4.8840260e+01  -4.9012890e+01  -4.9238289e+01  -4.9600056e+01  -5.0318775e+01  -5.1312569e+01  -5.2148258e+01  -5.2037373e+01  -5.0586891e+01  -4.8573429e+01  -4.6538071e+01  -4.4636318e+01  -4.3042191e+01  -4.1571804e+01  -4.0371235e+01  -3.9279835e+01  -3.8416191e+01  -3.7602242e+01  -3.7055923e+01  -3.6506348e+01  -3.6106197e+01  -3.5793594e+01  -3.5672916e+01  -3.5661419e+01  -3.5839756e+01  -3.6086819e+01  -3.6554295e+01  -3.6925438e+01  -3.7727234e+01  -3.8776897e+01  -4.0011478e+01  -4.1313950e+01  -4.2543503e+01  -4.3694950e+01  -4.4637928e+01
  -5.0567806e+01  -5.0423576e+01  -4.9668678e+01  -4.8140091e+01  -4.6294121e+01  -4.4530693e+01  -4.2941296e+01  -4.1583908e+01  -4.0419693e+01  -3.9476166e+01  -3.8680466e+01  -3.8092495e+01  -3.7630463e+01  -3.7272205e+01  -3.6997002e+01  -3.6806057e+01  -3.6698704e+01  -3.6744289e+01  -3.6903942e+01  -3.7183949e+01  -3.7631981e+01  -3.8278034e+01  -3.9194256e+01  -4.0298862e+01  -4.1520729e+01  -4.2711941e+01  -4.3832642e+01  -4.4734028e+01  -4.5544327e+01  -4.6170593e+01  -4.6826382e+01  -4.7428200e+01  -4.8272243e+01  -4.9090252e+01  -4.9969723e+01  -5.0273277e+01  -5.0231876e+01  -4.9797070e+01  -4.9465092e+01  -4.9360352e+01  -4.9615398e+01  -4.9987156e+01  -4.9997646e+01  -4.9336136e+01  -4.8021683e+01  -4.6451069e+01  -4.4912361e+01  -4.3454430e+01  -4.2186207e+01  -4.0917477e+01  -3.9936157e+01  -3.8910980e+01  -3.8155376e+01  -3.7434948e+01  -3.6974663e+01  -3.6458485e+01  -3.6128662e+01  -3.5777512e+01  -3.5699989e+01  -3.5645962e+01  -3.5876335e+01  -3.6116867e+01  -3.6601746e+01  -3.7011688e+01  -3.7833473e+01  -3.8944534e+01  -4.0433159e+01  -4.1720329e+01  -4.3109741e+01  -4.4329617e+01  -4.5353157e+01
  -5.2219326e+01  -5.1736084e+01  -5.0101612e+01  -4.7924389e+01  -4.5818626e+01  -4.4100407e+01  -4.2631104e+01  -4.1450310e+01  -4.0455002e+01  -3.9659866e+01  -3.8962425e+01  -3.8391102e+01  -3.7954926e+01  -3.7574780e+01  -3.7239193e+01  -3.6989452e+01  -3.6827522e+01  -3.6859753e+01  -3.7030315e+01  -3.7353470e+01  -3.7838699e+01  -3.8518906e+01  -3.9391495e+01  -4.0356750e+01  -4.1461887e+01  -4.2564217e+01  -4.3663662e+01  -4.4714737e+01  -4.5657520e+01  -4.6514568e+01  -4.7515816e+01  -4.8571918e+01  -4.9923019e+01  -5.1245098e+01  -5.2373817e+01  -5.2187618e+01  -5.1192764e+01  -5.0013485e+01  -4.9098316e+01  -4.8629051e+01  -4.8494583e+01  -4.8514679e+01  -4.8196014e+01  -4.7509018e+01  -4.6346149e+01  -4.5131416e+01  -4.3889256e+01  -4.2711964e+01  -4.1569649e+01  -4.0501446e+01  -3.9521336e+01  -3.8683750e+01  -3.7943550e+01  -3.7381413e+01  -3.6953846e+01  -3.6587288e+01  -3.6282833e+01  -3.6077377e+01  -3.5922379e+01  -3.5910519e+01  -3.6113270e+01  -3.6379814e+01  -3.6858795e+01  -3.7222435e+01  -3.8052227e+01  -3.9158932e+01  -4.0569706e+01  -4.2105503e+01  -4.3659649e+01  -4.5036125e+01  -4.6257366e+01
  -5.2771740e+01  -5.1043896e+01  -4.8812935e+01  -4.6840130e+01  -4.5112312e+01  -4.3725323e+01  -4.2615482e+01  -4.1670044e+01  -4.0813911e+01  -4.0032650e+01  -3.9324047e+01  -3.8708530e+01  -3.8176491e+01  -3.7745914e+01  -3.7406891e+01  -3.7172340e+01  -3.7099213e+01  -3.7177464e+01  -3.7421227e+01  -3.7746914e+01  -3.8258060e+01  -3.8919624e+01  -3.9744053e+01  -4.0642441e+01  -4.1651871e+01  -4.2661964e+01  -4.3718906e+01  -4.4729443e+01  -4.5708691e+01  -4.6774811e+01  -4.8009117e+01  -4.9457764e+01  -5.1339458e+01  -5.3243999e+01  -5.4348240e+01  -5.3321663e+01  -5.1479229e+01  -4.9825005e+01  -4.8739548e+01  -4.8179573e+01  -4.7972195e+01  -4.7839603e+01  -4.7355293e+01  -4.6541046e+01  -4.5422283e+01  -4.4339664e+01  -4.3201870e+01  -4.2180908e+01  -4.1146126e+01  -4.0185356e+01  -3.9262287e+01  -3.8483215e+01  -3.7826721e+01  -3.7397648e+01  -3.7021469e+01  -3.6731598e+01  -3.6529800e+01  -3.6379547e+01  -3.6280552e+01  -3.6290318e+01  -3.6454395e+01  -3.6799358e+01  -3.7274326e+01  -3.7661556e+01  -3.8480034e+01  -3.9542652e+01  -4.0909721e+01  -4.2450798e+01  -4.4108135e+01  -4.5635384e+01  -4.7064686e+01
  -5.0842094e+01  -4.9336823e+01  -4.7743752e+01  -4.6338207e+01  -4.5075600e+01  -4.3984833e+01  -4.3043774e+01  -4.2211681e+01  -4.1377079e+01  -4.0495853e+01  -3.9673523e+01  -3.8982189e+01  -3.8438377e+01  -3.8013229e+01  -3.7761559e+01  -3.7641285e+01  -3.7684528e+01  -3.7823776e+01  -3.8091129e+01  -3.8420292e+01  -3.8873425e+01  -3.9454063e+01  -4.0119030e+01  -4.0869987e+01  -4.1714722e+01  -4.2626293e+01  -4.3546452e+01  -4.4542820e+01  -4.5513962e+01  -4.6608784e+01  -4.8030567e+01  -4.9780415e+01  -5.2073193e+01  -5.4576466e+01  -5.5930264e+01  -5.4413643e+01  -5.2230778e+01  -5.0426910e+01  -4.9327984e+01  -4.8662209e+01  -4.8372570e+01  -4.8013752e+01  -4.7406868e+01  -4.6329563e+01  -4.5119400e+01  -4.3922874e+01  -4.2829506e+01  -4.1880413e+01  -4.0874218e+01  -3.9997208e+01  -3.9191494e+01  -3.8524998e+01  -3.7961021e+01  -3.7564766e+01  -3.7244919e+01  -3.7066750e+01  -3.6910900e+01  -3.6796902e+01  -3.6798847e+01  -3.6856506e+01  -3.7101212e+01  -3.7371986e+01  -3.7918964e+01  -3.8340458e+01  -3.9129555e+01  -4.0179050e+01  -4.1549477e+01  -4.3066441e+01  -4.4798626e+01  -4.6457443e+01  -4.8030434e+01
  -4.9596607e+01  -4.8648026e+01  -4.7668751e+01  -4.6625492e+01  -4.5572227e+01  -4.4500191e+01  -4.3522720e+01  -4.2569870e+01  -4.1609760e+01  -4.0695507e+01  -3.9904694e+01  -3.9249954e+01  -3.8784176e+01  -3.8448505e+01  -3.8307980e+01  -3.8270576e+01  -3.8369125e+01  -3.8498390e+01  -3.8692791e+01  -3.8887486e+01  -3.9161442e+01  -3.9574574e+01  -4.0130928e+01  -4.0718174e+01  -4.1459129e+01  -4.2256615e+01  -4.3171017e+01  -4.4132202e+01  -4.5181278e+01  -4.6375034e+01  -4.7902050e+01  -4.9751389e+01  -5.2194511e+01  -5.5092640e+01  -5.7197765e+01  -5.6250751e+01  -5.4106071e+01  -5.2148270e+01  -5.0919300e+01  -5.0095505e+01  -4.9626232e+01  -4.8882507e+01  -4.7817932e+01  -4.6444077e+01  -4.4964008e+01  -4.3721188e+01  -4.2629841e+01  -4.1656258e+01  -4.0698288e+01  -3.9858620e+01  -3.9204399e+01  -3.8617493e+01  -3.8193260e+01  -3.7856972e+01  -3.7643551e+01  -3.7470604e+01  -3.7439705e+01  -3.7364822e+01  -3.7452919e+01  -3.7495918e+01  -3.7819233e+01  -3.8135391e+01  -3.8661736e+01  -3.9100441e+01  -3.9849533e+01  -4.0868229e+01  -4.2213791e+01  -4.3713879e+01  -4.5322731e+01  -4.6885422e+01  -4.8353252e+01
  -4.9143803e+01  -4.8766949e+01  -4.8109673e+01  -4.7140495e+01  -4.5961689e+01  -4.4721260e+01  -4.3640167e+01  -4.2634430e+01  -4.1725040e+01  -4.0906464e+01  -4.0312626e+01  -3.9810081e+01  -3.9478905e+01  -3.9247196e+01  -3.9132160e+01  -3.9091984e+01  -3.9052933e+01  -3.9051254e+01  -3.9036911e+01  -3.9068619e+01  -3.9184513e+01  -3.9473385e+01  -3.9928558e+01  -4.0501549e+01  -4.1186909e+01  -4.1952892e+01  -4.2889957e+01  -4.3918301e+01  -4.5088882e+01  -4.6427872e+01  -4.8083279e+01  -5.0018028e+01  -5.2336861e+01  -5.5065811e+01  -5.7592461e+01  -5.8155079e+01  -5.6639893e+01  -5.4612179e+01  -5.3232346e+01  -5.2198082e+01  -5.1447056e+01  -5.0147209e+01  -4.8555042e+01  -4.6763378e+01  -4.5200962e+01  -4.3782200e+01  -4.2633503e+01  -4.1608902e+01  -4.0764446e+01  -3.9954945e+01  -3.9404362e+01  -3.8902470e+01  -3.8605328e+01  -3.8293148e+01  -3.8220074e+01  -3.8122646e+01  -3.8165791e+01  -3.8174755e+01  -3.8257641e+01  -3.8368469e+01  -3.8691460e+01  -3.9048393e+01  -3.9581734e+01  -4.0175335e+01  -4.0854752e+01  -4.1953335e+01  -4.3361073e+01  -4.4980793e+01  -4.6543343e+01  -4.7974976e+01  -4.9179718e+01
  -4.9714535e+01  -4.9468239e+01  -4.8680317e+01  -4.7538666e+01  -4.6286015e+01  -4.5004440e+01  -4.3897102e+01  -4.2965595e+01  -4.2206253e+01  -4.1557659e+01  -4.1036518e+01  -4.0622162e+01  -4.0266159e+01  -3.9948185e+01  -3.9708927e+01  -3.9488670e+01  -3.9249176e+01  -3.9125435e+01  -3.9031673e+01  -3.9055618e+01  -3.9202747e+01  -3.9536030e+01  -4.0027866e+01  -4.0544308e+01  -4.1215584e+01  -4.1991688e+01  -4.2933495e+01  -4.4083843e+01  -4.5415272e+01  -4.6877460e+01  -4.8578716e+01  -5.0317997e+01  -5.2262341e+01  -5.4353897e+01  -5.6410397e+01  -5.8252861e+01  -5.8559658e+01  -5.7408180e+01  -5.6161423e+01  -5.5037998e+01  -5.3857765e+01  -5.1864452e+01  -4.9670807e+01  -4.7514256e+01  -4.5777599e+01  -4.4215576e+01  -4.3023499e+01  -4.1931843e+01  -4.1060249e+01  -4.0276196e+01  -3.9770210e+01  -3.9357727e+01  -3.9147549e+01  -3.8940430e+01  -3.8959347e+01  -3.8903484e+01  -3.9048275e+01  -3.9022377e+01  -3.9249916e+01  -3.9347691e+01  -3.9755722e+01  -4.0111034e+01  -4.0688995e+01  -4.1381748e+01  -4.2092266e+01  -4.3288147e+01  -4.4771660e+01  -4.6462589e+01  -4.8082901e+01  -4.9493057e+01  -5.0504578e+01
  -5.0973362e+01  -5.0288612e+01  -4.9032887e+01  -4.7654934e+01  -4.6396114e+01  -4.5249638e+01  -4.4220337e+01  -4.3372288e+01  -4.2726051e+01  -4.2158352e+01  -4.1625675e+01  -4.1111828e+01  -4.0636276e+01  -4.0190773e+01  -3.9795986e+01  -3.9504662e+01  -3.9279266e+01  -3.9201950e+01  -3.9191208e+01  -3.9298641e+01  -3.9559944e+01  -3.9928234e+01  -4.0410709e+01  -4.0926907e+01  -4.1603279e+01  -4.2386429e+01  -4.3376251e+01  -4.4508354e+01  -4.5838184e+01  -4.7243336e+01  -4.8770668e+01  -5.0159363e+01  -5.1526329e+01  -5.2831001e+01  -5.4276669e+01  -5.6007835e+01  -5.7711658e+01  -5.9169071e+01  -5.9945992e+01  -6.0012360e+01  -5.8542347e+01  -5.5166103e+01  -5.2007103e+01  -4.9251839e+01  -4.7166512e+01  -4.5379219e+01  -4.4010586e+01  -4.2737389e+01  -4.1845375e+01  -4.0970779e+01  -4.0488873e+01  -4.0030544e+01  -3.9922810e+01  -3.9810192e+01  -3.9920208e+01  -3.9917831e+01  -4.0077019e+01  -4.0115688e+01  -4.0358685e+01  -4.0546837e+01  -4.0941601e+01  -4.1328789e+01  -4.1885632e+01  -4.2536236e+01  -4.3278126e+01  -4.4496628e+01  -4.6064018e+01  -4.7848961e+01  -4.9534874e+01  -5.0958908e+01  -5.1772625e+01
  -5.1170780e+01  -4.9955822e+01  -4.8711140e+01  -4.7601849e+01  -4.6655293e+01  -4.5719894e+01  -4.4835007e+01  -4.3968765e+01  -4.3301636e+01  -4.2626377e+01  -4.1959850e+01  -4.1325874e+01  -4.0758972e+01  -4.0275200e+01  -3.9923347e+01  -3.9715874e+01  -3.9659264e+01  -3.9700577e+01  -3.9819012e+01  -4.0030910e+01  -4.0325115e+01  -4.0693939e+01  -4.1149975e+01  -4.1643898e+01  -4.2249954e+01  -4.2991554e+01  -4.3879879e+01  -4.4942043e+01  -4.6050064e+01  -4.7191601e+01  -4.8285896e+01  -4.9283203e+01  -5.0196888e+01  -5.1083847e+01  -5.2028709e+01  -5.3273308e+01  -5.4740208e+01  -5.6805023e+01  -5.9711304e+01  -6.5958076e+01  -7.6517494e+01  -6.0498844e+01  -5.4857853e+01  -5.1224384e+01  -4.8777199e+01  -4.6760288e+01  -4.5243000e+01  -4.3870735e+01  -4.2829445e+01  -4.1927082e+01  -4.1329819e+01  -4.0940334e+01  -4.0797905e+01  -4.0776447e+01  -4.0913055e+01  -4.1015984e+01  -4.1125492e+01  -4.1235653e+01  -4.1519909e+01  -4.1859936e+01  -4.2318943e+01  -4.2755314e+01  -4.3327686e+01  -4.3844471e+01  -4.4863384e+01  -4.6208073e+01  -4.7964813e+01  -4.9774189e+01  -5.1574963e+01  -5.2875835e+01  -5.3474060e+01
  -5.1006767e+01  -5.0073338e+01  -4.9260849e+01  -4.8445751e+01  -4.7653404e+01  -4.6671989e+01  -4.5626812e+01  -4.4610626e+01  -4.3656315e+01  -4.2808994e+01  -4.2071220e+01  -4.1453320e+01  -4.0895050e+01  -4.0507378e+01  -4.0273140e+01  -4.0225670e+01  -4.0336689e+01  -4.0481583e+01  -4.0706203e+01  -4.0906830e+01  -4.1167709e+01  -4.1420963e+01  -4.1752754e+01  -4.2153725e+01  -4.2686832e+01  -4.3326679e+01  -4.4085346e+01  -4.4887306e+01  -4.5740421e+01  -4.6627583e+01  -4.7443928e+01  -4.8246742e+01  -4.8942402e+01  -4.9569569e+01  -5.0247665e+01  -5.1070187e+01  -5.1998558e+01  -5.3316261e+01  -5.4993549e+01  -5.7383347e+01  -5.9472939e+01  -5.8624317e+01  -5.5354576e+01  -5.2370903e+01  -4.9955223e+01  -4.7985844e+01  -4.6492073e+01  -4.5161629e+01  -4.4117535e+01  -4.3126392e+01  -4.2554466e+01  -4.2028667e+01  -4.1871910e+01  -4.1841255e+01  -4.1962639e+01  -4.2030880e+01  -4.2225700e+01  -4.2357029e+01  -4.2669865e+01  -4.3075977e+01  -4.3657249e+01  -4.4162308e+01  -4.4832878e+01  -4.5366703e+01  -4.6519897e+01  -4.7941257e+01  -4.9757820e+01  -5.1582516e+01  -5.3482166e+01  -5.5046448e+01  -5.5995365e+01
  -5.1404503e+01  -5.0953453e+01  -5.0479916e+01  -4.9593235e+01  -4.8424374e+01  -4.7135628e+01  -4.5854294e+01  -4.4688103e+01  -4.3646931e+01  -4.2804348e+01  -4.2220291e+01  -4.1716713e+01  -4.1372746e+01  -4.1118462e+01  -4.1066753e+01  -4.1101669e+01  -4.1268959e+01  -4.1408463e+01  -4.1496147e+01  -4.1526100e+01  -4.1563927e+01  -4.1697304e+01  -4.1931133e+01  -4.2298611e+01  -4.2797798e+01  -4.3372440e+01  -4.4047104e+01  -4.4754173e+01  -4.5490593e+01  -4.6230507e+01  -4.6871143e+01  -4.7485939e+01  -4.8039673e+01  -4.8532253e+01  -4.9051662e+01  -4.9605156e+01  -5.0235218e+01  -5.0995201e+01  -5.1861195e+01  -5.2998390e+01  -5.3826412e+01  -5.3989513e+01  -5.3073498e+01  -5.1630169e+01  -5.0086842e+01  -4.8621506e+01  -4.7403519e+01  -4.6318268e+01  -4.5338768e+01  -4.4459633e+01  -4.3779919e+01  -4.3263916e+01  -4.3024384e+01  -4.2937450e+01  -4.2957127e+01  -4.3031101e+01  -4.3153019e+01  -4.3366558e+01  -4.3721481e+01  -4.4194996e+01  -4.4871265e+01  -4.5506924e+01  -4.6257523e+01  -4.7061111e+01  -4.8055264e+01  -4.9421558e+01  -5.1208958e+01  -5.2853012e+01  -5.4505836e+01  -5.5698788e+01  -5.6658806e+01
  -5.2277142e+01  -5.2149391e+01  -5.1646523e+01  -5.0319889e+01  -4.8686497e+01  -4.7228893e+01  -4.6013607e+01  -4.4923435e+01  -4.4028725e+01  -4.3340511e+01  -4.2883587e+01  -4.2562614e+01  -4.2401909e+01  -4.2285355e+01  -4.2283932e+01  -4.2260178e+01  -4.2218624e+01  -4.2086021e+01  -4.1967701e+01  -4.1820274e+01  -4.1741760e+01  -4.1838703e+01  -4.2062721e+01  -4.2418633e+01  -4.2922024e+01  -4.3430450e+01  -4.4056370e+01  -4.4719334e+01  -4.5396980e+01  -4.6080601e+01  -4.6703342e+01  -4.7253613e+01  -4.7719631e+01  -4.8110558e+01  -4.8505657e+01  -4.8844078e+01  -4.9247128e+01  -4.9712593e+01  -5.0255943e+01  -5.0885281e+01  -5.1405556e+01  -5.1664913e+01  -5.1397961e+01  -5.0778236e+01  -4.9889530e+01  -4.8974598e+01  -4.8181522e+01  -4.7336697e+01  -4.6580120e+01  -4.5852200e+01  -4.5212921e+01  -4.4582527e+01  -4.4216122e+01  -4.3942703e+01  -4.3918636e+01  -4.3963375e+01  -4.4136681e+01  -4.4349083e+01  -4.4739491e+01  -4.5271076e+01  -4.6012077e+01  -4.6809933e+01  -4.7819176e+01  -4.8722214e+01  -5.0086449e+01  -5.1614857e+01  -5.3564663e+01  -5.5230049e+01  -5.6772476e+01  -5.7427254e+01  -5.7895233e+01
  -5.4226490e+01  -5.3716988e+01  -5.2471004e+01  -5.0767639e+01  -4.9052521e+01  -4.7623100e+01  -4.6551300e+01  -4.5682583e+01  -4.4986389e+01  -4.4413757e+01  -4.4109585e+01  -4.3776726e+01  -4.3580116e+01  -4.3346447e+01  -4.3098175e+01  -4.2838097e+01  -4.2497875e+01  -4.2185066e+01  -4.1972855e+01  -4.1837692e+01  -4.1834915e+01  -4.1998489e+01  -4.2257996e+01  -4.2652790e+01  -4.3130676e+01  -4.3625469e+01  -4.4260136e+01  -4.4900398e+01  -4.5591930e+01  -4.6205559e+01  -4.6774506e+01  -4.7209450e+01  -4.7553902e+01  -4.7866093e+01  -4.8193306e+01  -4.8462624e+01  -4.8832405e+01  -4.9191631e+01  -4.9591442e+01  -5.0013535e+01  -5.0396038e+01  -5.0701427e+01  -5.0752579e+01  -5.0551014e+01  -5.0162746e+01  -4.9596603e+01  -4.9148846e+01  -4.8465652e+01  -4.8000023e+01  -4.7319687e+01  -4.6706142e+01  -4.5996536e+01  -4.5494915e+01  -4.5073006e+01  -4.4972996e+01  -4.4877777e+01  -4.5051788e+01  -4.5204994e+01  -4.5743202e+01  -4.6283737e+01  -4.7170242e+01  -4.8040905e+01  -4.9298794e+01  -5.0581547e+01  -5.2237602e+01  -5.3998478e+01  -5.6052891e+01  -5.7771107e+01  -5.9345787e+01  -5.9801880e+01  -5.9946606e+01
  -5.5870079e+01  -5.4158882e+01  -5.2189964e+01  -5.0505573e+01  -4.9210224e+01  -4.8179878e+01  -4.7383789e+01  -4.6766933e+01  -4.6316730e+01  -4.5810024e+01  -4.5344276e+01  -4.4886677e+01  -4.4479065e+01  -4.4011734e+01  -4.3551453e+01  -4.3097256e+01  -4.2717686e+01  -4.2464138e+01  -4.2304379e+01  -4.2240501e+01  -4.2284370e+01  -4.2457188e+01  -4.2766758e+01  -4.3141014e+01  -4.3585667e+01  -4.4092342e+01  -4.4654041e+01  -4.5302006e+01  -4.5897392e+01  -4.6445679e+01  -4.6902958e+01  -4.7252594e+01  -4.7538025e+01  -4.7784672e+01  -4.8069660e+01  -4.8323483e+01  -4.8682999e+01  -4.9050301e+01  -4.9443748e+01  -4.9800053e+01  -5.0167469e+01  -5.0468960e+01  -5.0623562e+01  -5.0580540e+01  -5.0461464e+01  -5.0222031e+01  -4.9968601e+01  -4.9647282e+01  -4.9267128e+01  -4.8732178e+01  -4.8069748e+01  -4.7254345e+01  -4.6601101e+01  -4.6147293e+01  -4.5907242e+01  -4.5856041e+01  -4.6005959e+01  -4.6266102e+01  -4.6877129e+01  -4.7584789e+01  -4.8453766e+01  -4.9414387e+01  -5.0745407e+01  -5.2069748e+01  -5.3841648e+01  -5.5642864e+01  -5.7667309e+01  -5.9562672e+01  -6.1374088e+01  -6.2067459e+01  -6.1785690e+01
  -5.5145702e+01  -5.3225456e+01  -5.1789631e+01  -5.0779556e+01  -5.0157440e+01  -4.9608505e+01  -4.9189632e+01  -4.8609524e+01  -4.8121861e+01  -4.7408203e+01  -4.6679977e+01  -4.5893738e+01  -4.5278301e+01  -4.4675713e+01  -4.4152676e+01  -4.3717346e+01  -4.3448303e+01  -4.3258060e+01  -4.3185337e+01  -4.3159626e+01  -4.3260380e+01  -4.3380959e+01  -4.3665382e+01  -4.3869736e+01  -4.4268745e+01  -4.4611546e+01  -4.5163528e+01  -4.5639427e+01  -4.6157925e+01  -4.6547707e+01  -4.6903236e+01  -4.7123997e+01  -4.7366615e+01  -4.7567375e+01  -4.7824047e+01  -4.8049240e+01  -4.8435879e+01  -4.8879864e+01  -4.9301037e+01  -4.9675365e+01  -4.9988453e+01  -5.0183895e+01  -5.0285835e+01  -5.0371902e+01  -5.0428295e+01  -5.0475800e+01  -5.0545757e+01  -5.0316135e+01  -5.0188007e+01  -4.9674206e+01  -4.9124424e+01  -4.8204819e+01  -4.7548367e+01  -4.6941563e+01  -4.6662430e+01  -4.6538292e+01  -4.6755894e+01  -4.7103085e+01  -4.7808334e+01  -4.8560017e+01  -4.9469299e+01  -5.0496323e+01  -5.1845737e+01  -5.3508049e+01  -5.5458916e+01  -5.7721283e+01  -6.0240074e+01  -6.2988472e+01  -6.5654839e+01  -6.5455772e+01  -6.2896381e+01
  -5.4682877e+01  -5.3350899e+01  -5.2590904e+01  -5.2327400e+01  -5.2226452e+01  -5.1897457e+01  -5.1337994e+01  -5.0472534e+01  -4.9545464e+01  -4.8539047e+01  -4.7589260e+01  -4.6731098e+01  -4.6061840e+01  -4.5527180e+01  -4.5153244e+01  -4.4836693e+01  -4.4694725e+01  -4.4586056e+01  -4.4549713e+01  -4.4498116e+01  -4.4503803e+01  -4.4504688e+01  -4.4582813e+01  -4.4642841e+01  -4.4830967e+01  -4.5084846e+01  -4.5418854e+01  -4.5754848e+01  -4.6068157e+01  -4.6309078e+01  -4.6507408e+01  -4.6658009e+01  -4.6844303e+01  -4.7041252e+01  -4.7269539e+01  -4.7548714e+01  -4.7977386e+01  -4.8492336e+01  -4.8987965e+01  -4.9402885e+01  -4.9686939e+01  -4.9853458e+01  -4.9937199e+01  -4.9992199e+01  -5.0108551e+01  -5.0229031e+01  -5.0448559e+01  -5.0554554e+01  -5.0664787e+01  -5.0360161e+01  -4.9789318e+01  -4.8919575e+01  -4.8168236e+01  -4.7578720e+01  -4.7228600e+01  -4.7084747e+01  -4.7221889e+01  -4.7676792e+01  -4.8416187e+01  -4.9271038e+01  -5.0238037e+01  -5.1341785e+01  -5.2645126e+01  -5.4398495e+01  -5.6632397e+01  -5.9381264e+01  -6.2244572e+01  -6.5161156e+01  -6.9267883e+01  -7.1902489e+01  -6.6302269e+01
  -5.4217945e+01  -5.3805599e+01  -5.3852505e+01  -5.4156704e+01  -5.4253590e+01  -5.3538364e+01  -5.2475403e+01  -5.1302174e+01  -5.0295246e+01  -4.9335712e+01  -4.8624416e+01  -4.7995846e+01  -4.7564693e+01  -4.7232338e+01  -4.7120644e+01  -4.6973446e+01  -4.6985744e+01  -4.6805191e+01  -4.6616295e+01  -4.6265175e+01  -4.6001373e+01  -4.5698750e+01  -4.5525669e+01  -4.5351688e+01  -4.5398968e+01  -4.5468422e+01  -4.5631836e+01  -4.5757027e+01  -4.5875969e+01  -4.5939224e+01  -4.6020237e+01  -4.6093285e+01  -4.6230888e+01  -4.6386486e+01  -4.6647537e+01  -4.6958546e+01  -4.7453320e+01  -4.8043720e+01  -4.8621243e+01  -4.9087563e+01  -4.9366611e+01  -4.9514492e+01  -4.9588062e+01  -4.9591434e+01  -4.9635414e+01  -4.9744579e+01  -4.9900356e+01  -5.0077763e+01  -5.0217373e+01  -5.0115112e+01  -4.9720871e+01  -4.8963509e+01  -4.8354485e+01  -4.7803352e+01  -4.7469345e+01  -4.7281567e+01  -4.7377724e+01  -4.7762905e+01  -4.8536175e+01  -4.9551384e+01  -5.0683754e+01  -5.1734241e+01  -5.3068840e+01  -5.4871979e+01  -5.7398506e+01  -6.0459042e+01  -6.3555099e+01  -6.6192039e+01  -6.9512566e+01  -7.2410034e+01  -6.8165520e+01
  -5.4825047e+01  -5.5151699e+01  -5.5901897e+01  -5.6326340e+01  -5.5936203e+01  -5.4606186e+01  -5.3303925e+01  -5.2237953e+01  -5.1475590e+01  -5.0860897e+01  -5.0575069e+01  -5.0300430e+01  -5.0304054e+01  -5.0280331e+01  -5.0532688e+01  -5.0486568e+01  -5.0336624e+01  -4.9661945e+01  -4.8892696e+01  -4.8013748e+01  -4.7331127e+01  -4.6735985e+01  -4.6348156e+01  -4.6028072e+01  -4.5875114e+01  -4.5787556e+01  -4.5737206e+01  -4.5687004e+01  -4.5592422e+01  -4.5532452e+01  -4.5531364e+01  -4.5595322e+01  -4.5723133e+01  -4.5891590e+01  -4.6141438e+01  -4.6491516e+01  -4.7009483e+01  -4.7629719e+01  -4.8207218e+01  -4.8724419e+01  -4.9032890e+01  -4.9161682e+01  -4.9187923e+01  -4.9173988e+01  -4.9172768e+01  -4.9196747e+01  -4.9265156e+01  -4.9477795e+01  -4.9611790e+01  -4.9702087e+01  -4.9391304e+01  -4.8907253e+01  -4.8335274e+01  -4.7878036e+01  -4.7434032e+01  -4.7229534e+01  -4.7228466e+01  -4.7611748e+01  -4.8238213e+01  -4.9225586e+01  -5.0317242e+01  -5.1495392e+01  -5.2894081e+01  -5.5031853e+01  -5.7834026e+01  -6.1395927e+01  -6.5219200e+01  -6.7559608e+01  -6.9537750e+01  -7.1364670e+01  -6.8649361e+01
  -5.7265251e+01  -5.8102776e+01  -5.8552513e+01  -5.7790813e+01  -5.6283432e+01  -5.4771297e+01  -5.3647648e+01  -5.2965134e+01  -5.2816738e+01  -5.2963356e+01  -5.3516399e+01  -5.4057178e+01  -5.4841446e+01  -5.5217056e+01  -5.5473961e+01  -5.4823425e+01  -5.3638885e+01  -5.2047184e+01  -5.0624580e+01  -4.9360298e+01  -4.8400959e+01  -4.7683987e+01  -4.7169956e+01  -4.6721565e+01  -4.6410496e+01  -4.6204235e+01  -4.6012249e+01  -4.5842148e+01  -4.5673779e+01  -4.5538452e+01  -4.5476135e+01  -4.5485355e+01  -4.5586548e+01  -4.5711220e+01  -4.5975552e+01  -4.6298119e+01  -4.6808407e+01  -4.7433300e+01  -4.8055279e+01  -4.8588200e+01  -4.8927402e+01  -4.9082039e+01  -4.9113232e+01  -4.9086163e+01  -4.9067272e+01  -4.9113716e+01  -4.9167034e+01  -4.9289009e+01  -4.9386459e+01  -4.9499462e+01  -4.9296806e+01  -4.8983425e+01  -4.8494503e+01  -4.8056812e+01  -4.7645199e+01  -4.7381546e+01  -4.7313145e+01  -4.7529915e+01  -4.8018398e+01  -4.8886421e+01  -4.9964657e+01  -5.1153160e+01  -5.2684959e+01  -5.4667419e+01  -5.7359459e+01  -6.0843098e+01  -6.5033195e+01  -6.6744804e+01  -6.6641388e+01  -6.6505760e+01  -6.6022514e+01
  -5.9484295e+01  -5.9678284e+01  -5.8327328e+01  -5.6599888e+01  -5.5200325e+01  -5.4468746e+01  -5.4100574e+01  -5.4083668e+01  -5.4699013e+01  -5.5888546e+01  -5.7917561e+01  -6.0099812e+01  -6.3177959e+01  -6.4198334e+01  -6.2240696e+01  -5.9053780e+01  -5.6477749e+01  -5.4264191e+01  -5.2545631e+01  -5.1034142e+01  -4.9934559e+01  -4.9056416e+01  -4.8421364e+01  -4.7802700e+01  -4.7324120e+01  -4.6861744e+01  -4.6529476e+01  -4.6243244e+01  -4.5955051e+01  -4.5715172e+01  -4.5595566e+01  -4.5581287e+01  -4.5658188e+01  -4.5759792e+01  -4.6002583e+01  -4.6302814e+01  -4.6801174e+01  -4.7403225e+01  -4.8010773e+01  -4.8559380e+01  -4.8936901e+01  -4.9155846e+01  -4.9341732e+01  -4.9352531e+01  -4.9385078e+01  -4.9383816e+01  -4.9353107e+01  -4.9366997e+01  -4.9406509e+01  -4.9404243e+01  -4.9368336e+01  -4.9120068e+01  -4.8765621e+01  -4.8390984e+01  -4.7955818e+01  -4.7619274e+01  -4.7442978e+01  -4.7509708e+01  -4.7873577e+01  -4.8598217e+01  -4.9547298e+01  -5.0663036e+01  -5.2147293e+01  -5.4080124e+01  -5.6580292e+01  -5.9959652e+01  -6.4353363e+01  -6.6432129e+01  -6.4816193e+01  -6.3257030e+01  -6.2800831e+01
  -6.0003284e+01  -5.8719879e+01  -5.7054829e+01  -5.5604496e+01  -5.4760632e+01  -5.4618790e+01  -5.5069790e+01  -5.5766159e+01  -5.7059235e+01  -5.8994038e+01  -6.2082787e+01  -6.6161606e+01  -7.1594902e+01  -7.0023109e+01  -6.4250214e+01  -6.0887466e+01  -5.8775967e+01  -5.6952255e+01  -5.5346245e+01  -5.3687210e+01  -5.2494865e+01  -5.1370892e+01  -5.0459732e+01  -4.9418156e+01  -4.8601120e+01  -4.7763889e+01  -4.7161015e+01  -4.6652191e+01  -4.6254314e+01  -4.5936386e+01  -4.5799377e+01  -4.5775311e+01  -4.5846180e+01  -4.5951321e+01  -4.6242550e+01  -4.6548523e+01  -4.7053516e+01  -4.7604626e+01  -4.8216412e+01  -4.8781315e+01  -4.9237648e+01  -4.9593220e+01  -4.9809742e+01  -5.0030628e+01  -5.0112206e+01  -5.0076893e+01  -5.0051178e+01  -4.9969009e+01  -4.9973198e+01  -4.9904549e+01  -4.9880093e+01  -4.9726086e+01  -4.9455387e+01  -4.8961597e+01  -4.8419422e+01  -4.7899929e+01  -4.7600422e+01  -4.7503849e+01  -4.7727283e+01  -4.8192547e+01  -4.9056286e+01  -5.0054085e+01  -5.1545345e+01  -5.3438034e+01  -5.5988068e+01  -5.9265850e+01  -6.3626938e+01  -6.6264503e+01  -6.3764439e+01  -6.1342846e+01  -6.0100918e+01
  -5.8222809e+01  -5.7090225e+01  -5.6092182e+01  -5.5512985e+01  -5.5339359e+01  -5.5610008e+01  -5.6459644e+01  -5.7623291e+01  -5.9080456e+01  -6.0583801e+01  -6.1754429e+01  -6.2647308e+01  -6.3205116e+01  -6.3486008e+01  -6.3366554e+01  -6.3154392e+01  -6.3226871e+01  -6.2678577e+01  -6.1156166e+01  -5.8762386e+01  -5.6800465e+01  -5.4910812e+01  -5.3235802e+01  -5.1607857e+01  -5.0283627e+01  -4.9013191e+01  -4.8072842e+01  -4.7268494e+01  -4.6766388e+01  -4.6360794e+01  -4.6229954e+01  -4.6162483e+01  -4.6298309e+01  -4.6401527e+01  -4.6723423e+01  -4.7011486e+01  -4.7517532e+01  -4.8012020e+01  -4.8594994e+01  -4.9107391e+01  -4.9659744e+01  -5.0082561e+01  -5.0552166e+01  -5.0951725e+01  -5.1282661e+01  -5.1407265e+01  -5.1488091e+01  -5.1328110e+01  -5.1319206e+01  -5.1159950e+01  -5.1125553e+01  -5.0920120e+01  -5.0628674e+01  -4.9946194e+01  -4.9253014e+01  -4.8514606e+01  -4.8095470e+01  -4.7834766e+01  -4.7967995e+01  -4.8223526e+01  -4.8951160e+01  -4.9877262e+01  -5.1374771e+01  -5.3171219e+01  -5.5466721e+01  -5.8328709e+01  -6.1989670e+01  -6.4181091e+01  -6.2017284e+01  -5.9716354e+01  -5.8199390e+01
  -5.5955029e+01  -5.5683105e+01  -5.5743492e+01  -5.6111942e+01  -5.6669376e+01  -5.7333340e+01  -5.8183628e+01  -5.8993790e+01  -5.9789509e+01  -6.0268795e+01  -6.0309811e+01  -6.0153824e+01  -6.0200676e+01  -6.0601036e+01  -6.1290070e+01  -6.2782711e+01  -6.5139671e+01  -6.9701225e+01  -7.5598251e+01  -6.9799049e+01  -6.3761047e+01  -5.9531250e+01  -5.6362396e+01  -5.3677197e+01  -5.1644215e+01  -4.9956371e+01  -4.8733364e+01  -4.7740604e+01  -4.7077591e+01  -4.6621395e+01  -4.6439808e+01  -4.6412376e+01  -4.6569908e+01  -4.6759651e+01  -4.7107761e+01  -4.7365063e+01  -4.7844917e+01  -4.8298256e+01  -4.8790451e+01  -4.9255920e+01  -4.9754974e+01  -5.0312134e+01  -5.1016819e+01  -5.1737099e+01  -5.2499664e+01  -5.3021343e+01  -5.3286488e+01  -5.3147091e+01  -5.2983063e+01  -5.2672184e+01  -5.2566803e+01  -5.2401554e+01  -5.2082619e+01  -5.1252384e+01  -5.0313107e+01  -4.9336826e+01  -4.8681522e+01  -4.8316051e+01  -4.8264709e+01  -4.8396420e+01  -4.8940006e+01  -4.9814739e+01  -5.1033287e+01  -5.2726723e+01  -5.4645947e+01  -5.7137196e+01  -6.0003983e+01  -6.2200829e+01  -6.1127655e+01  -5.9039619e+01  -5.7492058e+01
  -5.5760059e+01  -5.6294930e+01  -5.7327015e+01  -5.8686668e+01  -6.0198593e+01  -6.1203541e+01  -6.1702610e+01  -6.1418690e+01  -6.0959553e+01  -6.0446968e+01  -5.9858910e+01  -5.9093475e+01  -5.8391865e+01  -5.7853165e+01  -5.7384869e+01  -5.7128124e+01  -5.7014198e+01  -5.7466080e+01  -5.8382557e+01  -5.9631447e+01  -6.0485924e+01  -6.0004284e+01  -5.7547127e+01  -5.4601566e+01  -5.2180859e+01  -5.0280045e+01  -4.8880871e+01  -4.7822334e+01  -4.7075512e+01  -4.6597595e+01  -4.6447704e+01  -4.6443642e+01  -4.6657791e+01  -4.6895649e+01  -4.7225521e+01  -4.7487221e+01  -4.7928516e+01  -4.8343151e+01  -4.8811707e+01  -4.9253048e+01  -4.9754417e+01  -5.0386959e+01  -5.1251362e+01  -5.2304607e+01  -5.3552917e+01  -5.4712353e+01  -5.5445145e+01  -5.5398876e+01  -5.5035599e+01  -5.4612667e+01  -5.4416706e+01  -5.4251915e+01  -5.3935978e+01  -5.2976307e+01  -5.1684059e+01  -5.0411060e+01  -4.9502262e+01  -4.8940556e+01  -4.8741875e+01  -4.8761677e+01  -4.9055298e+01  -4.9732254e+01  -5.0802799e+01  -5.2392578e+01  -5.4099945e+01  -5.6297031e+01  -5.8563320e+01  -6.0583622e+01  -6.0727058e+01  -5.9279491e+01  -5.7684334e+01
  -5.7186642e+01  -5.8716404e+01  -6.1250282e+01  -6.4708733e+01  -6.8989136e+01  -7.0612610e+01  -6.8858879e+01  -6.6172897e+01  -6.3593922e+01  -6.1108356e+01  -5.8883831e+01  -5.7160465e+01  -5.5707130e+01  -5.4662151e+01  -5.3772339e+01  -5.3201740e+01  -5.2884743e+01  -5.3099247e+01  -5.3725403e+01  -5.4790005e+01  -5.5908009e+01  -5.6770782e+01  -5.6181065e+01  -5.4178318e+01  -5.1927113e+01  -5.0005245e+01  -4.8613194e+01  -4.7541088e+01  -4.6812489e+01  -4.6356068e+01  -4.6175266e+01  -4.6183128e+01  -4.6374611e+01  -4.6639889e+01  -4.7004967e+01  -4.7276909e+01  -4.7694370e+01  -4.8020699e+01  -4.8416649e+01  -4.8810734e+01  -4.9366955e+01  -5.0036903e+01  -5.0984299e+01  -5.2214916e+01  -5.3886971e+01  -5.5885418e+01  -5.7840191e+01  -5.8480648e+01  -5.7878464e+01  -5.6968266e+01  -5.6737835e+01  -5.6729294e+01  -5.6657555e+01  -5.5486221e+01  -5.3738937e+01  -5.1968410e+01  -5.0738441e+01  -4.9871861e+01  -4.9467525e+01  -4.9234764e+01  -4.9380844e+01  -4.9899673e+01  -5.0840725e+01  -5.2297337e+01  -5.3855541e+01  -5.5740074e+01  -5.7503777e+01  -5.9200439e+01  -5.9964031e+01  -5.9005322e+01  -5.7363720e+01
  -5.9120796e+01  -6.1700001e+01  -6.5249725e+01  -6.9198387e+01  -7.3024490e+01  -7.7348930e+01  -8.0495415e+01  -7.0465546e+01  -6.4093285e+01  -5.9798378e+01  -5.6749172e+01  -5.4750179e+01  -5.3245518e+01  -5.2230110e+01  -5.1391407e+01  -5.0915775e+01  -5.0678970e+01  -5.0929073e+01  -5.1581585e+01  -5.2636532e+01  -5.3827225e+01  -5.4812927e+01  -5.4497440e+01  -5.3036232e+01  -5.1139183e+01  -4.9429657e+01  -4.8019455e+01  -4.7001545e+01  -4.6266529e+01  -4.5841858e+01  -4.5599075e+01  -4.5599636e+01  -4.5782928e+01  -4.6103893e+01  -4.6475365e+01  -4.6864418e+01  -4.7245468e+01  -4.7563988e+01  -4.7830730e+01  -4.8179775e+01  -4.8678986e+01  -4.9345558e+01  -5.0345257e+01  -5.1715183e+01  -5.3706974e+01  -5.6525703e+01  -6.0315548e+01  -6.3000629e+01  -6.1797310e+01  -6.0205456e+01  -5.9839081e+01  -6.0152813e+01  -6.0736847e+01  -5.9493694e+01  -5.6816868e+01  -5.4290844e+01  -5.2538219e+01  -5.1296165e+01  -5.0536121e+01  -5.0073418e+01  -4.9973114e+01  -5.0313007e+01  -5.1046612e+01  -5.2215759e+01  -5.3413292e+01  -5.4956528e+01  -5.6489994e+01  -5.7877983e+01  -5.8922844e+01  -5.8435619e+01  -5.6938267e+01
  -6.1212353e+01  -6.2392357e+01  -6.2630478e+01  -6.2767483e+01  -6.3629864e+01  -6.6859283e+01  -7.6866455e+01  -7.0793999e+01  -6.2212811e+01  -5.7787346e+01  -5.4842728e+01  -5.2956512e+01  -5.1623058e+01  -5.0729614e+01  -5.0115337e+01  -4.9841652e+01  -4.9843853e+01  -5.0194386e+01  -5.0904152e+01  -5.1887585e+01  -5.2996246e+01  -5.3643890e+01  -5.3130150e+01  -5.1773514e+01  -5.0145256e+01  -4.8661781e+01  -4.7361607e+01  -4.6362926e+01  -4.5646851e+01  -4.5251255e+01  -4.5032661e+01  -4.5014561e+01  -4.5200321e+01  -4.5507900e+01  -4.5879028e+01  -4.6300308e+01  -4.6699356e+01  -4.7057949e+01  -4.7291092e+01  -4.7595951e+01  -4.7975815e+01  -4.8642647e+01  -4.9634571e+01  -5.1113945e+01  -5.3278217e+01  -5.6433361e+01  -6.1321175e+01  -7.0069275e+01  -6.9606636e+01  -6.4715080e+01  -6.3413986e+01  -6.4397240e+01  -6.8126320e+01  -6.7676109e+01  -6.1600655e+01  -5.7438099e+01  -5.4816994e+01  -5.3069576e+01  -5.1991131e+01  -5.1249176e+01  -5.0901493e+01  -5.0851677e+01  -5.1254467e+01  -5.2091873e+01  -5.3017433e+01  -5.4293365e+01  -5.5530380e+01  -5.6704899e+01  -5.7582207e+01  -5.7406651e+01  -5.6186554e+01
  -5.8812931e+01  -5.8460003e+01  -5.8311691e+01  -5.8878181e+01  -6.0447464e+01  -6.4153328e+01  -7.5260712e+01  -6.8720161e+01  -6.0579643e+01  -5.6450741e+01  -5.3746864e+01  -5.2031895e+01  -5.0816650e+01  -5.0017582e+01  -4.9588421e+01  -4.9518997e+01  -4.9735172e+01  -5.0238583e+01  -5.0939678e+01  -5.1709911e+01  -5.2351902e+01  -5.2529030e+01  -5.1804375e+01  -5.0543362e+01  -4.9158417e+01  -4.7896538e+01  -4.6721870e+01  -4.5793343e+01  -4.5098095e+01  -4.4731842e+01  -4.4489788e+01  -4.4514729e+01  -4.4657574e+01  -4.4930752e+01  -4.5258629e+01  -4.5619053e+01  -4.6011654e+01  -4.6347046e+01  -4.6618877e+01  -4.6908848e+01  -4.7304661e+01  -4.7934425e+01  -4.8939350e+01  -5.0347183e+01  -5.2457867e+01  -5.5482521e+01  -5.9976334e+01  -6.7561226e+01  -7.1602089e+01  -6.5762566e+01  -6.3295067e+01  -6.3911686e+01  -6.6752777e+01  -7.5365356e+01  -6.7784508e+01  -6.1316326e+01  -5.7687630e+01  -5.5334988e+01  -5.3814621e+01  -5.2818180e+01  -5.2077568e+01  -5.1708641e+01  -5.1793201e+01  -5.2427185e+01  -5.3170158e+01  -5.4222645e+01  -5.5188015e+01  -5.5957489e+01  -5.6299850e+01  -5.6051159e+01  -5.5167358e+01
  -5.6289257e+01  -5.6219269e+01  -5.6671402e+01  -5.8073875e+01  -6.0834007e+01  -6.6239479e+01  -7.9118942e+01  -6.4055992e+01  -5.8309299e+01  -5.5146236e+01  -5.3011963e+01  -5.1583546e+01  -5.0543251e+01  -4.9846798e+01  -4.9515812e+01  -4.9515232e+01  -4.9819691e+01  -5.0328197e+01  -5.0847656e+01  -5.1263496e+01  -5.1463951e+01  -5.1280376e+01  -5.0632919e+01  -4.9654785e+01  -4.8558613e+01  -4.7409016e+01  -4.6390949e+01  -4.5528160e+01  -4.4900230e+01  -4.4442154e+01  -4.4242046e+01  -4.4205688e+01  -4.4380825e+01  -4.4561493e+01  -4.4839565e+01  -4.5114971e+01  -4.5461830e+01  -4.5763226e+01  -4.5996929e+01  -4.6280445e+01  -4.6697426e+01  -4.7378857e+01  -4.8369732e+01  -4.9795242e+01  -5.1755711e+01  -5.4447018e+01  -5.8042065e+01  -6.2399406e+01  -6.4270226e+01  -6.2543205e+01  -6.1072327e+01  -6.1028980e+01  -6.2203098e+01  -6.4185631e+01  -6.5428719e+01  -6.3169956e+01  -6.0104641e+01  -5.7449921e+01  -5.5753643e+01  -5.4167103e+01  -5.3339527e+01  -5.2716682e+01  -5.2593258e+01  -5.2898949e+01  -5.3473415e+01  -5.4302120e+01  -5.5095871e+01  -5.5658039e+01  -5.5754013e+01  -5.5372494e+01  -5.4518578e+01
  -5.5508263e+01  -5.5999214e+01  -5.7225002e+01  -5.9600403e+01  -6.4111794e+01  -6.9908447e+01  -6.4442558e+01  -5.9367054e+01  -5.6127949e+01  -5.4053528e+01  -5.2752247e+01  -5.1797626e+01  -5.1065304e+01  -5.0479130e+01  -5.0143665e+01  -5.0017494e+01  -5.0113823e+01  -5.0311493e+01  -5.0518917e+01  -5.0613041e+01  -5.0531830e+01  -5.0227825e+01  -4.9718765e+01  -4.9038620e+01  -4.8206738e+01  -4.7296501e+01  -4.6419018e+01  -4.5638775e+01  -4.5040245e+01  -4.4578533e+01  -4.4305027e+01  -4.4200752e+01  -4.4323643e+01  -4.4517891e+01  -4.4709724e+01  -4.4905544e+01  -4.5171932e+01  -4.5331356e+01  -4.5538063e+01  -4.5822941e+01  -4.6364643e+01  -4.7101791e+01  -4.8125942e+01  -4.9523834e+01  -5.1432388e+01  -5.3912991e+01  -5.6956863e+01  -5.9824284e+01  -6.0904480e+01  -6.0251472e+01  -5.9361523e+01  -5.9200455e+01  -5.9521355e+01  -6.0688854e+01  -6.1570560e+01  -6.1696697e+01  -6.0421326e+01  -5.8604721e+01  -5.6761200e+01  -5.5336369e+01  -5.4397495e+01  -5.3670296e+01  -5.3429462e+01  -5.3589611e+01  -5.3891449e+01  -5.4539494e+01  -5.5306091e+01  -5.5840965e+01  -5.5768036e+01  -5.5288364e+01  -5.4344997e+01
  -5.5600117e+01  -5.6746899e+01  -5.8684284e+01  -6.1627003e+01  -6.4839462e+01  -6.3549538e+01  -5.9663219e+01  -5.6949028e+01  -5.5017689e+01  -5.3756046e+01  -5.2946369e+01  -5.2312668e+01  -5.1709747e+01  -5.1113983e+01  -5.0681660e+01  -5.0342377e+01  -5.0099155e+01  -4.9938210e+01  -4.9772297e+01  -4.9684959e+01  -4.9541088e+01  -4.9346630e+01  -4.9065594e+01  -4.8655140e+01  -4.8174278e+01  -4.7372250e+01  -4.6622486e+01  -4.5818108e+01  -4.5252251e+01  -4.4746822e+01  -4.4465183e+01  -4.4290398e+01  -4.4322800e+01  -4.4375778e+01  -4.4620827e+01  -4.4737808e+01  -4.4965076e+01  -4.5110325e+01  -4.5392761e+01  -4.5655403e+01  -4.6290798e+01  -4.7035038e+01  -4.8140915e+01  -4.9506359e+01  -5.1406555e+01  -5.3672588e+01  -5.6130405e+01  -5.8255314e+01  -5.8865356e+01  -5.8443733e+01  -5.8096107e+01  -5.7976654e+01  -5.8509243e+01  -5.8852188e+01  -5.9759197e+01  -5.9946003e+01  -5.9920746e+01  -5.8386021e+01  -5.7162659e+01  -5.5844238e+01  -5.5092567e+01  -5.4331261e+01  -5.4182781e+01  -5.4137287e+01  -5.4435196e+01  -5.5042721e+01  -5.5794174e+01  -5.6148571e+01  -5.5845913e+01  -5.5083755e+01  -5.4091057e+01
  -5.7289024e+01  -5.9332050e+01  -6.2397358e+01  -6.4295357e+01  -6.2160248e+01  -5.9145508e+01  -5.6762051e+01  -5.5237717e+01  -5.4187191e+01  -5.3528328e+01  -5.3028530e+01  -5.2492123e+01  -5.1908184e+01  -5.1244629e+01  -5.0586201e+01  -5.0008442e+01  -4.9461376e+01  -4.9024918e+01  -4.8722660e+01  -4.8641010e+01  -4.8662025e+01  -4.8741634e+01  -4.8769371e+01  -4.8615269e+01  -4.8344296e+01  -4.7785973e+01  -4.7123310e+01  -4.6413960e+01  -4.5843803e+01  -4.5344521e+01  -4.4991177e+01  -4.4729828e+01  -4.4634670e+01  -4.4594090e+01  -4.4748451e+01  -4.4870777e+01  -4.5106255e+01  -4.5319828e+01  -4.5599098e+01  -4.5954132e+01  -4.6602226e+01  -4.7412888e+01  -4.8597870e+01  -4.9996979e+01  -5.1903084e+01  -5.4084518e+01  -5.6227970e+01  -5.7609650e+01  -5.7889591e+01  -5.7602100e+01  -5.7427322e+01  -5.7475273e+01  -5.7794872e+01  -5.8108200e+01  -5.8626034e+01  -5.8975613e+01  -5.8765190e+01  -5.7779560e+01  -5.6838322e+01  -5.5942299e+01  -5.5324493e+01  -5.4862823e+01  -5.4777233e+01  -5.4903568e+01  -5.5392605e+01  -5.6114571e+01  -5.6794956e+01  -5.6800461e+01  -5.6180527e+01  -5.5230534e+01  -5.4205021e+01
  -6.1365501e+01  -6.4114357e+01  -6.4103699e+01  -6.0911194e+01  -5.7824127e+01  -5.5897430e+01  -5.4663780e+01  -5.3988544e+01  -5.3638454e+01  -5.3428169e+01  -5.3072002e+01  -5.2477581e+01  -5.1756180e+01  -5.0934078e+01  -5.0080357e+01  -4.9353775e+01  -4.8773418e+01  -4.8414009e+01  -4.8222397e+01  -4.8227203e+01  -4.8399242e+01  -4.8670197e+01  -4.8973053e+01  -4.9058655e+01  -4.9025078e+01  -4.8624405e+01  -4.8102993e+01  -4.7431763e+01  -4.6852398e+01  -4.6265251e+01  -4.5836224e+01  -4.5486176e+01  -4.5320992e+01  -4.5158398e+01  -4.5226700e+01  -4.5273174e+01  -4.5512020e+01  -4.5745155e+01  -4.6117283e+01  -4.6504189e+01  -4.7255554e+01  -4.8121346e+01  -4.9350166e+01  -5.0793774e+01  -5.2669277e+01  -5.4732983e+01  -5.6563892e+01  -5.7601570e+01  -5.7792671e+01  -5.7449760e+01  -5.7435223e+01  -5.7333702e+01  -5.7659599e+01  -5.7792271e+01  -5.8176937e+01  -5.8268051e+01  -5.8094193e+01  -5.7351639e+01  -5.6567051e+01  -5.5813301e+01  -5.5418530e+01  -5.5060860e+01  -5.5148289e+01  -5.5490314e+01  -5.6129860e+01  -5.7065845e+01  -5.7862457e+01  -5.7871506e+01  -5.7092667e+01  -5.5948673e+01  -5.4746071e+01
  -6.6214470e+01  -6.4341522e+01  -6.0354233e+01  -5.7501022e+01  -5.5520252e+01  -5.4403011e+01  -5.3750713e+01  -5.3550179e+01  -5.3622581e+01  -5.3560837e+01  -5.3049622e+01  -5.2178520e+01  -5.1215755e+01  -5.0307865e+01  -4.9438156e+01  -4.8710602e+01  -4.8146576e+01  -4.7872746e+01  -4.7802654e+01  -4.7970695e+01  -4.8282845e+01  -4.8727070e+01  -4.9240875e+01  -4.9592667e+01  -4.9746658e+01  -4.9473953e+01  -4.9079971e+01  -4.8404884e+01  -4.7793282e+01  -4.7139400e+01  -4.6630642e+01  -4.6181942e+01  -4.5989120e+01  -4.5736401e+01  -4.5740147e+01  -4.5702541e+01  -4.5920223e+01  -4.6170593e+01  -4.6627434e+01  -4.7124466e+01  -4.8017620e+01  -4.8988197e+01  -5.0369804e+01  -5.1858086e+01  -5.3804066e+01  -5.5696552e+01  -5.7226158e+01  -5.7794842e+01  -5.7787525e+01  -5.7359901e+01  -5.7179913e+01  -5.6881973e+01  -5.6887077e+01  -5.6907009e+01  -5.7246552e+01  -5.7457355e+01  -5.7474075e+01  -5.6901428e+01  -5.6144798e+01  -5.5499779e+01  -5.4986244e+01  -5.4740028e+01  -5.4928780e+01  -5.5513233e+01  -5.6337227e+01  -5.7473373e+01  -5.8461689e+01  -5.8447399e+01  -5.7507519e+01  -5.6247173e+01  -5.4933414e+01
  -6.5481056e+01  -6.0966290e+01  -5.7782265e+01  -5.5843735e+01  -5.4565933e+01  -5.3898804e+01  -5.3599728e+01  -5.3505219e+01  -5.3416416e+01  -5.3097446e+01  -5.2180992e+01  -5.1146671e+01  -5.0096333e+01  -4.9290627e+01  -4.8532269e+01  -4.7956108e+01  -4.7523029e+01  -4.7379635e+01  -4.7469784e+01  -4.7783703e+01  -4.8284538e+01  -4.8903339e+01  -4.9593884e+01  -5.0125244e+01  -5.0459080e+01  -5.0393272e+01  -5.0085911e+01  -4.9507374e+01  -4.8907761e+01  -4.8227467e+01  -4.7650543e+01  -4.7096756e+01  -4.6783279e+01  -4.6448906e+01  -4.6326550e+01  -4.6272732e+01  -4.6482212e+01  -4.6773678e+01  -4.7296959e+01  -4.7951523e+01  -4.8995750e+01  -5.0169498e+01  -5.1744225e+01  -5.3370449e+01  -5.5407642e+01  -5.7277016e+01  -5.8632736e+01  -5.8735294e+01  -5.8134998e+01  -5.7381279e+01  -5.6640091e+01  -5.6115726e+01  -5.5847599e+01  -5.5989239e+01  -5.6354145e+01  -5.6950806e+01  -5.7158504e+01  -5.6875603e+01  -5.6220436e+01  -5.5470329e+01  -5.4975178e+01  -5.4845318e+01  -5.5199257e+01  -5.5961857e+01  -5.6997581e+01  -5.8343609e+01  -5.9487434e+01  -5.9142437e+01  -5.7783329e+01  -5.6216331e+01  -5.4797966e+01
