# Supplementary material for: Intelligent wireless power transfer via a 2-bit compact reconfigurable transmissive-metasurface-based router
Source: Nat Commun. 2024 Apr 1;15:2807. doi: 10.1038/s41467-024-46984-4 (PMC10984985; doi:10.1038/s41467-024-46984-4)
Supplement: Supplementary file 12 — Source Data [file 41467_2024_46984_MOESM12_ESM.zip › source_data/figure_s22_m2.txt]

  -5.9244141e+01  -5.9387234e+01  -5.8395023e+01  -5.6750217e+01  -5.4531921e+01  -5.2970951e+01  -5.1909534e+01  -5.1232391e+01  -5.0678490e+01  -4.9933804e+01  -4.8903782e+01  -4.8248959e+01  -4.7682533e+01  -4.7506702e+01  -4.7409924e+01  -4.7615105e+01  -4.7906845e+01  -4.8424046e+01  -4.9126705e+01  -5.0112591e+01  -5.1161446e+01  -5.2317017e+01  -5.3477875e+01  -5.4674564e+01  -5.5942917e+01  -5.8152103e+01  -6.2129250e+01  -6.5554131e+01  -5.9982246e+01  -5.4506405e+01  -5.1348057e+01  -4.9223778e+01  -4.8549850e+01  -4.8473209e+01  -4.9210781e+01  -4.9766357e+01  -5.0497192e+01  -5.0691025e+01  -5.1049805e+01  -5.1407810e+01  -5.2559147e+01  -5.4045853e+01  -5.6781040e+01  -5.8285126e+01  -5.7640091e+01  -5.5844902e+01  -5.4501816e+01  -5.3680885e+01  -5.3194096e+01  -5.2606663e+01  -5.2002724e+01  -5.1401878e+01  -5.0967091e+01  -5.0951534e+01  -5.1524387e+01  -5.2821209e+01  -5.5384727e+01  -5.7968864e+01  -5.8579617e+01  -5.5118221e+01  -5.2517101e+01  -5.0933098e+01  -5.0212265e+01  -5.0530354e+01  -5.1260273e+01  -5.2641750e+01  -5.4225864e+01  -5.6669384e+01  -5.9172546e+01  -6.1897415e+01  -6.1520912e+01
  -5.7419350e+01  -5.7390457e+01  -5.6653515e+01  -5.5734413e+01  -5.5059475e+01  -5.4177841e+01  -5.3247822e+01  -5.1704224e+01  -5.0071865e+01  -4.8786865e+01  -4.7874969e+01  -4.7415150e+01  -4.7211063e+01  -4.7127296e+01  -4.7197514e+01  -4.7341759e+01  -4.7614853e+01  -4.8071011e+01  -4.8719891e+01  -4.9661274e+01  -5.0607265e+01  -5.1707085e+01  -5.2764767e+01  -5.3986919e+01  -5.5368271e+01  -5.7490143e+01  -6.0725224e+01  -6.9532837e+01  -6.9749512e+01  -5.8924076e+01  -5.4934464e+01  -5.2418053e+01  -5.1735069e+01  -5.1339123e+01  -5.1544048e+01  -5.1515358e+01  -5.1213596e+01  -5.1030399e+01  -5.1157776e+01  -5.2076481e+01  -5.3711536e+01  -5.6178764e+01  -5.8816654e+01  -5.9411083e+01  -5.8025036e+01  -5.6487820e+01  -5.6263878e+01  -5.6042736e+01  -5.5997936e+01  -5.4573711e+01  -5.3262936e+01  -5.1713333e+01  -5.0759392e+01  -5.0366909e+01  -5.0754711e+01  -5.2298775e+01  -5.5315979e+01  -6.1725346e+01  -6.3144764e+01  -5.5893208e+01  -5.2194866e+01  -5.0220306e+01  -4.9299774e+01  -4.9377785e+01  -5.0005249e+01  -5.1267326e+01  -5.3006908e+01  -5.5139145e+01  -5.7690357e+01  -6.0257751e+01  -5.9835117e+01
  -5.7737591e+01  -5.8075279e+01  -5.8251041e+01  -5.7926086e+01  -5.7393646e+01  -5.5616905e+01  -5.3111973e+01  -5.1081062e+01  -4.9660805e+01  -4.8829273e+01  -4.8559055e+01  -4.8185898e+01  -4.7947502e+01  -4.7579754e+01  -4.7381294e+01  -4.7283974e+01  -4.7275749e+01  -4.7518608e+01  -4.7875584e+01  -4.8654182e+01  -4.9525501e+01  -5.0706394e+01  -5.1686340e+01  -5.2873993e+01  -5.3844292e+01  -5.5121460e+01  -5.6483292e+01  -6.0019665e+01  -6.7201309e+01  -6.9337181e+01  -5.9501812e+01  -5.5374378e+01  -5.2986824e+01  -5.1611931e+01  -5.0607323e+01  -5.0076946e+01  -4.9669342e+01  -4.9694088e+01  -5.0090652e+01  -5.1119354e+01  -5.2900143e+01  -5.5910679e+01  -6.1209526e+01  -7.4468071e+01  -6.7220024e+01  -6.2327869e+01  -6.0303310e+01  -6.2022987e+01  -6.4700592e+01  -6.3557281e+01  -5.8931511e+01  -5.4494968e+01  -5.2559032e+01  -5.1429970e+01  -5.1987782e+01  -5.3425446e+01  -5.7246998e+01  -6.1918118e+01  -5.8198425e+01  -5.3744602e+01  -5.0849709e+01  -4.9518208e+01  -4.8928158e+01  -4.9162868e+01  -4.9968178e+01  -5.1421623e+01  -5.3672947e+01  -5.6389946e+01  -6.0431828e+01  -6.5273354e+01  -6.4759384e+01
  -5.9193897e+01  -5.9277008e+01  -5.8615074e+01  -5.7386520e+01  -5.5643024e+01  -5.4003098e+01  -5.2661289e+01  -5.1705978e+01  -5.1332573e+01  -5.0921597e+01  -5.0509338e+01  -4.9596359e+01  -4.8648838e+01  -4.7798035e+01  -4.7075886e+01  -4.6670052e+01  -4.6485279e+01  -4.6587532e+01  -4.6856548e+01  -4.7501419e+01  -4.8275200e+01  -4.9301037e+01  -5.0213943e+01  -5.1082462e+01  -5.1552010e+01  -5.2290936e+01  -5.3364445e+01  -5.5748768e+01  -6.0592735e+01  -7.7517426e+01  -6.0989834e+01  -5.5192326e+01  -5.2311756e+01  -5.0799797e+01  -5.0080669e+01  -4.9692131e+01  -4.9570683e+01  -4.9753109e+01  -5.0352093e+01  -5.1332893e+01  -5.2870029e+01  -5.4914364e+01  -5.6373436e+01  -5.6213120e+01  -5.4000126e+01  -5.2927322e+01  -5.2245579e+01  -5.3014984e+01  -5.4396805e+01  -5.7960121e+01  -6.1892498e+01  -6.0104397e+01  -5.6499855e+01  -5.5117371e+01  -5.6371391e+01  -6.0577023e+01  -7.8265732e+01  -5.9690151e+01  -5.3603283e+01  -5.0668362e+01  -4.8890659e+01  -4.8212574e+01  -4.8117867e+01  -4.8742485e+01  -4.9850883e+01  -5.1698502e+01  -5.4336136e+01  -5.8359737e+01  -6.5948341e+01  -7.9403809e+01  -6.3231892e+01
  -5.7445354e+01  -5.7529682e+01  -5.7067165e+01  -5.6345619e+01  -5.5643612e+01  -5.5179104e+01  -5.5095295e+01  -5.4388641e+01  -5.3322800e+01  -5.1881607e+01  -5.0286236e+01  -4.9088928e+01  -4.8038742e+01  -4.7251225e+01  -4.6685913e+01  -4.6319130e+01  -4.6121902e+01  -4.6107944e+01  -4.6320042e+01  -4.6841915e+01  -4.7483013e+01  -4.8311577e+01  -4.8983635e+01  -4.9537029e+01  -4.9907028e+01  -5.0614925e+01  -5.1726036e+01  -5.3848537e+01  -5.7641998e+01  -6.7853477e+01  -6.5505531e+01  -5.7009995e+01  -5.3813644e+01  -5.1860321e+01  -5.0878334e+01  -5.0205658e+01  -4.9973267e+01  -5.0167332e+01  -5.0737198e+01  -5.1748047e+01  -5.3041832e+01  -5.3969097e+01  -5.3885506e+01  -5.2674282e+01  -5.1278019e+01  -5.0290947e+01  -4.9920731e+01  -5.0319229e+01  -5.1493374e+01  -5.3976250e+01  -5.7754864e+01  -6.0334877e+01  -5.8087048e+01  -5.6537540e+01  -5.7368793e+01  -6.1233200e+01  -6.4099174e+01  -5.7036945e+01  -5.2472191e+01  -4.9713154e+01  -4.8197937e+01  -4.7551132e+01  -4.7638008e+01  -4.8349365e+01  -4.9596668e+01  -5.1471397e+01  -5.4432922e+01  -5.9387016e+01  -7.0746666e+01  -6.6845695e+01  -6.0222092e+01
  -5.7214413e+01  -5.7484718e+01  -5.7424744e+01  -5.7161057e+01  -5.7108414e+01  -5.6729061e+01  -5.5180481e+01  -5.3438572e+01  -5.1774170e+01  -5.0689186e+01  -4.9894466e+01  -4.9186195e+01  -4.8564445e+01  -4.7789265e+01  -4.7135227e+01  -4.6555939e+01  -4.6167828e+01  -4.5959095e+01  -4.5983562e+01  -4.6349308e+01  -4.6912552e+01  -4.7627525e+01  -4.8192562e+01  -4.8631588e+01  -4.8946167e+01  -4.9541679e+01  -5.0276974e+01  -5.1893837e+01  -5.4234764e+01  -5.8834297e+01  -6.6774162e+01  -6.3599182e+01  -5.6710838e+01  -5.2913651e+01  -5.0455666e+01  -4.9124313e+01  -4.8277599e+01  -4.8374008e+01  -4.8849136e+01  -5.0167049e+01  -5.1642311e+01  -5.3405426e+01  -5.3993294e+01  -5.3522167e+01  -5.2247314e+01  -5.0958477e+01  -5.0165100e+01  -5.0230675e+01  -5.1232075e+01  -5.3665787e+01  -5.7938034e+01  -6.5126915e+01  -6.2250019e+01  -5.8133904e+01  -5.8300941e+01  -6.2133327e+01  -8.1461563e+01  -5.9453594e+01  -5.3423546e+01  -5.0343842e+01  -4.8710041e+01  -4.7989727e+01  -4.8013256e+01  -4.8679008e+01  -4.9935604e+01  -5.1785633e+01  -5.4656578e+01  -5.8430939e+01  -6.2365814e+01  -6.2981308e+01  -5.9871857e+01
  -5.9418381e+01  -5.8491379e+01  -5.7187191e+01  -5.6139839e+01  -5.4942436e+01  -5.3943047e+01  -5.2742428e+01  -5.2001770e+01  -5.1757088e+01  -5.1690735e+01  -5.1732273e+01  -5.0946808e+01  -4.9924744e+01  -4.8695354e+01  -4.7605923e+01  -4.6774269e+01  -4.6253223e+01  -4.6007008e+01  -4.6077118e+01  -4.6349731e+01  -4.6825584e+01  -4.7291763e+01  -4.7586742e+01  -4.7758526e+01  -4.7816406e+01  -4.8102333e+01  -4.8519161e+01  -4.9616497e+01  -5.1169052e+01  -5.3921051e+01  -5.6969234e+01  -5.7738869e+01  -5.3832863e+01  -5.0699677e+01  -4.8441975e+01  -4.7172691e+01  -4.6377079e+01  -4.6356319e+01  -4.6746952e+01  -4.7822773e+01  -4.9034885e+01  -5.0541824e+01  -5.1389328e+01  -5.1771675e+01  -5.1042137e+01  -5.0175564e+01  -4.9393082e+01  -4.9262978e+01  -4.9898197e+01  -5.1779289e+01  -5.5307018e+01  -6.2790745e+01  -6.9586006e+01  -6.1385296e+01  -5.9370651e+01  -5.9039959e+01  -5.6075439e+01  -5.3051376e+01  -5.0098293e+01  -4.8526352e+01  -4.7440796e+01  -4.7265175e+01  -4.7591293e+01  -4.8759956e+01  -5.0529213e+01  -5.2974949e+01  -5.5983734e+01  -5.7808617e+01  -5.7277817e+01  -5.6201797e+01  -5.5072575e+01
  -5.7775986e+01  -5.6308697e+01  -5.5083900e+01  -5.4216202e+01  -5.3599995e+01  -5.3267048e+01  -5.3517117e+01  -5.3908508e+01  -5.4526772e+01  -5.4020397e+01  -5.2649860e+01  -5.1062325e+01  -4.9560856e+01  -4.8406063e+01  -4.7587383e+01  -4.7070099e+01  -4.6851185e+01  -4.6702671e+01  -4.6780842e+01  -4.6848721e+01  -4.6900318e+01  -4.6864441e+01  -4.6623287e+01  -4.6490314e+01  -4.6333302e+01  -4.6554012e+01  -4.7038589e+01  -4.8130161e+01  -4.9723713e+01  -5.2150135e+01  -5.4848488e+01  -5.5116367e+01  -5.2592461e+01  -4.9933281e+01  -4.8006821e+01  -4.6654739e+01  -4.6007633e+01  -4.5864353e+01  -4.6245045e+01  -4.6964066e+01  -4.7901001e+01  -4.8920872e+01  -4.9898064e+01  -5.0478458e+01  -5.0582817e+01  -5.0061474e+01  -4.9551235e+01  -4.9276295e+01  -4.9968521e+01  -5.1521111e+01  -5.4206516e+01  -5.7668556e+01  -5.9028534e+01  -5.7666508e+01  -5.5812382e+01  -5.3962696e+01  -5.1331783e+01  -4.9065281e+01  -4.7255928e+01  -4.6193062e+01  -4.5504799e+01  -4.5548256e+01  -4.6163681e+01  -4.7721767e+01  -5.0048073e+01  -5.3432388e+01  -5.6972397e+01  -5.7864994e+01  -5.5652554e+01  -5.3846680e+01  -5.3046413e+01
  -5.6759846e+01  -5.6122810e+01  -5.5834557e+01  -5.5451447e+01  -5.5638489e+01  -5.5915737e+01  -5.6363365e+01  -5.5631847e+01  -5.3733089e+01  -5.2242687e+01  -5.0784233e+01  -4.9933155e+01  -4.9241146e+01  -4.8657639e+01  -4.8348301e+01  -4.8022320e+01  -4.7955509e+01  -4.7690830e+01  -4.7417114e+01  -4.7007988e+01  -4.6616085e+01  -4.6202427e+01  -4.5782364e+01  -4.5434948e+01  -4.5206722e+01  -4.5421429e+01  -4.5956459e+01  -4.7110897e+01  -4.8781624e+01  -5.1324448e+01  -5.4252396e+01  -5.5830402e+01  -5.3922760e+01  -5.1195370e+01  -4.8954472e+01  -4.7336929e+01  -4.6386295e+01  -4.5989193e+01  -4.6022499e+01  -4.6576851e+01  -4.7339607e+01  -4.8482635e+01  -4.9651215e+01  -5.0983624e+01  -5.1872551e+01  -5.2105141e+01  -5.1800667e+01  -5.1427574e+01  -5.1892746e+01  -5.2871910e+01  -5.4555462e+01  -5.5978558e+01  -5.6176380e+01  -5.5414547e+01  -5.4134098e+01  -5.2619770e+01  -5.0529476e+01  -4.8399818e+01  -4.6780155e+01  -4.5680054e+01  -4.5172928e+01  -4.5205357e+01  -4.5900776e+01  -4.7314827e+01  -4.9619938e+01  -5.2738323e+01  -5.5725067e+01  -5.6072407e+01  -5.4461014e+01  -5.3486706e+01  -5.3290134e+01
  -6.0036602e+01  -5.9576950e+01  -5.9081478e+01  -5.7893311e+01  -5.6647236e+01  -5.5510090e+01  -5.3861816e+01  -5.2532650e+01  -5.1385780e+01  -5.0834785e+01  -5.0715397e+01  -5.0671459e+01  -5.0809818e+01  -5.0491322e+01  -5.0245903e+01  -4.9652538e+01  -4.9295883e+01  -4.8830940e+01  -4.8449051e+01  -4.7828094e+01  -4.7258823e+01  -4.6475742e+01  -4.5674850e+01  -4.4936928e+01  -4.4493374e+01  -4.4516510e+01  -4.4834339e+01  -4.5796272e+01  -4.7116646e+01  -4.9210590e+01  -5.1353157e+01  -5.3074615e+01  -5.2276531e+01  -5.0418957e+01  -4.8463326e+01  -4.7007648e+01  -4.5900307e+01  -4.5284607e+01  -4.5063099e+01  -4.5342041e+01  -4.5851048e+01  -4.6724716e+01  -4.7549519e+01  -4.8797749e+01  -4.9938110e+01  -5.1418667e+01  -5.2608944e+01  -5.3353985e+01  -5.3805058e+01  -5.4246841e+01  -5.5164303e+01  -5.5644222e+01  -5.5266098e+01  -5.4201321e+01  -5.3029831e+01  -5.1698063e+01  -5.0024673e+01  -4.8180325e+01  -4.6621487e+01  -4.5573231e+01  -4.5192909e+01  -4.5361176e+01  -4.6141457e+01  -4.7692356e+01  -5.0058758e+01  -5.3065929e+01  -5.5172729e+01  -5.4261024e+01  -5.2651062e+01  -5.2125286e+01  -5.2424728e+01
  -6.8040413e+01  -6.3178154e+01  -5.9834511e+01  -5.7372917e+01  -5.5313828e+01  -5.3808884e+01  -5.2706554e+01  -5.2147655e+01  -5.2479172e+01  -5.2893932e+01  -5.3679909e+01  -5.3370106e+01  -5.2758568e+01  -5.1870800e+01  -5.1057331e+01  -5.0504417e+01  -5.0261097e+01  -5.0083084e+01  -4.9837013e+01  -4.9088638e+01  -4.8078300e+01  -4.6722363e+01  -4.5358276e+01  -4.4325695e+01  -4.3563423e+01  -4.3324493e+01  -4.3365150e+01  -4.4048897e+01  -4.4997757e+01  -4.6638596e+01  -4.8181995e+01  -4.9528008e+01  -4.9382488e+01  -4.8594681e+01  -4.7352798e+01  -4.6303703e+01  -4.5464836e+01  -4.4946125e+01  -4.4757957e+01  -4.4817406e+01  -4.4986622e+01  -4.5378368e+01  -4.5951038e+01  -4.6897991e+01  -4.8203743e+01  -5.0121063e+01  -5.2701210e+01  -5.5499496e+01  -5.8169224e+01  -5.8652248e+01  -5.9986065e+01  -5.8967255e+01  -5.7177116e+01  -5.4900238e+01  -5.3312202e+01  -5.1667458e+01  -5.0164131e+01  -4.8403656e+01  -4.6904369e+01  -4.5732559e+01  -4.5223965e+01  -4.5344910e+01  -4.6222370e+01  -4.7907467e+01  -5.0332867e+01  -5.3336834e+01  -5.4875198e+01  -5.3331238e+01  -5.1505959e+01  -5.0701214e+01  -5.0906837e+01
  -6.4396774e+01  -6.1457581e+01  -5.9047501e+01  -5.6979671e+01  -5.5685341e+01  -5.4730408e+01  -5.4767086e+01  -5.5145306e+01  -5.6288517e+01  -5.6301758e+01  -5.5263008e+01  -5.3777374e+01  -5.2606613e+01  -5.1751076e+01  -5.1378124e+01  -5.1249149e+01  -5.1562077e+01  -5.1593239e+01  -5.1137810e+01  -4.9854343e+01  -4.8260326e+01  -4.6550602e+01  -4.5019859e+01  -4.3778072e+01  -4.2884972e+01  -4.2429012e+01  -4.2411053e+01  -4.2880013e+01  -4.3757267e+01  -4.5128483e+01  -4.6550850e+01  -4.7638161e+01  -4.7737007e+01  -4.7295475e+01  -4.6467239e+01  -4.5760071e+01  -4.5104786e+01  -4.4773441e+01  -4.4570198e+01  -4.4644062e+01  -4.4850513e+01  -4.5246437e+01  -4.5848103e+01  -4.6815453e+01  -4.8211388e+01  -5.0196075e+01  -5.2862324e+01  -5.7258030e+01  -6.2170498e+01  -6.6634766e+01  -6.3925560e+01  -6.1043659e+01  -5.7261173e+01  -5.5093094e+01  -5.3497829e+01  -5.2493057e+01  -5.1304058e+01  -4.9723598e+01  -4.8346439e+01  -4.6998020e+01  -4.6311649e+01  -4.6113537e+01  -4.6830864e+01  -4.8252235e+01  -5.0544350e+01  -5.3120392e+01  -5.4389988e+01  -5.3280285e+01  -5.1757645e+01  -5.0897530e+01  -5.1128113e+01
  -7.2004105e+01  -6.6768845e+01  -6.4015129e+01  -6.1614368e+01  -6.0873505e+01  -6.0088291e+01  -6.1117382e+01  -6.1099148e+01  -5.9851429e+01  -5.7526249e+01  -5.5728973e+01  -5.4535919e+01  -5.3908619e+01  -5.3316456e+01  -5.3211006e+01  -5.3070362e+01  -5.3048565e+01  -5.2655460e+01  -5.1836151e+01  -5.0438923e+01  -4.8826149e+01  -4.7088409e+01  -4.5570728e+01  -4.4142448e+01  -4.3157070e+01  -4.2566273e+01  -4.2505501e+01  -4.2812862e+01  -4.3657471e+01  -4.4839222e+01  -4.6097973e+01  -4.6934124e+01  -4.6904064e+01  -4.6337437e+01  -4.5415623e+01  -4.4725880e+01  -4.4129181e+01  -4.3873627e+01  -4.3850742e+01  -4.4144230e+01  -4.4702175e+01  -4.5334431e+01  -4.6111340e+01  -4.6962879e+01  -4.7877563e+01  -4.8915871e+01  -4.9990646e+01  -5.1489777e+01  -5.2220112e+01  -5.3017651e+01  -5.3013451e+01  -5.3227531e+01  -5.2359879e+01  -5.1671986e+01  -5.0791641e+01  -5.0337788e+01  -4.9791859e+01  -4.9512848e+01  -4.9062267e+01  -4.8620811e+01  -4.8291000e+01  -4.8083046e+01  -4.8677933e+01  -4.9766949e+01  -5.1688614e+01  -5.3491276e+01  -5.4180855e+01  -5.3706150e+01  -5.3189415e+01  -5.3052567e+01  -5.3714558e+01
  -6.4821754e+01  -6.5810173e+01  -6.6733032e+01  -6.8641548e+01  -7.2516388e+01  -7.3696991e+01  -6.6924942e+01  -6.2248959e+01  -5.9807117e+01  -5.8752048e+01  -5.8476948e+01  -5.7384892e+01  -5.6171539e+01  -5.4799137e+01  -5.3898396e+01  -5.3366180e+01  -5.3078259e+01  -5.2913204e+01  -5.2678822e+01  -5.1905968e+01  -5.0951351e+01  -4.9184231e+01  -4.7509460e+01  -4.5680492e+01  -4.4454746e+01  -4.3523968e+01  -4.3213455e+01  -4.3386082e+01  -4.4031395e+01  -4.4967571e+01  -4.5850876e+01  -4.6283894e+01  -4.6038746e+01  -4.5404675e+01  -4.4613388e+01  -4.3945072e+01  -4.3465736e+01  -4.3287376e+01  -4.3472351e+01  -4.4002773e+01  -4.4700184e+01  -4.5588669e+01  -4.6513123e+01  -4.7304264e+01  -4.7926247e+01  -4.8114788e+01  -4.8087803e+01  -4.8240974e+01  -4.8287846e+01  -4.8755821e+01  -4.9075672e+01  -4.9722198e+01  -4.9724442e+01  -4.9489159e+01  -4.8712242e+01  -4.7987259e+01  -4.7252407e+01  -4.7056187e+01  -4.7182640e+01  -4.8002010e+01  -4.8977226e+01  -5.0012520e+01  -5.1142159e+01  -5.2234253e+01  -5.3699062e+01  -5.4443737e+01  -5.4393600e+01  -5.3778751e+01  -5.3743153e+01  -5.4481766e+01  -5.5980160e+01
  -5.9603783e+01  -6.1180824e+01  -6.4190491e+01  -6.8459900e+01  -6.9325500e+01  -6.7024506e+01  -6.3679874e+01  -6.2633808e+01  -6.3507053e+01  -6.6694038e+01  -6.8623535e+01  -6.1458492e+01  -5.7500454e+01  -5.5192371e+01  -5.4024078e+01  -5.3657284e+01  -5.4041225e+01  -5.4708107e+01  -5.5823170e+01  -5.5872864e+01  -5.4874126e+01  -5.2310074e+01  -4.9806156e+01  -4.7420670e+01  -4.5712914e+01  -4.4479092e+01  -4.3903786e+01  -4.3888264e+01  -4.4368446e+01  -4.5119717e+01  -4.5936192e+01  -4.6321026e+01  -4.6210754e+01  -4.5596088e+01  -4.4901409e+01  -4.4222889e+01  -4.3820156e+01  -4.3682285e+01  -4.4038593e+01  -4.4642345e+01  -4.5612480e+01  -4.6589706e+01  -4.7767838e+01  -4.8472561e+01  -4.8556679e+01  -4.7858814e+01  -4.6779079e+01  -4.6201187e+01  -4.5830364e+01  -4.6055035e+01  -4.6338268e+01  -4.7123428e+01  -4.7665596e+01  -4.7950665e+01  -4.7451080e+01  -4.6730633e+01  -4.5943535e+01  -4.5634838e+01  -4.5908314e+01  -4.6882946e+01  -4.8513206e+01  -5.0692368e+01  -5.3066833e+01  -5.4956974e+01  -5.6440983e+01  -5.6755302e+01  -5.6338512e+01  -5.5411282e+01  -5.5039391e+01  -5.5401955e+01  -5.6768551e+01
  -5.8966312e+01  -6.0426472e+01  -6.1002781e+01  -6.0698948e+01  -5.9032589e+01  -5.8196350e+01  -5.7677521e+01  -5.8588634e+01  -6.0411304e+01  -6.4749191e+01  -6.4963768e+01  -6.0529911e+01  -5.7276665e+01  -5.5366970e+01  -5.4688828e+01  -5.4842522e+01  -5.6033134e+01  -5.7523766e+01  -5.9174591e+01  -5.8874790e+01  -5.6466190e+01  -5.3502209e+01  -5.0854992e+01  -4.8553314e+01  -4.6784180e+01  -4.5437344e+01  -4.4785824e+01  -4.4616852e+01  -4.4974945e+01  -4.5592194e+01  -4.6474174e+01  -4.7139484e+01  -4.7345608e+01  -4.6794891e+01  -4.6039360e+01  -4.5239853e+01  -4.4930588e+01  -4.4917858e+01  -4.5500942e+01  -4.6271786e+01  -4.7504940e+01  -4.8405403e+01  -4.9060074e+01  -4.8777821e+01  -4.7656570e+01  -4.6394302e+01  -4.5105297e+01  -4.4346779e+01  -4.3883865e+01  -4.3978001e+01  -4.4255871e+01  -4.5008106e+01  -4.5761951e+01  -4.6412762e+01  -4.6382519e+01  -4.5946819e+01  -4.5355659e+01  -4.5032696e+01  -4.5318928e+01  -4.6272850e+01  -4.7918812e+01  -5.0597816e+01  -5.4325905e+01  -5.8062744e+01  -5.9208260e+01  -5.7934139e+01  -5.7075066e+01  -5.6722057e+01  -5.6653992e+01  -5.6735966e+01  -5.6747639e+01
  -5.9044552e+01  -5.8117622e+01  -5.6620262e+01  -5.5851200e+01  -5.5032562e+01  -5.4991829e+01  -5.5279808e+01  -5.6570251e+01  -5.9235954e+01  -6.3323456e+01  -6.5300667e+01  -6.2438602e+01  -6.0507057e+01  -5.8553776e+01  -5.8281799e+01  -5.8425327e+01  -5.9056007e+01  -5.8929611e+01  -5.7895531e+01  -5.6683529e+01  -5.4789742e+01  -5.3075657e+01  -5.1217022e+01  -4.9382679e+01  -4.7890457e+01  -4.6659054e+01  -4.6056828e+01  -4.5689522e+01  -4.5892200e+01  -4.6354603e+01  -4.7121658e+01  -4.7969677e+01  -4.8697426e+01  -4.8612698e+01  -4.8223091e+01  -4.7439003e+01  -4.7462776e+01  -4.7529591e+01  -4.8686478e+01  -4.9923973e+01  -5.2052040e+01  -5.1958172e+01  -5.0382168e+01  -4.8119839e+01  -4.6200981e+01  -4.4851631e+01  -4.3822933e+01  -4.3270973e+01  -4.3022060e+01  -4.3109909e+01  -4.3449654e+01  -4.4097649e+01  -4.4784626e+01  -4.5550621e+01  -4.5924221e+01  -4.5710308e+01  -4.5169392e+01  -4.4743370e+01  -4.4910957e+01  -4.5780891e+01  -4.7462208e+01  -5.0381756e+01  -5.5150997e+01  -6.4809044e+01  -6.5015869e+01  -5.8641117e+01  -5.6448601e+01  -5.5782734e+01  -5.6031483e+01  -5.6356880e+01  -5.5782501e+01
  -5.5323498e+01  -5.4112331e+01  -5.3253651e+01  -5.3078110e+01  -5.3086979e+01  -5.3598358e+01  -5.4501003e+01  -5.6114422e+01  -5.8748627e+01  -6.2662201e+01  -6.5992958e+01  -6.7144203e+01  -6.4887840e+01  -6.2461243e+01  -5.9806480e+01  -5.8007763e+01  -5.6117474e+01  -5.4969124e+01  -5.3904121e+01  -5.3514130e+01  -5.2847694e+01  -5.2308517e+01  -5.1526169e+01  -5.0532619e+01  -4.9504959e+01  -4.8457954e+01  -4.7694294e+01  -4.6859886e+01  -4.6440594e+01  -4.6345551e+01  -4.6632793e+01  -4.7628059e+01  -4.9233658e+01  -5.1359657e+01  -5.3567726e+01  -5.3875908e+01  -5.4396626e+01  -5.4109699e+01  -5.5880291e+01  -6.0264824e+01  -7.2849190e+01  -5.5803528e+01  -4.9962070e+01  -4.6887375e+01  -4.4854294e+01  -4.3755234e+01  -4.3028008e+01  -4.2824448e+01  -4.2829716e+01  -4.3074314e+01  -4.3451405e+01  -4.3949650e+01  -4.4614944e+01  -4.5499844e+01  -4.6275764e+01  -4.6441383e+01  -4.6080509e+01  -4.5458427e+01  -4.5469967e+01  -4.5996838e+01  -4.7354858e+01  -4.9624279e+01  -5.3479683e+01  -6.1172752e+01  -7.2132469e+01  -6.0323734e+01  -5.6738380e+01  -5.5096405e+01  -5.4539906e+01  -5.4750980e+01  -5.4852364e+01
  -5.3011253e+01  -5.2594814e+01  -5.2601135e+01  -5.2751259e+01  -5.3325195e+01  -5.3977295e+01  -5.4989033e+01  -5.5833542e+01  -5.6512932e+01  -5.7449772e+01  -5.7655121e+01  -5.8085724e+01  -5.7285599e+01  -5.6596008e+01  -5.4878353e+01  -5.3744026e+01  -5.2549343e+01  -5.1946121e+01  -5.1399300e+01  -5.1342094e+01  -5.1212570e+01  -5.1312157e+01  -5.1253361e+01  -5.1204121e+01  -5.1058086e+01  -5.0398441e+01  -4.9278751e+01  -4.7775837e+01  -4.6588451e+01  -4.5828259e+01  -4.5657589e+01  -4.6391598e+01  -4.8099613e+01  -5.1501953e+01  -5.7500298e+01  -6.6469734e+01  -5.6512840e+01  -5.3128735e+01  -5.1160210e+01  -5.1380257e+01  -5.0666195e+01  -4.9285183e+01  -4.6444096e+01  -4.4467884e+01  -4.2824673e+01  -4.2132626e+01  -4.1705833e+01  -4.1894505e+01  -4.2070747e+01  -4.2527168e+01  -4.2838989e+01  -4.3400948e+01  -4.3997135e+01  -4.4961929e+01  -4.5908569e+01  -4.6847130e+01  -4.7364437e+01  -4.7269291e+01  -4.7424622e+01  -4.7723888e+01  -4.9013336e+01  -5.0917072e+01  -5.4681435e+01  -6.1343571e+01  -7.7683624e+01  -6.0876076e+01  -5.6421150e+01  -5.4189541e+01  -5.2778374e+01  -5.2366737e+01  -5.2414238e+01
  -5.4075912e+01  -5.4467396e+01  -5.4987648e+01  -5.5009670e+01  -5.5028851e+01  -5.4854870e+01  -5.4184418e+01  -5.3701702e+01  -5.3130001e+01  -5.3420486e+01  -5.3587959e+01  -5.4032120e+01  -5.4028454e+01  -5.3679035e+01  -5.2722858e+01  -5.1922638e+01  -5.1291870e+01  -5.0856655e+01  -5.0552746e+01  -5.0430996e+01  -5.0239445e+01  -5.0219765e+01  -5.0288197e+01  -5.0791603e+01  -5.1439198e+01  -5.1703178e+01  -5.0719559e+01  -4.8783947e+01  -4.7145016e+01  -4.5985008e+01  -4.5696259e+01  -4.6151009e+01  -4.7709541e+01  -5.0431622e+01  -5.4140297e+01  -5.4475491e+01  -5.0839176e+01  -4.8431030e+01  -4.6935219e+01  -4.6562294e+01  -4.6197784e+01  -4.5613113e+01  -4.4045208e+01  -4.2491154e+01  -4.1188324e+01  -4.0606216e+01  -4.0359978e+01  -4.0653873e+01  -4.1089165e+01  -4.1740093e+01  -4.2277431e+01  -4.2855862e+01  -4.3463085e+01  -4.4166142e+01  -4.5005642e+01  -4.6008289e+01  -4.7045547e+01  -4.8081772e+01  -4.9215748e+01  -5.0314072e+01  -5.2070522e+01  -5.4235340e+01  -5.8011238e+01  -6.3684219e+01  -7.1280670e+01  -6.1968750e+01  -5.6845070e+01  -5.3914650e+01  -5.2092354e+01  -5.1012215e+01  -5.0573490e+01
  -5.5814613e+01  -5.5980343e+01  -5.5048615e+01  -5.4003716e+01  -5.2900787e+01  -5.2291588e+01  -5.1511822e+01  -5.1176559e+01  -5.1138275e+01  -5.1689827e+01  -5.2374237e+01  -5.3022312e+01  -5.3442162e+01  -5.3268372e+01  -5.2772110e+01  -5.2084026e+01  -5.1500561e+01  -5.0860706e+01  -5.0301044e+01  -4.9755749e+01  -4.9161285e+01  -4.8851406e+01  -4.8763424e+01  -4.9385704e+01  -5.0474453e+01  -5.2001389e+01  -5.2480022e+01  -5.1029228e+01  -4.9265724e+01  -4.7817993e+01  -4.7436066e+01  -4.7672520e+01  -4.9398849e+01  -5.2466526e+01  -5.7648144e+01  -5.4435104e+01  -4.9511822e+01  -4.6741673e+01  -4.5155552e+01  -4.4586094e+01  -4.4392178e+01  -4.4277493e+01  -4.3443344e+01  -4.2094952e+01  -4.0843250e+01  -4.0057858e+01  -3.9860466e+01  -4.0183109e+01  -4.0886951e+01  -4.1717010e+01  -4.2570957e+01  -4.3216129e+01  -4.3793491e+01  -4.4264580e+01  -4.4865681e+01  -4.5493908e+01  -4.6381977e+01  -4.7674206e+01  -4.9647118e+01  -5.2063908e+01  -5.5120136e+01  -5.8034916e+01  -6.0841827e+01  -6.1680550e+01  -6.0855083e+01  -5.9384163e+01  -5.6066635e+01  -5.3334003e+01  -5.1347385e+01  -5.0289894e+01  -4.9876675e+01
  -5.4013660e+01  -5.3934799e+01  -5.3281628e+01  -5.2543491e+01  -5.2062775e+01  -5.1679905e+01  -5.1417931e+01  -5.1276218e+01  -5.1928638e+01  -5.2800694e+01  -5.4088043e+01  -5.4729954e+01  -5.5371811e+01  -5.5249207e+01  -5.5013538e+01  -5.4044243e+01  -5.2912552e+01  -5.1497372e+01  -5.0071075e+01  -4.8926155e+01  -4.7851696e+01  -4.7264278e+01  -4.6993683e+01  -4.7409950e+01  -4.8167015e+01  -4.9670940e+01  -5.1078815e+01  -5.2041660e+01  -5.1620930e+01  -5.0803444e+01  -5.0364025e+01  -5.0546818e+01  -5.2637257e+01  -5.8099930e+01  -6.3777630e+01  -5.2938778e+01  -4.7812191e+01  -4.5248981e+01  -4.3744434e+01  -4.3249744e+01  -4.3209229e+01  -4.3615936e+01  -4.3738010e+01  -4.2994946e+01  -4.1826263e+01  -4.0779762e+01  -4.0482819e+01  -4.0741512e+01  -4.1613926e+01  -4.2698620e+01  -4.4001232e+01  -4.4728546e+01  -4.5249550e+01  -4.5332298e+01  -4.5592953e+01  -4.5899040e+01  -4.6666988e+01  -4.8004662e+01  -5.0513779e+01  -5.4044823e+01  -5.8726002e+01  -6.1237694e+01  -5.9734135e+01  -5.8345165e+01  -5.7501911e+01  -5.6616520e+01  -5.4567337e+01  -5.2194424e+01  -5.0532742e+01  -4.9710556e+01  -4.9551380e+01
  -5.1911781e+01  -5.2567371e+01  -5.3097309e+01  -5.3408459e+01  -5.4048172e+01  -5.4210289e+01  -5.4469341e+01  -5.4543346e+01  -5.5668125e+01  -5.6583469e+01  -5.7302265e+01  -5.7276802e+01  -5.7188473e+01  -5.7418354e+01  -5.7619614e+01  -5.6306442e+01  -5.4062622e+01  -5.1642540e+01  -4.9571194e+01  -4.7978317e+01  -4.6705536e+01  -4.5944321e+01  -4.5482765e+01  -4.5520760e+01  -4.5765488e+01  -4.6577740e+01  -4.7362904e+01  -4.8505081e+01  -4.8932217e+01  -4.9437077e+01  -4.9203217e+01  -4.9654678e+01  -5.0294819e+01  -5.1694794e+01  -5.0377430e+01  -4.7933876e+01  -4.5188026e+01  -4.3505795e+01  -4.2404289e+01  -4.2059452e+01  -4.2178272e+01  -4.2872025e+01  -4.3758209e+01  -4.4181202e+01  -4.3570488e+01  -4.2446079e+01  -4.1910862e+01  -4.1957268e+01  -4.2877731e+01  -4.4271996e+01  -4.6188053e+01  -4.7418579e+01  -4.7862190e+01  -4.7296741e+01  -4.7083416e+01  -4.7024937e+01  -4.7771397e+01  -4.9172615e+01  -5.2127182e+01  -5.6386368e+01  -5.9438915e+01  -5.7411865e+01  -5.5152691e+01  -5.4815228e+01  -5.4937511e+01  -5.5457775e+01  -5.4247612e+01  -5.2154030e+01  -5.0293442e+01  -4.9152920e+01  -4.8673599e+01
  -5.1857456e+01  -5.3325275e+01  -5.4845959e+01  -5.6021461e+01  -5.7391739e+01  -5.7995567e+01  -5.7934814e+01  -5.7196747e+01  -5.6116615e+01  -5.5416210e+01  -5.4694321e+01  -5.4791416e+01  -5.5001801e+01  -5.6285255e+01  -5.8156120e+01  -5.8537140e+01  -5.5774277e+01  -5.2281273e+01  -4.9530602e+01  -4.7479786e+01  -4.5908730e+01  -4.4900814e+01  -4.4134369e+01  -4.3782524e+01  -4.3507793e+01  -4.3810036e+01  -4.4045830e+01  -4.4580315e+01  -4.4759426e+01  -4.5204708e+01  -4.5144905e+01  -4.5480034e+01  -4.5520802e+01  -4.5846825e+01  -4.5246914e+01  -4.4436520e+01  -4.3093426e+01  -4.2164970e+01  -4.1485840e+01  -4.1371128e+01  -4.1631817e+01  -4.2338043e+01  -4.3487183e+01  -4.4868595e+01  -4.5460194e+01  -4.4636349e+01  -4.3877064e+01  -4.3545792e+01  -4.4286732e+01  -4.5664070e+01  -4.7984879e+01  -5.0510925e+01  -5.2050304e+01  -5.1022747e+01  -4.9884811e+01  -4.9157951e+01  -4.9609810e+01  -5.1083412e+01  -5.4594769e+01  -6.0160057e+01  -5.8617111e+01  -5.4061138e+01  -5.1686962e+01  -5.1146992e+01  -5.1477409e+01  -5.2461830e+01  -5.2459324e+01  -5.1382931e+01  -4.9863590e+01  -4.8668404e+01  -4.7988197e+01
  -5.3225628e+01  -5.4687828e+01  -5.5755543e+01  -5.6395191e+01  -5.6353580e+01  -5.6230919e+01  -5.4894768e+01  -5.3688122e+01  -5.2467739e+01  -5.2140617e+01  -5.2191006e+01  -5.2831421e+01  -5.4073471e+01  -5.6387318e+01  -6.0980324e+01  -6.3678391e+01  -5.7280739e+01  -5.2307503e+01  -4.8959377e+01  -4.6639507e+01  -4.4796951e+01  -4.3553513e+01  -4.2482475e+01  -4.1969913e+01  -4.1531097e+01  -4.1625980e+01  -4.1649738e+01  -4.1936329e+01  -4.1945160e+01  -4.2151829e+01  -4.2075207e+01  -4.2254795e+01  -4.2155407e+01  -4.2360970e+01  -4.2122116e+01  -4.1971165e+01  -4.1371037e+01  -4.0964314e+01  -4.0629612e+01  -4.0866657e+01  -4.1360580e+01  -4.2177151e+01  -4.3492271e+01  -4.5453625e+01  -4.7641834e+01  -4.7995579e+01  -4.7240444e+01  -4.6157455e+01  -4.6320503e+01  -4.7130516e+01  -4.9083080e+01  -5.1858059e+01  -5.4940430e+01  -5.5128185e+01  -5.2844547e+01  -5.0974834e+01  -5.0599899e+01  -5.1513775e+01  -5.4389801e+01  -6.1263748e+01  -6.1692219e+01  -5.4509212e+01  -5.1420864e+01  -5.0144409e+01  -5.0186237e+01  -5.0673363e+01  -5.0629230e+01  -4.9912155e+01  -4.8811836e+01  -4.8045879e+01  -4.7498425e+01
  -5.2871758e+01  -5.3045620e+01  -5.3024067e+01  -5.3158569e+01  -5.3000587e+01  -5.2768921e+01  -5.2016640e+01  -5.1472584e+01  -5.1367733e+01  -5.1881054e+01  -5.3105179e+01  -5.4456455e+01  -5.6738594e+01  -6.0170464e+01  -6.8926445e+01  -6.3409153e+01  -5.5140331e+01  -5.0727764e+01  -4.7465816e+01  -4.5213390e+01  -4.3317627e+01  -4.1995842e+01  -4.0947250e+01  -4.0415714e+01  -4.0108608e+01  -4.0157658e+01  -4.0249241e+01  -4.0406849e+01  -4.0423706e+01  -4.0466442e+01  -4.0347858e+01  -4.0316147e+01  -4.0131752e+01  -4.0172188e+01  -4.0069489e+01  -4.0096012e+01  -3.9864326e+01  -3.9677563e+01  -3.9612858e+01  -4.0037365e+01  -4.0769859e+01  -4.1832375e+01  -4.3185349e+01  -4.5274693e+01  -4.8420025e+01  -5.2342884e+01  -5.3895096e+01  -5.1675022e+01  -5.0494884e+01  -4.9750374e+01  -5.0315002e+01  -5.1669102e+01  -5.3906364e+01  -5.6565121e+01  -5.5366528e+01  -5.2403366e+01  -5.0924301e+01  -5.0795132e+01  -5.2315094e+01  -5.6221226e+01  -6.1400311e+01  -5.8306011e+01  -5.4283276e+01  -5.2059853e+01  -5.1514187e+01  -5.1074684e+01  -5.0478985e+01  -4.9198227e+01  -4.7979599e+01  -4.7122993e+01  -4.6687618e+01
  -5.1192501e+01  -5.1281273e+01  -5.1412857e+01  -5.1669125e+01  -5.1828266e+01  -5.1794796e+01  -5.1800686e+01  -5.1949200e+01  -5.2893383e+01  -5.4105717e+01  -5.6071770e+01  -5.7452217e+01  -5.8889267e+01  -6.0584499e+01  -6.0099388e+01  -5.6063248e+01  -5.1361408e+01  -4.8128433e+01  -4.5349045e+01  -4.3422279e+01  -4.1701622e+01  -4.0579926e+01  -3.9719158e+01  -3.9425144e+01  -3.9363926e+01  -3.9562065e+01  -3.9707417e+01  -3.9823250e+01  -3.9716721e+01  -3.9569530e+01  -3.9308357e+01  -3.9097797e+01  -3.8814430e+01  -3.8791008e+01  -3.8736496e+01  -3.8873890e+01  -3.8839722e+01  -3.8833939e+01  -3.8940441e+01  -3.9425991e+01  -4.0325512e+01  -4.1465675e+01  -4.2623127e+01  -4.4101776e+01  -4.6064682e+01  -4.9043060e+01  -5.1525970e+01  -5.3503872e+01  -5.1481037e+01  -4.9609604e+01  -4.8133251e+01  -4.8394279e+01  -4.9286209e+01  -5.2086330e+01  -5.3750614e+01  -5.2858238e+01  -5.0810783e+01  -5.0079914e+01  -5.0580822e+01  -5.2586887e+01  -5.4718319e+01  -5.6474480e+01  -5.6078640e+01  -5.5928246e+01  -5.6079128e+01  -5.4849804e+01  -5.3124027e+01  -5.0473400e+01  -4.8550182e+01  -4.7126785e+01  -4.6482887e+01
  -5.1028725e+01  -5.1420856e+01  -5.1955383e+01  -5.2322933e+01  -5.2620491e+01  -5.2802135e+01  -5.3381973e+01  -5.4169712e+01  -5.5299637e+01  -5.6158249e+01  -5.6817989e+01  -5.7740070e+01  -5.9361809e+01  -5.9661495e+01  -5.5827236e+01  -5.1505619e+01  -4.7735096e+01  -4.5104530e+01  -4.2827030e+01  -4.1258965e+01  -3.9920033e+01  -3.9160927e+01  -3.8669632e+01  -3.8633358e+01  -3.8844627e+01  -3.9223125e+01  -3.9485321e+01  -3.9519539e+01  -3.9317692e+01  -3.9052071e+01  -3.8663574e+01  -3.8342869e+01  -3.8046764e+01  -3.7969601e+01  -3.8014580e+01  -3.8226875e+01  -3.8415512e+01  -3.8614586e+01  -3.8947567e+01  -3.9517681e+01  -4.0478580e+01  -4.1542450e+01  -4.2447697e+01  -4.3224209e+01  -4.3985229e+01  -4.5070145e+01  -4.5802097e+01  -4.6326408e+01  -4.5508789e+01  -4.4709362e+01  -4.3850689e+01  -4.4164017e+01  -4.4813026e+01  -4.6608753e+01  -4.8291546e+01  -4.9389072e+01  -4.8927841e+01  -4.8567307e+01  -4.8714764e+01  -4.9760952e+01  -5.0737240e+01  -5.1514175e+01  -5.1723251e+01  -5.2757072e+01  -5.4547554e+01  -5.7081596e+01  -5.6348503e+01  -5.2683376e+01  -4.9814716e+01  -4.7816101e+01  -4.6821621e+01
  -5.2928169e+01  -5.3650864e+01  -5.4376976e+01  -5.4416771e+01  -5.4319767e+01  -5.4181293e+01  -5.4453930e+01  -5.4840057e+01  -5.4960217e+01  -5.5268772e+01  -5.6369717e+01  -5.8702908e+01  -5.9942398e+01  -5.6177189e+01  -5.1149059e+01  -4.7502872e+01  -4.4395218e+01  -4.2349556e+01  -4.0526272e+01  -3.9305664e+01  -3.8344727e+01  -3.7872978e+01  -3.7658630e+01  -3.7867279e+01  -3.8291092e+01  -3.8851799e+01  -3.9201881e+01  -3.9317692e+01  -3.9066425e+01  -3.8699909e+01  -3.8225647e+01  -3.7885994e+01  -3.7616642e+01  -3.7561626e+01  -3.7689056e+01  -3.7970547e+01  -3.8306374e+01  -3.8711018e+01  -3.9195145e+01  -3.9804554e+01  -4.0718819e+01  -4.1707001e+01  -4.2427063e+01  -4.2641773e+01  -4.2593452e+01  -4.2632240e+01  -4.2462757e+01  -4.2265167e+01  -4.1341705e+01  -4.0747646e+01  -4.0157829e+01  -4.0455757e+01  -4.1048523e+01  -4.2428314e+01  -4.3717438e+01  -4.5065624e+01  -4.5514168e+01  -4.5961796e+01  -4.6334129e+01  -4.7215336e+01  -4.7937958e+01  -4.8580898e+01  -4.8861973e+01  -4.9530037e+01  -5.0673355e+01  -5.2828674e+01  -5.4590126e+01  -5.3454681e+01  -5.0649601e+01  -4.8580162e+01  -4.7398628e+01
  -5.5555641e+01  -5.6216290e+01  -5.6294178e+01  -5.5425140e+01  -5.4280052e+01  -5.3514011e+01  -5.3095882e+01  -5.3090427e+01  -5.3305523e+01  -5.4563702e+01  -5.8012386e+01  -6.1673241e+01  -5.6810150e+01  -5.1927078e+01  -4.7668633e+01  -4.4647659e+01  -4.2115276e+01  -4.0425095e+01  -3.8851929e+01  -3.7801697e+01  -3.6969296e+01  -3.6657959e+01  -3.6520267e+01  -3.6891441e+01  -3.7446743e+01  -3.8215794e+01  -3.8749527e+01  -3.8998699e+01  -3.8803207e+01  -3.8413658e+01  -3.7945442e+01  -3.7625450e+01  -3.7395226e+01  -3.7335045e+01  -3.7473305e+01  -3.7781506e+01  -3.8197910e+01  -3.8683765e+01  -3.9176216e+01  -3.9810982e+01  -4.0661240e+01  -4.1635193e+01  -4.2248211e+01  -4.2190449e+01  -4.1482506e+01  -4.0860451e+01  -4.0066135e+01  -3.9457355e+01  -3.8511440e+01  -3.7959320e+01  -3.7497681e+01  -3.7757542e+01  -3.8240795e+01  -3.9328297e+01  -4.0311745e+01  -4.1485954e+01  -4.2184452e+01  -4.3033459e+01  -4.3657452e+01  -4.4690147e+01  -4.5485020e+01  -4.6328938e+01  -4.6921722e+01  -4.7734619e+01  -4.8673851e+01  -5.0020592e+01  -5.1203182e+01  -5.1000137e+01  -4.9252983e+01  -4.7810085e+01  -4.6960133e+01
  -5.7240131e+01  -5.7244232e+01  -5.6305374e+01  -5.4683056e+01  -5.3074730e+01  -5.2191624e+01  -5.1922173e+01  -5.2232235e+01  -5.3543049e+01  -5.6628349e+01  -6.3486618e+01  -5.8650711e+01  -5.2283798e+01  -4.8433445e+01  -4.5083584e+01  -4.2523064e+01  -4.0350197e+01  -3.8779964e+01  -3.7315845e+01  -3.6310040e+01  -3.5540703e+01  -3.5312523e+01  -3.5308475e+01  -3.5809666e+01  -3.6551247e+01  -3.7502148e+01  -3.8281151e+01  -3.8718800e+01  -3.8606892e+01  -3.8241241e+01  -3.7900864e+01  -3.7618931e+01  -3.7457626e+01  -3.7371861e+01  -3.7461761e+01  -3.7740269e+01  -3.8181091e+01  -3.8658062e+01  -3.9233566e+01  -3.9914425e+01  -4.0862949e+01  -4.1796562e+01  -4.2346619e+01  -4.1781227e+01  -4.0419495e+01  -3.9163807e+01  -3.7933376e+01  -3.7137440e+01  -3.6254314e+01  -3.5812695e+01  -3.5498047e+01  -3.5739445e+01  -3.6123108e+01  -3.7000813e+01  -3.7786674e+01  -3.8794907e+01  -3.9485294e+01  -4.0343590e+01  -4.1124813e+01  -4.2275707e+01  -4.3166042e+01  -4.4278755e+01  -4.5226601e+01  -4.6445313e+01  -4.7725071e+01  -4.8986156e+01  -4.9838520e+01  -4.9610447e+01  -4.8393211e+01  -4.7247654e+01  -4.6751076e+01
  -5.5085434e+01  -5.5310631e+01  -5.4760246e+01  -5.3666073e+01  -5.2575493e+01  -5.2083187e+01  -5.2324512e+01  -5.3265961e+01  -5.6060799e+01  -6.1570610e+01  -6.0737057e+01  -5.4244236e+01  -4.9972439e+01  -4.6706688e+01  -4.3739445e+01  -4.1274353e+01  -3.9167538e+01  -3.7536411e+01  -3.6113041e+01  -3.5140228e+01  -3.4487698e+01  -3.4318565e+01  -3.4470104e+01  -3.5076851e+01  -3.5954472e+01  -3.7044353e+01  -3.7974697e+01  -3.8518253e+01  -3.8517593e+01  -3.8250999e+01  -3.8013950e+01  -3.7850109e+01  -3.7767746e+01  -3.7702702e+01  -3.7789677e+01  -3.8033192e+01  -3.8461445e+01  -3.8975952e+01  -3.9690022e+01  -4.0574268e+01  -4.1913239e+01  -4.3087803e+01  -4.3317726e+01  -4.1617275e+01  -3.9342815e+01  -3.7542240e+01  -3.6056206e+01  -3.5140434e+01  -3.4334766e+01  -3.4024376e+01  -3.3858479e+01  -3.4162422e+01  -3.4548851e+01  -3.5261864e+01  -3.5905067e+01  -3.6763317e+01  -3.7419399e+01  -3.8214817e+01  -3.8975819e+01  -4.0145061e+01  -4.1197960e+01  -4.2603294e+01  -4.3947159e+01  -4.5618889e+01  -4.7278313e+01  -4.8458385e+01  -4.8846764e+01  -4.8395313e+01  -4.7519279e+01  -4.6833332e+01  -4.6649738e+01
  -5.2292358e+01  -5.3083466e+01  -5.3312561e+01  -5.3067207e+01  -5.2891026e+01  -5.3202305e+01  -5.4597195e+01  -5.6694153e+01  -6.0175503e+01  -6.0592548e+01  -5.6074421e+01  -5.2471718e+01  -4.9073353e+01  -4.5882202e+01  -4.2830227e+01  -4.0356743e+01  -3.8244312e+01  -3.6616215e+01  -3.5266571e+01  -3.4377506e+01  -3.3836971e+01  -3.3728561e+01  -3.3997063e+01  -3.4687386e+01  -3.5610928e+01  -3.6722748e+01  -3.7663044e+01  -3.8237617e+01  -3.8274120e+01  -3.8160187e+01  -3.8121731e+01  -3.8190289e+01  -3.8284706e+01  -3.8288960e+01  -3.8391281e+01  -3.8497395e+01  -3.8794662e+01  -3.9277092e+01  -4.0088203e+01  -4.1412785e+01  -4.3589432e+01  -4.5880363e+01  -4.5322525e+01  -4.1632282e+01  -3.8476799e+01  -3.6292908e+01  -3.4641933e+01  -3.3616741e+01  -3.2837868e+01  -3.2580013e+01  -3.2523643e+01  -3.2866604e+01  -3.3294289e+01  -3.3951183e+01  -3.4532902e+01  -3.5301262e+01  -3.5931999e+01  -3.6655499e+01  -3.7384277e+01  -3.8491398e+01  -3.9654125e+01  -4.1302372e+01  -4.3153103e+01  -4.5370033e+01  -4.7578671e+01  -4.8833256e+01  -4.8801872e+01  -4.8023525e+01  -4.7369862e+01  -4.6977749e+01  -4.7079067e+01
  -5.1782673e+01  -5.2820328e+01  -5.3695515e+01  -5.4091370e+01  -5.4358696e+01  -5.4900379e+01  -5.5696518e+01  -5.6527973e+01  -5.5968399e+01  -5.5151794e+01  -5.3439041e+01  -5.1011337e+01  -4.7722649e+01  -4.4585674e+01  -4.1770035e+01  -3.9500099e+01  -3.7560051e+01  -3.6023632e+01  -3.4839542e+01  -3.4036625e+01  -3.3628441e+01  -3.3559284e+01  -3.3911472e+01  -3.4580185e+01  -3.5487411e+01  -3.6476147e+01  -3.7303879e+01  -3.7797325e+01  -3.7928139e+01  -3.8085587e+01  -3.8336205e+01  -3.8702335e+01  -3.9111298e+01  -3.9209946e+01  -3.9219894e+01  -3.9064770e+01  -3.9032543e+01  -3.9297577e+01  -4.0029484e+01  -4.1599392e+01  -4.4733955e+01  -5.0055088e+01  -4.7556305e+01  -4.1533936e+01  -3.7842312e+01  -3.5488468e+01  -3.3811562e+01  -3.2713947e+01  -3.1958088e+01  -3.1645597e+01  -3.1616186e+01  -3.1952110e+01  -3.2398602e+01  -3.3006523e+01  -3.3576344e+01  -3.4280685e+01  -3.4892883e+01  -3.5532234e+01  -3.6244606e+01  -3.7230259e+01  -3.8427116e+01  -4.0120979e+01  -4.2347366e+01  -4.5203869e+01  -4.8180027e+01  -4.9729725e+01  -4.9324928e+01  -4.8261288e+01  -4.7674301e+01  -4.7558041e+01  -4.7846336e+01
  -5.1312355e+01  -5.1881271e+01  -5.1997791e+01  -5.2281296e+01  -5.2243355e+01  -5.2676941e+01  -5.2809139e+01  -5.3131596e+01  -5.3126663e+01  -5.3218182e+01  -5.2314468e+01  -4.9733189e+01  -4.6308697e+01  -4.3427395e+01  -4.1061932e+01  -3.9105751e+01  -3.7370407e+01  -3.5971279e+01  -3.4946117e+01  -3.4241516e+01  -3.3872917e+01  -3.3781052e+01  -3.4063675e+01  -3.4598831e+01  -3.5361279e+01  -3.6202698e+01  -3.6897533e+01  -3.7401722e+01  -3.7745712e+01  -3.8165428e+01  -3.8819180e+01  -3.9545673e+01  -4.0274952e+01  -4.0402729e+01  -4.0121166e+01  -3.9516411e+01  -3.9111797e+01  -3.9094963e+01  -3.9709373e+01  -4.1352615e+01  -4.5071476e+01  -5.5379440e+01  -4.9013527e+01  -4.1383797e+01  -3.7524986e+01  -3.5144382e+01  -3.3513214e+01  -3.2396187e+01  -3.1650518e+01  -3.1275583e+01  -3.1238588e+01  -3.1481167e+01  -3.1922178e+01  -3.2486786e+01  -3.3081333e+01  -3.3736763e+01  -3.4395393e+01  -3.5016659e+01  -3.5759060e+01  -3.6651501e+01  -3.7850525e+01  -3.9555161e+01  -4.2049973e+01  -4.5396877e+01  -4.9336510e+01  -5.1520477e+01  -5.0641411e+01  -4.8907471e+01  -4.7993717e+01  -4.7782158e+01  -4.8117699e+01
  -4.9783207e+01  -4.9750801e+01  -4.9541401e+01  -4.9593704e+01  -4.9757523e+01  -5.0497940e+01  -5.1305363e+01  -5.2142624e+01  -5.2859787e+01  -5.2990845e+01  -5.1131702e+01  -4.8109512e+01  -4.5070702e+01  -4.2726578e+01  -4.0829472e+01  -3.9133324e+01  -3.7565773e+01  -3.6188862e+01  -3.5199528e+01  -3.4497303e+01  -3.4115780e+01  -3.3949070e+01  -3.4121445e+01  -3.4587429e+01  -3.5265873e+01  -3.6023026e+01  -3.6705631e+01  -3.7249901e+01  -3.7796978e+01  -3.8496975e+01  -3.9500587e+01  -4.0550045e+01  -4.1431416e+01  -4.1450161e+01  -4.0772610e+01  -3.9855328e+01  -3.9201218e+01  -3.9042603e+01  -3.9630848e+01  -4.1342995e+01  -4.5194012e+01  -5.6460701e+01  -4.8836987e+01  -4.1340321e+01  -3.7520824e+01  -3.5198185e+01  -3.3606163e+01  -3.2469505e+01  -3.1725992e+01  -3.1319958e+01  -3.1254469e+01  -3.1460182e+01  -3.1869900e+01  -3.2399303e+01  -3.3034721e+01  -3.3675488e+01  -3.4353218e+01  -3.4987305e+01  -3.5789917e+01  -3.6645145e+01  -3.7799541e+01  -3.9446316e+01  -4.1912128e+01  -4.5311798e+01  -4.9579014e+01  -5.3061516e+01  -5.2634285e+01  -5.0621037e+01  -4.9388042e+01  -4.8892487e+01  -4.9095184e+01
  -4.8602753e+01  -4.8446724e+01  -4.8328365e+01  -4.8454033e+01  -4.8826962e+01  -4.9694485e+01  -5.0846180e+01  -5.2003021e+01  -5.2601948e+01  -5.1830353e+01  -4.9494934e+01  -4.6915470e+01  -4.4588787e+01  -4.2791542e+01  -4.1206676e+01  -3.9633537e+01  -3.8046711e+01  -3.6588066e+01  -3.5489006e+01  -3.4726021e+01  -3.4284729e+01  -3.4104317e+01  -3.4238003e+01  -3.4647144e+01  -3.5299976e+01  -3.6035728e+01  -3.6725334e+01  -3.7363029e+01  -3.8070473e+01  -3.8979717e+01  -4.0202709e+01  -4.1335587e+01  -4.2066383e+01  -4.1874443e+01  -4.1002464e+01  -4.0034565e+01  -3.9360119e+01  -3.9197109e+01  -3.9882523e+01  -4.1606918e+01  -4.5235313e+01  -5.1965134e+01  -4.7295719e+01  -4.1205097e+01  -3.7677040e+01  -3.5469883e+01  -3.3975719e+01  -3.2828194e+01  -3.2086948e+01  -3.1650478e+01  -3.1605518e+01  -3.1794044e+01  -3.2266029e+01  -3.2792484e+01  -3.3501644e+01  -3.4132515e+01  -3.4903397e+01  -3.5542454e+01  -3.6423080e+01  -3.7244812e+01  -3.8377186e+01  -3.9867779e+01  -4.2231792e+01  -4.5326160e+01  -4.9517849e+01  -5.3456161e+01  -5.4213760e+01  -5.2534489e+01  -5.1263603e+01  -5.0692188e+01  -5.0803951e+01
  -4.7878384e+01  -4.7927212e+01  -4.8054108e+01  -4.8269299e+01  -4.8747147e+01  -4.9615997e+01  -5.0956234e+01  -5.2239880e+01  -5.2540234e+01  -5.1213356e+01  -4.9112518e+01  -4.7000652e+01  -4.5172256e+01  -4.3441685e+01  -4.1820190e+01  -4.0075443e+01  -3.8382397e+01  -3.6872391e+01  -3.5686390e+01  -3.4888943e+01  -3.4475700e+01  -3.4298206e+01  -3.4414017e+01  -3.4782616e+01  -3.5383820e+01  -3.6093140e+01  -3.6818108e+01  -3.7523289e+01  -3.8285797e+01  -3.9244480e+01  -4.0380844e+01  -4.1420353e+01  -4.1945015e+01  -4.1786243e+01  -4.1091042e+01  -4.0242416e+01  -3.9706676e+01  -3.9603519e+01  -4.0356083e+01  -4.1967907e+01  -4.4956612e+01  -4.8355736e+01  -4.5488125e+01  -4.1046890e+01  -3.7984291e+01  -3.6000736e+01  -3.4619473e+01  -3.3502155e+01  -3.2771206e+01  -3.2295673e+01  -3.2298695e+01  -3.2527283e+01  -3.3097839e+01  -3.3676937e+01  -3.4462433e+01  -3.5140965e+01  -3.5999691e+01  -3.6664780e+01  -3.7589409e+01  -3.8381062e+01  -3.9516636e+01  -4.0930492e+01  -4.3203922e+01  -4.6065517e+01  -5.0231781e+01  -5.4883667e+01  -5.7154869e+01  -5.5216499e+01  -5.3550362e+01  -5.2588753e+01  -5.2331879e+01
  -4.7843498e+01  -4.8084625e+01  -4.8454857e+01  -4.8771683e+01  -4.9304070e+01  -5.0080883e+01  -5.1179253e+01  -5.2180023e+01  -5.2248955e+01  -5.1230576e+01  -4.9725594e+01  -4.7901844e+01  -4.6014194e+01  -4.4017906e+01  -4.2088474e+01  -4.0241875e+01  -3.8562450e+01  -3.7069920e+01  -3.5921135e+01  -3.5104919e+01  -3.4687344e+01  -3.4496784e+01  -3.4598038e+01  -3.4907536e+01  -3.5415741e+01  -3.6055340e+01  -3.6724174e+01  -3.7433994e+01  -3.8205879e+01  -3.9153458e+01  -4.0171345e+01  -4.1074860e+01  -4.1564301e+01  -4.1647141e+01  -4.1275108e+01  -4.0661278e+01  -4.0325981e+01  -4.0368721e+01  -4.1210121e+01  -4.2775692e+01  -4.5132904e+01  -4.6436005e+01  -4.4083576e+01  -4.0886276e+01  -3.8478001e+01  -3.6804363e+01  -3.5657494e+01  -3.4579254e+01  -3.3886150e+01  -3.3360786e+01  -3.3392986e+01  -3.3623531e+01  -3.4263462e+01  -3.4901260e+01  -3.5763584e+01  -3.6520538e+01  -3.7489502e+01  -3.8250202e+01  -3.9194920e+01  -3.9994576e+01  -4.1132446e+01  -4.2437832e+01  -4.4495907e+01  -4.7094250e+01  -5.1016911e+01  -5.6600124e+01  -6.2371799e+01  -5.8564537e+01  -5.5175091e+01  -5.3382851e+01  -5.2569263e+01
  -4.8463146e+01  -4.8712994e+01  -4.8957428e+01  -4.9166767e+01  -4.9393883e+01  -4.9938076e+01  -5.0814060e+01  -5.1816563e+01  -5.2573040e+01  -5.2580173e+01  -5.1662724e+01  -4.9243118e+01  -4.6719986e+01  -4.4357021e+01  -4.2348064e+01  -4.0524723e+01  -3.8968105e+01  -3.7552044e+01  -3.6456017e+01  -3.5598930e+01  -3.5110344e+01  -3.4814301e+01  -3.4780285e+01  -3.4961777e+01  -3.5312019e+01  -3.5805340e+01  -3.6370789e+01  -3.7108795e+01  -3.7909439e+01  -3.8881725e+01  -3.9769474e+01  -4.0618427e+01  -4.1199795e+01  -4.1570148e+01  -4.1577042e+01  -4.1328041e+01  -4.1304497e+01  -4.1666920e+01  -4.2913509e+01  -4.4636185e+01  -4.6482384e+01  -4.5941753e+01  -4.3434238e+01  -4.0919548e+01  -3.9138630e+01  -3.7871380e+01  -3.7031754e+01  -3.6118057e+01  -3.5515190e+01  -3.4952805e+01  -3.4969734e+01  -3.5116024e+01  -3.5727383e+01  -3.6333714e+01  -3.7256004e+01  -3.8115673e+01  -3.9292179e+01  -4.0194443e+01  -4.1339043e+01  -4.2207672e+01  -4.3388706e+01  -4.4646851e+01  -4.6638535e+01  -4.9155514e+01  -5.3507690e+01  -6.1532848e+01  -6.7226952e+01  -5.7451694e+01  -5.3525215e+01  -5.1819176e+01  -5.1187630e+01
  -4.8793686e+01  -4.8718544e+01  -4.8668144e+01  -4.8836369e+01  -4.9239597e+01  -4.9947136e+01  -5.1147511e+01  -5.2806347e+01  -5.4922657e+01  -5.5808197e+01  -5.3692944e+01  -4.9893387e+01  -4.6807384e+01  -4.4480850e+01  -4.2612183e+01  -4.0937618e+01  -3.9559052e+01  -3.8229004e+01  -3.7140163e+01  -3.6159809e+01  -3.5517780e+01  -3.5014778e+01  -3.4790874e+01  -3.4834442e+01  -3.5060730e+01  -3.5484791e+01  -3.6006241e+01  -3.6760277e+01  -3.7595058e+01  -3.8499447e+01  -3.9326633e+01  -4.0135273e+01  -4.0811024e+01  -4.1427910e+01  -4.1843719e+01  -4.2092941e+01  -4.2619560e+01  -4.3613785e+01  -4.5889320e+01  -4.8755272e+01  -4.9968090e+01  -4.6518940e+01  -4.3383545e+01  -4.1188019e+01  -3.9869179e+01  -3.9021839e+01  -3.8576992e+01  -3.7958824e+01  -3.7521706e+01  -3.6966923e+01  -3.6878952e+01  -3.6870296e+01  -3.7310814e+01  -3.7814472e+01  -3.8778568e+01  -3.9812393e+01  -4.1261723e+01  -4.2488644e+01  -4.4014660e+01  -4.5040977e+01  -4.6290257e+01  -4.7467773e+01  -4.9389595e+01  -5.2132202e+01  -5.7179218e+01  -6.7013969e+01  -5.9173889e+01  -5.3893215e+01  -5.1075603e+01  -4.9785038e+01  -4.9442238e+01
  -4.8938969e+01  -4.8644024e+01  -4.8587284e+01  -4.8917759e+01  -4.9655815e+01  -5.0657269e+01  -5.2288254e+01  -5.4504490e+01  -5.7119308e+01  -5.6598991e+01  -5.2848644e+01  -4.9520229e+01  -4.7000275e+01  -4.5033337e+01  -4.3494514e+01  -4.1907677e+01  -4.0569214e+01  -3.9195190e+01  -3.7984051e+01  -3.6789028e+01  -3.5900677e+01  -3.5200428e+01  -3.4842598e+01  -3.4790401e+01  -3.4987354e+01  -3.5330246e+01  -3.5826393e+01  -3.6519375e+01  -3.7344292e+01  -3.8174419e+01  -3.8911861e+01  -3.9671627e+01  -4.0351028e+01  -4.1061844e+01  -4.1694118e+01  -4.2438229e+01  -4.3529316e+01  -4.5456753e+01  -4.9618961e+01  -6.0348862e+01  -5.3653847e+01  -4.6615158e+01  -4.3153465e+01  -4.1255066e+01  -4.0284470e+01  -3.9904045e+01  -3.9827160e+01  -3.9642574e+01  -3.9449909e+01  -3.8996563e+01  -3.8821178e+01  -3.8597492e+01  -3.8788456e+01  -3.9212505e+01  -4.0215893e+01  -4.1527065e+01  -4.3328644e+01  -4.5047955e+01  -4.7095577e+01  -4.8435848e+01  -4.9633202e+01  -5.0487358e+01  -5.2239414e+01  -5.5004604e+01  -6.0516041e+01  -6.4472412e+01  -5.6779385e+01  -5.2434826e+01  -5.0013496e+01  -4.8863029e+01  -4.8646687e+01
  -4.8688843e+01  -4.8450390e+01  -4.8660252e+01  -4.9367477e+01  -5.0537628e+01  -5.1757183e+01  -5.3443100e+01  -5.5390358e+01  -5.7005367e+01  -5.5508781e+01  -5.2435642e+01  -4.9981777e+01  -4.8202774e+01  -4.6505405e+01  -4.5058636e+01  -4.3404835e+01  -4.1926254e+01  -4.0350700e+01  -3.8951187e+01  -3.7582138e+01  -3.6536858e+01  -3.5698776e+01  -3.5277039e+01  -3.5083763e+01  -3.5205345e+01  -3.5458340e+01  -3.5887867e+01  -3.6492237e+01  -3.7224567e+01  -3.7939438e+01  -3.8580101e+01  -3.9180992e+01  -3.9754601e+01  -4.0428326e+01  -4.1085732e+01  -4.2001633e+01  -4.3295433e+01  -4.5378181e+01  -4.8640926e+01  -5.2561131e+01  -4.9001953e+01  -4.5063671e+01  -4.2320175e+01  -4.0878319e+01  -4.0219269e+01  -4.0259640e+01  -4.0615879e+01  -4.0916527e+01  -4.1179180e+01  -4.0936920e+01  -4.0669872e+01  -4.0194466e+01  -4.0162479e+01  -4.0519882e+01  -4.1539307e+01  -4.2995979e+01  -4.5170277e+01  -4.7568512e+01  -5.0576221e+01  -5.2349121e+01  -5.3063408e+01  -5.3172352e+01  -5.4760826e+01  -5.8051670e+01  -6.8264374e+01  -6.4153458e+01  -5.5570538e+01  -5.1680473e+01  -4.9458992e+01  -4.8433941e+01  -4.8242569e+01
  -4.8404499e+01  -4.8568890e+01  -4.9271206e+01  -5.0403042e+01  -5.2036877e+01  -5.3500843e+01  -5.5238930e+01  -5.6670742e+01  -5.6722309e+01  -5.5030270e+01  -5.2922642e+01  -5.1168457e+01  -4.9776772e+01  -4.8183571e+01  -4.6504864e+01  -4.4662258e+01  -4.2994774e+01  -4.1370380e+01  -3.9983723e+01  -3.8596210e+01  -3.7539536e+01  -3.6605057e+01  -3.6104748e+01  -3.5801994e+01  -3.5822472e+01  -3.5946243e+01  -3.6304840e+01  -3.6775433e+01  -3.7354515e+01  -3.7884445e+01  -3.8359783e+01  -3.8771469e+01  -3.9194256e+01  -3.9763515e+01  -4.0317165e+01  -4.1130028e+01  -4.2086514e+01  -4.3454403e+01  -4.4806389e+01  -4.5779709e+01  -4.4777939e+01  -4.3110176e+01  -4.1363178e+01  -4.0371922e+01  -4.0013103e+01  -4.0381878e+01  -4.1163124e+01  -4.1978607e+01  -4.2678070e+01  -4.2655262e+01  -4.2271149e+01  -4.1586250e+01  -4.1388714e+01  -4.1678558e+01  -4.2684910e+01  -4.4318066e+01  -4.6874554e+01  -5.0170689e+01  -5.4605305e+01  -5.6221096e+01  -5.4803043e+01  -5.4089520e+01  -5.5638035e+01  -5.9946087e+01  -7.8145973e+01  -6.1930374e+01  -5.5164551e+01  -5.1804829e+01  -4.9819672e+01  -4.8837013e+01  -4.8685886e+01
  -4.9342327e+01  -4.9895542e+01  -5.1007313e+01  -5.2193443e+01  -5.3553173e+01  -5.4605953e+01  -5.5258316e+01  -5.5640198e+01  -5.5184067e+01  -5.4412544e+01  -5.3625713e+01  -5.2543201e+01  -5.1297291e+01  -4.9522240e+01  -4.7659306e+01  -4.5751755e+01  -4.4148174e+01  -4.2598339e+01  -4.1347740e+01  -4.0053299e+01  -3.9037025e+01  -3.8021702e+01  -3.7447803e+01  -3.7004345e+01  -3.6922554e+01  -3.6893482e+01  -3.7164570e+01  -3.7453751e+01  -3.7869629e+01  -3.8209152e+01  -3.8581821e+01  -3.8849419e+01  -3.9185650e+01  -3.9551872e+01  -3.9976059e+01  -4.0483501e+01  -4.1042843e+01  -4.1763443e+01  -4.2289345e+01  -4.2705597e+01  -4.2363628e+01  -4.1627636e+01  -4.0612827e+01  -3.9986122e+01  -3.9916504e+01  -4.0471790e+01  -4.1528301e+01  -4.2742065e+01  -4.3885433e+01  -4.4145065e+01  -4.3599415e+01  -4.2659737e+01  -4.2260860e+01  -4.2424229e+01  -4.3456047e+01  -4.5297611e+01  -4.8343582e+01  -5.2872261e+01  -5.9561615e+01  -5.7629768e+01  -5.4242237e+01  -5.3476852e+01  -5.5130127e+01  -5.9548615e+01  -7.1682426e+01  -6.3577702e+01  -5.6705666e+01  -5.3279099e+01  -5.1333733e+01  -5.0314484e+01  -5.0160839e+01
  -5.0658680e+01  -5.1293301e+01  -5.1900261e+01  -5.2469181e+01  -5.3027588e+01  -5.3636452e+01  -5.4229969e+01  -5.4867546e+01  -5.5564812e+01  -5.5757942e+01  -5.5424408e+01  -5.4052322e+01  -5.2263916e+01  -5.0215172e+01  -4.8296345e+01  -4.6656696e+01  -4.5273983e+01  -4.4038879e+01  -4.3017139e+01  -4.1841698e+01  -4.0867062e+01  -3.9756821e+01  -3.9077980e+01  -3.8465908e+01  -3.8273441e+01  -3.8143135e+01  -3.8338036e+01  -3.8480122e+01  -3.8807003e+01  -3.9007950e+01  -3.9317909e+01  -3.9443188e+01  -3.9678947e+01  -3.9825153e+01  -4.0015003e+01  -4.0230015e+01  -4.0437119e+01  -4.0730900e+01  -4.0967224e+01  -4.1248760e+01  -4.1232254e+01  -4.0949898e+01  -4.0408638e+01  -4.0028477e+01  -4.0142242e+01  -4.0805248e+01  -4.1979744e+01  -4.3479317e+01  -4.5081894e+01  -4.5571503e+01  -4.4809227e+01  -4.3544613e+01  -4.2821335e+01  -4.2791843e+01  -4.3726906e+01  -4.5703049e+01  -4.9128357e+01  -5.4929768e+01  -6.4063049e+01  -5.7056656e+01  -5.3562008e+01  -5.3254616e+01  -5.5516975e+01  -6.0446362e+01  -7.1860245e+01  -6.2066879e+01  -5.6323200e+01  -5.3642170e+01  -5.2077599e+01  -5.1544365e+01  -5.1628044e+01
  -5.1500980e+01  -5.1635983e+01  -5.1747063e+01  -5.2162674e+01  -5.2901978e+01  -5.3893436e+01  -5.5309711e+01  -5.6703632e+01  -5.7794235e+01  -5.7242249e+01  -5.5168900e+01  -5.3071445e+01  -5.1050591e+01  -4.9424732e+01  -4.8057896e+01  -4.7055145e+01  -4.6308529e+01  -4.5510925e+01  -4.4814415e+01  -4.3699440e+01  -4.2630974e+01  -4.1447594e+01  -4.0658829e+01  -3.9992306e+01  -3.9835419e+01  -3.9738037e+01  -3.9984886e+01  -4.0067024e+01  -4.0375988e+01  -4.0442852e+01  -4.0636772e+01  -4.0580311e+01  -4.0643509e+01  -4.0478855e+01  -4.0412746e+01  -4.0353951e+01  -4.0357067e+01  -4.0458527e+01  -4.0626308e+01  -4.0834862e+01  -4.1046852e+01  -4.0985779e+01  -4.0786114e+01  -4.0535381e+01  -4.0731384e+01  -4.1360012e+01  -4.2622948e+01  -4.4257717e+01  -4.6188736e+01  -4.6857616e+01  -4.5750004e+01  -4.4100517e+01  -4.2998974e+01  -4.2816666e+01  -4.3644379e+01  -4.5682144e+01  -4.9304241e+01  -5.5750175e+01  -6.5502892e+01  -5.6844540e+01  -5.3811138e+01  -5.3975163e+01  -5.6900436e+01  -6.2559311e+01  -6.2846291e+01  -5.7098232e+01  -5.3629246e+01  -5.2089550e+01  -5.1492493e+01  -5.1748280e+01  -5.2482910e+01
  -5.1985912e+01  -5.1797493e+01  -5.1809795e+01  -5.2299252e+01  -5.3372673e+01  -5.4752995e+01  -5.6363239e+01  -5.7466782e+01  -5.6948959e+01  -5.5021862e+01  -5.2764294e+01  -5.1206501e+01  -4.9967392e+01  -4.9029427e+01  -4.8449116e+01  -4.8066006e+01  -4.7900967e+01  -4.7369766e+01  -4.6667778e+01  -4.5415359e+01  -4.4265621e+01  -4.3097443e+01  -4.2371082e+01  -4.1791832e+01  -4.1786846e+01  -4.1825848e+01  -4.2195568e+01  -4.2266735e+01  -4.2572250e+01  -4.2491119e+01  -4.2542271e+01  -4.2245182e+01  -4.1984531e+01  -4.1508934e+01  -4.1146061e+01  -4.0839855e+01  -4.0803242e+01  -4.0880802e+01  -4.1155193e+01  -4.1367302e+01  -4.1666122e+01  -4.1728325e+01  -4.1644814e+01  -4.1431713e+01  -4.1606628e+01  -4.2183697e+01  -4.3392746e+01  -4.5204605e+01  -4.7525402e+01  -4.8230640e+01  -4.6425423e+01  -4.4210861e+01  -4.2875183e+01  -4.2532688e+01  -4.3276634e+01  -4.5338573e+01  -4.9046925e+01  -5.5764481e+01  -6.5915749e+01  -5.7261669e+01  -5.4427357e+01  -5.4704517e+01  -5.7633026e+01  -6.2255428e+01  -5.9082909e+01  -5.4509563e+01  -5.2019699e+01  -5.1015968e+01  -5.1024796e+01  -5.1732014e+01  -5.3037937e+01
  -5.1658501e+01  -5.1640465e+01  -5.2137093e+01  -5.2958717e+01  -5.4251789e+01  -5.5620319e+01  -5.6623322e+01  -5.6505459e+01  -5.4967430e+01  -5.2992493e+01  -5.1241570e+01  -5.0333199e+01  -4.9798042e+01  -4.9469917e+01  -4.9448692e+01  -4.9385509e+01  -4.9293823e+01  -4.8640251e+01  -4.7701527e+01  -4.6495346e+01  -4.5548832e+01  -4.4679234e+01  -4.4234592e+01  -4.3841801e+01  -4.3999104e+01  -4.4093143e+01  -4.4548832e+01  -4.4618111e+01  -4.4767895e+01  -4.4496323e+01  -4.4158943e+01  -4.3563335e+01  -4.2995453e+01  -4.2321423e+01  -4.1858051e+01  -4.1538956e+01  -4.1638103e+01  -4.1882401e+01  -4.2383366e+01  -4.2713692e+01  -4.3129280e+01  -4.3126865e+01  -4.3087669e+01  -4.2721256e+01  -4.2743591e+01  -4.3112041e+01  -4.4329750e+01  -4.6334641e+01  -4.9337631e+01  -5.0115978e+01  -4.7169235e+01  -4.4314972e+01  -4.2648643e+01  -4.2179329e+01  -4.2812588e+01  -4.4753437e+01  -4.8229118e+01  -5.4441406e+01  -6.5877113e+01  -5.8213631e+01  -5.5004856e+01  -5.5258015e+01  -5.8764717e+01  -6.4723473e+01  -5.8136963e+01  -5.3349621e+01  -5.0964661e+01  -5.0054333e+01  -5.0064857e+01  -5.0953667e+01  -5.2497635e+01
  -5.1784836e+01  -5.2129478e+01  -5.3250477e+01  -5.4505287e+01  -5.5515072e+01  -5.5730518e+01  -5.4891724e+01  -5.3797176e+01  -5.2317146e+01  -5.1113304e+01  -5.0188877e+01  -4.9898800e+01  -5.0050194e+01  -5.0248466e+01  -5.0559032e+01  -5.0521252e+01  -5.0261330e+01  -4.9474831e+01  -4.8621979e+01  -4.7631485e+01  -4.7055424e+01  -4.6548065e+01  -4.6501812e+01  -4.6382370e+01  -4.6712105e+01  -4.6763271e+01  -4.6946796e+01  -4.6646336e+01  -4.6289639e+01  -4.5628723e+01  -4.4934948e+01  -4.4158436e+01  -4.3477379e+01  -4.2864517e+01  -4.2504295e+01  -4.2355164e+01  -4.2658054e+01  -4.3247715e+01  -4.4114182e+01  -4.4706711e+01  -4.5245567e+01  -4.5123894e+01  -4.4815498e+01  -4.4180187e+01  -4.3952209e+01  -4.4179050e+01  -4.5336716e+01  -4.7534081e+01  -5.1162491e+01  -5.1826344e+01  -4.7533020e+01  -4.4214588e+01  -4.2399673e+01  -4.1821121e+01  -4.2348667e+01  -4.4129349e+01  -4.7309845e+01  -5.2997948e+01  -6.4469528e+01  -5.8475296e+01  -5.4677822e+01  -5.5042854e+01  -5.9367943e+01  -7.7435043e+01  -5.7719795e+01  -5.2554264e+01  -5.0186905e+01  -4.9167328e+01  -4.9194557e+01  -5.0127632e+01  -5.1884930e+01
  -5.2754871e+01  -5.3229950e+01  -5.4198860e+01  -5.4731571e+01  -5.4068520e+01  -5.3159027e+01  -5.2069218e+01  -5.1395348e+01  -5.0629349e+01  -5.0138454e+01  -5.0038754e+01  -5.0326088e+01  -5.1013645e+01  -5.1615013e+01  -5.2371452e+01  -5.2384991e+01  -5.2150833e+01  -5.1297447e+01  -5.0578888e+01  -4.9643085e+01  -4.9320583e+01  -4.9051270e+01  -4.9445286e+01  -4.9650974e+01  -5.0118187e+01  -4.9647400e+01  -4.8901119e+01  -4.7634159e+01  -4.6488880e+01  -4.5492050e+01  -4.4610195e+01  -4.3939487e+01  -4.3358097e+01  -4.2936153e+01  -4.2717209e+01  -4.2820854e+01  -4.3382145e+01  -4.4333134e+01  -4.5617165e+01  -4.6643635e+01  -4.7282063e+01  -4.6955025e+01  -4.6249454e+01  -4.5332417e+01  -4.4930244e+01  -4.5110218e+01  -4.6293777e+01  -4.8581604e+01  -5.2583878e+01  -5.2224995e+01  -4.7352577e+01  -4.4094219e+01  -4.2264366e+01  -4.1638615e+01  -4.2110233e+01  -4.3750622e+01  -4.6896954e+01  -5.2655941e+01  -6.5967064e+01  -5.6971970e+01  -5.3177860e+01  -5.3428719e+01  -5.6820824e+01  -6.7116631e+01  -5.8694866e+01  -5.2960693e+01  -5.0375195e+01  -4.9145943e+01  -4.9058502e+01  -4.9884712e+01  -5.1533325e+01
  -5.3785961e+01  -5.3889004e+01  -5.3767658e+01  -5.3188591e+01  -5.2130203e+01  -5.1255177e+01  -5.0587711e+01  -5.0332630e+01  -5.0176342e+01  -5.0230015e+01  -5.0711040e+01  -5.1506817e+01  -5.2592613e+01  -5.3457756e+01  -5.4405666e+01  -5.4619862e+01  -5.4412548e+01  -5.3585030e+01  -5.2890568e+01  -5.1979469e+01  -5.1536915e+01  -5.1473206e+01  -5.2417404e+01  -5.3622158e+01  -5.4541294e+01  -5.2802376e+01  -5.0317513e+01  -4.7947536e+01  -4.6225971e+01  -4.5019081e+01  -4.4185696e+01  -4.3623211e+01  -4.3212612e+01  -4.2906311e+01  -4.2821568e+01  -4.2989208e+01  -4.3615589e+01  -4.4713123e+01  -4.6157818e+01  -4.7647789e+01  -4.8605202e+01  -4.8398746e+01  -4.7492519e+01  -4.6428204e+01  -4.5996052e+01  -4.6244396e+01  -4.7564842e+01  -5.0279911e+01  -5.4878429e+01  -5.2502094e+01  -4.7390198e+01  -4.4218151e+01  -4.2508434e+01  -4.1820599e+01  -4.2289890e+01  -4.3936733e+01  -4.7321194e+01  -5.3810600e+01  -6.6636108e+01  -5.4779331e+01  -5.1490185e+01  -5.1483315e+01  -5.3703522e+01  -5.8608784e+01  -5.9123642e+01  -5.4166351e+01  -5.1194736e+01  -4.9701996e+01  -4.9409298e+01  -4.9961971e+01  -5.1347363e+01
  -5.4540665e+01  -5.3881329e+01  -5.2775024e+01  -5.1754608e+01  -5.0730541e+01  -5.0139881e+01  -4.9753155e+01  -4.9781094e+01  -4.9990265e+01  -5.0508816e+01  -5.1380150e+01  -5.2536201e+01  -5.4010105e+01  -5.5409401e+01  -5.7098656e+01  -5.8088345e+01  -5.8240246e+01  -5.6170959e+01  -5.4081421e+01  -5.2470024e+01  -5.1442307e+01  -5.1535275e+01  -5.2870266e+01  -5.6330975e+01  -6.1511154e+01  -5.6733536e+01  -5.1686779e+01  -4.8382236e+01  -4.6241306e+01  -4.4824894e+01  -4.3927299e+01  -4.3413326e+01  -4.3062538e+01  -4.2780029e+01  -4.2673668e+01  -4.2747551e+01  -4.3254147e+01  -4.4243793e+01  -4.5635544e+01  -4.7418159e+01  -4.9049709e+01  -4.9516678e+01  -4.8891293e+01  -4.7705933e+01  -4.7109062e+01  -4.7163765e+01  -4.8313068e+01  -5.1112270e+01  -5.6307354e+01  -5.3853989e+01  -4.8292526e+01  -4.5004608e+01  -4.3298481e+01  -4.2576355e+01  -4.3120995e+01  -4.4824551e+01  -4.8601601e+01  -5.6343460e+01  -6.0623711e+01  -5.2445061e+01  -4.9712078e+01  -4.9668575e+01  -5.1276142e+01  -5.4802109e+01  -5.8244526e+01  -5.5652275e+01  -5.2368591e+01  -5.0580154e+01  -5.0086063e+01  -5.0376347e+01  -5.1482010e+01
  -5.3870193e+01  -5.2606491e+01  -5.1196175e+01  -5.0320301e+01  -4.9609009e+01  -4.9291939e+01  -4.9174957e+01  -4.9377892e+01  -4.9832581e+01  -5.0606113e+01  -5.1718166e+01  -5.3157681e+01  -5.4989128e+01  -5.7413673e+01  -6.2197483e+01  -7.0021194e+01  -6.1318699e+01  -5.5514244e+01  -5.1917309e+01  -5.0119019e+01  -4.9049809e+01  -4.9338936e+01  -5.0677258e+01  -5.4460705e+01  -6.3942833e+01  -6.1021385e+01  -5.2750481e+01  -4.8690456e+01  -4.6218304e+01  -4.4611721e+01  -4.3657013e+01  -4.3104454e+01  -4.2731827e+01  -4.2496044e+01  -4.2343948e+01  -4.2463940e+01  -4.2926563e+01  -4.3879391e+01  -4.5350178e+01  -4.7410843e+01  -5.0130928e+01  -5.2065956e+01  -5.1879158e+01  -4.9785858e+01  -4.8528801e+01  -4.8029388e+01  -4.8785210e+01  -5.1214752e+01  -5.6419540e+01  -5.6013386e+01  -5.0048870e+01  -4.6397930e+01  -4.4603573e+01  -4.3813419e+01  -4.4442150e+01  -4.6260597e+01  -5.0523895e+01  -5.9440006e+01  -5.5857857e+01  -5.0435074e+01  -4.8269451e+01  -4.8177055e+01  -4.9379356e+01  -5.2117744e+01  -5.6058285e+01  -5.7320160e+01  -5.4055046e+01  -5.1675114e+01  -5.0725796e+01  -5.0731846e+01  -5.1617573e+01
  -5.2483612e+01  -5.1262009e+01  -5.0253834e+01  -4.9668167e+01  -4.9356915e+01  -4.9286724e+01  -4.9461273e+01  -4.9750622e+01  -5.0383640e+01  -5.1159145e+01  -5.2259212e+01  -5.3703194e+01  -5.5771641e+01  -5.8975368e+01  -6.5046761e+01  -6.3456509e+01  -5.5891273e+01  -5.1948727e+01  -4.9274895e+01  -4.7835323e+01  -4.7119831e+01  -4.7365993e+01  -4.8414127e+01  -5.0998768e+01  -5.4853931e+01  -5.7086418e+01  -5.2425045e+01  -4.8674229e+01  -4.6145458e+01  -4.4502644e+01  -4.3449738e+01  -4.2880547e+01  -4.2527908e+01  -4.2345688e+01  -4.2313793e+01  -4.2537117e+01  -4.3115791e+01  -4.4110008e+01  -4.5732658e+01  -4.8073860e+01  -5.1681820e+01  -5.6403465e+01  -5.7259598e+01  -5.2825535e+01  -5.0390564e+01  -4.9145981e+01  -4.9342453e+01  -5.1131557e+01  -5.5649555e+01  -6.0536251e+01  -5.3841625e+01  -4.9119183e+01  -4.6946224e+01  -4.5836678e+01  -4.6305462e+01  -4.8058243e+01  -5.2419586e+01  -5.7991241e+01  -5.3181034e+01  -4.9330204e+01  -4.7586220e+01  -4.7388039e+01  -4.8282677e+01  -5.0452572e+01  -5.3731258e+01  -5.6949356e+01  -5.5438427e+01  -5.2710732e+01  -5.1327740e+01  -5.1025707e+01  -5.1746826e+01
  -5.1831631e+01  -5.0828800e+01  -5.0200985e+01  -4.9876854e+01  -4.9807186e+01  -4.9834129e+01  -5.0081429e+01  -5.0420456e+01  -5.1030380e+01  -5.1789776e+01  -5.2864510e+01  -5.4325443e+01  -5.6607128e+01  -5.9689190e+01  -6.1116005e+01  -5.7471230e+01  -5.3057991e+01  -5.0078377e+01  -4.7967701e+01  -4.6716660e+01  -4.6120140e+01  -4.6239750e+01  -4.6973763e+01  -4.8584789e+01  -5.0562382e+01  -5.1937878e+01  -5.0235863e+01  -4.7677357e+01  -4.5438023e+01  -4.3916092e+01  -4.2935448e+01  -4.2438747e+01  -4.2208092e+01  -4.2216877e+01  -4.2435863e+01  -4.2924904e+01  -4.3677692e+01  -4.4750660e+01  -4.6355701e+01  -4.8621437e+01  -5.1930241e+01  -5.7995495e+01  -7.4247849e+01  -5.7971798e+01  -5.3255508e+01  -5.0818760e+01  -5.0274422e+01  -5.1257500e+01  -5.4472237e+01  -6.2664608e+01  -6.1667259e+01  -5.3351700e+01  -5.0101303e+01  -4.8336918e+01  -4.8416264e+01  -4.9815887e+01  -5.2909813e+01  -5.4710529e+01  -5.1792252e+01  -4.9021893e+01  -4.7483761e+01  -4.7071747e+01  -4.7669872e+01  -4.9370964e+01  -5.1971054e+01  -5.5084690e+01  -5.5544144e+01  -5.3534134e+01  -5.2014660e+01  -5.1337578e+01  -5.1755638e+01
  -5.1363838e+01  -5.0731075e+01  -5.0525970e+01  -5.0485016e+01  -5.0565380e+01  -5.0495415e+01  -5.0714539e+01  -5.1062370e+01  -5.1763519e+01  -5.2563446e+01  -5.3855396e+01  -5.5598255e+01  -5.8398438e+01  -6.0423737e+01  -5.8320000e+01  -5.4529011e+01  -5.1144684e+01  -4.8815216e+01  -4.7069756e+01  -4.6027645e+01  -4.5541195e+01  -4.5639694e+01  -4.6110107e+01  -4.7111629e+01  -4.8092205e+01  -4.8735611e+01  -4.7739624e+01  -4.6100025e+01  -4.4378006e+01  -4.3116425e+01  -4.2311245e+01  -4.1993683e+01  -4.1985237e+01  -4.2241928e+01  -4.2779152e+01  -4.3469826e+01  -4.4534863e+01  -4.5591972e+01  -4.6991562e+01  -4.8649593e+01  -5.0765614e+01  -5.4364655e+01  -6.0572609e+01  -6.4046661e+01  -5.6171951e+01  -5.2310177e+01  -5.0875938e+01  -5.0947765e+01  -5.2609276e+01  -5.7132137e+01  -6.9859207e+01  -6.0207619e+01  -5.4177578e+01  -5.1170593e+01  -5.0383202e+01  -5.0786396e+01  -5.2039368e+01  -5.2522049e+01  -5.0970856e+01  -4.9105999e+01  -4.7802727e+01  -4.7298412e+01  -4.7726559e+01  -4.8970753e+01  -5.0990871e+01  -5.3589825e+01  -5.5011517e+01  -5.3905533e+01  -5.2407608e+01  -5.1467297e+01  -5.1490368e+01
  -5.1380531e+01  -5.1194275e+01  -5.1445065e+01  -5.1689705e+01  -5.1982861e+01  -5.1933132e+01  -5.2146164e+01  -5.2466904e+01  -5.3330765e+01  -5.4275570e+01  -5.6043034e+01  -5.8411983e+01  -6.2311806e+01  -6.1832336e+01  -5.7023888e+01  -5.3046043e+01  -5.0134663e+01  -4.8106842e+01  -4.6633141e+01  -4.5685753e+01  -4.5216473e+01  -4.5162216e+01  -4.5444168e+01  -4.6068920e+01  -4.6614143e+01  -4.6843616e+01  -4.6159313e+01  -4.4980865e+01  -4.3688389e+01  -4.2697887e+01  -4.2122883e+01  -4.1995205e+01  -4.2208546e+01  -4.2735855e+01  -4.3661270e+01  -4.4636501e+01  -4.5928791e+01  -4.6886143e+01  -4.7823296e+01  -4.8639244e+01  -4.9843410e+01  -5.2095585e+01  -5.6199070e+01  -6.3255608e+01  -5.8639706e+01  -5.3537876e+01  -5.1289841e+01  -5.0568535e+01  -5.1273415e+01  -5.3809029e+01  -5.8538498e+01  -6.3648098e+01  -5.7392818e+01  -5.3318111e+01  -5.1447731e+01  -5.0940544e+01  -5.1095161e+01  -5.1293201e+01  -5.0693188e+01  -4.9674717e+01  -4.8808922e+01  -4.8246647e+01  -4.8379032e+01  -4.8956917e+01  -5.0186268e+01  -5.2008583e+01  -5.3658978e+01  -5.3763824e+01  -5.2726246e+01  -5.1851391e+01  -5.1633450e+01
  -5.2410114e+01  -5.2547401e+01  -5.3148392e+01  -5.3543488e+01  -5.3891602e+01  -5.3867279e+01  -5.4244755e+01  -5.4637184e+01  -5.5754524e+01  -5.7039246e+01  -5.9976597e+01  -6.4698784e+01  -7.1045837e+01  -6.1343452e+01  -5.5730240e+01  -5.2302311e+01  -4.9761108e+01  -4.7953526e+01  -4.6587585e+01  -4.5643772e+01  -4.5067200e+01  -4.4836761e+01  -4.4906345e+01  -4.5302315e+01  -4.5722076e+01  -4.5909092e+01  -4.5378265e+01  -4.4421883e+01  -4.3405125e+01  -4.2626308e+01  -4.2279556e+01  -4.2349731e+01  -4.2930649e+01  -4.3773640e+01  -4.5049625e+01  -4.6343945e+01  -4.7755505e+01  -4.8408424e+01  -4.8708408e+01  -4.8891586e+01  -4.9678204e+01  -5.1525993e+01  -5.5420753e+01  -6.4472420e+01  -6.2245235e+01  -5.4845726e+01  -5.1768112e+01  -5.0461845e+01  -5.0612026e+01  -5.2177361e+01  -5.4950012e+01  -5.8085712e+01  -5.6927586e+01  -5.3930607e+01  -5.1739243e+01  -5.0715843e+01  -5.0399349e+01  -5.0677551e+01  -5.0874008e+01  -5.0922195e+01  -5.0605591e+01  -4.9786201e+01  -4.9235111e+01  -4.8934097e+01  -4.9329926e+01  -5.0396652e+01  -5.1696941e+01  -5.2720055e+01  -5.2728619e+01  -5.2488056e+01  -5.2260574e+01
  -5.3959126e+01  -5.4500656e+01  -5.5192139e+01  -5.5535488e+01  -5.5967934e+01  -5.6263000e+01  -5.7114780e+01  -5.8010017e+01  -5.9769386e+01  -6.1841892e+01  -6.6567589e+01  -7.0605957e+01  -6.2760616e+01  -5.7717278e+01  -5.3833691e+01  -5.1265099e+01  -4.9160957e+01  -4.7572330e+01  -4.6266541e+01  -4.5371967e+01  -4.4781097e+01  -4.4487068e+01  -4.4486118e+01  -4.4793839e+01  -4.5206776e+01  -4.5433350e+01  -4.5113689e+01  -4.4343170e+01  -4.3551636e+01  -4.2950489e+01  -4.2811924e+01  -4.3083168e+01  -4.3915676e+01  -4.5029968e+01  -4.6636158e+01  -4.8157749e+01  -4.9425190e+01  -4.9662952e+01  -4.9545567e+01  -4.9541767e+01  -5.0417370e+01  -5.2305195e+01  -5.6521778e+01  -6.7222153e+01  -6.2457203e+01  -5.5201225e+01  -5.1967323e+01  -5.0538010e+01  -5.0456364e+01  -5.1446239e+01  -5.3255928e+01  -5.5139072e+01  -5.5349403e+01  -5.3771175e+01  -5.1892323e+01  -5.0607452e+01  -5.0122200e+01  -5.0368107e+01  -5.1163685e+01  -5.2254730e+01  -5.2662647e+01  -5.1376274e+01  -4.9900520e+01  -4.8790051e+01  -4.8546574e+01  -4.9036255e+01  -5.0042206e+01  -5.1447556e+01  -5.2417358e+01  -5.2941772e+01  -5.2861725e+01
  -5.5452785e+01  -5.6331856e+01  -5.7269241e+01  -5.7955727e+01  -5.9265240e+01  -6.0737110e+01  -6.3891373e+01  -6.6479523e+01  -6.6857430e+01  -6.4198151e+01  -6.0835716e+01  -5.8768826e+01  -5.6260185e+01  -5.4267204e+01  -5.2013199e+01  -5.0143612e+01  -4.8433784e+01  -4.7064968e+01  -4.5864647e+01  -4.5011845e+01  -4.4443783e+01  -4.4179134e+01  -4.4203644e+01  -4.4543995e+01  -4.5126759e+01  -4.5617863e+01  -4.5729034e+01  -4.5232868e+01  -4.4668545e+01  -4.4113396e+01  -4.4156254e+01  -4.4532509e+01  -4.5612030e+01  -4.6922878e+01  -4.8750244e+01  -5.0214546e+01  -5.1087074e+01  -5.0924137e+01  -5.0832844e+01  -5.1104176e+01  -5.2510178e+01  -5.4948944e+01  -6.0005981e+01  -6.3100174e+01  -5.7159611e+01  -5.3681416e+01  -5.1556705e+01  -5.0643326e+01  -5.0686172e+01  -5.1441986e+01  -5.2617512e+01  -5.3780621e+01  -5.4151272e+01  -5.3498650e+01  -5.2158852e+01  -5.0939896e+01  -5.0373138e+01  -5.0548786e+01  -5.1723770e+01  -5.3679821e+01  -5.4955402e+01  -5.3017445e+01  -5.0545708e+01  -4.8805599e+01  -4.8081928e+01  -4.8156155e+01  -4.8870361e+01  -5.0246613e+01  -5.1819489e+01  -5.3071812e+01  -5.3437119e+01
  -5.7434875e+01  -5.8604473e+01  -6.0133228e+01  -6.1578968e+01  -6.4747391e+01  -7.1609131e+01  -7.5751396e+01  -6.5279686e+01  -6.0296650e+01  -5.7692226e+01  -5.5535946e+01  -5.4352875e+01  -5.3058681e+01  -5.1931152e+01  -5.0516006e+01  -4.9181850e+01  -4.7836334e+01  -4.6681622e+01  -4.5623245e+01  -4.4802658e+01  -4.4273972e+01  -4.4062077e+01  -4.4213268e+01  -4.4690163e+01  -4.5491005e+01  -4.6327755e+01  -4.6867081e+01  -4.6735054e+01  -4.6351757e+01  -4.5832806e+01  -4.5956570e+01  -4.6397514e+01  -4.7575325e+01  -4.8940109e+01  -5.0598812e+01  -5.1658104e+01  -5.1990406e+01  -5.1832161e+01  -5.2175659e+01  -5.3150204e+01  -5.5659035e+01  -5.9613304e+01  -6.1650913e+01  -5.6946674e+01  -5.3250381e+01  -5.1494110e+01  -5.0521809e+01  -5.0387276e+01  -5.0761356e+01  -5.1612373e+01  -5.2440964e+01  -5.3126289e+01  -5.3330002e+01  -5.3116131e+01  -5.2188484e+01  -5.1217548e+01  -5.0660408e+01  -5.0856522e+01  -5.2240181e+01  -5.4902199e+01  -5.7222374e+01  -5.4601315e+01  -5.1249809e+01  -4.9022118e+01  -4.7922909e+01  -4.7671909e+01  -4.8139828e+01  -4.9407982e+01  -5.1227711e+01  -5.3076954e+01  -5.4067951e+01
  -5.9280941e+01  -6.0697231e+01  -6.2109478e+01  -6.3787598e+01  -6.6113815e+01  -6.6370193e+01  -6.1734509e+01  -5.8569073e+01  -5.5893806e+01  -5.4199219e+01  -5.2630428e+01  -5.1752815e+01  -5.0843468e+01  -5.0170052e+01  -4.9217785e+01  -4.8284245e+01  -4.7190472e+01  -4.6193996e+01  -4.5234394e+01  -4.4521763e+01  -4.4046280e+01  -4.3945633e+01  -4.4214397e+01  -4.4816776e+01  -4.5799240e+01  -4.6919121e+01  -4.7907768e+01  -4.8310200e+01  -4.8293343e+01  -4.7886589e+01  -4.8049320e+01  -4.8440208e+01  -4.9540428e+01  -5.0691532e+01  -5.1920876e+01  -5.2562874e+01  -5.2823437e+01  -5.3001038e+01  -5.4219124e+01  -5.6533741e+01  -6.2912590e+01  -6.8068764e+01  -5.7232746e+01  -5.2827183e+01  -5.0314747e+01  -4.9353985e+01  -4.8983555e+01  -4.9395042e+01  -5.0166698e+01  -5.1247456e+01  -5.2075977e+01  -5.2634777e+01  -5.2739410e+01  -5.2682480e+01  -5.2144230e+01  -5.1533978e+01  -5.1173897e+01  -5.1541626e+01  -5.3172558e+01  -5.6315849e+01  -5.9693382e+01  -5.6515156e+01  -5.2363228e+01  -4.9673458e+01  -4.8309521e+01  -4.7739292e+01  -4.8012783e+01  -4.9071312e+01  -5.0777374e+01  -5.2734489e+01  -5.4373714e+01
  -5.8958450e+01  -6.0168758e+01  -6.1250565e+01  -6.2034821e+01  -6.1239948e+01  -5.9425816e+01  -5.6742802e+01  -5.4803486e+01  -5.3004002e+01  -5.1761913e+01  -5.0650723e+01  -4.9975983e+01  -4.9280018e+01  -4.8815422e+01  -4.8172009e+01  -4.7467182e+01  -4.6619789e+01  -4.5787548e+01  -4.5025196e+01  -4.4421703e+01  -4.4096634e+01  -4.4029224e+01  -4.4367477e+01  -4.5031586e+01  -4.6113617e+01  -4.7406830e+01  -4.8703896e+01  -4.9648590e+01  -5.0030869e+01  -4.9814922e+01  -4.9831577e+01  -5.0158073e+01  -5.1000080e+01  -5.1946171e+01  -5.2927780e+01  -5.3558487e+01  -5.4111534e+01  -5.4882999e+01  -5.7102596e+01  -6.1793434e+01  -7.4050591e+01  -5.9395927e+01  -5.3353054e+01  -5.0299595e+01  -4.8514324e+01  -4.7843075e+01  -4.7712387e+01  -4.8276108e+01  -4.9143852e+01  -5.0295078e+01  -5.1191235e+01  -5.1889271e+01  -5.2145805e+01  -5.2285343e+01  -5.2136799e+01  -5.1887051e+01  -5.1831146e+01  -5.2496284e+01  -5.4186840e+01  -5.7351082e+01  -6.1495071e+01  -5.8598351e+01  -5.3911858e+01  -5.0864132e+01  -4.9352718e+01  -4.8558037e+01  -4.8664623e+01  -4.9418724e+01  -5.0830990e+01  -5.2591030e+01  -5.4512505e+01
  -5.7774166e+01  -5.8403473e+01  -5.8475597e+01  -5.8481445e+01  -5.7421745e+01  -5.6113323e+01  -5.4335594e+01  -5.2891369e+01  -5.1514774e+01  -5.0485420e+01  -4.9687592e+01  -4.9117184e+01  -4.8559746e+01  -4.8091587e+01  -4.7609478e+01  -4.7101135e+01  -4.6505714e+01  -4.5831505e+01  -4.5266918e+01  -4.4818993e+01  -4.4644905e+01  -4.4595490e+01  -4.4950520e+01  -4.5535839e+01  -4.6500214e+01  -4.7634235e+01  -4.8830734e+01  -4.9894283e+01  -5.0379227e+01  -5.0338112e+01  -5.0299114e+01  -5.0635773e+01  -5.1452991e+01  -5.2526302e+01  -5.3658096e+01  -5.4549290e+01  -5.5477058e+01  -5.6749546e+01  -5.9685394e+01  -6.4432121e+01  -6.1332718e+01  -5.5417671e+01  -5.1334412e+01  -4.8960133e+01  -4.7448795e+01  -4.6841026e+01  -4.6730942e+01  -4.7238823e+01  -4.8004761e+01  -4.9059311e+01  -4.9964809e+01  -5.0883537e+01  -5.1471115e+01  -5.1918205e+01  -5.2097218e+01  -5.2249332e+01  -5.2612209e+01  -5.3384365e+01  -5.5038055e+01  -5.7940308e+01  -6.2442780e+01  -6.1400795e+01  -5.6311562e+01  -5.2822464e+01  -5.1100735e+01  -4.9987335e+01  -4.9796535e+01  -5.0089729e+01  -5.1094292e+01  -5.2588772e+01  -5.4582188e+01
  -5.6717999e+01  -5.7048122e+01  -5.6799057e+01  -5.6288528e+01  -5.5391647e+01  -5.4449379e+01  -5.3332966e+01  -5.2259861e+01  -5.1197182e+01  -5.0265114e+01  -4.9523663e+01  -4.8900948e+01  -4.8382488e+01  -4.7906250e+01  -4.7452332e+01  -4.7066689e+01  -4.6665771e+01  -4.6188652e+01  -4.5821857e+01  -4.5487934e+01  -4.5460320e+01  -4.5528625e+01  -4.5908775e+01  -4.6320122e+01  -4.7020878e+01  -4.7779366e+01  -4.8658356e+01  -4.9511738e+01  -5.0058907e+01  -5.0233475e+01  -5.0400658e+01  -5.0797085e+01  -5.1738567e+01  -5.2988708e+01  -5.4399342e+01  -5.5514362e+01  -5.6640610e+01  -5.8106098e+01  -6.0549255e+01  -6.1395763e+01  -5.7274254e+01  -5.3292587e+01  -5.0204868e+01  -4.8170834e+01  -4.6866882e+01  -4.6308212e+01  -4.6193501e+01  -4.6546211e+01  -4.7157837e+01  -4.8014446e+01  -4.8940773e+01  -5.0064342e+01  -5.1074821e+01  -5.1903187e+01  -5.2424675e+01  -5.2895111e+01  -5.3578835e+01  -5.4369595e+01  -5.5942154e+01  -5.8382080e+01  -6.2464626e+01  -6.4419678e+01  -5.9739944e+01  -5.5792404e+01  -5.3713253e+01  -5.2164551e+01  -5.1482712e+01  -5.1265038e+01  -5.1862183e+01  -5.3070202e+01  -5.4813175e+01
  -5.5590687e+01  -5.5940426e+01  -5.5820900e+01  -5.5374168e+01  -5.4533741e+01  -5.3680679e+01  -5.2799904e+01  -5.1962620e+01  -5.1073120e+01  -5.0262753e+01  -4.9521664e+01  -4.8811760e+01  -4.8317101e+01  -4.7921501e+01  -4.7613701e+01  -4.7314465e+01  -4.7169891e+01  -4.6938927e+01  -4.6864838e+01  -4.6698303e+01  -4.6851501e+01  -4.6924374e+01  -4.7301239e+01  -4.7482037e+01  -4.7896679e+01  -4.8266220e+01  -4.8897629e+01  -4.9618965e+01  -5.0225155e+01  -5.0501156e+01  -5.0807129e+01  -5.1325695e+01  -5.2509079e+01  -5.3987541e+01  -5.5873215e+01  -5.7066681e+01  -5.8024021e+01  -5.8863495e+01  -5.9904812e+01  -5.8864292e+01  -5.5463295e+01  -5.2309517e+01  -4.9769581e+01  -4.7934750e+01  -4.6793133e+01  -4.6225643e+01  -4.6057987e+01  -4.6239132e+01  -4.6668316e+01  -4.7350994e+01  -4.8268555e+01  -4.9547985e+01  -5.0964199e+01  -5.2233261e+01  -5.3131443e+01  -5.3840839e+01  -5.4682178e+01  -5.5542797e+01  -5.7176723e+01  -5.9374989e+01  -6.2913925e+01  -6.6434242e+01  -6.4492432e+01  -6.0301380e+01  -5.7495575e+01  -5.5037601e+01  -5.3681587e+01  -5.2884407e+01  -5.3108204e+01  -5.3950184e+01  -5.5407566e+01
  -5.4527340e+01  -5.4767090e+01  -5.4782196e+01  -5.4651897e+01  -5.4224998e+01  -5.3575603e+01  -5.2828411e+01  -5.2055202e+01  -5.1346237e+01  -5.0620148e+01  -4.9979748e+01  -4.9262173e+01  -4.8762142e+01  -4.8396091e+01  -4.8267960e+01  -4.8151226e+01  -4.8241539e+01  -4.8317646e+01  -4.8666504e+01  -4.8758797e+01  -4.9075676e+01  -4.9106575e+01  -4.9345310e+01  -4.9258263e+01  -4.9368011e+01  -4.9433044e+01  -4.9868004e+01  -5.0393448e+01  -5.0951916e+01  -5.1248657e+01  -5.1770599e+01  -5.2568008e+01  -5.4256828e+01  -5.6318104e+01  -5.8941402e+01  -6.0211540e+01  -6.0615891e+01  -6.0457870e+01  -6.0065342e+01  -5.8038303e+01  -5.5110958e+01  -5.2406990e+01  -5.0203621e+01  -4.8481930e+01  -4.7385868e+01  -4.6670719e+01  -4.6319920e+01  -4.6233643e+01  -4.6428513e+01  -4.6951996e+01  -4.7899109e+01  -4.9352615e+01  -5.1165466e+01  -5.3003906e+01  -5.4554569e+01  -5.5625698e+01  -5.6678749e+01  -5.7642509e+01  -5.9083683e+01  -6.0740074e+01  -6.2745003e+01  -6.5525536e+01  -6.8856331e+01  -6.8740349e+01  -6.3739346e+01  -5.9285385e+01  -5.6814663e+01  -5.5295132e+01  -5.4998974e+01  -5.5354797e+01  -5.6346161e+01
  -5.4097622e+01  -5.4376125e+01  -5.4555733e+01  -5.4603798e+01  -5.4534691e+01  -5.4200871e+01  -5.3641762e+01  -5.2824894e+01  -5.2093140e+01  -5.1424534e+01  -5.0838100e+01  -5.0162514e+01  -4.9706738e+01  -4.9395359e+01  -4.9512810e+01  -4.9688633e+01  -5.0191082e+01  -5.0560726e+01  -5.1326035e+01  -5.1710938e+01  -5.2251041e+01  -5.2167908e+01  -5.2212132e+01  -5.1725777e+01  -5.1507076e+01  -5.1245209e+01  -5.1473667e+01  -5.1791080e+01  -5.2223351e+01  -5.2469635e+01  -5.3032135e+01  -5.4085133e+01  -5.6299068e+01  -5.9557266e+01  -6.3840679e+01  -6.4812096e+01  -6.4317429e+01  -6.3057991e+01  -6.1009483e+01  -5.7928730e+01  -5.5070343e+01  -5.2869614e+01  -5.1080803e+01  -4.9541115e+01  -4.8388771e+01  -4.7436443e+01  -4.6843143e+01  -4.6475117e+01  -4.6505970e+01  -4.6881168e+01  -4.7829590e+01  -4.9352570e+01  -5.1483494e+01  -5.3990284e+01  -5.6460732e+01  -5.8160702e+01  -5.9498051e+01  -6.0179447e+01  -6.0849186e+01  -6.1267143e+01  -6.1696918e+01  -6.2865738e+01  -6.5371048e+01  -7.2376122e+01  -7.8415253e+01  -6.5549934e+01  -6.1086773e+01  -5.8487518e+01  -5.7460747e+01  -5.7188961e+01  -5.7745258e+01
  -5.4337940e+01  -5.4678391e+01  -5.4901138e+01  -5.5008537e+01  -5.5046234e+01  -5.4837627e+01  -5.4373848e+01  -5.3559124e+01  -5.2753376e+01  -5.2042915e+01  -5.1495811e+01  -5.0898624e+01  -5.0623329e+01  -5.0515217e+01  -5.0849442e+01  -5.1365650e+01  -5.2336060e+01  -5.3176846e+01  -5.4395588e+01  -5.5131378e+01  -5.5933105e+01  -5.5755295e+01  -5.5483505e+01  -5.4522057e+01  -5.3857498e+01  -5.3249687e+01  -5.3292812e+01  -5.3240562e+01  -5.3175323e+01  -5.3024006e+01  -5.3200447e+01  -5.4199673e+01  -5.6457184e+01  -6.0860676e+01  -6.9746498e+01  -7.4041603e+01  -6.8097466e+01  -6.4851410e+01  -6.0532944e+01  -5.6845463e+01  -5.4189560e+01  -5.2704727e+01  -5.1473991e+01  -5.0371407e+01  -4.9314087e+01  -4.8288334e+01  -4.7569244e+01  -4.7043182e+01  -4.6937195e+01  -4.7169540e+01  -4.8061916e+01  -4.9578136e+01  -5.1809208e+01  -5.4722080e+01  -5.8159843e+01  -6.1181530e+01  -6.3435947e+01  -6.3451035e+01  -6.2798946e+01  -6.1888908e+01  -6.1241821e+01  -6.1226028e+01  -6.1846256e+01  -6.3851654e+01  -6.6617493e+01  -6.9231834e+01  -6.5824425e+01  -6.2168747e+01  -6.0301502e+01  -5.9387596e+01  -5.9644421e+01
  -5.4854046e+01  -5.5263279e+01  -5.5564579e+01  -5.5642612e+01  -5.5705559e+01  -5.5459610e+01  -5.4969948e+01  -5.4197239e+01  -5.3386917e+01  -5.2623432e+01  -5.2055092e+01  -5.1550156e+01  -5.1414196e+01  -5.1488441e+01  -5.2060440e+01  -5.2835396e+01  -5.4126556e+01  -5.5379452e+01  -5.6707413e+01  -5.7557091e+01  -5.8249073e+01  -5.8894527e+01  -5.9539268e+01  -5.8822613e+01  -5.8024929e+01  -5.6685997e+01  -5.6144962e+01  -5.4995975e+01  -5.3993092e+01  -5.3177235e+01  -5.2840458e+01  -5.3417549e+01  -5.4984680e+01  -5.8359337e+01  -6.3165134e+01  -6.9127510e+01  -6.6807709e+01  -6.2608952e+01  -5.8007477e+01  -5.4772957e+01  -5.2478668e+01  -5.1537781e+01  -5.0937012e+01  -5.0566219e+01  -5.0019569e+01  -4.9228794e+01  -4.8514313e+01  -4.7889816e+01  -4.7655132e+01  -4.7752666e+01  -4.8584499e+01  -5.0062260e+01  -5.2275360e+01  -5.5140465e+01  -5.8765881e+01  -6.3204117e+01  -6.8408279e+01  -6.9103844e+01  -6.6045418e+01  -6.3218216e+01  -6.1552654e+01  -6.0680656e+01  -6.0370171e+01  -6.0947861e+01  -6.2065567e+01  -6.4064957e+01  -6.4686089e+01  -6.3829010e+01  -6.2868187e+01  -6.2142536e+01  -6.2177952e+01
