# Supplementary material for: Intelligent wireless power transfer via a 2-bit compact reconfigurable transmissive-metasurface-based router
Source: Nat Commun. 2024 Apr 1;15:2807. doi: 10.1038/s41467-024-46984-4 (PMC10984985; doi:10.1038/s41467-024-46984-4)
Supplement: Supplementary file 12 — Source Data [file 41467_2024_46984_MOESM12_ESM.zip › source_data/figure_s22_s1.txt]

5.462944367016987074e-03 5.602342526362200092e-03 5.604663995148092583e-03 5.366890124149543105e-03 4.878865123143614688e-03 4.291662212832972507e-03 4.061343530842798782e-03 4.832097822595583271e-03 6.701898559234821182e-03 9.298517148291466847e-03 1.229160337356483175e-02 1.543581380045589042e-02 1.851806531365782910e-02 2.133734290096735153e-02 2.370554045513600591e-02 2.545903348556085091e-02 2.647778737608319846e-02 2.671245740653309039e-02 2.622232914663494979e-02 2.522726737017888521e-02 2.416559682696338765e-02 2.369988374885572194e-02 2.452842703951050793e-02 2.697283625579565206e-02 3.073769313096670619e-02 3.511344685118786280e-02 3.928263962819852906e-02 4.247291655320692416e-02 4.400993856984437846e-02 4.335277030566041245e-02 4.014203772640166645e-02 3.427326600393924144e-02 2.604585749902903549e-02 1.675137376573212003e-02 1.210414131894351451e-02 1.979989626281552367e-02 3.211672917314120634e-02 4.418620145484251222e-02 5.419169118864059637e-02 6.108810894989295803e-02 6.444695023446943283e-02 6.468095609579196936e-02 6.337449598123300054e-02 6.339392010175622094e-02 6.787203150228064696e-02 7.791110584376116643e-02 9.176063725486231781e-02 1.064081756066550255e-01 1.190253302291151283e-01 1.274744129093823009e-01 1.304389772888179255e-01 1.274744129093823286e-01 1.190253302291151699e-01 1.064081756066550255e-01 9.176063725486231781e-02 7.791110584376112480e-02 6.787203150228064696e-02 6.339392010175620706e-02 6.337449598123297279e-02 6.468095609579196936e-02 6.444695023446943283e-02 6.108810894989295109e-02 5.419169118864054779e-02 4.418620145484254691e-02 3.211672917314120634e-02 1.979989626281554102e-02 1.210414131894349717e-02 1.675137376573213044e-02 2.604585749902902855e-02 3.427326600393922756e-02 4.014203772640163870e-02 4.335277030566040551e-02 4.400993856984437153e-02 4.247291655320686865e-02 3.928263962819853600e-02 3.511344685118786973e-02 3.073769313096670272e-02 2.697283625579565206e-02 2.452842703951052528e-02 2.369988374885572888e-02 2.416559682696337377e-02 2.522726737017887133e-02 2.622232914663495326e-02 2.671245740653309039e-02 2.647778737608321928e-02 2.545903348556085091e-02 2.370554045513600591e-02 2.133734290096737235e-02 1.851806531365783257e-02 1.543581380045589736e-02 1.229160337356483522e-02 9.298517148291470316e-03 6.701898559234814243e-03 4.832097822595575465e-03 4.061343530842796180e-03 4.291662212832973375e-03 4.878865123143617290e-03 5.366890124149550044e-03 5.604663995148085644e-03 5.602342526362195756e-03 5.462944367016991411e-03
5.664877982580506996e-03 5.657934483730223292e-03 5.696509673868319426e-03 5.599737547945195758e-03 5.254345127923764139e-03 4.654453753574603996e-03 4.001661313076299367e-03 3.900997814121408107e-03 5.041861464753711122e-03 7.299023045048083289e-03 1.021749664583858873e-02 1.347490995731902112e-02 1.682701360996230119e-02 2.005117679494974534e-02 2.293288006566919154e-02 2.527156965019613719e-02 2.689646693191072649e-02 2.769029415612206738e-02 2.762246840861846270e-02 2.679599387585990256e-02 2.551172505888927786e-02 2.433332163710752449e-02 2.405547687057531248e-02 2.538745197375811072e-02 2.845257763249931307e-02 3.269015248910027427e-02 3.721678933941505174e-02 4.113306965350015110e-02 4.363678389986139911e-02 4.406419742237874942e-02 4.193402435974540043e-02 3.701593721350975030e-02 2.945542371179567243e-02 2.016319778551105973e-02 1.300241053434134444e-02 1.740908126118593038e-02 2.930580365552207245e-02 4.182403714488260732e-02 5.253037661882019316e-02 6.012962753983737418e-02 6.401767594150020724e-02 6.449429578451952583e-02 6.315662143001456175e-02 6.311561204851158513e-02 6.793907981254794504e-02 7.893882671858817868e-02 9.415002848105735733e-02 1.102233174553332445e-01 1.240568503873836909e-01 1.333169992461597786e-01 1.365657997211938424e-01 1.333169992461596676e-01 1.240568503873836909e-01 1.102233174553332168e-01 9.415002848105735733e-02 7.893882671858817868e-02 6.793907981254794504e-02 6.311561204851157125e-02 6.315662143001454787e-02 6.449429578451952583e-02 6.401767594150022112e-02 6.012962753983738806e-02 5.253037661882017234e-02 4.182403714488260732e-02 2.930580365552206898e-02 1.740908126118595467e-02 1.300241053434133924e-02 2.016319778551105280e-02 2.945542371179566549e-02 3.701593721350975030e-02 4.193402435974540043e-02 4.406419742237873555e-02 4.363678389986140604e-02 4.113306965350015804e-02 3.721678933941506562e-02 3.269015248910026039e-02 2.845257763249932348e-02 2.538745197375812807e-02 2.405547687057530207e-02 2.433332163710755919e-02 2.551172505888927786e-02 2.679599387585990256e-02 2.762246840861847311e-02 2.769029415612207085e-02 2.689646693191072302e-02 2.527156965019613025e-02 2.293288006566918460e-02 2.005117679494974881e-02 1.682701360996230813e-02 1.347490995731902806e-02 1.021749664583858873e-02 7.299023045048083289e-03 5.041861464753718061e-03 3.900997814121410275e-03 4.001661313076295898e-03 4.654453753574610067e-03 5.254345127923765006e-03 5.599737547945195758e-03 5.696509673868316824e-03 5.657934483730217221e-03 5.664877982580508731e-03
6.413807511971501320e-03 6.030571121165295007e-03 5.894784579066690566e-03 5.814617036247335218e-03 5.599433362659930746e-03 5.125348119373434805e-03 4.392218299724879281e-03 3.672626308252732383e-03 3.775595401261174107e-03 5.354078029787598565e-03 8.008572960927891338e-03 1.124917857481792446e-02 1.476905514803388345e-02 1.832138262864519210e-02 2.167036719191218000e-02 2.458552982575275617e-02 2.685281778725785717e-02 2.829511528633265813e-02 2.880142985535319791e-02 2.836769492764245129e-02 2.715534105074802682e-02 2.557148653700768576e-02 2.433754197505392375e-02 2.438400420599738661e-02 2.635354886585558262e-02 3.007324032462927246e-02 3.469846339600785035e-02 3.919859951324858316e-02 4.261838389711750802e-02 4.415131476304160613e-02 4.317930329724431471e-02 3.933454326964297421e-02 3.260923621295853947e-02 2.363684591606988322e-02 1.504743994596898643e-02 1.565111073705570052e-02 2.653038785334513663e-02 3.934493762084097235e-02 5.071677057253264065e-02 5.902756883858806952e-02 6.346161531079529128e-02 6.417275114249411383e-02 6.274356021323715393e-02 6.254060724432997098e-02 6.764920999136764257e-02 7.965137500561367268e-02 9.633277380696103620e-02 1.139570097798528192e-01 1.291175022572822739e-01 1.392639705067190148e-01 1.428236553851272850e-01 1.392639705067189315e-01 1.291175022572822462e-01 1.139570097798527498e-01 9.633277380696096681e-02 7.965137500561367268e-02 6.764920999136760094e-02 6.254060724432995710e-02 6.274356021323714006e-02 6.417275114249409995e-02 6.346161531079531903e-02 5.902756883858808340e-02 5.071677057253261289e-02 3.934493762084098623e-02 2.653038785334513663e-02 1.565111073705571440e-02 1.504743994596897776e-02 2.363684591606990404e-02 3.260923621295853947e-02 3.933454326964296033e-02 4.317930329724428695e-02 4.415131476304159225e-02 4.261838389711750802e-02 3.919859951324859010e-02 3.469846339600784341e-02 3.007324032462928287e-02 2.635354886585559303e-02 2.438400420599741436e-02 2.433754197505392375e-02 2.557148653700767882e-02 2.715534105074802682e-02 2.836769492764244435e-02 2.880142985535319791e-02 2.829511528633267201e-02 2.685281778725786064e-02 2.458552982575275964e-02 2.167036719191218694e-02 1.832138262864519557e-02 1.476905514803388692e-02 1.124917857481792273e-02 8.008572960927893072e-03 5.354078029787594228e-03 3.775595401261179745e-03 3.672626308252729781e-03 4.392218299724874077e-03 5.125348119373434805e-03 5.599433362659929012e-03 5.814617036247327411e-03 5.894784579066697505e-03 6.030571121165293272e-03 6.413807511971508259e-03
7.856384287201983660e-03 6.989198425019392362e-03 6.461298142051869267e-03 6.182167748763420755e-03 5.964669473964689245e-03 5.609868690227772133e-03 4.982746825622616851e-03 4.089975046849971853e-03 3.305935692591981893e-03 3.714243763009997951e-03 5.782711276039088563e-03 8.835035262573232018e-03 1.239564115977615823e-02 1.617335299822868569e-02 1.991365609251562543e-02 2.336367791350076398e-02 2.627452962120307642e-02 2.841791062650154617e-02 2.961192790958016782e-02 2.975685593236464602e-02 2.888564610950600242e-02 2.723815288940370158e-02 2.536217695285753956e-02 2.417588698301640499e-02 2.472578810639215058e-02 2.746258278472212683e-02 3.182247886617997623e-02 3.669035276938795165e-02 4.092819511029196361e-02 4.355711146310956711e-02 4.380196129708399666e-02 4.114248242624764934e-02 3.541044911622542174e-02 2.700897387098081734e-02 1.778423345594173921e-02 1.482595113627795808e-02 2.389894611441903058e-02 3.679327854597991970e-02 4.877854048630626826e-02 5.780681411964268962e-02 6.280663158804766777e-02 6.374610191276698645e-02 6.215505031821867699e-02 6.165731999501412874e-02 6.695541213095485000e-02 7.998729321731949671e-02 9.824772338356001222e-02 1.175532087816613114e-01 1.341572258088775949e-01 1.452699050041594553e-01 1.491688621099258594e-01 1.452699050041594553e-01 1.341572258088776226e-01 1.175532087816612697e-01 9.824772338356003998e-02 7.998729321731952446e-02 6.695541213095485000e-02 6.165731999501411487e-02 6.215505031821871168e-02 6.374610191276698645e-02 6.280663158804762614e-02 5.780681411964268268e-02 4.877854048630624745e-02 3.679327854597989889e-02 2.389894611441902711e-02 1.482595113627795287e-02 1.778423345594174615e-02 2.700897387098081734e-02 3.541044911622543562e-02 4.114248242624764240e-02 4.380196129708396890e-02 4.355711146310955323e-02 4.092819511029195667e-02 3.669035276938795859e-02 3.182247886617999705e-02 2.746258278472213030e-02 2.472578810639215405e-02 2.417588698301640499e-02 2.536217695285752916e-02 2.723815288940369117e-02 2.888564610950600589e-02 2.975685593236462867e-02 2.961192790958017129e-02 2.841791062650154964e-02 2.627452962120307642e-02 2.336367791350075010e-02 1.991365609251562543e-02 1.617335299822868916e-02 1.239564115977615302e-02 8.835035262573228548e-03 5.782711276039092033e-03 3.714243763009994048e-03 3.305935692591960209e-03 4.089975046849972720e-03 4.982746825622617719e-03 5.609868690227762592e-03 5.964669473964684041e-03 6.182167748763420755e-03 6.461298142051869267e-03 6.989198425019399301e-03 7.856384287201985395e-03
9.941266065831254328e-03 8.650859941335070982e-03 7.646155084499345854e-03 6.965517029925036470e-03 6.529463508677991329e-03 6.156086605844732738e-03 5.639250186588276245e-03 4.831750603942020633e-03 3.746615356517345174e-03 2.907505036066556324e-03 3.751473237774821494e-03 6.336710665539359473e-03 9.780426770426099703e-03 1.365652483658973300e-02 1.768366281230571158e-02 2.159362370042272952e-02 2.511236672411173640e-02 2.797024749350307884e-02 2.992444069257195124e-02 3.079087027904607934e-02 3.048803106002243718e-02 2.910020985134510740e-02 2.697342282537277050e-02 2.484395777213927944e-02 2.386977872844555509e-02 2.514464182441759552e-02 2.874882699259589600e-02 3.366591160319172549e-02 3.856052910581431875e-02 4.223699144780156817e-02 4.373320406294641666e-02 4.235680523476532261e-02 3.776647260330977252e-02 3.015222917059079757e-02 2.083229484195457323e-02 1.509732588665548339e-02 2.154498518549049363e-02 3.421854203788133458e-02 4.674601689455602088e-02 5.649661948128893024e-02 6.208880164075511465e-02 6.325773795558509160e-02 6.142868814910868586e-02 6.046778431242017665e-02 6.581213521560880242e-02 7.987904077705268446e-02 9.982436815304586430e-02 1.209445888888778103e-01 1.391135264469897659e-01 1.512763680956628054e-01 1.555445547522773531e-01 1.512763680956628054e-01 1.391135264469897659e-01 1.209445888888777271e-01 9.982436815304586430e-02 7.987904077705268446e-02 6.581213521560881630e-02 6.046778431242018359e-02 6.142868814910872749e-02 6.325773795558507773e-02 6.208880164075507996e-02 5.649661948128885391e-02 4.674601689455602782e-02 3.421854203788131377e-02 2.154498518549050057e-02 1.509732588665547992e-02 2.083229484195457670e-02 3.015222917059078370e-02 3.776647260330977252e-02 4.235680523476532955e-02 4.373320406294642360e-02 4.223699144780158898e-02 3.856052910581431181e-02 3.366591160319174630e-02 2.874882699259590640e-02 2.514464182441761633e-02 2.386977872844555856e-02 2.484395777213928291e-02 2.697342282537274968e-02 2.910020985134512128e-02 3.048803106002244065e-02 3.079087027904605506e-02 2.992444069257195818e-02 2.797024749350309272e-02 2.511236672411171558e-02 2.159362370042271217e-02 1.768366281230571851e-02 1.365652483658972433e-02 9.780426770426099703e-03 6.336710665539348197e-03 3.751473237774824096e-03 2.907505036066566299e-03 3.746615356517345174e-03 4.831750603942012827e-03 5.639250186588282317e-03 6.156086605844738810e-03 6.529463508677987860e-03 6.965517029925039072e-03 7.646155084499349323e-03 8.650859941335062309e-03 9.941266065831259532e-03
1.252084598504612546e-02 1.095205179730806937e-02 9.540357844098699969e-03 8.392922114435812098e-03 7.551930140894125461e-03 6.946504283939717271e-03 6.399510847618325969e-03 5.698082293465566231e-03 4.680864722500904448e-03 3.363041168210389835e-03 2.492540646958118274e-03 3.920324714733794923e-03 7.019499437256186344e-03 1.084384839656303036e-02 1.502804137749317974e-02 1.929100800704451266e-02 2.334436297512258035e-02 2.688874697636638861e-02 2.963165663808815103e-02 3.131617341938345428e-02 3.176005985901588641e-02 3.090967061893728704e-02 2.892038109447066935e-02 2.628396716422249854e-02 2.399304282351565412e-02 2.348132387210484159e-02 2.572985745864462756e-02 3.023593039614766442e-02 3.553827480103028541e-02 4.016374390829199892e-02 4.291568487302550861e-02 4.290214529976167646e-02 3.959106656806372221e-02 3.295993757129753871e-02 2.393200596553303125e-02 1.635967080932055825e-02 1.962043524169617553e-02 3.167148887166156002e-02 4.464823812055696006e-02 5.512744815197247183e-02 6.135062049443781862e-02 6.276539460415790639e-02 6.062480716134391323e-02 5.899502177287454380e-02 6.417909176133530791e-02 7.925374180830178916e-02 1.009822894485931100e-01 1.240511397162145646e-01 1.439094777291656801e-01 1.572095659855991812e-01 1.618782244549077376e-01 1.572095659855991534e-01 1.439094777291656524e-01 1.240511397162145230e-01 1.009822894485931100e-01 7.925374180830177528e-02 6.417909176133529403e-02 5.899502177287454380e-02 6.062480716134391323e-02 6.276539460415792027e-02 6.135062049443779086e-02 5.512744815197247183e-02 4.464823812055696006e-02 3.167148887166153226e-02 1.962043524169615819e-02 1.635967080932055479e-02 2.393200596553300349e-02 3.295993757129754564e-02 3.959106656806370833e-02 4.290214529976166258e-02 4.291568487302555024e-02 4.016374390829200586e-02 3.553827480103031317e-02 3.023593039614769565e-02 2.572985745864462756e-02 2.348132387210483465e-02 2.399304282351566106e-02 2.628396716422251242e-02 2.892038109447067629e-02 3.090967061893729398e-02 3.176005985901587947e-02 3.131617341938346122e-02 2.963165663808815103e-02 2.688874697636640249e-02 2.334436297512257341e-02 1.929100800704452653e-02 1.502804137749319188e-02 1.084384839656301995e-02 7.019499437256188079e-03 3.920324714733800994e-03 2.492540646958122611e-03 3.363041168210384197e-03 4.680864722500889703e-03 5.698082293465570568e-03 6.399510847618321632e-03 6.946504283939721608e-03 7.551930140894117655e-03 8.392922114435820771e-03 9.540357844098698234e-03 1.095205179730807284e-02 1.252084598504611852e-02
1.543218633333887264e-02 1.374623872200755881e-02 1.207282209205239216e-02 1.053437585822055572e-02 9.238273936889553756e-03 8.229401533847782724e-03 7.443264546139409521e-03 6.706402381018920604e-03 5.799088451745038932e-03 4.542906879927120951e-03 2.943910742878610726e-03 2.095875836986687505e-03 4.242825185841059971e-03 7.829094903293185026e-03 1.202069857794451323e-02 1.650160739527903667e-02 2.097976815153827085e-02 2.513998798328615988e-02 2.865350382079370067e-02 3.120329059555586315e-02 3.251980340513007522e-02 3.242861827387710782e-02 3.091727517434420675e-02 2.824003559066539173e-02 2.509336059222369575e-02 2.282403421603835386e-02 2.313548838877058436e-02 2.659043061890217080e-02 3.192379720259233555e-02 3.733333968186487717e-02 4.130855181908760221e-02 4.271574135119162591e-02 4.080853068127753003e-02 3.534210956368307593e-02 2.690890734442522372e-02 1.831425867541305874e-02 1.827372101090741358e-02 2.919899212931341762e-02 4.250732472864744010e-02 5.372592206913994611e-02 6.063713487533421709e-02 6.233993893558523874e-02 5.983092892467758300e-02 5.729313463764870717e-02 6.202733700891249063e-02 7.803474682619665481e-02 1.016309810418386250e-01 1.267789101230500093e-01 1.484517203590814960e-01 1.629779059588776779e-01 1.680791343300517549e-01 1.629779059588776502e-01 1.484517203590814960e-01 1.267789101230499815e-01 1.016309810418386111e-01 7.803474682619664093e-02 6.202733700891244900e-02 5.729313463764872105e-02 5.983092892467761770e-02 6.233993893558521793e-02 6.063713487533419627e-02 5.372592206913995999e-02 4.250732472864744010e-02 2.919899212931341762e-02 1.827372101090740664e-02 1.831425867541303792e-02 2.690890734442522372e-02 3.534210956368308981e-02 4.080853068127753003e-02 4.271574135119158427e-02 4.130855181908761609e-02 3.733333968186486329e-02 3.192379720259234943e-02 2.659043061890216733e-02 2.313548838877057742e-02 2.282403421603834345e-02 2.509336059222370963e-02 2.824003559066539173e-02 3.091727517434420328e-02 3.242861827387710782e-02 3.251980340513004747e-02 3.120329059555584233e-02 2.865350382079369027e-02 2.513998798328613907e-02 2.097976815153827779e-02 1.650160739527904361e-02 1.202069857794451149e-02 7.829094903293169413e-03 4.242825185841060838e-03 2.095875836986692275e-03 2.943910742878619400e-03 4.542906879927127890e-03 5.799088451745046738e-03 6.706402381018922339e-03 7.443264546139406919e-03 8.229401533847789663e-03 9.238273936889567634e-03 1.053437585822055919e-02 1.207282209205239390e-02 1.374623872200754840e-02 1.543218633333886917e-02
1.851620840166308402e-02 1.686960307039869073e-02 1.509838974985176427e-02 1.331497976156155276e-02 1.164325729258052465e-02 1.019150687940094044e-02 9.006860213965336981e-03 8.029511268099160520e-03 7.088415110169404669e-03 5.956656487650697010e-03 4.435743283071645789e-03 2.501165757841276784e-03 1.791296426799289651e-03 4.723818269962347903e-03 8.758213825623384699e-03 1.330144182209976045e-02 1.806201829111327498e-02 2.272535390636406388e-02 2.694283019838726242e-02 3.035243089368325209e-02 3.261167532242820882e-02 3.344134014213621248e-02 3.268343734115990162e-02 3.038514269919734626e-02 2.694001714516758295e-02 2.334222658721080493e-02 2.143198610407406543e-02 2.304021800404273956e-02 2.783615817121470187e-02 3.377175566596955780e-02 3.889313098349715669e-02 4.175357354415573652e-02 4.135972078383461786e-02 3.722759147940925273e-02 2.964475552590131388e-02 2.064899874845530989e-02 1.761053330559788840e-02 2.683906207218215642e-02 4.033172914864179004e-02 5.230795483371317861e-02 5.998958359409736762e-02 6.206109078497712428e-02 5.916415569452473239e-02 5.546044064409648422e-02 5.934900443979462814e-02 7.614448198410449231e-02 1.016703229392073859e-01 1.290191421525934690e-01 1.526286889447898698e-01 1.684696897670373283e-01 1.740358368211397389e-01 1.684696897670373283e-01 1.526286889447898421e-01 1.290191421525934690e-01 1.016703229392074137e-01 7.614448198410446456e-02 5.934900443979466977e-02 5.546044064409647034e-02 5.916415569452469075e-02 6.206109078497713816e-02 5.998958359409737456e-02 5.230795483371319943e-02 4.033172914864181086e-02 2.683906207218214601e-02 1.761053330559788840e-02 2.064899874845530642e-02 2.964475552590130000e-02 3.722759147940923885e-02 4.135972078383463174e-02 4.175357354415575734e-02 3.889313098349714282e-02 3.377175566596957168e-02 2.783615817121472963e-02 2.304021800404274650e-02 2.143198610407408278e-02 2.334222658721081881e-02 2.694001714516757254e-02 3.038514269919733932e-02 3.268343734115989468e-02 3.344134014213621942e-02 3.261167532242820882e-02 3.035243089368327984e-02 2.694283019838724855e-02 2.272535390636406041e-02 1.806201829111327498e-02 1.330144182209977433e-02 8.758213825623369087e-03 4.723818269962356577e-03 1.791296426799297891e-03 2.501165757841263340e-03 4.435743283071640584e-03 5.956656487650706551e-03 7.088415110169407271e-03 8.029511268099160520e-03 9.006860213965331777e-03 1.019150687940093870e-02 1.164325729258052985e-02 1.331497976156155970e-02 1.509838974985175906e-02 1.686960307039869419e-02 1.851620840166307361e-02
2.161719157142300007e-02 2.015680293071031234e-02 1.845094451733655938e-02 1.659068471840604436e-02 1.469099549576529350e-02 1.287816934753057384e-02 1.126237548785354557e-02 9.893160782873403059e-03 8.714422740857053970e-03 7.556591040062381887e-03 6.185666933158816966e-03 4.381972191445697440e-03 2.061693175269035689e-03 1.700452924267945032e-03 5.351724840692895918e-03 9.793829380836296949e-03 1.466984538482674419e-02 1.968507132545056770e-02 2.449127506140248711e-02 2.869998573884569373e-02 3.191257612936473226e-02 3.376131937330256044e-02 3.396233688147854562e-02 3.238624473388988095e-02 2.916560554957459139e-02 2.489529362973857615e-02 2.102631205843078638e-02 2.006519285239364084e-02 2.348213161340896235e-02 2.954343899244862501e-02 3.567909795472223866e-02 3.999766311567758831e-02 4.120982597798458075e-02 3.857006057107387892e-02 3.206564838876890117e-02 2.313579384611171713e-02 1.765793061547503082e-02 2.461984368315691188e-02 3.810989269896477433e-02 5.087080262375218848e-02 5.943663703965777756e-02 6.200911381572335457e-02 5.876886299338835579e-02 5.365481657255652403e-02 5.617302827752332361e-02 7.350937551268484083e-02 1.009921544855000158e-01 1.306482061373547554e-01 1.563094820865215673e-01 1.735513628456092083e-01 1.796142181631107115e-01 1.735513628456092639e-01 1.563094820865215118e-01 1.306482061373547277e-01 1.009921544854999881e-01 7.350937551268484083e-02 5.617302827752335831e-02 5.365481657255651710e-02 5.876886299338835579e-02 6.200911381572337538e-02 5.943663703965774286e-02 5.087080262375218848e-02 3.810989269896478127e-02 2.461984368315693270e-02 1.765793061547501694e-02 2.313579384611171019e-02 3.206564838876889423e-02 3.857006057107388586e-02 4.120982597798458075e-02 3.999766311567760219e-02 3.567909795472221091e-02 2.954343899244861807e-02 2.348213161340896929e-02 2.006519285239366165e-02 2.102631205843077944e-02 2.489529362973857615e-02 2.916560554957458445e-02 3.238624473388988789e-02 3.396233688147854562e-02 3.376131937330255350e-02 3.191257612936474614e-02 2.869998573884566251e-02 2.449127506140249405e-02 1.968507132545055729e-02 1.466984538482673725e-02 9.793829380836290011e-03 5.351724840692876836e-03 1.700452924267941779e-03 2.061693175269032653e-03 4.381972191445706113e-03 6.185666933158817833e-03 7.556591040062387958e-03 8.714422740857064378e-03 9.893160782873409997e-03 1.126237548785354210e-02 1.287816934753058772e-02 1.469099549576530217e-02 1.659068471840604783e-02 1.845094451733657326e-02 2.015680293071031234e-02 2.161719157142300354e-02
2.458303117974908886e-02 2.344217835199409114e-02 2.195723560482318315e-02 2.019144333524993881e-02 1.823778519459505129e-02 1.621439450486450440e-02 1.425102106489248809e-02 1.246094553869367405e-02 1.089686156534232231e-02 9.506159465423338895e-03 8.120439519439331955e-03 6.499722455750549591e-03 4.406452893467991370e-03 1.683513137382653844e-03 1.912923699044281412e-03 6.103095618548709869e-03 1.091591554420771881e-02 1.610060472383561744e-02 2.133454870935760569e-02 2.622553085659053151e-02 3.033921159438105961e-02 3.323787927868424724e-02 3.453049998198263332e-02 3.393640429899332650e-02 3.137164853152426408e-02 2.709081522785757382e-02 2.199422486454317288e-02 1.828954164927997991e-02 1.921726360158455479e-02 2.476333646860141152e-02 3.171091301920537370e-02 3.746465013629959873e-02 4.035789091310231641e-02 3.935663941200838456e-02 3.414129117414415465e-02 2.564568835076802902e-02 1.836996580453095773e-02 2.256951379535128768e-02 3.580715368769089857e-02 4.938570322097492193e-02 5.898423445113228775e-02 6.225230963768630527e-02 5.880641077896671398e-02 5.210735964224526978e-02 5.259068497053831504e-02 7.006825002181496509e-02 9.948367927318731152e-02 1.315290293892267259e-01 1.593441002123727190e-01 1.780670725026300139e-01 1.846568335404172867e-01 1.780670725026299028e-01 1.593441002123727468e-01 1.315290293892267537e-01 9.948367927318732540e-02 7.006825002181489570e-02 5.259068497053828034e-02 5.210735964224524203e-02 5.880641077896674174e-02 6.225230963768626363e-02 5.898423445113229469e-02 4.938570322097491500e-02 3.580715368769085694e-02 2.256951379535128421e-02 1.836996580453095773e-02 2.564568835076800821e-02 3.414129117414416159e-02 3.935663941200839844e-02 4.035789091310233723e-02 3.746465013629959873e-02 3.171091301920536676e-02 2.476333646860140458e-02 1.921726360158456173e-02 1.828954164927996257e-02 2.199422486454318676e-02 2.709081522785757382e-02 3.137164853152425714e-02 3.393640429899331262e-02 3.453049998198264026e-02 3.323787927868424724e-02 3.033921159438107695e-02 2.622553085659052804e-02 2.133454870935759876e-02 1.610060472383561744e-02 1.091591554420771708e-02 6.103095618548740227e-03 1.912923699044289652e-03 1.683513137382681166e-03 4.406452893468000911e-03 6.499722455750553927e-03 8.120439519439331955e-03 9.506159465423333690e-03 1.089686156534233272e-02 1.246094553869366191e-02 1.425102106489248982e-02 1.621439450486451134e-02 1.823778519459505823e-02 2.019144333524995269e-02 2.195723560482316927e-02 2.344217835199409114e-02 2.458303117974909580e-02
2.726962098743027432e-02 2.656213769059205879e-02 2.544002291302182098e-02 2.393425622427605010e-02 2.210779181062160620e-02 2.005563110544563571e-02 1.789968153461235847e-02 1.577429283675857094e-02 1.379732760865465431e-02 1.202586916687193967e-02 1.041134185429873002e-02 8.786959852477564670e-03 6.909021839206157256e-03 4.531028092719358545e-03 1.474845822866348213e-03 2.381352243764982800e-03 6.945928780481489852e-03 1.209531648202730875e-02 1.755628974664273298e-02 2.295849527821298974e-02 2.785630526124912784e-02 3.176425588917729248e-02 3.420455972686579915e-02 3.476735690102821658e-02 3.318682650623037966e-02 2.944727836460506176e-02 2.397963106583602885e-02 1.819275260564463814e-02 1.565394271058954956e-02 1.961895573072700016e-02 2.707421842071150789e-02 3.421594549618903192e-02 3.884796219437715997e-02 3.961792975378376075e-02 3.588957496906121369e-02 2.813959255803705206e-02 1.968310451102085051e-02 2.074707559002897037e-02 3.337027940388798825e-02 4.779376542870190925e-02 5.860616379784409219e-02 6.283171993414154999e-02 5.943453779654935681e-02 5.112455227811615183e-02 4.879649658655710320e-02 6.578677398324220271e-02 9.703393863485750004e-02 1.315151886976680118e-01 1.615662961857760038e-01 1.818408442961686744e-01 1.889848654735584998e-01 1.818408442961687577e-01 1.615662961857758650e-01 1.315151886976680395e-01 9.703393863485745841e-02 6.578677398324218883e-02 4.879649658655711708e-02 5.112455227811612407e-02 5.943453779654935681e-02 6.283171993414150835e-02 5.860616379784408525e-02 4.779376542870187455e-02 3.337027940388800906e-02 2.074707559002894608e-02 1.968310451102087133e-02 2.813959255803705206e-02 3.588957496906120676e-02 3.961792975378378157e-02 3.884796219437718079e-02 3.421594549618901804e-02 2.707421842071150789e-02 1.961895573072698629e-02 1.565394271058958772e-02 1.819275260564467284e-02 2.397963106583603232e-02 2.944727836460506870e-02 3.318682650623038660e-02 3.476735690102823045e-02 3.420455972686579915e-02 3.176425588917728554e-02 2.785630526124910356e-02 2.295849527821298974e-02 1.755628974664273645e-02 1.209531648202730701e-02 6.945928780481475974e-03 2.381352243764983667e-03 1.474845822866338238e-03 4.531028092719365484e-03 6.909021839206160726e-03 8.786959852477566404e-03 1.041134185429872655e-02 1.202586916687193794e-02 1.379732760865466992e-02 1.577429283675857094e-02 1.789968153461235847e-02 2.005563110544562530e-02 2.210779181062160273e-02 2.393425622427603969e-02 2.544002291302179669e-02 2.656213769059206573e-02 2.726962098743027432e-02
2.954839302117094960e-02 2.936128964005172912e-02 2.872263125771829309e-02 2.762842786759299105e-02 2.610619062157186476e-02 2.421815356107587941e-02 2.206137866273660472e-02 1.976217336476683573e-02 1.746073839507712722e-02 1.528124291503191005e-02 1.328688627002002492e-02 1.143436215559949683e-02 9.559618369707943708e-03 7.418268057739668513e-03 4.767590122483683288e-03 1.544554115091686464e-03 2.992480401532728561e-03 7.839817073957896024e-03 1.329077736421663269e-02 1.898357917351426588e-02 2.448478955719111602e-02 2.928706353485403466e-02 3.284990025335987607e-02 3.465682476289558278e-02 3.428727520254613165e-02 3.150671540357689177e-02 2.639776551501351806e-02 1.965587780112739921e-02 1.370201426674746113e-02 1.442666517075463263e-02 2.190186296923121376e-02 3.037019182893386376e-02 3.678128793450455986e-02 3.943737236398102419e-02 3.738115149420442873e-02 3.065715560369787138e-02 2.157963032902574657e-02 1.930316844603989501e-02 3.074601810090955151e-02 4.600858864758076289e-02 5.823854087046159006e-02 6.374639904555491621e-02 6.077786365227430543e-02 5.106240594266974603e-02 4.514887853608223756e-02 6.068311080015143660e-02 9.354552708738675393e-02 1.304596669046142743e-01 1.628011676552468534e-01 1.846836218630459048e-01 1.924049934489842628e-01 1.846836218630458215e-01 1.628011676552468534e-01 1.304596669046142188e-01 9.354552708738667066e-02 6.068311080015142273e-02 4.514887853608228613e-02 5.106240594266970440e-02 6.077786365227424298e-02 6.374639904555486070e-02 5.823854087046159006e-02 4.600858864758074901e-02 3.074601810090956192e-02 1.930316844603988113e-02 2.157963032902570147e-02 3.065715560369786444e-02 3.738115149420442179e-02 3.943737236398103113e-02 3.678128793450457373e-02 3.037019182893387070e-02 2.190186296923121376e-02 1.442666517075464304e-02 1.370201426674746807e-02 1.965587780112740962e-02 2.639776551501350765e-02 3.150671540357687095e-02 3.428727520254614552e-02 3.465682476289556890e-02 3.284990025335991076e-02 2.928706353485402772e-02 2.448478955719115766e-02 1.898357917351426241e-02 1.329077736421664484e-02 7.839817073957897758e-03 2.992480401532745041e-03 1.544554115091694921e-03 4.767590122483678951e-03 7.418268057739662441e-03 9.559618369707945443e-03 1.143436215559949336e-02 1.328688627002003186e-02 1.528124291503192393e-02 1.746073839507713762e-02 1.976217336476682532e-02 2.206137866273661166e-02 2.421815356107586900e-02 2.610619062157186476e-02 2.762842786759299452e-02 2.872263125771829309e-02 2.936128964005172912e-02 2.954839302117095307e-02
3.131534743272023497e-02 3.170136244183902746e-02 3.163689116605583607e-02 3.108234114825024486e-02 3.002666894213011986e-02 2.849294490421768605e-02 2.654210586409966668e-02 2.427324028370454051e-02 2.181769561232455718e-02 1.932290533866519097e-02 1.692135677203117708e-02 1.468458490175691272e-02 1.257643749733203253e-02 1.043722870843889934e-02 8.024938940707654692e-03 5.112582927774990578e-03 1.860847672510975619e-03 3.648867320702691916e-03 8.733551666749123782e-03 1.444524095345128302e-02 2.030883851234702858e-02 2.581614220230931886e-02 3.039135975042438556e-02 3.343733270503059657e-02 3.440400510510005505e-02 3.287335467469760381e-02 2.866422003559071507e-02 2.199514475383231374e-02 1.400320285618802951e-02 9.820829923060428110e-03 1.637942491694429833e-02 2.611965927672379659e-02 3.432761832435034938e-02 3.895581531878301168e-02 3.873764356693920607e-02 3.330154099216556252e-02 2.411411521595407947e-02 1.855977503555182248e-02 2.792404196711019068e-02 4.392978580104892755e-02 5.778184512203991124e-02 6.494400764522646752e-02 6.289679249029173080e-02 5.225892576128528949e-02 4.223827985555978631e-02 5.487539479665862890e-02 8.895554566104633964e-02 1.282317468821855266e-01 1.628811299931712253e-01 1.864089889650901444e-01 1.947250618217407636e-01 1.864089889650901444e-01 1.628811299931712253e-01 1.282317468821854989e-01 8.895554566104629801e-02 5.487539479665864972e-02 4.223827985555976550e-02 5.225892576128526174e-02 6.289679249029173080e-02 6.494400764522646752e-02 5.778184512203981410e-02 4.392978580104887898e-02 2.792404196711021497e-02 1.855977503555176697e-02 2.411411521595410723e-02 3.330154099216559721e-02 3.873764356693921301e-02 3.895581531878301168e-02 3.432761832435034938e-02 2.611965927672377924e-02 1.637942491694430180e-02 9.820829923060440253e-03 1.400320285618803125e-02 2.199514475383229639e-02 2.866422003559072201e-02 3.287335467469760381e-02 3.440400510510005505e-02 3.343733270503064514e-02 3.039135975042438209e-02 2.581614220230931192e-02 2.030883851234705634e-02 1.444524095345126394e-02 8.733551666749109904e-03 3.648867320702676303e-03 1.860847672510968030e-03 5.112582927775000119e-03 8.024938940707663365e-03 1.043722870843890455e-02 1.257643749733203600e-02 1.468458490175690925e-02 1.692135677203119790e-02 1.932290533866518750e-02 2.181769561232456411e-02 2.427324028370454745e-02 2.654210586409965281e-02 2.849294490421769299e-02 3.002666894213011639e-02 3.108234114825024832e-02 3.163689116605584994e-02 3.170136244183902746e-02 3.131534743272024190e-02
3.249967533376764417e-02 3.347119061810307356e-02 3.403348505829667525e-02 3.411327880351287117e-02 3.366049061422936306e-02 3.265556437764918774e-02 3.111593184976665927e-02 2.910047637457343836e-02 2.671017971906150187e-02 2.408208427581347288e-02 2.137240080389949184e-02 1.872429389175405204e-02 1.622040982304956414e-02 1.383429992273921272e-02 1.141264555082813215e-02 8.718035854426724532e-03 5.545517217005178391e-03 2.284071262564158281e-03 4.267807856402947887e-03 9.561383995527673874e-03 1.548164709602093715e-02 2.143328284579079299e-02 2.682490847922370386e-02 3.100803635573650893e-02 3.333104573821499966e-02 3.322115654094116161e-02 3.028331766891016741e-02 2.441764876809359580e-02 1.601932880392449923e-02 7.288434918036190355e-03 1.075175871903770279e-02 2.175329208915465981e-02 3.172999278017787222e-02 3.836405715542016981e-02 4.011578632822172807e-02 3.621128342484208201e-02 2.739037548240321265e-02 1.902599618722637664e-02 2.502337181433592767e-02 4.147284530131550850e-02 5.711415832513636048e-02 6.632141623779974626e-02 6.576608878154696636e-02 5.493756586847719364e-02 4.089140798322051656e-02 4.867276721415627477e-02 8.327345706039269990e-02 1.247481628497411343e-01 1.616764790904979820e-01 1.868640083740768509e-01 1.957850732901824931e-01 1.868640083740768787e-01 1.616764790904979820e-01 1.247481628497411066e-01 8.327345706039269990e-02 4.867276721415628865e-02 4.089140798322053044e-02 5.493756586847715895e-02 6.576608878154693860e-02 6.632141623779970463e-02 5.711415832513634661e-02 4.147284530131554320e-02 2.502337181433591032e-02 1.902599618722636624e-02 2.739037548240325082e-02 3.621128342484210283e-02 4.011578632822172114e-02 3.836405715542015593e-02 3.172999278017786529e-02 2.175329208915462165e-02 1.075175871903767851e-02 7.288434918036192089e-03 1.601932880392451311e-02 2.441764876809359580e-02 3.028331766891016741e-02 3.322115654094116854e-02 3.333104573821500660e-02 3.100803635573650199e-02 2.682490847922368304e-02 2.143328284579082421e-02 1.548164709602091807e-02 9.561383995527663465e-03 4.267807856402942683e-03 2.284071262564148740e-03 5.545517217005180993e-03 8.718035854426719328e-03 1.141264555082813041e-02 1.383429992273921966e-02 1.622040982304956414e-02 1.872429389175404857e-02 2.137240080389949531e-02 2.408208427581347982e-02 2.671017971906148800e-02 2.910047637457344530e-02 3.111593184976666274e-02 3.265556437764921549e-02 3.366049061422936306e-02 3.411327880351286423e-02 3.403348505829669607e-02 3.347119061810307356e-02 3.249967533376763723e-02
3.306975319017239207e-02 3.459568686308907987e-02 3.579287500141369732e-02 3.655924665879179553e-02 3.680828479443495893e-02 3.647759344388516733e-02 3.553735275278794431e-02 3.399788003011646603e-02 3.191502375979041878e-02 2.939139791624681766e-02 2.657041104281739410e-02 2.361880409780347731e-02 2.069322383675144955e-02 1.789089726295864727e-02 1.519842115512539706e-02 1.247120315352332094e-02 9.477298596539790107e-03 6.031382781077370379e-03 2.684928037250313131e-03 4.763424241743921365e-03 1.023908916485436263e-02 1.629878345015261035e-02 2.222832249185975606e-02 2.734854003443934478e-02 3.093810774143803538e-02 3.229941610939028596e-02 3.085691458697680314e-02 2.626995167330493583e-02 1.855366805517602233e-02 8.294046567387346539e-03 5.348438592311039255e-03 1.768599241101473374e-02 2.928964860048955537e-02 3.787371154454999972e-02 4.167129077654294078e-02 3.951424685871207654e-02 3.150301628765501960e-02 2.120416422161375269e-02 2.245026006097339266e-02 3.862399250957664065e-02 5.611925636653601612e-02 6.773861636421005250e-02 6.927218584604888374e-02 5.913091346039958673e-02 4.196138927213641928e-02 4.274598841423226520e-02 7.665084660702113639e-02 1.200293083159047342e-01 1.591509955185280711e-01 1.859857943819967774e-01 1.955142176408599941e-01 1.859857943819966664e-01 1.591509955185279601e-01 1.200293083159047203e-01 7.665084660702110864e-02 4.274598841423225826e-02 4.196138927213644010e-02 5.913091346039956592e-02 6.927218584604891150e-02 6.773861636420998311e-02 5.611925636653601612e-02 3.862399250957664065e-02 2.245026006097336144e-02 2.120416422161379433e-02 3.150301628765501266e-02 3.951424685871206960e-02 4.167129077654294078e-02 3.787371154454999278e-02 2.928964860048954497e-02 1.768599241101471292e-02 5.348438592311039255e-03 8.294046567387346539e-03 1.855366805517605355e-02 2.626995167330490807e-02 3.085691458697679621e-02 3.229941610939028596e-02 3.093810774143802150e-02 2.734854003443934478e-02 2.222832249185975259e-02 1.629878345015260688e-02 1.023908916485433140e-02 4.763424241743903151e-03 2.684928037250323973e-03 6.031382781077364308e-03 9.477298596539788372e-03 1.247120315352330706e-02 1.519842115512538318e-02 1.789089726295865421e-02 2.069322383675145302e-02 2.361880409780347037e-02 2.657041104281736288e-02 2.939139791624682113e-02 3.191502375979041184e-02 3.399788003011649379e-02 3.553735275278794431e-02 3.647759344388517427e-02 3.680828479443497281e-02 3.655924665879180246e-02 3.579287500141370426e-02 3.459568686308908680e-02 3.306975319017238513e-02
3.303393605865950766e-02 3.504133263753582417e-02 3.683450892216351413e-02 3.829081957010566084e-02 3.929340211521149123e-02 3.974049752970294780e-02 3.955523926615851088e-02 3.869543627278546755e-02 3.716247122142326414e-02 3.500789300118682668e-02 3.233552217303345411e-02 2.929582416990145904e-02 2.606809769014623024e-02 2.282587523728470125e-02 1.968537713843850415e-02 1.665069434780082347e-02 1.358894386651429524e-02 1.027308159285012998e-02 6.525753150859415694e-03 2.957470435893600966e-03 5.035093705505875976e-03 1.066142065156113795e-02 1.676842226871263011e-02 2.253234825482166442e-02 2.718722090063501254e-02 2.994557733339721015e-02 3.008278852149618571e-02 2.705644729638872342e-02 2.063605534790789384e-02 1.102571591874943781e-02 1.308291134290070438e-03 1.446084241928978845e-02 2.730829035695219245e-02 3.766046469025803589e-02 4.350423028189665670e-02 4.326952389028829865e-02 3.647032638697594864e-02 2.527486836710709020e-02 2.109329341249588027e-02 3.553465466814668960e-02 5.473383338839076656e-02 6.904768066708598384e-02 7.323103606789098385e-02 6.467078224326161529e-02 4.589405848002018479e-02 3.837480037010598116e-02 6.951098411082108630e-02 1.142987915783762604e-01 1.554593114415676325e-01 1.839003765160509285e-01 1.940305172368577413e-01 1.839003765160509840e-01 1.554593114415676047e-01 1.142987915783762604e-01 6.951098411082108630e-02 3.837480037010603667e-02 4.589405848002016397e-02 6.467078224326161529e-02 7.323103606789098385e-02 6.904768066708594221e-02 5.473383338839079432e-02 3.553465466814668267e-02 2.109329341249588027e-02 2.527486836710709020e-02 3.647032638697593476e-02 4.326952389028828477e-02 4.350423028189663588e-02 3.766046469025799426e-02 2.730829035695219939e-02 1.446084241928977977e-02 1.308291134290076509e-03 1.102571591874940485e-02 2.063605534790791465e-02 2.705644729638873036e-02 3.008278852149620305e-02 2.994557733339719280e-02 2.718722090063501601e-02 2.253234825482167830e-02 1.676842226871259542e-02 1.066142065156109806e-02 5.035093705505885517e-03 2.957470435893596629e-03 6.525753150859403551e-03 1.027308159285011784e-02 1.358894386651429698e-02 1.665069434780082694e-02 1.968537713843848333e-02 2.282587523728470125e-02 2.606809769014623024e-02 2.929582416990145557e-02 3.233552217303344023e-02 3.500789300118681974e-02 3.716247122142327802e-02 3.869543627278545367e-02 3.955523926615849700e-02 3.974049752970294086e-02 3.929340211521149123e-02 3.829081957010565390e-02 3.683450892216352107e-02 3.504133263753583805e-02 3.303393605865949378e-02
3.243352017472633103e-02 3.481543815575766088e-02 3.712159433768109223e-02 3.922045833415858246e-02 4.097465586337329518e-02 4.225058366283267891e-02 4.292890334673359065e-02 4.291572153449936533e-02 4.215393113938542546e-02 4.063373209263679287e-02 3.840075198599625372e-02 3.555938224292382044e-02 3.226786355521663735e-02 2.872045274194981110e-02 2.511180719744243381e-02 2.158292173747232423e-02 1.816156630658699589e-02 1.473094473307066249e-02 1.106780585528473193e-02 6.983934894185868381e-03 3.009551195293553531e-03 4.964203912611621188e-03 1.070448193233386296e-02 1.673651532104469125e-02 2.215144019512343271e-02 2.610635949425271427e-02 2.776588150990425691e-02 2.641628530013085882e-02 2.162147807949147890e-02 1.343770655662806374e-02 4.074103005478774478e-03 1.257244999922451853e-02 2.597359964724397369e-02 3.778996670954880982e-02 4.560105675032357503e-02 4.741380261493427506e-02 4.218267732234601275e-02 3.102887222747786541e-02 2.217624865337652212e-02 3.266979791006890954e-02 5.301875477120173569e-02 7.013771605108588825e-02 7.742229682478311836e-02 7.123884807820039800e-02 5.247589687266433767e-02 3.743506161393080761e-02 6.277526612221244473e-02 1.081522730760358236e-01 1.511087522524064419e-01 1.810858293717709788e-01 1.918049469971396803e-01 1.810858293717710898e-01 1.511087522524064419e-01 1.081522730760357542e-01 6.277526612221243085e-02 3.743506161393080761e-02 5.247589687266428216e-02 7.123884807820042575e-02 7.742229682478306285e-02 7.013771605108588825e-02 5.301875477120174956e-02 3.266979791006889566e-02 2.217624865337651172e-02 3.102887222747787235e-02 4.218267732234600581e-02 4.741380261493427506e-02 4.560105675032355421e-02 3.778996670954880982e-02 2.597359964724395287e-02 1.257244999922452200e-02 4.074103005478768406e-03 1.343770655662808629e-02 2.162147807949146849e-02 2.641628530013084494e-02 2.776588150990425691e-02 2.610635949425271773e-02 2.215144019512342577e-02 1.673651532104469819e-02 1.070448193233385775e-02 4.964203912611614249e-03 3.009551195293529244e-03 6.983934894185871850e-03 1.106780585528473540e-02 1.473094473307066249e-02 1.816156630658699589e-02 2.158292173747232423e-02 2.511180719744244422e-02 2.872045274194979375e-02 3.226786355521663735e-02 3.555938224292381350e-02 3.840075198599623985e-02 4.063373209263680674e-02 4.215393113938541853e-02 4.291572153449934451e-02 4.292890334673358371e-02 4.225058366283269973e-02 4.097465586337328131e-02 3.922045833415860328e-02 3.712159433768106448e-02 3.481543815575766782e-02 3.243352017472635185e-02
3.132608681531831585e-02 3.395663559959984784e-02 3.665857947537836531e-02 3.930636121862939036e-02 4.175563144509206875e-02 4.385262654275876720e-02 4.544475080331693284e-02 4.639234608218526651e-02 4.658144713802569309e-02 4.593694690153356935e-02 4.443508145419049898e-02 4.211348618514259429e-02 3.907622244217236196e-02 3.549007069755764909e-02 3.156716852023063596e-02 2.752874317077358413e-02 2.354842990066473643e-02 1.968678310895874417e-02 1.585059016653396144e-02 1.182139687229271340e-02 7.381089293256195769e-03 2.800033230181378247e-03 4.430413589003270002e-03 1.024282452710862344e-02 1.603506044301511099e-02 2.086898223438245215e-02 2.384832036097916594e-02 2.412783942761113909e-02 2.108498777741629748e-02 1.461524176179256410e-02 6.773139956023826146e-03 1.197286498339733898e-02 2.523120758305346170e-02 3.815897496478510426e-02 4.779654715867681647e-02 5.172935313191584505e-02 4.837537724835209302e-02 3.802806412984192919e-02 2.631781287261106966e-02 3.096063037370738735e-02 5.125467300483401573e-02 7.099580990997550467e-02 8.163482867876625804e-02 7.843574325808394532e-02 6.103332172126288424e-02 4.132417630079701643e-02 5.814913403207629117e-02 1.028080053770022567e-01 1.472000788254088366e-01 1.786144702014990648e-01 1.899049567543167061e-01 1.786144702014990093e-01 1.472000788254088088e-01 1.028080053770022567e-01 5.814913403207628423e-02 4.132417630079703030e-02 6.103332172126284955e-02 7.843574325808398695e-02 8.163482867876632743e-02 7.099580990997551855e-02 5.125467300483405042e-02 3.096063037370742552e-02 2.631781287261106272e-02 3.802806412984193613e-02 4.837537724835210690e-02 5.172935313191584505e-02 4.779654715867680953e-02 3.815897496478511813e-02 2.523120758305349640e-02 1.197286498339732164e-02 6.773139956023798390e-03 1.461524176179254675e-02 2.108498777741630442e-02 2.412783942761113215e-02 2.384832036097914165e-02 2.086898223438241745e-02 1.603506044301513875e-02 1.024282452710859742e-02 4.430413589003242246e-03 2.800033230181361767e-03 7.381089293256226126e-03 1.182139687229270472e-02 1.585059016653397532e-02 1.968678310895874764e-02 2.354842990066475725e-02 2.752874317077358066e-02 3.156716852023064290e-02 3.549007069755764909e-02 3.907622244217238971e-02 4.211348618514259429e-02 4.443508145419049898e-02 4.593694690153355548e-02 4.658144713802568615e-02 4.639234608218527345e-02 4.544475080331691202e-02 4.385262654275879496e-02 4.175563144509209651e-02 3.930636121862938342e-02 3.665857947537837225e-02 3.395663559959985478e-02 3.132608681531832973e-02
2.975998085420010139e-02 3.251543658568228218e-02 3.547905569129373993e-02 3.854797480192415776e-02 4.158744474093353100e-02 4.443908117767065430e-02 4.693081564722467736e-02 4.888843998967032367e-02 5.014874464918428476e-02 5.057404797852135814e-02 5.006749238374951644e-02 4.858790455646492396e-02 4.616229349993741099e-02 4.289316055966736069e-02 3.895667568219907118e-02 3.458653418641779304e-02 3.003777162461998204e-02 2.552783012679864932e-02 2.116428435644100020e-02 1.689173613834527715e-02 1.250598026739596982e-02 7.758653031918076592e-03 2.559398782235734141e-03 3.425154914443070443e-03 9.213816156372145807e-03 1.452290657980602299e-02 1.847552646691924885e-02 2.016051678967121716e-02 1.879912189654470503e-02 1.409014495281362550e-02 7.833118894716623731e-03 1.186254335214852358e-02 2.475105205544627512e-02 3.848793018443941866e-02 4.977185465272008363e-02 5.584056055292910964e-02 5.462185305515872974e-02 4.571217549801143837e-02 3.297959984305781633e-02 3.166494116287361243e-02 5.003583508779064354e-02 7.177905874240102235e-02 8.572047298868254450e-02 8.583957299203850977e-02 7.074802509526455230e-02 4.965695000077307436e-02 5.803503149552227680e-02 1.003385067895436883e-01 1.456922667915969694e-01 1.784312990345196248e-01 1.902774589622143186e-01 1.784312990345194305e-01 1.456922667915970249e-01 1.003385067895436883e-01 5.803503149552221435e-02 4.965695000077315763e-02 7.074802509526464944e-02 8.583957299203848201e-02 8.572047298868243348e-02 7.177905874240102235e-02 5.003583508779065048e-02 3.166494116287363325e-02 3.297959984305787184e-02 4.571217549801140367e-02 5.462185305515872974e-02 5.584056055292907494e-02 4.977185465272007669e-02 3.848793018443945335e-02 2.475105205544625431e-02 1.186254335214851664e-02 7.833118894716608119e-03 1.409014495281361683e-02 1.879912189654471891e-02 2.016051678967123451e-02 1.847552646691922457e-02 1.452290657980604902e-02 9.213816156372164889e-03 3.425154914443053096e-03 2.559398782235745417e-03 7.758653031918051439e-03 1.250598026739596809e-02 1.689173613834528756e-02 2.116428435644102796e-02 2.552783012679864932e-02 3.003777162461996816e-02 3.458653418641781385e-02 3.895667568219905036e-02 4.289316055966736069e-02 4.616229349993740405e-02 4.858790455646491702e-02 5.006749238374953725e-02 5.057404797852136508e-02 5.014874464918426394e-02 4.888843998967033061e-02 4.693081564722467736e-02 4.443908117767065430e-02 4.158744474093354487e-02 3.854797480192415776e-02 3.547905569129373299e-02 3.251543658568228218e-02 2.975998085420010139e-02
2.774527943479353567e-02 3.052690715975253308e-02 3.362376111110865207e-02 3.697131377490424364e-02 4.046218603744658471e-02 4.395164982026254080e-02 4.726585060618903461e-02 5.021218558042956498e-02 5.259176448492927647e-02 5.421399363198019239e-02 5.491309269589607356e-02 5.456587753103643579e-02 5.310949271157046347e-02 5.055698506993994146e-02 4.700766827355414013e-02 4.264811354081266687e-02 3.773837165328924187e-02 3.257726696146513029e-02 2.744261879362784248e-02 2.251256922479519945e-02 1.779793583056131501e-02 1.314008755308175048e-02 8.317008457965598470e-03 3.304984438622019308e-03 2.819229715635919800e-03 7.853428276717354731e-03 1.221840924115867588e-02 1.485401086630064316e-02 1.485355550317841306e-02 1.168397891761450633e-02 6.831213696322870933e-03 1.128269893378597288e-02 2.404646542969325618e-02 3.837457826133273964e-02 5.108826385402886333e-02 5.923546278853712710e-02 6.034134630851599457e-02 5.340677743590449555e-02 4.109901147535949262e-02 3.556723094315290823e-02 5.026148987751025837e-02 7.287689145942322089e-02 8.965238905368036471e-02 9.305205875103310376e-02 8.080313534114824670e-02 6.087089045881587113e-02 6.427922732088718616e-02 1.034765777785204288e-01 1.494341104825827604e-01 1.834572191627398818e-01 1.958710852852649509e-01 1.834572191627399651e-01 1.494341104825827327e-01 1.034765777785203039e-01 6.427922732088717228e-02 6.087089045881588500e-02 8.080313534114826057e-02 9.305205875103315927e-02 8.965238905368032307e-02 7.287689145942326252e-02 5.026148987751032776e-02 3.556723094315292905e-02 4.109901147535950650e-02 5.340677743590451637e-02 6.034134630851606396e-02 5.923546278853718955e-02 5.108826385402889803e-02 3.837457826133269800e-02 2.404646542969327006e-02 1.128269893378596074e-02 6.831213696322883076e-03 1.168397891761452020e-02 1.485355550317841306e-02 1.485401086630064316e-02 1.221840924115870364e-02 7.853428276717384221e-03 2.819229715635917632e-03 3.304984438622028849e-03 8.317008457965581122e-03 1.314008755308175742e-02 1.779793583056130460e-02 2.251256922479519945e-02 2.744261879362783554e-02 3.257726696146514417e-02 3.773837165328926269e-02 4.264811354081267381e-02 4.700766827355414013e-02 5.055698506993992758e-02 5.310949271157047735e-02 5.456587753103644967e-02 5.491309269589607356e-02 5.421399363198018545e-02 5.259176448492928341e-02 5.021218558042956498e-02 4.726585060618903461e-02 4.395164982026255468e-02 4.046218603744657777e-02 3.697131377490423670e-02 3.362376111110864513e-02 3.052690715975254002e-02 2.774527943479351139e-02
2.523198360730090697e-02 2.798255239374698722e-02 3.111223125427150030e-02 3.460484552689832571e-02 3.839584146919455127e-02 4.237271039977375670e-02 4.637973093501533001e-02 5.022587592756266178e-02 5.369539769536331442e-02 5.656110630554034291e-02 5.860045460186915495e-02 5.961427229134026035e-02 5.944745100124947806e-02 5.801015478476519854e-02 5.529726807068315042e-02 5.140282631526527091e-02 4.652511961025364989e-02 4.095705645861565797e-02 3.505553170342603359e-02 2.918445345079957037e-02 2.363350191372089529e-02 1.853724410769712339e-02 1.385790089781645945e-02 9.527953293444487923e-03 5.942846311423779886e-03 5.093993326628838345e-03 7.421804010767760543e-03 9.776623519624667857e-03 1.029703014197685604e-02 7.952056617740042160e-03 3.477498518288499232e-03 9.778125171063495324e-03 2.269691558335762416e-02 3.739318990407375365e-02 5.124694439352853875e-02 6.130637221004542337e-02 6.482042061633795649e-02 6.030622505291018814e-02 4.957045564752259048e-02 4.225862579373142885e-02 5.285192659135892063e-02 7.491107285558952500e-02 9.357617387276226384e-02 9.974182803795592078e-02 9.040246564426294984e-02 7.335552836917207109e-02 7.670327582219858831e-02 1.145189079655955233e-01 1.615084287117868889e-01 1.971028818133290506e-01 2.101958166556586183e-01 1.971028818133291338e-01 1.615084287117868889e-01 1.145189079655955094e-01 7.670327582219857443e-02 7.335552836917194619e-02 9.040246564426300535e-02 9.974182803795594854e-02 9.357617387276220833e-02 7.491107285558951112e-02 5.285192659135890675e-02 4.225862579373144273e-02 4.957045564752259742e-02 6.030622505291022284e-02 6.482042061633797037e-02 6.130637221004545112e-02 5.124694439352853875e-02 3.739318990407373283e-02 2.269691558335762416e-02 9.778125171063526549e-03 3.477498518288504870e-03 7.952056617740049099e-03 1.029703014197684736e-02 9.776623519624699082e-03 7.421804010767733654e-03 5.093993326628834875e-03 5.942846311423775549e-03 9.527953293444519148e-03 1.385790089781646639e-02 1.853724410769711645e-02 2.363350191372091957e-02 2.918445345079957384e-02 3.505553170342604052e-02 4.095705645861565797e-02 4.652511961025363602e-02 5.140282631526528478e-02 5.529726807068314348e-02 5.801015478476519854e-02 5.944745100124948500e-02 5.961427229134027422e-02 5.860045460186912025e-02 5.656110630554034291e-02 5.369539769536332136e-02 5.022587592756265484e-02 4.637973093501534388e-02 4.237271039977374976e-02 3.839584146919455820e-02 3.460484552689833265e-02 3.111223125427150377e-02 2.798255239374697681e-02 2.523198360730090004e-02
2.210928038899092826e-02 2.481359939402045731e-02 2.791690927272019382e-02 3.145109997049355677e-02 3.540272472347220228e-02 3.970625731667380004e-02 4.424313810096528604e-02 4.884538492558234551e-02 5.330278965149479881e-02 5.737339637825890348e-02 6.079743333564818775e-02 6.331492827221489594e-02 6.468691050539472631e-02 6.471948942162403240e-02 6.328928788839741082e-02 6.036777988959976526e-02 5.604112443955836659e-02 5.052120993557069478e-02 4.414294350627586544e-02 3.734248552267527277e-02 3.061155435160420324e-02 2.442594767879724404e-02 1.915840488361703411e-02 1.501776624107492575e-02 1.208929233375226689e-02 1.045154962860336129e-02 1.004004871300137602e-02 1.019233980561112113e-02 9.681381674397778261e-03 7.244083255834169073e-03 2.721929796223381600e-03 8.370186691600667306e-03 2.067320311465615373e-02 3.523718050263463519e-02 4.977100050903356110e-02 6.140811966035968072e-02 6.725256400910023524e-02 6.547557442583502862e-02 5.727076661642948457e-02 5.047996186966822313e-02 5.820452891759261838e-02 7.859347583001952131e-02 9.782484266503374548e-02 1.056900995552718520e-01 9.876395757005171361e-02 8.570008345239316094e-02 9.357531263027056567e-02 1.340166116614281422e-01 1.839108211149470540e-01 2.220450840906549317e-01 2.361344081201679768e-01 2.220450840906549317e-01 1.839108211149470817e-01 1.340166116614280867e-01 9.357531263027056567e-02 8.570008345239313319e-02 9.876395757005169973e-02 1.056900995552718658e-01 9.782484266503378711e-02 7.859347583001952131e-02 5.820452891759267389e-02 5.047996186966823701e-02 5.727076661642950539e-02 6.547557442583502862e-02 6.725256400910024912e-02 6.140811966035968766e-02 4.977100050903351947e-02 3.523718050263465601e-02 2.067320311465612598e-02 8.370186691600700266e-03 2.721929796223405019e-03 7.244083255834189890e-03 9.681381674397767853e-03 1.019233980561111939e-02 1.004004871300135521e-02 1.045154962860339078e-02 1.208929233375226169e-02 1.501776624107491707e-02 1.915840488361701677e-02 2.442594767879726486e-02 3.061155435160419977e-02 3.734248552267526583e-02 4.414294350627584462e-02 5.052120993557068090e-02 5.604112443955839434e-02 6.036777988959974445e-02 6.328928788839745245e-02 6.471948942162404628e-02 6.468691050539469856e-02 6.331492827221489594e-02 6.079743333564818081e-02 5.737339637825888267e-02 5.330278965149481962e-02 4.884538492558231082e-02 4.424313810096527910e-02 3.970625731667380004e-02 3.540272472347220922e-02 3.145109997049355677e-02 2.791690927272020076e-02 2.481359939402045731e-02 2.210928038899092826e-02
1.824032215645517846e-02 2.090059195765308839e-02 2.395316411881395768e-02 2.746438523820757607e-02 3.146820808005141440e-02 3.595181692560425052e-02 4.084725257351826122e-02 4.602869662692598424e-02 5.131441003872314749e-02 5.647267518894370786e-02 6.123173982526980419e-02 6.529416681918182030e-02 6.835598427895894780e-02 7.013063734132063409e-02 7.037705040698584436e-02 6.893020958025163070e-02 6.573169006060339270e-02 6.085667197263554956e-02 5.453351897535417547e-02 4.715240826839336985e-02 3.926134924478162647e-02 3.155076486040868378e-02 2.482364714035707742e-02 1.989952857534628763e-02 1.727881348046883536e-02 1.662318814884665430e-02 1.689179394534904080e-02 1.706572672169188315e-02 1.639156065884233085e-02 1.434572733780048112e-02 1.122509101747875236e-02 1.100208392966548453e-02 1.896462572580049147e-02 3.196625010272954176e-02 4.632798609908542892e-02 5.894077198438168325e-02 6.680358482881927629e-02 6.788932667820898881e-02 6.301282461246231203e-02 5.873480373013239414e-02 6.583710820073661318e-02 8.441044160750503511e-02 1.028497227523552104e-01 1.108314124745390095e-01 1.051352635786512724e-01 9.656840040199878017e-02 1.128254902388941827e-01 1.606952192951102698e-01 2.166263727662590399e-01 2.590389148403592912e-01 2.746927666728944950e-01 2.590389148403592356e-01 2.166263727662589567e-01 1.606952192951102976e-01 1.128254902388941411e-01 9.656840040199873854e-02 1.051352635786513001e-01 1.108314124745389678e-01 1.028497227523552521e-01 8.441044160750500736e-02 6.583710820073652992e-02 5.873480373013240802e-02 6.301282461246225652e-02 6.788932667820901656e-02 6.680358482881924853e-02 5.894077198438167631e-02 4.632798609908542892e-02 3.196625010272948625e-02 1.896462572580052616e-02 1.100208392966548106e-02 1.122509101747874195e-02 1.434572733780052102e-02 1.639156065884234820e-02 1.706572672169189356e-02 1.689179394534901651e-02 1.662318814884664389e-02 1.727881348046884577e-02 1.989952857534629804e-02 2.482364714035706008e-02 3.155076486040873235e-02 3.926134924478163341e-02 4.715240826839336985e-02 5.453351897535419629e-02 6.085667197263549405e-02 6.573169006060339270e-02 6.893020958025164457e-02 7.037705040698588599e-02 7.013063734132062021e-02 6.835598427895893392e-02 6.529416681918183418e-02 6.123173982526979725e-02 5.647267518894370786e-02 5.131441003872314749e-02 4.602869662692598424e-02 4.084725257351826122e-02 3.595181692560425746e-02 3.146820808005142828e-02 2.746438523820758648e-02 2.395316411881394728e-02 2.090059195765307798e-02 1.824032215645518887e-02
1.356477685013275300e-02 1.612978971382274945e-02 1.910193716094156502e-02 2.254902224546538256e-02 2.653134374547767155e-02 3.107963065742427172e-02 3.617845204714499607e-02 4.175553774617427744e-02 4.767648908872204605e-02 5.374420627817742824e-02 5.970284136450087348e-02 6.524666267025439059e-02 7.003452130337838033e-02 7.371052669713983041e-02 7.593108036978431230e-02 7.639764540334630094e-02 7.489364178487763202e-02 7.132283812288092717e-02 6.574592236988588412e-02 5.841231257761050205e-02 4.978722243541770787e-02 4.058237015171084483e-02 3.181349110800625601e-02 2.488366910331780285e-02 2.134058004744650641e-02 2.146901401078694926e-02 2.349317484530082448e-02 2.541483767171059602e-02 2.607912664676096531e-02 2.497648447792901252e-02 2.219673443318377626e-02 1.921937178967607351e-02 2.031546032675303134e-02 2.854595007393753020e-02 4.096877926885482413e-02 5.348340578118603722e-02 6.271704956091918304e-02 6.652162385157377178e-02 6.557642911783632955e-02 6.552858052372705078e-02 7.452724993213137583e-02 9.226167860111068875e-02 1.090240775848805022e-01 1.152640591021900085e-01 1.088474697557859638e-01 1.045972203333964817e-01 1.324351531917973557e-01 1.922376120175084968e-01 2.577739552507907761e-01 3.066418436890014920e-01 3.245932145515516010e-01 3.066418436890013255e-01 2.577739552507907761e-01 1.922376120175084968e-01 1.324351531917973834e-01 1.045972203333964817e-01 1.088474697557860471e-01 1.152640591021899252e-01 1.090240775848805160e-01 9.226167860111056385e-02 7.452724993213132032e-02 6.552858052372706466e-02 6.557642911783634343e-02 6.652162385157374402e-02 6.271704956091915528e-02 5.348340578118609273e-02 4.096877926885479637e-02 2.854595007393755102e-02 2.031546032675304175e-02 1.921937178967609086e-02 2.219673443318372422e-02 2.497648447792896742e-02 2.607912664676092021e-02 2.541483767171061336e-02 2.349317484530076897e-02 2.146901401078693192e-02 2.134058004744649947e-02 2.488366910331777856e-02 3.181349110800627683e-02 4.058237015171083789e-02 4.978722243541769399e-02 5.841231257761048817e-02 6.574592236988585636e-02 7.132283812288089941e-02 7.489364178487761814e-02 7.639764540334625931e-02 7.593108036978429842e-02 7.371052669713983041e-02 7.003452130337838033e-02 6.524666267025441835e-02 5.970284136450088736e-02 5.374420627817742824e-02 4.767648908872205299e-02 4.175553774617428437e-02 3.617845204714499607e-02 3.107963065742428907e-02 2.653134374547766461e-02 2.254902224546539644e-02 1.910193716094155808e-02 1.612978971382273904e-02 1.356477685013276167e-02
8.503048215853632741e-03 1.058856783581130570e-02 1.330288560548839767e-02 1.659826056470945291e-02 2.049211913135116220e-02 2.501925605843188100e-02 3.019760110613221166e-02 3.600479432556902282e-02 4.236251408389071771e-02 4.912682456540853199e-02 5.608382246756780931e-02 6.295068934342892830e-02 6.938285531874412160e-02 7.498825061824559990e-02 7.934951108705731726e-02 8.205450795629691541e-02 8.273472871086182123e-02 8.110996086679542194e-02 7.703670944309376489e-02 7.055747996509618980e-02 6.195009309140089154e-02 5.178475160925585102e-02 4.102247850917038058e-02 3.124334819648392353e-02 2.496442451918712974e-02 2.445350032713096769e-02 2.825495983163774094e-02 3.286686686097645138e-02 3.607076048082738517e-02 3.688116667718904090e-02 3.506053461813104372e-02 3.118039080111426747e-02 2.734690643636238441e-02 2.775889372619864265e-02 3.473787573640808868e-02 4.508304224668760463e-02 5.450424117361325760e-02 6.052108623676562271e-02 6.386106786884483688e-02 6.947556881614030955e-02 8.267329984927973552e-02 1.012741086285663394e-01 1.163361985825946826e-01 1.191863239729207130e-01 1.094135317226143794e-01 1.083814391547647249e-01 1.503358074014135015e-01 2.257374697401111907e-01 3.040946252953763973e-01 3.615336363560611166e-01 3.825180373160738667e-01 3.615336363560611166e-01 3.040946252953763973e-01 2.257374697401111907e-01 1.503358074014134182e-01 1.083814391547648220e-01 1.094135317226142962e-01 1.191863239729207685e-01 1.163361985825947381e-01 1.012741086285663256e-01 8.267329984927979103e-02 6.947556881614029567e-02 6.386106786884487851e-02 6.052108623676564353e-02 5.450424117361323678e-02 4.508304224668761157e-02 3.473787573640806092e-02 2.775889372619865306e-02 2.734690643636238441e-02 3.118039080111430217e-02 3.506053461813106453e-02 3.688116667718904090e-02 3.607076048082733660e-02 3.286686686097643056e-02 2.825495983163775482e-02 2.445350032713099198e-02 2.496442451918714014e-02 3.124334819648392006e-02 4.102247850917034588e-02 5.178475160925583021e-02 6.195009309140087073e-02 7.055747996509618980e-02 7.703670944309377877e-02 8.110996086679544970e-02 8.273472871086183511e-02 8.205450795629691541e-02 7.934951108705731726e-02 7.498825061824558602e-02 6.938285531874412160e-02 6.295068934342892830e-02 5.608382246756781625e-02 4.912682456540852505e-02 4.236251408389071771e-02 3.600479432556901588e-02 3.019760110613219431e-02 2.501925605843189834e-02 2.049211913135116220e-02 1.659826056470944944e-02 1.330288560548839941e-02 1.058856783581132305e-02 8.503048215853648353e-03
6.481838974632808670e-03 5.912642821467094072e-03 7.057088446305014202e-03 9.664444168564861187e-03 1.326928119086883545e-02 1.767500887518208899e-02 2.283588584016375128e-02 2.874076770975840869e-02 3.535675739793247424e-02 4.259956552075460506e-02 5.031608890289208241e-02 5.827473776975766739e-02 6.616271960330774582e-02 7.359094629921632269e-02 8.010778289630962612e-02 8.522284486607903387e-02 8.844156148897509839e-02 8.931031315241158564e-02 8.747078106141575882e-02 8.272116685129193847e-02 7.508233664071302382e-02 6.487208838894946428e-02 5.281136760314243672e-02 4.025789984741268840e-02 2.983535234416281878e-02 2.598001314849300580e-02 3.029219715190917955e-02 3.795817286332314050e-02 4.474158611951090103e-02 4.867285170397189081e-02 4.896791458995248397e-02 4.564151681270475075e-02 3.964351599031346735e-02 3.342152708515638143e-02 3.115159323678923578e-02 3.516666100392776273e-02 4.243216104199904609e-02 4.960493660803491633e-02 5.726932768777671240e-02 6.954363621156828268e-02 8.860868957974955828e-02 1.098656471840665089e-01 1.240808007844179106e-01 1.227131648557081706e-01 1.066746798672859042e-01 1.065416204003902939e-01 1.642731187153178563e-01 2.576681112521808092e-01 3.510901128851542929e-01 4.186799493636821912e-01 4.432647807460870504e-01 4.186799493636821912e-01 3.510901128851542374e-01 2.576681112521808092e-01 1.642731187153179673e-01 1.065416204003902245e-01 1.066746798672858071e-01 1.227131648557081151e-01 1.240808007844179522e-01 1.098656471840665089e-01 8.860868957974951665e-02 6.954363621156831043e-02 5.726932768777667077e-02 4.960493660803493715e-02 4.243216104199901834e-02 3.516666100392781130e-02 3.115159323678924966e-02 3.342152708515636755e-02 3.964351599031347428e-02 4.564151681270474381e-02 4.896791458995248397e-02 4.867285170397192551e-02 4.474158611951090797e-02 3.795817286332309193e-02 3.029219715190926629e-02 2.598001314849299540e-02 2.983535234416278409e-02 4.025789984741272309e-02 5.281136760314244366e-02 6.487208838894950591e-02 7.508233664071302382e-02 8.272116685129196623e-02 8.747078106141577269e-02 8.931031315241155788e-02 8.844156148897511227e-02 8.522284486607903387e-02 8.010778289630961224e-02 7.359094629921630881e-02 6.616271960330773194e-02 5.827473776975770209e-02 5.031608890289209629e-02 4.259956552075459119e-02 3.535675739793248812e-02 2.874076770975839482e-02 2.283588584016377210e-02 1.767500887518208899e-02 1.326928119086883545e-02 9.664444168564828228e-03 7.057088446305026345e-03 5.912642821467093204e-03 6.481838974632816476e-03
1.212094422464351368e-02 9.185606518392619435e-03 6.268873690155266597e-03 4.171612769418274642e-03 5.209729008453415668e-03 8.998308538622545871e-03 1.401661833175912517e-02 1.992182077445716140e-02 2.665518584776701769e-02 3.417848956778247321e-02 4.240706404578281630e-02 5.118152895949006076e-02 6.025244541649678320e-02 6.927365766608063746e-02 7.780469703883340082e-02 8.532386465875134440e-02 9.125377185587855988e-02 9.500063491744339950e-02 9.600761910093162654e-02 9.382123034278901097e-02 8.816884511851207085e-02 7.904700586378057836e-02 6.683090321600400341e-02 5.246193876714799059e-02 3.796305417463538556e-02 2.801055443671422382e-02 2.942674144411260365e-02 3.949752293529231600e-02 5.059010222126210377e-02 5.888643120864386210e-02 6.272776961009816910e-02 6.153096191846975371e-02 5.561391328253410121e-02 4.631738414497454936e-02 3.629641837265191323e-02 2.964261527162524376e-02 2.964063721099750165e-02 3.546780697852471714e-02 4.679862723261409008e-02 6.565894723688647794e-02 9.091741733084920951e-02 1.159590824176258417e-01 1.306852399491016115e-01 1.255732528127912195e-01 1.009908508577726377e-01 9.787174082006905307e-02 1.717562300576325751e-01 2.836893915637623831e-01 3.928467176679937833e-01 4.711731468452522997e-01 4.995889087232064374e-01 4.711731468452522997e-01 3.928467176679937833e-01 2.836893915637621610e-01 1.717562300576325196e-01 9.787174082006902531e-02 1.009908508577725683e-01 1.255732528127911918e-01 1.306852399491018057e-01 1.159590824176259388e-01 9.091741733084922339e-02 6.565894723688645018e-02 4.679862723261409008e-02 3.546780697852478653e-02 2.964063721099751900e-02 2.964261527162525417e-02 3.629641837265189935e-02 4.631738414497453549e-02 5.561391328253411509e-02 6.153096191846980229e-02 6.272776961009811358e-02 5.888643120864385516e-02 5.059010222126215234e-02 3.949752293529233682e-02 2.942674144411259671e-02 2.801055443671419259e-02 3.796305417463538556e-02 5.246193876714799059e-02 6.683090321600404504e-02 7.904700586378056448e-02 8.816884511851209860e-02 9.382123034278902485e-02 9.600761910093164042e-02 9.500063491744339950e-02 9.125377185587855988e-02 8.532386465875135828e-02 7.780469703883338695e-02 6.927365766608062359e-02 6.025244541649678320e-02 5.118152895949006770e-02 4.240706404578282324e-02 3.417848956778244546e-02 2.665518584776702463e-02 1.992182077445717528e-02 1.401661833175912170e-02 8.998308538622544137e-03 5.209729008453427811e-03 4.171612769418272040e-03 6.268873690155263995e-03 9.185606518392605557e-03 1.212094422464351715e-02
2.091516907863521027e-02 1.785912833553458812e-02 1.449168726374613393e-02 1.077108839673063777e-02 6.651791039111538441e-03 2.263706130182702603e-03 3.708006328646904198e-03 9.559639072267676202e-03 1.632228552059277610e-02 2.395814191981631563e-02 3.245758633638651941e-02 4.174815412456679697e-02 5.166796095181905302e-02 6.194861298347917322e-02 7.220556830782322300e-02 8.193802144549769406e-02 9.054115447346526568e-02 9.733358329968190559e-02 1.016022271793502185e-01 1.026656582859661049e-01 9.995548477508950369e-02 9.311446816360659240e-02 8.211329936040434596e-02 6.740860457591385524e-02 5.026673262836239831e-02 3.390777736697896810e-02 2.712836356675621050e-02 3.668875587346767664e-02 5.217709439962375795e-02 6.591706686107819124e-02 7.483893779965163084e-02 7.755922699954038990e-02 7.383251040237963359e-02 6.456003123317582970e-02 5.183705743177538516e-02 3.886518121157858663e-02 2.966171766690392161e-02 2.855574948389624779e-02 3.870382784935144649e-02 6.008338996776024787e-02 8.892147219459350937e-02 1.172607929958471851e-01 1.337313928747970448e-01 1.267842631872458103e-01 9.344612943769735336e-02 8.157466370741162098e-02 1.701048120446187473e-01 2.985138043998575852e-01 4.218328210999252037e-01 5.100060422834875595e-01 5.419705778742393010e-01 5.100060422834874485e-01 4.218328210999252592e-01 2.985138043998575297e-01 1.701048120446186640e-01 8.157466370741170425e-02 9.344612943769725621e-02 1.267842631872458103e-01 1.337313928747970726e-01 1.172607929958471712e-01 8.892147219459352325e-02 6.008338996776022706e-02 3.870382784935141873e-02 2.855574948389622350e-02 2.966171766690395631e-02 3.886518121157861438e-02 5.183705743177540598e-02 6.456003123317589909e-02 7.383251040237964746e-02 7.755922699954038990e-02 7.483893779965160309e-02 6.591706686107810798e-02 5.217709439962374407e-02 3.668875587346767664e-02 2.712836356675620703e-02 3.390777736697894729e-02 5.026673262836234279e-02 6.740860457591388299e-02 8.211329936040434596e-02 9.311446816360664791e-02 9.995548477508947594e-02 1.026656582859661188e-01 1.016022271793502185e-01 9.733358329968190559e-02 9.054115447346527956e-02 8.193802144549769406e-02 7.220556830782327851e-02 6.194861298347916628e-02 5.166796095181903914e-02 4.174815412456676922e-02 3.245758633638651247e-02 2.395814191981630870e-02 1.632228552059278304e-02 9.559639072267655385e-03 3.708006328646892488e-03 2.263706130182696098e-03 6.651791039111538441e-03 1.077108839673064644e-02 1.449168726374613046e-02 1.785912833553456730e-02 2.091516907863519639e-02
3.070046050414536667e-02 2.796522500500111391e-02 2.486784323402242008e-02 2.137544265028636092e-02 1.744164329960410514e-02 1.301005859592194343e-02 8.045390006567362459e-03 2.969282332568886230e-03 5.214784172144788961e-03 1.242717522996843876e-02 2.083455203588582480e-02 3.026734368595386526e-02 4.062763657135539525e-02 5.173551045381000885e-02 6.329307558517753562e-02 7.486674833321051159e-02 8.588226026417765391e-02 9.563487322337103913e-02 1.033184699177511212e-01 1.080768254451858756e-01 1.090790825637414918e-01 1.056196461837420886e-01 9.724175834105908134e-02 8.388932733379536599e-02 6.612823093115195727e-02 4.570024444413438303e-02 2.822741477507587429e-02 2.974333583759347990e-02 4.827539409883325333e-02 6.814034990933079405e-02 8.359557724089881903e-02 9.216517900484809400e-02 9.288756961348428043e-02 8.631011700138055409e-02 7.464570187043738370e-02 6.160574389491868530e-02 5.128247990644592413e-02 4.606994720475048738e-02 4.740715432988463346e-02 5.948261608233872122e-02 8.353815268041785147e-02 1.116223784134187519e-01 1.301524847532775087e-01 1.244974691899936176e-01 8.596137428182926143e-02 5.763676110676529268e-02 1.565944811466630782e-01 2.959706833063730502e-01 4.289626655933080901e-01 5.241537427513200953e-01 5.587050207326297313e-01 5.241537427513203173e-01 4.289626655933080901e-01 2.959706833063727727e-01 1.565944811466630782e-01 5.763676110676514697e-02 8.596137428182938633e-02 1.244974691899937008e-01 1.301524847532774531e-01 1.116223784134188490e-01 8.353815268041783759e-02 5.948261608233874204e-02 4.740715432988465428e-02 4.606994720475044575e-02 5.128247990644591026e-02 6.160574389491869918e-02 7.464570187043739757e-02 8.631011700138059572e-02 9.288756961348433594e-02 9.216517900484809400e-02 8.359557724089881903e-02 6.814034990933078018e-02 4.827539409883326721e-02 2.974333583759352848e-02 2.822741477507585695e-02 4.570024444413439690e-02 6.612823093115190176e-02 8.388932733379542150e-02 9.724175834105908134e-02 1.056196461837420886e-01 1.090790825637415334e-01 1.080768254451859034e-01 1.033184699177511212e-01 9.563487322337102525e-02 8.588226026417765391e-02 7.486674833321051159e-02 6.329307558517753562e-02 5.173551045381002272e-02 4.062763657135540218e-02 3.026734368595388955e-02 2.083455203588581092e-02 1.242717522996842662e-02 5.214784172144795032e-03 2.969282332568873219e-03 8.045390006567365929e-03 1.301005859592193649e-02 1.744164329960411555e-02 2.137544265028636092e-02 2.486784323402241662e-02 2.796522500500111391e-02 3.070046050414537361e-02
4.063021406381414624e-02 3.847269673418039077e-02 3.590940573871251318e-02 3.291398826597313754e-02 2.945233639699054023e-02 2.548320553967229479e-02 2.096765046250787662e-02 1.591001390918958536e-02 1.055697195830891666e-02 6.729721405199331694e-03 9.822422508602997315e-03 1.784972758359183037e-02 2.783276780217066107e-02 3.911367690405394976e-02 5.136576007780878361e-02 6.421425535942185125e-02 7.715036050045288862e-02 8.950493030026422658e-02 1.004508547799437407e-01 1.090318611484437789e-01 1.142205392365457373e-01 1.150082160408368165e-01 1.105272997666812973e-01 1.002051996524404298e-01 8.395574332435427889e-02 6.247258761472207489e-02 3.816954886849013850e-02 2.239770927479135115e-02 3.813424215011244206e-02 6.412399217711257926e-02 8.728597155167762411e-02 1.036231051111647650e-01 1.112375510893757052e-01 1.100742162080037001e-01 1.022644267703038540e-01 9.197858255255439430e-02 8.367122098381862827e-02 7.865437453619245067e-02 7.467364431484374565e-02 7.207921219631356624e-02 7.855048428473394850e-02 9.760319748635341852e-02 1.165782905810688330e-01 1.162455677235483403e-01 8.104260365781744413e-02 2.802795652584986336e-02 1.287041568480287446e-01 2.694672120455109399e-01 4.043579899065002925e-01 5.015630172203523474e-01 5.369756061627468657e-01 5.015630172203524584e-01 4.043579899065003480e-01 2.694672120455109954e-01 1.287041568480287723e-01 2.802795652584978703e-02 8.104260365781729147e-02 1.162455677235483542e-01 1.165782905810689163e-01 9.760319748635341852e-02 7.855048428473390687e-02 7.207921219631355236e-02 7.467364431484378728e-02 7.865437453619247843e-02 8.367122098381862827e-02 9.197858255255438042e-02 1.022644267703038817e-01 1.100742162080036585e-01 1.112375510893756914e-01 1.036231051111647788e-01 8.728597155167759636e-02 6.412399217711255150e-02 3.813424215011241430e-02 2.239770927479131993e-02 3.816954886849014544e-02 6.247258761472207489e-02 8.395574332435423726e-02 1.002051996524404714e-01 1.105272997666812973e-01 1.150082160408368026e-01 1.142205392365457095e-01 1.090318611484437927e-01 1.004508547799437129e-01 8.950493030026421271e-02 7.715036050045290250e-02 6.421425535942183738e-02 5.136576007780879749e-02 3.911367690405395670e-02 2.783276780217068536e-02 1.784972758359184078e-02 9.822422508603002519e-03 6.729721405199332561e-03 1.055697195830890625e-02 1.591001390918958189e-02 2.096765046250786968e-02 2.548320553967229826e-02 2.945233639699054370e-02 3.291398826597313754e-02 3.590940573871252012e-02 3.847269673418037689e-02 4.063021406381414624e-02
4.998474356519141265e-02 4.862873660187757435e-02 4.683491866741616716e-02 4.457332389126699573e-02 4.180985337223306481e-02 3.850499525396278849e-02 3.461525296002866681e-02 3.010248402454812622e-02 2.496626309448471068e-02 1.935457839880978803e-02 1.400195419445679143e-02 1.173361814439577433e-02 1.627221961756915997e-02 2.561189109803060221e-02 3.735351428836997112e-02 5.056110963199939717e-02 6.463623841633110712e-02 7.893369433377725453e-02 9.265282302911641288e-02 1.048133251838351820e-01 1.142775498688728963e-01 1.198142423140417523e-01 1.202048957868160767e-01 1.143926136173121361e-01 1.016703476316164756e-01 8.191005373267212786e-02 5.590825861525504370e-02 2.693324418956645483e-02 2.211710128489446578e-02 5.291581475035135596e-02 8.451572089560602241e-02 1.102979184825363668e-01 1.272811735946146328e-01 1.344364491596783118e-01 1.331976620664959143e-01 1.274537019849255604e-01 1.217252369053547917e-01 1.173560121772651982e-01 1.107289991542679264e-01 9.752339078851318677e-02 8.063945442231142124e-02 7.568772119382598251e-02 8.985373492493585468e-02 1.000264476309528083e-01 8.093506671008861286e-02 1.921904162511936520e-02 8.448680662987685663e-02 2.134904380853277217e-01 3.400845972629192304e-01 4.327621795397940119e-01 4.667768550900150970e-01 4.327621795397939564e-01 3.400845972629192859e-01 2.134904380853277217e-01 8.448680662987689827e-02 1.921904162511941377e-02 8.093506671008871001e-02 1.000264476309527528e-01 8.985373492493588243e-02 7.568772119382595476e-02 8.063945442231139349e-02 9.752339078851308962e-02 1.107289991542679125e-01 1.173560121772652398e-01 1.217252369053547778e-01 1.274537019849256159e-01 1.331976620664958866e-01 1.344364491596782840e-01 1.272811735946146605e-01 1.102979184825362696e-01 8.451572089560609180e-02 5.291581475035133514e-02 2.211710128489450047e-02 2.693324418956646524e-02 5.590825861525507146e-02 8.191005373267210010e-02 1.016703476316164478e-01 1.143926136173121361e-01 1.202048957868160767e-01 1.198142423140417384e-01 1.142775498688728686e-01 1.048133251838351959e-01 9.265282302911645451e-02 7.893369433377722677e-02 6.463623841633106548e-02 5.056110963199939023e-02 3.735351428836998500e-02 2.561189109803060915e-02 1.627221961756914609e-02 1.173361814439578474e-02 1.400195419445677408e-02 1.935457839880980538e-02 2.496626309448471068e-02 3.010248402454813316e-02 3.461525296002866681e-02 3.850499525396278849e-02 4.180985337223306481e-02 4.457332389126700267e-02 4.683491866741616716e-02 4.862873660187757435e-02 4.998474356519142653e-02
5.805369455822306790e-02 5.767786665913807176e-02 5.685774202959007623e-02 5.555327726728540721e-02 5.372235261990061100e-02 5.131932695012170892e-02 4.829409893156954431e-02 4.459342307095255642e-02 4.016851117696312867e-02 3.499898472147968537e-02 2.916250072683330974e-02 2.305051409781775848e-02 1.806274273372836248e-02 1.771477647347839690e-02 2.430929529596215222e-02 3.556191773837961978e-02 4.932984444564698923e-02 6.447184563566800419e-02 8.008146017414950746e-02 9.516520684088505821e-02 1.085472082348807460e-01 1.188702743165637593e-01 1.246616079858691301e-01 1.244571638968895860e-01 1.169813643954390331e-01 1.013731506628665624e-01 7.744310179056594634e-02 4.598128460385605965e-02 1.094503550823640314e-02 3.448198220434432054e-02 7.474051734955221293e-02 1.110871932821152069e-01 1.396193777389653223e-01 1.580026181780525840e-01 1.662113186343280868e-01 1.668288652974436181e-01 1.637448391459947195e-01 1.588342868268662889e-01 1.491591389099305720e-01 1.286499781759515015e-01 9.387958745803079430e-02 5.285242652357212412e-02 4.805352978859198793e-02 7.821146235996125073e-02 8.698414268406760852e-02 5.392662398519582762e-02 2.367916869637899310e-02 1.309792138819750595e-01 2.421554042350252678e-01 3.257803063106497476e-01 3.568359870600432138e-01 3.257803063106498032e-01 2.421554042350252123e-01 1.309792138819751983e-01 2.367916869637900351e-02 5.392662398519580680e-02 8.698414268406769179e-02 7.821146235996127849e-02 4.805352978859201568e-02 5.285242652357218657e-02 9.387958745803078042e-02 1.286499781759515015e-01 1.491591389099305165e-01 1.588342868268662889e-01 1.637448391459947195e-01 1.668288652974436737e-01 1.662113186343280868e-01 1.580026181780525840e-01 1.396193777389653501e-01 1.110871932821151653e-01 7.474051734955219906e-02 3.448198220434427891e-02 1.094503550823635631e-02 4.598128460385605271e-02 7.744310179056594634e-02 1.013731506628665763e-01 1.169813643954390470e-01 1.244571638968895722e-01 1.246616079858691301e-01 1.188702743165637316e-01 1.085472082348806766e-01 9.516520684088508597e-02 8.008146017414950746e-02 6.447184563566800419e-02 4.932984444564701698e-02 3.556191773837961978e-02 2.430929529596216956e-02 1.771477647347838302e-02 1.806274273372839023e-02 2.305051409781773072e-02 2.916250072683328892e-02 3.499898472147965761e-02 4.016851117696314255e-02 4.459342307095257030e-02 4.829409893156955125e-02 5.131932695012171586e-02 5.372235261990062488e-02 5.555327726728542109e-02 5.685774202959011092e-02 5.767786665913805094e-02 5.805369455822306790e-02
6.417080438036135148e-02 6.488058890577028115e-02 6.517497927142923420e-02 6.500118950495493986e-02 6.430462386780570749e-02 6.302798515502190668e-02 6.111012593320125363e-02 5.848521592328701640e-02 5.508361712945970823e-02 5.083755739743259922e-02 4.569865150651870878e-02 3.968514363711336812e-02 3.301108729155295685e-02 2.646208559428714358e-02 2.234725158815283053e-02 2.460273034310553678e-02 3.394831746633190928e-02 4.765092028463017299e-02 6.361573961835180480e-02 8.046158709590239821e-02 9.690664593979075869e-02 1.115229997381632365e-01 1.226882300901584316e-01 1.286452706559941817e-01 1.276463614111793543e-01 1.181714449578191994e-01 9.920610406846297469e-02 7.055302953783261499e-02 3.319238157294912561e-02 1.251107927760354913e-02 5.939191849681809549e-02 1.061300705048789650e-01 1.474958732039125253e-01 1.795366022069428136e-01 2.000220881699079911e-01 2.090993567155261246e-01 2.088684841807716408e-01 2.013366246514368407e-01 1.857278284184923633e-01 1.579804261107446151e-01 1.140642269652955149e-01 5.533253882110863997e-02 1.970004020790893512e-02 7.189518893051084769e-02 1.006964559474620990e-01 8.990707100213758685e-02 5.712417404925104053e-02 1.051884261032380030e-01 2.012068514201693359e-01 2.790768639942418083e-01 3.085585855391490551e-01 2.790768639942418639e-01 2.012068514201694192e-01 1.051884261032379059e-01 5.712417404925101971e-02 8.990707100213758685e-02 1.006964559474620158e-01 7.189518893051079218e-02 1.970004020790880328e-02 5.533253882110859140e-02 1.140642269652954732e-01 1.579804261107444763e-01 1.857278284184924189e-01 2.013366246514368685e-01 2.088684841807717518e-01 2.090993567155262634e-01 2.000220881699080466e-01 1.795366022069427858e-01 1.474958732039125808e-01 1.061300705048789234e-01 5.939191849681811630e-02 1.251107927760358209e-02 3.319238157294908398e-02 7.055302953783258724e-02 9.920610406846297469e-02 1.181714449578191717e-01 1.276463614111793821e-01 1.286452706559941817e-01 1.226882300901584039e-01 1.115229997381632226e-01 9.690664593979074481e-02 8.046158709590243985e-02 6.361573961835179092e-02 4.765092028463021462e-02 3.394831746633191621e-02 2.460273034310548820e-02 2.234725158815282706e-02 2.646208559428713664e-02 3.301108729155298460e-02 3.968514363711336812e-02 4.569865150651870184e-02 5.083755739743261309e-02 5.508361712945972904e-02 5.848521592328702334e-02 6.111012593320128833e-02 6.302798515502193444e-02 6.430462386780567974e-02 6.500118950495495374e-02 6.517497927142923420e-02 6.488058890577026727e-02 6.417080438036137924e-02
6.778326485195784734e-02 6.958539318289241882e-02 7.104015703913130197e-02 7.208295990461459357e-02 7.264601626251433741e-02 7.265806033448653223e-02 7.204367811781553499e-02 7.072234708214256149e-02 6.860759647203194811e-02 6.560735821186927663e-02 6.162788309196552683e-02 5.658638649896306078e-02 5.044443708906495849e-02 4.329380469432721895e-02 3.558974042365899149e-02 2.880241857493317029e-02 2.655355372970852681e-02 3.256252009420994298e-02 4.542420142054658799e-02 6.195253385958818249e-02 7.998942941872670687e-02 9.783068552212331737e-02 1.137271655519561109e-01 1.257399924202819430e-01 1.317830506687230618e-01 1.297930103044536432e-01 1.180132302706267816e-01 9.540742230507578969e-02 6.242818008348079151e-02 2.639162800209738508e-02 4.530447077987357490e-02 9.788954278258205077e-02 1.513514400944918903e-01 1.982010956543771851e-01 2.331971004110442447e-01 2.529686310806670835e-01 2.563701168037558209e-01 2.441182954819696160e-01 2.177506448796914795e-01 1.791016442773455952e-01 1.325225467868089979e-01 9.296552384788964174e-02 9.026838872596647245e-02 1.142047636488263129e-01 1.251818651382311243e-01 1.188882895642642545e-01 1.502757125703352570e-01 2.525349392427064799e-01 3.770459195315105649e-01 4.743823570270409018e-01 5.109236208266767498e-01 4.743823570270407353e-01 3.770459195315105649e-01 2.525349392427065909e-01 1.502757125703351737e-01 1.188882895642641158e-01 1.251818651382311243e-01 1.142047636488262852e-01 9.026838872596647245e-02 9.296552384788971113e-02 1.325225467868090257e-01 1.791016442773455952e-01 2.177506448796914240e-01 2.441182954819695883e-01 2.563701168037558209e-01 2.529686310806671390e-01 2.331971004110443002e-01 1.982010956543771574e-01 1.513514400944918625e-01 9.788954278258196751e-02 4.530447077987356796e-02 2.639162800209739201e-02 6.242818008348082620e-02 9.540742230507577581e-02 1.180132302706267816e-01 1.297930103044536432e-01 1.317830506687230618e-01 1.257399924202819708e-01 1.137271655519561248e-01 9.783068552212330349e-02 7.998942941872674850e-02 6.195253385958823106e-02 4.542420142054658799e-02 3.256252009420994992e-02 2.655355372970856151e-02 2.880241857493316682e-02 3.558974042365899842e-02 4.329380469432721895e-02 5.044443708906498625e-02 5.658638649896305384e-02 6.162788309196552683e-02 6.560735821186927663e-02 6.860759647203190648e-02 7.072234708214258925e-02 7.204367811781554887e-02 7.265806033448653223e-02 7.264601626251430966e-02 7.208295990461459357e-02 7.104015703913127422e-02 6.958539318289241882e-02 6.778326485195783346e-02
6.853143248422929878e-02 7.131651918777455468e-02 7.385885161557441403e-02 7.608588904205636216e-02 7.791940358825415192e-02 7.927549523876582793e-02 8.006437665951086913e-02 8.018983696039287679e-02 7.954839644006587995e-02 7.802841759130960120e-02 7.550996086267963703e-02 7.186719900606863831e-02 6.697728141967281001e-02 6.074425594535633188e-02 5.315929725082096241e-02 4.445839586298097612e-02 3.557355858179533231e-02 2.934241775282630735e-02 3.111335048903981007e-02 4.243933475375646913e-02 5.941292580272190815e-02 7.872119048841405564e-02 9.807614503021570840e-02 1.153392161960492407e-01 1.282089846977738368e-01 1.342381427099899605e-01 1.310587567004289911e-01 1.168311125694843633e-01 9.117422504635604164e-02 5.863427962131004256e-02 4.882422465456217470e-02 9.223593895082680960e-02 1.532330748753774619e-01 2.137631539739935915e-01 2.641383787945212336e-01 2.965149717184766831e-01 3.050848645248833146e-01 2.871800575217084983e-01 2.447784284225885121e-01 1.875629202688127439e-01 1.408968405835258619e-01 1.425815644750750844e-01 1.769719934383135462e-01 1.925117222970426922e-01 1.637628385912165696e-01 1.355759266891031212e-01 2.532766740146062401e-01 4.642073228163846044e-01 6.789684593131196655e-01 8.368407197492852001e-01 8.947838601295495797e-01 8.368407197492853111e-01 6.789684593131198875e-01 4.642073228163846044e-01 2.532766740146063511e-01 1.355759266891032322e-01 1.637628385912164863e-01 1.925117222970426367e-01 1.769719934383134907e-01 1.425815644750750288e-01 1.408968405835259452e-01 1.875629202688126607e-01 2.447784284225885121e-01 2.871800575217085538e-01 3.050848645248833702e-01 2.965149717184766831e-01 2.641383787945212891e-01 2.137631539739935915e-01 1.532330748753774619e-01 9.223593895082683736e-02 4.882422465456218164e-02 5.863427962131002869e-02 9.117422504635600000e-02 1.168311125694843217e-01 1.310587567004289911e-01 1.342381427099899605e-01 1.282089846977738368e-01 1.153392161960492823e-01 9.807614503021572228e-02 7.872119048841404176e-02 5.941292580272190815e-02 4.243933475375644138e-02 3.111335048903982395e-02 2.934241775282630388e-02 3.557355858179532537e-02 4.445839586298100388e-02 5.315929725082099017e-02 6.074425594535635270e-02 6.697728141967279614e-02 7.186719900606862443e-02 7.550996086267962315e-02 7.802841759130960120e-02 7.954839644006589383e-02 8.018983696039287679e-02 8.006437665951085525e-02 7.927549523876582793e-02 7.791940358825415192e-02 7.608588904205633441e-02 7.385885161557444178e-02 7.131651918777458243e-02 6.853143248422931266e-02
6.633115373303244411e-02 6.986592287421516945e-02 7.329129799978863213e-02 7.653252105880076206e-02 7.950624058122505999e-02 8.212044493715058013e-02 8.427436092825947578e-02 8.585821563720812122e-02 8.675275709779615985e-02 8.682848879806802367e-02 8.594475523769987135e-02 8.394922180371690301e-02 8.067910231324260106e-02 7.596708643465911737e-02 6.965834375208250495e-02 6.165364240125979084e-02 5.202055923575928109e-02 4.131538167344378509e-02 3.163481325729469024e-02 2.889852053114904534e-02 3.843844829986440420e-02 5.612927383646658386e-02 7.700154842998595262e-02 9.805784876357469260e-02 1.167476457084718894e-01 1.303974249749721426e-01 1.362252390490510112e-01 1.317217796049517664e-01 1.155800589742167761e-01 9.037043483266084254e-02 7.246165216014055499e-02 9.657139207762308053e-02 1.564133189289693138e-01 2.265453885395341260e-01 2.910780452117728290e-01 3.369686946782262660e-01 3.527634552205750618e-01 3.304445199719732718e-01 2.690510742832026292e-01 1.829546089244672435e-01 1.330455440703134096e-01 1.919162797187692893e-01 2.688900027369505175e-01 2.875096143115163927e-01 2.166313840008501079e-01 1.363649195975578099e-01 3.577524714106249948e-01 6.997453384785373709e-01 1.032121737464777533e+00 1.272139606749373097e+00 1.359604301006159366e+00 1.272139606749373320e+00 1.032121737464777533e+00 6.997453384785375929e-01 3.577524714106250503e-01 1.363649195975578376e-01 2.166313840008500802e-01 2.875096143115163372e-01 2.688900027369505175e-01 1.919162797187692338e-01 1.330455440703134373e-01 1.829546089244672158e-01 2.690510742832025182e-01 3.304445199719733273e-01 3.527634552205749507e-01 3.369686946782263770e-01 2.910780452117728845e-01 2.265453885395340705e-01 1.564133189289693138e-01 9.657139207762306665e-02 7.246165216014044397e-02 9.037043483266085642e-02 1.155800589742167622e-01 1.317217796049517109e-01 1.362252390490509835e-01 1.303974249749721148e-01 1.167476457084718339e-01 9.805784876357476199e-02 7.700154842998596649e-02 5.612927383646660467e-02 3.843844829986439726e-02 2.889852053114903493e-02 3.163481325729469024e-02 4.131538167344379897e-02 5.202055923575928109e-02 6.165364240125977696e-02 6.965834375208250495e-02 7.596708643465913124e-02 8.067910231324258719e-02 8.394922180371693077e-02 8.594475523769987135e-02 8.682848879806803755e-02 8.675275709779615985e-02 8.585821563720812122e-02 8.427436092825948966e-02 8.212044493715058013e-02 7.950624058122505999e-02 7.653252105880076206e-02 7.329129799978865989e-02 6.986592287421515557e-02 6.633115373303244411e-02
6.146055112011109683e-02 6.538799755339962105e-02 6.935699151048665967e-02 7.329697951145114354e-02 7.712612923500319906e-02 8.075089180946852518e-02 8.406564609585769066e-02 8.695238867247746806e-02 8.928039722869751671e-02 9.090577165677667104e-02 9.167077618139680972e-02 9.140301996371300031e-02 8.991480998995776686e-02 8.700363518427182974e-02 8.245597454952312277e-02 7.605915230223188328e-02 6.763200271377074746e-02 5.710351483717077126e-02 4.474245172305660323e-02 3.201512946580003377e-02 2.494724017170204047e-02 3.340735451088090030e-02 5.272518223978397284e-02 7.559096757873014216e-02 9.842798916594892866e-02 1.183812694712831071e-01 1.324906978848943151e-01 1.378292623634735092e-01 1.323081987989420671e-01 1.168442583725344264e-01 1.014273804464254497e-01 1.123532125039729268e-01 1.635060488161157732e-01 2.369184783814030637e-01 3.120319200584313335e-01 3.706712923480005584e-01 3.955770350593869611e-01 3.723835888857623955e-01 2.942641511035505308e-01 1.719689643878102581e-01 1.066543283363436539e-01 2.341176393389436394e-01 3.559444065524762779e-01 3.852068587750923090e-01 2.790805426857641547e-01 1.205991531446305720e-01 4.522155502305209573e-01 9.300459677396951674e-01 1.387983393462679071e+00 1.717341491040142554e+00 1.837189165638731358e+00 1.717341491040142554e+00 1.387983393462679071e+00 9.300459677396951674e-01 4.522155502305209573e-01 1.205991531446307663e-01 2.790805426857643212e-01 3.852068587750921980e-01 3.559444065524761669e-01 2.341176393389436117e-01 1.066543283363436539e-01 1.719689643878103413e-01 2.942641511035505864e-01 3.723835888857623955e-01 3.955770350593869611e-01 3.706712923480006694e-01 3.120319200584314445e-01 2.369184783814031470e-01 1.635060488161158010e-01 1.123532125039729268e-01 1.014273804464254636e-01 1.168442583725344264e-01 1.323081987989420671e-01 1.378292623634734815e-01 1.324906978848943151e-01 1.183812694712830654e-01 9.842798916594895642e-02 7.559096757873014216e-02 5.272518223978398672e-02 3.340735451088092112e-02 2.494724017170200231e-02 3.201512946580004765e-02 4.474245172305659629e-02 5.710351483717077126e-02 6.763200271377071970e-02 7.605915230223191104e-02 8.245597454952312277e-02 8.700363518427184362e-02 8.991480998995776686e-02 9.140301996371300031e-02 9.167077618139682360e-02 9.090577165677669880e-02 8.928039722869751671e-02 8.695238867247746806e-02 8.406564609585770453e-02 8.075089180946852518e-02 7.712612923500319906e-02 7.329697951145115742e-02 6.935699151048665967e-02 6.538799755339957942e-02 6.146055112011109683e-02
5.466714513811474913e-02 5.851021845003974431e-02 6.255034940715677172e-02 6.672797674850601546e-02 7.096988718136490459e-02 7.518841485279355308e-02 7.928068567122387167e-02 8.312795342441819946e-02 8.659505096375301469e-02 8.952994360353845604e-02 9.176333415164163176e-02 9.310825265766803360e-02 9.335961232734904525e-02 9.229390020114161541e-02 8.966961771730838637e-02 8.522999703200667687e-02 7.871132473540627672e-02 6.986419641850495632e-02 5.850658510035647991e-02 4.467654601905273609e-02 2.927133675345031105e-02 1.836685115449223499e-02 2.833504040686460682e-02 5.059017571025017923e-02 7.552316864805902474e-02 9.971655861497528972e-02 1.202765313397532454e-01 1.342036672936208763e-01 1.389569039793469574e-01 1.341952931751673461e-01 1.259956681375200283e-01 1.327546956121201382e-01 1.739046667539266844e-01 2.444101052213492886e-01 3.247216187449017410e-01 3.933062835451467953e-01 4.281082573206022590e-01 4.088369920976016036e-01 3.220880450044321663e-01 1.693387536401914917e-01 6.612141703522748937e-02 2.640519931659184860e-01 4.262640373606517152e-01 4.708109372585575492e-01 3.418245831202578189e-01 9.218795977879731818e-02 5.225109845068246495e-01 1.120548338906639962e+00 1.692254549958837506e+00 2.103756601256553616e+00 2.253582843747090614e+00 2.103756601256553171e+00 1.692254549958837506e+00 1.120548338906640184e+00 5.225109845068245384e-01 9.218795977879724879e-02 3.418245831202578189e-01 4.708109372585575492e-01 4.262640373606517152e-01 2.640519931659183750e-01 6.612141703522747549e-02 1.693387536401915194e-01 3.220880450044322219e-01 4.088369920976016036e-01 4.281082573206023700e-01 3.933062835451468509e-01 3.247216187449015745e-01 2.444101052213492331e-01 1.739046667539267677e-01 1.327546956121201660e-01 1.259956681375199727e-01 1.341952931751673739e-01 1.389569039793469574e-01 1.342036672936207931e-01 1.202765313397532176e-01 9.971655861497533135e-02 7.552316864805898311e-02 5.059017571025019311e-02 2.833504040686456518e-02 1.836685115449220723e-02 2.927133675345028330e-02 4.467654601905277079e-02 5.850658510035649379e-02 6.986419641850495632e-02 7.871132473540626284e-02 8.522999703200669075e-02 8.966961771730835862e-02 9.229390020114165705e-02 9.335961232734904525e-02 9.310825265766808911e-02 9.176333415164159013e-02 8.952994360353845604e-02 8.659505096375301469e-02 8.312795342441818558e-02 7.928068567122387167e-02 7.518841485279355308e-02 7.096988718136489072e-02 6.672797674850600158e-02 6.255034940715675784e-02 5.851021845003974431e-02 5.466714513811476300e-02
4.732149470359905963e-02 5.049418215100953677e-02 5.400317623119717941e-02 5.781059041821193928e-02 6.186144628570274667e-02 6.608294956740300152e-02 7.038370985392596035e-02 7.465292326185771210e-02 7.875959573040536288e-02 8.255190697953360135e-02 8.585680421724714573e-02 8.847987978941780629e-02 9.020554619526807705e-02 9.079750893624724539e-02 8.999961203672125765e-02 8.753738926234783113e-02 8.312124150300864711e-02 7.645330375691830604e-02 6.724225465711640426e-02 5.523549651426379326e-02 4.029887985866592581e-02 2.275180137425351218e-02 9.126876848259189365e-03 2.638684792547991292e-02 5.147041042032009239e-02 7.738173114298040056e-02 1.016382024139207141e-01 1.215758603815025596e-01 1.346433213386752648e-01 1.397603801842250693e-01 1.403939316946887783e-01 1.489844407504105628e-01 1.831773908315892097e-01 2.469832277399951204e-01 3.265869655031939933e-01 4.004743352558184366e-01 4.440793093769638267e-01 4.330057501013285237e-01 3.487498344481261281e-01 1.866813125725374778e-01 3.851337280233314841e-02 2.774566045176678486e-01 4.676046106646700729e-01 5.286078482628683295e-01 3.924674715477757814e-01 6.303505478572267451e-02 5.537046809246551904e-01 1.234009996936756615e+00 1.886219959308323535e+00 2.357012735843343698e+00 2.528676237798442195e+00 2.357012735843343698e+00 1.886219959308323979e+00 1.234009996936756615e+00 5.537046809246549683e-01 6.303505478572256349e-02 3.924674715477758924e-01 5.286078482628682185e-01 4.676046106646700729e-01 2.774566045176678486e-01 3.851337280233317617e-02 1.866813125725375888e-01 3.487498344481261281e-01 4.330057501013285792e-01 4.440793093769636046e-01 4.004743352558183256e-01 3.265869655031939933e-01 2.469832277399951204e-01 1.831773908315893484e-01 1.489844407504106460e-01 1.403939316946888338e-01 1.397603801842250137e-01 1.346433213386752648e-01 1.215758603815026290e-01 1.016382024139207002e-01 7.738173114298037281e-02 5.147041042032008545e-02 2.638684792547994762e-02 9.126876848259175487e-03 2.275180137425353993e-02 4.029887985866589112e-02 5.523549651426381407e-02 6.724225465711641814e-02 7.645330375691830604e-02 8.312124150300864711e-02 8.753738926234781725e-02 8.999961203672128540e-02 9.079750893624721764e-02 9.020554619526810480e-02 8.847987978941783405e-02 8.585680421724711797e-02 8.255190697953360135e-02 7.875959573040540451e-02 7.465292326185771210e-02 7.038370985392596035e-02 6.608294956740300152e-02 6.186144628570275361e-02 5.781059041821195316e-02 5.400317623119715860e-02 5.049418215100952984e-02 4.732149470359902493e-02
4.154742021957138348e-02 4.344617168991801032e-02 4.574061291479367131e-02 4.843966291260148882e-02 5.152995201748231807e-02 5.497373600770338181e-02 5.870787063442483439e-02 6.264339158007943553e-02 6.666532717185044699e-02 7.063257567969206951e-02 7.437788528601034510e-02 7.770811306781448546e-02 8.040499301706184598e-02 8.222662808107507326e-02 8.290987130358389023e-02 8.217372903988064137e-02 7.972398714096329275e-02 7.525955041134423096e-02 6.848165013479257102e-02 5.910825954539893068e-02 4.689784742462805439e-02 3.168939795049794533e-02 1.348183742567556943e-02 7.802980584457621348e-03 3.109670533830568087e-02 5.579081696543636976e-02 8.028837786857258296e-02 1.025673230943582454e-01 1.204807259324444518e-01 1.327792191044633308e-01 1.413300527232997927e-01 1.542856011377834180e-01 1.851300942010459250e-01 2.411951041440808241e-01 3.150920856587119401e-01 3.886312993632101698e-01 4.378536771183414444e-01 4.370893464984142995e-01 3.652697676810223171e-01 2.162363092937430176e-01 6.951244840107694001e-02 2.703836972087682033e-01 4.695128054344651081e-01 5.444022058110841167e-01 4.179188136351541516e-01 5.808118558630542827e-02 5.335967037480139341e-01 1.238281515902047047e+00 1.917907732487375672e+00 2.410477998664394494e+00 2.590431692943939268e+00 2.410477998664394494e+00 1.917907732487375672e+00 1.238281515902047047e+00 5.335967037480137121e-01 5.808118558630549766e-02 4.179188136351542626e-01 5.444022058110842277e-01 4.695128054344651081e-01 2.703836972087681478e-01 6.951244840107709266e-02 2.162363092937429065e-01 3.652697676810222061e-01 4.370893464984142995e-01 4.378536771183415000e-01 3.886312993632101698e-01 3.150920856587118846e-01 2.411951041440808519e-01 1.851300942010459527e-01 1.542856011377834458e-01 1.413300527232998205e-01 1.327792191044633030e-01 1.204807259324444102e-01 1.025673230943582454e-01 8.028837786857255521e-02 5.579081696543635588e-02 3.109670533830566699e-02 7.802980584457600531e-03 1.348183742567558331e-02 3.168939795049797309e-02 4.689784742462805439e-02 5.910825954539894456e-02 6.848165013479254326e-02 7.525955041134421708e-02 7.972398714096330663e-02 8.217372903988065524e-02 8.290987130358387636e-02 8.222662808107510102e-02 8.040499301706184598e-02 7.770811306781445771e-02 7.437788528601034510e-02 7.063257567969208339e-02 6.666532717185044699e-02 6.264339158007946329e-02 5.870787063442482745e-02 5.497373600770338181e-02 5.152995201748232501e-02 4.843966291260146106e-02 4.574061291479368518e-02 4.344617168991801032e-02 4.154742021957136960e-02
3.973769059805623560e-02 4.013365282776857473e-02 4.077396002453555213e-02 4.172778320017448556e-02 4.305554430250736059e-02 4.479872228671024498e-02 4.697020240740600039e-02 4.954706543251402584e-02 5.246678613473753500e-02 5.562658020573763712e-02 5.888486957779928699e-02 6.206382901576035227e-02 6.495247843764265228e-02 6.731036816459209926e-02 6.887229917507041443e-02 6.935467744925374878e-02 6.846410818946258026e-02 6.590886797939694841e-02 6.141429703647935390e-02 5.474486692262556936e-02 4.574225839485265843e-02 3.441981497804413176e-02 2.138223753944782854e-02 1.177233852781907862e-02 2.175279113535674713e-02 4.077850332966041769e-02 6.149090588202089230e-02 8.174717220320174005e-02 9.990742870051677604e-02 1.150318142262689303e-01 1.283012980284753968e-01 1.450602528966597471e-01 1.745587626004509729e-01 2.234341109760921429e-01 2.884633147671212261e-01 3.562903855658721697e-01 4.064731467463548187e-01 4.152466068110208797e-01 3.617034799349977958e-01 2.390073942832804110e-01 1.070703408308208010e-01 2.392875567439690376e-01 4.258562391890312049e-01 5.089380319576014555e-01 4.075788260041590672e-01 7.994489359567416575e-02 4.574763597920890046e-01 1.116586222952560714e+00 1.757605015098018919e+00 2.224550336408785522e+00 2.395548466547562594e+00 2.224550336408785522e+00 1.757605015098018919e+00 1.116586222952560936e+00 4.574763597920887825e-01 7.994489359567392983e-02 4.075788260041590672e-01 5.089380319576015665e-01 4.258562391890314269e-01 2.392875567439692319e-01 1.070703408308210647e-01 2.390073942832804110e-01 3.617034799349977403e-01 4.152466068110208797e-01 4.064731467463548187e-01 3.562903855658721697e-01 2.884633147671212816e-01 2.234341109760921984e-01 1.745587626004509452e-01 1.450602528966597471e-01 1.283012980284753968e-01 1.150318142262689580e-01 9.990742870051670665e-02 8.174717220320179556e-02 6.149090588202088536e-02 4.077850332966043850e-02 2.175279113535675060e-02 1.177233852781910464e-02 2.138223753944781466e-02 3.441981497804412482e-02 4.574225839485266537e-02 5.474486692262556242e-02 6.141429703647938859e-02 6.590886797939697617e-02 6.846410818946260801e-02 6.935467744925379041e-02 6.887229917507041443e-02 6.731036816459209926e-02 6.495247843764262452e-02 6.206382901576034533e-02 5.888486957779925923e-02 5.562658020573764406e-02 5.246678613473752112e-02 4.954706543251405360e-02 4.697020240740597263e-02 4.479872228671023110e-02 4.305554430250732589e-02 4.172778320017449250e-02 4.077396002453557294e-02 4.013365282776855392e-02 3.973769059805624254e-02
4.272175632111647331e-02 4.221424968549382373e-02 4.164632649704753248e-02 4.106704569897810103e-02 4.054203509861394050e-02 4.015235385954159936e-02 3.998910382763651988e-02 4.014223709054005884e-02 4.068353968339027960e-02 4.164659694709758886e-02 4.300913315601258280e-02 4.468309281921856169e-02 4.651460735024633836e-02 4.829205985938661572e-02 4.975881218925249511e-02 5.062824829953758293e-02 5.060099216003633577e-02 4.938611402848824827e-02 4.673002037989919949e-02 4.246085328705449802e-02 3.657077836361382478e-02 2.941713531934559214e-02 2.236320719871995669e-02 1.943527553984797374e-02 2.516135392600008305e-02 3.696070672892013548e-02 5.103307685906705027e-02 6.540545529731860153e-02 7.897410067731207295e-02 9.148485756903511346e-02 1.043366313519127481e-01 1.215972521922130678e-01 1.493527446307249540e-01 1.917481311442703062e-01 2.467687193504660148e-01 3.052138063147227243e-01 3.517052425194338583e-01 3.670104960008082062e-01 3.328786338327665018e-01 2.414153509905712924e-01 1.266140435405016251e-01 1.829367863424612439e-01 3.372818958617202489e-01 4.211725581673023133e-01 3.565882914752265820e-01 1.019797868897893145e-01 3.326995045672248574e-01 8.771045503854503211e-01 1.412623722388679504e+00 1.805284674530183819e+00 1.949517142223942789e+00 1.805284674530184486e+00 1.412623722388679504e+00 8.771045503854505432e-01 3.326995045672250795e-01 1.019797868897894533e-01 3.565882914752267485e-01 4.211725581673022023e-01 3.372818958617204710e-01 1.829367863424612717e-01 1.266140435405016251e-01 2.414153509905712924e-01 3.328786338327666128e-01 3.670104960008083728e-01 3.517052425194338028e-01 3.052138063147227243e-01 2.467687193504660426e-01 1.917481311442703062e-01 1.493527446307250373e-01 1.215972521922130400e-01 1.043366313519127619e-01 9.148485756903509958e-02 7.897410067731207295e-02 6.540545529731864316e-02 5.103307685906709884e-02 3.696070672892011466e-02 2.516135392600006918e-02 1.943527553984796680e-02 2.236320719871995669e-02 2.941713531934560255e-02 3.657077836361381090e-02 4.246085328705447026e-02 4.673002037989916480e-02 4.938611402848824133e-02 5.060099216003633577e-02 5.062824829953761763e-02 4.975881218925251592e-02 4.829205985938660878e-02 4.651460735024631754e-02 4.468309281921856169e-02 4.300913315601259668e-02 4.164659694709758886e-02 4.068353968339027960e-02 4.014223709054005884e-02 3.998910382763653376e-02 4.015235385954162711e-02 4.054203509861394744e-02 4.106704569897810103e-02 4.164632649704753942e-02 4.221424968549381679e-02 4.272175632111648025e-02
4.883453755624808656e-02 4.836236941194448774e-02 4.764770632062350492e-02 4.668207940850852000e-02 4.546552931568383082e-02 4.400994106066700995e-02 4.234293152470560567e-02 4.051196046573295184e-02 3.858780580083150114e-02 3.666558726525893930e-02 3.486013202121571869e-02 3.329130788184261197e-02 3.205605960821612116e-02 3.119013225165579578e-02 3.063305303683354006e-02 3.021571482194701855e-02 2.968158423648106434e-02 2.873765824827646462e-02 2.712879734731392031e-02 2.474828446960212688e-02 2.184178089863926878e-02 1.940976152513778155e-02 1.952483349721155850e-02 2.385505441816144351e-02 3.164868852233646002e-02 4.111243116851443641e-02 5.069926048881320813e-02 5.921342049736605384e-02 6.595486260436303483e-02 7.125395498163845931e-02 7.741047582730685439e-02 8.923754719850740535e-02 1.120405011444667448e-01 1.476442558242523351e-01 1.930499311295265086e-01 2.411957966280619259e-01 2.813749621829501057e-01 3.000265266902096273e-01 2.833889278622271357e-01 2.232378751759183100e-01 1.308378960959478976e-01 1.088772281514041179e-01 2.132851534559358220e-01 2.903519121276396664e-01 2.681616719358469458e-01 1.106489457826458911e-01 1.808522218028717765e-01 5.574823799444821315e-01 9.347599720377096633e-01 1.214179079199785516e+00 1.317285176502010602e+00 1.214179079199785738e+00 9.347599720377096633e-01 5.574823799444820205e-01 1.808522218028716932e-01 1.106489457826457801e-01 2.681616719358470013e-01 2.903519121276394443e-01 2.132851534559359330e-01 1.088772281514042151e-01 1.308378960959479531e-01 2.232378751759183100e-01 2.833889278622272467e-01 3.000265266902095718e-01 2.813749621829501057e-01 2.411957966280618704e-01 1.930499311295265918e-01 1.476442558242522241e-01 1.120405011444667448e-01 8.923754719850741923e-02 7.741047582730688215e-02 7.125395498163852870e-02 6.595486260436303483e-02 5.921342049736607466e-02 5.069926048881324976e-02 4.111243116851440865e-02 3.164868852233643920e-02 2.385505441816141922e-02 1.952483349721154463e-02 1.940976152513780931e-02 2.184178089863929653e-02 2.474828446960213729e-02 2.712879734731389950e-02 2.873765824827648196e-02 2.968158423648108515e-02 3.021571482194701855e-02 3.063305303683349842e-02 3.119013225165578884e-02 3.205605960821614198e-02 3.329130788184263973e-02 3.486013202121573257e-02 3.666558726525894624e-02 3.858780580083143175e-02 4.051196046573291715e-02 4.234293152470559873e-02 4.400994106066698913e-02 4.546552931568382389e-02 4.668207940850850612e-02 4.764770632062350492e-02 4.836236941194448774e-02 4.883453755624810738e-02
5.569107826663139554e-02 5.584645997898092518e-02 5.573789853998650790e-02 5.533164227071837166e-02 5.459469307170716074e-02 5.349646528842198767e-02 5.201095054269598561e-02 5.011945057850084734e-02 4.781391031103621181e-02 4.510082431067863329e-02 4.200558534485552414e-02 3.857696964742315243e-02 3.489118128785251988e-02 3.105449303904795483e-02 2.720311394275297390e-02 2.349899021463653509e-02 2.012253595816320545e-02 1.727175353269407715e-02 1.519396506693360821e-02 1.427206786060847797e-02 1.505951480834804082e-02 1.802163218639999537e-02 2.320705763256850074e-02 3.029028337647537983e-02 3.870184006797913745e-02 4.762792783781883560e-02 5.599252556959894572e-02 6.252521147034438564e-02 6.599098793090858728e-02 6.572225289247053681e-02 6.278726725660351005e-02 6.211783196487762060e-02 7.252202992358074141e-02 9.815522118460506817e-02 1.345206232951019210e-01 1.742449736406711247e-01 2.092509662910075341e-01 2.307279817143072231e-01 2.298803006004186966e-01 2.001540921751684132e-01 1.414388501696355327e-01 7.167210435142123970e-02 7.814403533825581283e-02 1.371116137715547301e-01 1.546962277424808185e-01 1.005952686931636947e-01 3.885779296842514774e-02 2.203620313752026605e-01 4.144359777492135910e-01 5.615984499732309398e-01 6.164550232278156461e-01 5.615984499732309398e-01 4.144359777492137575e-01 2.203620313752025217e-01 3.885779296842523101e-02 1.005952686931636253e-01 1.546962277424807075e-01 1.371116137715547856e-01 7.814403533825579895e-02 7.167210435142129521e-02 1.414388501696355882e-01 2.001540921751683855e-01 2.298803006004188076e-01 2.307279817143072231e-01 2.092509662910075618e-01 1.742449736406710969e-01 1.345206232951019210e-01 9.815522118460490164e-02 7.252202992358064426e-02 6.211783196487757897e-02 6.278726725660346841e-02 6.572225289247059232e-02 6.599098793090857340e-02 6.252521147034442728e-02 5.599252556959898736e-02 4.762792783781882866e-02 3.870184006797915133e-02 3.029028337647536248e-02 2.320705763256853890e-02 1.802163218639998496e-02 1.505951480834803041e-02 1.427206786060847797e-02 1.519396506693359260e-02 1.727175353269410837e-02 2.012253595816322627e-02 2.349899021463656631e-02 2.720311394275297043e-02 3.105449303904795830e-02 3.489118128785254069e-02 3.857696964742317325e-02 4.200558534485550333e-02 4.510082431067859166e-02 4.781391031103619793e-02 5.011945057850081958e-02 5.201095054269599255e-02 5.349646528842199461e-02 5.459469307170715380e-02 5.533164227071837166e-02 5.573789853998650096e-02 5.584645997898093905e-02 5.569107826663140942e-02
6.158897281993870598e-02 6.257225724807292944e-02 6.334945661610215384e-02 6.388181258697760156e-02 6.412842272409009781e-02 6.404732850522869281e-02 6.359712460124726519e-02 6.273922648647008160e-02 6.144095072084767434e-02 5.967957399946829944e-02 5.744753757338938449e-02 5.475894207369800398e-02 5.165741007651704353e-02 4.822521986959685952e-02 4.459317940439551375e-02 4.094964511752422626e-02 3.754469588778293343e-02 3.468121664621526962e-02 3.268121166008512019e-02 3.182466377207959080e-02 3.229124140558303074e-02 3.415870306285098690e-02 3.745838624560050151e-02 4.220232826502272327e-02 4.831003545784771230e-02 5.546184801496419070e-02 6.296687139701985514e-02 6.971846347273141786e-02 7.427925787037092942e-02 7.514488913876220255e-02 7.130838647091963800e-02 6.348969022646124005e-02 5.685797705536947688e-02 6.265658067816098908e-02 8.589713247869791568e-02 1.188312982170759841e-01 1.524468952470240946e-01 1.796019553322601159e-01 1.946391939537052418e-01 1.935555720639069444e-01 1.745313060209231493e-01 1.387617271959208920e-01 9.196440909644736095e-02 4.966861428564559033e-02 4.892440090320757801e-02 7.169216033205869087e-02 7.965904915876237391e-02 6.765749041171595368e-02 4.357684337377142059e-02 2.102279071091799761e-02 1.219100368267679417e-02 2.102279071091796986e-02 4.357684337377128875e-02 6.765749041171591205e-02 7.965904915876237391e-02 7.169216033205873251e-02 4.892440090320761270e-02 4.966861428564561809e-02 9.196440909644736095e-02 1.387617271959208365e-01 1.745313060209233158e-01 1.935555720639069444e-01 1.946391939537051863e-01 1.796019553322600326e-01 1.524468952470242888e-01 1.188312982170760118e-01 8.589713247869790180e-02 6.265658067816090582e-02 5.685797705536953933e-02 6.348969022646126781e-02 7.130838647091966576e-02 7.514488913876221643e-02 7.427925787037091554e-02 6.971846347273145950e-02 6.296687139701985514e-02 5.546184801496420458e-02 4.831003545784771230e-02 4.220232826502271634e-02 3.745838624560053620e-02 3.415870306285097302e-02 3.229124140558302380e-02 3.182466377207956998e-02 3.268121166008508549e-02 3.468121664621526268e-02 3.754469588778294731e-02 4.094964511752426095e-02 4.459317940439551375e-02 4.822521986959686646e-02 5.165741007651704353e-02 5.475894207369799010e-02 5.744753757338935674e-02 5.967957399946832026e-02 6.144095072084764658e-02 6.273922648647005385e-02 6.359712460124726519e-02 6.404732850522867893e-02 6.412842272409008393e-02 6.388181258697761544e-02 6.334945661610213996e-02 6.257225724807292944e-02 6.158897281993869210e-02
6.562550538871428363e-02 6.739570969755519225e-02 6.904453940945691481e-02 7.053586129595218468e-02 7.182974661655841531e-02 7.288301930214798052e-02 7.365025189414385609e-02 7.408536130389989371e-02 7.414398522650648971e-02 7.378684312495975561e-02 7.298429162613996601e-02 7.172225064683028506e-02 7.000956120363076296e-02 6.788656076625516900e-02 6.543409467369623589e-02 6.278113609144286844e-02 6.010753168637895938e-02 5.763648374582069911e-02 5.561102091779780016e-02 5.425381281583654958e-02 5.372329560116822361e-02 5.409427514729826109e-02 5.538759676878526883e-02 5.763857340421024711e-02 6.094754368785954696e-02 6.543756931688517187e-02 7.108509732003737147e-02 7.748519918041504861e-02 8.369066381238353391e-02 8.824877105918556286e-02 8.950046292038754681e-02 8.621927412428435911e-02 7.882324644200876251e-02 7.158791279144771647e-02 7.409497039602964963e-02 9.291431134646611911e-02 1.226926982220596374e-01 1.545241845226852373e-01 1.820325410940463462e-01 2.018024796750125527e-01 2.123550129734916858e-01 2.119539629498120581e-01 1.964795626969739473e-01 1.598500389260301413e-01 9.851619401204832205e-02 4.139400595294593505e-02 1.227257156259896342e-01 2.368770036295300419e-01 3.395601292348814360e-01 4.104342628097559786e-01 4.357125028299601577e-01 4.104342628097559231e-01 3.395601292348813804e-01 2.368770036295300419e-01 1.227257156259896759e-01 4.139400595294611546e-02 9.851619401204819715e-02 1.598500389260301691e-01 1.964795626969739195e-01 2.119539629498120303e-01 2.123550129734916858e-01 2.018024796750125249e-01 1.820325410940462352e-01 1.545241845226852651e-01 1.226926982220596929e-01 9.291431134646606360e-02 7.409497039602953861e-02 7.158791279144763320e-02 7.882324644200876251e-02 8.621927412428452564e-02 8.950046292038754681e-02 8.824877105918552123e-02 8.369066381238353391e-02 7.748519918041500698e-02 7.108509732003739923e-02 6.543756931688524126e-02 6.094754368785955390e-02 5.763857340421025405e-02 5.538759676878522720e-02 5.409427514729824721e-02 5.372329560116820973e-02 5.425381281583652182e-02 5.561102091779786261e-02 5.763648374582067135e-02 6.010753168637897326e-02 6.278113609144285456e-02 6.543409467369624977e-02 6.788656076625519675e-02 7.000956120363077684e-02 7.172225064683028506e-02 7.298429162613993826e-02 7.378684312495974174e-02 7.414398522650646195e-02 7.408536130389992147e-02 7.365025189414385609e-02 7.288301930214799440e-02 7.182974661655841531e-02 7.053586129595217080e-02 6.904453940945690094e-02 6.739570969755522001e-02 6.562550538871426975e-02
6.749507117484868091e-02 6.987993235664895220e-02 7.222933351772969912e-02 7.451312470580662151e-02 7.669630869507071402e-02 7.873900332811158143e-02 8.059669938131627798e-02 8.222094682628978968e-02 8.356063684932656110e-02 8.456408174589020998e-02 8.518212238330126473e-02 8.537249868140192599e-02 8.510567543586057548e-02 8.437217638508374973e-02 8.319116622991434840e-02 8.161942186538302668e-02 7.975883321899593370e-02 7.775917560170371445e-02 7.581156034562828994e-02 7.412815445013887228e-02 7.290804025939813526e-02 7.229920520589110111e-02 7.237867127500093034e-02 7.317452543913248453e-02 7.473310487943680969e-02 7.719401566755716704e-02 8.079537095377860301e-02 8.573055162528477047e-02 9.186273517289068880e-02 9.845038935078252729e-02 1.041025369636964376e-01 1.070987817922790380e-01 1.061212138671708965e-01 1.014629695630432094e-01 9.665144886213336561e-02 9.887965551296518107e-02 1.139121829379661360e-01 1.396486713621451770e-01 1.697108636504288670e-01 1.993970890072787883e-01 2.264032824259648302e-01 2.475283152768834871e-01 2.546084888039707450e-01 2.341618540474759147e-01 1.724744956261119455e-01 6.570002842604520665e-02 9.900065356153930907e-02 2.709110110401300453e-01 4.334530805646226725e-01 5.494693452548083945e-01 5.915529422689077554e-01 5.494693452548083945e-01 4.334530805646225060e-01 2.709110110401299898e-01 9.900065356153921192e-02 6.570002842604520665e-02 1.724744956261118622e-01 2.341618540474757482e-01 2.546084888039708005e-01 2.475283152768834871e-01 2.264032824259649412e-01 1.993970890072787050e-01 1.697108636504287282e-01 1.396486713621453157e-01 1.139121829379661360e-01 9.887965551296518107e-02 9.665144886213321296e-02 1.014629695630431955e-01 1.061212138671709659e-01 1.070987817922790519e-01 1.041025369636964515e-01 9.845038935078255504e-02 9.186273517289071655e-02 8.573055162528471496e-02 8.079537095377853362e-02 7.719401566755719479e-02 7.473310487943679581e-02 7.317452543913248453e-02 7.237867127500095810e-02 7.229920520589115662e-02 7.290804025939816302e-02 7.412815445013887228e-02 7.581156034562830381e-02 7.775917560170371445e-02 7.975883321899596146e-02 8.161942186538301280e-02 8.319116622991433452e-02 8.437217638508373585e-02 8.510567543586054773e-02 8.537249868140196762e-02 8.518212238330123698e-02 8.456408174589020998e-02 8.356063684932658886e-02 8.222094682628977580e-02 8.059669938131627798e-02 7.873900332811156755e-02 7.669630869507070015e-02 7.451312470580663538e-02 7.222933351772974075e-02 6.987993235664895220e-02 6.749507117484868091e-02
6.731481055205366937e-02 7.008045233887444381e-02 7.288459429035509807e-02 7.570489918267336860e-02 7.851381499824700017e-02 8.127804406631262968e-02 8.395814043692557960e-02 8.650833570147448137e-02 8.887673045411342843e-02 9.100603300902888881e-02 9.283507693202805444e-02 9.430139894237825338e-02 9.534519676715265402e-02 9.591498895361534605e-02 9.597522218008491812e-02 9.551584198083809540e-02 9.456334365951298004e-02 9.319189873656420764e-02 9.153169145778586313e-02 8.976976229642619209e-02 8.813741106285725990e-02 8.687992899532162583e-02 8.621224799430157737e-02 8.627799693998082498e-02 8.714041350818553522e-02 8.882529518458860684e-02 9.140053962524388731e-02 9.502772355048424990e-02 9.989424023694683241e-02 1.059800120892446379e-01 1.127505425561317470e-01 1.190012711057428924e-01 1.230609513051592052e-01 1.234245895383238867e-01 1.197811845978497131e-01 1.142849339334854608e-01 1.122797995555048778e-01 1.201174298926671741e-01 1.398743911337604340e-01 1.683484828356264507e-01 2.007277782777341368e-01 2.311640006232471012e-01 2.503644779966391343e-01 2.448471179836663458e-01 2.003920564540330462e-01 1.086189918061806481e-01 2.675163416730031926e-02 1.861432946198417204e-01 3.385232268016770685e-01 4.486126403373423277e-01 4.887940363071371919e-01 4.486126403373423277e-01 3.385232268016771795e-01 1.861432946198415539e-01 2.675163416730043375e-02 1.086189918061806342e-01 2.003920564540330462e-01 2.448471179836664846e-01 2.503644779966393008e-01 2.311640006232471289e-01 2.007277782777341923e-01 1.683484828356262009e-01 1.398743911337604340e-01 1.201174298926673267e-01 1.122797995555048639e-01 1.142849339334854331e-01 1.197811845978498102e-01 1.234245895383239977e-01 1.230609513051592746e-01 1.190012711057429340e-01 1.127505425561317887e-01 1.059800120892445546e-01 9.989424023694670751e-02 9.502772355048434705e-02 9.140053962524377629e-02 8.882529518458859297e-02 8.714041350818559073e-02 8.627799693998089436e-02 8.621224799430156349e-02 8.687992899532159807e-02 8.813741106285725990e-02 8.976976229642612271e-02 9.153169145778584925e-02 9.319189873656422152e-02 9.456334365951293841e-02 9.551584198083813704e-02 9.597522218008491812e-02 9.591498895361535992e-02 9.534519676715265402e-02 9.430139894237830889e-02 9.283507693202804056e-02 9.100603300902888881e-02 8.887673045411344230e-02 8.650833570147443974e-02 8.395814043692557960e-02 8.127804406631262968e-02 7.851381499824701404e-02 7.570489918267336860e-02 7.288459429035511195e-02 7.008045233887442993e-02 6.731481055205365549e-02
6.548336396855096442e-02 6.838320623666635512e-02 7.137681988828852020e-02 7.445064633123391062e-02 7.758628205587110582e-02 8.075962225756382062e-02 8.393997924723646531e-02 8.708923474959590072e-02 9.016111852562574969e-02 9.310075091304327588e-02 9.584464621057893485e-02 9.832144899130544624e-02 1.004537660471725019e-01 1.021615577681623116e-01 1.033676498014532985e-01 1.040059852424875947e-01 1.040331891632691047e-01 1.034437233352339253e-01 1.022881188934554736e-01 1.006920883558955204e-01 9.887127649813279295e-02 9.713204574996356366e-02 9.584505820639840912e-02 9.538160610772257464e-02 9.602084589873764731e-02 9.786674027585642865e-02 1.008294055409474504e-01 1.046951667085353893e-01 1.092438408730284222e-01 1.143199925928474053e-01 1.197659812311076405e-01 1.251974860400571488e-01 1.297385594842868917e-01 1.319479623308498772e-01 1.301492843648840159e-01 1.232525547138734606e-01 1.120871045880531963e-01 1.011956052626041824e-01 9.943727027985417577e-02 1.135987372631740155e-01 1.399660588242145343e-01 1.690028749009296893e-01 1.912227985854922097e-01 1.976817765979784203e-01 1.804722858198318791e-01 1.354445247932840324e-01 6.836729423810143647e-02 5.079346888451746062e-02 1.263426359158776602e-01 1.880949182291793975e-01 2.110652729612823575e-01 1.880949182291794530e-01 1.263426359158777157e-01 5.079346888451731490e-02 6.836729423810126993e-02 1.354445247932840324e-01 1.804722858198318236e-01 1.976817765979784203e-01 1.912227985854921264e-01 1.690028749009297171e-01 1.399660588242146730e-01 1.135987372631740017e-01 9.943727027985410638e-02 1.011956052626040298e-01 1.120871045880533212e-01 1.232525547138735439e-01 1.301492843648839881e-01 1.319479623308497662e-01 1.297385594842870027e-01 1.251974860400570932e-01 1.197659812311076960e-01 1.143199925928474886e-01 1.092438408730284222e-01 1.046951667085354309e-01 1.008294055409474366e-01 9.786674027585634539e-02 9.602084589873766118e-02 9.538160610772253301e-02 9.584505820639833973e-02 9.713204574996356366e-02 9.887127649813280683e-02 1.006920883558955898e-01 1.022881188934554736e-01 1.034437233352339253e-01 1.040331891632691047e-01 1.040059852424876086e-01 1.033676498014533124e-01 1.021615577681622977e-01 1.004537660471725019e-01 9.832144899130543236e-02 9.584464621057893485e-02 9.310075091304330364e-02 9.016111852562574969e-02 8.708923474959592848e-02 8.393997924723642368e-02 8.075962225756379287e-02 7.758628205587111970e-02 7.445064633123388287e-02 7.137681988828856183e-02 6.838320623666636899e-02 6.548336396855099217e-02
6.254788803094558924e-02 6.535942112639481216e-02 6.829846438218883931e-02 7.136041650242029577e-02 7.453685078215957494e-02 7.781450513082212306e-02 8.117411484785452824e-02 8.458910116423955239e-02 8.802415278378353247e-02 9.143377493261492517e-02 9.476093582275185723e-02 9.793602044384618066e-02 1.008764142065076558e-01 1.034871934125183440e-01 1.056636052021945188e-01 1.072962827521432710e-01 1.082804562709603763e-01 1.085307458298742783e-01 1.080033234622645860e-01 1.067269387916750661e-01 1.048426036327525374e-01 1.026466898666649336e-01 1.006207925269369252e-01 9.941304737946396464e-02 9.972257359848624159e-02 1.020701537618183552e-01 1.065395302185901949e-01 1.126565304959700614e-01 1.194981225818311232e-01 1.259582761372737558e-01 1.310338998373873076e-01 1.340323486398858066e-01 1.346331194336549686e-01 1.327535668358593157e-01 1.282505035705253094e-01 1.206723728500681408e-01 1.094434411191816392e-01 9.484730537155795782e-02 8.004695608889197955e-02 7.323425739997929673e-02 8.236041430195729929e-02 1.032065857614715004e-01 1.258235308544323749e-01 1.438556311375115415e-01 1.552266309986859438e-01 1.608567972447038918e-01 1.630147978718534951e-01 1.637397238375586928e-01 1.640822550368106758e-01 1.643042510249755894e-01 1.643863962644772636e-01 1.643042510249753396e-01 1.640822550368101762e-01 1.637397238375586928e-01 1.630147978718536339e-01 1.608567972447037808e-01 1.552266309986860826e-01 1.438556311375113472e-01 1.258235308544325692e-01 1.032065857614714310e-01 8.236041430195721602e-02 7.323425739997918571e-02 8.004695608889196567e-02 9.484730537155794394e-02 1.094434411191815282e-01 1.206723728500681547e-01 1.282505035705252816e-01 1.327535668358593157e-01 1.346331194336549131e-01 1.340323486398858066e-01 1.310338998373873631e-01 1.259582761372738946e-01 1.194981225818311510e-01 1.126565304959700337e-01 1.065395302185902504e-01 1.020701537618182997e-01 9.972257359848619995e-02 9.941304737946395076e-02 1.006207925269369530e-01 1.026466898666649891e-01 1.048426036327525374e-01 1.067269387916751078e-01 1.080033234622645444e-01 1.085307458298743338e-01 1.082804562709603763e-01 1.072962827521432849e-01 1.056636052021946021e-01 1.034871934125183995e-01 1.008764142065076558e-01 9.793602044384623617e-02 9.476093582275182947e-02 9.143377493261492517e-02 8.802415278378354635e-02 8.458910116423956627e-02 8.117411484785454212e-02 7.781450513082212306e-02 7.453685078215957494e-02 7.136041650242028189e-02 6.829846438218883931e-02 6.535942112639482604e-02 6.254788803094560312e-02
5.907392794269089586e-02 6.162595859153239403e-02 6.431739903406914760e-02 6.715179457537469310e-02 7.013030662835152695e-02 7.325067802848787835e-02 7.650592623529407776e-02 7.988273088943780020e-02 8.335949577012997935e-02 8.690409147327683714e-02 9.047133055717723749e-02 9.400030065966519244e-02 9.741179619755342689e-02 1.006062641438418975e-01 1.034629401042607977e-01 1.058412342537635026e-01 1.075859837470879155e-01 1.085389857378248751e-01 1.085603311042384195e-01 1.075644602463300264e-01 1.055771347470779442e-01 1.028187170198458927e-01 9.980979639696448136e-02 9.746156893900619067e-02 9.703890262380450438e-02 9.982323287414808510e-02 1.064706466879991043e-01 1.164855142091758555e-01 1.282504223580743230e-01 1.394804555640519750e-01 1.477373909084185588e-01 1.509004582511736525e-01 1.476638855255134886e-01 1.380918420735581242e-01 1.241168353188407264e-01 1.095651941732964374e-01 9.876395469822588091e-02 9.343055124823911040e-02 9.172987860991652087e-02 9.322999846067156482e-02 1.032538509741508931e-01 1.264600692599579246e-01 1.575514506158268713e-01 1.859630115135003647e-01 2.063160193178645019e-01 2.264721298731196819e-01 2.653280088792361324e-01 3.308796350692309041e-01 4.067747020604930430e-01 4.664855423932268708e-01 4.889857718047788682e-01 4.664855423932267042e-01 4.067747020604932651e-01 3.308796350692312926e-01 2.653280088792360214e-01 2.264721298731195709e-01 2.063160193178646407e-01 1.859630115135000594e-01 1.575514506158266215e-01 1.264600692599581189e-01 1.032538509741508653e-01 9.322999846067141216e-02 9.172987860991646536e-02 9.343055124823902713e-02 9.876395469822596418e-02 1.095651941732965345e-01 1.241168353188406431e-01 1.380918420735581520e-01 1.476638855255134886e-01 1.509004582511737358e-01 1.477373909084186143e-01 1.394804555640520027e-01 1.282504223580743508e-01 1.164855142091759249e-01 1.064706466879990765e-01 9.982323287414809898e-02 9.703890262380447662e-02 9.746156893900619067e-02 9.980979639696442585e-02 1.028187170198458789e-01 1.055771347470779581e-01 1.075644602463299848e-01 1.085603311042384056e-01 1.085389857378249168e-01 1.075859837470879016e-01 1.058412342537635442e-01 1.034629401042608116e-01 1.006062641438419392e-01 9.741179619755345465e-02 9.400030065966524795e-02 9.047133055717723749e-02 8.690409147327683714e-02 8.335949577012997935e-02 7.988273088943778633e-02 7.650592623529409164e-02 7.325067802848787835e-02 7.013030662835156859e-02 6.715179457537469310e-02 6.431739903406914760e-02 6.162595859153236627e-02 5.907392794269090974e-02
5.552969014005294801e-02 5.771959988580958878e-02 6.004070011028771192e-02 6.250252601986437673e-02 6.511373135296447123e-02 6.788110508969957824e-02 7.080821658831265575e-02 7.389361458676056704e-02 7.712851228058553721e-02 8.049391029502508954e-02 8.395714819058720801e-02 8.746794244451518152e-02 9.095407856667860058e-02 9.431709861600524880e-02 9.742859658886311724e-02 1.001281567943044931e-01 1.022246325254212856e-01 1.035035126152257928e-01 1.037448171864780028e-01 1.027587269177679119e-01 1.004505575827676495e-01 9.693272795590998636e-02 9.270408310366855253e-02 8.888934044437334092e-02 8.739127116872019707e-02 9.051211384166461815e-02 9.971616528850238415e-02 1.144757560369779464e-01 1.324410328009007209e-01 1.503285694401448602e-01 1.645694776247255964e-01 1.717441835016029206e-01 1.691134439164854730e-01 1.553972268646447996e-01 1.318587698364686867e-01 1.038598677233481954e-01 8.280460622397173287e-02 8.162875406109097731e-02 9.716909869779202791e-02 1.190177199969162519e-01 1.477668764344524932e-01 1.879386419612638359e-01 2.350621911538947895e-01 2.762816016952228670e-01 3.031562410827630671e-01 3.274896929793233991e-01 3.831215267536986491e-01 4.874451183318557757e-01 6.126504780999055821e-01 7.123524930385081166e-01 7.500797246119284001e-01 7.123524930385084497e-01 6.126504780999055821e-01 4.874451183318557757e-01 3.831215267536986491e-01 3.274896929793233991e-01 3.031562410827629561e-01 2.762816016952229226e-01 2.350621911538948172e-01 1.879386419612637804e-01 1.477668764344525487e-01 1.190177199969161548e-01 9.716909869779197240e-02 8.162875406109100507e-02 8.280460622397177450e-02 1.038598677233483342e-01 1.318587698364686034e-01 1.553972268646446886e-01 1.691134439164855008e-01 1.717441835016027818e-01 1.645694776247255686e-01 1.503285694401448602e-01 1.324410328009006377e-01 1.144757560369779742e-01 9.971616528850234251e-02 9.051211384166456264e-02 8.739127116872021095e-02 8.888934044437336868e-02 9.270408310366856641e-02 9.693272795590995861e-02 1.004505575827676495e-01 1.027587269177679119e-01 1.037448171864779473e-01 1.035035126152257928e-01 1.022246325254212718e-01 1.001281567943045209e-01 9.742859658886304786e-02 9.431709861600524880e-02 9.095407856667861446e-02 8.746794244451520928e-02 8.395714819058722189e-02 8.049391029502510342e-02 7.712851228058553721e-02 7.389361458676058092e-02 7.080821658831266963e-02 6.788110508969957824e-02 6.511373135296442960e-02 6.250252601986439061e-02 6.004070011028767723e-02 5.771959988580961654e-02 5.552969014005298271e-02
5.220687989074006968e-02 5.400516463044005566e-02 5.591030953345012267e-02 5.793417093855939698e-02 6.008879961069433367e-02 6.238555206829460298e-02 6.483376796850530421e-02 6.743891139701070625e-02 7.020007946869682991e-02 7.310680144324836760e-02 7.613509048128201673e-02 7.924277477534312497e-02 8.236423558961011859e-02 8.540483518936428653e-02 8.823556062566276226e-02 9.068879796705092700e-02 9.255678942901923723e-02 9.359540520960248078e-02 9.353776221927453949e-02 9.212573592719740245e-02 8.917421643074753546e-02 8.469621838774445133e-02 7.913913905117696268e-02 7.378964555536121628e-02 7.122147252298210995e-02 7.490011273024210769e-02 8.691632158839936173e-02 1.061956129595524323e-01 1.295940359454936519e-01 1.533593985893709211e-01 1.735815269243765613e-01 1.863708745063557826e-01 1.882637458570453615e-01 1.769468188490612992e-01 1.522572722073588236e-01 1.174818100470645110e-01 8.178169379752392443e-02 6.526033653641577503e-02 8.215954444248903255e-02 1.156958129309701572e-01 1.580866311500608856e-01 2.110274389757989810e-01 2.704454131309204090e-01 3.253541139160021634e-01 3.692977968217773799e-01 4.150452761861602169e-01 4.932358614545252484e-01 6.173010542569858927e-01 7.592353855324441847e-01 8.710691753044264019e-01 9.133108135347604017e-01 8.710691753044261798e-01 7.592353855324447398e-01 6.173010542569860037e-01 4.932358614545252484e-01 4.150452761861603834e-01 3.692977968217772688e-01 3.253541139160021634e-01 2.704454131309204090e-01 2.110274389757989255e-01 1.580866311500609411e-01 1.156958129309701711e-01 8.215954444248907418e-02 6.526033653641569177e-02 8.178169379752381341e-02 1.174818100470644833e-01 1.522572722073587959e-01 1.769468188490613547e-01 1.882637458570454170e-01 1.863708745063557826e-01 1.735815269243765335e-01 1.533593985893709488e-01 1.295940359454936797e-01 1.061956129595525156e-01 8.691632158839940336e-02 7.490011273024207994e-02 7.122147252298204056e-02 7.378964555536123016e-02 7.913913905117697656e-02 8.469621838774442357e-02 8.917421643074754933e-02 9.212573592719738858e-02 9.353776221927455337e-02 9.359540520960248078e-02 9.255678942901923723e-02 9.068879796705092700e-02 8.823556062566277614e-02 8.540483518936427265e-02 8.236423558961011859e-02 7.924277477534313885e-02 7.613509048128201673e-02 7.310680144324838148e-02 7.020007946869682991e-02 6.743891139701069237e-02 6.483376796850529034e-02 6.238555206829458910e-02 6.008879961069434061e-02 5.793417093855939698e-02 5.591030953345013654e-02 5.400516463044005566e-02 5.220687989074006274e-02
4.919903261722820970e-02 5.063858032146929117e-02 5.215098019201927504e-02 5.374580550784482935e-02 5.543296581796085254e-02 5.722192020100025367e-02 5.912047549182512102e-02 6.113306687650969795e-02 6.325842343420975955e-02 6.548654038141346612e-02 6.779491644213646306e-02 7.014407271750516815e-02 7.247245478834915544e-02 7.469094512792610885e-02 7.667740406960336930e-02 7.827196498203253805e-02 7.927432969003127272e-02 7.944523679575266062e-02 7.851602850941243050e-02 7.621382771965512504e-02 7.231787097935583886e-02 6.678203012588448950e-02 6.000611104239845367e-02 5.342169257035653956e-02 5.037636006710922293e-02 5.549135611724865386e-02 7.039301128595341905e-02 9.253958796458491842e-02 1.184191332292392346e-01 1.447016736916029722e-01 1.680297859138988603e-01 1.849500008215778646e-01 1.922060394085648716e-01 1.873444839584316457e-01 1.695400282734116637e-01 1.405235638079591898e-01 1.056755245051602399e-01 7.626101739928708989e-02 7.075281686799456127e-02 9.368087195041109594e-02 1.324616490544404390e-01 1.822055855941856761e-01 2.402615113225806398e-01 3.021948829817721061e-01 3.674190533991339436e-01 4.451756808685572997e-01 5.484875823202918221e-01 6.764264625812940190e-01 8.061352163601698262e-01 9.034740056979827516e-01 9.396208181958370931e-01 9.034740056979831957e-01 8.061352163601702703e-01 6.764264625812940190e-01 5.484875823202919332e-01 4.451756808685574107e-01 3.674190533991339436e-01 3.021948829817719395e-01 2.402615113225806398e-01 1.822055855941858704e-01 1.324616490544404668e-01 9.368087195041117921e-02 7.075281686799470005e-02 7.626101739928715928e-02 1.056755245051603925e-01 1.405235638079593008e-01 1.695400282734117747e-01 1.873444839584316457e-01 1.922060394085649271e-01 1.849500008215778923e-01 1.680297859138988603e-01 1.447016736916030000e-01 1.184191332292393040e-01 9.253958796458490454e-02 7.039301128595343293e-02 5.549135611724868161e-02 5.037636006710920905e-02 5.342169257035654650e-02 6.000611104239844673e-02 6.678203012588458665e-02 7.231787097935574171e-02 7.621382771965511116e-02 7.851602850941245826e-02 7.944523679575273001e-02 7.927432969003130048e-02 7.827196498203255193e-02 7.667740406960336930e-02 7.469094512792612273e-02 7.247245478834914156e-02 7.014407271750514039e-02 6.779491644213647694e-02 6.548654038141346612e-02 6.325842343420975955e-02 6.113306687650970489e-02 5.912047549182512102e-02 5.722192020100026061e-02 5.543296581796087336e-02 5.374580550784482241e-02 5.215098019201928892e-02 5.063858032146927035e-02 4.919903261722822357e-02
4.643943988277381141e-02 4.759188427272591226e-02 4.878120157251067401e-02 5.001062497341215995e-02 5.128273097449202733e-02 5.259868958701384434e-02 5.395720803303582364e-02 5.535310450553156125e-02 5.677545423084445764e-02 5.820526453872248290e-02 5.961266110470353485e-02 6.095360661981224365e-02 6.216623017072222396e-02 6.316692906367134264e-02 6.384653186787278556e-02 6.406701640292357391e-02 6.365962909294121952e-02 6.242590505852758237e-02 6.014441391425016936e-02 5.658908913158416237e-02 5.157300689305484298e-02 4.505606990754216362e-02 3.744023771922388999e-02 3.044619690505463022e-02 2.879914755687158767e-02 3.736576446155647629e-02 5.422924263178245663e-02 7.567090827417152776e-02 9.923318341650906593e-02 1.228630640314563732e-01 1.444094886514827314e-01 1.615838703840053736e-01 1.721837052016381153e-01 1.745034310552505130e-01 1.678693436233924530e-01 1.532008189095258599e-01 1.334573711274979757e-01 1.137482256326070584e-01 1.005207713093502486e-01 9.890425454716464393e-02 1.103917799344421719e-01 1.354836466015735263e-01 1.764256054296738929e-01 2.355361028948941837e-01 3.131625784380105970e-01 4.068508795737743600e-01 5.104989232508020391e-01 6.137475436134821605e-01 7.028742338330166151e-01 7.636473352121538882e-01 7.852523784659445338e-01 7.636473352121541103e-01 7.028742338330162820e-01 6.137475436134820495e-01 5.104989232508017061e-01 4.068508795737746375e-01 3.131625784380104305e-01 2.355361028948941282e-01 1.764256054296738097e-01 1.354836466015734153e-01 1.103917799344421441e-01 9.890425454716485210e-02 1.005207713093502764e-01 1.137482256326070168e-01 1.334573711274981700e-01 1.532008189095257766e-01 1.678693436233924530e-01 1.745034310552504020e-01 1.721837052016381986e-01 1.615838703840053736e-01 1.444094886514827036e-01 1.228630640314564287e-01 9.923318341650909369e-02 7.567090827417152776e-02 5.422924263178247745e-02 3.736576446155647629e-02 2.879914755687162931e-02 3.044619690505462675e-02 3.744023771922393856e-02 4.505606990754216362e-02 5.157300689305480829e-02 5.658908913158410686e-02 6.014441391425015548e-02 6.242590505852757543e-02 6.365962909294127503e-02 6.406701640292358779e-02 6.384653186787281332e-02 6.316692906367138427e-02 6.216623017072226559e-02 6.095360661981222283e-02 5.961266110470355567e-02 5.820526453872246209e-02 5.677545423084445070e-02 5.535310450553154737e-02 5.395720803303580976e-02 5.259868958701385128e-02 5.128273097449202733e-02 5.001062497341215995e-02 4.878120157251070871e-02 4.759188427272594002e-02 4.643943988277383916e-02
4.377462134807418720e-02 4.472277020895456395e-02 4.567674973261038468e-02 4.663161928513098742e-02 4.758010465631210689e-02 4.851179537148871818e-02 4.941216692063600535e-02 5.026142156375985881e-02 5.103315360827297142e-02 5.169286207874261574e-02 5.219635634714602651e-02 5.248812986966650690e-02 5.249981605524370321e-02 5.214889297689227765e-02 5.133787890190372183e-02 4.995437648130660047e-02 4.787252073711893013e-02 4.495677047608904325e-02 4.106987292814027329e-02 3.608935542374152455e-02 2.994587400906039559e-02 2.273821511985024690e-02 1.523873099361475365e-02 1.151464184038858071e-02 1.799899611601221694e-02 3.024028528831634519e-02 4.464056389078947806e-02 6.000064014725899064e-02 7.551872376054517833e-02 9.044633384578951163e-02 1.041053440771706751e-01 1.160081327104092314e-01 1.259948252772002397e-01 1.342848043081070752e-01 1.413103816503773480e-01 1.472725039499825361e-01 1.516236193593761550e-01 1.530200997868745305e-01 1.503918490503515781e-01 1.455703641582066776e-01 1.467033731624082793e-01 1.662079630092467564e-01 2.076136797798029954e-01 2.608127880659110165e-01 3.123438892852368198e-01 3.534375331053793423e-01 3.831424306337957719e-01 4.067297647957164863e-01 4.288189380198429990e-01 4.470693353774378154e-01 4.544040411165529703e-01 4.470693353774378709e-01 4.288189380198427769e-01 4.067297647957162088e-01 3.831424306337960495e-01 3.534375331053791758e-01 3.123438892852367643e-01 2.608127880659109055e-01 2.076136797798029121e-01 1.662079630092467564e-01 1.467033731624083071e-01 1.455703641582065666e-01 1.503918490503516892e-01 1.530200997868745860e-01 1.516236193593760995e-01 1.472725039499825361e-01 1.413103816503773480e-01 1.342848043081069365e-01 1.259948252772003507e-01 1.160081327104093007e-01 1.041053440771706751e-01 9.044633384578948387e-02 7.551872376054509506e-02 6.000064014725887962e-02 4.464056389078944337e-02 3.024028528831639029e-02 1.799899611601224123e-02 1.151464184038858071e-02 1.523873099361472243e-02 2.273821511985029201e-02 2.994587400906045110e-02 3.608935542374155231e-02 4.106987292814022472e-02 4.495677047608907101e-02 4.787252073711890932e-02 4.995437648130666292e-02 5.133787890190379122e-02 5.214889297689222908e-02 5.249981605524367545e-02 5.248812986966652772e-02 5.219635634714602651e-02 5.169286207874261574e-02 5.103315360827302000e-02 5.026142156375987963e-02 4.941216692063601923e-02 4.851179537148872511e-02 4.758010465631212771e-02 4.663161928513100130e-02 4.567674973261040550e-02 4.472277020895458477e-02 4.377462134807418026e-02
4.103952378933287820e-02 4.185690036399701552e-02 4.265898092851742179e-02 4.343394348279257244e-02 4.416628093985221215e-02 4.483599991547816688e-02 4.541774830805158508e-02 4.587990130427305191e-02 4.618365223914652762e-02 4.628217655633893451e-02 4.611996579062635493e-02 4.563246722682112039e-02 4.474621968934332228e-02 4.337975915490196316e-02 4.144570789152253465e-02 3.885473039764464342e-02 3.552264950699733637e-02 3.138366443294975799e-02 2.641799352571205448e-02 2.072393254005878635e-02 1.477370149380224408e-02 1.052852849215381477e-02 1.251233601409793179e-02 1.994378047329716658e-02 2.924731400845583668e-02 3.887357057243479713e-02 4.785733608080273982e-02 5.527108485937182181e-02 6.017386609703662126e-02 6.179245684129887339e-02 6.006001789388430018e-02 5.693210152333980090e-02 5.845106773738382999e-02 7.253216452323459074e-02 9.978691005571718731e-02 1.337346352727587784e-01 1.660824709385184395e-01 1.886363690977274910e-01 1.963297386788330767e-01 1.946745685251221880e-01 2.088724484741753540e-01 2.656572393682145039e-01 3.519603353155226211e-01 4.278797104304516430e-01 4.539850673543934234e-01 4.041313250692530890e-01 2.753375234510631042e-01 9.717997923652628434e-02 1.184517902356969216e-01 2.605308673967072219e-01 3.146810996930810567e-01 2.605308673967072219e-01 1.184517902356970881e-01 9.717997923652618719e-02 2.753375234510629377e-01 4.041313250692529779e-01 4.539850673543934789e-01 4.278797104304516430e-01 3.519603353155227321e-01 2.656572393682142819e-01 2.088724484741751597e-01 1.946745685251221325e-01 1.963297386788332710e-01 1.886363690977275187e-01 1.660824709385184395e-01 1.337346352727588339e-01 9.978691005571715955e-02 7.253216452323470176e-02 5.845106773738392714e-02 5.693210152333976620e-02 6.006001789388422385e-02 6.179245684129892890e-02 6.017386609703662126e-02 5.527108485937180099e-02 4.785733608080270512e-02 3.887357057243479713e-02 2.924731400845586443e-02 1.994378047329714576e-02 1.251233601409796475e-02 1.052852849215384773e-02 1.477370149380222673e-02 2.072393254005882451e-02 2.641799352571204754e-02 3.138366443294973718e-02 3.552264950699729473e-02 3.885473039764465036e-02 4.144570789152255547e-02 4.337975915490197010e-02 4.474621968934328758e-02 4.563246722682111345e-02 4.611996579062636881e-02 4.628217655633894839e-02 4.618365223914652762e-02 4.587990130427306579e-02 4.541774830805160590e-02 4.483599991547818769e-02 4.416628093985221909e-02 4.343394348279258632e-02 4.265898092851743567e-02 4.185690036399701552e-02 4.103952378933287820e-02
3.811519184475362088e-02 3.885967118881166610e-02 3.958144780515280431e-02 4.026606751264465156e-02 4.089536100519947787e-02 4.144691479643899251e-02 4.189357974874415719e-02 4.220306766330918918e-02 4.233770702038352346e-02 4.225445912914149033e-02 4.190534301381453747e-02 4.123849618936742401e-02 4.020024052052117297e-02 3.873879715238329191e-02 3.681086227816338097e-02 3.439349809094167237e-02 3.150662803615127822e-02 2.825788699838737220e-02 2.493425235986399327e-02 2.217058962779857451e-02 2.110169197035052790e-02 2.295798343833627478e-02 2.800204381823306540e-02 3.548384073309487213e-02 4.445734424571860799e-02 5.403857307696865314e-02 6.326618858709025239e-02 7.092393802835036953e-02 7.541163462173282317e-02 7.470530878172318423e-02 6.649447697031780902e-02 4.875290531069708527e-02 2.326786764212021574e-02 3.440770139981370879e-02 8.460129626423941451e-02 1.412694059777014621e-01 1.923596396351799631e-01 2.253953511859696501e-01 2.321670025887175304e-01 2.239902079155193515e-01 2.523888693157836927e-01 3.585870129597735212e-01 5.028670753526833792e-01 6.190677140556758440e-01 6.503346690817057851e-01 5.667099639775595721e-01 3.988294565442924711e-01 3.350695481521347996e-01 5.287400883334606450e-01 7.407335935310800368e-01 8.245210662424997672e-01 7.407335935310802588e-01 5.287400883334606450e-01 3.350695481521346331e-01 3.988294565442923600e-01 5.667099639775593500e-01 6.503346690817058962e-01 6.190677140556758440e-01 5.028670753526832682e-01 3.585870129597734657e-01 2.523888693157836927e-01 2.239902079155193515e-01 2.321670025887175581e-01 2.253953511859696501e-01 1.923596396351798798e-01 1.412694059777014899e-01 8.460129626423947002e-02 3.440770139981359083e-02 2.326786764212021574e-02 4.875290531069705752e-02 6.649447697031782289e-02 7.470530878172323974e-02 7.541163462173278154e-02 7.092393802835039729e-02 6.326618858709030790e-02 5.403857307696870171e-02 4.445734424571869126e-02 3.548384073309488601e-02 2.800204381823308969e-02 2.295798343833623661e-02 2.110169197035052097e-02 2.217058962779853634e-02 2.493425235986404878e-02 2.825788699838735832e-02 3.150662803615126434e-02 3.439349809094168625e-02 3.681086227816338097e-02 3.873879715238330579e-02 4.020024052052116603e-02 4.123849618936741013e-02 4.190534301381450277e-02 4.225445912914148339e-02 4.233770702038350958e-02 4.220306766330919612e-02 4.189357974874412943e-02 4.144691479643900639e-02 4.089536100519948481e-02 4.026606751264463768e-02 3.958144780515279737e-02 3.885967118881166610e-02 3.811519184475364169e-02
3.497113777615306479e-02 3.569382536620524515e-02 3.640434091622358342e-02 3.709178363816124230e-02 3.774314531967758873e-02 3.834327972675827256e-02 3.887497525277846394e-02 3.931915740064637066e-02 3.965524751193631736e-02 3.986170383024933983e-02 3.991677446291688053e-02 3.979950983140966014e-02 3.949114017048119263e-02 3.897707658552235221e-02 3.825015311517414307e-02 3.731649816442841883e-02 3.620693640585999351e-02 3.499940716930970142e-02 3.386098135568108014e-02 3.311660653966691514e-02 3.332785255384811823e-02 3.529504448929075833e-02 3.985075957955493131e-02 4.750763030357845612e-02 5.826511210614482295e-02 7.163025840867473515e-02 8.662732674297012048e-02 1.017136722850314756e-01 1.146975430016810293e-01 1.228167644730679409e-01 1.232201255012442542e-01 1.143767684057709899e-01 9.990628970971604517e-02 9.654687511159508462e-02 1.260732540284601744e-01 1.800196999966923450e-01 2.337052462005181908e-01 2.645070186863781592e-01 2.576972710817879153e-01 2.276124645883203512e-01 2.605261666676869092e-01 4.136614718659325507e-01 6.105566939899927936e-01 7.653367142392605293e-01 8.142934520632624240e-01 7.399051389468129791e-01 6.310369199087518810e-01 7.102704924357614580e-01 9.944909446814579335e-01 1.264769376537894008e+00 1.371015828167253980e+00 1.264769376537894452e+00 9.944909446814578224e-01 7.102704924357614580e-01 6.310369199087519920e-01 7.399051389468133122e-01 8.142934520632624240e-01 7.653367142392603073e-01 6.105566939899927936e-01 4.136614718659325507e-01 2.605261666676870758e-01 2.276124645883202680e-01 2.576972710817879708e-01 2.645070186863783812e-01 2.337052462005179410e-01 1.800196999966923173e-01 1.260732540284602854e-01 9.654687511159502911e-02 9.990628970971605904e-02 1.143767684057709205e-01 1.232201255012442681e-01 1.228167644730678992e-01 1.146975430016809461e-01 1.017136722850315173e-01 8.662732674297009272e-02 7.163025840867473515e-02 5.826511210614480213e-02 4.750763030357846306e-02 3.985075957955491049e-02 3.529504448929078608e-02 3.332785255384813211e-02 3.311660653966692902e-02 3.386098135568105238e-02 3.499940716930974305e-02 3.620693640585996576e-02 3.731649816442839107e-02 3.825015311517417083e-02 3.897707658552236609e-02 3.949114017048121344e-02 3.979950983140967402e-02 3.991677446291689441e-02 3.986170383024930514e-02 3.965524751193631042e-02 3.931915740064633596e-02 3.887497525277846394e-02 3.834327972675827950e-02 3.774314531967756098e-02 3.709178363816122842e-02 3.640434091622359730e-02 3.569382536620524515e-02 3.497113777615307173e-02
3.170497550077162191e-02 3.247101933666557416e-02 3.325833663594510159e-02 3.406571415149146215e-02 3.489212911728037381e-02 3.573684693853264316e-02 3.659939029201245836e-02 3.747925984054447518e-02 3.837524420111210893e-02 3.928412259198315465e-02 4.019855994738044669e-02 4.110405804574421285e-02 4.197501282152694968e-02 4.277031884958089336e-02 4.342968521212653421e-02 4.387311678694458261e-02 4.400834989678972103e-02 4.375538456353836314e-02 4.310525251910422850e-02 4.224223137935639166e-02 4.176021087096998957e-02 4.291506974552676545e-02 4.754502902132178022e-02 5.721968655817547683e-02 7.232013278577863191e-02 9.205958726809017334e-02 1.148559282885258659e-01 1.384205346703125117e-01 1.597264525797413570e-01 1.751741238214973850e-01 1.812625652782650088e-01 1.762382874526693122e-01 1.636031882545775640e-01 1.574926548927829406e-01 1.784229199371217267e-01 2.262405469043591577e-01 2.759634185608854096e-01 2.982766555117439822e-01 2.719066790741023198e-01 2.084407598218896984e-01 2.329393440189943820e-01 4.236704777889038209e-01 6.569287154083740532e-01 8.376146177265419990e-01 9.046907370473595833e-01 8.585941088375705910e-01 8.249612868185451919e-01 1.002496127918804936e+00 1.349163972375073683e+00 1.657206958062428459e+00 1.776973167573903112e+00 1.657206958062428459e+00 1.349163972375074128e+00 1.002496127918804936e+00 8.249612868185448589e-01 8.585941088375704799e-01 9.046907370473596943e-01 8.376146177265418880e-01 6.569287154083742752e-01 4.236704777889037099e-01 2.329393440189943265e-01 2.084407598218897817e-01 2.719066790741023754e-01 2.982766555117440932e-01 2.759634185608854096e-01 2.262405469043590744e-01 1.784229199371217267e-01 1.574926548927828851e-01 1.636031882545776472e-01 1.762382874526692844e-01 1.812625652782650365e-01 1.751741238214974405e-01 1.597264525797413848e-01 1.384205346703124839e-01 1.148559282885257965e-01 9.205958726809014558e-02 7.232013278577859028e-02 5.721968655817548377e-02 4.754502902132173164e-02 4.291506974552673770e-02 4.176021087096997569e-02 4.224223137935640554e-02 4.310525251910422850e-02 4.375538456353839090e-02 4.400834989678974185e-02 4.387311678694459649e-02 4.342968521212656891e-02 4.277031884958092112e-02 4.197501282152697050e-02 4.110405804574420591e-02 4.019855994738044669e-02 3.928412259198318934e-02 3.837524420111208812e-02 3.747925984054449600e-02 3.659939029201242366e-02 3.573684693853267785e-02 3.489212911728038075e-02 3.406571415149146215e-02 3.325833663594510159e-02 3.247101933666555335e-02 3.170497550077164273e-02
2.858704123635328470e-02 2.949999624865629749e-02 3.049275025232992334e-02 3.157608777518768062e-02 3.276156606575005015e-02 3.406066528214148764e-02 3.548335793591257670e-02 3.703594440609667832e-02 3.871802643116903364e-02 4.051854798315514261e-02 4.241093056430839808e-02 4.434748324545348397e-02 4.625351624462847172e-02 4.802202346157793261e-02 4.951062420658774998e-02 5.054408870583562696e-02 5.092912923760617439e-02 5.049525791313556194e-02 4.919067759594987488e-02 4.729073308988970131e-02 4.579575570094368553e-02 4.689798757849167332e-02 5.358736096739828009e-02 6.768740543278815858e-02 8.880595045529768305e-02 1.152659893896111898e-01 1.447623943803534596e-01 1.743357961565288883e-01 2.003035627111127148e-01 2.185171384893659918e-01 2.252186485259175530e-01 2.189161394197884913e-01 2.039520523380081996e-01 1.951658349121407343e-01 2.129244410886502736e-01 2.574222186507115762e-01 3.024434756824991299e-01 3.156046014479249595e-01 2.717558985812786876e-01 1.741071943889790363e-01 1.798249648978588189e-01 3.958977034568856856e-01 6.431100468396560021e-01 8.318422683748314395e-01 9.113175293158056745e-01 8.989946013448327777e-01 9.322583461519650117e-01 1.167949299359373416e+00 1.537266988500638920e+00 1.852087105488585461e+00 1.973354199172833612e+00 1.852087105488585461e+00 1.537266988500638920e+00 1.167949299359373416e+00 9.322583461519646786e-01 8.989946013448328888e-01 9.113175293158056745e-01 8.318422683748315505e-01 6.431100468396561132e-01 3.958977034568858522e-01 1.798249648978588189e-01 1.741071943889790641e-01 2.717558985812786321e-01 3.156046014479250705e-01 3.024434756824991855e-01 2.574222186507117982e-01 2.129244410886503569e-01 1.951658349121407066e-01 2.039520523380081718e-01 2.189161394197885468e-01 2.252186485259175530e-01 2.185171384893660473e-01 2.003035627111127981e-01 1.743357961565288605e-01 1.447623943803535429e-01 1.152659893896111898e-01 8.880595045529769693e-02 6.768740543278815858e-02 5.358736096739825927e-02 4.689798757849164557e-02 4.579575570094363696e-02 4.729073308988970825e-02 4.919067759594992345e-02 5.049525791313550643e-02 5.092912923760624377e-02 5.054408870583564084e-02 4.951062420658774998e-02 4.802202346157795343e-02 4.625351624462849948e-02 4.434748324545349785e-02 4.241093056430841196e-02 4.051854798315514955e-02 3.871802643116901976e-02 3.703594440609668526e-02 3.548335793591254894e-02 3.406066528214148764e-02 3.276156606575004321e-02 3.157608777518769450e-02 3.049275025232992334e-02 2.949999624865628708e-02 2.858704123635326041e-02
2.609248246187835865e-02 2.730163979379139627e-02 2.866375338137906389e-02 3.019547610274606400e-02 3.191132949718127748e-02 3.382160470849741862e-02 3.592967589871257084e-02 3.822868719027333606e-02 4.069758615907748123e-02 4.329650168343762012e-02 4.596152838367092985e-02 4.859913172711431001e-02 5.108070900233582790e-02 5.323848032472350972e-02 5.486513733344597354e-02 5.572219826530323133e-02 5.556735897992821221e-02 5.422311156632910606e-02 5.173618760369205760e-02 4.872921851695328349e-02 4.704146710127752457e-02 5.012390525902655353e-02 6.131041634943624336e-02 8.112151576532029840e-02 1.078795841071540917e-01 1.392513062277342395e-01 1.724671786612964886e-01 2.041128701493962194e-01 2.301186088112931738e-01 2.461595617273025505e-01 2.486808573887572538e-01 2.369310087948051091e-01 2.166168270679309504e-01 2.042437709938189072e-01 2.203956925966945590e-01 2.627978844431390626e-01 3.031468000244767480e-01 3.089000453556362547e-01 2.547915248491218199e-01 1.345647622803148036e-01 1.189066402294901847e-01 3.458134331652236715e-01 5.828137091876230969e-01 7.615348148176944720e-01 8.456340204183296905e-01 8.645066984259963672e-01 9.455499685883768102e-01 1.199093923863652211e+00 1.550404918256083953e+00 1.841214207658105728e+00 1.952379768057990184e+00 1.841214207658106172e+00 1.550404918256083953e+00 1.199093923863652211e+00 9.455499685883766992e-01 8.645066984259967002e-01 8.456340204183296905e-01 7.615348148176944720e-01 5.828137091876230969e-01 3.458134331652236715e-01 1.189066402294901154e-01 1.345647622803146370e-01 2.547915248491217644e-01 3.089000453556361991e-01 3.031468000244767480e-01 2.627978844431391181e-01 2.203956925966946145e-01 2.042437709938188517e-01 2.166168270679309504e-01 2.369310087948051091e-01 2.486808573887572538e-01 2.461595617273025227e-01 2.301186088112932571e-01 2.041128701493962194e-01 1.724671786612965718e-01 1.392513062277342395e-01 1.078795841071541473e-01 8.112151576532029840e-02 6.131041634943625029e-02 5.012390525902653271e-02 4.704146710127750375e-02 4.872921851695327655e-02 5.173618760369207148e-02 5.422311156632910606e-02 5.556735897992821221e-02 5.572219826530319664e-02 5.486513733344598742e-02 5.323848032472350278e-02 5.108070900233586259e-02 4.859913172711431001e-02 4.596152838367095067e-02 4.329650168343760624e-02 4.069758615907749510e-02 3.822868719027332912e-02 3.592967589871255002e-02 3.382160470849740475e-02 3.191132949718127748e-02 3.019547610274609870e-02 2.866375338137905002e-02 2.730163979379140321e-02 2.609248246187836559e-02
2.483949580701839271e-02 2.649449899570422567e-02 2.836060164426779107e-02 3.044839161972075908e-02 3.276248840985394178e-02 3.529919308982720771e-02 3.804365090548496309e-02 4.096643914293869593e-02 4.401951160438941080e-02 4.713149555100342586e-02 5.020248006027892840e-02 5.309871332953638307e-02 5.564814660244268157e-02 5.763873630062119058e-02 5.882330520379602801e-02 5.893866024920928898e-02 5.775532040954509116e-02 5.519456483654593126e-02 5.159559779188747225e-02 4.827736534846804178e-02 4.828984435675353487e-02 5.573344564959781255e-02 7.245096374072128309e-02 9.713956022357055076e-02 1.274476127278214577e-01 1.607745501513752895e-01 1.940722031209971832e-01 2.236752588813137044e-01 2.454287989729584674e-01 2.552207607268880962e-01 2.500912135454349539e-01 2.302741900471650671e-01 2.028443548523410633e-01 1.860687320908669118e-01 2.007534162922633147e-01 2.407698236448417017e-01 2.761082370329648872e-01 2.769602055147488140e-01 2.218042981200504526e-01 1.013123612579344274e-01 7.874691761937679946e-02 2.907307933063220662e-01 4.955584940030768881e-01 6.498138961890217447e-01 7.314926380055121191e-01 7.745835719946867481e-01 8.809024430197348599e-01 1.117853645013118458e+00 1.418988091813470298e+00 1.662470586998354261e+00 1.754930606377212987e+00 1.662470586998354705e+00 1.418988091813470298e+00 1.117853645013118458e+00 8.809024430197350819e-01 7.745835719946865261e-01 7.314926380055121191e-01 6.498138961890218557e-01 4.955584940030769991e-01 2.907307933063221217e-01 7.874691761937689660e-02 1.013123612579344274e-01 2.218042981200504804e-01 2.769602055147488140e-01 2.761082370329647206e-01 2.407698236448416462e-01 2.007534162922633703e-01 1.860687320908668563e-01 2.028443548523410356e-01 2.302741900471650116e-01 2.500912135454349539e-01 2.552207607268880962e-01 2.454287989729584674e-01 2.236752588813138432e-01 1.940722031209971277e-01 1.607745501513752617e-01 1.274476127278214854e-01 9.713956022357056463e-02 7.245096374072124146e-02 5.573344564959778480e-02 4.828984435675352099e-02 4.827736534846806260e-02 5.159559779188745837e-02 5.519456483654596596e-02 5.775532040954511892e-02 5.893866024920930979e-02 5.882330520379602801e-02 5.763873630062119058e-02 5.564814660244268157e-02 5.309871332953637613e-02 5.020248006027891452e-02 4.713149555100343280e-02 4.401951160438941080e-02 4.096643914293868205e-02 3.804365090548492839e-02 3.529919308982718690e-02 3.276248840985394872e-02 3.044839161972076255e-02 2.836060164426779800e-02 2.649449899570423261e-02 2.483949580701839618e-02
2.531428876050450388e-02 2.747135978183743582e-02 2.985682864381300483e-02 3.246926157411383906e-02 3.529915692359662793e-02 3.832647739581603041e-02 4.151760712939136372e-02 4.482167802484200714e-02 4.816627458310290821e-02 5.145265425834272266e-02 5.455085646088793372e-02 5.729549910002289942e-02 5.948383265038769546e-02 6.087906525535293628e-02 6.122484100171581012e-02 6.028290756476277490e-02 5.792016368136516935e-02 5.430412384587529617e-02 5.032542338195535730e-02 4.831525821424913214e-02 5.218032622614756505e-02 6.487679076235780551e-02 8.600282384148309756e-02 1.133598065699003565e-01 1.444662963516526177e-01 1.766022377356770146e-01 2.065853697507303577e-01 2.307456998436913376e-01 2.451807531086089009e-01 2.463514924126765926e-01 2.321380926957977708e-01 2.036627596163407272e-01 1.687168719515386439e-01 1.467659679872478362e-01 1.593311725576422866e-01 1.958665628509629608e-01 2.257087276205597959e-01 2.244378732284477429e-01 1.775327046076453641e-01 8.561658257262144689e-02 8.709555884623285116e-02 2.438696600580378404e-01 4.007285278078178692e-01 5.218108773579683834e-01 5.960853536939751951e-01 6.545842243498700697e-01 7.659890228157806291e-01 9.635761988267339540e-01 1.196765135833120830e+00 1.381165923396580952e+00 1.450731383708927735e+00 1.381165923396580952e+00 1.196765135833120830e+00 9.635761988267339540e-01 7.659890228157805181e-01 6.545842243498698476e-01 5.960853536939754171e-01 5.218108773579682724e-01 4.007285278078178137e-01 2.438696600580378404e-01 8.709555884623279565e-02 8.561658257262151628e-02 1.775327046076453641e-01 2.244378732284477151e-01 2.257087276205597404e-01 1.958665628509630163e-01 1.593311725576422588e-01 1.467659679872478362e-01 1.687168719515386717e-01 2.036627596163407272e-01 2.321380926957977708e-01 2.463514924126765648e-01 2.451807531086089009e-01 2.307456998436913653e-01 2.065853697507304132e-01 1.766022377356769590e-01 1.444662963516525622e-01 1.133598065699003149e-01 8.600282384148309756e-02 6.487679076235781939e-02 5.218032622614757199e-02 4.831525821424915296e-02 5.032542338195533649e-02 5.430412384587529617e-02 5.792016368136516935e-02 6.028290756476279572e-02 6.122484100171577542e-02 6.087906525535297098e-02 5.948383265038769546e-02 5.729549910002288554e-02 5.455085646088796147e-02 5.145265425834271572e-02 4.816627458310292209e-02 4.482167802484200714e-02 4.151760712939134984e-02 3.832647739581600960e-02 3.529915692359660712e-02 3.246926157411383213e-02 2.985682864381299442e-02 2.747135978183743582e-02 2.531428876050450041e-02
2.751919097227684130e-02 3.010602784084622993e-02 3.290351702813690271e-02 3.589915264571247322e-02 3.907076141799759733e-02 4.238372709653207004e-02 4.578766746998483295e-02 4.921259075042869191e-02 5.256467221322481259e-02 5.572199672139438453e-02 5.853096978511896503e-02 6.080472297387827518e-02 6.232595986189744253e-02 6.285881900338204098e-02 6.217868977979527229e-02 6.013848173540958797e-02 5.681131374059368577e-02 5.279079907335296890e-02 4.973813803941450756e-02 5.081461978329967349e-02 5.936241644681056195e-02 7.613477886269880146e-02 9.944533168411916202e-02 1.269606419362437344e-01 1.562142992318509838e-01 1.844626558486947843e-01 2.085917049126760903e-01 2.252250087268964918e-01 2.310536467813298356e-01 2.234036778550637647e-01 2.010808531300198598e-01 1.656753695091047751e-01 1.242086838887685452e-01 9.543431350431474947e-02 1.041182120786296461e-01 1.358896990987756570e-01 1.600608990495017703e-01 1.597628295850424540e-01 1.299532753133819385e-01 8.835731435432289671e-02 1.143191355563788481e-01 2.100416959525954752e-01 3.135624483195608714e-01 3.990779718345436322e-01 4.630079415288834155e-01 5.278634499255314694e-01 6.301906337304638006e-01 7.801154383703110540e-01 9.439828451402669796e-01 1.070185680650496129e+00 1.117398361766889447e+00 1.070185680650495907e+00 9.439828451402673126e-01 7.801154383703110540e-01 6.301906337304638006e-01 5.278634499255314694e-01 4.630079415288834710e-01 3.990779718345436877e-01 3.135624483195608159e-01 2.100416959525953919e-01 1.143191355563789036e-01 8.835731435432291059e-02 1.299532753133819385e-01 1.597628295850423708e-01 1.600608990495016870e-01 1.358896990987756848e-01 1.041182120786296600e-01 9.543431350431487437e-02 1.242086838887685174e-01 1.656753695091047751e-01 2.010808531300197766e-01 2.234036778550638203e-01 2.310536467813298633e-01 2.252250087268964918e-01 2.085917049126761180e-01 1.844626558486948398e-01 1.562142992318509838e-01 1.269606419362437622e-01 9.944533168411917590e-02 7.613477886269880146e-02 5.936241644681053420e-02 5.081461978329968043e-02 4.973813803941448675e-02 5.279079907335296196e-02 5.681131374059366496e-02 6.013848173540956021e-02 6.217868977979527229e-02 6.285881900338204098e-02 6.232595986189742171e-02 6.080472297387828906e-02 5.853096978511897197e-02 5.572199672139438453e-02 5.256467221322477790e-02 4.921259075042869191e-02 4.578766746998483295e-02 4.238372709653205617e-02 3.907076141799759039e-02 3.589915264571248016e-02 3.290351702813691659e-02 3.010602784084620565e-02 2.751919097227685518e-02
3.098052186130756044e-02 3.386221391708165579e-02 3.691939921181778411e-02 4.012942147538081650e-02 4.345823087577171256e-02 4.685744889769020288e-02 5.026102479122088879e-02 5.358163064427633876e-02 5.670712276390189877e-02 5.949769923741245886e-02 6.178488959129814495e-02 6.337438328915373509e-02 6.405628173022948069e-02 6.362941729597058893e-02 6.195270323258035561e-02 5.904982223052478857e-02 5.531840729346335778e-02 5.190930559520701149e-02 5.114904974595975429e-02 5.607406929792129596e-02 6.832086618117222399e-02 8.706141369401508567e-02 1.102774374873101010e-01 1.357220140516446627e-01 1.610088681428253066e-01 1.835325237388119313e-01 2.005066421132850329e-01 2.091622007869923805e-01 2.070948979238634025e-01 1.927313366586136667e-01 1.658646212940891040e-01 1.282257614560740056e-01 8.433287846672170296e-02 4.543277885046613507e-02 4.347445632228933571e-02 6.949127355760881253e-02 8.849748621207954857e-02 9.335076619542699572e-02 8.986571392506749467e-02 9.743343660323855460e-02 1.323035928739744460e-01 1.858193874490537967e-01 2.431705303204507729e-01 2.965478265211874964e-01 3.483898838363352901e-01 4.112508992520343964e-01 4.978469103257633366e-01 6.056833248338958642e-01 7.139977952318053989e-01 7.945010812094571717e-01 8.242380682959290494e-01 7.945010812094573938e-01 7.139977952318056209e-01 6.056833248338958642e-01 4.978469103257634476e-01 4.112508992520344520e-01 3.483898838363353456e-01 2.965478265211874964e-01 2.431705303204506896e-01 1.858193874490538244e-01 1.323035928739743627e-01 9.743343660323851296e-02 8.986571392506755018e-02 9.335076619542703735e-02 8.849748621207952082e-02 6.949127355760888192e-02 4.347445632228932877e-02 4.543277885046605874e-02 8.433287846672166133e-02 1.282257614560739500e-01 1.658646212940891040e-01 1.927313366586136667e-01 2.070948979238633192e-01 2.091622007869923527e-01 2.005066421132850607e-01 1.835325237388119868e-01 1.610088681428253066e-01 1.357220140516447182e-01 1.102774374873100593e-01 8.706141369401512731e-02 6.832086618117219623e-02 5.607406929792130984e-02 5.114904974595976817e-02 5.190930559520700455e-02 5.531840729346335084e-02 5.904982223052478857e-02 6.195270323258036949e-02 6.362941729597057505e-02 6.405628173022952232e-02 6.337438328915372121e-02 6.178488959129813107e-02 5.949769923741247968e-02 5.670712276390187101e-02 5.358163064427633876e-02 5.026102479122088879e-02 4.685744889769019594e-02 4.345823087577169175e-02 4.012942147538078874e-02 3.691939921181779799e-02 3.386221391708165579e-02 3.098052186130756391e-02
3.508254055464993248e-02 3.812553407806078959e-02 4.130001760243199455e-02 4.457314896965582085e-02 4.789916056700421060e-02 5.121651125133967752e-02 5.444488887966074386e-02 5.748237606653816556e-02 6.020334581404866020e-02 6.245806099290721752e-02 6.407562112059328463e-02 6.487305241571357517e-02 6.467544397873520312e-02 6.335610126810205245e-02 6.091364946292758542e-02 5.761679993981685260e-02 5.425662661312557339e-02 5.246435744034741444e-02 5.464372772044662901e-02 6.274893031878571448e-02 7.686056011791442266e-02 9.551671499083687344e-02 1.167433187596696731e-01 1.384506330789722350e-01 1.584555040224328304e-01 1.745061239165182077e-01 1.844167139025028879e-01 1.863147290434047920e-01 1.789699884492630122e-01 1.621495347171358903e-01 1.369133550294749924e-01 1.057399283257802608e-01 7.235515685323971879e-02 4.113537992511789865e-02 1.601865360091820484e-02 5.914525870850399075e-03 2.087442730179035408e-02 4.204755188602177923e-02 7.042746131042929014e-02 1.030122177558456670e-01 1.354165411201206093e-01 1.648814968920871704e-01 1.920489698001302814e-01 2.213520095763642781e-01 2.598002416302558348e-01 3.138598775765255033e-01 3.849498423529794100e-01 4.662462020564958065e-01 5.434230559255384119e-01 5.991928048985917243e-01 6.195686968167259945e-01 5.991928048985919464e-01 5.434230559255384119e-01 4.662462020564958620e-01 3.849498423529794100e-01 3.138598775765253923e-01 2.598002416302558348e-01 2.213520095763643614e-01 1.920489698001303092e-01 1.648814968920871982e-01 1.354165411201206370e-01 1.030122177558456670e-01 7.042746131042924851e-02 4.204755188602166127e-02 2.087442730179049633e-02 5.914525870850383463e-03 1.601865360091810422e-02 4.113537992511787089e-02 7.235515685323969104e-02 1.057399283257802330e-01 1.369133550294749924e-01 1.621495347171359180e-01 1.789699884492630122e-01 1.863147290434048198e-01 1.844167139025028324e-01 1.745061239165182077e-01 1.584555040224327749e-01 1.384506330789722628e-01 1.167433187596697008e-01 9.551671499083688732e-02 7.686056011791442266e-02 6.274893031878571448e-02 5.464372772044663595e-02 5.246435744034740056e-02 5.425662661312555951e-02 5.761679993981688036e-02 6.091364946292758542e-02 6.335610126810203857e-02 6.467544397873521700e-02 6.487305241571360293e-02 6.407562112059331239e-02 6.245806099290722446e-02 6.020334581404865326e-02 5.748237606653816556e-02 5.444488887966075080e-02 5.121651125133967752e-02 4.789916056700420366e-02 4.457314896965582085e-02 4.130001760243199455e-02 3.812553407806078959e-02 3.508254055464993942e-02
3.930712860434248251e-02 4.239699743997474291e-02 4.556799319951294891e-02 4.877719011653496028e-02 5.196770017500388500e-02 5.506623562262948773e-02 5.798091704609333735e-02 6.059983268496779013e-02 6.279117684234754304e-02 6.440629985262369406e-02 6.528782493154471067e-02 6.528639994431788274e-02 6.429218664632344038e-02 6.229173913461038409e-02 5.946803365153226217e-02 5.636541483765705740e-02 5.410411124954317419e-02 5.443901133877271370e-02 5.917360259674864231e-02 6.901278815443660786e-02 8.318879208402599201e-02 1.001256499055241528e-01 1.180233012587480340e-01 1.350440752347121798e-01 1.493757011451216921e-01 1.593415516517252828e-01 1.635954916307595652e-01 1.613851926296762107e-01 1.528376963940297206e-01 1.391814015139911376e-01 1.227432422505039256e-01 1.064302740802292729e-01 9.240058342308683781e-02 8.045578204059665450e-02 6.817547215511418623e-02 5.406206551772896329e-02 4.336838479875323310e-02 5.042082339050639461e-02 7.430565964903862453e-02 1.017474265253306559e-01 1.253588196746205641e-01 1.430818892087466487e-01 1.570057262857280644e-01 1.724875826242315002e-01 1.970820318002998173e-01 2.382454427971935074e-01 2.984405628796005239e-01 3.711197685250122169e-01 4.418736518826318349e-01 4.935609524354076516e-01 5.125209165867032901e-01 4.935609524354076516e-01 4.418736518826317239e-01 3.711197685250123279e-01 2.984405628796004684e-01 2.382454427971934796e-01 1.970820318002997618e-01 1.724875826242315280e-01 1.570057262857281200e-01 1.430818892087466765e-01 1.253588196746205918e-01 1.017474265253305865e-01 7.430565964903858289e-02 5.042082339050639461e-02 4.336838479875331637e-02 5.406206551772890084e-02 6.817547215511425562e-02 8.045578204059657124e-02 9.240058342308681005e-02 1.064302740802292313e-01 1.227432422505039117e-01 1.391814015139911653e-01 1.528376963940297484e-01 1.613851926296762107e-01 1.635954916307595930e-01 1.593415516517252828e-01 1.493757011451216921e-01 1.350440752347122075e-01 1.180233012587480618e-01 1.001256499055241667e-01 8.318879208402603365e-02 6.901278815443662173e-02 5.917360259674864231e-02 5.443901133877270676e-02 5.410411124954314643e-02 5.636541483765705740e-02 5.946803365153223442e-02 6.229173913461038409e-02 6.429218664632344038e-02 6.528639994431788274e-02 6.528782493154471067e-02 6.440629985262369406e-02 6.279117684234752916e-02 6.059983268496779013e-02 5.798091704609331654e-02 5.506623562262952937e-02 5.196770017500385724e-02 4.877719011653494641e-02 4.556799319951292115e-02 4.239699743997474291e-02 3.930712860434248945e-02
4.328627825154504616e-02 4.632528801380645517e-02 4.939005543082496813e-02 5.242827597546140944e-02 5.537343133382535698e-02 5.814316076037571307e-02 6.063838577721736983e-02 6.274388195863833673e-02 6.433136200598985055e-02 6.526670431058541333e-02 6.542387553111703169e-02 6.470960901288413947e-02 6.310536135276936798e-02 6.073642123395234932e-02 5.797900221514102476e-02 5.559763308367367957e-02 5.481879391150835945e-02 5.708237108355823652e-02 6.332617597149993449e-02 7.339459235149449479e-02 8.621574251499176944e-02 1.003248466710862236e-01 1.141884410795033639e-01 1.263444452626855119e-01 1.355181055388531286e-01 1.407862773860061867e-01 1.417918790030928133e-01 1.389632866529290633e-01 1.336287667193707673e-01 1.278127167901654815e-01 1.234623289077727698e-01 1.212469601388013185e-01 1.199069453019497716e-01 1.170342505583502751e-01 1.107452652942786941e-01 1.011274233442739923e-01 9.089339347666063051e-02 8.464691307961022537e-02 8.585657458844976608e-02 9.395187022663049892e-02 1.060315133891835265e-01 1.194851100810155053e-01 1.319696200179178991e-01 1.422371137696810672e-01 1.546813318598896647e-01 1.826278641113156520e-01 2.372057408047945626e-01 3.121273066637738625e-01 3.882135037777468267e-01 4.444266838207247550e-01 4.650922259786076096e-01 4.444266838207247550e-01 3.882135037777467712e-01 3.121273066637738069e-01 2.372057408047943960e-01 1.826278641113156243e-01 1.546813318598896647e-01 1.422371137696810117e-01 1.319696200179180101e-01 1.194851100810154776e-01 1.060315133891836098e-01 9.395187022663047116e-02 8.585657458844976608e-02 8.464691307961022537e-02 9.089339347666064439e-02 1.011274233442740617e-01 1.107452652942786664e-01 1.170342505583502196e-01 1.199069453019496884e-01 1.212469601388013046e-01 1.234623289077728392e-01 1.278127167901655370e-01 1.336287667193707673e-01 1.389632866529290633e-01 1.417918790030927856e-01 1.407862773860061867e-01 1.355181055388531286e-01 1.263444452626855397e-01 1.141884410795033916e-01 1.003248466710862513e-01 8.621574251499179720e-02 7.339459235149448091e-02 6.332617597149990674e-02 5.708237108355822959e-02 5.481879391150834557e-02 5.559763308367369344e-02 5.797900221514100394e-02 6.073642123395235626e-02 6.310536135276934022e-02 6.470960901288415335e-02 6.542387553111701781e-02 6.526670431058539945e-02 6.433136200598985055e-02 6.274388195863832285e-02 6.063838577721737677e-02 5.814316076037570613e-02 5.537343133382534310e-02 5.242827597546141638e-02 4.939005543082497507e-02 4.632528801380644129e-02 4.328627825154504616e-02
4.677806307023471555e-02 4.968103452154420258e-02 5.255110794390688983e-02 5.532814407178607979e-02 5.793862508822348462e-02 6.029524281238655276e-02 6.229779364124156393e-02 6.383621470070759141e-02 6.479697530067277111e-02 6.507460188060629203e-02 6.459096501751281083e-02 6.332618009098658907e-02 6.136631782101200500e-02 5.897264529185922838e-02 5.666699717073346576e-02 5.528805968468850085e-02 5.589214850542900681e-02 5.936627518387021379e-02 6.593220486868521524e-02 7.501488181005917799e-02 8.553750678975267918e-02 9.626780808495898067e-02 1.060325861310806583e-01 1.138614795746707153e-01 1.191367651274206768e-01 1.217670894854030600e-01 1.223426315089295030e-01 1.221529508818386817e-01 1.228717480192648009e-01 1.258014844697859236e-01 1.310290977481541885e-01 1.372256443254048219e-01 1.423046377120149308e-01 1.443485185434925655e-01 1.421993368509690547e-01 1.355356608455955680e-01 1.246025466553873362e-01 1.100938304191867029e-01 9.397532020704522926e-02 8.163448421808977562e-02 8.163413345407262434e-02 9.510826743566253016e-02 1.115173580819088656e-01 1.211130886285379932e-01 1.252552209378761661e-01 1.431053280301280706e-01 1.947820073874739211e-01 2.719442958341092842e-01 3.507526055988516855e-01 4.086227618960273644e-01 4.298067728164209345e-01 4.086227618960271979e-01 3.507526055988515745e-01 2.719442958341092842e-01 1.947820073874740043e-01 1.431053280301279873e-01 1.252552209378760828e-01 1.211130886285379654e-01 1.115173580819088101e-01 9.510826743566257180e-02 8.163413345407261046e-02 8.163448421808972011e-02 9.397532020704521538e-02 1.100938304191866612e-01 1.246025466553873778e-01 1.355356608455955958e-01 1.421993368509690547e-01 1.443485185434925100e-01 1.423046377120149864e-01 1.372256443254048219e-01 1.310290977481541330e-01 1.258014844697859513e-01 1.228717480192648426e-01 1.221529508818387094e-01 1.223426315089294752e-01 1.217670894854030739e-01 1.191367651274207046e-01 1.138614795746707847e-01 1.060325861310806445e-01 9.626780808495898067e-02 8.553750678975267918e-02 7.501488181005917799e-02 6.593220486868524299e-02 5.936627518387022073e-02 5.589214850542900681e-02 5.528805968468849391e-02 5.666699717073347270e-02 5.897264529185920756e-02 6.136631782101200500e-02 6.332618009098661682e-02 6.459096501751279695e-02 6.507460188060630590e-02 6.479697530067275724e-02 6.383621470070757753e-02 6.229779364124155699e-02 6.029524281238657357e-02 5.793862508822346380e-02 5.532814407178605898e-02 5.255110794390689677e-02 4.968103452154420951e-02 4.677806307023474330e-02
4.963337733459857737e-02 5.232597642562697438e-02 5.492620799075102755e-02 5.736867096231657720e-02 5.957672438846666613e-02 6.146360327400909179e-02 6.293533549903237989e-02 6.389633957670522169e-02 6.425890700854543225e-02 6.395820522428433130e-02 6.297495338632211337e-02 6.136825928652582529e-02 5.932012658707094821e-02 5.718724440011377363e-02 5.553682862034052536e-02 5.510599762364363358e-02 5.660555300674176976e-02 6.039744676546916075e-02 6.627951910769563915e-02 7.356349511779740336e-02 8.132971712189163149e-02 8.866408027667220526e-02 9.483129700269327111e-02 9.942303882580331986e-02 1.025017125543809110e-01 1.047042510032453327e-01 1.071979238338283541e-01 1.113414484262028464e-01 1.180541604961797969e-01 1.272614244974049347e-01 1.378729805539004039e-01 1.482538555548655324e-01 1.567433233031215734e-01 1.619011949130068351e-01 1.624490733816014998e-01 1.570845119583307858e-01 1.444814245518120654e-01 1.238133791865255878e-01 9.612407758675217684e-02 6.754894494346495859e-02 5.577195048782672415e-02 7.160843073020639604e-02 9.266142835848774351e-02 1.028069945834162863e-01 1.029662749628175583e-01 1.152834477714532319e-01 1.635319926713321437e-01 2.368182255956128301e-01 3.106515529508263040e-01 3.642929658729425757e-01 3.838270381468792958e-01 3.642929658729425202e-01 3.106515529508262485e-01 2.368182255956127469e-01 1.635319926713322547e-01 1.152834477714532457e-01 1.029662749628176555e-01 1.028069945834162863e-01 9.266142835848774351e-02 7.160843073020643768e-02 5.577195048782673803e-02 6.754894494346500022e-02 9.612407758675219072e-02 1.238133791865255878e-01 1.444814245518120654e-01 1.570845119583307581e-01 1.624490733816014720e-01 1.619011949130068628e-01 1.567433233031215734e-01 1.482538555548655324e-01 1.378729805539003483e-01 1.272614244974049624e-01 1.180541604961797969e-01 1.113414484262029019e-01 1.071979238338284096e-01 1.047042510032453189e-01 1.025017125543809388e-01 9.942303882580331986e-02 9.483129700269327111e-02 8.866408027667214975e-02 8.132971712189163149e-02 7.356349511779740336e-02 6.627951910769563915e-02 6.039744676546916768e-02 5.660555300674176282e-02 5.510599762364364052e-02 5.553682862034052536e-02 5.718724440011378751e-02 5.932012658707092045e-02 6.136825928652582529e-02 6.297495338632212725e-02 6.395820522428433130e-02 6.425890700854543225e-02 6.389633957670524944e-02 6.293533549903239377e-02 6.146360327400909873e-02 5.957672438846664531e-02 5.736867096231658414e-02 5.492620799075101368e-02 5.232597642562698131e-02 4.963337733459859125e-02
5.177057010561589984e-02 5.418998519960076948e-02 5.646011654601287844e-02 5.851392400628242785e-02 6.027657300347128572e-02 6.166817276996519603e-02 6.260862356607332924e-02 6.302535445599814767e-02 6.286491108380556914e-02 6.210948558683815346e-02 6.079935665270119749e-02 5.906118658593200593e-02 5.713857723072794659e-02 5.541217809323673027e-02 5.438024748075265258e-02 5.455941534367943213e-02 5.630026181161772864e-02 5.960969387152820209e-02 6.411690676757705876e-02 6.920478204757457563e-02 7.420566163727473907e-02 7.857982483301508003e-02 8.206468748938915148e-02 8.479969879097583318e-02 8.739598418362289067e-02 9.086264358982357181e-02 9.629309040915780271e-02 1.043738815295225664e-01 1.150320996860611372e-01 1.274846714575196271e-01 1.405626304909410318e-01 1.529917977279200703e-01 1.634573875846937752e-01 1.704828428937525675e-01 1.722853993041801868e-01 1.668222236440974338e-01 1.521848693703926059e-01 1.273587877216758868e-01 9.328235885159009977e-02 5.475358966367151886e-02 3.112186515441004234e-02 5.066371759321983137e-02 7.460839709252481411e-02 8.498735684535488333e-02 8.458341340276766263e-02 9.526552509427135829e-02 1.380695722938401482e-01 2.014202579881755883e-01 2.641152546640131438e-01 3.092008732645615821e-01 3.255413089795831105e-01 3.092008732645614710e-01 2.641152546640131993e-01 2.014202579881755328e-01 1.380695722938400094e-01 9.526552509427128890e-02 8.458341340276770426e-02 8.498735684535486945e-02 7.460839709252474472e-02 5.066371759321985913e-02 3.112186515440998683e-02 5.475358966367151886e-02 9.328235885159012752e-02 1.273587877216759701e-01 1.521848693703925226e-01 1.668222236440974615e-01 1.722853993041803533e-01 1.704828428937525953e-01 1.634573875846938862e-01 1.529917977279200147e-01 1.405626304909409485e-01 1.274846714575196827e-01 1.150320996860611095e-01 1.043738815295225941e-01 9.629309040915785822e-02 9.086264358982357181e-02 8.739598418362291843e-02 8.479969879097583318e-02 8.206468748938916535e-02 7.857982483301508003e-02 7.420566163727476683e-02 6.920478204757458951e-02 6.411690676757707263e-02 5.960969387152821597e-02 5.630026181161772864e-02 5.455941534367943213e-02 5.438024748075265258e-02 5.541217809323669558e-02 5.713857723072794659e-02 5.906118658593200593e-02 6.079935665270118361e-02 6.210948558683813958e-02 6.286491108380561077e-02 6.302535445599814767e-02 6.260862356607330148e-02 6.166817276996519603e-02 6.027657300347128572e-02 5.851392400628239315e-02 5.646011654601291313e-02 5.418998519960075561e-02 5.177057010561593453e-02
5.315897249493049120e-02 5.525632920893002592e-02 5.715412767491791224e-02 5.878806915811884276e-02 6.009050400787812468e-02 6.099457275333354522e-02 6.144045133603651121e-02 6.138420813497157819e-02 6.080972218238249460e-02 5.974381858465049183e-02 5.827390933290018532e-02 5.656529517274694330e-02 5.487086864305280171e-02 5.351909124760690500e-02 5.286156715344113993e-02 5.317351895275602286e-02 5.454006902744720775e-02 5.679870047308058223e-02 5.958501880858870642e-02 6.245894885688660358e-02 6.505533322627592152e-02 6.722319949482256918e-02 6.913685295652498286e-02 7.134583671104460789e-02 7.469428767636386579e-02 8.005271519171630601e-02 8.795108416665274598e-02 9.836564998197548648e-02 1.107990938642659934e-01 1.245021685099585440e-01 1.386072812173670954e-01 1.520852199814920203e-01 1.635861174618978009e-01 1.713106127843645188e-01 1.730677476083361532e-01 1.666086526942547330e-01 1.502112802118833745e-01 1.233843861082005305e-01 8.749863865220226800e-02 4.622290965743158786e-02 9.844693730715571231e-03 3.416213067883243359e-02 5.788941536266409976e-02 6.768597902272061040e-02 6.879878760129165549e-02 8.017282140841405780e-02 1.161440220041928817e-01 1.664973642196352355e-01 2.152976698295039348e-01 2.500163049766321310e-01 2.625369652760156103e-01 2.500163049766321310e-01 2.152976698295038238e-01 1.664973642196351244e-01 1.161440220041928401e-01 8.017282140841415494e-02 6.879878760129169712e-02 6.768597902272063815e-02 5.788941536266406507e-02 3.416213067883241972e-02 9.844693730715571231e-03 4.622290965743165725e-02 8.749863865220233738e-02 1.233843861082005167e-01 1.502112802118833745e-01 1.666086526942548163e-01 1.730677476083361810e-01 1.713106127843645188e-01 1.635861174618978009e-01 1.520852199814919925e-01 1.386072812173671509e-01 1.245021685099585301e-01 1.107990938642659240e-01 9.836564998197551424e-02 8.795108416665271822e-02 8.005271519171627825e-02 7.469428767636390742e-02 7.134583671104459401e-02 6.913685295652499674e-02 6.722319949482255530e-02 6.505533322627596315e-02 6.245894885688663828e-02 5.958501880858869254e-02 5.679870047308058223e-02 5.454006902744718693e-02 5.317351895275603674e-02 5.286156715344113299e-02 5.351909124760694664e-02 5.487086864305280171e-02 5.656529517274692942e-02 5.827390933290019226e-02 5.974381858465051265e-02 6.080972218238250848e-02 6.138420813497158512e-02 6.144045133603653203e-02 6.099457275333353828e-02 6.009050400787813162e-02 5.878806915811883582e-02 5.715412767491791918e-02 5.525632920893004674e-02 5.315897249493050508e-02
5.380907542908461294e-02 5.555265111690115692e-02 5.705723427465192454e-02 5.826575156874269634e-02 5.912257305038664396e-02 5.957847974981907158e-02 5.959733272215525512e-02 5.916452118651232411e-02 5.829695136078103662e-02 5.705368186052961477e-02 5.554506482697676994e-02 5.393617620137368396e-02 5.243769902750055473e-02 5.127629638305807730e-02 5.064166890488071282e-02 5.062301266565854413e-02 5.116618603296898410e-02 5.208359655404862232e-02 5.312315533019906083e-02 5.407432487269887150e-02 5.488152957215671618e-02 5.573791801475350138e-02 5.712250201547177525e-02 5.972418341664540581e-02 6.422324860691890069e-02 7.102826820726003410e-02 8.016425861959930455e-02 9.137045547370534204e-02 1.042511119480687143e-01 1.183115820692776654e-01 1.328446438201371649e-01 1.467478882324445288e-01 1.584038591269023855e-01 1.657376987920817224e-01 1.664996555409997137e-01 1.587395816908539758e-01 1.413764058555682657e-01 1.147260598680640148e-01 8.084339273968525752e-02 4.362096091436121204e-02 1.089635040390486004e-02 2.510304899822360727e-02 4.376668678027107601e-02 5.184892124082251391e-02 5.526186405010716229e-02 6.830353764745525358e-02 9.777028593537065437e-02 1.355398688821509434e-01 1.710050168984640906e-01 1.958476238117319579e-01 2.047436757174144195e-01 1.958476238117319301e-01 1.710050168984640351e-01 1.355398688821509434e-01 9.777028593537065437e-02 6.830353764745515643e-02 5.526186405010714148e-02 5.184892124082254861e-02 4.376668678027108988e-02 2.510304899822368013e-02 1.089635040390483055e-02 4.362096091436126755e-02 8.084339273968532691e-02 1.147260598680640564e-01 1.413764058555681824e-01 1.587395816908539758e-01 1.664996555409997969e-01 1.657376987920816669e-01 1.584038591269024687e-01 1.467478882324445844e-01 1.328446438201371926e-01 1.183115820692776654e-01 1.042511119480687420e-01 9.137045547370536980e-02 8.016425861959927679e-02 7.102826820725997858e-02 6.422324860691885906e-02 5.972418341664541275e-02 5.712250201547178219e-02 5.573791801475351526e-02 5.488152957215673700e-02 5.407432487269887150e-02 5.312315533019906083e-02 5.208359655404862232e-02 5.116618603296898410e-02 5.062301266565855801e-02 5.064166890488071282e-02 5.127629638305805648e-02 5.243769902750054779e-02 5.393617620137369090e-02 5.554506482697679770e-02 5.705368186052961477e-02 5.829695136078104356e-02 5.916452118651233105e-02 5.959733272215526206e-02 5.957847974981907851e-02 5.912257305038665089e-02 5.826575156874270328e-02 5.705723427465193842e-02 5.555265111690114305e-02 5.380907542908461988e-02
5.376649362926427117e-02 5.514443117268275074e-02 5.625810224330734383e-02 5.706131241249514513e-02 5.751354552907239626e-02 5.758487989240973492e-02 5.726182549030506275e-02 5.655369123383079816e-02 5.549864167251345598e-02 5.416791983136446526e-02 5.266582586311576580e-02 5.112226603153645355e-02 4.967493632429982597e-02 4.844102800327349662e-02 4.748472543352106473e-02 4.679440847582012897e-02 4.628587700492069884e-02 4.584019095768550323e-02 4.537096749419717440e-02 4.490491634686669814e-02 4.465169521998003238e-02 4.502709160877491762e-02 4.658293670367677497e-02 4.983355743855129999e-02 5.507934741261340944e-02 6.237671146902341868e-02 7.165255632311724743e-02 8.280405551078638682e-02 9.566068519699187644e-02 1.098164856357073255e-01 1.244334795474561633e-01 1.381359243816603077e-01 1.490720224434641805e-01 1.551557608147928757e-01 1.544513119947178714e-01 1.456311381166807972e-01 1.284200644913534028e-01 1.039352436048158329e-01 7.487883989791757622e-02 4.580999309953413812e-02 2.526563653907346746e-02 2.563699516786023883e-02 3.397480061145711355e-02 3.865594635564458675e-02 4.402681711272387471e-02 5.898311697754215349e-02 8.395926836154087025e-02 1.124802346509602147e-01 1.379527370043772683e-01 1.553436072895187925e-01 1.614993207672408004e-01 1.553436072895186537e-01 1.379527370043772683e-01 1.124802346509601592e-01 8.395926836154078698e-02 5.898311697754209798e-02 4.402681711272384696e-02 3.865594635564452430e-02 3.397480061145706498e-02 2.563699516786022148e-02 2.526563653907347787e-02 4.580999309953413812e-02 7.487883989791760397e-02 1.039352436048158052e-01 1.284200644913534028e-01 1.456311381166808527e-01 1.544513119947179269e-01 1.551557608147928757e-01 1.490720224434641528e-01 1.381359243816603077e-01 1.244334795474561772e-01 1.098164856357072144e-01 9.566068519699189032e-02 8.280405551078642845e-02 7.165255632311721967e-02 6.237671146902346725e-02 5.507934741261340944e-02 4.983355743855132081e-02 4.658293670367678191e-02 4.502709160877489680e-02 4.465169521998003238e-02 4.490491634686671202e-02 4.537096749419717440e-02 4.584019095768548241e-02 4.628587700492070578e-02 4.679440847582012203e-02 4.748472543352107861e-02 4.844102800327349662e-02 4.967493632429982597e-02 5.112226603153646048e-02 5.266582586311576580e-02 5.416791983136445832e-02 5.549864167251345598e-02 5.655369123383079122e-02 5.726182549030508356e-02 5.758487989240973492e-02 5.751354552907237544e-02 5.706131241249511737e-02 5.625810224330735076e-02 5.514443117268276462e-02 5.376649362926429199e-02
5.310676215135379935e-02 5.412781331020580233e-02 5.487480929684981912e-02 5.531425896082030336e-02 5.542105178813347410e-02 5.518233925099320925e-02 5.460137197991477703e-02 5.370060834654316606e-02 5.252308283206538059e-02 5.113073641991348894e-02 4.959839168296516915e-02 4.800269506355437504e-02 4.640707973042971363e-02 4.484663893451616007e-02 4.331970182990741575e-02 4.179378686946338267e-02 4.023080297124448368e-02 3.863035416435329356e-02 3.708254251862060091e-02 3.581237507358957239e-02 3.518473559316359633e-02 3.563323517247209832e-02 3.752037903077862224e-02 4.103575620186734191e-02 4.624422357997966249e-02 5.322580382201509003e-02 6.213473491965598033e-02 7.308787626700835593e-02 8.593984912611132843e-02 1.000796399375396412e-01 1.143550178120793515e-01 1.271537732943504584e-01 1.366189152463869461e-01 1.409587887025974540e-01 1.388064978483605494e-01 1.295739260102888035e-01 1.137399105074581168e-01 9.302145532524794258e-02 7.041183074736763470e-02 5.009087380168730091e-02 3.669546046269164113e-02 3.157357443170896727e-02 2.994916492258703836e-02 2.932399776274956238e-02 3.535649732326535261e-02 5.218295426371917511e-02 7.549165515238878688e-02 9.964661892640228058e-02 1.201896275684932319e-01 1.338574635227279264e-01 1.386399064347975385e-01 1.338574635227278709e-01 1.201896275684932319e-01 9.964661892640233609e-02 7.549165515238873136e-02 5.218295426371908491e-02 3.535649732326528322e-02 2.932399776274958667e-02 2.994916492258707999e-02 3.157357443170892564e-02 3.669546046269159950e-02 5.009087380168732173e-02 7.041183074736766245e-02 9.302145532524797034e-02 1.137399105074581307e-01 1.295739260102888035e-01 1.388064978483606049e-01 1.409587887025975650e-01 1.366189152463868905e-01 1.271537732943504584e-01 1.143550178120793237e-01 1.000796399375396689e-01 8.593984912611137006e-02 7.308787626700839757e-02 6.213473491965596646e-02 5.322580382201506921e-02 4.624422357997963473e-02 4.103575620186734885e-02 3.752037903077862918e-02 3.563323517247210526e-02 3.518473559316360327e-02 3.581237507358960709e-02 3.708254251862058704e-02 3.863035416435327968e-02 4.023080297124449062e-02 4.179378686946337573e-02 4.331970182990740187e-02 4.484663893451614619e-02 4.640707973042971363e-02 4.800269506355440280e-02 4.959839168296518302e-02 5.113073641991346119e-02 5.252308283206540140e-02 5.370060834654315912e-02 5.460137197991479785e-02 5.518233925099321618e-02 5.542105178813346716e-02 5.531425896082030336e-02 5.487480929684981912e-02 5.412781331020578152e-02 5.310676215135380629e-02
5.192844254400841297e-02 5.261952675527929030e-02 5.304071182400953849e-02 5.317046908644065123e-02 5.299610654453586894e-02 5.251586609972003911e-02 5.174018846812392797e-02 5.069153719782180240e-02 4.940217790527269559e-02 4.790955632438845258e-02 4.624955076794954462e-02 4.444894667981426351e-02 4.251980125908361857e-02 4.045938995557985668e-02 3.825940659545273848e-02 3.592649912397705148e-02 3.351298719628020839e-02 3.115144032368213217e-02 2.907800689910196648e-02 2.761637432198750172e-02 2.709346128547828955e-02 2.771547727473277350e-02 2.953260776361774781e-02 3.258068940135427222e-02 3.707663255926491042e-02 4.344711260112768536e-02 5.210713304721473205e-02 6.313532610138587742e-02 7.607275088770275306e-02 8.991938479900681014e-02 1.032637415589471724e-01 1.144833270722250551e-01 1.219908518289860022e-01 1.245073179511785449e-01 1.213311645948451367e-01 1.125624327509795741e-01 9.923823870623704746e-02 8.333131550235935159e-02 6.751589446727417065e-02 5.443715837194703505e-02 4.519305574728873370e-02 3.816881868468026406e-02 3.085604947401846335e-02 2.471066469846421726e-02 2.959382322474200452e-02 4.800199952271628351e-02 7.194748121883362546e-02 9.587956638610521665e-02 1.159487080510456097e-01 1.292467809218582064e-01 1.338970065457864289e-01 1.292467809218581787e-01 1.159487080510455542e-01 9.587956638610516114e-02 7.194748121883361158e-02 4.800199952271622106e-02 2.959382322474191779e-02 2.471066469846419644e-02 3.085604947401845294e-02 3.816881868468030570e-02 4.519305574728873370e-02 5.443715837194700730e-02 6.751589446727421229e-02 8.333131550235936547e-02 9.923823870623704746e-02 1.125624327509795880e-01 1.213311645948451784e-01 1.245073179511785033e-01 1.219908518289859883e-01 1.144833270722250551e-01 1.032637415589472279e-01 8.991938479900687953e-02 7.607275088770272531e-02 6.313532610138591905e-02 5.210713304721472511e-02 4.344711260112769230e-02 3.707663255926496593e-02 3.258068940135427222e-02 2.953260776361774434e-02 2.771547727473277697e-02 2.709346128547827220e-02 2.761637432198751213e-02 2.907800689910196301e-02 3.115144032368212870e-02 3.351298719628020145e-02 3.592649912397705148e-02 3.825940659545273154e-02 4.045938995557986362e-02 4.251980125908360469e-02 4.444894667981426351e-02 4.624955076794955849e-02 4.790955632438845258e-02 4.940217790527270253e-02 5.069153719782181627e-02 5.174018846812393491e-02 5.251586609972003911e-02 5.299610654453586200e-02 5.317046908644065817e-02 5.304071182400951767e-02 5.261952675527929030e-02 5.192844254400839910e-02
5.034307138202736426e-02 5.074318608587956997e-02 5.088688963160556411e-02 5.076121141322099961e-02 5.036014085763301090e-02 4.968479901021658623e-02 4.874254185252521743e-02 4.754481927793383078e-02 4.610391614516255038e-02 4.442920269845649500e-02 4.252416592748412688e-02 4.038610364388412616e-02 3.801065564828304960e-02 3.540302955062782364e-02 3.259664138798001182e-02 2.967762932781520258e-02 2.680917311904834968e-02 2.423990079605809617e-02 2.226523292251022038e-02 2.111304763703755055e-02 2.080695256329844270e-02 2.118013561391822105e-02 2.213133836791784589e-02 2.396177589812677547e-02 2.747513199634597433e-02 3.355663168226508120e-02 4.252152151028496668e-02 5.392286365849154051e-02 6.677408885962990426e-02 7.978647586671162861e-02 9.154568631605151940e-02 1.006871456286778516e-01 1.060909434121895673e-01 1.070777532741795657e-01 1.035721521805942208e-01 9.619679731775047926e-02 8.625558015554958546e-02 7.553423484011988209e-02 6.579126199244363093e-02 5.789594710199918309e-02 5.112760685948982559e-02 4.359572680081939822e-02 3.387351218808144077e-02 2.416579150887629077e-02 2.682243321415371182e-02 4.619899203411043792e-02 7.168181021134747977e-02 9.721545731206027163e-02 1.187817904599243329e-01 1.331774571029524235e-01 1.382337517970578522e-01 1.331774571029523679e-01 1.187817904599242497e-01 9.721545731206032714e-02 7.168181021134742426e-02 4.619899203411047955e-02 2.682243321415370488e-02 2.416579150887633587e-02 3.387351218808140607e-02 4.359572680081937740e-02 5.112760685948981865e-02 5.789594710199916922e-02 6.579126199244364481e-02 7.553423484011984046e-02 8.625558015554955771e-02 9.619679731775049314e-02 1.035721521805942624e-01 1.070777532741795934e-01 1.060909434121896228e-01 1.006871456286778238e-01 9.154568631605149165e-02 7.978647586671162861e-02 6.677408885962990426e-02 5.392286365849155438e-02 4.252152151028496668e-02 3.355663168226510201e-02 2.747513199634595005e-02 2.396177589812677547e-02 2.213133836791784936e-02 2.118013561391823493e-02 2.080695256329846352e-02 2.111304763703755749e-02 2.226523292251022731e-02 2.423990079605809617e-02 2.680917311904834274e-02 2.967762932781519564e-02 3.259664138798000488e-02 3.540302955062781670e-02 3.801065564828304960e-02 4.038610364388412616e-02 4.252416592748411994e-02 4.442920269845648806e-02 4.610391614516253650e-02 4.754481927793383772e-02 4.874254185252521743e-02 4.968479901021659317e-02 5.036014085763301090e-02 5.076121141322099961e-02 5.088688963160557799e-02 5.074318608587956997e-02 5.034307138202736426e-02
4.846204355334275682e-02 4.861321066876942570e-02 4.852388373415742612e-02 4.818439033332343885e-02 4.758857216881403479e-02 4.673267413577302659e-02 4.561361480329439305e-02 4.422698992310433730e-02 4.256551983122031091e-02 4.061902706753992703e-02 3.837730484507836937e-02 3.583727643230120302e-02 3.301553936292521418e-02 2.996660401308857968e-02 2.680536926350368318e-02 2.372769117723005569e-02 2.101039157119408141e-02 1.894934460642297772e-02 1.769805652467069945e-02 1.709112040618174580e-02 1.667547964598257645e-02 1.600981726565146521e-02 1.511234018332874643e-02 1.504006984378663744e-02 1.786904189241828381e-02 2.463819281737331807e-02 3.451382147069717576e-02 4.618068039451839885e-02 5.836450220835269487e-02 6.983485021207933019e-02 7.945327461743136033e-02 8.629306841492313807e-02 8.977975222501501096e-02 8.980752013917127352e-02 8.679458428540429149e-02 8.164318159685046705e-02 7.556299366390467620e-02 6.971317228249401809e-02 6.469513170968904658e-02 6.015354772899855068e-02 5.486040629725356943e-02 4.732906063385241419e-02 3.678843158283603976e-02 2.558209065261958862e-02 2.646126069882341614e-02 4.608217805250793692e-02 7.277519171310618817e-02 9.981379822530281332e-02 1.228327719885938252e-01 1.382846107322815710e-01 1.437277021418809919e-01 1.382846107322815155e-01 1.228327719885937697e-01 9.981379822530274393e-02 7.277519171310613266e-02 4.608217805250789528e-02 2.646126069882343002e-02 2.558209065261956780e-02 3.678843158283603282e-02 4.732906063385245582e-02 5.486040629725359719e-02 6.015354772899859231e-02 6.469513170968906046e-02 6.971317228249403197e-02 7.556299366390469008e-02 8.164318159685045317e-02 8.679458428540426373e-02 8.980752013917132903e-02 8.977975222501498320e-02 8.629306841492316582e-02 7.945327461743133257e-02 6.983485021207928856e-02 5.836450220835268793e-02 4.618068039451841272e-02 3.451382147069716883e-02 2.463819281737332501e-02 1.786904189241828381e-02 1.504006984378661836e-02 1.511234018332876898e-02 1.600981726565146174e-02 1.667547964598257298e-02 1.709112040618174580e-02 1.769805652467069598e-02 1.894934460642297425e-02 2.101039157119410222e-02 2.372769117723004875e-02 2.680536926350368665e-02 2.996660401308859703e-02 3.301553936292521418e-02 3.583727643230120996e-02 3.837730484507836243e-02 4.061902706753991316e-02 4.256551983122031785e-02 4.422698992310433730e-02 4.561361480329438611e-02 4.673267413577303353e-02 4.758857216881404867e-02 4.818439033332345273e-02 4.852388373415743306e-02 4.861321066876941877e-02 4.846204355334275682e-02
4.638225315404629484e-02 4.631944501702574268e-02 4.602709412621790869e-02 4.549336086959593350e-02 4.470636878252216145e-02 4.365303092656668688e-02 4.231816743766482480e-02 4.068459760605266928e-02 3.873510977502513108e-02 3.645734743663713723e-02 3.385265844081601638e-02 3.094981769068052418e-02 2.782414744104562063e-02 2.462120532992333535e-02 2.157881277376382315e-02 1.902324248575365528e-02 1.728029156945043790e-02 1.645632391701233252e-02 1.624045719296554613e-02 1.598956411222415136e-02 1.500764907439115607e-02 1.277154971942856022e-02 9.184315261648404519e-03 5.995286879078301316e-03 9.662430573523457522e-03 1.849788170775880716e-02 2.910059347996558909e-02 4.020745470642891201e-02 5.083243836037824176e-02 6.007835917137824278e-02 6.722055007538305094e-02 7.182618328704758193e-02 7.384817001721671881e-02 7.365425264272097705e-02 7.195804530538138510e-02 6.962969679047026350e-02 6.740007955572212273e-02 6.555211286610981847e-02 6.376120722897810067e-02 6.117942563209401857e-02 5.669540103241245410e-02 4.928254231809788000e-02 3.860828534088007330e-02 2.719833299937110538e-02 2.745098411812276276e-02 4.680160256731739216e-02 7.384915472617033239e-02 1.014908695277413342e-01 1.251335472037207741e-01 1.410473144925014910e-01 1.466603099378068487e-01 1.410473144925014632e-01 1.251335472037207186e-01 1.014908695277412648e-01 7.384915472617024912e-02 4.680160256731732971e-02 2.745098411812278705e-02 2.719833299937111926e-02 3.860828534088010106e-02 4.928254231809792163e-02 5.669540103241249573e-02 6.117942563209403939e-02 6.376120722897805904e-02 6.555211286610981847e-02 6.740007955572209497e-02 6.962969679047026350e-02 7.195804530538139898e-02 7.365425264272099093e-02 7.384817001721673269e-02 7.182618328704758193e-02 6.722055007538306481e-02 6.007835917137825665e-02 5.083243836037821400e-02 4.020745470642896058e-02 2.910059347996559603e-02 1.849788170775877941e-02 9.662430573523476604e-03 5.995286879078309122e-03 9.184315261648387171e-03 1.277154971942854114e-02 1.500764907439118036e-02 1.598956411222414789e-02 1.624045719296552531e-02 1.645632391701235334e-02 1.728029156945045178e-02 1.902324248575367263e-02 2.157881277376382315e-02 2.462120532992333188e-02 2.782414744104562063e-02 3.094981769068052072e-02 3.385265844081601638e-02 3.645734743663712335e-02 3.873510977502511721e-02 4.068459760605266928e-02 4.231816743766483174e-02 4.365303092656670075e-02 4.470636878252217533e-02 4.549336086959594044e-02 4.602709412621792257e-02 4.631944501702574962e-02 4.638225315404630872e-02
4.417368498065882276e-02 4.391653960800537965e-02 4.343029719690635893e-02 4.269724290577311260e-02 4.169758793499309807e-02 4.040952820298716192e-02 3.881056672224388743e-02 3.688085913038049307e-02 3.460944517147226951e-02 3.200431422378391400e-02 2.910736304696870391e-02 2.601534089305760841e-02 2.290678795663015840e-02 2.006779651381063873e-02 1.788217868098586696e-02 1.670273516946210735e-02 1.657666718401040740e-02 1.708758191832713061e-02 1.754734367245498403e-02 1.727901385736776638e-02 1.575441001021387136e-02 1.264177791730557512e-02 7.893308609189908509e-03 3.080077039009638043e-03 8.237489836571819379e-03 1.715486463694825339e-02 2.665579124045757559e-02 3.585504685684581111e-02 4.400907016429699004e-02 5.053476331434776647e-02 5.511694214523601976e-02 5.779596594865082926e-02 5.898677212142688919e-02 5.938237018889982316e-02 5.971777888914319571e-02 6.045589303686024762e-02 6.156922925497119309e-02 6.256181846640493371e-02 6.266764274153292791e-02 6.104374141301554396e-02 5.688269562321921630e-02 4.954749719859607299e-02 3.905662189987862271e-02 2.822625553043978802e-02 2.886924661156755820e-02 4.768560017042496740e-02 7.422714171201298672e-02 1.014940240111517206e-01 1.248723650736988933e-01 1.406270137135260667e-01 1.461867149591975779e-01 1.406270137135260667e-01 1.248723650736988655e-01 1.014940240111516928e-01 7.422714171201291733e-02 4.768560017042488414e-02 2.886924661156753738e-02 2.822625553043984353e-02 3.905662189987869903e-02 4.954749719859605217e-02 5.688269562321922324e-02 6.104374141301555784e-02 6.266764274153292791e-02 6.256181846640491984e-02 6.156922925497119309e-02 6.045589303686024762e-02 5.971777888914320265e-02 5.938237018889980234e-02 5.898677212142688919e-02 5.779596594865083620e-02 5.511694214523604057e-02 5.053476331434776647e-02 4.400907016429701085e-02 3.585504685684584580e-02 2.665579124045753048e-02 1.715486463694828809e-02 8.237489836571854074e-03 3.080077039009627201e-03 7.893308609189865141e-03 1.264177791730553696e-02 1.575441001021387136e-02 1.727901385736776291e-02 1.754734367245499096e-02 1.708758191832711326e-02 1.657666718401038311e-02 1.670273516946210735e-02 1.788217868098586349e-02 2.006779651381064566e-02 2.290678795663017575e-02 2.601534089305761535e-02 2.910736304696869003e-02 3.200431422378391400e-02 3.460944517147227645e-02 3.688085913038050695e-02 3.881056672224388049e-02 4.040952820298716192e-02 4.169758793499311195e-02 4.269724290577309872e-02 4.343029719690636586e-02 4.391653960800537965e-02 4.417368498065883664e-02
4.187249923141184854e-02 4.142154326683269300e-02 4.072974455934662286e-02 3.977304936084678083e-02 3.852595303304288260e-02 3.696372787238470792e-02 3.506671606107559375e-02 3.282747530700505512e-02 3.026177270138747169e-02 2.742479606533154007e-02 2.443435411982214020e-02 2.150162622416059918e-02 1.895938332620218658e-02 1.723768453143239426e-02 1.668388472347680923e-02 1.726085928413530202e-02 1.848319554719497076e-02 1.969132571606485235e-02 2.030162498879190328e-02 1.990030668885939963e-02 1.829014647018257708e-02 1.559647673639146144e-02 1.259001792777850876e-02 1.136874489512160538e-02 1.417816818184202896e-02 1.992210021557526758e-02 2.652189870150744797e-02 3.271022819018061523e-02 3.775162602643827858e-02 4.130518648037262430e-02 4.344354213336508452e-02 4.466440510372786388e-02 4.577626228976137968e-02 4.757682983009744321e-02 5.042254885830561861e-02 5.401719272560904367e-02 5.759367855293458238e-02 6.025778724332716413e-02 6.121719025546345366e-02 5.984133661651138553e-02 5.563891529017090526e-02 4.830820692604154143e-02 3.820248824891010059e-02 2.850109359480113708e-02 3.021325146413076854e-02 4.836939632623888513e-02 7.375746230453741892e-02 9.989289712972304613e-02 1.223307141759472361e-01 1.374618549273442236e-01 1.428030773306846468e-01 1.374618549273442236e-01 1.223307141759471944e-01 9.989289712972300450e-02 7.375746230453741892e-02 4.836939632623885044e-02 3.021325146413075813e-02 2.850109359480115442e-02 3.820248824891010753e-02 4.830820692604154837e-02 5.563891529017095383e-02 5.984133661651135777e-02 6.121719025546350224e-02 6.025778724332714331e-02 5.759367855293456850e-02 5.401719272560904367e-02 5.042254885830561167e-02 4.757682983009742933e-02 4.577626228976139355e-02 4.466440510372785000e-02 4.344354213336508452e-02 4.130518648037265206e-02 3.775162602643831328e-02 3.271022819018062910e-02 2.652189870150746878e-02 1.992210021557524330e-02 1.417816818184200293e-02 1.136874489512158283e-02 1.259001792777848273e-02 1.559647673639145797e-02 1.829014647018258402e-02 1.990030668885939963e-02 2.030162498879190328e-02 1.969132571606485929e-02 1.848319554719497076e-02 1.726085928413530202e-02 1.668388472347681964e-02 1.723768453143240814e-02 1.895938332620218658e-02 2.150162622416060959e-02 2.443435411982213673e-02 2.742479606533153660e-02 3.026177270138747516e-02 3.282747530700504124e-02 3.506671606107560762e-02 3.696372787238469404e-02 3.852595303304288260e-02 3.977304936084678083e-02 4.072974455934662980e-02 4.142154326683269300e-02 4.187249923141186242e-02
3.948201335405761986e-02 3.882084189551490011e-02 3.789784720972378534e-02 3.668588108433919193e-02 3.516003168649397409e-02 3.330255221162373852e-02 3.111061876431044093e-02 2.860803374723871681e-02 2.586260356272456276e-02 2.301155414287730724e-02 2.029546940352316975e-02 1.808547843933859881e-02 1.683566930018060015e-02 1.685432333388613493e-02 1.801730140937526578e-02 1.980998944647766394e-02 2.162873227420428549e-02 2.297655726562918693e-02 2.351917836341184745e-02 2.311095300429163307e-02 2.184511735724465123e-02 2.014038761449320897e-02 1.881495092815017867e-02 1.888697961572274528e-02 2.082195403418135582e-02 2.404988624137455525e-02 2.752551812374980089e-02 3.036126708964069498e-02 3.205680019413655046e-02 3.259083860326268678e-02 3.249704052588659603e-02 3.282394170896046209e-02 3.471942672498772031e-02 3.865660778223346111e-02 4.408492758936760625e-02 4.987997982700418526e-02 5.490165614283770701e-02 5.824732916366226476e-02 5.929641938311304428e-02 5.766964749669228202e-02 5.316898873393813285e-02 4.580872228472934043e-02 3.628893401268604851e-02 2.817104609301418830e-02 3.133533711168860758e-02 4.875915638635525823e-02 7.259838795865766747e-02 9.713622887760307856e-02 1.182253731792977935e-01 1.324581427170541392e-01 1.374841609367603301e-01 1.324581427170541115e-01 1.182253731792977935e-01 9.713622887760309244e-02 7.259838795865763972e-02 4.875915638635520966e-02 3.133533711168864228e-02 2.817104609301418483e-02 3.628893401268600688e-02 4.580872228472939595e-02 5.316898873393815367e-02 5.766964749669224038e-02 5.929641938311302346e-02 5.824732916366227170e-02 5.490165614283775558e-02 4.987997982700418526e-02 4.408492758936764788e-02 3.865660778223348193e-02 3.471942672498769256e-02 3.282394170896039964e-02 3.249704052588656827e-02 3.259083860326271453e-02 3.205680019413660597e-02 3.036126708964075396e-02 2.752551812374977314e-02 2.404988624137458647e-02 2.082195403418136276e-02 1.888697961572272446e-02 1.881495092815019601e-02 2.014038761449322631e-02 2.184511735724466164e-02 2.311095300429167818e-02 2.351917836341185092e-02 2.297655726562919040e-02 2.162873227420428549e-02 1.980998944647766394e-02 1.801730140937526231e-02 1.685432333388612106e-02 1.683566930018058974e-02 1.808547843933859881e-02 2.029546940352318016e-02 2.301155414287731071e-02 2.586260356272455582e-02 2.860803374723872375e-02 3.111061876431044440e-02 3.330255221162373158e-02 3.516003168649398103e-02 3.668588108433918499e-02 3.789784720972378534e-02 3.882084189551490705e-02 3.948201335405763374e-02
3.698159373457328425e-02 3.608450442671367470e-02 3.490232137841910859e-02 3.341127354173512726e-02 3.159650523958381502e-02 2.946022225344496065e-02 2.703391568817081064e-02 2.439673046569218809e-02 2.170274688069892891e-02 1.921685698243464496e-02 1.733704559413947605e-02 1.651882686124075614e-02 1.701228558936765042e-02 1.862247680610370701e-02 2.083610021608067395e-02 2.311090705976416235e-02 2.502012249473653874e-02 2.628235005806710267e-02 2.677208849919431727e-02 2.654056673243053097e-02 2.583806052012693061e-02 2.510124217710900732e-02 2.483692215862131139e-02 2.536479200668941003e-02 2.657169694481402791e-02 2.793354856532099389e-02 2.877904116271096449e-02 2.856539039539793962e-02 2.708585029818773651e-02 2.468165580809859525e-02 2.252696736305696140e-02 2.262105689926794533e-02 2.631875694051320769e-02 3.281941416187413030e-02 4.035636592438190257e-02 4.743092050835735762e-02 5.296821421411986031e-02 5.624454217272176898e-02 5.684537095034923604e-02 5.462998477366849681e-02 4.968293217063769057e-02 4.233799032706345861e-02 3.366093204285027646e-02 2.754350878324132723e-02 3.230353900353085533e-02 4.894034725046027268e-02 7.105374485926845007e-02 9.379046619777518801e-02 1.133609530465794907e-01 1.265853874413223057e-01 1.312583316354694329e-01 1.265853874413223334e-01 1.133609530465794629e-01 9.379046619777522964e-02 7.105374485926842232e-02 4.894034725046023104e-02 3.230353900353089697e-02 2.754350878324129948e-02 3.366093204285028340e-02 4.233799032706347942e-02 4.968293217063769751e-02 5.462998477366846906e-02 5.684537095034920134e-02 5.624454217272176204e-02 5.296821421411982561e-02 4.743092050835733681e-02 4.035636592438188869e-02 3.281941416187414418e-02 2.631875694051320075e-02 2.262105689926794880e-02 2.252696736305696834e-02 2.468165580809859178e-02 2.708585029818775733e-02 2.856539039539794655e-02 2.877904116271095755e-02 2.793354856532100777e-02 2.657169694481403138e-02 2.536479200668939962e-02 2.483692215862132527e-02 2.510124217710899344e-02 2.583806052012697224e-02 2.654056673243052056e-02 2.677208849919431033e-02 2.628235005806710614e-02 2.502012249473652139e-02 2.311090705976415888e-02 2.083610021608068089e-02 1.862247680610371742e-02 1.701228558936763655e-02 1.651882686124076308e-02 1.733704559413946911e-02 1.921685698243463802e-02 2.170274688069892197e-02 2.439673046569218809e-02 2.703391568817081064e-02 2.946022225344495718e-02 3.159650523958382196e-02 3.341127354173511338e-02 3.490232137841910859e-02 3.608450442671366776e-02 3.698159373457328425e-02
3.434092913555767540e-02 3.318389672291108261e-02 3.172561914617249429e-02 2.995461352982019959e-02 2.787808496621758947e-02 2.553450233329728966e-02 2.301273492712547358e-02 2.048070634959120798e-02 1.822181517657426100e-02 1.664925755663369811e-02 1.620254383335551981e-02 1.706852016658496132e-02 1.900260998385296801e-02 2.151066501618828161e-02 2.410834506689754630e-02 2.642506400891432225e-02 2.821745182352879480e-02 2.937084937360455450e-02 2.990635937066963776e-02 2.998269404405406319e-02 2.986961981508529443e-02 2.986621602688728852e-02 3.016224138943361319e-02 3.070511212233284493e-02 3.117052257406958612e-02 3.106294060782273728e-02 2.987665710376075784e-02 2.724976319231917771e-02 2.311443415250167416e-02 1.796556536918602481e-02 1.370410555501993220e-02 1.451642780025497355e-02 2.110173459666017659e-02 2.987794147586025559e-02 3.860535777578840561e-02 4.605008409648856521e-02 5.137948243389155178e-02 5.405368619232273075e-02 5.384261546482616012e-02 5.083580391756883227e-02 4.540714785583593177e-02 3.822587326800782476e-02 3.073990471171177130e-02 2.699939193031096127e-02 3.328501558736990384e-02 4.908553811402400352e-02 6.945908127302473367e-02 9.039107011441796513e-02 1.084512556929349697e-01 1.206786443018383614e-01 1.250034744245780427e-01 1.206786443018383198e-01 1.084512556929349697e-01 9.039107011441796513e-02 6.945908127302471979e-02 4.908553811402401046e-02 3.328501558736993854e-02 2.699939193031091964e-02 3.073990471171176436e-02 3.822587326800782476e-02 4.540714785583590402e-02 5.083580391756884614e-02 5.384261546482622257e-02 5.405368619232270994e-02 5.137948243389155178e-02 4.605008409648855133e-02 3.860535777578840561e-02 2.987794147586024171e-02 2.110173459666016618e-02 1.451642780025493712e-02 1.370410555501991486e-02 1.796556536918604910e-02 2.311443415250167069e-02 2.724976319231920546e-02 2.987665710376073702e-02 3.106294060782274075e-02 3.117052257406958612e-02 3.070511212233284493e-02 3.016224138943361319e-02 2.986621602688729893e-02 2.986961981508529790e-02 2.998269404405405625e-02 2.990635937066965858e-02 2.937084937360454062e-02 2.821745182352880868e-02 2.642506400891432572e-02 2.410834506689752549e-02 2.151066501618827467e-02 1.900260998385296801e-02 1.706852016658496132e-02 1.620254383335552328e-02 1.664925755663370158e-02 1.822181517657425406e-02 2.048070634959120104e-02 2.301273492712547705e-02 2.553450233329728966e-02 2.787808496621757212e-02 2.995461352982021000e-02 3.172561914617250817e-02 3.318389672291109649e-02 3.434092913555766152e-02
3.153580484285400248e-02 3.010823926670351189e-02 2.838087284762356652e-02 2.636561262323488392e-02 2.410700889370019639e-02 2.170192713981240057e-02 1.932905667462789245e-02 1.728463408472307589e-02 1.598697068362849374e-02 1.584836443737125400e-02 1.699587361552612474e-02 1.915385687424745256e-02 2.185582610320540090e-02 2.466905197794154458e-02 2.726847805991949869e-02 2.944001170982465942e-02 3.107701277441298968e-02 3.218083770203953448e-02 3.285588697808634190e-02 3.328369547767182773e-02 3.366280112311270667e-02 3.411796757276765180e-02 3.461306625941883153e-02 3.491816105261435349e-02 3.465325611444669551e-02 3.338314445975870681e-02 3.072035303874276480e-02 2.641083488260427548e-02 2.040644079373658132e-02 1.300557449584093493e-02 6.119735055660270075e-03 9.630803569852500537e-03 1.925342847072626651e-02 2.917841603526671532e-02 3.811861840212062841e-02 4.522502273536060935e-02 4.983696141862100498e-02 5.154872612701269508e-02 5.030048653830797994e-02 4.642075895633066690e-02 4.059343372728251020e-02 3.385049963026080105e-02 2.801559486213173536e-02 2.691244997627486105e-02 3.445768730744147579e-02 4.937807799495384092e-02 6.810484197322906608e-02 8.735887768784793284e-02 1.040303614805057619e-01 1.153470930834061547e-01 1.193549285158911899e-01 1.153470930834061131e-01 1.040303614805057342e-01 8.735887768784791896e-02 6.810484197322902444e-02 4.937807799495380623e-02 3.445768730744149660e-02 2.691244997627483676e-02 2.801559486213177005e-02 3.385049963026081493e-02 4.059343372728249633e-02 4.642075895633066690e-02 5.030048653830800770e-02 5.154872612701272977e-02 4.983696141862099110e-02 4.522502273536060935e-02 3.811861840212060065e-02 2.917841603526669450e-02 1.925342847072628732e-02 9.630803569852469312e-03 6.119735055660264003e-03 1.300557449584092279e-02 2.040644079373656050e-02 2.641083488260424078e-02 3.072035303874276133e-02 3.338314445975872069e-02 3.465325611444666082e-02 3.491816105261433961e-02 3.461306625941882459e-02 3.411796757276763792e-02 3.366280112311268585e-02 3.328369547767182773e-02 3.285588697808634190e-02 3.218083770203954141e-02 3.107701277441296886e-02 2.944001170982467677e-02 2.726847805991949175e-02 2.466905197794154805e-02 2.185582610320541130e-02 1.915385687424744909e-02 1.699587361552612474e-02 1.584836443737124706e-02 1.598697068362848334e-02 1.728463408472307242e-02 1.932905667462789939e-02 2.170192713981239710e-02 2.410700889370019986e-02 2.636561262323488739e-02 2.838087284762357693e-02 3.010823926670351883e-02 3.153580484285400248e-02
2.856193443583306471e-02 2.687748901907759808e-02 2.492347375212252553e-02 2.274956041655676331e-02 2.045891786643496552e-02 1.823810420971679752e-02 1.639112871851605702e-02 1.533346019136579835e-02 1.544414785892684119e-02 1.679764861672858670e-02 1.910124753766716602e-02 2.191911786342254365e-02 2.486357711095861164e-02 2.764707296846481699e-02 3.007915701613576506e-02 3.206025704264643672e-02 3.357914550272480397e-02 3.470604746552243686e-02 3.557042255148805399e-02 3.631558131992843746e-02 3.703367052423809508e-02 3.770224272996857556e-02 3.815326502074200404e-02 3.809226262539881780e-02 3.715810836747356766e-02 3.499766595243011813e-02 3.133280722942029944e-02 2.600899202192522713e-02 1.902403725337551560e-02 1.054248037949500651e-02 1.085204095429697551e-03 9.553278347986747174e-03 2.001129262262776876e-02 2.985044929718945125e-02 3.828875071826875337e-02 4.458131280000421359e-02 4.813716815785531317e-02 4.865882381544810870e-02 4.626455971375743187e-02 4.154527305404624032e-02 3.553122077260865291e-02 2.965768597372563445e-02 2.601766765232178119e-02 2.755352040964097887e-02 3.594816759445113724e-02 4.995707657438150373e-02 6.718908879755390584e-02 8.495917984286023572e-02 1.004182836435956044e-01 1.109451119271108455e-01 1.146786829257830931e-01 1.109451119271108871e-01 1.004182836435956738e-01 8.495917984286023572e-02 6.718908879755390584e-02 4.995707657438151761e-02 3.594816759445110949e-02 2.755352040964103091e-02 2.601766765232174650e-02 2.965768597372560669e-02 3.553122077260868761e-02 4.154527305404621951e-02 4.626455971375744575e-02 4.865882381544810176e-02 4.813716815785527847e-02 4.458131280000424135e-02 3.828875071826875337e-02 2.985044929718943738e-02 2.001129262262778263e-02 9.553278347986721153e-03 1.085204095429701237e-03 1.054248037949504641e-02 1.902403725337551907e-02 2.600899202192524795e-02 3.133280722942029944e-02 3.499766595243009731e-02 3.715810836747357460e-02 3.809226262539883168e-02 3.815326502074198323e-02 3.770224272996860332e-02 3.703367052423810896e-02 3.631558131992844440e-02 3.557042255148804705e-02 3.470604746552245767e-02 3.357914550272479010e-02 3.206025704264644366e-02 3.007915701613575118e-02 2.764707296846481699e-02 2.486357711095861164e-02 2.191911786342255752e-02 1.910124753766716602e-02 1.679764861672858323e-02 1.544414785892684119e-02 1.533346019136580182e-02 1.639112871851606049e-02 1.823810420971680099e-02 2.045891786643495858e-02 2.274956041655675637e-02 2.492347375212252206e-02 2.687748901907759808e-02 2.856193443583305430e-02
2.544519820870161028e-02 2.355152977897493824e-02 2.146053424709827226e-02 1.928011547021995370e-02 1.720211678472560041e-02 1.553405159194399567e-02 1.468268993326508377e-02 1.499144630148158651e-02 1.649029213617770467e-02 1.887924999000033244e-02 2.175324477224252484e-02 2.476368682836315935e-02 2.765440387560570354e-02 3.025466319296918338e-02 3.247152284070518174e-02 3.428590007115994709e-02 3.574557439307080725e-02 3.694691227296789671e-02 3.799999831643197101e-02 3.897975217546001403e-02 3.987694307334414129e-02 4.056972078123805697e-02 4.082977627459647568e-02 4.036070638830365626e-02 3.885324741212752009e-02 3.604094064881419729e-02 3.174711564283696358e-02 2.592480317554029037e-02 1.871417374143880680e-02 1.069921412173048189e-02 5.894380163017104435e-03 1.257545502016643203e-02 2.209562491410211466e-02 3.115899490364516800e-02 3.868196814801217603e-02 4.386361839148070207e-02 4.614974264048396502e-02 4.535968507209849065e-02 4.181415778250335835e-02 3.640424036482579201e-02 3.056994766284639592e-02 2.617970909902388524e-02 2.521034625993357273e-02 2.901404749714723078e-02 3.780100234428719619e-02 5.088784869859946935e-02 6.679845278454954460e-02 8.329564763780791803e-02 9.772777555632716773e-02 1.075887345336467293e-01 1.110914226000926514e-01 1.075887345336467016e-01 9.772777555632713997e-02 8.329564763780795966e-02 6.679845278454954460e-02 5.088784869859947629e-02 3.780100234428721007e-02 2.901404749714718567e-02 2.521034625993358314e-02 2.617970909902392340e-02 3.056994766284637510e-02 3.640424036482579895e-02 4.181415778250336529e-02 4.535968507209851147e-02 4.614974264048397196e-02 4.386361839148068820e-02 3.868196814801218991e-02 3.115899490364513677e-02 2.209562491410211466e-02 1.257545502016643550e-02 5.894380163017124384e-03 1.069921412173047495e-02 1.871417374143876863e-02 2.592480317554027996e-02 3.174711564283697052e-02 3.604094064881421811e-02 3.885324741212751315e-02 4.036070638830368401e-02 4.082977627459647568e-02 4.056972078123807779e-02 3.987694307334414823e-02 3.897975217546000709e-02 3.799999831643199183e-02 3.694691227296789671e-02 3.574557439307080725e-02 3.428590007115995403e-02 3.247152284070518174e-02 3.025466319296917644e-02 2.765440387560570354e-02 2.476368682836315935e-02 2.175324477224251096e-02 1.887924999000032550e-02 1.649029213617770814e-02 1.499144630148158304e-02 1.468268993326509071e-02 1.553405159194399740e-02 1.720211678472559694e-02 1.928011547021995370e-02 2.146053424709827573e-02 2.355152977897493824e-02 2.544519820870160334e-02
2.224890164950030919e-02 2.023823836474869173e-02 1.816283679461811254e-02 1.621760783550391799e-02 1.471012118081524607e-02 1.403438674034043765e-02 1.449812747202428552e-02 1.609452443561618790e-02 1.852295320980563292e-02 2.140777100531629853e-02 2.443434962540166552e-02 2.737313552428131957e-02 3.007019727679121138e-02 3.243889638910791434e-02 3.445539530435893366e-02 3.615223119646154143e-02 3.760353190729109202e-02 3.889788621674662716e-02 4.010050264184884111e-02 4.121405400904398081e-02 4.215267974671618040e-02 4.274050191406264521e-02 4.273554204280651664e-02 4.187000170778069214e-02 3.989509020340850642e-02 3.662277130619238930e-02 3.196501770353200184e-02 2.598605219123202234e-02 1.903541841479724356e-02 1.233999098881742931e-02 1.035450905984909228e-02 1.618699174244715364e-02 2.458625616363484256e-02 3.262666099902605116e-02 3.901523036779400849e-02 4.290544773077865914e-02 4.380150673817846674e-02 4.166821058028352676e-02 3.706376290133896884e-02 3.124150525729399788e-02 2.615511908724339057e-02 2.399545158853955140e-02 2.580836459757638104e-02 3.120435766421210400e-02 3.998059576075061600e-02 5.215876573473045286e-02 6.691595660273516599e-02 8.233411676887660013e-02 9.590385294730724430e-02 1.052065929871166122e-01 1.085156340663938485e-01 1.052065929871166261e-01 9.590385294730725818e-02 8.233411676887662789e-02 6.691595660273522150e-02 5.215876573473043898e-02 3.998059576075060212e-02 3.120435766421209012e-02 2.580836459757639839e-02 2.399545158853955834e-02 2.615511908724339404e-02 3.124150525729399788e-02 3.706376290133903129e-02 4.166821058028352676e-02 4.380150673817848062e-02 4.290544773077865914e-02 3.901523036779400849e-02 3.262666099902605116e-02 2.458625616363485297e-02 1.618699174244716057e-02 1.035450905984909055e-02 1.233999098881742931e-02 1.903541841479724356e-02 2.598605219123201193e-02 3.196501770353199490e-02 3.662277130619241011e-02 3.989509020340848561e-02 4.187000170778069214e-02 4.273554204280650970e-02 4.274050191406262439e-02 4.215267974671621509e-02 4.121405400904398081e-02 4.010050264184882723e-02 3.889788621674662716e-02 3.760353190729109202e-02 3.615223119646152755e-02 3.445539530435894060e-02 3.243889638910792822e-02 3.007019727679121138e-02 2.737313552428132651e-02 2.443434962540167593e-02 2.140777100531629160e-02 1.852295320980562598e-02 1.609452443561618790e-02 1.449812747202429246e-02 1.403438674034043418e-02 1.471012118081524780e-02 1.621760783550391799e-02 1.816283679461811254e-02 2.023823836474870214e-02 2.224890164950030225e-02
1.908078158675370964e-02 1.710480318325919083e-02 1.528228828221675495e-02 1.391817118017467901e-02 1.339106121865393274e-02 1.397429962961380806e-02 1.563103131725864653e-02 1.806433097623769829e-02 2.092606901310369721e-02 2.393124147655435741e-02 2.687314260963006782e-02 2.961238030210831471e-02 3.206829536269233116e-02 3.421433347238442280e-02 3.607239247905982132e-02 3.770095127808362201e-02 3.917377469787054062e-02 4.055007784746342270e-02 4.184258077902369699e-02 4.299388674609204430e-02 4.387034733350916177e-02 4.427584197169809332e-02 4.398035003736823489e-02 4.275488225371298218e-02 4.040637125656997009e-02 3.681174578381544993e-02 3.195938481271643622e-02 2.602657035525084150e-02 1.959598582402170830e-02 1.438385994808189655e-02 1.413479415323019503e-02 1.959819905731144396e-02 2.703234618547097068e-02 3.397689209990588377e-02 3.911017969980568748e-02 4.160510026005766887e-02 4.106601526968772092e-02 3.763888194725484998e-02 3.216798749657495682e-02 2.637926611438380295e-02 2.285360576561639920e-02 2.353356857815562184e-02 2.767549590535008791e-02 3.392466355855091459e-02 4.239569336280441664e-02 5.369857896812612469e-02 6.744878317738264850e-02 8.194625727981721952e-02 9.478278195615329194e-02 1.036096879699920509e-01 1.067532347715856311e-01 1.036096879699920370e-01 9.478278195615330581e-02 8.194625727981723340e-02 6.744878317738266238e-02 5.369857896812607612e-02 4.239569336280444439e-02 3.392466355855092153e-02 2.767549590535006709e-02 2.353356857815563918e-02 2.285360576561639920e-02 2.637926611438380295e-02 3.216798749657497070e-02 3.763888194725484304e-02 4.106601526968773480e-02 4.160510026005766887e-02 3.911017969980568748e-02 3.397689209990586989e-02 2.703234618547095680e-02 1.959819905731143355e-02 1.413479415323018809e-02 1.438385994808188267e-02 1.959598582402173952e-02 2.602657035525090395e-02 3.195938481271641540e-02 3.681174578381543605e-02 4.040637125656996315e-02 4.275488225371298218e-02 4.398035003736824183e-02 4.427584197169811414e-02 4.387034733350917565e-02 4.299388674609199573e-02 4.184258077902368311e-02 4.055007784746343658e-02 3.917377469787053368e-02 3.770095127808363589e-02 3.607239247905982826e-02 3.421433347238440892e-02 3.206829536269233116e-02 2.961238030210832164e-02 2.687314260963006435e-02 2.393124147655437822e-02 2.092606901310370415e-02 1.806433097623769135e-02 1.563103131725864653e-02 1.397429962961381153e-02 1.339106121865393448e-02 1.391817118017467901e-02 1.528228828221676189e-02 1.710480318325919430e-02 1.908078158675371311e-02
1.610387137785344522e-02 1.439444809256903816e-02 1.315803937983244659e-02 1.275628637332956034e-02 1.343018331322167261e-02 1.511854255957283816e-02 1.753092582276321101e-02 2.034461699296822787e-02 2.330059108959405337e-02 2.621195286963809087e-02 2.895203598652839119e-02 3.144582119447651009e-02 3.366538363855532678e-02 3.562502026143428424e-02 3.737175096145174680e-02 3.896850148160376642e-02 4.047030150525485898e-02 4.189790621766632805e-02 4.321646852150676926e-02 4.432664842977522557e-02 4.507122101818390042e-02 4.525455766465846102e-02 4.466906812542049271e-02 4.312336623709439598e-02 4.047067219456969983e-02 3.664178318570796705e-02 3.169673431466905195e-02 2.593425048628020257e-02 2.017521859843807164e-02 1.640614507869987346e-02 1.739629553948596891e-02 2.265798583113527720e-02 2.923625060541517121e-02 3.505110671372068526e-02 3.885726982586263506e-02 3.991016808227484947e-02 3.795643465638092601e-02 3.336217493599050871e-02 2.733571437588070557e-02 2.226574097996332491e-02 2.125817496468607876e-02 2.479553787546641061e-02 3.044320028422424843e-02 3.694844280122235730e-02 4.493013173369695551e-02 5.540294816531189659e-02 6.826393359180733811e-02 8.195835916159986689e-02 9.415294505724898511e-02 1.025604357490840640e-01 1.055574861311191215e-01 1.025604357490841056e-01 9.415294505724899898e-02 8.195835916159985302e-02 6.826393359180732423e-02 5.540294816531190353e-02 4.493013173369696245e-02 3.694844280122240587e-02 3.044320028422423108e-02 2.479553787546638979e-02 2.125817496468602671e-02 2.226574097996333879e-02 2.733571437588065700e-02 3.336217493599054340e-02 3.795643465638093295e-02 3.991016808227484253e-02 3.885726982586262812e-02 3.505110671372071302e-02 2.923625060541514692e-02 2.265798583113530149e-02 1.739629553948598278e-02 1.640614507869988040e-02 2.017521859843804041e-02 2.593425048628019217e-02 3.169673431466903113e-02 3.664178318570798093e-02 4.047067219456966514e-02 4.312336623709439598e-02 4.466906812542050659e-02 4.525455766465847490e-02 4.507122101818387960e-02 4.432664842977526026e-02 4.321646852150676232e-02 4.189790621766632112e-02 4.047030150525486591e-02 3.896850148160378030e-02 3.737175096145176068e-02 3.562502026143429812e-02 3.366538363855531985e-02 3.144582119447651702e-02 2.895203598652840854e-02 2.621195286963810128e-02 2.330059108959403949e-02 2.034461699296822787e-02 1.753092582276321448e-02 1.511854255957283989e-02 1.343018331322167434e-02 1.275628637332955513e-02 1.315803937983245353e-02 1.439444809256903816e-02 1.610387137785344175e-02
1.355260710935915838e-02 1.242992788430732909e-02 1.213375416473184108e-02 1.287508849340827065e-02 1.457313218490727605e-02 1.694566887708835387e-02 1.969332332823267931e-02 2.257998303346386154e-02 2.543608013646371166e-02 2.814618528045892409e-02 3.064057133267152414e-02 3.289083613923781541e-02 3.490573927637883461e-02 3.672361327899217182e-02 3.839902820598620897e-02 3.998365951714263206e-02 4.150435778837700124e-02 4.294402886836756056e-02 4.423125816100778596e-02 4.524188831021732499e-02 4.581152849212972999e-02 4.575497568572173268e-02 4.488839182112638881e-02 4.305252747093218924e-02 4.013930733881426738e-02 3.612971367187886584e-02 3.116146789650239141e-02 2.567204293420983358e-02 2.071485189199717344e-02 1.833259725272910409e-02 2.027680591971674912e-02 2.535443675665415356e-02 3.110428010333936288e-02 3.575534145956279358e-02 3.819457369931169438e-02 3.780785291677746240e-02 3.452048078879448034e-02 2.896729273671387259e-02 2.286212310191678213e-02 1.949727635463700814e-02 2.165135012960878180e-02 2.735711691813081173e-02 3.371193469110404101e-02 4.007419893050529619e-02 4.746771840092953165e-02 5.715942882102591910e-02 6.922016072855446955e-02 8.219201756092918421e-02 9.380300403300240175e-02 1.018256228328102281e-01 1.046875770972119507e-01 1.018256228328102558e-01 9.380300403300238787e-02 8.219201756092918421e-02 6.922016072855448343e-02 5.715942882102589134e-02 4.746771840092955247e-02 4.007419893050531007e-02 3.371193469110404795e-02 2.735711691813082561e-02 2.165135012960880956e-02 1.949727635463700814e-02 2.286212310191678213e-02 2.896729273671390381e-02 3.452048078879448034e-02 3.780785291677743465e-02 3.819457369931171520e-02 3.575534145956280052e-02 3.110428010333934901e-02 2.535443675665418825e-02 2.027680591971675952e-02 1.833259725272913879e-02 2.071485189199717344e-02 2.567204293420983011e-02 3.116146789650240181e-02 3.612971367187885890e-02 4.013930733881425350e-02 4.305252747093217536e-02 4.488839182112640963e-02 4.575497568572173268e-02 4.581152849212974387e-02 4.524188831021735274e-02 4.423125816100779290e-02 4.294402886836754668e-02 4.150435778837701511e-02 3.998365951714262512e-02 3.839902820598620897e-02 3.672361327899216488e-02 3.490573927637885543e-02 3.289083613923782928e-02 3.064057133267152414e-02 2.814618528045892409e-02 2.543608013646371166e-02 2.257998303346385460e-02 1.969332332823268625e-02 1.694566887708835734e-02 1.457313218490727431e-02 1.287508849340827238e-02 1.213375416473183414e-02 1.242992788430732909e-02 1.355260710935916359e-02
1.173405536893212288e-02 1.152679788171691658e-02 1.231700109547962524e-02 1.400812587752155516e-02 1.632720649070276003e-02 1.899625878212130720e-02 2.179949236722875452e-02 2.458260969157256143e-02 2.724017436067765335e-02 2.970740555421943346e-02 3.195601801735202530e-02 3.399067274492705709e-02 3.584291683993566513e-02 3.756058018725034336e-02 3.919232343457068612e-02 4.076934141656259752e-02 4.228834735250772137e-02 4.370057970192157276e-02 4.490992527422144748e-02 4.578015339019929353e-02 4.614865815397327375e-02 4.584351436469102231e-02 4.470218561221910719e-02 4.259310334033517692e-02 3.944501915780009721e-02 3.529440150911963836e-02 3.037231023535467631e-02 2.527603575202749114e-02 2.126096338812969236e-02 2.019950258959252870e-02 2.286593730853463818e-02 2.769090392577411297e-02 3.258233370858104605e-02 3.603425342072456156e-02 3.709635141806425646e-02 3.531840088430189539e-02 3.083757890718311079e-02 2.463399632227094085e-02 1.918177423213514310e-02 1.864122959576030095e-02 2.373702422755538319e-02 3.067130492404602712e-02 3.716192741631275942e-02 4.314392313299784260e-02 4.990719280241317363e-02 5.886506820136172546e-02 7.018983150208744914e-02 8.249031860314604003e-02 9.355128516745736533e-02 1.012076148950227933e-01 1.039404116110561327e-01 1.012076148950227239e-01 9.355128516745736533e-02 8.249031860314604003e-02 7.018983150208744914e-02 5.886506820136170465e-02 4.990719280241318750e-02 4.314392313299782872e-02 3.716192741631278024e-02 3.067130492404599937e-02 2.373702422755539013e-02 1.864122959576028013e-02 1.918177423213515351e-02 2.463399632227096167e-02 3.083757890718311079e-02 3.531840088430191621e-02 3.709635141806427033e-02 3.603425342072456156e-02 3.258233370858102523e-02 2.769090392577411991e-02 2.286593730853464859e-02 2.019950258959252523e-02 2.126096338812967501e-02 2.527603575202749461e-02 3.037231023535470059e-02 3.529440150911962448e-02 3.944501915780008333e-02 4.259310334033516304e-02 4.470218561221911413e-02 4.584351436469102231e-02 4.614865815397327375e-02 4.578015339019930047e-02 4.490992527422146136e-02 4.370057970192157970e-02 4.228834735250771443e-02 4.076934141656259752e-02 3.919232343457067225e-02 3.756058018725035724e-02 3.584291683993568595e-02 3.399067274492703628e-02 3.195601801735203223e-02 2.970740555421944734e-02 2.724017436067765335e-02 2.458260969157255449e-02 2.179949236722875799e-02 1.899625878212131413e-02 1.632720649070276003e-02 1.400812587752155863e-02 1.231700109547963044e-02 1.152679788171691658e-02 1.173405536893211941e-02
1.093818505378758681e-02 1.176249361999083531e-02 1.343429226724343270e-02 1.569042296509985668e-02 1.827250315677295470e-02 2.098286378797986629e-02 2.368075329028757753e-02 2.626967418201911139e-02 2.868945658043075414e-02 3.091232701404888344e-02 3.293987637823866943e-02 3.479821870794875399e-02 3.652954555445061396e-02 3.817960978320291549e-02 3.978243817753547573e-02 4.134529467645024770e-02 4.283765900991690773e-02 4.418706063274328161e-02 4.528238359311652361e-02 4.598308825864023258e-02 4.613198010307806296e-02 4.557004515065739975e-02 4.415395210483880062e-02 4.177944497472864394e-02 3.841702709752270462e-02 3.417160212533923436e-02 2.938859122425645926e-02 2.483891078952796955e-02 2.190155938294535698e-02 2.204855398309236297e-02 2.520353623383756250e-02 2.965947815983749000e-02 3.363424506436749062e-02 3.586018152901794542e-02 3.556645726267741725e-02 3.249034349392448950e-02 2.701985818009558504e-02 2.062117101454607332e-02 1.688583424390436433e-02 1.978508244577154365e-02 2.688780935750649526e-02 3.429613099059582171e-02 4.057031130681281600e-02 4.604314035216745815e-02 5.216864778215716397e-02 6.043577111239683414e-02 7.107008542070683554e-02 8.272997209474465541e-02 9.325814353824259106e-02 1.005566018588696514e-01 1.031627648471101638e-01 1.005566018588696098e-01 9.325814353824260494e-02 8.272997209474466929e-02 7.107008542070689106e-02 6.043577111239685495e-02 5.216864778215714316e-02 4.604314035216746509e-02 4.057031130681280212e-02 3.429613099059581477e-02 2.688780935750653689e-02 1.978508244577153324e-02 1.688583424390436086e-02 2.062117101454605597e-02 2.701985818009558157e-02 3.249034349392450338e-02 3.556645726267743113e-02 3.586018152901795236e-02 3.363424506436748368e-02 2.965947815983749694e-02 2.520353623383754516e-02 2.204855398309235950e-02 2.190155938294533269e-02 2.483891078952795914e-02 2.938859122425647660e-02 3.417160212533924823e-02 3.841702709752270462e-02 4.177944497472862312e-02 4.415395210483881450e-02 4.557004515065739281e-02 4.613198010307808378e-02 4.598308825864023952e-02 4.528238359311653055e-02 4.418706063274328855e-02 4.283765900991690773e-02 4.134529467645023382e-02 3.978243817753547573e-02 3.817960978320292242e-02 3.652954555445060703e-02 3.479821870794876093e-02 3.293987637823866943e-02 3.091232701404888344e-02 2.868945658043077149e-02 2.626967418201911139e-02 2.368075329028758794e-02 2.098286378797986629e-02 1.827250315677295470e-02 1.569042296509986362e-02 1.343429226724342576e-02 1.176249361999083358e-02 1.093818505378759028e-02
1.121679842251907359e-02 1.286014925061970508e-02 1.504700732475320636e-02 1.753697031893499542e-02 2.014860851669499076e-02 2.275325561155454313e-02 2.526244976902183859e-02 2.762031242738606507e-02 2.979984250891746372e-02 3.180031354894510137e-02 3.364340202317543660e-02 3.536645318279641598e-02 3.701232599003022317e-02 3.861661755270321544e-02 4.019446272390394398e-02 4.172987497546928881e-02 4.317015078530175853e-02 4.442630439229408590e-02 4.537874195304545527e-02 4.588649257959724614e-02 4.579875394684662648e-02 4.496899965954209016e-02 4.327385064977406354e-02 4.064103236753251885e-02 3.709354148906112564e-02 3.282234130989736265e-02 2.830740598733323676e-02 2.448400564296463605e-02 2.271442873363180293e-02 2.388867194078787490e-02 2.728964123687724688e-02 3.124175307680077465e-02 3.423710344628076718e-02 3.522856158670202575e-02 3.363378200412486113e-02 2.939751908157977808e-02 2.322031529939266523e-02 1.731521163127381843e-02 1.649334734551544113e-02 2.240695267677833211e-02 3.053700589715081445e-02 3.793693127484047689e-02 4.379234845141846688e-02 4.869426491743757829e-02 5.419443504675973411e-02 6.180930897448349420e-02 7.178587934895294675e-02 8.282338539309665182e-02 9.282672067092738455e-02 9.977029703757916979e-02 1.022505838234777642e-01 9.977029703757916979e-02 9.282672067092741230e-02 8.282338539309667957e-02 7.178587934895296063e-02 6.180930897448352196e-02 5.419443504675977574e-02 4.869426491743760604e-02 4.379234845141846688e-02 3.793693127484049077e-02 3.053700589715080752e-02 2.240695267677835292e-02 1.649334734551547235e-02 1.731521163127381843e-02 2.322031529939267216e-02 2.939751908157980584e-02 3.363378200412488889e-02 3.522856158670203269e-02 3.423710344628076718e-02 3.124175307680077118e-02 2.728964123687723300e-02 2.388867194078787490e-02 2.271442873363181333e-02 2.448400564296462217e-02 2.830740598733324370e-02 3.282234130989737653e-02 3.709354148906113258e-02 4.064103236753248416e-02 4.327385064977408435e-02 4.496899965954209710e-02 4.579875394684665424e-02 4.588649257959723921e-02 4.537874195304545527e-02 4.442630439229408590e-02 4.317015078530176547e-02 4.172987497546930269e-02 4.019446272390395092e-02 3.861661755270322238e-02 3.701232599003023704e-02 3.536645318279642985e-02 3.364340202317543660e-02 3.180031354894510137e-02 2.979984250891747760e-02 2.762031242738606507e-02 2.526244976902183165e-02 2.275325561155454659e-02 2.014860851669499076e-02 1.753697031893499889e-02 1.504700732475320810e-02 1.286014925061969988e-02 1.121679842251907359e-02
1.229229890560482388e-02 1.440599267363437165e-02 1.680115323224047261e-02 1.931096994640665171e-02 2.181761249123629481e-02 2.423987316866894545e-02 2.652586365503531787e-02 2.864952435877590742e-02 3.060837459269707614e-02 3.242041069418113292e-02 3.411873318276683470e-02 3.574330063663632567e-02 3.733025954134808200e-02 3.890042604761080602e-02 4.044923609468320524e-02 4.194034907231015963e-02 4.330404000909667678e-02 4.444013081094235623e-02 4.522433685770214234e-02 4.551703998798963674e-02 4.517454045103323074e-02 4.406432475987732966e-02 4.208742531739485815e-02 3.921262470769756175e-02 3.552990103131360017e-02 3.133486889708578943e-02 2.725301247008690350e-02 2.433325287629314188e-02 2.373338106764437752e-02 2.569147993987506290e-02 2.909936429862669885e-02 3.241650785024927095e-02 3.438177017574622213e-02 3.415531277743856509e-02 3.134868931189391944e-02 2.613886377885216855e-02 1.965338226232139079e-02 1.524824777715806483e-02 1.796845441940306265e-02 2.582985629523893573e-02 3.430552498632124386e-02 4.141239442432401163e-02 4.673903062175036732e-02 5.104885255009813244e-02 5.594717076615478291e-02 6.294442089768287341e-02 7.228817490404361445e-02 8.271508660457543849e-02 9.219754560558103551e-02 9.878722924538217709e-02 1.011418088941027915e-01 9.878722924538217709e-02 9.219754560558103551e-02 8.271508660457545237e-02 7.228817490404360058e-02 6.294442089768288728e-02 5.594717076615483148e-02 5.104885255009814632e-02 4.673903062175037426e-02 4.141239442432401857e-02 3.430552498632124386e-02 2.582985629523894960e-02 1.796845441940304877e-02 1.524824777715805789e-02 1.965338226232143590e-02 2.613886377885217896e-02 3.134868931189392638e-02 3.415531277743854427e-02 3.438177017574619437e-02 3.241650785024925013e-02 2.909936429862669191e-02 2.569147993987509065e-02 2.373338106764438446e-02 2.433325287629315228e-02 2.725301247008690003e-02 3.133486889708581719e-02 3.552990103131359323e-02 3.921262470769755482e-02 4.208742531739487897e-02 4.406432475987732966e-02 4.517454045103325155e-02 4.551703998798965062e-02 4.522433685770213541e-02 4.444013081094234235e-02 4.330404000909667678e-02 4.194034907231015963e-02 4.044923609468320524e-02 3.890042604761078521e-02 3.733025954134808200e-02 3.574330063663631180e-02 3.411873318276684164e-02 3.242041069418111904e-02 3.060837459269707614e-02 2.864952435877591089e-02 2.652586365503532828e-02 2.423987316866894892e-02 2.181761249123630175e-02 1.931096994640666212e-02 1.680115323224046914e-02 1.440599267363437512e-02 1.229229890560482041e-02
1.377423795707690898e-02 1.607376933262424576e-02 1.848074696692370358e-02 2.088709880543697384e-02 2.321818946794708752e-02 2.542583930373629522e-02 2.748503614775510764e-02 2.939197477159661426e-02 3.116156531578542430e-02 3.282314511309051414e-02 3.441378093585129722e-02 3.596936662266837087e-02 3.751462778669586995e-02 3.905382480011672375e-02 4.056400942352611505e-02 4.199201593598063387e-02 4.325530803223551213e-02 4.424600139454666625e-02 4.483731833828386026e-02 4.489243128942136535e-02 4.427678027030088059e-02 4.287612679542471966e-02 4.062372673428494424e-02 3.754144901552947805e-02 3.380207383514852171e-02 2.982090123037596865e-02 2.635908304730441229e-02 2.447458551763177087e-02 2.493796758931820720e-02 2.740247829862623927e-02 3.059749704371763496e-02 3.316724078058530534e-02 3.407388310958330696e-02 3.267452333788512658e-02 2.878047288833269698e-02 2.284294939963957619e-02 1.663040049358003800e-02 1.489685259708644141e-02 2.071814764817566171e-02 2.955611531157409030e-02 3.796624971033236984e-02 4.461600405348326720e-02 4.935973384804276387e-02 5.308069348785578873e-02 5.740654786571378759e-02 6.381798102031949194e-02 7.254986369711925731e-02 8.237580751812412228e-02 9.134087496466929135e-02 9.757788612883817880e-02 9.980709538988544183e-02 9.757788612883816493e-02 9.134087496466930522e-02 8.237580751812409452e-02 7.254986369711925731e-02 6.381798102031949194e-02 5.740654786571378065e-02 5.308069348785578179e-02 4.935973384804277775e-02 4.461600405348322557e-02 3.796624971033236984e-02 2.955611531157409724e-02 2.071814764817562354e-02 1.489685259708643968e-02 1.663040049358005187e-02 2.284294939963957619e-02 2.878047288833269698e-02 3.267452333788511964e-02 3.407388310958329308e-02 3.316724078058529840e-02 3.059749704371764190e-02 2.740247829862623233e-02 2.493796758931820026e-02 2.447458551763177781e-02 2.635908304730439147e-02 2.982090123037598253e-02 3.380207383514852865e-02 3.754144901552945723e-02 4.062372673428496506e-02 4.287612679542469191e-02 4.427678027030085284e-02 4.489243128942138616e-02 4.483731833828388108e-02 4.424600139454666625e-02 4.325530803223552601e-02 4.199201593598063387e-02 4.056400942352610117e-02 3.905382480011673763e-02 3.751462778669586995e-02 3.596936662266838475e-02 3.441378093585130415e-02 3.282314511309051414e-02 3.116156531578542083e-02 2.939197477159663160e-02 2.748503614775511805e-02 2.542583930373629522e-02 2.321818946794709446e-02 2.088709880543698078e-02 1.848074696692371052e-02 1.607376933262424923e-02 1.377423795707691245e-02
1.536130548005697725e-02 1.766598172297691866e-02 1.997162087141497733e-02 2.220956063947633272e-02 2.433506785898224140e-02 2.632423960088125375e-02 2.817227956530070007e-02 2.989148984521866267e-02 3.150784776823946365e-02 3.305556639113705480e-02 3.456967664818773323e-02 3.607739653328984747e-02 3.758965677350457196e-02 3.909433118269982355e-02 4.055231940552099512e-02 4.189684395096197889e-02 4.303562448458435330e-02 4.385541027098323330e-02 4.422879469159044646e-02 4.402408431509312325e-02 4.311991966349237870e-02 4.142716412661188313e-02 3.892143800249660279e-02 3.569100627785409818e-02 3.200596237620539908e-02 2.840644369032361422e-02 2.574490210584343131e-02 2.493868947385717572e-02 2.626367415834547636e-02 2.895628051885690973e-02 3.174992439552801887e-02 3.348730331247424391e-02 3.333389509720616900e-02 3.083613384092759660e-02 2.601648376556588496e-02 1.968018520272943675e-02 1.458046244898436594e-02 1.624370646499527851e-02 2.410613736662418558e-02 3.328638353893743212e-02 4.138860070379334066e-02 4.748902847571299241e-02 5.163013664079015713e-02 5.478016756615523841e-02 5.856590558816595488e-02 6.442150805933845314e-02 7.256107397781684509e-02 8.179621268959985647e-02 9.024900364751538284e-02 9.613607765742872291e-02 9.824084759523057930e-02 9.613607765742869515e-02 9.024900364751536896e-02 8.179621268959982872e-02 7.256107397781684509e-02 6.442150805933843927e-02 5.856590558816594100e-02 5.478016756615530086e-02 5.163013664079013632e-02 4.748902847571297159e-02 4.138860070379336148e-02 3.328638353893746682e-02 2.410613736662421333e-02 1.624370646499530974e-02 1.458046244898432257e-02 1.968018520272944369e-02 2.601648376556589190e-02 3.083613384092760007e-02 3.333389509720617594e-02 3.348730331247422309e-02 3.174992439552802581e-02 2.895628051885691320e-02 2.626367415834547636e-02 2.493868947385716878e-02 2.574490210584343131e-02 2.840644369032359340e-02 3.200596237620540602e-02 3.569100627785409124e-02 3.892143800249660973e-02 4.142716412661189007e-02 4.311991966349239952e-02 4.402408431509312325e-02 4.422879469159043259e-02 4.385541027098321942e-02 4.303562448458436024e-02 4.189684395096197889e-02 4.055231940552100206e-02 3.909433118269980967e-02 3.758965677350459278e-02 3.607739653328984747e-02 3.456967664818773323e-02 3.305556639113705480e-02 3.150784776823947059e-02 2.989148984521865227e-02 2.817227956530070007e-02 2.632423960088126069e-02 2.433506785898224140e-02 2.220956063947633272e-02 1.997162087141498080e-02 1.766598172297692559e-02 1.536130548005697205e-02
1.687252614813114157e-02 1.907841481163663130e-02 2.122291710818154445e-02 2.326450274989876402e-02 2.518040863821189440e-02 2.696510982388348673e-02 2.862869373416201610e-02 3.019412709959933688e-02 3.169283985579633700e-02 3.315855294299821510e-02 3.461985872933313890e-02 3.609258750487563672e-02 3.757323172592563765e-02 3.903449437161238961e-02 4.042346633842923420e-02 4.166235310512019646e-02 4.265142835167463897e-02 4.327414529172406155e-02 4.340496157646271669e-02 4.292116579757445510e-02 4.172063232762188156e-02 3.974799779066185562e-02 3.703251072598297278e-02 3.374173655929143395e-02 3.025283811919243782e-02 2.721699555194933423e-02 2.548988910945402739e-02 2.569436514721539291e-02 2.762215199760080508e-02 3.028953753999625784e-02 3.253102122691906711e-02 3.338240575126851656e-02 3.219606911063238597e-02 2.870391778635030325e-02 2.316403853054501902e-02 1.688429224519765945e-02 1.393268219911309065e-02 1.876273598536010168e-02 2.770627270203447623e-02 3.685056866705111595e-02 4.450045722206771859e-02 5.000349546683993673e-02 5.354395937982454889e-02 5.614977789394727525e-02 5.942902267969450009e-02 6.475772381622242613e-02 7.232473131835082114e-02 8.098125354501996276e-02 8.892957442103860410e-02 9.447156304801147819e-02 9.645361058620817440e-02 9.447156304801146431e-02 8.892957442103859023e-02 8.098125354501997664e-02 7.232473131835080726e-02 6.475772381622241225e-02 5.942902267969448621e-02 5.614977789394732383e-02 5.354395937982459747e-02 5.000349546683995755e-02 4.450045722206769777e-02 3.685056866705110901e-02 2.770627270203447623e-02 1.876273598536012596e-02 1.393268219911308892e-02 1.688429224519768027e-02 2.316403853054501902e-02 2.870391778635027896e-02 3.219606911063236515e-02 3.338240575126851656e-02 3.253102122691906711e-02 3.028953753999626131e-02 2.762215199760080855e-02 2.569436514721541026e-02 2.548988910945402045e-02 2.721699555194934117e-02 3.025283811919244822e-02 3.374173655929144089e-02 3.703251072598297278e-02 3.974799779066186950e-02 4.172063232762188156e-02 4.292116579757444816e-02 4.340496157646273057e-02 4.327414529172407542e-02 4.265142835167464591e-02 4.166235310512021034e-02 4.042346633842924114e-02 3.903449437161238961e-02 3.757323172592564459e-02 3.609258750487563672e-02 3.461985872933313890e-02 3.315855294299821510e-02 3.169283985579635782e-02 3.019412709959932994e-02 2.862869373416200569e-02 2.696510982388347633e-02 2.518040863821189440e-02 2.326450274989876749e-02 2.122291710818155139e-02 1.907841481163664171e-02 1.687252614813113810e-02
1.821261364524849949e-02 2.026464694167853103e-02 2.222205032404817038e-02 2.406320880229325179e-02 2.578207749539439611e-02 2.738685837020011365e-02 2.889781766403779970e-02 3.034370238559283214e-02 3.175661189521154781e-02 3.316564482088148885e-02 3.459008928565091012e-02 3.603318557558876645e-02 3.747741983828694473e-02 3.888192507657349528e-02 4.018209519244087674e-02 4.129125586994543406e-02 4.210435347813829693e-02 4.250407002444769183e-02 4.237034921968544504e-02 4.159483526936418735e-02 4.010213787618125553e-02 3.788029292753616190e-02 3.502340516158677225e-02 3.178887303687763510e-02 2.866069302875368791e-02 2.635780395673223073e-02 2.561533760740871205e-02 2.666284991720189318e-02 2.892089017099266218e-02 3.134940988406197115e-02 3.292746679362772155e-02 3.287104235840004884e-02 3.070684384250856047e-02 2.635430643023261091e-02 2.035657223247650666e-02 1.477056257138841845e-02 1.478762040856181764e-02 2.188071617395453625e-02 3.127310281134253189e-02 4.015390011474236076e-02 4.726560581892264717e-02 5.215153590615070889e-02 5.510725051823641557e-02 5.720066255786686316e-02 6.000732727751367790e-02 6.483749421004053604e-02 7.185274901224096566e-02 7.994550831710230121e-02 8.740020630306905014e-02 9.260422345344862527e-02 9.446608753927676627e-02 9.260422345344859751e-02 8.740020630306906402e-02 7.994550831710234284e-02 7.185274901224097954e-02 6.483749421004054991e-02 6.000732727751367790e-02 5.720066255786685622e-02 5.510725051823640169e-02 5.215153590615071583e-02 4.726560581892268187e-02 4.015390011474233994e-02 3.127310281134251801e-02 2.188071617395453972e-02 1.478762040856182285e-02 1.477056257138841325e-02 2.035657223247651013e-02 2.635430643023262132e-02 3.070684384250856047e-02 3.287104235840004884e-02 3.292746679362770768e-02 3.134940988406195728e-02 2.892089017099265871e-02 2.666284991720187583e-02 2.561533760740871551e-02 2.635780395673223073e-02 2.866069302875370525e-02 3.178887303687763510e-02 3.502340516158681388e-02 3.788029292753616883e-02 4.010213787618126247e-02 4.159483526936420816e-02 4.237034921968546586e-02 4.250407002444770571e-02 4.210435347813828305e-02 4.129125586994543406e-02 4.018209519244088368e-02 3.888192507657351610e-02 3.747741983828692391e-02 3.603318557558874563e-02 3.459008928565091012e-02 3.316564482088148885e-02 3.175661189521154087e-02 3.034370238559283561e-02 2.889781766403781357e-02 2.738685837020010325e-02 2.578207749539440305e-02 2.406320880229324832e-02 2.222205032404816344e-02 2.026464694167853450e-02 1.821261364524849255e-02
1.933915016994464456e-02 2.121323450554310486e-02 2.297948296786459302e-02 2.463149797313220896e-02 2.617587505017985802e-02 2.763045925905863176e-02 2.902143891811270748e-02 3.037909033209327397e-02 3.173235703471704444e-02 3.310282367580186930e-02 3.449890532317913955e-02 3.591109170261374411e-02 3.730884281238813077e-02 3.863936844163095435e-02 3.982827036474596155e-02 4.078205097912999955e-02 4.139279854355527866e-02 4.154580765418595945e-02 4.113131770834786011e-02 4.006187652144131001e-02 3.829713362072729305e-02 3.587826391988887392e-02 3.297421976044451197e-02 2.993746864133560448e-02 2.734106622300517403e-02 2.589304865629364627e-02 2.608225409442450210e-02 2.774157306676059906e-02 3.007688959515940688e-02 3.209785015474579672e-02 3.293939419418911996e-02 3.198356761731301762e-02 2.892309185748123332e-02 2.387673368254274175e-02 1.776494271593826585e-02 1.369196138853930565e-02 1.679171214593942404e-02 2.521125674668975303e-02 3.466939550655876584e-02 4.314575641745881790e-02 4.967052588002258268e-02 5.393853554932181299e-02 5.633435628766522707e-02 5.794988876992736293e-02 6.031757421152701693e-02 6.467727082500880631e-02 7.116294658336808077e-02 7.870954353015259530e-02 8.568440702555660260e-02 9.055969362144107582e-02 9.230467679382356461e-02 9.055969362144108969e-02 8.568440702555661648e-02 7.870954353015262306e-02 7.116294658336809464e-02 6.467727082500882019e-02 6.031757421152703080e-02 5.794988876992734905e-02 5.633435628766519238e-02 5.393853554932184075e-02 4.967052588002261737e-02 4.314575641745881790e-02 3.466939550655875890e-02 2.521125674668973915e-02 1.679171214593941364e-02 1.369196138853930218e-02 1.776494271593824156e-02 2.387673368254276604e-02 2.892309185748124373e-02 3.198356761731300374e-02 3.293939419418910608e-02 3.209785015474581060e-02 3.007688959515941035e-02 2.774157306676059559e-02 2.608225409442450904e-02 2.589304865629364280e-02 2.734106622300517750e-02 2.993746864133561489e-02 3.297421976044452585e-02 3.587826391988888780e-02 3.829713362072728611e-02 4.006187652144129613e-02 4.113131770834784623e-02 4.154580765418597332e-02 4.139279854355528560e-02 4.078205097913000649e-02 3.982827036474596155e-02 3.863936844163095435e-02 3.730884281238813771e-02 3.591109170261375105e-02 3.449890532317914649e-02 3.310282367580184848e-02 3.173235703471706526e-02 3.037909033209327744e-02 2.902143891811270401e-02 2.763045925905863176e-02 2.617587505017985108e-02 2.463149797313220896e-02 2.297948296786459302e-02 2.121323450554309792e-02 1.933915016994463762e-02
