# Supplementary material for: Intelligent wireless power transfer via a 2-bit compact reconfigurable transmissive-metasurface-based router
Source: Nat Commun. 2024 Apr 1;15:2807. doi: 10.1038/s41467-024-46984-4 (PMC10984985; doi:10.1038/s41467-024-46984-4)
Supplement: Supplementary file 12 — Source Data [file 41467_2024_46984_MOESM12_ESM.zip › source_data/figure_s22_s2.txt]

7.936887355366949517e-03 7.476164643871254477e-03 7.702139389343675563e-03 8.235464928159229661e-03 8.769127025606759593e-03 9.155321239495251007e-03 9.385091945221721993e-03 9.557942533249359426e-03 9.846964171132994645e-03 1.043573297150805768e-02 1.143208930162118581e-02 1.281802765011476504e-02 1.447670544185913205e-02 1.625932516367304195e-02 1.804218014175784646e-02 1.976230030697202072e-02 2.143695437823764371e-02 2.316635648508929418e-02 2.511085158215996260e-02 2.743643016954727329e-02 3.024091242445897318e-02 3.349369027447636482e-02 3.701749129524443960e-02 4.051226950636332286e-02 4.360138373592804817e-02 4.588277356939952228e-02 4.697881756585089996e-02 4.658567949008021042e-02 4.452620049899324445e-02 4.081509807877477941e-02 3.575917712433356044e-02 3.014881160443144692e-02 2.559961087819175030e-02 2.453467108521813211e-02 2.813617435771423314e-02 3.474376358411958993e-02 4.203814476489453611e-02 4.839728355437489249e-02 5.279648499556248431e-02 5.463298414494743849e-02 5.368454201493725458e-02 5.014649195303114843e-02 4.473028234846530143e-02 3.884017446394988360e-02 3.470108436091530468e-02 3.459813763086370259e-02 3.874254871260191663e-02 4.501365545285217207e-02 5.105456259007298131e-02 5.526173960539644547e-02 5.675710262073110218e-02 5.526173960539646629e-02 5.105456259007294662e-02 4.501365545285216513e-02 3.874254871260190275e-02 3.459813763086370952e-02 3.470108436091528387e-02 3.884017446394986972e-02 4.473028234846528756e-02 5.014649195303114149e-02 5.368454201493727540e-02 5.463298414494741073e-02 5.279648499556253982e-02 4.839728355437489249e-02 4.203814476489451529e-02 3.474376358411956911e-02 2.813617435771418457e-02 2.453467108521813211e-02 2.559961087819171213e-02 3.014881160443145039e-02 3.575917712433356044e-02 4.081509807877478635e-02 4.452620049899322363e-02 4.658567949008018960e-02 4.697881756585091384e-02 4.588277356939952922e-02 4.360138373592801347e-02 4.051226950636330204e-02 3.701749129524440490e-02 3.349369027447634400e-02 3.024091242445900787e-02 2.743643016954728717e-02 2.511085158215997301e-02 2.316635648508929765e-02 2.143695437823765759e-02 1.976230030697200685e-02 1.804218014175783952e-02 1.625932516367304542e-02 1.447670544185911817e-02 1.281802765011477198e-02 1.143208930162117540e-02 1.043573297150806635e-02 9.846964171133010257e-03 9.557942533249366365e-03 9.385091945221742810e-03 9.155321239495257946e-03 8.769127025606761328e-03 8.235464928159245274e-03 7.702139389343682502e-03 7.476164643871244068e-03 7.936887355366958191e-03
9.713659537653960771e-03 8.151747041037996772e-03 7.502539278602861177e-03 7.590092469673404875e-03 8.008882188709726818e-03 8.411349312397333952e-03 8.625094888429510331e-03 8.640569960837859650e-03 8.588666673864079129e-03 8.713895996765920818e-03 9.289710398398948882e-03 1.046915783942278452e-02 1.220676527056452527e-02 1.433294858757781266e-02 1.666583773592349160e-02 1.907360524438149810e-02 2.149731535495420440e-02 2.395445121434408575e-02 2.652577043578552979e-02 2.932151502539490084e-02 3.242946046926729886e-02 3.586001745425925619e-02 3.950972827929906395e-02 4.315589881324273513e-02 4.647985587178035671e-02 4.910804393716042271e-02 5.066155390723867114e-02 5.080974831062648467e-02 4.932821389269469864e-02 4.616611923657237132e-02 4.153754911652046689e-02 3.607092348977812557e-02 3.105542244736053323e-02 2.856101808753956986e-02 3.033533873174119183e-02 3.582529217541823713e-02 4.290402904819382024e-02 4.967194040199308241e-02 5.484975044932460797e-02 5.765350376821610362e-02 5.772114921142900562e-02 5.511962914700224009e-02 5.040339055158699760e-02 4.471445137942153120e-02 3.984977542529027916e-02 3.787193559137750493e-02 3.970590465857989915e-02 4.415469706021179358e-02 4.906747677294260451e-02 5.269108801096081263e-02 5.400799971440288505e-02 5.269108801096075712e-02 4.906747677294259063e-02 4.415469706021173807e-02 3.970590465857985751e-02 3.787193559137747717e-02 3.984977542529026528e-02 4.471445137942153120e-02 5.040339055158699066e-02 5.511962914700219152e-02 5.772114921142898480e-02 5.765350376821609668e-02 5.484975044932457328e-02 4.967194040199305466e-02 4.290402904819384106e-02 3.582529217541819549e-02 3.033533873174116408e-02 2.856101808753951435e-02 3.105542244736052282e-02 3.607092348977809781e-02 4.153754911652045301e-02 4.616611923657239214e-02 4.932821389269467782e-02 5.080974831062645691e-02 5.066155390723867114e-02 4.910804393716042271e-02 4.647985587178035671e-02 4.315589881324276289e-02 3.950972827929904313e-02 3.586001745425925619e-02 3.242946046926731274e-02 2.932151502539489044e-02 2.652577043578553673e-02 2.395445121434407881e-02 2.149731535495420093e-02 1.907360524438149463e-02 1.666583773592350548e-02 1.433294858757782134e-02 1.220676527056452874e-02 1.046915783942278279e-02 9.289710398398962760e-03 8.713895996765924287e-03 8.588666673864093007e-03 8.640569960837859650e-03 8.625094888429510331e-03 8.411349312397353034e-03 8.008882188709740696e-03 7.590092469673390997e-03 7.502539278602862044e-03 8.151747041038005445e-03 9.713659537653953832e-03
1.264773804692084433e-02 1.005722710715262376e-02 8.243534833953231403e-03 7.384369708438301948e-03 7.325145420045174778e-03 7.623661552982294830e-03 7.877452673044453568e-03 7.880494347125911389e-03 7.620574280491239361e-03 7.276544334599632097e-03 7.224097953340129566e-03 7.904182195035792252e-03 9.497718441256264646e-03 1.183746588838007451e-02 1.464811303530896142e-02 1.770819642393988216e-02 2.088022042679313697e-02 2.410475733960825914e-02 2.738779579020466509e-02 3.077862693027840629e-02 3.433452839779198990e-02 3.807657659040358800e-02 4.194898849898486687e-02 4.579585561143000721e-02 4.936264670791121884e-02 5.232107227610951344e-02 5.431104777506463865e-02 5.499369728694627341e-02 5.411234135354164171e-02 5.156282816405573233e-02 4.748161361241774736e-02 4.237149023962358263e-02 3.728496695881901996e-02 3.394774470863659577e-02 3.418562429911726347e-02 3.832327388195859441e-02 4.481676807681879426e-02 5.170886671963613457e-02 5.749692085619516335e-02 6.120565945178133710e-02 6.232627616909136581e-02 6.080395725780827348e-02 5.706746606065409011e-02 5.207472799285514653e-02 4.730581236769529352e-02 4.446964726176638738e-02 4.462518634719554039e-02 4.730562571239368269e-02 5.090330594180313833e-02 5.377402335506860365e-02 5.485020810029588023e-02 5.377402335506861752e-02 5.090330594180316609e-02 4.730562571239373126e-02 4.462518634719549182e-02 4.446964726176637350e-02 4.730581236769529352e-02 5.207472799285513959e-02 5.706746606065409011e-02 6.080395725780828736e-02 6.232627616909135887e-02 6.120565945178133016e-02 5.749692085619517029e-02 5.170886671963614845e-02 4.481676807681872488e-02 3.832327388195860829e-02 3.418562429911722184e-02 3.394774470863659577e-02 3.728496695881901302e-02 4.237149023962358263e-02 4.748161361241776124e-02 5.156282816405572539e-02 5.411234135354160008e-02 5.499369728694627341e-02 5.431104777506465253e-02 5.232107227610951344e-02 4.936264670791121190e-02 4.579585561143000721e-02 4.194898849898489462e-02 3.807657659040357412e-02 3.433452839779198296e-02 3.077862693027839242e-02 2.738779579020465468e-02 2.410475733960824873e-02 2.088022042679317514e-02 1.770819642393986482e-02 1.464811303530894060e-02 1.183746588838007104e-02 9.497718441256275054e-03 7.904182195035788783e-03 7.224097953340133035e-03 7.276544334599598270e-03 7.620574280491243697e-03 7.880494347125897511e-03 7.877452673044467446e-03 7.623661552982297432e-03 7.325145420045160900e-03 7.384369708438301080e-03 8.243534833953220994e-03 1.005722710715260988e-02 1.264773804692083392e-02
1.654173875892548523e-02 1.316010249677143987e-02 1.027304961330169179e-02 8.171331658892919819e-03 7.081112545439781532e-03 6.878395883860822894e-03 7.067358312260748655e-03 7.166811790469658841e-03 6.921217681501508345e-03 6.304811518553454092e-03 5.563876702162877039e-03 5.351862643136503020e-03 6.444314970175497696e-03 8.840566157596601790e-03 1.205254621129533792e-02 1.571107828013944274e-02 1.959874595004592115e-02 2.359112223005997364e-02 2.762904056429010477e-02 3.170126227319626511e-02 3.582195935438064333e-02 3.999902279738626332e-02 4.419795453667816482e-02 4.831153977998866450e-02 5.214565593808560828e-02 5.542687689149802116e-02 5.783157252809489196e-02 5.903257067563728172e-02 5.875922317873039785e-02 5.686927073340537764e-02 5.343583035574728940e-02 4.885940764465457331e-02 4.401096882223094753e-02 4.032908602257070929e-02 3.949928008552663211e-02 4.233286340531992181e-02 4.797446169040912867e-02 5.468078235074259885e-02 6.084112003930659818e-02 6.531489493270492552e-02 6.745164967462630168e-02 6.708267211840880651e-02 6.453265493847731848e-02 6.062632058611687469e-02 5.662132375500626702e-02 5.392098047688977797e-02 5.345296101147415518e-02 5.506710109116935009e-02 5.765081465271386374e-02 5.985516583902156934e-02 6.070464914264864925e-02 5.985516583902156240e-02 5.765081465271387068e-02 5.506710109116930152e-02 5.345296101147417600e-02 5.392098047688974327e-02 5.662132375500620457e-02 6.062632058611687469e-02 6.453265493847731848e-02 6.708267211840880651e-02 6.745164967462630168e-02 6.531489493270495328e-02 6.084112003930661206e-02 5.468078235074262661e-02 4.797446169040914948e-02 4.233286340531993569e-02 3.949928008552663211e-02 4.032908602257070929e-02 4.401096882223094753e-02 4.885940764465455249e-02 5.343583035574728940e-02 5.686927073340535682e-02 5.875922317873037704e-02 5.903257067563730948e-02 5.783157252809489890e-02 5.542687689149797953e-02 5.214565593808560134e-02 4.831153977998868532e-02 4.419795453667812318e-02 3.999902279738627026e-02 3.582195935438063639e-02 3.170126227319625123e-02 2.762904056429010824e-02 2.359112223005997364e-02 1.959874595004592809e-02 1.571107828013942886e-02 1.205254621129531536e-02 8.840566157596591382e-03 6.444314970175498564e-03 5.351862643136506489e-03 5.563876702162882243e-03 6.304811518553454092e-03 6.921217681501499672e-03 7.166811790469675321e-03 7.067358312260754727e-03 6.878395883860819425e-03 7.081112545439785869e-03 8.171331658892911146e-03 1.027304961330168659e-02 1.316010249677144507e-02 1.654173875892548523e-02
2.120276799625164452e-02 1.725747774260421447e-02 1.354696380579663642e-02 1.031796604460945115e-02 7.886073881865620847e-03 6.549140912863848051e-03 6.235471056412921452e-03 6.365396283217314780e-03 6.339135542156535894e-03 5.827231347833861964e-03 4.753503005589979069e-03 3.406056434090982098e-03 3.203623829697561584e-03 5.468431638711572507e-03 9.040021853290745868e-03 1.322143585321301253e-02 1.774432674068898014e-02 2.244973347188496116e-02 2.723072941329551105e-02 3.202085117240604378e-02 3.678410121599647031e-02 4.149673353043096397e-02 4.612080456020706265e-02 5.057534927613505094e-02 5.471436845602481447e-02 5.832041820636094803e-02 6.111889814368599155e-02 6.281352174889340279e-02 6.314043546398548368e-02 6.193817590993516697e-02 5.923291518093823371e-02 5.534133450917833735e-02 5.098700226681640579e-02 4.737055455142859250e-02 4.596542431590992794e-02 4.775966311770173112e-02 5.245850190526907264e-02 5.871148544338659209e-02 6.496762072652172149e-02 6.999677686756483608e-02 7.303753634873833001e-02 7.382574532018526536e-02 7.260215572357710256e-02 7.008961432092609967e-02 6.737704739027483569e-02 6.561746223528067135e-02 6.553608312503886313e-02 6.703343418028784306e-02 6.927084509393571787e-02 7.116925323605634290e-02 7.190247412895044155e-02 7.116925323605625964e-02 6.927084509393573175e-02 6.703343418028781531e-02 6.553608312503880762e-02 6.561746223528064359e-02 6.737704739027482181e-02 7.008961432092609967e-02 7.260215572357715808e-02 7.382574532018523761e-02 7.303753634873830225e-02 6.999677686756487771e-02 6.496762072652172149e-02 5.871148544338648800e-02 5.245850190526905182e-02 4.775966311770166867e-02 4.596542431590990019e-02 4.737055455142858557e-02 5.098700226681641273e-02 5.534133450917832348e-02 5.923291518093821290e-02 6.193817590993516697e-02 6.314043546398544204e-02 6.281352174889343054e-02 6.111889814368599155e-02 5.832041820636094109e-02 5.471436845602480059e-02 5.057534927613503012e-02 4.612080456020704877e-02 4.149673353043095703e-02 3.678410121599646337e-02 3.202085117240606460e-02 2.723072941329550065e-02 2.244973347188495422e-02 1.774432674068897320e-02 1.322143585321301253e-02 9.040021853290711173e-03 5.468431638711561231e-03 3.203623829697577630e-03 3.406056434090999011e-03 4.753503005589985141e-03 5.827231347833873240e-03 6.339135542156548037e-03 6.365396283217326923e-03 6.235471056412917115e-03 6.549140912863844581e-03 7.886073881865615642e-03 1.031796604460944768e-02 1.354696380579664509e-02 1.725747774260422140e-02 2.120276799625165146e-02
2.646404657868598256e-02 2.215271394992612483e-02 1.785294098598471518e-02 1.376400476139080092e-02 1.013998003864318570e-02 7.329671039681988007e-03 5.749361074803519857e-03 5.432559844391714535e-03 5.648163767611354136e-03 5.615415714487601365e-03 4.924713422398865718e-03 3.413269431579215966e-03 1.058429135237169824e-03 2.168861586905315806e-03 6.076761539810053396e-03 1.058898937572922208e-02 1.555415031589382248e-02 2.082141907580297227e-02 2.625125816602584886e-02 3.172592620232884963e-02 3.715366090158579715e-02 4.246377249111790708e-02 4.759201895551411210e-02 5.245895262313513691e-02 5.694754178594367555e-02 6.088856949039061356e-02 6.406176749275853399e-02 6.621757062361742496e-02 6.712048541424790737e-02 6.661229212789107623e-02 6.469243090538460972e-02 6.161229800004418278e-02 5.797183215063395761e-02 5.476733426972058699e-02 5.324327567870151823e-02 5.437376007337281492e-02 5.821654756711204526e-02 6.384740177710550302e-02 6.992695242663579669e-02 7.525084416278442212e-02 7.901200227429812373e-02 8.089014783128280206e-02 8.107021048606269376e-02 8.019612598573652718e-02 7.921095204681137536e-02 7.903734320215133335e-02 8.016780992010108520e-02 8.241327297110716266e-02 8.502168116947021737e-02 8.706671878565046263e-02 8.783582845366923186e-02 8.706671878565050426e-02 8.502168116947016185e-02 8.241327297110716266e-02 8.016780992010107132e-02 7.903734320215134723e-02 7.921095204681137536e-02 8.019612598573659656e-02 8.107021048606270763e-02 8.089014783128276043e-02 7.901200227429809597e-02 7.525084416278436661e-02 6.992695242663582444e-02 6.384740177710547526e-02 5.821654756711201056e-02 5.437376007337282879e-02 5.324327567870155986e-02 5.476733426972061475e-02 5.797183215063397843e-02 6.161229800004418972e-02 6.469243090538460972e-02 6.661229212789107623e-02 6.712048541424790737e-02 6.621757062361741109e-02 6.406176749275853399e-02 6.088856949039062744e-02 5.694754178594368249e-02 5.245895262313511609e-02 4.759201895551413292e-02 4.246377249111791402e-02 3.715366090158581797e-02 3.172592620232886351e-02 2.625125816602585926e-02 2.082141907580294798e-02 1.555415031589384503e-02 1.058898937572920647e-02 6.076761539810095897e-03 2.168861586905301495e-03 1.058429135237174161e-03 3.413269431579222472e-03 4.924713422398871790e-03 5.615415714487603967e-03 5.648163767611356738e-03 5.432559844391718872e-03 5.749361074803525061e-03 7.329671039681991476e-03 1.013998003864319264e-02 1.376400476139082348e-02 1.785294098598470824e-02 2.215271394992611442e-02 2.646404657868598256e-02
3.216323609970687947e-02 2.767302108597033752e-02 2.298900025927190852e-02 1.828239517118513888e-02 1.375801184658932176e-02 9.677228936643229515e-03 6.434640113263992087e-03 4.675870480365546325e-03 4.664309269866774924e-03 5.292551237202671073e-03 5.539090179641921984e-03 5.040915650854001749e-03 3.859060284671400262e-03 2.985838813986252307e-03 4.784848402121791994e-03 8.668620225379244926e-03 1.354583175970357212e-02 1.902650878076006177e-02 2.487339108237725943e-02 3.089412332304082576e-02 3.692648944319795734e-02 4.283586936407995233e-02 4.850923344491187006e-02 5.384245209303562679e-02 5.872293720237475867e-02 6.301334207628815631e-02 6.654407543338720921e-02 6.912197145000796572e-02 7.055977772763299960e-02 7.072740686769390939e-02 6.962234009810243374e-02 6.745246476536584379e-02 6.471457129031635280e-02 6.222310208945162902e-02 6.099160872482992102e-02 6.187086395101087238e-02 6.507847684708835401e-02 7.004226293267869219e-02 7.571863732101166700e-02 8.105221787141868306e-02 8.528783862771716073e-02 8.811723373093974243e-02 8.971517262676896587e-02 9.067147105584918987e-02 9.178815804996916239e-02 9.374611176084432507e-02 9.676629401760786231e-02 1.004771724038812653e-01 1.040809343416591315e-01 1.066896120704512591e-01 1.076399611981627563e-01 1.066896120704513007e-01 1.040809343416591315e-01 1.004771724038812236e-01 9.676629401760787619e-02 9.374611176084429731e-02 9.178815804996912076e-02 9.067147105584914824e-02 8.971517262676899362e-02 8.811723373093974243e-02 8.528783862771718849e-02 8.105221787141869694e-02 7.571863732101169475e-02 7.004226293267869219e-02 6.507847684708838176e-02 6.187086395101093483e-02 6.099160872482991408e-02 6.222310208945163595e-02 6.471457129031635280e-02 6.745246476536585767e-02 6.962234009810243374e-02 7.072740686769390939e-02 7.055977772763295797e-02 6.912197145000796572e-02 6.654407543338719533e-02 6.301334207628814243e-02 5.872293720237473785e-02 5.384245209303564761e-02 4.850923344491189088e-02 4.283586936407998008e-02 3.692648944319792265e-02 3.089412332304082923e-02 2.487339108237725249e-02 1.902650878076004790e-02 1.354583175970361375e-02 8.668620225379246660e-03 4.784848402121782453e-03 2.985838813986244934e-03 3.859060284671398094e-03 5.040915650854009555e-03 5.539090179641943668e-03 5.292551237202677145e-03 4.664309269866786199e-03 4.675870480365562805e-03 6.434640113263999893e-03 9.677228936643248597e-03 1.375801184658932523e-02 1.828239517118513541e-02 2.298900025927190158e-02 2.767302108597033058e-02 3.216323609970687947e-02
3.812613499404610834e-02 3.364684261748743938e-02 2.877581062879326981e-02 2.366419268661499806e-02 1.849084408987138745e-02 1.346619174721672661e-02 8.857294655256265845e-03 5.125805417591342353e-03 3.485238700578903795e-03 4.511461740821141007e-03 5.959019878609611576e-03 6.792112472833350921e-03 6.902443282131056658e-03 6.641772271143056572e-03 6.945320397380206484e-03 8.911472741574853751e-03 1.265823590350297068e-02 1.766640328792024039e-02 2.347434648545239713e-02 2.974155966712999435e-02 3.619726297309026897e-02 4.261677540603323044e-02 4.881282964841378302e-02 5.462843871678171176e-02 5.992654065347298442e-02 6.457735849264582828e-02 6.844831442037607738e-02 7.140339783428585607e-02 7.331856224163932345e-02 7.411696429128238062e-02 7.382314514491518376e-02 7.262844953454392072e-02 7.094852028687738399e-02 6.943312065216505902e-02 6.886499248020411246e-02 6.990600408618719008e-02 7.278341043507297048e-02 7.715460680468182175e-02 8.227737305406380985e-02 8.734115841864420471e-02 9.175726965075119146e-02 9.532860265047964077e-02 9.829165127295876048e-02 1.012180410497649785e-01 1.047653196323374281e-01 1.093391337737442681e-01 1.148345650138593715e-01 1.206178468679276611e-01 1.257454320197641251e-01 1.292751621997875466e-01 1.305326559520265106e-01 1.292751621997875466e-01 1.257454320197640973e-01 1.206178468679276472e-01 1.148345650138592883e-01 1.093391337737441710e-01 1.047653196323374142e-01 1.012180410497650201e-01 9.829165127295876048e-02 9.532860265047962689e-02 9.175726965075114983e-02 8.734115841864421859e-02 8.227737305406383761e-02 7.715460680468173849e-02 7.278341043507295660e-02 6.990600408618721784e-02 6.886499248020414021e-02 6.943312065216504514e-02 7.094852028687741174e-02 7.262844953454392072e-02 7.382314514491521151e-02 7.411696429128236674e-02 7.331856224163932345e-02 7.140339783428585607e-02 6.844831442037603575e-02 6.457735849264585604e-02 5.992654065347298442e-02 5.462843871678172564e-02 4.881282964841374833e-02 4.261677540603323738e-02 3.619726297309026897e-02 2.974155966713000476e-02 2.347434648545240407e-02 1.766640328792020223e-02 1.265823590350294119e-02 8.911472741574878037e-03 6.945320397380222097e-03 6.641772271143080858e-03 6.902443282131033239e-03 6.792112472833363064e-03 5.959019878609615045e-03 4.511461740821114987e-03 3.485238700578892519e-03 5.125805417591331944e-03 8.857294655256281457e-03 1.346619174721670580e-02 1.849084408987137357e-02 2.366419268661501193e-02 2.877581062879327328e-02 3.364684261748743938e-02 3.812613499404610834e-02
4.415974774967143524e-02 3.988774988582440700e-02 3.503213155761616959e-02 2.972320627821540412e-02 2.412101261513324713e-02 1.841331815821168824e-02 1.281627304405903549e-02 7.597653190228344580e-03 3.334473205887479932e-03 3.043270292112264328e-03 5.772757718907345868e-03 8.061433976229064394e-03 9.528743513706739582e-03 1.028749883253968732e-02 1.075900821349134832e-02 1.168932913083513617e-02 1.387038324572973345e-02 1.761098601852512449e-02 2.268628975872230558e-02 2.868550701043846851e-02 3.521085905890671691e-02 4.191796801541618905e-02 4.851588728244286136e-02 5.476383614315123022e-02 6.046746465525262154e-02 6.547314876776974546e-02 6.966126699110658516e-02 7.294238830620418390e-02 7.526195103779002860e-02 7.661823022038735664e-02 7.709445508773311861e-02 7.689841252476802003e-02 7.639148396568692934e-02 7.607565548591320448e-02 7.650290019409546061e-02 7.810263292042037009e-02 8.100005497793001663e-02 8.495196763123225026e-02 8.946215812307156678e-02 9.401100695389390249e-02 9.828462703914152276e-02 1.023212420317434618e-01 1.065234708180046869e-01 1.115009267239439744e-01 1.177625585390564417e-01 1.253901905786608262e-01 1.338852598305503294e-01 1.422742282705884431e-01 1.493845071498914601e-01 1.541446553561006405e-01 1.558183201148836128e-01 1.541446553561006683e-01 1.493845071498914601e-01 1.422742282705884709e-01 1.338852598305502739e-01 1.253901905786607984e-01 1.177625585390563862e-01 1.115009267239440161e-01 1.065234708180046730e-01 1.023212420317434479e-01 9.828462703914160603e-02 9.401100695389393025e-02 8.946215812307146964e-02 8.495196763123219474e-02 8.100005497793000275e-02 7.810263292042041172e-02 7.650290019409547448e-02 7.607565548591317672e-02 7.639148396568691546e-02 7.689841252476803390e-02 7.709445508773313249e-02 7.661823022038735664e-02 7.526195103779002860e-02 7.294238830620415615e-02 6.966126699110659903e-02 6.547314876776977322e-02 6.046746465525262848e-02 5.476383614315119552e-02 4.851588728244288912e-02 4.191796801541617518e-02 3.521085905890672385e-02 2.868550701043849974e-02 2.268628975872231945e-02 1.761098601852514878e-02 1.387038324572973866e-02 1.168932913083514311e-02 1.075900821349135353e-02 1.028749883253966824e-02 9.528743513706729173e-03 8.061433976229036638e-03 5.772757718907355409e-03 3.043270292112271267e-03 3.334473205887470825e-03 7.597653190228350652e-03 1.281627304405904416e-02 1.841331815821168477e-02 2.412101261513322284e-02 2.972320627821539718e-02 3.503213155761616265e-02 3.988774988582440700e-02 4.415974774967144217e-02
5.005191359174244320e-02 4.618806311058674258e-02 4.155862276110783293e-02 3.626819528795882652e-02 3.045553590598720425e-02 2.429144371075041275e-02 1.797486398964021417e-02 1.172874327132846124e-02 5.810838980459353924e-03 1.236669405700176281e-03 4.728928646421087963e-03 8.565999101339243776e-03 1.150634195862512178e-02 1.353970895882025682e-02 1.485201035121317022e-02 1.585908929102204309e-02 1.720218382142485458e-02 1.955931761323882745e-02 2.330647574822012486e-02 2.837584626754754979e-02 3.442027066166235966e-02 4.101341119513306210e-02 4.774872161601325521e-02 5.427366329361148906e-02 6.030190374295148897e-02 6.561881124436079460e-02 7.008365431249304056e-02 7.362995907242099458e-02 7.626630256134700470e-02 7.808000929674206725e-02 7.924391036848474346e-02 8.002066830035932388e-02 8.075140466035378439e-02 8.181103979032473827e-02 8.352235576795864758e-02 8.605085794482955630e-02 8.933624553662489198e-02 9.311567212465972354e-02 9.704784832895048396e-02 1.008951530006121089e-01 1.046972423051812234e-01 1.088623912932227406e-01 1.140981565934817421e-01 1.211375754717326364e-01 1.303432657132495842e-01 1.414143635321680748e-01 1.533805683596451142e-01 1.648507759494112213e-01 1.743493032731225079e-01 1.806119254696611498e-01 1.827974665341579319e-01 1.806119254696611220e-01 1.743493032731225079e-01 1.648507759494112490e-01 1.533805683596451419e-01 1.414143635321680748e-01 1.303432657132495842e-01 1.211375754717326642e-01 1.140981565934817699e-01 1.088623912932227267e-01 1.046972423051812651e-01 1.008951530006120811e-01 9.704784832895041458e-02 9.311567212465977905e-02 8.933624553662489198e-02 8.605085794482952855e-02 8.352235576795870309e-02 8.181103979032476603e-02 8.075140466035372888e-02 8.002066830035932388e-02 7.924391036848474346e-02 7.808000929674208113e-02 7.626630256134703245e-02 7.362995907242099458e-02 7.008365431249304056e-02 6.561881124436079460e-02 6.030190374295150285e-02 5.427366329361147518e-02 4.774872161601321358e-02 4.101341119513304823e-02 3.442027066166238741e-02 2.837584626754755326e-02 2.330647574822013179e-02 1.955931761323884480e-02 1.720218382142483723e-02 1.585908929102205697e-02 1.485201035121318063e-02 1.353970895882021692e-02 1.150634195862512178e-02 8.565999101339238572e-03 4.728928646421077554e-03 1.236669405700164788e-03 5.810838980459366067e-03 1.172874327132846298e-02 1.797486398964020377e-02 2.429144371075039888e-02 3.045553590598719038e-02 3.626819528795882652e-02 4.155862276110783293e-02 4.618806311058674258e-02 5.005191359174244320e-02
5.557542005761986065e-02 5.231926961391911157e-02 4.813202554533274613e-02 4.308629978011067896e-02 3.729311136239280705e-02 3.090158697576599750e-02 2.409634885914754832e-02 1.709219280076493611e-02 1.012570469014752172e-02 3.443527341024840357e-03 2.713436929258843111e-03 8.128507440415535731e-03 1.263519661681521307e-02 1.614655267720672277e-02 1.869366167667491779e-02 2.047040156404802275e-02 2.187139482142012523e-02 2.347654238442134153e-02 2.590800158159416861e-02 2.957412648684229137e-02 3.450149329132825432e-02 4.039695137149673654e-02 4.681928525438257271e-02 5.331163696185314133e-02 5.947116695436500261e-02 6.498415451551681210e-02 6.964671406349680349e-02 7.337817344288223576e-02 7.622774826793173031e-02 7.837208494964481575e-02 8.009844953394705536e-02 8.176573999968134165e-02 8.373687588213997446e-02 8.628749117826182979e-02 8.951710890761160888e-02 9.330475145228679656e-02 9.734169196305322846e-02 1.012436458604201589e-01 1.047184636826649640e-01 1.077538440789211904e-01 1.107749395787583774e-01 1.146844002848485117e-01 1.206633284613395224e-01 1.296911626264284079e-01 1.420003078158914855e-01 1.568421261387540067e-01 1.726893953165266338e-01 1.876562558746921183e-01 1.998967281442660671e-01 2.078986876860904054e-01 2.106793676492405565e-01 2.078986876860903221e-01 1.998967281442660948e-01 1.876562558746920906e-01 1.726893953165266338e-01 1.568421261387539234e-01 1.420003078158915133e-01 1.296911626264284634e-01 1.206633284613395224e-01 1.146844002848485256e-01 1.107749395787583774e-01 1.077538440789211627e-01 1.047184636826648946e-01 1.012436458604201589e-01 9.734169196305322846e-02 9.330475145228678269e-02 8.951710890761160888e-02 8.628749117826181592e-02 8.373687588213997446e-02 8.176573999968134165e-02 8.009844953394705536e-02 7.837208494964482963e-02 7.622774826793171643e-02 7.337817344288222188e-02 6.964671406349680349e-02 6.498415451551679822e-02 5.947116695436500261e-02 5.331163696185314133e-02 4.681928525438258659e-02 4.039695137149675042e-02 3.450149329132825432e-02 2.957412648684229831e-02 2.590800158159415820e-02 2.347654238442134500e-02 2.187139482142010094e-02 2.047040156404802275e-02 1.869366167667491432e-02 1.614655267720673665e-02 1.263519661681519746e-02 8.128507440415521854e-03 2.713436929258837473e-03 3.443527341024832551e-03 1.012570469014749050e-02 1.709219280076495692e-02 2.409634885914755525e-02 3.090158697576600097e-02 3.729311136239281399e-02 4.308629978011069284e-02 4.813202554533276001e-02 5.231926961391910463e-02 5.557542005761982595e-02
6.049547269982238906e-02 5.803716727084601984e-02 5.450647864696053085e-02 4.993781989331293886e-02 4.440688391108722072e-02 3.803273593732162117e-02 3.097789221732743375e-02 2.344619252101076690e-02 1.567952703172868778e-02 7.965932917440170929e-03 1.382396126407046651e-03 6.684257630851580916e-03 1.275021473971946900e-02 1.788159798896267125e-02 2.194668766090814016e-02 2.496305676106827520e-02 2.711348305682607929e-02 2.876963126223217038e-02 3.047163137657529081e-02 3.281108477084883346e-02 3.621914301114409485e-02 4.078911569567036932e-02 4.627455940365218096e-02 5.222914656260099764e-02 5.816005311600262739e-02 6.363374444273510455e-02 6.834083018463307790e-02 7.213809217420101561e-02 7.507464900081775583e-02 7.739700562654130978e-02 7.951803198006723861e-02 8.193189161310587831e-02 8.507247920650337636e-02 8.915330304193959388e-02 9.406401850347931304e-02 9.938381511759077080e-02 1.045094207459664054e-01 1.088519103406881405e-01 1.120621064720766780e-01 1.142618268667945636e-01 1.162387281223313529e-01 1.194798329675739318e-01 1.258253557502505560e-01 1.366678777182194215e-01 1.521479347913540781e-01 1.710018886317126730e-01 1.910570431098198296e-01 2.098591299268321719e-01 2.251322477409311018e-01 2.350690016584165987e-01 2.385136518853075149e-01 2.350690016584165987e-01 2.251322477409309908e-01 2.098591299268321719e-01 1.910570431098198296e-01 1.710018886317125064e-01 1.521479347913541613e-01 1.366678777182193660e-01 1.258253557502505282e-01 1.194798329675738902e-01 1.162387281223313945e-01 1.142618268667946052e-01 1.120621064720766363e-01 1.088519103406881544e-01 1.045094207459664332e-01 9.938381511759078468e-02 9.406401850347932692e-02 8.915330304193958000e-02 8.507247920650337636e-02 8.193189161310587831e-02 7.951803198006723861e-02 7.739700562654135141e-02 7.507464900081775583e-02 7.213809217420102948e-02 6.834083018463309178e-02 6.363374444273506292e-02 5.816005311600262045e-02 5.222914656260101846e-02 4.627455940365219483e-02 4.078911569567034850e-02 3.621914301114408791e-02 3.281108477084883346e-02 3.047163137657530468e-02 2.876963126223215997e-02 2.711348305682608970e-02 2.496305676106826132e-02 2.194668766090815751e-02 1.788159798896267125e-02 1.275021473971946727e-02 6.684257630851555762e-03 1.382396126407071154e-03 7.965932917440176134e-03 1.567952703172867737e-02 2.344619252101077383e-02 3.097789221732743029e-02 3.803273593732162811e-02 4.440688391108718602e-02 4.993781989331291804e-02 5.450647864696054473e-02 5.803716727084601290e-02 6.049547269982238906e-02
6.457986296647316715e-02 6.309060191163202991e-02 6.041983967531751321e-02 5.655856468923836644e-02 5.153991598651378597e-02 4.544377066398817139e-02 3.839977274640766353e-02 3.058875203861727635e-02 2.224419734657961251e-02 1.366671821308512204e-02 5.429332432815529332e-03 4.545759051909059427e-03 1.175549778044805704e-02 1.854868713762964499e-02 2.433036951576373480e-02 2.893585761702951314e-02 3.236079784370088364e-02 3.476978937478577419e-02 3.651201421310338452e-02 3.809970767782162177e-02 4.010846360611582118e-02 4.299278617397009339e-02 4.690439682970410501e-02 5.164533628854400121e-02 5.677813645945207349e-02 6.179536613855381860e-02 6.626468294601586817e-02 6.993148786227210145e-02 7.278782634392953754e-02 7.510594465664774400e-02 7.741235720515694807e-02 8.036431945797320453e-02 8.451909876488886142e-02 9.007547194772169696e-02 9.673697883798154651e-02 1.037810692735561674e-01 1.102802705006823286e-01 1.153771366138698490e-01 1.185681729567833465e-01 1.199980170971164384e-01 1.207395926815474085e-01 1.228971565876403188e-01 1.291507008999454031e-01 1.415186657514432567e-01 1.601196742034347031e-01 1.831102278489880331e-01 2.075848547649456477e-01 2.304555453721381097e-01 2.489674869969546178e-01 2.609798054947017332e-01 2.651383493153156024e-01 2.609798054947016221e-01 2.489674869969546178e-01 2.304555453721381653e-01 2.075848547649456755e-01 1.831102278489880331e-01 1.601196742034347587e-01 1.415186657514433122e-01 1.291507008999453754e-01 1.228971565876402494e-01 1.207395926815472975e-01 1.199980170971164245e-01 1.185681729567834297e-01 1.153771366138698629e-01 1.102802705006823009e-01 1.037810692735561674e-01 9.673697883798154651e-02 9.007547194772173860e-02 8.451909876488884754e-02 8.036431945797320453e-02 7.741235720515693419e-02 7.510594465664775787e-02 7.278782634392953754e-02 6.993148786227210145e-02 6.626468294601585429e-02 6.179536613855385330e-02 5.677813645945205961e-02 5.164533628854400815e-02 4.690439682970411195e-02 4.299278617397007257e-02 4.010846360611582118e-02 3.809970767782162177e-02 3.651201421310339840e-02 3.476978937478579501e-02 3.236079784370087670e-02 2.893585761702953743e-02 2.433036951576374868e-02 1.854868713762964499e-02 1.175549778044805531e-02 4.545759051909068968e-03 5.429332432815517188e-03 1.366671821308511857e-02 2.224419734657959169e-02 3.058875203861723124e-02 3.839977274640764271e-02 4.544377066398817139e-02 5.153991598651379985e-02 5.655856468923836644e-02 6.041983967531749933e-02 6.309060191163201603e-02 6.457986296647315327e-02
6.761135948950702801e-02 6.723311518335468862e-02 6.560385714779008726e-02 6.266752119566858237e-02 5.840874512577639427e-02 5.285982371009094460e-02 4.610662300492466420e-02 3.829336798963221128e-02 2.962770802249361374e-02 2.039537860709278450e-02 1.106161247314731318e-02 4.123628995770131991e-03 9.720685989252277059e-03 1.800576228062640213e-02 2.560279586643504982e-02 3.205262425472672067e-02 3.716243810576898288e-02 4.090134230626623485e-02 4.341131643997923895e-02 4.501958220767435931e-02 4.621825895710701682e-02 4.757800823732762779e-02 4.958362836773817783e-02 5.245068673287206495e-02 5.604370078341815165e-02 5.995849788682994230e-02 6.370693747727514122e-02 6.690766068002280964e-02 6.943646561493505009e-02 7.152288016905970769e-02 7.376232605680863030e-02 7.697867111752587643e-02 8.189964779402017503e-02 8.876518623480841863e-02 9.712893434142261251e-02 1.059792987960287286e-01 1.140535684070048822e-01 1.201831036486556981e-01 1.236283041517674680e-01 1.244386538986650276e-01 1.238486416797082573e-01 1.245375384206854064e-01 1.301704703128253870e-01 1.436462505913485288e-01 1.651733268529066434e-01 1.922707417979247213e-01 2.212199676117377334e-01 2.482490207005201011e-01 2.700909499724648555e-01 2.842455099405318264e-01 2.891423176992824473e-01 2.842455099405317709e-01 2.700909499724649110e-01 2.482490207005200733e-01 2.212199676117377611e-01 1.922707417979246936e-01 1.651733268529066434e-01 1.436462505913485288e-01 1.301704703128253593e-01 1.245375384206854619e-01 1.238486416797082157e-01 1.244386538986650553e-01 1.236283041517674125e-01 1.201831036486557674e-01 1.140535684070048544e-01 1.059792987960287008e-01 9.712893434142262639e-02 8.876518623480841863e-02 8.189964779402016115e-02 7.697867111752587643e-02 7.376232605680863030e-02 7.152288016905970769e-02 6.943646561493510561e-02 6.690766068002282352e-02 6.370693747727515510e-02 5.995849788682998394e-02 5.604370078341813083e-02 5.245068673287207189e-02 4.958362836773815008e-02 4.757800823732762779e-02 4.621825895710700988e-02 4.501958220767435931e-02 4.341131643997925282e-02 4.090134230626622097e-02 3.716243810576897594e-02 3.205262425472674148e-02 2.560279586643503941e-02 1.800576228062639172e-02 9.720685989252297876e-03 4.123628995770125052e-03 1.106161247314730450e-02 2.039537860709276715e-02 2.962770802249361027e-02 3.829336798963221822e-02 4.610662300492466420e-02 5.285982371009095848e-02 5.840874512577641509e-02 6.266752119566856849e-02 6.560385714779008726e-02 6.723311518335468862e-02 6.761135948950702801e-02
6.940191928266237209e-02 7.023698081992317543e-02 6.979746907377477882e-02 6.797864319262038324e-02 6.471259701435470857e-02 5.997728424643604395e-02 5.380509098061691392e-02 4.629076910277281354e-02 3.759963626176466428e-02 2.798202872791208037e-02 1.783209046741569132e-02 8.215740960737063711e-03 7.270731006013063207e-03 1.621189264887732545e-02 2.557274084435836106e-02 3.402124817361587561e-02 4.112857774987424553e-02 4.666894072467814292e-02 5.057971222433509800e-02 5.297686223648975790e-02 5.416677151003098517e-02 5.462847298366096949e-02 5.493896751857189897e-02 5.562619096066914043e-02 5.698718655691516199e-02 5.897794700267140755e-02 6.126840740266512736e-02 6.344268773268245398e-02 6.524497538061738156e-02 6.678683315533726073e-02 6.865108840579045579e-02 7.179105969374423302e-02 7.713144163177972079e-02 8.501121082582142885e-02 9.488303719867312302e-02 1.054769458813647892e-01 1.152064888691997080e-01 1.225739210623599806e-01 1.265431005393941877e-01 1.269556954816618843e-01 1.250502702255328891e-01 1.239535458962524733e-01 1.283887671768453032e-01 1.424184635329778514e-01 1.665049084127839252e-01 1.974839214317852532e-01 2.307576134876732077e-01 2.618439709124025794e-01 2.869536457885958902e-01 3.032182034755907529e-01 3.088435242747609721e-01 3.032182034755908084e-01 2.869536457885958347e-01 2.618439709124025794e-01 2.307576134876731522e-01 1.974839214317851699e-01 1.665049084127839252e-01 1.424184635329778514e-01 1.283887671768452754e-01 1.239535458962525011e-01 1.250502702255328891e-01 1.269556954816618011e-01 1.265431005393941877e-01 1.225739210623600084e-01 1.152064888691997357e-01 1.054769458813647892e-01 9.488303719867315078e-02 8.501121082582144273e-02 7.713144163177972079e-02 7.179105969374426077e-02 6.865108840579044192e-02 6.678683315533727460e-02 6.524497538061739543e-02 6.344268773268245398e-02 6.126840740266513430e-02 5.897794700267142143e-02 5.698718655691512730e-02 5.562619096066916125e-02 5.493896751857190591e-02 5.462847298366096949e-02 5.416677151003097823e-02 5.297686223648975790e-02 5.057971222433508413e-02 4.666894072467812904e-02 4.112857774987425247e-02 3.402124817361586173e-02 2.557274084435834718e-02 1.621189264887731851e-02 7.270731006013036318e-03 8.215740960737075854e-03 1.783209046741568785e-02 2.798202872791209425e-02 3.759963626176467122e-02 4.629076910277279966e-02 5.380509098061690698e-02 5.997728424643605782e-02 6.471259701435470857e-02 6.797864319262039712e-02 6.979746907377482046e-02 7.023698081992317543e-02 6.940191928266234433e-02
6.980839630960193609e-02 7.190916362013709262e-02 7.276264058836917625e-02 7.221597789504899390e-02 7.014698922694152794e-02 6.647478599442212255e-02 6.117062518126865911e-02 5.426869315356570855e-02 4.587726869545593472e-02 3.619385575036065256e-02 2.554423119527904351e-02 1.459606530647546314e-02 6.930181398108443448e-03 1.334815916706172390e-02 2.412690557354713050e-02 3.460014987556835758e-02 4.391459378298712829e-02 5.162932411924895520e-02 5.747751646732779385e-02 6.135980584384986836e-02 6.336453720130236222e-02 6.378059573310997099e-02 6.308303946315441113e-02 6.186939648079212151e-02 6.072996856770961072e-02 6.007270446293996174e-02 5.999159379343883131e-02 6.029399845796711011e-02 6.071605245224333952e-02 6.123293607917540404e-02 6.231705756813511049e-02 6.496097486642612995e-02 7.026891871078853880e-02 7.872391618065530117e-02 8.973530391134984519e-02 1.018259189206144333e-01 1.131247188271225501e-01 1.218169413994325823e-01 1.265370564659326902e-01 1.268225246267647155e-01 1.237403929392483642e-01 1.206509328641594131e-01 1.232955019653987627e-01 1.371890085623948818e-01 1.632742537325649057e-01 1.976720824728684101e-01 2.348607138197079391e-01 2.696581362200490828e-01 2.977748038743054382e-01 3.159886926963960674e-01 3.222884181217892108e-01 3.159886926963959564e-01 2.977748038743053272e-01 2.696581362200490828e-01 2.348607138197079391e-01 1.976720824728684101e-01 1.632742537325648780e-01 1.371890085623947986e-01 1.232955019653987766e-01 1.206509328641593437e-01 1.237403929392483642e-01 1.268225246267646877e-01 1.265370564659327735e-01 1.218169413994326100e-01 1.131247188271224807e-01 1.018259189206144055e-01 8.973530391134984519e-02 7.872391618065528729e-02 7.026891871078856655e-02 6.496097486642615770e-02 6.231705756813513825e-02 6.123293607917540404e-02 6.071605245224333258e-02 6.029399845796708235e-02 5.999159379343883131e-02 6.007270446293996174e-02 6.072996856770958296e-02 6.186939648079210763e-02 6.308303946315438337e-02 6.378059573310995711e-02 6.336453720130240386e-02 6.135980584384987530e-02 5.747751646732777303e-02 5.162932411924896908e-02 4.391459378298712829e-02 3.460014987556835064e-02 2.412690557354711662e-02 1.334815916706171175e-02 6.930181398108436509e-03 1.459606530647545967e-02 2.554423119527902616e-02 3.619385575036063868e-02 4.587726869545594860e-02 5.426869315356570161e-02 6.117062518126865217e-02 6.647478599442213643e-02 7.014698922694152794e-02 7.221597789504899390e-02 7.276264058836917625e-02 7.190916362013705099e-02 6.980839630960193609e-02
6.874962749506254023e-02 7.210881356371713624e-02 7.430218847313051211e-02 7.513145494189446549e-02 7.442086776199827169e-02 7.202884147830436457e-02 6.786051273050733301e-02 6.188093020338186756e-02 5.412897391434921129e-02 4.473400113928707039e-02 3.394593318128278497e-02 2.224307292535219679e-02 1.115609381628930238e-02 1.024537411725559913e-02 2.128145619859637266e-02 3.361734911767781664e-02 4.522675459429444794e-02 5.538270466833871558e-02 6.360628150076735876e-02 6.958152358485085454e-02 7.316915352680865292e-02 7.443183063225576601e-02 7.364896291495909297e-02 7.130595991048314930e-02 6.804077499810759488e-02 6.453242820153183568e-02 6.133995883850265618e-02 5.876015205091562887e-02 5.682916311546469534e-02 5.554930149661666677e-02 5.525803415308808836e-02 5.686487998809117844e-02 6.156782808580878869e-02 6.999805907217619694e-02 8.157513719047075618e-02 9.468633257673771120e-02 1.072485451030326248e-01 1.171789433682635106e-01 1.227846230389024740e-01 1.232293109428572175e-01 1.192321640866722265e-01 1.140952762628531514e-01 1.143844138773010000e-01 1.273268873592771633e-01 1.546466985021755502e-01 1.917262888495312179e-01 2.321049838243606223e-01 2.699628342619715404e-01 3.005770273160870976e-01 3.204179697676166616e-01 3.272820649071413457e-01 3.204179697676167171e-01 3.005770273160869865e-01 2.699628342619714294e-01 2.321049838243606223e-01 1.917262888495312456e-01 1.546466985021756613e-01 1.273268873592771355e-01 1.143844138773010138e-01 1.140952762628530959e-01 1.192321640866722265e-01 1.232293109428572314e-01 1.227846230389024879e-01 1.171789433682635245e-01 1.072485451030326803e-01 9.468633257673771120e-02 8.157513719047075618e-02 6.999805907217619694e-02 6.156782808580876787e-02 5.686487998809119926e-02 5.525803415308808142e-02 5.554930149661668065e-02 5.682916311546475779e-02 5.876015205091565663e-02 6.133995883850267700e-02 6.453242820153179404e-02 6.804077499810760876e-02 7.130595991048314930e-02 7.364896291495910685e-02 7.443183063225573826e-02 7.316915352680861129e-02 6.958152358485086841e-02 6.360628150076735876e-02 5.538270466833873640e-02 4.522675459429446182e-02 3.361734911767782358e-02 2.128145619859635185e-02 1.024537411725560954e-02 1.115609381628930585e-02 2.224307292535217945e-02 3.394593318128277804e-02 4.473400113928705651e-02 5.412897391434920435e-02 6.188093020338186756e-02 6.786051273050733301e-02 7.202884147830437844e-02 7.442086776199825782e-02 7.513145494189445162e-02 7.430218847313053987e-02 7.210881356371713624e-02 6.874962749506254023e-02
6.622524712683780512e-02 7.076612597343967526e-02 7.427910762583141147e-02 7.652466800418328274e-02 7.727648579183873934e-02 7.633317220454703678e-02 7.353177798034997437e-02 6.876273777355434991e-02 6.198613839610577630e-02 5.325029635323679650e-02 4.271838380857197193e-02 3.073336025057512785e-02 1.814073786109470995e-02 9.550052314314431967e-03 1.730984127189971050e-02 3.099987912622286651e-02 4.483870042118707350e-02 5.758023408641710361e-02 6.850743622914957920e-02 7.708495145949674499e-02 8.294166018574286592e-02 8.589915525990850231e-02 8.600245770384362665e-02 8.353747328594589294e-02 7.902346518384552321e-02 7.316814432568113924e-02 6.677415127451037657e-02 6.060007695919417819e-02 5.522481341727194376e-02 5.103351037793751183e-02 4.844119839978609093e-02 4.824615725152598539e-02 5.160401775329853669e-02 5.921986809891939540e-02 7.054359160142673058e-02 8.391268219908726289e-02 9.714418458758290742e-02 1.079819166112510886e-01 1.144513301788182558e-01 1.153106098141798291e-01 1.107719064812958398e-01 1.037263259914745356e-01 1.011774318298045011e-01 1.122561417301349423e-01 1.398602699225157675e-01 1.785896323663407337e-01 2.210655491756030044e-01 2.609676383949585121e-01 2.932678151946561673e-01 3.142162372602475551e-01 3.214662439542185779e-01 3.142162372602476106e-01 2.932678151946560563e-01 2.609676383949585121e-01 2.210655491756030044e-01 1.785896323663407059e-01 1.398602699225158230e-01 1.122561417301349562e-01 1.011774318298045150e-01 1.037263259914745078e-01 1.107719064812958537e-01 1.153106098141798430e-01 1.144513301788183113e-01 1.079819166112510470e-01 9.714418458758293518e-02 8.391268219908729065e-02 7.054359160142670282e-02 5.921986809891941622e-02 5.160401775329853669e-02 4.824615725152599233e-02 4.844119839978609787e-02 5.103351037793752570e-02 5.522481341727191601e-02 6.060007695919412268e-02 6.677415127451036270e-02 7.316814432568112536e-02 7.902346518384552321e-02 8.353747328594590682e-02 8.600245770384362665e-02 8.589915525990848844e-02 8.294166018574282428e-02 7.708495145949675886e-02 6.850743622914957920e-02 5.758023408641710361e-02 4.483870042118707350e-02 3.099987912622283875e-02 1.730984127189972091e-02 9.550052314314451049e-03 1.814073786109469261e-02 3.073336025057516255e-02 4.271838380857196499e-02 5.325029635323677568e-02 6.198613839610576937e-02 6.876273777355433603e-02 7.353177798034998824e-02 7.633317220454705065e-02 7.727648579183872546e-02 7.652466800418326887e-02 7.427910762583146698e-02 7.076612597343968913e-02 6.622524712683781900e-02
6.233753758802609846e-02 6.790290802474278908e-02 7.263713647939505635e-02 7.626402474513567509e-02 7.851119949861894154e-02 7.912079912212129085e-02 7.786288942843240524e-02 7.455125315946589670e-02 6.906131703260094679e-02 6.135058799262944201e-02 5.148456817808501340e-02 3.968308747924800817e-02 2.647521185783430903e-02 1.380502111005342883e-02 1.317103066571007931e-02 2.682336659966431600e-02 4.261384192409587574e-02 5.794085746062668102e-02 7.177280593494557437e-02 8.334800471639487729e-02 9.206151873541623676e-02 9.748510248728781136e-02 9.940840691049870892e-02 9.787606185412978110e-02 9.320840234757113429e-02 8.599631217223779878e-02 7.706185582270964896e-02 6.737939955792758562e-02 5.796301147201229909e-02 4.975804316135679084e-02 4.363027371682189071e-02 4.052663894299712855e-02 4.153919491042793594e-02 4.730282216459878036e-02 5.723921434717241241e-02 6.972232979575333778e-02 8.263262825583618520e-02 9.369596715133478304e-02 1.007577561247805092e-01 1.021881604405945748e-01 9.756829597985824942e-02 8.898601967395876333e-02 8.325834373535707933e-02 9.151025954379536642e-02 1.183473122172611219e-01 1.574163449932696468e-01 2.004847908916780330e-01 2.409876156684033488e-01 2.738043241768011171e-01 2.951056570519985378e-01 3.024814547178801827e-01 2.951056570519986488e-01 2.738043241768010616e-01 2.409876156684032655e-01 2.004847908916780053e-01 1.574163449932697301e-01 1.183473122172610942e-01 9.151025954379533867e-02 8.325834373535703770e-02 8.898601967395877721e-02 9.756829597985819391e-02 1.021881604405945609e-01 1.007577561247805509e-01 9.369596715133472753e-02 8.263262825583618520e-02 6.972232979575331002e-02 5.723921434717241241e-02 4.730282216459878036e-02 4.153919491042794981e-02 4.052663894299712161e-02 4.363027371682190458e-02 4.975804316135679084e-02 5.796301147201233378e-02 6.737939955792754398e-02 7.706185582270966283e-02 8.599631217223781265e-02 9.320840234757112042e-02 9.787606185412975335e-02 9.940840691049875055e-02 9.748510248728781136e-02 9.206151873541619512e-02 8.334800471639487729e-02 7.177280593494557437e-02 5.794085746062668796e-02 4.261384192409580635e-02 2.682336659966430559e-02 1.317103066571007758e-02 1.380502111005342883e-02 2.647521185783431596e-02 3.968308747924799429e-02 5.148456817808501340e-02 6.135058799262943507e-02 6.906131703260093291e-02 7.455125315946589670e-02 7.786288942843241911e-02 7.912079912212129085e-02 7.851119949861895542e-02 7.626402474513567509e-02 7.263713647939505635e-02 6.790290802474278908e-02 6.233753758802609846e-02
5.731930945896887564e-02 6.365618931269970138e-02 6.942282154014502160e-02 7.430884979967958270e-02 7.800036608845865860e-02 8.018786885015105614e-02 8.057816314424549875e-02 7.890975453546612839e-02 7.497140474871041849e-02 6.862385715598388891e-02 5.982614190416269545e-02 4.867391010105080046e-02 3.548867317890629092e-02 2.124060055838848313e-02 1.165600107398469601e-02 2.142876943299159079e-02 3.853294764959982327e-02 5.627265926945032581e-02 7.306351373043096231e-02 8.789769040813932843e-02 9.993720629819459467e-02 1.084995129276707243e-01 1.131031948562360862e-01 1.135219732988052010e-01 1.098296196239895300e-01 1.024249447399985385e-01 9.202855587139610605e-02 7.964617100115885251e-02 6.649933884192715805e-02 5.393681731234097748e-02 4.335995517609195909e-02 3.618605078216789728e-02 3.367983442354782753e-02 3.630947568497837341e-02 4.330031738305615413e-02 5.316019835009940658e-02 6.411362276401469384e-02 7.414051843677708920e-02 8.109296076823224730e-02 8.303381200248344252e-02 7.883893768790538326e-02 6.937969157868210945e-02 6.032993836818554417e-02 6.482412411856643131e-02 9.003889346117210923e-02 1.279539855256976999e-01 1.696529971636326350e-01 2.088095863980765354e-01 2.405478442395052319e-01 2.611678214112714280e-01 2.683120960019986234e-01 2.611678214112713170e-01 2.405478442395051208e-01 2.088095863980763967e-01 1.696529971636326350e-01 1.279539855256976999e-01 9.003889346117208148e-02 6.482412411856641743e-02 6.032993836818551642e-02 6.937969157868204007e-02 7.883893768790535550e-02 8.303381200248342864e-02 8.109296076823227506e-02 7.414051843677708920e-02 6.411362276401467997e-02 5.316019835009940658e-02 4.330031738305615413e-02 3.630947568497835953e-02 3.367983442354784834e-02 3.618605078216791116e-02 4.335995517609200767e-02 5.393681731234101218e-02 6.649933884192717193e-02 7.964617100115881088e-02 9.202855587139611993e-02 1.024249447399986218e-01 1.098296196239894884e-01 1.135219732988052010e-01 1.131031948562360723e-01 1.084995129276707104e-01 9.993720629819463630e-02 8.789769040813932843e-02 7.306351373043094843e-02 5.627265926945030500e-02 3.853294764959978858e-02 2.142876943299157691e-02 1.165600107398467172e-02 2.124060055838850047e-02 3.548867317890629786e-02 4.867391010105080740e-02 5.982614190416266770e-02 6.862385715598388891e-02 7.497140474871041849e-02 7.890975453546610063e-02 8.057816314424549875e-02 8.018786885015104227e-02 7.800036608845868635e-02 7.430884979967955495e-02 6.942282154014503548e-02 6.365618931269970138e-02 5.731930945896885482e-02
5.157288049670187557e-02 5.830779837877297922e-02 6.481031964963387959e-02 7.073253160494556713e-02 7.572070573986032505e-02 7.941815110977572256e-02 8.147359077085325474e-02 8.155445380403283928e-02 7.936461019124882443e-02 7.466631172791819704e-02 6.730686263806374969e-02 5.725362192288793034e-02 4.465528278835002862e-02 3.003691724807394312e-02 1.568978990478098190e-02 1.581439469651275270e-02 3.273374373696846112e-02 5.249532504125512672e-02 7.213303232547267629e-02 9.033202147725036268e-02 1.060239744451595828e-01 1.182741634993256102e-01 1.263197871320692056e-01 1.296374919340014253e-01 1.280116035695131327e-01 1.215890349738057291e-01 1.109106135139482779e-01 9.691179782259053133e-02 8.089147391743341242e-02 6.445762557084376565e-02 4.946887265479915641e-02 3.794522350895757068e-02 3.160695555663308592e-02 3.058353592788907657e-02 3.318200276722703401e-02 3.786783751532036418e-02 4.386188175181281873e-02 5.021991370145685585e-02 5.533299925364094235e-02 5.717301263598845856e-02 5.388687751058394287e-02 4.468915920731509478e-02 3.242604149177035627e-02 3.250940254227455140e-02 5.674226921158915388e-02 9.191280731721818142e-02 1.295930946106280401e-01 1.647410934076874722e-01 1.932295217263813591e-01 2.117650335441572107e-01 2.181937944305970822e-01 2.117650335441572107e-01 1.932295217263813314e-01 1.647410934076874445e-01 1.295930946106280124e-01 9.191280731721812591e-02 5.674226921158911224e-02 3.250940254227454446e-02 3.242604149177042566e-02 4.468915920731506009e-02 5.388687751058399839e-02 5.717301263598841693e-02 5.533299925364103949e-02 5.021991370145685585e-02 4.386188175181281179e-02 3.786783751532039194e-02 3.318200276722703401e-02 3.058353592788907310e-02 3.160695555663307899e-02 3.794522350895758456e-02 4.946887265479912171e-02 6.445762557084369626e-02 8.089147391743341242e-02 9.691179782259053133e-02 1.109106135139482779e-01 1.215890349738056875e-01 1.280116035695131882e-01 1.296374919340013976e-01 1.263197871320692334e-01 1.182741634993256102e-01 1.060239744451595828e-01 9.033202147725032105e-02 7.213303232547270405e-02 5.249532504125511978e-02 3.273374373696846112e-02 1.581439469651277352e-02 1.568978990478097496e-02 3.003691724807395352e-02 4.465528278835004250e-02 5.725362192288792340e-02 6.730686263806374969e-02 7.466631172791818316e-02 7.936461019124879668e-02 8.155445380403285316e-02 8.147359077085324086e-02 7.941815110977573644e-02 7.572070573986032505e-02 7.073253160494555325e-02 6.481031964963389347e-02 5.830779837877297922e-02 5.157288049670186170e-02
4.572349249297167489e-02 5.232401645013517316e-02 5.913150826564891188e-02 6.574769789350583260e-02 7.177394516635338118e-02 7.680726731251202866e-02 8.044271445575845725e-02 8.228225256889963590e-02 8.194968282397113724e-02 7.911117034040576756e-02 7.350137513671514689e-02 6.495674914790966481e-02 5.346430522243095923e-02 3.927015165688767934e-02 2.338455391481216242e-02 1.286250206060720637e-02 2.559702219444010343e-02 4.666189352379768174e-02 6.885047434928888432e-02 9.034621074559963383e-02 1.098492877735498391e-01 1.261838244540343379e-01 1.383045199430399941e-01 1.453709101671171178e-01 1.468364686888266879e-01 1.425335008004554038e-01 1.327412771642444977e-01 1.182284932146868417e-01 1.002677690476234812e-01 8.063383125676340524e-02 6.161887311595749817e-02 4.606269813757435383e-02 3.684847416739395198e-02 3.434929750137698939e-02 3.487846478822827917e-02 3.469005633386806897e-02 3.255063210921865791e-02 2.922254387270279904e-02 2.630360845248445531e-02 2.450172609683055891e-02 2.236458870889794850e-02 1.736622451408004891e-02 8.593468978309466363e-03 1.300441919276875032e-02 3.431152274919496703e-02 6.060775916967226645e-02 8.861110133582701665e-02 1.150966365168301503e-01 1.368571805316111389e-01 1.511510774238340460e-01 1.561326305464389996e-01 1.511510774238341570e-01 1.368571805316110834e-01 1.150966365168301225e-01 8.861110133582701665e-02 6.060775916967220400e-02 3.431152274919491846e-02 1.300441919276878154e-02 8.593468978309506262e-03 1.736622451408002463e-02 2.236458870889797279e-02 2.450172609683055891e-02 2.630360845248443102e-02 2.922254387270275047e-02 3.255063210921865791e-02 3.469005633386804122e-02 3.487846478822830693e-02 3.434929750137699633e-02 3.684847416739395198e-02 4.606269813757435383e-02 6.161887311595747735e-02 8.063383125676339136e-02 1.002677690476234812e-01 1.182284932146868972e-01 1.327412771642445255e-01 1.425335008004553483e-01 1.468364686888267157e-01 1.453709101671170623e-01 1.383045199430399941e-01 1.261838244540343101e-01 1.098492877735498668e-01 9.034621074559966158e-02 6.885047434928885657e-02 4.666189352379768174e-02 2.559702219444010343e-02 1.286250206060718382e-02 2.338455391481212772e-02 3.927015165688769321e-02 5.346430522243100086e-02 6.495674914790965093e-02 7.350137513671514689e-02 7.911117034040576756e-02 8.194968282397113724e-02 8.228225256889963590e-02 8.044271445575842949e-02 7.680726731251205641e-02 7.177394516635338118e-02 6.574769789350584648e-02 5.913150826564890494e-02 5.232401645013514541e-02 4.572349249297167489e-02
4.066497333921775120e-02 4.640375341849647256e-02 5.291392001368237785e-02 5.973534556628487535e-02 6.641130899288327782e-02 7.248608523145395888e-02 7.750122600384365401e-02 8.099770754542294504e-02 8.252547992887609984e-02 8.166031809810733733e-02 7.802770945605821962e-02 7.133423840676873795e-02 6.141010361381774724e-02 4.828159942596985804e-02 3.239189832436307342e-02 1.627476631159888512e-02 1.804880327824533864e-02 3.898168502092817095e-02 6.322052572785792635e-02 8.775918920718225880e-02 1.110429572691988692e-01 1.316754041331290870e-01 1.483407452804493820e-01 1.598730408835276895e-01 1.653609202818931423e-01 1.642600912960642257e-01 1.564985153754559211e-01 1.425635864192065505e-01 1.235684185857945927e-01 1.013142252969225221e-01 7.841251020640156721e-02 5.857662846695525782e-02 4.659815014814190637e-02 4.479694809786514964e-02 4.829974747213785363e-02 5.060686751068568801e-02 4.846214132146330067e-02 4.125136807995355426e-02 3.018647505970328132e-02 1.905530780587126605e-02 1.815183378406816025e-02 2.922450809478758377e-02 4.225448040374745612e-02 5.403978784642615718e-02 6.441720665724592898e-02 7.417801597454751206e-02 8.400812537447639727e-02 9.375338523335763341e-02 1.023433303312464571e-01 1.083087409061448403e-01 1.104489980999814602e-01 1.083087409061448958e-01 1.023433303312464571e-01 9.375338523335773055e-02 8.400812537447652217e-02 7.417801597454756757e-02 6.441720665724602612e-02 5.403978784642617800e-02 4.225448040374745612e-02 2.922450809478761152e-02 1.815183378406810821e-02 1.905530780587145340e-02 3.018647505970329867e-02 4.125136807995356120e-02 4.846214132146326597e-02 5.060686751068568107e-02 4.829974747213783282e-02 4.479694809786517740e-02 4.659815014814192718e-02 5.857662846695530640e-02 7.841251020640149783e-02 1.013142252969224943e-01 1.235684185857945649e-01 1.425635864192066060e-01 1.564985153754559211e-01 1.642600912960641701e-01 1.653609202818930868e-01 1.598730408835276895e-01 1.483407452804493543e-01 1.316754041331290870e-01 1.110429572691988831e-01 8.775918920718224492e-02 6.322052572785794022e-02 3.898168502092815707e-02 1.804880327824533170e-02 1.627476631159889206e-02 3.239189832436306649e-02 4.828159942596984416e-02 6.141010361381774724e-02 7.133423840676869632e-02 7.802770945605823349e-02 8.166031809810732345e-02 8.252547992887612760e-02 8.099770754542294504e-02 7.750122600384364013e-02 7.248608523145395888e-02 6.641130899288327782e-02 5.973534556628485453e-02 5.291392001368239173e-02 4.640375341849646562e-02 4.066497333921773732e-02
3.747837102218681826e-02 4.149679158380784050e-02 4.691893141734538447e-02 5.327833255739842372e-02 6.005988138655148773e-02 6.674327270965714487e-02 7.280923908148057011e-02 7.773742592814915364e-02 8.100868691647972186e-02 8.211552426255164239e-02 8.058125142611628766e-02 7.598793958150644456e-02 6.801448392868614246e-02 5.649259289021221070e-02 4.152488045612353490e-02 2.403424368639116293e-02 1.283070543153375272e-02 2.986071016585198010e-02 5.539684717047786700e-02 8.253646305915277037e-02 1.093679625521699478e-01 1.343024810395964108e-01 1.557816494792522710e-01 1.723225044089828073e-01 1.826296918638424527e-01 1.857305154242485656e-01 1.811145710433247902e-01 1.688656239671871284e-01 1.497815977675447940e-01 1.255027237997551059e-01 9.873908756919615171e-02 7.385774531879424343e-02 5.781864191624111471e-02 5.675804247168945993e-02 6.589719801757500106e-02 7.558647279146948894e-02 8.057916431074967079e-02 7.945658262946869721e-02 7.342698220503421358e-02 6.624857255882159179e-02 6.393353489997136152e-02 7.098498245781480198e-02 8.570182152023080036e-02 1.032265804751901911e-01 1.198234095006616845e-01 1.335361251366650459e-01 1.437247127729436302e-01 1.505879880008181293e-01 1.547480256036844748e-01 1.568995275164720427e-01 1.575548040485761636e-01 1.568995275164721259e-01 1.547480256036843915e-01 1.505879880008184346e-01 1.437247127729438245e-01 1.335361251366650182e-01 1.198234095006616984e-01 1.032265804751903299e-01 8.570182152023086974e-02 7.098498245781467708e-02 6.393353489997134764e-02 6.624857255882157792e-02 7.342698220503417195e-02 7.945658262946876660e-02 8.057916431074961527e-02 7.558647279146950282e-02 6.589719801757500106e-02 5.675804247168948075e-02 5.781864191624112859e-02 7.385774531879424343e-02 9.873908756919616558e-02 1.255027237997550504e-01 1.497815977675447940e-01 1.688656239671871284e-01 1.811145710433247902e-01 1.857305154242485656e-01 1.826296918638424804e-01 1.723225044089827518e-01 1.557816494792522433e-01 1.343024810395964108e-01 1.093679625521699200e-01 8.253646305915275649e-02 5.539684717047785312e-02 2.986071016585199051e-02 1.283070543153378394e-02 2.403424368639114905e-02 4.152488045612352796e-02 5.649259289021220376e-02 6.801448392868614246e-02 7.598793958150644456e-02 8.058125142611625991e-02 8.211552426255164239e-02 8.100868691647973574e-02 7.773742592814915364e-02 7.280923908148055623e-02 6.674327270965714487e-02 6.005988138655150854e-02 5.327833255739843760e-02 4.691893141734539141e-02 4.149679158380785438e-02 3.747837102218682520e-02
3.699598083714147889e-02 3.864881643694807745e-02 4.212605801432184327e-02 4.718529381116631782e-02 5.334887083311034423e-02 6.004695071860358113e-02 6.669053138723123053e-02 7.269027080095602500e-02 7.745739758547644238e-02 8.040655486703815469e-02 8.096739112275680439e-02 7.860649059906134328e-02 7.286023233767946472e-02 6.338147581208150583e-02 5.001651945347849321e-02 3.302555742997993066e-02 1.499765444234728469e-02 2.005402215369487054e-02 4.568676086839146278e-02 7.480549136494221707e-02 1.047476804468285422e-01 1.337610088390647767e-01 1.600895389571633520e-01 1.819621895555770807e-01 1.977016376988443846e-01 2.058744340557012442e-01 2.054598643751522902e-01 1.960238003054156630e-01 1.778914840463773073e-01 1.523381549054600714e-01 1.219016527555805279e-01 9.120208140057836643e-02 6.904536667271030104e-02 6.716960023357043674e-02 8.300821827385646001e-02 1.026170338179397956e-01 1.177396593056214691e-01 1.253717067402639884e-01 1.255809937552279376e-01 1.210424808223493076e-01 1.169926260696858428e-01 1.199175477474333645e-01 1.335840944280892451e-01 1.562981211085984479e-01 1.834183372006177037e-01 2.106323528427647140e-01 2.349862442142265084e-01 2.547621005174217079e-01 2.691242421476331970e-01 2.777719293648998056e-01 2.806528224354725154e-01 2.777719293648998611e-01 2.691242421476331970e-01 2.547621005174215969e-01 2.349862442142263974e-01 2.106323528427646863e-01 1.834183372006177593e-01 1.562981211085984479e-01 1.335840944280892728e-01 1.199175477474333923e-01 1.169926260696858011e-01 1.210424808223492799e-01 1.255809937552279376e-01 1.253717067402640717e-01 1.177396593056214691e-01 1.026170338179398095e-01 8.300821827385651552e-02 6.716960023357042286e-02 6.904536667271030104e-02 9.120208140057838031e-02 1.219016527555805141e-01 1.523381549054600992e-01 1.778914840463773073e-01 1.960238003054156353e-01 2.054598643751522069e-01 2.058744340557012442e-01 1.977016376988443014e-01 1.819621895555771640e-01 1.600895389571632965e-01 1.337610088390647489e-01 1.047476804468285422e-01 7.480549136494223095e-02 4.568676086839151829e-02 2.005402215369487748e-02 1.499765444234729336e-02 3.302555742997993760e-02 5.001651945347850708e-02 6.338147581208150583e-02 7.286023233767949248e-02 7.860649059906135716e-02 8.096739112275676276e-02 8.040655486703814081e-02 7.745739758547644238e-02 7.269027080095602500e-02 6.669053138723123053e-02 6.004695071860360195e-02 5.334887083311034423e-02 4.718529381116632476e-02 4.212605801432183633e-02 3.864881643694809132e-02 3.699598083714150665e-02
3.916254687448496308e-02 3.849620387081417738e-02 3.950903479633634946e-02 4.243815254893516103e-02 4.711608045755402707e-02 5.306116560972422985e-02 5.964754771299242420e-02 6.621190653865076381e-02 7.208831949358320001e-02 7.661334251318023536e-02 7.912965494207116479e-02 7.899904953781741734e-02 7.562765970776157143e-02 6.850473398999441799e-02 5.726054501318516426e-02 4.177884192951219350e-02 2.271221909590967480e-02 1.161967613030626470e-02 3.454813849336013654e-02 6.486024281021400550e-02 9.728535835610074844e-02 1.299214425694286412e-01 1.608769840238256921e-01 1.881438541676657972e-01 2.096901821096792962e-01 2.236162472421855396e-01 2.283449248844213186e-01 2.228321855481830427e-01 2.067895316829996277e-01 1.809322507703539640e-01 1.473522101226085734e-01 1.104511208508893866e-01 7.998742335948393067e-02 7.435848797621003037e-02 9.701506942303222969e-02 1.283811145142935428e-01 1.558806235362621695e-01 1.743834701587962666e-01 1.824036872947409071e-01 1.813708567210316758e-01 1.759540373438293892e-01 1.741368379550773948e-01 1.847033724356798579e-01 2.114447248972988747e-01 2.508539582454092365e-01 2.961557246876984628e-01 3.409968613614846600e-01 3.804610440799291449e-01 4.110033127207403658e-01 4.302415566174144224e-01 4.368036851075862148e-01 4.302415566174144224e-01 4.110033127207404213e-01 3.804610440799292004e-01 3.409968613614845490e-01 2.961557246876984073e-01 2.508539582454092920e-01 2.114447248972988747e-01 1.847033724356798023e-01 1.741368379550774781e-01 1.759540373438294170e-01 1.813708567210317035e-01 1.824036872947409071e-01 1.743834701587962666e-01 1.558806235362621417e-01 1.283811145142935706e-01 9.701506942303216030e-02 7.435848797621003037e-02 7.998742335948388904e-02 1.104511208508893866e-01 1.473522101226086012e-01 1.809322507703539640e-01 2.067895316829995445e-01 2.228321855481830704e-01 2.283449248844213186e-01 2.236162472421855396e-01 2.096901821096793239e-01 1.881438541676658527e-01 1.608769840238256921e-01 1.299214425694286690e-01 9.728535835610077620e-02 6.486024281021403326e-02 3.454813849336012960e-02 1.161967613030626990e-02 2.271221909590968868e-02 4.177884192951220044e-02 5.726054501318518508e-02 6.850473398999443186e-02 7.562765970776161306e-02 7.899904953781736183e-02 7.912965494207116479e-02 7.661334251318017985e-02 7.208831949358320001e-02 6.621190653865076381e-02 5.964754771299244501e-02 5.306116560972422985e-02 4.711608045755405483e-02 4.243815254893516103e-02 3.950903479633636334e-02 3.849620387081417738e-02 3.916254687448494920e-02
4.301365273870846190e-02 4.073119701814828519e-02 3.949927997369780119e-02 3.991174619105266469e-02 4.232003167904593161e-02 4.663327222338347483e-02 5.236596348043540822e-02 5.883138028690978322e-02 6.528536586018149346e-02 7.097936911749412603e-02 7.516993833416148185e-02 7.712305366738818335e-02 7.612872397777564748e-02 7.153011445950065161e-02 6.276930444766348760e-02 4.945968171645154926e-02 3.156626599220252460e-02 1.136904899352954475e-02 2.259421623683569719e-02 5.315256946839394536e-02 8.727228381647555988e-02 1.228525154970297600e-01 1.579444344856355542e-01 1.903756931963511423e-01 2.178144177244713264e-01 2.379207388497157905e-01 2.485491459883412413e-01 2.479876909375830496e-01 2.352245910861230360e-01 2.102489047793549282e-01 1.744636795740795165e-01 1.316133903203456357e-01 9.117656892588615891e-02 7.751798862351025332e-02 1.060481008630190514e-01 1.505427859274090507e-01 1.923087987025388912e-01 2.236812458472426657e-01 2.413410566212808306e-01 2.452208301669059343e-01 2.391793699063043122e-01 2.321847425917343000e-01 2.376803167393914951e-01 2.666498106259566070e-01 3.188676845208974764e-01 3.850911170265758909e-01 4.544791161820274650e-01 5.178628366658568627e-01 5.681811534738423486e-01 6.003985509162540479e-01 6.114769283111930465e-01 6.003985509162540479e-01 5.681811534738423486e-01 5.178628366658568627e-01 4.544791161820272984e-01 3.850911170265758909e-01 3.188676845208974209e-01 2.666498106259567180e-01 2.376803167393914396e-01 2.321847425917343000e-01 2.391793699063042844e-01 2.452208301669059898e-01 2.413410566212808306e-01 2.236812458472426657e-01 1.923087987025388912e-01 1.505427859274090507e-01 1.060481008630190652e-01 7.751798862351029495e-02 9.117656892588607564e-02 1.316133903203456357e-01 1.744636795740794888e-01 2.102489047793549282e-01 2.352245910861228972e-01 2.479876909375829663e-01 2.485491459883412413e-01 2.379207388497158460e-01 2.178144177244713264e-01 1.903756931963511145e-01 1.579444344856355820e-01 1.228525154970297462e-01 8.727228381647558764e-02 5.315256946839396618e-02 2.259421623683572147e-02 1.136904899352953087e-02 3.156626599220253154e-02 4.945968171645152150e-02 6.276930444766344597e-02 7.153011445950062386e-02 7.612872397777566136e-02 7.712305366738816947e-02 7.516993833416146797e-02 7.097936911749412603e-02 6.528536586018150734e-02 5.883138028690977628e-02 5.236596348043541516e-02 4.663327222338348177e-02 4.232003167904593161e-02 3.991174619105266469e-02 3.949927997369780119e-02 4.073119701814827132e-02 4.301365273870846884e-02
4.731276152334909502e-02 4.426742521271881392e-02 4.157728690265089649e-02 3.984015888709183800e-02 3.972084133984365995e-02 4.167598406317812171e-02 4.568293356559358781e-02 5.124226001573804756e-02 5.759640411356089368e-02 6.391333826687149722e-02 6.935745276591932795e-02 7.310208789254640793e-02 7.433392319336314114e-02 7.226940866029751831e-02 6.618849185028446991e-02 5.548818172319779085e-02 3.977235817741071877e-02 1.919537669664192481e-02 1.076994767011761785e-02 4.026995641427480455e-02 7.518249272789474802e-02 1.128324193576347861e-01 1.513087443111101327e-01 1.883667497431608662e-01 2.214549776183633023e-01 2.478528952672494901e-01 2.648740583963440365e-01 2.701235778508277452e-01 2.618007678622513157e-01 2.390465360939308948e-01 2.023860938060785264e-01 1.545743007562080107e-01 1.036646175570360567e-01 7.679269373659389220e-02 1.086896938720270239e-01 1.671330062934874294e-01 2.245658915097094588e-01 2.704905644571732326e-01 2.995678326146575809e-01 3.099695288722235653e-01 3.043856201968423436e-01 2.921725902708580125e-01 2.908232076530116172e-01 3.196418801119887410e-01 3.840378064682912207e-01 4.726568060828104656e-01 5.692139791069957822e-01 6.593932575735700352e-01 7.319831348814255234e-01 7.788557873605900239e-01 7.950394266080701433e-01 7.788557873605899129e-01 7.319831348814255234e-01 6.593932575735702573e-01 5.692139791069961152e-01 4.726568060828106876e-01 3.840378064682912207e-01 3.196418801119887410e-01 2.908232076530117283e-01 2.921725902708580125e-01 3.043856201968423436e-01 3.099695288722235653e-01 2.995678326146575809e-01 2.704905644571730661e-01 2.245658915097094588e-01 1.671330062934874849e-01 1.086896938720269823e-01 7.679269373659386444e-02 1.036646175570360151e-01 1.545743007562079552e-01 2.023860938060785264e-01 2.390465360939308670e-01 2.618007678622513157e-01 2.701235778508276897e-01 2.648740583963440920e-01 2.478528952672494345e-01 2.214549776183633023e-01 1.883667497431607829e-01 1.513087443111101049e-01 1.128324193576348278e-01 7.518249272789473414e-02 4.026995641427479761e-02 1.076994767011761264e-02 1.919537669664194215e-02 3.977235817741075347e-02 5.548818172319779779e-02 6.618849185028448379e-02 7.226940866029754607e-02 7.433392319336315501e-02 7.310208789254638018e-02 6.935745276591935571e-02 6.391333826687148334e-02 5.759640411356089368e-02 5.124226001573805450e-02 4.568293356559360169e-02 4.167598406317812171e-02 3.972084133984364607e-02 3.984015888709183800e-02 4.157728690265091037e-02 4.426742521271881392e-02 4.731276152334910196e-02
5.101558881971967468e-02 4.787498532483291241e-02 4.457534245470046175e-02 4.153533951760235432e-02 3.937565947932569754e-02 3.882957503542811689e-02 4.044724290840488734e-02 4.425299433914350183e-02 4.971015250439957817e-02 5.597525587402964187e-02 6.212296062559379689e-02 6.723005611087561062e-02 7.038744767258872659e-02 7.070362260032941881e-02 6.732344386486031895e-02 5.946737060247665047e-02 4.649266452273255468e-02 2.799776325181758951e-02 5.163410959953553502e-03 2.690442396428662300e-02 6.165471612956663350e-02 1.003443676725434275e-01 1.412174574079557987e-01 1.820617470077838806e-01 2.202077390606330676e-01 2.526452037595776634e-01 2.762153441919564800e-01 2.878739420908901225e-01 2.850191024003759233e-01 2.658782075436761927e-01 2.299772394938659481e-01 1.788846557828576989e-01 1.185495694768815278e-01 7.373255063214005645e-02 1.039949899608933193e-01 1.765122932481363871e-01 2.503094259141760425e-01 3.119011859322445290e-01 3.538630915859692916e-01 3.723910519003102437e-01 3.686327340742712178e-01 3.516747138151975483e-01 3.421292067146736171e-01 3.679947764005270239e-01 4.427128068525108540e-01 5.536911900517970109e-01 6.784855215154191876e-01 7.969181105097179474e-01 8.931504632084742434e-01 9.556362541033637248e-01 9.772676749573941946e-01 9.556362541033637248e-01 8.931504632084742434e-01 7.969181105097179474e-01 6.784855215154192987e-01 5.536911900517970109e-01 4.427128068525107429e-01 3.679947764005271349e-01 3.421292067146735061e-01 3.516747138151974927e-01 3.686327340742712733e-01 3.723910519003100772e-01 3.538630915859694026e-01 3.119011859322445290e-01 2.503094259141759870e-01 1.765122932481364149e-01 1.039949899608932637e-01 7.373255063214004257e-02 1.185495694768815139e-01 1.788846557828577266e-01 2.299772394938658648e-01 2.658782075436761372e-01 2.850191024003759233e-01 2.878739420908900670e-01 2.762153441919565355e-01 2.526452037595776634e-01 2.202077390606330121e-01 1.820617470077838529e-01 1.412174574079557710e-01 1.003443676725433581e-01 6.165471612956661268e-02 2.690442396428658137e-02 5.163410959953545695e-03 2.799776325181762768e-02 4.649266452273254774e-02 5.946737060247666434e-02 6.732344386486027732e-02 7.070362260032941881e-02 7.038744767258871271e-02 6.723005611087555511e-02 6.212296062559377607e-02 5.597525587402960717e-02 4.971015250439957817e-02 4.425299433914348102e-02 4.044724290840488734e-02 3.882957503542810301e-02 3.937565947932571142e-02 4.153533951760235432e-02 4.457534245470045481e-02 4.787498532483293323e-02 5.101558881971966775e-02
5.336647700537412026e-02 5.055810642904475655e-02 4.728481117946799206e-02 4.378194948961001282e-02 4.047115027431767709e-02 3.800377397089294701e-02 3.718291344807937715e-02 3.863458931597777563e-02 4.239068175557560852e-02 4.783911838254226861e-02 5.403415226325833376e-02 5.995800281051183456e-02 6.460649565845197340e-02 6.699501174097949319e-02 6.616057422739153593e-02 6.118453074188902330e-02 5.123899599815051609e-02 3.565484933335837103e-02 1.401362360616048748e-02 1.385095510824717324e-02 4.746900382534458701e-02 8.605569456617054303e-02 1.281448191036484996e-01 1.716602905292207160e-01 2.139280005722334344e-01 2.517645345130236634e-01 2.816459704425781641e-01 2.999624643181471040e-01 3.033573815525980044e-01 2.891440650671054935e-01 2.558022208988859347e-01 2.036442227834327490e-01 1.363940088560217090e-01 7.186796205914544600e-02 9.159957844097711688e-02 1.774801770694960090e-01 2.674174357965177773e-01 3.449727138601966780e-01 4.007261543069709497e-01 4.287767552021632955e-01 4.284033422160329896e-01 4.077498646647509939e-01 3.893303988393109760e-01 4.092864927794356844e-01 4.912006863233051024e-01 6.227404936122366008e-01 7.749703609056509679e-01 9.213843441006235313e-01 1.041243421171648142e+00 1.119406862136870906e+00 1.146520466977963171e+00 1.119406862136871128e+00 1.041243421171647920e+00 9.213843441006237533e-01 7.749703609056510789e-01 6.227404936122367118e-01 4.912006863233048803e-01 4.092864927794357954e-01 3.893303988393109205e-01 4.077498646647509939e-01 4.284033422160331561e-01 4.287767552021632955e-01 4.007261543069708942e-01 3.449727138601968446e-01 2.674174357965177773e-01 1.774801770694960090e-01 9.159957844097708912e-02 7.186796205914544600e-02 1.363940088560216812e-01 2.036442227834328045e-01 2.558022208988858792e-01 2.891440650671054935e-01 3.033573815525981154e-01 2.999624643181471595e-01 2.816459704425783306e-01 2.517645345130236634e-01 2.139280005722334344e-01 1.716602905292207437e-01 1.281448191036485551e-01 8.605569456617051527e-02 4.746900382534458701e-02 1.385095510824716110e-02 1.401362360616048054e-02 3.565484933335837103e-02 5.123899599815055078e-02 6.118453074188901636e-02 6.616057422739152205e-02 6.699501174097949319e-02 6.460649565845195952e-02 5.995800281051181374e-02 5.403415226325834070e-02 4.783911838254227555e-02 4.239068175557558771e-02 3.863458931597778950e-02 3.718291344807937715e-02 3.800377397089295395e-02 4.047115027431769096e-02 4.378194948961001975e-02 4.728481117946799206e-02 5.055810642904477736e-02 5.336647700537415495e-02
5.386083338998837178e-02 5.161784225230176687e-02 4.876576096294070461e-02 4.540657449072523638e-02 4.177391278030886945e-02 3.830276695779219476e-02 3.568759782880918940e-02 3.480390682878679864e-02 3.632143464637530017e-02 4.021403601732526784e-02 4.574528077378216262e-02 5.185968221311403753e-02 5.746119882568278409e-02 6.148160172475036073e-02 6.287552526131630348e-02 6.062308318558598530e-02 5.376062311808474381e-02 4.144173641677697389e-02 2.304222060585577742e-02 3.273689997100754159e-03 3.354723572975246149e-02 7.078326415914712455e-02 1.127673687051793938e-01 1.576155528315740517e-01 2.027580940981165425e-01 2.449700728281074824e-01 2.805013046445070657e-01 3.053067074205424447e-01 3.153807115505812275e-01 3.071906398058079635e-01 2.781988234317966935e-01 2.274927946870750617e-01 1.568263781867874629e-01 7.611429225039373359e-02 7.185379774321916380e-02 1.694168207907185975e-01 2.741592788108522805e-01 3.669357813808864499e-01 4.365954113402907288e-01 4.751474358882713522e-01 4.797733642755635519e-01 4.570488254502493852e-01 4.299795706807416629e-01 4.412958062963902028e-01 5.260832858389100641e-01 6.744170438739474083e-01 8.511021117524915081e-01 1.023172580775421725e+00 1.164976575436213579e+00 1.257799926358396103e+00 1.290055278709869135e+00 1.257799926358396103e+00 1.164976575436213801e+00 1.023172580775421725e+00 8.511021117524911750e-01 6.744170438739475193e-01 5.260832858389099531e-01 4.412958062963903139e-01 4.299795706807416074e-01 4.570488254502493852e-01 4.797733642755636074e-01 4.751474358882714077e-01 4.365954113402907288e-01 3.669357813808864499e-01 2.741592788108521694e-01 1.694168207907185697e-01 7.185379774321912216e-02 7.611429225039369195e-02 1.568263781867875184e-01 2.274927946870749784e-01 2.781988234317966380e-01 3.071906398058079635e-01 3.153807115505811720e-01 3.053067074205423337e-01 2.805013046445070657e-01 2.449700728281074824e-01 2.027580940981164870e-01 1.576155528315739407e-01 1.127673687051793799e-01 7.078326415914713843e-02 3.354723572975245455e-02 3.273689997100759797e-03 2.304222060585581905e-02 4.144173641677698083e-02 5.376062311808475769e-02 6.062308318558597142e-02 6.287552526131630348e-02 6.148160172475038154e-02 5.746119882568274245e-02 5.185968221311401671e-02 4.574528077378214180e-02 4.021403601732528865e-02 3.632143464637527241e-02 3.480390682878677089e-02 3.568759782880917553e-02 3.830276695779216700e-02 4.177391278030885557e-02 4.540657449072524332e-02 4.876576096294068380e-02 5.161784225230176687e-02 5.386083338998839259e-02
5.220253038422106168e-02 5.061507722514013013e-02 4.838738011747516915e-02 4.553565089969339313e-02 4.216038361864435369e-02 3.850275731659792700e-02 3.502575700456304897e-02 3.248427033129448749e-02 3.182300258408449906e-02 3.369137244721561592e-02 3.790813033928463333e-02 4.357068098425258273e-02 4.953207586160759263e-02 5.465100055620716879e-02 5.782287682652242217e-02 5.796492284103099690e-02 5.402623006511690640e-02 4.503909980786525297e-02 3.024471869379646502e-02 1.008469383460264268e-02 2.110719651998637855e-02 5.545451358710775519e-02 9.591966741988526557e-02 1.406095717160902592e-01 1.871326140625690915e-01 2.323539021018523609e-01 2.724559802109274287e-01 3.031270299708110350e-01 3.198725940342875274e-01 3.184487192669904210e-01 2.954026982256681699e-01 2.487029221103273791e-01 1.785142627225185519e-01 8.929735404046880431e-02 4.607733901487465200e-02 1.524111834260943599e-01 2.693780732934611399e-01 3.754382755729082644e-01 4.581381618678602718e-01 5.075523014077543138e-01 5.186775053879207897e-01 4.960086689041519059e-01 4.615783192306119331e-01 4.622171359849434613e-01 5.446118893097600111e-01 7.039287576223662857e-01 8.997141908479008299e-01 1.092838184860771999e+00 1.253036639166211996e+00 1.358279973724780376e+00 1.394911892380778173e+00 1.358279973724780376e+00 1.253036639166211552e+00 1.092838184860771777e+00 8.997141908479011629e-01 7.039287576223661747e-01 5.446118893097601221e-01 4.622171359849433503e-01 4.615783192306117666e-01 4.960086689041520169e-01 5.186775053879205677e-01 5.075523014077542028e-01 4.581381618678602163e-01 3.754382755729082644e-01 2.693780732934612510e-01 1.524111834260943044e-01 4.607733901487467282e-02 8.929735404046877656e-02 1.785142627225185796e-01 2.487029221103274068e-01 2.954026982256681699e-01 3.184487192669904210e-01 3.198725940342874718e-01 3.031270299708109794e-01 2.724559802109273732e-01 2.323539021018523054e-01 1.871326140625690915e-01 1.406095717160903424e-01 9.591966741988526557e-02 5.545451358710775519e-02 2.110719651998640631e-02 1.008469383460265829e-02 3.024471869379646155e-02 4.503909980786523909e-02 5.402623006511693415e-02 5.796492284103102466e-02 5.782287682652240829e-02 5.465100055620714797e-02 4.953207586160758569e-02 4.357068098425254110e-02 3.790813033928464720e-02 3.369137244721562285e-02 3.182300258408447824e-02 3.248427033129450830e-02 3.502575700456306979e-02 3.850275731659793393e-02 4.216038361864433287e-02 4.553565089969339313e-02 4.838738011747515527e-02 5.061507722514013013e-02 5.220253038422107555e-02
4.827885331257849438e-02 4.733307216426185099e-02 4.579173853325397420e-02 4.362059959665962744e-02 4.083627011249669342e-02 3.754563075907631220e-02 3.401063225435413395e-02 3.074351238918604859e-02 2.858032291426777088e-02 2.850651057173184816e-02 3.102737499646684299e-02 3.569407543999176396e-02 4.144236859204815382e-02 4.709172949538941583e-02 5.150457218448020735e-02 5.357490095655519091e-02 5.221504542871377441e-02 4.638947679709506250e-02 3.523486617388991993e-02 1.867810038198562325e-02 1.260013040393794838e-02 4.108748731804854476e-02 7.853429133731705536e-02 1.215051204528862783e-01 1.677576331266624199e-01 2.143569758540845860e-01 2.575820024169890310e-01 2.930473005866428005e-01 3.159728239660289928e-01 3.215968775417960557e-01 3.057208219978466146e-01 2.653550710211602937e-01 1.994258327877539982e-01 1.096444935708397184e-01 1.892707585839585246e-02 1.273586425082112450e-01 2.526511509763508245e-01 3.688045351375241476e-01 4.625868466716548388e-01 5.224409382662722479e-01 5.412638088018433269e-01 5.211329549753715984e-01 4.817487557223502082e-01 4.708677469591315834e-01 5.451469873543057787e-01 7.077296875702859813e-01 9.148867997504801508e-01 1.122139441796835335e+00 1.295257382345551767e+00 1.409413949944564148e+00 1.449215608071068084e+00 1.409413949944564148e+00 1.295257382345551989e+00 1.122139441796835335e+00 9.148867997504800398e-01 7.077296875702859813e-01 5.451469873543057787e-01 4.708677469591316944e-01 4.817487557223503747e-01 5.211329549753719315e-01 5.412638088018433269e-01 5.224409382662721368e-01 4.625868466716548388e-01 3.688045351375240921e-01 2.526511509763508245e-01 1.273586425082112450e-01 1.892707585839588022e-02 1.096444935708397739e-01 1.994258327877540538e-01 2.653550710211602937e-01 3.057208219978466146e-01 3.215968775417960557e-01 3.159728239660291038e-01 2.930473005866428005e-01 2.575820024169889200e-01 2.143569758540846137e-01 1.677576331266624754e-01 1.215051204528862644e-01 7.853429133731711087e-02 4.108748731804857252e-02 1.260013040393793450e-02 1.867810038198563019e-02 3.523486617388993380e-02 4.638947679709509025e-02 5.221504542871380217e-02 5.357490095655521173e-02 5.150457218448015878e-02 4.709172949538938807e-02 4.144236859204809831e-02 3.569407543999174315e-02 3.102737499646682912e-02 2.850651057173185857e-02 2.858032291426775354e-02 3.074351238918606941e-02 3.401063225435411314e-02 3.754563075907629138e-02 4.083627011249668648e-02 4.362059959665964826e-02 4.579173853325397420e-02 4.733307216426185793e-02 4.827885331257850826e-02
4.214832881619792054e-02 4.175501261690518773e-02 4.085926667181507405e-02 3.940145141719621907e-02 3.735039661966735314e-02 3.473014108519682785e-02 3.166567569462156589e-02 2.846050663654716220e-02 2.570781252367385777e-02 2.433714514576772181e-02 2.527102833303462512e-02 2.867037836204838416e-02 3.376500021233272419e-02 3.942265075457939555e-02 4.451678694281346188e-02 4.796428929521878021e-02 4.869478812983267513e-02 4.566195845135397752e-02 3.794138448201864883e-02 2.515226218247654244e-02 1.239418064898938771e-02 2.884451916689495174e-02 6.157510975614675225e-02 1.012776005074883107e-01 1.455633314864444305e-01 1.917554529033749233e-01 2.363784774181557080e-01 2.751736840508534621e-01 3.033055274177958727e-01 3.157326819551086183e-01 3.077350539991504097e-01 2.755697112499043699e-01 2.171995425360695731e-01 1.330061070935567302e-01 2.638236920873790123e-02 9.606950589451611344e-02 2.244026963183131662e-01 3.462760726314560999e-01 4.480902939452645062e-01 5.170811729747943897e-01 5.443169539612970897e-01 5.293464646536688578e-01 4.884454220219426324e-01 4.668552337187209522e-01 5.275960651999594964e-01 6.842415087654943884e-01 8.929321141713392196e-01 1.105270720453925604e+00 1.284056974125085349e+00 1.402442538026995589e+00 1.443795188623933967e+00 1.402442538026995589e+00 1.284056974125085571e+00 1.105270720453925604e+00 8.929321141713389975e-01 6.842415087654942774e-01 5.275960651999597184e-01 4.668552337187210077e-01 4.884454220219426324e-01 5.293464646536688578e-01 5.443169539612970897e-01 5.170811729747942787e-01 4.480902939452646172e-01 3.462760726314560999e-01 2.244026963183131662e-01 9.606950589451611344e-02 2.638236920873785266e-02 1.330061070935567025e-01 2.171995425360694620e-01 2.755697112499043699e-01 3.077350539991504097e-01 3.157326819551086738e-01 3.033055274177958727e-01 2.751736840508535176e-01 2.363784774181557635e-01 1.917554529033749788e-01 1.455633314864444305e-01 1.012776005074883107e-01 6.157510975614676613e-02 2.884451916689496909e-02 1.239418064898940679e-02 2.515226218247654938e-02 3.794138448201863495e-02 4.566195845135395670e-02 4.869478812983266125e-02 4.796428929521882184e-02 4.451678694281344106e-02 3.942265075457938861e-02 3.376500021233268950e-02 2.867037836204835641e-02 2.527102833303461124e-02 2.433714514576768365e-02 2.570781252367385084e-02 2.846050663654717955e-02 3.166567569462157283e-02 3.473014108519684173e-02 3.735039661966733232e-02 3.940145141719622601e-02 4.085926667181506017e-02 4.175501261690518773e-02 4.214832881619789973e-02
3.403938425097620402e-02 3.405437463407258447e-02 3.368826185749056179e-02 3.287358800894660954e-02 3.155680164961843087e-02 2.971647405785646234e-02 2.739520110253670926e-02 2.475663471984998476e-02 2.218284669258498501e-02 2.039025041689457307e-02 2.034686092450241346e-02 2.264367890773301417e-02 2.691674391623747123e-02 3.220749149541095313e-02 3.747916503394221888e-02 4.173420486373958377e-02 4.398024706557628755e-02 4.322120590813900709e-02 3.852701234797910324e-02 2.932003908222796315e-02 1.727756107863052254e-02 2.021591307961526779e-02 4.598082559945550901e-02 8.093448505523197223e-02 1.216331114565197408e-01 1.656155926772423514e-01 2.097655992388704482e-01 2.501383821159927079e-01 2.820790243354410753e-01 3.005293628841803066e-01 3.005111392138680726e-01 2.777670168403715834e-01 2.295171060755403225e-01 1.552812678621935671e-01 5.820315743085831967e-02 6.174195786776696948e-02 1.859531676302222380e-01 3.082013911820679630e-01 4.140406912867361511e-01 4.899821650044712262e-01 5.257139974554011497e-01 5.183987099526448095e-01 4.801970657628096828e-01 4.506699759170237907e-01 4.937900370387397486e-01 6.345940665794743696e-01 8.334459604922700438e-01 1.040204684941288260e+00 1.216022505567546652e+00 1.333025255068676529e+00 1.373984111740701231e+00 1.333025255068676529e+00 1.216022505567546430e+00 1.040204684941288260e+00 8.334459604922700438e-01 6.345940665794742586e-01 4.937900370387395821e-01 4.506699759170237907e-01 4.801970657628096273e-01 5.183987099526448095e-01 5.257139974554011497e-01 4.899821650044712262e-01 4.140406912867360956e-01 3.082013911820679075e-01 1.859531676302222380e-01 6.174195786776693479e-02 5.820315743085831273e-02 1.552812678621935671e-01 2.295171060755403503e-01 2.777670168403714723e-01 3.005111392138681836e-01 3.005293628841803621e-01 2.820790243354410753e-01 2.501383821159927079e-01 2.097655992388704205e-01 1.656155926772423514e-01 1.216331114565197269e-01 8.093448505523198611e-02 4.598082559945554371e-02 2.021591307961524003e-02 1.727756107863052254e-02 2.932003908222794580e-02 3.852701234797911711e-02 4.322120590813897933e-02 4.398024706557629449e-02 4.173420486373956989e-02 3.747916503394223969e-02 3.220749149541094619e-02 2.691674391623745041e-02 2.264367890773300376e-02 2.034686092450239611e-02 2.039025041689456613e-02 2.218284669258490521e-02 2.475663471984999170e-02 2.739520110253672314e-02 2.971647405785646581e-02 3.155680164961842393e-02 3.287358800894661648e-02 3.368826185749058261e-02 3.405437463407259141e-02 3.403938425097620402e-02
2.438182300909751132e-02 2.461134089088028165e-02 2.459657694798369001e-02 2.427352371365732939e-02 2.358345718559153384e-02 2.248556386953588435e-02 2.098009694617087098e-02 1.915161061023553171e-02 1.724851277859682300e-02 1.580116001005117676e-02 1.563971796259237823e-02 1.744109678869288152e-02 2.109468981121440795e-02 2.588087647814028835e-02 3.095986503422261393e-02 3.550583931239095076e-02 3.867389622578968483e-02 3.958144617648645669e-02 3.735387772293573966e-02 3.131279355123343933e-02 2.185149744138610572e-02 1.671147698065861623e-02 3.265150130342139162e-02 6.143508174727606991e-02 9.711609467433776621e-02 1.372192811369995213e-01 1.790391188566901048e-01 2.190977380356110837e-01 2.531397823857847729e-01 2.763536249253747967e-01 2.837835848780652093e-01 2.709207331777758743e-01 2.344458004621416125e-01 1.731094634457426840e-01 8.923530801297542558e-02 3.300616017173762379e-02 1.395165838012697723e-01 2.561441377749032466e-01 3.613329544932505355e-01 4.412724640886210858e-01 4.848626676334515384e-01 4.872761937674713884e-01 4.563597265526997404e-01 4.236693503385161597e-01 4.477159591709701236e-01 5.633504122936080494e-01 7.403805277983795952e-01 9.300642680041382171e-01 1.093532087736460934e+00 1.203030036177566098e+00 1.241469071246185996e+00 1.203030036177566320e+00 1.093532087736460712e+00 9.300642680041381061e-01 7.403805277983798172e-01 5.633504122936080494e-01 4.477159591709702346e-01 4.236693503385161041e-01 4.563597265526997404e-01 4.872761937674713884e-01 4.848626676334514274e-01 4.412724640886209748e-01 3.613329544932504800e-01 2.561441377749033022e-01 1.395165838012698556e-01 3.300616017173761685e-02 8.923530801297548110e-02 1.731094634457426285e-01 2.344458004621416125e-01 2.709207331777758743e-01 2.837835848780653203e-01 2.763536249253747967e-01 2.531397823857847174e-01 2.190977380356111115e-01 1.790391188566901048e-01 1.372192811369995213e-01 9.711609467433773846e-02 6.143508174727606991e-02 3.265150130342137080e-02 1.671147698065861276e-02 2.185149744138610572e-02 3.131279355123341157e-02 3.735387772293571190e-02 3.958144617648647057e-02 3.867389622578968483e-02 3.550583931239098545e-02 3.095986503422262087e-02 2.588087647814031611e-02 2.109468981121443917e-02 1.744109678869288499e-02 1.563971796259237823e-02 1.580116001005118717e-02 1.724851277859679871e-02 1.915161061023554906e-02 2.098009694617087792e-02 2.248556386953588088e-02 2.358345718559153384e-02 2.427352371365735367e-02 2.459657694798369001e-02 2.461134089088029206e-02 2.438182300909751479e-02
1.406697110817418765e-02 1.420074734497091783e-02 1.424800781950274348e-02 1.415203907217617296e-02 1.385785190109816920e-02 1.332212551458544780e-02 1.253292659324275332e-02 1.154937005294679776e-02 1.057793990444071304e-02 1.007741642783278012e-02 1.071213927699022836e-02 1.288336160356859036e-02 1.639600005492409390e-02 2.075693928771179739e-02 2.543138224533350242e-02 2.985554706288729571e-02 3.339773347931960373e-02 3.534544092246488800e-02 3.493726336287740486e-02 3.148131781230461418e-02 2.478260757650741289e-02 1.749128007762342993e-02 2.253128304132592102e-02 4.363359142288895237e-02 7.313360351865011433e-02 1.079662478602154835e-01 1.457862317719215428e-01 1.836787644548892318e-01 2.179662114090660519e-01 2.443214837419347973e-01 2.580850634095643859e-01 2.547692831255055079e-01 2.307320300094131693e-01 1.840049348882452362e-01 1.155010412993742880e-01 3.794834211026040099e-02 8.827739472111945096e-02 1.928847120904989831e-01 2.925191785668977973e-01 3.729845800784243881e-01 4.230682255384912160e-01 4.365748771439051379e-01 4.173556200734949151e-01 3.879305658051662720e-01 3.954591061138371666e-01 4.792176432582613832e-01 6.232117283067380997e-01 7.845787639060297636e-01 9.264346018886312484e-01 1.022362355963666314e+00 1.056171901877186015e+00 1.022362355963666314e+00 9.264346018886310263e-01 7.845787639060303187e-01 6.232117283067383218e-01 4.792176432582614387e-01 3.954591061138371666e-01 3.879305658051662165e-01 4.173556200734949706e-01 4.365748771439051934e-01 4.230682255384913826e-01 3.729845800784242771e-01 2.925191785668978528e-01 1.928847120904990387e-01 8.827739472111946484e-02 3.794834211026038712e-02 1.155010412993742741e-01 1.840049348882453750e-01 2.307320300094131971e-01 2.547692831255055079e-01 2.580850634095644414e-01 2.443214837419348806e-01 2.179662114090661074e-01 1.836787644548892873e-01 1.457862317719215983e-01 1.079662478602155390e-01 7.313360351865012821e-02 4.363359142288892462e-02 2.253128304132591062e-02 1.749128007762341258e-02 2.478260757650741289e-02 3.148131781230460724e-02 3.493726336287739098e-02 3.534544092246487412e-02 3.339773347931961067e-02 2.985554706288731305e-02 2.543138224533345385e-02 2.075693928771180433e-02 1.639600005492406268e-02 1.288336160356858343e-02 1.071213927699021275e-02 1.007741642783279226e-02 1.057793990444071651e-02 1.154937005294679082e-02 1.253292659324274118e-02 1.332212551458543739e-02 1.385785190109818828e-02 1.415203907217618511e-02 1.424800781950275735e-02 1.420074734497092650e-02 1.406697110817420500e-02
7.491149730965889278e-03 6.677192661202537363e-03 5.892775206329575223e-03 5.118438233621737735e-03 4.328504990497880275e-03 3.503875845587185386e-03 2.685330103972214180e-03 2.175052172131220537e-03 2.698658480234176690e-03 4.360650843772976605e-03 6.784938374690770505e-03 9.805811485659373175e-03 1.333071737143725483e-02 1.723536197870990591e-02 2.132107659753043963e-02 2.529113212546624592e-02 2.873736556681795798e-02 3.113955531281406564e-02 3.188674930324523343e-02 3.034469391050783477e-02 2.605841552862492652e-02 1.958547751196055078e-02 1.669228933612262530e-02 2.830461824896878670e-02 5.069466775475704734e-02 7.926248535688382169e-02 1.117694555255414890e-01 1.458751604690405601e-01 1.785950297517816254e-01 2.062745401304362791e-01 2.247919009095765419e-01 2.299470134940220234e-01 2.180195663506101500e-01 1.864697131722919676e-01 1.348003496246172606e-01 6.655860261937172895e-02 3.811177830059297306e-02 1.223025702199394410e-01 2.118587694151637946e-01 2.892333956203721468e-01 3.437979951883801122e-01 3.687933356938972174e-01 3.648718930232878188e-01 3.459705264954716086e-01 3.445281688198880699e-01 3.956406773106329600e-01 4.985400759674496474e-01 6.221099782096808362e-01 7.342946786554318539e-01 8.113347169709417273e-01 8.386612326716237353e-01 8.113347169709415052e-01 7.342946786554318539e-01 6.221099782096809472e-01 4.985400759674495919e-01 3.956406773106331265e-01 3.445281688198881809e-01 3.459705264954716086e-01 3.648718930232877078e-01 3.687933356938972174e-01 3.437979951883802787e-01 2.892333956203722023e-01 2.118587694151637946e-01 1.223025702199393855e-01 3.811177830059302857e-02 6.655860261937181221e-02 1.348003496246172883e-01 1.864697131722919954e-01 2.180195663506101222e-01 2.299470134940219679e-01 2.247919009095766529e-01 2.062745401304363624e-01 1.785950297517816254e-01 1.458751604690405324e-01 1.117694555255414474e-01 7.926248535688389107e-02 5.069466775475703346e-02 2.830461824896881792e-02 1.669228933612262530e-02 1.958547751196055078e-02 2.605841552862490917e-02 3.034469391050782089e-02 3.188674930324526119e-02 3.113955531281407604e-02 2.873736556681794063e-02 2.529113212546627021e-02 2.132107659753045004e-02 1.723536197870990938e-02 1.333071737143724095e-02 9.805811485659348889e-03 6.784938374690776576e-03 4.360650843772971401e-03 2.698658480234135057e-03 2.175052172131207526e-03 2.685330103972232828e-03 3.503875845587210974e-03 4.328504990497909766e-03 5.118438233621708244e-03 5.892775206329581295e-03 6.677192661202531292e-03 7.491149730965864124e-03
1.451722040773511906e-02 1.364194415435661563e-02 1.274648674150327329e-02 1.182962199048027789e-02 1.090104798930300635e-02 9.989389889055493715e-03 9.154914330504481529e-03 8.506901937499988103e-03 8.214469645697344835e-03 8.477021844422680599e-03 9.434961891950024646e-03 1.109892722726965771e-02 1.337576733876060311e-02 1.612507863487329385e-02 1.917523620442416685e-02 2.230712587797198734e-02 2.523065428961531256e-02 2.756752292499400903e-02 2.884829895269609007e-02 2.853525859996209127e-02 2.610210157941178499e-02 2.130270788583899302e-02 1.545451233112535641e-02 1.649794959052464788e-02 3.065028633350953130e-02 5.240665142029091172e-02 7.879246516802809741e-02 1.079046203703739326e-01 1.374845930004593153e-01 1.646699061894881799e-01 1.860659313465403697e-01 1.980041018338719594e-01 1.969595676926518824e-01 1.800988677514317182e-01 1.459059128633018176e-01 9.484905328944140401e-02 3.112308922900405145e-02 4.917862975125380370e-02 1.255046096867964978e-01 1.964669259219524178e-01 2.529346128095623647e-01 2.885698120040223191e-01 3.020123938180754863e-01 3.003684706683537042e-01 3.019566154223062293e-01 3.300004193593420454e-01 3.921937643386087524e-01 4.734192913500724353e-01 5.508881765766674432e-01 6.054710460241502501e-01 6.250446889134362305e-01 6.054710460241502501e-01 5.508881765766671101e-01 4.734192913500721578e-01 3.921937643386088079e-01 3.300004193593416568e-01 3.019566154223062848e-01 3.003684706683538153e-01 3.020123938180754863e-01 2.885698120040222636e-01 2.529346128095623647e-01 1.964669259219526398e-01 1.255046096867965255e-01 4.917862975125392860e-02 3.112308922900402022e-02 9.484905328944143177e-02 1.459059128633018176e-01 1.800988677514316627e-01 1.969595676926518824e-01 1.980041018338720149e-01 1.860659313465403419e-01 1.646699061894882354e-01 1.374845930004593153e-01 1.079046203703740159e-01 7.879246516802808353e-02 5.240665142029087009e-02 3.065028633350954518e-02 1.649794959052464441e-02 1.545451233112535641e-02 2.130270788583897221e-02 2.610210157941178152e-02 2.853525859996207739e-02 2.884829895269612129e-02 2.756752292499398474e-02 2.523065428961532991e-02 2.230712587797197347e-02 1.917523620442413909e-02 1.612507863487326609e-02 1.337576733876058577e-02 1.109892722726967158e-02 9.434961891950007298e-03 8.477021844422710090e-03 8.214469645697353509e-03 8.506901937500008920e-03 9.154914330504491937e-03 9.989389889055505858e-03 1.090104798930299247e-02 1.182962199048027963e-02 1.274648674150328370e-02 1.364194415435662777e-02 1.451722040773513293e-02
2.546045859009323648e-02 2.489476699056434456e-02 2.426344061359901952e-02 2.354961918844775473e-02 2.274288387796021688e-02 2.184325456051062347e-02 2.086593368802025852e-02 1.984693372626835164e-02 1.884938644463205262e-02 1.796904616889847400e-02 1.733443551754784706e-02 1.709285990927485871e-02 1.737431075322291851e-02 1.824082687324084934e-02 1.964971816931825391e-02 2.145113571273850675e-02 2.340689717880486270e-02 2.520583890507899910e-02 2.646819592686187189e-02 2.674815474856220496e-02 2.555110014586037953e-02 2.239667924185358150e-02 1.705608014006051304e-02 1.100649019698047779e-02 1.386143942817022294e-02 2.848717296812935257e-02 4.857996482203652544e-02 7.206285387253305585e-02 9.734148601987428762e-02 1.223953744437574903e-01 1.446882205965910606e-01 1.612962607251275382e-01 1.691843514651358293e-01 1.656066608372735449e-01 1.485949412234101041e-01 1.174786373712839171e-01 7.343351028780582823e-02 2.212539145148292169e-02 4.595025778524915172e-02 1.054806871580789424e-01 1.597932322283254214e-01 2.031697538657894486e-01 2.334744354935836264e-01 2.533830551919855623e-01 2.709326387290146854e-01 2.964768525703683766e-01 3.354538235970428994e-01 3.836374120906230201e-01 4.301829683574102670e-01 4.635818885768169251e-01 4.756815774020539123e-01 4.635818885768169806e-01 4.301829683574102114e-01 3.836374120906230201e-01 3.354538235970429549e-01 2.964768525703684321e-01 2.709326387290146854e-01 2.533830551919856178e-01 2.334744354935836819e-01 2.031697538657894764e-01 1.597932322283255324e-01 1.054806871580788868e-01 4.595025778524926968e-02 2.212539145148287659e-02 7.343351028780588374e-02 1.174786373712838755e-01 1.485949412234100486e-01 1.656066608372735172e-01 1.691843514651358849e-01 1.612962607251275382e-01 1.446882205965910329e-01 1.223953744437575597e-01 9.734148601987431537e-02 7.206285387253305585e-02 4.857996482203650462e-02 2.848717296812935257e-02 1.386143942817019692e-02 1.100649019698049687e-02 1.705608014006049222e-02 2.239667924185360925e-02 2.555110014586040035e-02 2.674815474856219802e-02 2.646819592686189271e-02 2.520583890507900951e-02 2.340689717880488352e-02 2.145113571273851022e-02 1.964971816931825044e-02 1.824082687324087015e-02 1.737431075322289423e-02 1.709285990927489687e-02 1.733443551754786441e-02 1.796904616889848788e-02 1.884938644463206303e-02 1.984693372626835858e-02 2.086593368802025505e-02 2.184325456051063041e-02 2.274288387796023075e-02 2.354961918844775820e-02 2.426344061359902646e-02 2.489476699056436537e-02 2.546045859009325729e-02
3.608726993014944873e-02 3.579677369601389630e-02 3.540823917278804883e-02 3.489147794476407660e-02 3.421906009009890309e-02 3.336986562402413647e-02 3.233320871839160532e-02 3.111352154722520427e-02 2.973554098510407945e-02 2.824974369788318604e-02 2.673718594322515782e-02 2.531151153477591634e-02 2.411339757625366106e-02 2.329028499495116450e-02 2.295676395563566244e-02 2.314432411341032364e-02 2.376553318487983901e-02 2.461260715871417884e-02 2.538231373931357573e-02 2.570346135977489774e-02 2.515454868462417212e-02 2.327641506000625513e-02 1.959430047782167311e-02 1.368256902505649714e-02 5.665451356639197508e-03 8.313244714314564979e-03 2.283735707697730904e-02 4.071773981143202853e-02 6.100321545429167325e-02 8.255918439930742814e-02 1.038034832033250393e-01 1.227444125093020283e-01 1.371333565963041567e-01 1.447229883868394185e-01 1.436206558074700212e-01 1.327213685537445842e-01 1.122484334426857022e-01 8.473527196932574557e-02 5.851215739719396736e-02 5.607793510589537123e-02 8.521396102693547248e-02 1.250631102592811572e-01 1.661155752487653570e-01 2.067247334986075658e-01 2.480698468919483035e-01 2.915580939863320897e-01 3.367392623219362946e-01 3.804496875386057519e-01 4.175416043632982910e-01 4.425455794149261157e-01 4.513804416056343971e-01 4.425455794149261712e-01 4.175416043632984020e-01 3.804496875386056409e-01 3.367392623219362946e-01 2.915580939863321452e-01 2.480698468919483313e-01 2.067247334986075935e-01 1.661155752487654402e-01 1.250631102592810739e-01 8.521396102693552799e-02 5.607793510589526020e-02 5.851215739719390491e-02 8.473527196932570393e-02 1.122484334426856745e-01 1.327213685537446675e-01 1.436206558074700490e-01 1.447229883868394462e-01 1.371333565963041845e-01 1.227444125093020560e-01 1.038034832033250532e-01 8.255918439930752528e-02 6.100321545429172876e-02 4.071773981143198690e-02 2.283735707697736803e-02 8.313244714314521611e-03 5.665451356639208784e-03 1.368256902505648326e-02 1.959430047782165923e-02 2.327641506000622043e-02 2.515454868462415478e-02 2.570346135977486304e-02 2.538231373931358614e-02 2.461260715871418578e-02 2.376553318487982167e-02 2.314432411341035140e-02 2.295676395563567979e-02 2.329028499495119572e-02 2.411339757625369923e-02 2.531151153477591634e-02 2.673718594322515782e-02 2.824974369788317563e-02 2.973554098510407945e-02 3.111352154722521468e-02 3.233320871839161920e-02 3.336986562402415729e-02 3.421906009009889615e-02 3.489147794476409742e-02 3.540823917278804883e-02 3.579677369601389630e-02 3.608726993014944179e-02
4.547154925969013051e-02 4.541902634842075875e-02 4.525831126872024296e-02 4.495173919733643636e-02 4.446086520299321471e-02 4.374967140826356571e-02 4.278851154459385742e-02 4.155875508193972168e-02 4.005804832092435541e-02 3.830600990917828325e-02 3.634994722921918581e-02 3.426966294125564222e-02 3.217935966791962005e-02 3.022283468803297485e-02 2.855616824178934185e-02 2.731289981507079370e-02 2.655547967170281132e-02 2.623283155551183604e-02 2.616979769484338234e-02 2.609406836884957739e-02 2.567932653740495619e-02 2.458074374456140077e-02 2.245694733512398900e-02 1.899227247736307370e-02 1.397052792353599242e-02 7.808468098502768275e-03 7.271129607370275909e-03 1.765086869222587049e-02 3.185324492124782386e-02 4.843655121726601898e-02 6.663687104791576887e-02 8.548749376145464707e-02 1.037451668896865187e-01 1.199454983774535660e-01 1.325259189340825816e-01 1.399939903196916746e-01 1.411216642791533193e-01 1.351661017767061268e-01 1.222033853178127460e-01 1.039552548577720031e-01 8.634577530808479340e-02 8.415376065695043262e-02 1.112535005016355577e-01 1.617163665927170424e-01 2.249706842354085023e-01 2.937789799615364572e-01 3.620267911651551818e-01 4.236581884459507674e-01 4.728357518869473197e-01 5.045932133677313303e-01 5.155747887008779173e-01 5.045932133677313303e-01 4.728357518869470977e-01 4.236581884459508229e-01 3.620267911651552928e-01 2.937789799615364017e-01 2.249706842354083358e-01 1.617163665927170979e-01 1.112535005016354744e-01 8.415376065695043262e-02 8.634577530808482115e-02 1.039552548577720587e-01 1.222033853178127460e-01 1.351661017767060713e-01 1.411216642791533193e-01 1.399939903196916746e-01 1.325259189340825261e-01 1.199454983774535938e-01 1.037451668896864909e-01 8.548749376145461931e-02 6.663687104791576887e-02 4.843655121726601898e-02 3.185324492124785856e-02 1.765086869222583926e-02 7.271129607370236878e-03 7.808468098502773479e-03 1.397052792353599068e-02 1.899227247736309104e-02 2.245694733512400981e-02 2.458074374456140077e-02 2.567932653740495619e-02 2.609406836884963984e-02 2.616979769484337193e-02 2.623283155551184992e-02 2.655547967170277315e-02 2.731289981507079370e-02 2.855616824178936961e-02 3.022283468803297485e-02 3.217935966791960617e-02 3.426966294125564222e-02 3.634994722921918581e-02 3.830600990917829018e-02 4.005804832092439011e-02 4.155875508193972862e-02 4.278851154459386436e-02 4.374967140826357959e-02 4.446086520299322165e-02 4.495173919733645024e-02 4.525831126872022908e-02 4.541902634842075875e-02 4.547154925969011663e-02
5.312269746767622758e-02 5.324750778184283301e-02 5.327308615836929412e-02 5.316114144275114334e-02 5.286955391702465035e-02 5.235494436448105693e-02 5.157614636139506298e-02 5.049857884141536329e-02 4.909945605255143508e-02 4.737367466414808131e-02 4.534004468282210737e-02 4.304721147146507026e-02 4.057803204436526839e-02 3.805017427672541253e-02 3.560931776896261031e-02 3.341032948731205432e-02 3.158365279100529971e-02 3.019239505926302886e-02 2.919866816751745184e-02 2.846225708008963060e-02 2.777796106699674181e-02 2.693266235098031383e-02 2.575504873107041168e-02 2.414303552229498176e-02 2.207345377054553345e-02 1.962817054901718622e-02 1.714091821457685433e-02 1.568054270384764207e-02 1.753225253546981943e-02 2.450604726401853228e-02 3.639208806983684763e-02 5.247502519826365702e-02 7.206108632429893135e-02 9.416921931632844800e-02 1.173033859192790657e-01 1.393763874401234837e-01 1.577618217407742718e-01 1.694773146745293113e-01 1.715254490993683989e-01 1.614726216006201476e-01 1.385871051985251845e-01 1.071305963586150073e-01 8.824780191855394196e-02 1.202077191225010694e-01 1.931808660344676021e-01 2.816267149061133512e-01 3.717826927338156451e-01 4.537450623490769108e-01 5.191431451158294852e-01 5.612995793821947688e-01 5.758574114676421329e-01 5.612995793821947688e-01 5.191431451158294852e-01 4.537450623490768553e-01 3.717826927338157561e-01 2.816267149061133512e-01 1.931808660344676021e-01 1.202077191225010555e-01 8.824780191855388645e-02 1.071305963586150350e-01 1.385871051985252123e-01 1.614726216006201753e-01 1.715254490993683156e-01 1.694773146745293391e-01 1.577618217407742995e-01 1.393763874401234559e-01 1.173033859192791212e-01 9.416921931632847576e-02 7.206108632429900074e-02 5.247502519826373335e-02 3.639208806983685457e-02 2.450604726401855310e-02 1.753225253546981943e-02 1.568054270384764901e-02 1.714091821457686474e-02 1.962817054901716193e-02 2.207345377054551958e-02 2.414303552229491931e-02 2.575504873107042556e-02 2.693266235098032424e-02 2.777796106699676956e-02 2.846225708008965141e-02 2.919866816751742755e-02 3.019239505926302886e-02 3.158365279100527889e-02 3.341032948731206126e-02 3.560931776896264500e-02 3.805017427672539865e-02 4.057803204436525452e-02 4.304721147146507026e-02 4.534004468282210737e-02 4.737367466414810213e-02 4.909945605255147671e-02 5.049857884141537717e-02 5.157614636139504216e-02 5.235494436448107775e-02 5.286955391702462953e-02 5.316114144275115722e-02 5.327308615836927330e-02 5.324750778184283301e-02 5.312269746767626921e-02
5.874256721828298444e-02 5.896023029898356943e-02 5.910138038608939853e-02 5.913420816977621453e-02 5.902100039762157163e-02 5.871973099749780434e-02 5.818661830939333979e-02 5.737970979399046462e-02 5.626348407600492707e-02 5.481435632050344481e-02 5.302681300328309505e-02 5.091964684576696931e-02 4.854135543167274747e-02 4.597314929424409224e-02 4.332720383694983052e-02 4.073710100498018072e-02 3.833786091997912898e-02 3.623641786894097466e-02 3.448097421200368995e-02 3.304575840175862783e-02 3.184678726853915759e-02 3.078847418252613627e-02 2.981873840484540114e-02 2.895538964225231882e-02 2.824604308878242431e-02 2.764991235804188305e-02 2.689680379447323758e-02 2.544763371355454259e-02 2.270160415912652122e-02 1.879725539280288280e-02 1.736645958611914356e-02 2.607433031410950897e-02 4.482893158924293464e-02 7.024381600271108195e-02 9.996767616440262183e-02 1.314051104366252276e-01 1.612292774694974729e-01 1.854231883580574058e-01 1.996050797055546333e-01 1.995964524141281837e-01 1.822887883418074784e-01 1.472399512058422677e-01 1.020581764282780107e-01 8.708479851878596356e-02 1.480363366661305857e-01 2.432844084842221144e-01 3.446658831980570215e-01 4.382884226585122001e-01 5.135996729839868991e-01 5.623646283294567727e-01 5.792389550685822508e-01 5.623646283294564396e-01 5.135996729839868991e-01 4.382884226585123666e-01 3.446658831980569659e-01 2.432844084842221977e-01 1.480363366661305025e-01 8.708479851878596356e-02 1.020581764282779552e-01 1.472399512058422122e-01 1.822887883418075339e-01 1.995964524141281282e-01 1.996050797055545500e-01 1.854231883580574058e-01 1.612292774694974729e-01 1.314051104366252554e-01 9.996767616440262183e-02 7.024381600271109583e-02 4.482893158924288607e-02 2.607433031410950550e-02 1.736645958611909499e-02 1.879725539280283075e-02 2.270160415912658713e-02 2.544763371355455647e-02 2.689680379447324104e-02 2.764991235804194897e-02 2.824604308878246595e-02 2.895538964225227371e-02 2.981873840484539767e-02 3.078847418252609117e-02 3.184678726853915759e-02 3.304575840175860008e-02 3.448097421200368301e-02 3.623641786894098160e-02 3.833786091997912204e-02 4.073710100498018072e-02 4.332720383694985827e-02 4.597314929424411306e-02 4.854135543167274747e-02 5.091964684576697625e-02 5.302681300328312974e-02 5.481435632050349338e-02 5.626348407600491319e-02 5.737970979399049931e-02 5.818661830939334673e-02 5.871973099749782515e-02 5.902100039762157163e-02 5.913420816977619371e-02 5.910138038608939853e-02 5.896023029898354167e-02 5.874256721828301220e-02
6.219485775637152714e-02 6.240523458462372830e-02 6.256951026680192263e-02 6.266904463155416327e-02 6.267865181753208559e-02 6.256691758471702447e-02 6.229737600344418397e-02 6.183069410348743244e-02 6.112793908685935917e-02 6.015489462135185234e-02 5.888724050193219067e-02 5.731619595883006429e-02 5.545392888648992963e-02 5.333763928577821278e-02 5.103077446559127484e-02 4.861950359768898999e-02 4.620281416538611630e-02 4.387614348743302389e-02 4.171196261840651176e-02 3.974546993177672377e-02 3.797615048816471023e-02 3.639147778267464578e-02 3.500524001328955692e-02 3.388337205445060563e-02 3.311480232251506201e-02 3.269588322428287896e-02 3.235946326150797997e-02 3.145619924409984863e-02 2.898200140841979827e-02 2.376342235913032896e-02 1.495870196606750684e-02 7.999152615222311288e-03 2.431192066365947535e-02 5.051102479251140531e-02 8.216353962700308211e-02 1.169765081634508291e-01 1.518010434023356059e-01 1.825653990679244609e-01 2.045700753538683137e-01 2.130216390710329144e-01 2.037863134970886170e-01 1.744219210646296703e-01 1.261663323424736249e-01 7.401169278574847021e-02 9.037395972267313338e-02 1.763409604186827184e-01 2.749838953684789478e-01 3.675987259430224530e-01 4.426926270815412234e-01 4.915358142985131740e-01 5.084727876139112368e-01 4.915358142985131740e-01 4.426926270815411679e-01 3.675987259430225640e-01 2.749838953684786702e-01 1.763409604186826629e-01 9.037395972267314725e-02 7.401169278574851185e-02 1.261663323424736527e-01 1.744219210646295870e-01 2.037863134970885615e-01 2.130216390710329977e-01 2.045700753538681749e-01 1.825653990679245997e-01 1.518010434023357169e-01 1.169765081634508430e-01 8.216353962700304048e-02 5.051102479251137062e-02 2.431192066365953780e-02 7.999152615222292206e-03 1.495870196606752939e-02 2.376342235913025958e-02 2.898200140841976358e-02 3.145619924409981394e-02 3.235946326150797303e-02 3.269588322428289284e-02 3.311480232251505507e-02 3.388337205445053624e-02 3.500524001328952223e-02 3.639147778267455557e-02 3.797615048816472411e-02 3.974546993177675153e-02 4.171196261840652564e-02 4.387614348743301695e-02 4.620281416538610936e-02 4.861950359768901775e-02 5.103077446559126790e-02 5.333763928577823360e-02 5.545392888648995044e-02 5.731619595883006429e-02 5.888724050193217679e-02 6.015489462135183846e-02 6.112793908685935224e-02 6.183069410348744632e-02 6.229737600344416315e-02 6.256691758471705223e-02 6.267865181753209947e-02 6.266904463155416327e-02 6.256951026680196426e-02 6.240523458462374912e-02 6.219485775637152714e-02
6.349625166890023042e-02 6.359507377781400961e-02 6.367982837532296103e-02 6.375071407451005090e-02 6.380258723125542542e-02 6.382379446001799905e-02 6.379550573240855282e-02 6.369180893602968685e-02 6.348078346964111662e-02 6.312667646889601192e-02 6.259316306353707171e-02 6.184748732070213112e-02 6.086505991252654652e-02 5.963384392185754057e-02 5.815762384775632204e-02 5.645710505359078507e-02 5.456789070272325542e-02 5.253496928301986529e-02 5.040463635627141087e-02 4.821668936306532788e-02 4.600148886459228675e-02 4.378637512601931542e-02 4.161180711045578406e-02 3.954805591386739705e-02 3.768987188242343273e-02 3.609843235822996627e-02 3.467805197516724697e-02 3.303200696656614921e-02 3.039075294443642841e-02 2.567248655093248150e-02 1.765672615366102247e-02 5.339409706145582801e-03 1.291646165740452899e-02 3.633119298427751886e-02 6.496545222268355901e-02 9.733988236616313017e-02 1.309733675441915879e-01 1.624102517827816505e-01 1.874611375525962742e-01 2.016424094455409599e-01 2.007926473208292706e-01 1.818163920205254913e-01 1.435322982290174743e-01 8.812652066308068743e-02 3.599263995420271672e-02 8.549618754590360137e-02 1.681833563614197335e-01 2.470490285687507725e-01 3.113680623002839098e-01 3.533523265622948717e-01 3.679365190872286862e-01 3.533523265622949827e-01 3.113680623002837988e-01 2.470490285687508003e-01 1.681833563614197335e-01 8.549618754590350422e-02 3.599263995420256407e-02 8.812652066308072907e-02 1.435322982290174465e-01 1.818163920205255746e-01 2.007926473208292428e-01 2.016424094455409877e-01 1.874611375525961909e-01 1.624102517827815673e-01 1.309733675441915879e-01 9.733988236616310241e-02 6.496545222268360065e-02 3.633119298427749111e-02 1.291646165740460359e-02 5.339409706145476983e-03 1.765672615366104328e-02 2.567248655093246068e-02 3.039075294443642494e-02 3.303200696656603125e-02 3.467805197516721227e-02 3.609843235823000790e-02 3.768987188242348824e-02 3.954805591386740399e-02 4.161180711045575631e-02 4.378637512601928766e-02 4.600148886459224512e-02 4.821668936306533482e-02 5.040463635627143862e-02 5.253496928301982366e-02 5.456789070272326930e-02 5.645710505359078507e-02 5.815762384775634286e-02 5.963384392185755445e-02 6.086505991252656733e-02 6.184748732070215194e-02 6.259316306353707171e-02 6.312667646889601192e-02 6.348078346964111662e-02 6.369180893602968685e-02 6.379550573240852507e-02 6.382379446001798518e-02 6.380258723125542542e-02 6.375071407451005090e-02 6.367982837532297491e-02 6.359507377781400961e-02 6.349625166890023042e-02
6.280235473214906827e-02 6.269342929314730695e-02 6.259854741872482309e-02 6.254091295875804923e-02 6.254181189322229051e-02 6.261787528285520099e-02 6.277809345368950966e-02 6.302097351967327066e-02 6.333232476643507747e-02 6.368415257853270173e-02 6.403502146947662177e-02 6.433203109459260938e-02 6.451428768887733367e-02 6.451750598221256405e-02 6.427918567638141178e-02 6.374369357426408478e-02 6.286656380646542253e-02 6.161743573520205713e-02 5.998133165485936003e-02 5.795846898035306172e-02 5.556344354773689459e-02 5.282513862550168582e-02 4.978852024750021754e-02 4.651769920268841729e-02 4.309548243497948739e-02 3.960852598439400934e-02 3.610323380214407185e-02 3.250593651344336338e-02 2.853235872110333748e-02 2.365896277725183794e-02 1.730044308881417692e-02 1.007092240464704282e-02 1.214136802818236750e-02 2.763812487022902081e-02 4.896899414019453139e-02 7.413827092104247063e-02 1.013921933552921623e-01 1.283342210126114380e-01 1.519465391855251146e-01 1.688581368313762654e-01 1.757750435423036106e-01 1.700148953226903181e-01 1.500668061662451813e-01 1.160885071724092610e-01 7.035024376769892507e-02 2.042826854979275589e-02 4.582139175877258247e-02 9.855055467589250717e-02 1.424505508098645457e-01 1.713196614381835570e-01 1.813803297433946304e-01 1.713196614381835292e-01 1.424505508098644901e-01 9.855055467589253493e-02 4.582139175877262410e-02 2.042826854979275589e-02 7.035024376769903609e-02 1.160885071724093304e-01 1.500668061662450425e-01 1.700148953226904014e-01 1.757750435423036106e-01 1.688581368313762932e-01 1.519465391855250314e-01 1.283342210126114380e-01 1.013921933552921761e-01 7.413827092104266492e-02 4.896899414019455915e-02 2.763812487022906939e-02 1.214136802818246985e-02 1.007092240464703761e-02 1.730044308881413181e-02 2.365896277725184835e-02 2.853235872110334442e-02 3.250593651344341889e-02 3.610323380214414124e-02 3.960852598439398159e-02 4.309548243497952902e-02 4.651769920268839648e-02 4.978852024750029387e-02 5.282513862550176909e-02 5.556344354773685296e-02 5.795846898035304090e-02 5.998133165485940166e-02 6.161743573520209877e-02 6.286656380646545028e-02 6.374369357426409866e-02 6.427918567638141178e-02 6.451750598221257793e-02 6.451428768887734755e-02 6.433203109459262325e-02 6.403502146947663565e-02 6.368415257853266009e-02 6.333232476643504971e-02 6.302097351967328454e-02 6.277809345368952354e-02 6.261787528285518711e-02 6.254181189322224887e-02 6.254091295875809087e-02 6.259854741872485084e-02 6.269342929314730695e-02 6.280235473214906827e-02
6.038327305332606698e-02 5.998946846173846409e-02 5.962932955891907250e-02 5.935137092922214419e-02 5.920820275150714268e-02 5.925233843865945760e-02 5.953036746721496186e-02 6.007598447801327374e-02 6.090288497982162402e-02 6.199887400893366179e-02 6.332246236011958296e-02 6.480271148243296753e-02 6.634235619340393686e-02 6.782361978834237914e-02 6.911585213735706168e-02 7.008415036327556025e-02 7.059829665922214004e-02 7.054150252085457373e-02 6.981850682306176004e-02 6.836255290757672909e-02 6.614073493301683704e-02 6.315723025770610122e-02 5.945406297013214325e-02 5.510924223301379155e-02 5.023225810737082242e-02 4.495681242794653809e-02 3.943034168207994877e-02 3.380044168310439301e-02 2.820414534618655850e-02 2.279118252212930865e-02 1.790018626619611572e-02 1.471747830049784794e-02 1.598638758542636137e-02 2.307190867999199535e-02 3.460839364641545013e-02 4.942152675617513674e-02 6.666098906848273720e-02 8.529747485573822841e-02 1.039695216125948868e-01 1.210462783086012489e-01 1.348253511667638072e-01 1.438232800802390354e-01 1.471131317577865638e-01 1.446489809141577043e-01 1.374962843589143946e-01 1.278433030534061043e-01 1.185791500413356236e-01 1.122189874910401591e-01 1.095385220282814320e-01 1.092659437141653422e-01 1.094664201912627505e-01 1.092659437141653977e-01 1.095385220282814043e-01 1.122189874910401591e-01 1.185791500413355543e-01 1.278433030534059933e-01 1.374962843589144501e-01 1.446489809141578431e-01 1.471131317577864250e-01 1.438232800802390077e-01 1.348253511667638627e-01 1.210462783086014155e-01 1.039695216125949423e-01 8.529747485573825616e-02 6.666098906848283434e-02 4.942152675617509511e-02 3.460839364641551258e-02 2.307190867999204045e-02 1.598638758542640995e-02 1.471747830049786356e-02 1.790018626619607756e-02 2.279118252212931212e-02 2.820414534618650299e-02 3.380044168310436525e-02 3.943034168207995571e-02 4.495681242794650340e-02 5.023225810737082242e-02 5.510924223301377073e-02 5.945406297013212937e-02 6.315723025770607346e-02 6.614073493301685092e-02 6.836255290757675684e-02 6.981850682306176004e-02 7.054150252085458761e-02 7.059829665922212616e-02 7.008415036327551861e-02 6.911585213735707556e-02 6.782361978834240690e-02 6.634235619340393686e-02 6.480271148243305079e-02 6.332246236011955520e-02 6.199887400893367567e-02 6.090288497982165872e-02 6.007598447801326680e-02 5.953036746721496880e-02 5.925233843865947148e-02 5.920820275150714268e-02 5.935137092922211643e-02 5.962932955891906556e-02 5.998946846173846409e-02 6.038327305332606698e-02
5.658917075412988468e-02 5.586071674211542937e-02 5.517390349540668426e-02 5.460278883715751624e-02 5.423450916788060544e-02 5.416408301308676954e-02 5.448512927625929342e-02 5.527687402488020568e-02 5.658951725657888204e-02 5.843143440730860089e-02 6.076164314774473718e-02 6.348917060467842988e-02 6.647852631584416638e-02 6.955899262581938247e-02 7.253548443281800095e-02 7.519971256693390449e-02 7.734140396361019465e-02 7.875988758429113001e-02 7.927640951537089087e-02 7.874725757087044919e-02 7.707732213079677985e-02 7.423320831060370439e-02 7.025451859790213249e-02 6.526150702269666037e-02 5.945702856835902161e-02 5.312062638817122151e-02 4.659274524955309138e-02 4.024746981047870598e-02 3.445318864456716618e-02 2.952371022609744100e-02 2.567128925875927434e-02 2.298917238498285678e-02 2.149807571425910516e-02 2.125657003275013834e-02 2.247472096970101405e-02 2.555797780893394322e-02 3.106190548142120228e-02 3.959208453344633533e-02 5.168843296893834566e-02 6.771174726949047429e-02 8.774365082665566695e-02 1.115149093054678131e-01 1.383748188095117182e-01 1.673071222865404328e-01 1.969905007090255178e-01 2.258958676736575188e-01 2.524088836888555565e-01 2.749643061765175700e-01 2.921786433071238975e-01 3.029685519104500235e-01 3.066441250022619025e-01 3.029685519104500235e-01 2.921786433071239530e-01 2.749643061765176255e-01 2.524088836888555010e-01 2.258958676736576299e-01 1.969905007090255733e-01 1.673071222865405439e-01 1.383748188095118015e-01 1.115149093054679102e-01 8.774365082665566695e-02 6.771174726949043265e-02 5.168843296893839423e-02 3.959208453344635614e-02 3.106190548142109820e-02 2.555797780893393281e-02 2.247472096970110772e-02 2.125657003275012100e-02 2.149807571425909128e-02 2.298917238498292617e-02 2.567128925875918413e-02 2.952371022609747916e-02 3.445318864456722169e-02 4.024746981047877536e-02 4.659274524955301505e-02 5.312062638817121457e-02 5.945702856835903549e-02 6.526150702269670201e-02 7.025451859790213249e-02 7.423320831060370439e-02 7.707732213079676598e-02 7.874725757087049083e-02 7.927640951537089087e-02 7.875988758429108838e-02 7.734140396361023628e-02 7.519971256693387673e-02 7.253548443281797320e-02 6.955899262581939635e-02 6.647852631584409699e-02 6.348917060467842988e-02 6.076164314774472330e-02 5.843143440730858007e-02 5.658951725657887510e-02 5.527687402488019874e-02 5.448512927625928648e-02 5.416408301308680423e-02 5.423450916788060544e-02 5.460278883715751624e-02 5.517390349540668426e-02 5.586071674211540161e-02 5.658917075412987774e-02
5.180879992840740217e-02 5.072785722546813147e-02 4.968360882318396260e-02 4.877379528132552711e-02 4.812156349107395842e-02 4.787028994658006076e-02 4.817008821858267953e-02 4.915552459734643526e-02 5.091882570523617590e-02 5.348729951150063555e-02 5.681312809154790561e-02 6.077731392314864728e-02 6.520277930290602209e-02 6.986978260827675369e-02 7.452952956026882847e-02 7.891542346145934139e-02 8.275346983820987268e-02 8.577383233949603669e-02 8.772516945885808215e-02 8.839272662552540016e-02 8.762041890298780111e-02 8.533629125580402541e-02 8.157961815014889984e-02 7.652612664086844152e-02 7.050457423157420467e-02 6.399167630088105352e-02 5.756210084659190568e-02 5.176248078838932565e-02 4.690278801860424396e-02 4.285246362614188870e-02 3.902128063779851386e-02 3.460425859296697298e-02 2.893940970184247924e-02 2.178341605423887023e-02 1.344905596080415988e-02 5.011178842839331994e-03 4.891698055475230192e-03 1.181949818652285912e-02 1.937015137222477396e-02 3.136095346638918119e-02 5.234820855747484430e-02 8.451918654279208520e-02 1.278969897453271221e-01 1.810047519461333854e-01 2.410623614927037972e-01 3.041564370884275448e-01 3.655639758225920355e-01 4.202326724943226677e-01 4.633596596947041069e-01 4.909833768360098993e-01 5.004947713961038769e-01 4.909833768360100659e-01 4.633596596947041624e-01 4.202326724943227232e-01 3.655639758225920355e-01 3.041564370884276558e-01 2.410623614927036307e-01 1.810047519461335241e-01 1.278969897453272053e-01 8.451918654279215459e-02 5.234820855747495533e-02 3.136095346638922282e-02 1.937015137222473926e-02 1.181949818652270646e-02 4.891698055475189426e-03 5.011178842839490721e-03 1.344905596080416856e-02 2.178341605423893615e-02 2.893940970184254516e-02 3.460425859296691747e-02 3.902128063779858325e-02 4.285246362614183319e-02 4.690278801860418151e-02 5.176248078838930483e-02 5.756210084659187792e-02 6.399167630088101189e-02 7.050457423157419079e-02 7.652612664086844152e-02 8.157961815014894147e-02 8.533629125580410868e-02 8.762041890298774560e-02 8.839272662552544180e-02 8.772516945885810991e-02 8.577383233949603669e-02 8.275346983820988656e-02 7.891542346145934139e-02 7.452952956026880071e-02 6.986978260827676757e-02 6.520277930290603596e-02 6.077731392314866810e-02 5.681312809154787785e-02 5.348729951150064943e-02 5.091882570523616897e-02 4.915552459734640056e-02 4.817008821858265871e-02 4.787028994658008157e-02 4.812156349107395148e-02 4.877379528132554098e-02 4.968360882318394872e-02 5.072785722546813147e-02 5.180879992840738135e-02
4.642605947936065403e-02 4.500700924823999166e-02 4.360794282817149342e-02 4.234661738595008051e-02 4.138216308522533332e-02 4.091185520687222466e-02 4.115238837414686435e-02 4.230234256432236634e-02 4.449507758121559742e-02 4.776367439594316616e-02 5.203490846121294755e-02 5.714863296202113419e-02 6.288505147690957864e-02 6.898619655304420728e-02 7.516860441988568176e-02 8.113063589947851206e-02 8.655911328548862582e-02 9.113893351810514742e-02 9.456807444365226967e-02 9.657944560829896663e-02 9.697019845198588672e-02 9.563805272141701064e-02 9.262237366892399348e-02 8.814409410499139674e-02 8.263102347163323036e-02 7.670079654615308273e-02 7.105505469703299326e-02 6.624256265647338049e-02 6.233691204094372190e-02 5.873447072029337745e-02 5.428391175498176180e-02 4.769410386530187340e-02 3.797835164573212102e-02 2.479040898689146080e-02 8.767804979346838570e-03 9.999847991902455213e-03 2.733345855886297471e-02 4.171921479733584764e-02 5.046903115954078783e-02 5.292797078099886060e-02 5.501389119278246587e-02 7.336836242331144786e-02 1.182017099114172909e-01 1.849803680490946234e-01 2.667418432238101156e-01 3.563065410144572454e-01 4.457687527405215233e-01 5.268037775849095938e-01 5.914754460017028759e-01 6.331984644546009289e-01 6.476144447287799366e-01 6.331984644546007068e-01 5.914754460017028759e-01 5.268037775849093718e-01 4.457687527405215233e-01 3.563065410144572454e-01 2.667418432238100046e-01 1.849803680490947067e-01 1.182017099114172770e-01 7.336836242331128133e-02 5.501389119278265322e-02 5.292797078099881203e-02 5.046903115954071845e-02 4.171921479733583377e-02 2.733345855886300246e-02 9.999847991902493377e-03 8.767804979346831631e-03 2.479040898689147815e-02 3.797835164573213490e-02 4.769410386530199830e-02 5.428391175498178955e-02 5.873447072029337052e-02 6.233691204094368721e-02 6.624256265647336661e-02 7.105505469703299326e-02 7.670079654615320763e-02 8.263102347163323036e-02 8.814409410499139674e-02 9.262237366892397961e-02 9.563805272141701064e-02 9.697019845198594223e-02 9.657944560829898051e-02 9.456807444365233906e-02 9.113893351810514742e-02 8.655911328548863970e-02 8.113063589947851206e-02 7.516860441988573727e-02 6.898619655304417952e-02 6.288505147690959252e-02 5.714863296202111337e-02 5.203490846121292673e-02 4.776367439594317310e-02 4.449507758121561130e-02 4.230234256432238021e-02 4.115238837414687822e-02 4.091185520687224547e-02 4.138216308522534720e-02 4.234661738595005970e-02 4.360794282817149342e-02 4.500700924823996391e-02 4.642605947936063321e-02
4.078160192370810372e-02 3.906714444436974742e-02 3.734832234011346147e-02 3.575825243661168856e-02 3.449114562561325648e-02 3.380417006921526690e-02 3.399167220274656315e-02 3.532103959609868976e-02 3.795197652242063291e-02 4.189159415635757000e-02 4.701210175334270130e-02 5.310161656582588346e-02 5.990659442518925237e-02 6.715196984284295401e-02 7.454599364420352869e-02 8.178007912691884207e-02 8.853054924657220714e-02 9.446604848828281387e-02 9.926272822828301201e-02 1.026284760847379074e-01 1.043367043385527854e-01 1.042689055214803678e-01 1.024624870022753098e-01 9.915482139027896602e-02 9.480366798563555353e-02 9.004712755579349914e-02 8.555332958506836616e-02 8.173926988132300397e-02 7.845210091890446324e-02 7.482934366520457847e-02 6.948519511502526669e-02 6.093153088245981813e-02 4.803628334963604835e-02 3.043711228042244796e-02 9.615649050771222714e-03 1.788507301439120137e-02 4.215095347219763311e-02 6.324672882343347624e-02 7.698103734450097158e-02 8.035982665328081365e-02 7.467205061194355509e-02 7.497132139878008583e-02 1.096315786922978652e-01 1.807168682724608344e-01 2.747856796457709971e-01 3.806948095364798279e-01 4.879331723173915836e-01 5.858629947512337122e-01 6.644212537014445585e-01 7.152610825586003251e-01 7.328530186992291418e-01 7.152610825586003251e-01 6.644212537014443365e-01 5.858629947512337122e-01 4.879331723173915836e-01 3.806948095364798279e-01 2.747856796457708861e-01 1.807168682724608344e-01 1.096315786922980040e-01 7.497132139878019685e-02 7.467205061194337468e-02 8.035982665328092467e-02 7.698103734450094382e-02 6.324672882343346236e-02 4.215095347219766087e-02 1.788507301439125688e-02 9.615649050771198428e-03 3.043711228042243408e-02 4.803628334963602753e-02 6.093153088245980425e-02 6.948519511502528057e-02 7.482934366520459235e-02 7.845210091890449100e-02 8.173926988132296234e-02 8.555332958506838004e-02 9.004712755579355465e-02 9.480366798563552577e-02 9.915482139027896602e-02 1.024624870022753514e-01 1.042689055214803262e-01 1.043367043385527854e-01 1.026284760847379074e-01 9.926272822828299813e-02 9.446604848828277223e-02 8.853054924657223490e-02 8.178007912691884207e-02 7.454599364420351482e-02 6.715196984284300952e-02 5.990659442518925931e-02 5.310161656582588346e-02 4.701210175334267355e-02 4.189159415635757000e-02 3.795197652242068148e-02 3.532103959609870364e-02 3.399167220274657703e-02 3.380417006921525302e-02 3.449114562561323566e-02 3.575825243661168162e-02 3.734832234011346841e-02 3.906714444436973355e-02 4.078160192370810372e-02
3.514818235852614631e-02 3.320225997005076674e-02 3.122737377174081633e-02 2.936800086094396370e-02 2.785317207660933242e-02 2.700761046697675721e-02 2.721403053697347973e-02 2.880023456057094478e-02 3.190904430398370378e-02 3.646831408081118581e-02 4.227006261790033220e-02 4.905904362192441137e-02 5.657401869037506636e-02 6.455257102808645286e-02 7.272316608261612803e-02 8.079781567337390724e-02 8.847056203596183332e-02 9.542376748420972055e-02 1.013432795573512846e-01 1.059431687592034266e-01 1.090000329130247220e-01 1.103951906043362380e-01 1.101595924046870068e-01 1.085097052395585654e-01 1.058519756751688523e-01 1.027214398506432480e-01 9.962083438230444343e-02 9.676837510762792416e-02 9.385223343020066000e-02 8.995067223200697848e-02 8.370480833789080422e-02 7.368059652931441272e-02 5.879535354578167144e-02 3.877044014072499739e-02 1.540057858405427180e-02 1.811750807065367133e-02 4.511861724963730363e-02 6.958207253164172545e-02 8.621323932342377094e-02 9.115113453417132694e-02 8.396038610981435002e-02 7.643073826961709061e-02 1.021493919442190978e-01 1.719868351743008283e-01 2.691512996413017444e-01 3.800571006882447755e-01 4.930333927514146675e-01 5.965580997594978063e-01 6.797822425354336229e-01 7.337107565374657581e-01 7.523827855483874449e-01 7.337107565374658691e-01 6.797822425354337339e-01 5.965580997594978063e-01 4.930333927514146675e-01 3.800571006882448311e-01 2.691512996413018000e-01 1.719868351743008283e-01 1.021493919442191672e-01 7.643073826961700734e-02 8.396038610981416961e-02 9.115113453417135470e-02 8.621323932342364604e-02 6.958207253164179484e-02 4.511861724963739384e-02 1.811750807065370950e-02 1.540057858405425098e-02 3.877044014072496964e-02 5.879535354578167144e-02 7.368059652931445436e-02 8.370480833789084585e-02 8.995067223200700623e-02 9.385223343020063225e-02 9.676837510762789640e-02 9.962083438230454058e-02 1.027214398506432341e-01 1.058519756751688662e-01 1.085097052395585238e-01 1.101595924046870068e-01 1.103951906043362935e-01 1.090000329130246665e-01 1.059431687592033849e-01 1.013432795573513123e-01 9.542376748420972055e-02 8.847056203596181945e-02 8.079781567337390724e-02 7.272316608261611415e-02 6.455257102808639735e-02 5.657401869037508024e-02 4.905904362192442525e-02 4.227006261790034608e-02 3.646831408081118581e-02 3.190904430398364827e-02 2.880023456057096906e-02 2.721403053697350749e-02 2.700761046697675374e-02 2.785317207660931160e-02 2.936800086094393247e-02 3.122737377174080592e-02 3.320225997005078061e-02 3.514818235852616018e-02
2.972903745099844328e-02 2.762898998798193548e-02 2.548560545207411224e-02 2.345413747151649936e-02 2.180185927735034737e-02 2.093159241465150644e-02 2.131611295934679115e-02 2.329695737146006071e-02 2.691347945935621683e-02 3.196317323510057540e-02 3.816986100960342854e-02 4.527463697485115818e-02 5.304588133736132943e-02 6.126205845171484726e-02 6.969465013090411776e-02 7.809830119351951483e-02 8.620903911006068399e-02 9.375054183353660753e-02 1.004485909727757809e-01 1.060537484664552110e-01 1.103714590152239244e-01 1.132967912332175919e-01 1.148473533447618017e-01 1.151821661823683313e-01 1.145873466404229990e-01 1.134060672274963266e-01 1.119011012651302955e-01 1.100738467219806865e-01 1.075130244336771762e-01 1.033647968958247010e-01 9.647009828391564512e-02 8.563982037209652565e-02 7.000232437713360678e-02 4.939395497248317418e-02 2.511252117517437377e-02 1.229090460270982829e-02 3.601305684510685418e-02 6.032238458416157301e-02 7.743683011518265324e-02 8.357035504524072678e-02 7.844624080912564190e-02 7.334165268538057891e-02 9.863282613457262371e-02 1.642603827056349219e-01 2.555782363502249188e-01 3.600099326631925334e-01 4.665219493678225415e-01 5.641949813843400996e-01 6.427493072224311765e-01 6.936644251056073296e-01 7.112950840036346145e-01 6.936644251056072186e-01 6.427493072224311765e-01 5.641949813843402106e-01 4.665219493678226526e-01 3.600099326631926444e-01 2.555782363502247523e-01 1.642603827056348664e-01 9.863282613457256820e-02 7.334165268538049565e-02 7.844624080912561415e-02 8.357035504524067127e-02 7.743683011518281978e-02 6.032238458416163546e-02 3.601305684510683336e-02 1.229090460270977972e-02 2.511252117517436336e-02 4.939395497248320888e-02 7.000232437713364841e-02 8.563982037209652565e-02 9.647009828391564512e-02 1.033647968958247704e-01 1.075130244336771207e-01 1.100738467219806171e-01 1.119011012651302539e-01 1.134060672274964238e-01 1.145873466404229851e-01 1.151821661823682758e-01 1.148473533447618850e-01 1.132967912332175919e-01 1.103714590152238967e-01 1.060537484664552110e-01 1.004485909727757253e-01 9.375054183353662141e-02 8.620903911006069786e-02 7.809830119351952871e-02 6.969465013090410388e-02 6.126205845171486808e-02 5.304588133736130168e-02 4.527463697485116512e-02 3.816986100960342854e-02 3.196317323510059621e-02 2.691347945935620642e-02 2.329695737146003989e-02 2.131611295934678768e-02 2.093159241465150991e-02 2.180185927735035778e-02 2.345413747151650283e-02 2.548560545207413305e-02 2.762898998798193548e-02 2.972903745099845021e-02
2.468716020816368040e-02 2.251948234784559646e-02 2.031747570972801051e-02 1.825386026016179164e-02 1.664544901984874384e-02 1.598181480036933375e-02 1.678446334577598023e-02 1.928425176846385036e-02 2.332270817830478168e-02 2.858940069649447413e-02 3.480921374872331803e-02 4.177092013956416883e-02 4.929968520499326129e-02 5.722989302970760833e-02 6.538847526021870915e-02 7.358740759541730625e-02 8.162351642259597917e-02 8.928468302712756766e-02 9.636202145824100673e-02 1.026673903918109004e-01 1.080546006662709002e-01 1.124407822269991586e-01 1.158215742250116032e-01 1.182706362061513861e-01 1.199122278256000707e-01 1.208587702856737389e-01 1.211172282297197228e-01 1.204881846773987880e-01 1.184993334029593309e-01 1.144151998466562542e-01 1.073423659253230494e-01 9.641843603847934097e-02 8.105203612391118084e-02 6.117676439276437117e-02 3.750477412891040779e-02 1.226171478801811772e-02 1.660681863488445986e-02 3.939451501789069388e-02 5.663558225572766502e-02 6.584158064018977297e-02 6.864060242513587984e-02 7.593984334305840800e-02 1.056717100361325712e-01 1.625267279214626381e-01 2.391193462885962129e-01 3.265559172624498685e-01 4.157927781283408675e-01 4.976566210442194826e-01 5.635032783866698036e-01 6.061811367626239733e-01 6.209589426166587378e-01 6.061811367626239733e-01 5.635032783866699146e-01 4.976566210442194826e-01 4.157927781283408675e-01 3.265559172624497575e-01 2.391193462885962129e-01 1.625267279214627769e-01 1.056717100361326406e-01 7.593984334305844963e-02 6.864060242513600474e-02 6.584158064018971745e-02 5.663558225572772747e-02 3.939451501789059673e-02 1.660681863488442170e-02 1.226171478801814201e-02 3.750477412891047718e-02 6.117676439276435035e-02 8.105203612391118084e-02 9.641843603847924382e-02 1.073423659253230772e-01 1.144151998466562542e-01 1.184993334029593448e-01 1.204881846773987325e-01 1.211172282297196950e-01 1.208587702856737250e-01 1.199122278256000568e-01 1.182706362061513861e-01 1.158215742250116309e-01 1.124407822269992002e-01 1.080546006662709141e-01 1.026673903918109143e-01 9.636202145824097898e-02 8.928468302712756766e-02 8.162351642259592366e-02 7.358740759541726462e-02 6.538847526021872303e-02 5.722989302970760139e-02 4.929968520499324047e-02 4.177092013956416189e-02 3.480921374872331109e-02 2.858940069649448107e-02 2.332270817830478515e-02 1.928425176846382261e-02 1.678446334577601146e-02 1.598181480036934068e-02 1.664544901984873690e-02 1.825386026016178470e-02 2.031747570972801051e-02 2.251948234784557565e-02 2.468716020816364570e-02
2.020954063087840313e-02 1.807591314877972019e-02 1.595615726480333063e-02 1.405736369784272091e-02 1.276109512731454614e-02 1.261068661460538164e-02 1.402233810131832056e-02 1.696483514263414510e-02 2.112371289578482067e-02 2.620044670772770160e-02 3.198982110193703682e-02 3.834921387383374847e-02 4.516333873332847165e-02 5.232291000577696249e-02 5.971400416481901369e-02 6.721432647474162581e-02 7.469431917891385109e-02 8.202202974923393508e-02 8.907085958462070130e-02 9.572892787529677094e-02 1.019079418056247632e-01 1.075483385522329610e-01 1.126164496775232254e-01 1.170892889538205639e-01 1.209243354445699442e-01 1.240161963413198287e-01 1.261488420181174075e-01 1.269587119903835826e-01 1.259266589956506421e-01 1.224130632297482091e-01 1.157416406675097487e-01 1.053273108641108180e-01 9.083605316680612440e-02 7.236565839268264966e-02 5.067613707577689475e-02 2.789444998673186807e-02 1.498873373603402254e-02 3.040312628237188189e-02 5.030295549668228894e-02 6.748165988875300114e-02 8.264279031150970067e-02 1.003673779670391092e-01 1.273559593503539034e-01 1.679543766398849114e-01 2.214784161832842047e-01 2.834651103855653775e-01 3.476127434558721196e-01 4.070166049755277182e-01 4.550779930566317688e-01 4.863333512040305395e-01 4.971725454752854434e-01 4.863333512040305950e-01 4.550779930566316578e-01 4.070166049755276072e-01 3.476127434558720641e-01 2.834651103855653775e-01 2.214784161832843157e-01 1.679543766398848004e-01 1.273559593503539589e-01 1.003673779670391231e-01 8.264279031150963128e-02 6.748165988875307053e-02 5.030295549668226118e-02 3.040312628237189577e-02 1.498873373603405029e-02 2.789444998673190623e-02 5.067613707577684617e-02 7.236565839268287170e-02 9.083605316680612440e-02 1.053273108641108319e-01 1.157416406675098181e-01 1.224130632297481674e-01 1.259266589956506976e-01 1.269587119903834993e-01 1.261488420181174908e-01 1.240161963413197732e-01 1.209243354445699442e-01 1.170892889538205639e-01 1.126164496775232116e-01 1.075483385522329333e-01 1.019079418056247632e-01 9.572892787529682646e-02 8.907085958462074293e-02 8.202202974923383794e-02 7.469431917891386496e-02 6.721432647474162581e-02 5.971400416481899981e-02 5.232291000577693474e-02 4.516333873332846471e-02 3.834921387383374847e-02 3.198982110193700906e-02 2.620044670772770160e-02 2.112371289578480332e-02 1.696483514263415551e-02 1.402233810131832924e-02 1.261068661460535908e-02 1.276109512731456869e-02 1.405736369784273999e-02 1.595615726480333410e-02 1.807591314877970631e-02 2.020954063087837538e-02
1.659856998447509918e-02 1.463691799889856385e-02 1.279027049673168472e-02 1.131330783246200372e-02 1.061867411845742425e-02 1.114222568611803951e-02 1.301444705534634400e-02 1.601594178454162146e-02 1.985762656810798402e-02 2.433131073562522576e-02 2.930518858076615676e-02 3.469056422387237215e-02 4.041911179755662553e-02 4.643104579849231806e-02 5.266997078612159489e-02 5.908157792001873104e-02 6.561451118488938195e-02 7.222217184022837466e-02 7.886422155587928529e-02 8.550632024939097686e-02 9.211641211982292410e-02 9.865590247958219705e-02 1.050646187684593225e-01 1.112397142396872596e-01 1.170106115496323679e-01 1.221143171490031015e-01 1.261773385948252724e-01 1.287114395915630594e-01 1.291304120854598059e-01 1.267943300243589144e-01 1.210873953667245401e-01 1.115379108342605674e-01 9.800195179496505593e-02 8.098657938163690562e-02 6.240908196477788078e-02 4.773492968502055650e-02 4.761014338202559926e-02 6.402030946187489691e-02 8.693925815677441826e-02 1.096045015501540126e-01 1.291712770347851480e-01 1.452861387975843965e-01 1.599156625769225792e-01 1.768947088405838641e-01 2.001292077974823336e-01 2.310083885881693555e-01 2.672451906026868662e-01 3.039267851823591049e-01 3.353437363890481859e-01 3.564649044237563347e-01 3.639021975385673957e-01 3.564649044237563902e-01 3.353437363890481859e-01 3.039267851823589384e-01 2.672451906026868107e-01 2.310083885881693555e-01 2.001292077974823613e-01 1.768947088405839752e-01 1.599156625769224960e-01 1.452861387975845908e-01 1.291712770347851758e-01 1.096045015501539016e-01 8.693925815677433500e-02 6.402030946187493854e-02 4.761014338202566865e-02 4.773492968502041078e-02 6.240908196477785302e-02 8.098657938163705827e-02 9.800195179496508369e-02 1.115379108342605535e-01 1.210873953667244707e-01 1.267943300243589422e-01 1.291304120854597781e-01 1.287114395915630594e-01 1.261773385948252446e-01 1.221143171490030183e-01 1.170106115496324234e-01 1.112397142396872041e-01 1.050646187684593225e-01 9.865590247958219705e-02 9.211641211982291022e-02 8.550632024939097686e-02 7.886422155587924365e-02 7.222217184022834691e-02 6.561451118488939582e-02 5.908157792001877961e-02 5.266997078612160182e-02 4.643104579849231806e-02 4.041911179755663247e-02 3.469056422387237909e-02 2.930518858076618799e-02 2.433131073562522922e-02 1.985762656810796320e-02 1.601594178454162146e-02 1.301444705534635787e-02 1.114222568611803604e-02 1.061867411845740690e-02 1.131330783246200546e-02 1.279027049673167431e-02 1.463691799889856558e-02 1.659856998447510265e-02
1.431977123914847730e-02 1.270776727569201785e-02 1.133407303307103556e-02 1.044830819857678859e-02 1.035263816703589808e-02 1.124315781530029965e-02 1.307914611265150427e-02 1.567004461523498551e-02 1.882517189847102146e-02 2.240808878730642453e-02 2.633019266971790839e-02 3.053462581672019074e-02 3.498528777084287944e-02 3.966120727842570304e-02 4.455419205702126906e-02 4.966797013112344422e-02 5.501745326211082698e-02 6.062697843436421624e-02 6.652650882443986169e-02 7.274491047928900722e-02 7.929962833178040571e-02 8.618238031030493740e-02 9.334086497384046222e-02 1.006569629220077089e-01 1.079226188436649969e-01 1.148157233889520873e-01 1.208800875887818399e-01 1.255161259166312493e-01 1.279921129170229765e-01 1.274899941557534333e-01 1.232061621095143639e-01 1.145427871695093580e-01 1.014731492536984081e-01 8.532477724043267819e-02 7.060418055956696470e-02 6.717316331197750734e-02 8.256887075395931419e-02 1.107356884610389558e-01 1.421983733817521744e-01 1.702371383366441671e-01 1.901257660861148113e-01 1.988602642604883619e-01 1.957723411454504181e-01 1.836832825733518693e-01 1.702533010393491864e-01 1.672824422783813492e-01 1.828567103516312298e-01 2.125519308845706945e-01 2.444929595903725938e-01 2.680349136101951579e-01 2.766112945064472806e-01 2.680349136101946028e-01 2.444929595903723440e-01 2.125519308845705557e-01 1.828567103516312298e-01 1.672824422783814602e-01 1.702533010393492141e-01 1.836832825733518693e-01 1.957723411454504459e-01 1.988602642604883064e-01 1.901257660861147836e-01 1.702371383366441671e-01 1.421983733817522855e-01 1.107356884610389836e-01 8.256887075395936970e-02 6.717316331197756285e-02 7.060418055956699246e-02 8.532477724043265044e-02 1.014731492536983942e-01 1.145427871695093441e-01 1.232061621095143222e-01 1.274899941557534888e-01 1.279921129170230321e-01 1.255161259166312493e-01 1.208800875887817983e-01 1.148157233889521567e-01 1.079226188436649969e-01 1.006569629220076395e-01 9.334086497384046222e-02 8.618238031030493740e-02 7.929962833178046122e-02 7.274491047928910437e-02 6.652650882443993108e-02 6.062697843436419542e-02 5.501745326211091025e-02 4.966797013112342341e-02 4.455419205702128294e-02 3.966120727842568222e-02 3.498528777084285862e-02 3.053462581672018034e-02 2.633019266971789452e-02 2.240808878730642106e-02 1.882517189847101452e-02 1.567004461523497164e-02 1.307914611265150601e-02 1.124315781530030832e-02 1.035263816703589808e-02 1.044830819857679033e-02 1.133407303307103729e-02 1.270776727569199356e-02 1.431977123914849638e-02
1.377317252731908269e-02 1.260032410124933312e-02 1.168787482480749054e-02 1.119003430137006927e-02 1.125513543548892909e-02 1.196250036787045896e-02 1.328880794575971851e-02 1.514028352874316648e-02 1.740872244376781910e-02 2.000447060114364170e-02 2.286432838530533598e-02 2.594879414193681025e-02 2.923744513628488695e-02 3.272516120286950159e-02 3.641949075667574864e-02 4.033901539080377713e-02 4.451273050915929841e-02 4.898059608125281128e-02 5.379516460614828383e-02 5.902330322931673146e-02 6.474542586947272527e-02 7.104771277543621422e-02 7.800156391283311064e-02 8.562556272913648958e-02 9.382965428196320123e-02 1.023484586554553738e-01 1.106780554550603896e-01 1.180355062083619511e-01 1.233625689832559547e-01 1.253973856850421342e-01 1.228466588922227376e-01 1.147228488677588393e-01 1.010276579573182315e-01 8.437062537433190346e-02 7.365027345023175687e-02 8.361751414688527173e-02 1.155987149403361058e-01 1.576461509361767599e-01 1.994330392326534862e-01 2.330528685416168588e-01 2.519324881717092124e-01 2.510659343254139642e-01 2.279167848766519566e-01 1.838768075475330221e-01 1.280456790384795485e-01 9.352745727699397771e-02 1.300067723748241644e-01 2.007291054807774922e-01 2.665047101114244588e-01 3.112871063568156127e-01 3.270791484887117795e-01 3.112871063568156127e-01 2.665047101114245143e-01 2.007291054807773811e-01 1.300067723748240534e-01 9.352745727699388056e-02 1.280456790384795485e-01 1.838768075475330221e-01 2.279167848766520676e-01 2.510659343254139642e-01 2.519324881717091569e-01 2.330528685416169421e-01 1.994330392326534029e-01 1.576461509361766766e-01 1.155987149403361475e-01 8.361751414688527173e-02 7.365027345023179850e-02 8.437062537433190346e-02 1.010276579573181482e-01 1.147228488677588948e-01 1.228466588922227237e-01 1.253973856850421620e-01 1.233625689832559408e-01 1.180355062083619927e-01 1.106780554550604312e-01 1.023484586554553460e-01 9.382965428196325675e-02 8.562556272913648958e-02 7.800156391283315227e-02 7.104771277543624197e-02 6.474542586947276690e-02 5.902330322931677309e-02 5.379516460614826301e-02 4.898059608125281128e-02 4.451273050915924984e-02 4.033901539080379101e-02 3.641949075667573477e-02 3.272516120286953628e-02 2.923744513628485225e-02 2.594879414193678943e-02 2.286432838530531170e-02 2.000447060114365905e-02 1.740872244376781910e-02 1.514028352874315260e-02 1.328880794575971504e-02 1.196250036787045203e-02 1.125513543548893776e-02 1.119003430137008488e-02 1.168787482480748707e-02 1.260032410124935220e-02 1.377317252731907402e-02
1.478108555132054414e-02 1.388957876785436828e-02 1.313622011255182083e-02 1.259042152035309663e-02 1.233017457161710712e-02 1.243031558162059624e-02 1.294648426945171557e-02 1.390378291452998814e-02 1.529773081331558225e-02 1.710468215724435942e-02 1.929224440163673782e-02 2.182367360798584399e-02 2.465641350678970597e-02 2.773791976118317529e-02 3.100222390467552783e-02 3.437040442936029061e-02 3.775813154960209334e-02 4.109365902948262234e-02 4.434933306981368034e-02 4.758715854717394944e-02 5.101086013292172733e-02 5.499951240106647904e-02 6.007596275663631968e-02 6.676562103325958675e-02 7.536380918065195555e-02 8.571479922022996745e-02 9.710262575542777386e-02 1.082641197881908934e-01 1.174836746181753960e-01 1.227555477030401881e-01 1.220492724750215779e-01 1.137799330186629598e-01 9.780247918572647359e-02 7.820778178706842831e-02 7.067609086464467227e-02 9.537562871122025332e-02 1.437155637046852730e-01 1.992992770155224136e-01 2.509200161986301358e-01 2.892500846630011724e-01 3.059930420866500134e-01 2.945617107093247422e-01 2.511813268618234840e-01 1.759977642445609003e-01 7.481046388466587593e-02 5.686146962929930493e-02 1.825974367282475752e-01 3.038527695689807184e-01 4.035202432636847414e-01 4.689564727883014927e-01 4.917544759137845167e-01 4.689564727883014372e-01 4.035202432636848524e-01 3.038527695689806629e-01 1.825974367282477140e-01 5.686146962929941595e-02 7.481046388466590369e-02 1.759977642445608448e-01 2.511813268618234840e-01 2.945617107093247977e-01 3.059930420866500134e-01 2.892500846630010058e-01 2.509200161986301358e-01 1.992992770155224136e-01 1.437155637046852730e-01 9.537562871122028108e-02 7.067609086464467227e-02 7.820778178706845607e-02 9.780247918572651522e-02 1.137799330186629876e-01 1.220492724750215918e-01 1.227555477030401743e-01 1.174836746181754793e-01 1.082641197881908518e-01 9.710262575542770447e-02 8.571479922022996745e-02 7.536380918065184453e-02 6.676562103325958675e-02 6.007596275663625029e-02 5.499951240106649986e-02 5.101086013292170651e-02 4.758715854717394944e-02 4.434933306981369422e-02 4.109365902948255295e-02 3.775813154960211415e-02 3.437040442936033224e-02 3.100222390467551395e-02 2.773791976118319264e-02 2.465641350678968169e-02 2.182367360798582318e-02 1.929224440163676557e-02 1.710468215724437330e-02 1.529773081331557358e-02 1.390378291453003151e-02 1.294648426945169649e-02 1.243031558162056675e-02 1.233017457161712446e-02 1.259042152035308101e-02 1.313622011255182603e-02 1.388957876785436828e-02 1.478108555132055975e-02
1.660644390486090693e-02 1.570525188919975890e-02 1.476098713426709542e-02 1.379936223606603903e-02 1.287765598260902887e-02 1.210587868076225260e-02 1.166654781353547443e-02 1.180336701000105418e-02 1.274075776384520596e-02 1.457253470405275690e-02 1.723566559606654058e-02 2.057430454543378306e-02 2.439712110495497951e-02 2.849268060217518411e-02 3.262380637909239461e-02 3.652116824251192689e-02 3.988605999675003816e-02 4.240929831869896804e-02 4.381618285563640414e-02 4.395614333995066098e-02 4.297171063329794510e-02 4.159113974360341415e-02 4.147361297480550713e-02 4.500107140444355863e-02 5.374846444739504736e-02 6.720256891956610801e-02 8.341528054315346108e-02 9.992911531215668830e-02 1.140583828579408293e-01 1.229748802782833772e-01 1.239133380408313084e-01 1.146379815928361967e-01 9.453048254843444964e-02 6.842453070163671824e-02 6.165307737652091225e-02 1.016562160311706986e-01 1.648633609710967451e-01 2.321667030702251056e-01 2.917930329524560107e-01 3.331426840900921227e-01 3.465335094334217048e-01 3.243571456639517958e-01 2.625816407128027108e-01 1.625344246951657967e-01 4.492130343745421445e-02 1.416507764446922057e-01 3.042089912429727927e-01 4.582996962687612141e-01 5.844135278613423745e-01 6.670102133068063210e-01 6.957534879477966783e-01 6.670102133068062100e-01 5.844135278613422635e-01 4.582996962687611586e-01 3.042089912429727927e-01 1.416507764446922057e-01 4.492130343745405485e-02 1.625344246951658522e-01 2.625816407128028218e-01 3.243571456639521844e-01 3.465335094334217048e-01 3.331426840900922337e-01 2.917930329524560107e-01 2.321667030702250778e-01 1.648633609710968007e-01 1.016562160311707541e-01 6.165307737652076653e-02 6.842453070163666273e-02 9.453048254843446352e-02 1.146379815928361967e-01 1.239133380408312529e-01 1.229748802782833494e-01 1.140583828579407877e-01 9.992911531215664667e-02 8.341528054315339169e-02 6.720256891956614964e-02 5.374846444739500573e-02 4.500107140444354475e-02 4.147361297480548631e-02 4.159113974360346272e-02 4.297171063329800061e-02 4.395614333995064710e-02 4.381618285563643883e-02 4.240929831869898886e-02 3.988605999675003122e-02 3.652116824251196853e-02 3.262380637909240155e-02 2.849268060217511472e-02 2.439712110495497951e-02 2.057430454543375878e-02 1.723566559606651630e-02 1.457253470405275170e-02 1.274075776384519382e-02 1.180336701000102295e-02 1.166654781353546402e-02 1.210587868076227515e-02 1.287765598260904101e-02 1.379936223606601994e-02 1.476098713426709022e-02 1.570525188919974849e-02 1.660644390486092081e-02
1.849632395472666085e-02 1.732047285882481677e-02 1.591633914389389490e-02 1.428649554751336079e-02 1.248734172273424127e-02 1.070104169935515680e-02 9.381000767909871557e-03 9.338919599825221823e-03 1.119687467371426569e-02 1.473822850527928448e-02 1.942255797005536591e-02 2.483439751676689428e-02 3.065681969560736173e-02 3.658481097161830203e-02 4.227676903555052657e-02 4.733287361801936932e-02 5.129038326780793744e-02 5.363377964609861853e-02 5.382274560563710813e-02 5.134686772734080307e-02 4.583242225416390980e-02 3.729832527068146358e-02 2.706466180696703513e-02 2.161578169037070216e-02 3.165285527208553523e-02 5.185286821200344592e-02 7.517707321447886226e-02 9.797566402790609807e-02 1.170940006155178625e-01 1.292687429316173586e-01 1.312531297337033442e-01 1.202660559372431687e-01 9.491839526891565626e-02 5.870258845077424431e-02 4.735621767495778317e-02 1.025688341782394208e-01 1.779876109940949358e-01 2.541613755458228541e-01 3.191209540096899833e-01 3.613180189864463876e-01 3.701808629345987312e-01 3.378229742171061090e-01 2.615071394532649807e-01 1.508043208126201573e-01 1.053606100628585313e-01 2.549979776807052012e-01 4.441237199485681963e-01 6.246395325041027569e-01 7.724952622179122042e-01 8.692849995194927848e-01 9.029535003856047348e-01 8.692849995194927848e-01 7.724952622179122042e-01 6.246395325041028679e-01 4.441237199485681408e-01 2.549979776807052567e-01 1.053606100628584480e-01 1.508043208126201296e-01 2.615071394532648696e-01 3.378229742171061090e-01 3.701808629345985646e-01 3.613180189864464431e-01 3.191209540096899833e-01 2.541613755458229096e-01 1.779876109940949358e-01 1.025688341782393653e-01 4.735621767495774154e-02 5.870258845077425819e-02 9.491839526891575340e-02 1.202660559372430854e-01 1.312531297337032610e-01 1.292687429316173864e-01 1.170940006155178209e-01 9.797566402790609807e-02 7.517707321447889002e-02 5.185286821200352919e-02 3.165285527208553523e-02 2.161578169037065011e-02 2.706466180696704901e-02 3.729832527068147052e-02 4.583242225416387511e-02 5.134686772734079613e-02 5.382274560563717752e-02 5.363377964609866710e-02 5.129038326780793744e-02 4.733287361801939708e-02 4.227676903555045024e-02 3.658481097161830203e-02 3.065681969560735132e-02 2.483439751676689081e-02 1.942255797005539367e-02 1.473822850527926366e-02 1.119687467371428477e-02 9.338919599825227028e-03 9.381000767909873292e-03 1.070104169935518108e-02 1.248734172273425515e-02 1.428649554751336773e-02 1.591633914389389837e-02 1.732047285882478208e-02 1.849632395472664351e-02
1.992417975533205057e-02 1.826852543120407665e-02 1.621124047928921771e-02 1.374256437990457880e-02 1.093773283899037753e-02 8.158163971831720526e-03 6.719454733860175458e-03 8.659967562057955051e-03 1.337409798383414929e-02 1.951322988335825459e-02 2.650394207830898685e-02 3.403442567379698358e-02 4.181803347885177519e-02 4.952095736628101680e-02 5.673553024768530906e-02 6.297086803781185016e-02 6.765520016860419872e-02 7.015023364932268524e-02 6.977973653187646841e-02 6.587494320386796942e-02 5.783902015433810273e-02 4.523223648575172562e-02 2.788384003230287567e-02 6.282070384015971641e-03 2.024441217973118462e-02 4.874402148503007015e-02 7.808638419159295851e-02 1.056628711155723349e-01 1.283252985325450679e-01 1.425444231959225871e-01 1.447360412805130669e-01 1.317431035492813707e-01 1.015305351715822396e-01 5.486683925201956552e-02 2.926481688776019427e-02 9.903188555101169466e-02 1.830020999725460729e-01 2.645358720693988808e-01 3.317146677148709033e-01 3.724402913115126279e-01 3.758467789700819517e-01 3.346775819244242611e-01 2.497870533081409106e-01 1.516398489042545261e-01 1.892533177342735906e-01 3.706907502308847691e-01 5.822634322747658464e-01 7.833377969958386089e-01 9.477225180533658255e-01 1.055191851327293984e+00 1.092549837470673246e+00 1.055191851327293984e+00 9.477225180533658255e-01 7.833377969958384979e-01 5.822634322747659574e-01 3.706907502308847135e-01 1.892533177342734518e-01 1.516398489042546371e-01 2.497870533081408551e-01 3.346775819244243722e-01 3.758467789700820072e-01 3.724402913115127389e-01 3.317146677148709033e-01 2.645358720693989363e-01 1.830020999725460729e-01 9.903188555101177792e-02 2.926481688776023243e-02 5.486683925201956552e-02 1.015305351715822674e-01 1.317431035492815095e-01 1.447360412805131225e-01 1.425444231959225316e-01 1.283252985325450679e-01 1.056628711155722794e-01 7.808638419159306954e-02 4.874402148503000076e-02 2.024441217973121585e-02 6.282070384015983784e-03 2.788384003230291383e-02 4.523223648575173256e-02 5.783902015433810273e-02 6.587494320386791391e-02 6.977973653187646841e-02 7.015023364932264360e-02 6.765520016860422647e-02 6.297086803781186404e-02 5.673553024768528824e-02 4.952095736628101680e-02 4.181803347885181682e-02 3.403442567379699052e-02 2.650394207830895910e-02 1.951322988335824765e-02 1.337409798383415449e-02 8.659967562057930765e-03 6.719454733860209285e-03 8.158163971831723996e-03 1.093773283899038273e-02 1.374256437990461349e-02 1.621124047928922812e-02 1.826852543120404890e-02 1.992417975533205404e-02
2.056186454804659683e-02 1.827124507412427462e-02 1.542373809586564289e-02 1.200914649638934288e-02 8.174229626384465000e-03 5.009466062956699495e-03 6.639538896583166601e-03 1.240306804206540991e-02 1.968687229628118818e-02 2.789543329558218099e-02 3.677678750640994698e-02 4.608765768403582513e-02 5.552637955963704575e-02 6.470980713197703460e-02 7.316383297792687646e-02 8.032330970225237676e-02 8.554267279830030102e-02 8.812057130960855578e-02 8.734346707446832836e-02 8.255656141805849113e-02 7.328215020514168565e-02 5.945860831878095609e-02 4.218907306091657788e-02 2.770247638463048043e-02 3.510299703072852773e-02 6.128763322035522820e-02 9.205789375931941465e-02 1.216453681292541666e-01 1.458994640375357588e-01 1.607852945889051699e-01 1.624188959307026892e-01 1.474759215036065274e-01 1.137624766819595595e-01 6.086808460175564123e-02 1.037648947963495071e-02 9.260539540408581349e-02 1.806531416675554724e-01 2.637322461165481080e-01 3.299396879844417318e-01 3.670406413081145347e-01 3.645197408102037184e-01 3.168100272631800829e-01 2.315854012355219593e-01 1.715528260868185439e-01 2.738781430591226140e-01 4.782202838943551693e-01 7.058103286448335068e-01 9.204202412671695921e-01 1.095265169952277295e+00 1.209348743284230476e+00 1.248969068705067631e+00 1.209348743284230476e+00 1.095265169952277295e+00 9.204202412671695921e-01 7.058103286448335068e-01 4.782202838943551693e-01 2.738781430591225030e-01 1.715528260868185162e-01 2.315854012355219871e-01 3.168100272631800829e-01 3.645197408102036629e-01 3.670406413081143127e-01 3.299396879844417318e-01 2.637322461165482190e-01 1.806531416675554724e-01 9.260539540408573023e-02 1.037648947963494203e-02 6.086808460175564123e-02 1.137624766819596150e-01 1.474759215036064997e-01 1.624188959307026892e-01 1.607852945889051699e-01 1.458994640375357310e-01 1.216453681292541805e-01 9.205789375931941465e-02 6.128763322035524208e-02 3.510299703072858324e-02 2.770247638463045267e-02 4.218907306091659870e-02 5.945860831878096303e-02 7.328215020514160238e-02 8.255656141805851889e-02 8.734346707446828673e-02 8.812057130960862517e-02 8.554267279830024551e-02 8.032330970225240452e-02 7.316383297792686258e-02 6.470980713197704848e-02 5.552637955963705962e-02 4.608765768403580432e-02 3.677678750640991923e-02 2.789543329558215670e-02 1.968687229628118818e-02 1.240306804206541512e-02 6.639538896583151856e-03 5.009466062956710770e-03 8.174229626384471939e-03 1.200914649638935849e-02 1.542373809586564115e-02 1.827124507412426768e-02 2.056186454804658295e-02
2.022434226128858731e-02 1.718609429980712949e-02 1.346105333944119971e-02 9.066079228629515818e-03 4.515185987025020428e-03 4.970859436071340710e-03 1.143203390813986829e-02 1.946651329206879749e-02 2.849429780555134614e-02 3.832116677534157245e-02 4.874585882030414707e-02 5.950413614547602620e-02 7.024918945196846620e-02 8.054200660531263267e-02 8.984908689751844313e-02 9.754927454174734669e-02 1.029532532324573535e-01 1.053409556860084861e-01 1.040253019759551645e-01 9.845900329273500617e-02 8.842778948836212127e-02 7.447032827724625603e-02 5.903125608769399513e-02 4.949596629594581881e-02 5.736854989330436583e-02 8.136976881968491226e-02 1.117133879966246551e-01 1.415856098774177230e-01 1.659908857737834031e-01 1.804759484994382102e-01 1.810103382703425190e-01 1.643391151397019523e-01 1.285567402864296327e-01 7.394105781238166641e-02 1.522974290540844017e-02 8.526194634708324227e-02 1.723242447267827604e-01 2.531598551727410884e-01 3.154479155317016503e-01 3.472036312545885850e-01 3.389232230504788390e-01 2.879621859618687885e-01 2.129613787553105986e-01 2.062981362761374393e-01 3.511356418054669137e-01 5.693972495095449560e-01 8.050055378581574272e-01 1.025285726750799098e+00 1.204004515913239981e+00 1.320343257722666364e+00 1.360702761968963337e+00 1.320343257722666364e+00 1.204004515913239759e+00 1.025285726750799098e+00 8.050055378581574272e-01 5.693972495095450670e-01 3.511356418054669692e-01 2.062981362761375781e-01 2.129613787553105986e-01 2.879621859618688440e-01 3.389232230504788390e-01 3.472036312545886405e-01 3.154479155317016503e-01 2.531598551727410884e-01 1.723242447267829547e-01 8.526194634708325615e-02 1.522974290540839160e-02 7.394105781238156927e-02 1.285567402864296327e-01 1.643391151397019800e-01 1.810103382703425745e-01 1.804759484994382102e-01 1.659908857737833754e-01 1.415856098774176675e-01 1.117133879966245441e-01 8.136976881968494002e-02 5.736854989330429644e-02 4.949596629594585351e-02 5.903125608769399513e-02 7.447032827724629767e-02 8.842778948836206576e-02 9.845900329273496454e-02 1.040253019759552061e-01 1.053409556860084861e-01 1.029532532324573812e-01 9.754927454174733281e-02 8.984908689751840150e-02 8.054200660531259104e-02 7.024918945196846620e-02 5.950413614547606089e-02 4.874585882030416789e-02 3.832116677534158633e-02 2.849429780555134961e-02 1.946651329206877321e-02 1.143203390813986829e-02 4.970859436071326833e-03 4.515185987025035173e-03 9.066079228629512349e-03 1.346105333944121185e-02 1.718609429980713643e-02 2.022434226128860119e-02
1.884087103445337974e-02 1.498632683683943229e-02 1.035811504886841733e-02 5.145052102673767710e-03 3.637216725601611321e-03 1.031486459573881243e-02 1.874648610323481970e-02 2.824283201945051308e-02 3.864401265053918344e-02 4.978287335420346349e-02 6.143165743979717153e-02 7.328363599595368039e-02 8.494289364393163566e-02 9.591995504684126816e-02 1.056348847147174225e-01 1.134310292124038194e-01 1.186039847177184081e-01 1.204526142466055827e-01 1.183637901698918471e-01 1.119551383533797378e-01 1.013362111189098080e-01 8.765350657514497934e-02 7.430600644471586913e-02 6.864097272958670504e-02 7.846184507450050527e-02 1.020884216434638364e-01 1.318678905488757380e-01 1.611931752053622491e-01 1.848108867679355838e-01 1.981466398418749719e-01 1.972509893854693663e-01 1.791563770449569049e-01 1.425036275752290527e-01 8.880158178956107373e-02 3.444897661761390367e-02 7.905199513070490513e-02 1.598267070723912442e-01 2.349403246786513355e-01 2.908601457529145229e-01 3.161889598411483648e-01 3.031025444462026042e-01 2.533475737947774031e-01 2.005324523356190880e-01 2.466783614709177064e-01 4.153460999357567185e-01 6.381279209861997481e-01 8.731180934291778994e-01 1.090994156583839914e+00 1.266980055021891483e+00 1.381249173453463985e+00 1.420843644159746066e+00 1.381249173453463985e+00 1.266980055021891483e+00 1.090994156583840136e+00 8.731180934291778994e-01 6.381279209861997481e-01 4.153460999357567740e-01 2.466783614709177619e-01 2.005324523356191158e-01 2.533475737947772921e-01 3.031025444462024931e-01 3.161889598411485314e-01 2.908601457529146339e-01 2.349403246786514188e-01 1.598267070723912442e-01 7.905199513070490513e-02 3.444897661761391755e-02 8.880158178956104598e-02 1.425036275752290527e-01 1.791563770449569604e-01 1.972509893854693941e-01 1.981466398418749442e-01 1.848108867679355838e-01 1.611931752053621658e-01 1.318678905488757935e-01 1.020884216434638780e-01 7.846184507450050527e-02 6.864097272958663565e-02 7.430600644471591076e-02 8.765350657514497934e-02 1.013362111189098080e-01 1.119551383533797934e-01 1.183637901698917777e-01 1.204526142466055549e-01 1.186039847177184359e-01 1.134310292124038055e-01 1.056348847147174363e-01 9.591995504684132368e-02 8.494289364393162178e-02 7.328363599595368039e-02 6.143165743979722704e-02 4.978287335420346349e-02 3.864401265053917650e-02 2.824283201945049573e-02 1.874648610323483705e-02 1.031486459573880202e-02 3.637216725601617393e-03 5.145052102673778119e-03 1.035811504886841039e-02 1.498632683683942708e-02 1.884087103445336239e-02
1.644838313150750672e-02 1.177192034098482540e-02 6.377199130828437555e-03 2.915876222312666511e-03 9.062192295105641476e-03 1.758461861082341940e-02 2.725623832373456554e-02 3.791426115454094026e-02 4.941490410480266909e-02 6.156274314986662222e-02 7.409035107203731929e-02 8.664704394558063461e-02 9.879273746697829484e-02 1.099978899000668003e-01 1.196520761422817380e-01 1.270849102399809194e-01 1.316045879872420332e-01 1.325621628561830800e-01 1.294560002784047037e-01 1.221065805771595902e-01 1.109718752958363391e-01 9.776124710322676992e-02 8.652854520042542463e-02 8.420178584852243409e-02 9.615341735281021651e-02 1.200034896845065258e-01 1.491087344060463837e-01 1.772989703784240700e-01 1.994319282957153772e-01 2.110849466326604196e-01 2.086021787152127771e-01 1.894732454680911060e-01 1.530012541412032190e-01 1.018204868176667832e-01 5.206272416837646327e-02 7.558238731729813309e-02 1.452083023745461832e-01 2.116660544568304270e-01 2.594552944336395162e-01 2.780596899156742019e-01 2.620311594916793774e-01 2.192217150950050431e-01 1.986590555769442157e-01 2.849100120729280983e-01 4.626323657272430334e-01 6.807743916712869492e-01 9.067475699723815952e-01 1.114612138916427631e+00 1.281754053619899247e+00 1.389992944071730685e+00 1.427450980563793381e+00 1.389992944071730685e+00 1.281754053619899469e+00 1.114612138916427631e+00 9.067475699723819282e-01 6.807743916712869492e-01 4.626323657272430334e-01 2.849100120729282093e-01 1.986590555769441602e-01 2.192217150950052373e-01 2.620311594916791553e-01 2.780596899156742574e-01 2.594552944336395162e-01 2.116660544568303992e-01 1.452083023745461832e-01 7.558238731729807758e-02 5.206272416837645634e-02 1.018204868176667971e-01 1.530012541412031912e-01 1.894732454680911060e-01 2.086021787152127493e-01 2.110849466326604196e-01 1.994319282957153217e-01 1.772989703784240423e-01 1.491087344060463837e-01 1.200034896845064980e-01 9.615341735281018876e-02 8.420178584852240633e-02 8.652854520042543851e-02 9.776124710322676992e-02 1.109718752958363391e-01 1.221065805771595764e-01 1.294560002784047037e-01 1.325621628561830523e-01 1.316045879872420332e-01 1.270849102399810027e-01 1.196520761422816687e-01 1.099978899000668420e-01 9.879273746697823932e-02 8.664704394558066236e-02 7.409035107203731929e-02 6.156274314986662222e-02 4.941490410480264134e-02 3.791426115454092638e-02 2.725623832373456554e-02 1.758461861082342287e-02 9.062192295105657089e-03 2.915876222312678220e-03 6.377199130828415871e-03 1.177192034098482193e-02 1.644838313150751713e-02
1.321550498218844460e-02 7.886175460598715894e-03 3.352031265918014712e-03 7.828508349028819382e-03 1.612346495086998052e-02 2.571619917396904959e-02 3.636374447075014366e-02 4.792813864033117210e-02 6.023878393882927534e-02 7.306347730782512817e-02 8.609494087122110395e-02 9.894304495991126935e-02 1.111322600069090810e-01 1.221060667150274393e-01 1.312411774767660855e-01 1.378755594090482761e-01 1.413559817501907068e-01 1.411141751558499802e-01 1.367882042179709434e-01 1.284233499272683932e-01 1.168260788784572929e-01 1.041991397724869733e-01 9.500987775158761806e-02 9.555731755179357190e-02 1.093321252225070567e-01 1.332880978665050287e-01 1.613526921406822356e-01 1.878324394052789947e-01 2.079082810951024263e-01 2.175122544264758429e-01 2.134469141159059946e-01 1.937739874176627186e-01 1.584909810519866402e-01 1.111138201404012482e-01 6.665541282973101722e-02 7.543580852669165560e-02 1.305829576099254152e-01 1.862064644224969701e-01 2.249187439118324472e-01 2.373864233181144645e-01 2.212983826918474284e-01 1.921097958150917162e-01 2.067914370693910708e-01 3.158274522915099913e-01 4.909557994028971861e-01 6.962576581335013781e-01 9.057997588959583180e-01 1.097109276998318395e+00 1.250240240093067445e+00 1.349134142071446218e+00 1.383313442494068291e+00 1.349134142071446663e+00 1.250240240093067667e+00 1.097109276998317950e+00 9.057997588959585400e-01 6.962576581335013781e-01 4.909557994028974082e-01 3.158274522915099358e-01 2.067914370693909321e-01 1.921097958150917440e-01 2.212983826918474561e-01 2.373864233181145478e-01 2.249187439118324194e-01 1.862064644224969701e-01 1.305829576099254430e-01 7.543580852669165560e-02 6.665541282973103110e-02 1.111138201404012066e-01 1.584909810519866957e-01 1.937739874176628574e-01 2.134469141159059946e-01 2.175122544264758706e-01 2.079082810951024540e-01 1.878324394052790225e-01 1.613526921406823189e-01 1.332880978665050009e-01 1.093321252225070289e-01 9.555731755179361353e-02 9.500987775158767357e-02 1.041991397724869872e-01 1.168260788784573068e-01 1.284233499272683654e-01 1.367882042179709712e-01 1.411141751558499524e-01 1.413559817501907068e-01 1.378755594090482484e-01 1.312411774767660577e-01 1.221060667150274115e-01 1.111322600069090533e-01 9.894304495991126935e-02 8.609494087122109007e-02 7.306347730782507266e-02 6.023878393882929616e-02 4.792813864033116517e-02 3.636374447075014366e-02 2.571619917396905999e-02 1.612346495086996664e-02 7.828508349028781219e-03 3.352031265917995197e-03 7.886175460598702017e-03 1.321550498218846542e-02
9.576302524394635432e-03 4.831241448152697252e-03 6.950400701402309304e-03 1.457342847921773779e-02 2.383738908290201908e-02 3.424207273885220698e-02 4.562053968522593317e-02 5.781399241960037683e-02 7.061817522138608139e-02 8.376442828363707405e-02 9.690973321664649032e-02 1.096320676751444956e-01 1.214315947912079779e-01 1.317396551839197516e-01 1.399384961293768381e-01 1.453958017135711100e-01 1.475199554456446405e-01 1.458457417733511341e-01 1.401685765889549296e-01 1.307639922892438744e-01 1.187640038445329504e-01 1.067739208439579257e-01 9.946031468180417667e-02 1.023485363065552572e-01 1.173717553118691082e-01 1.409483986875796346e-01 1.674327822443696101e-01 1.916380042321886579e-01 2.092041041862699735e-01 2.165598280547601506e-01 2.110782597270807193e-01 1.914555092093925270e-01 1.583628105743527803e-01 1.159549395164032742e-01 7.775961148209785401e-02 7.804029860191376289e-02 1.179373183501437883e-01 1.615617412067673897e-01 1.911730674323177948e-01 1.990502555134387175e-01 1.867685683834622024e-01 1.769340186084625288e-01 2.203178927192195602e-01 3.364593100541431459e-01 5.000510801114153026e-01 6.858456707657134555e-01 8.730790207601636377e-01 1.042790574917118240e+00 1.178008006791273488e+00 1.265084930525172346e+00 1.295138856429857821e+00 1.265084930525172346e+00 1.178008006791273488e+00 1.042790574917118240e+00 8.730790207601637487e-01 6.858456707657133444e-01 5.000510801114153026e-01 3.364593100541430348e-01 2.203178927192195602e-01 1.769340186084625843e-01 1.867685683834622579e-01 1.990502555134387175e-01 1.911730674323176005e-01 1.615617412067673064e-01 1.179373183501437883e-01 7.804029860191377677e-02 7.775961148209790952e-02 1.159549395164031632e-01 1.583628105743527525e-01 1.914555092093924715e-01 2.110782597270806360e-01 2.165598280547602061e-01 2.092041041862699458e-01 1.916380042321886579e-01 1.674327822443695823e-01 1.409483986875796069e-01 1.173717553118690943e-01 1.023485363065552434e-01 9.946031468180414892e-02 1.067739208439579257e-01 1.187640038445329088e-01 1.307639922892439022e-01 1.401685765889549851e-01 1.458457417733511341e-01 1.475199554456446127e-01 1.453958017135711656e-01 1.399384961293768104e-01 1.317396551839196961e-01 1.214315947912079779e-01 1.096320676751445372e-01 9.690973321664644868e-02 8.376442828363708792e-02 7.061817522138606751e-02 5.781399241960036989e-02 4.562053968522593317e-02 3.424207273885220004e-02 2.383738908290200867e-02 1.457342847921777942e-02 6.950400701402281549e-03 4.831241448152704190e-03 9.576302524394616350e-03
6.860386419610860383e-03 6.895207491657985577e-03 1.321386664862926781e-02 2.185883737194520282e-02 3.180186209922113150e-02 4.278063647523346752e-02 5.462582632897870771e-02 6.714990061946242428e-02 8.011545274670389682e-02 9.322124619791170852e-02 1.060953079356850848e-01 1.182935208158534673e-01 1.293046309000869531e-01 1.385636699489277146e-01 1.454766422426401751e-01 1.494604174067980240e-01 1.500037098742644792e-01 1.467590822964613961e-01 1.396848604628976587e-01 1.292745948601957406e-01 1.169399004731907915e-01 1.055786876275368602e-01 9.986434466324992099e-02 1.044632071621227482e-01 1.200127330918583646e-01 1.425645670242812468e-01 1.668823188330209040e-01 1.883241437279747077e-01 2.030807477491700930e-01 2.081687875102323226e-01 2.015938825687423330e-01 1.827013993117715118e-01 1.527781457834672951e-01 1.163911666613829665e-01 8.536842514445890095e-02 8.220687714983557215e-02 1.088324991914598056e-01 1.406806423850479049e-01 1.622144390427930627e-01 1.679811960340633903e-01 1.636273537377198328e-01 1.742670516229033184e-01 2.338989200791258549e-01 3.455706115146266466e-01 4.911990462011589509e-01 6.527011458295103319e-01 8.136011282673599743e-01 9.584082798044775142e-01 1.073235633015746426e+00 1.146960617107859015e+00 1.172369152012005422e+00 1.146960617107859237e+00 1.073235633015746426e+00 9.584082798044775142e-01 8.136011282673599743e-01 6.527011458295103319e-01 4.911990462011586733e-01 3.455706115146265911e-01 2.338989200791259104e-01 1.742670516229032907e-01 1.636273537377198883e-01 1.679811960340633903e-01 1.622144390427930072e-01 1.406806423850479881e-01 1.088324991914597917e-01 8.220687714983558603e-02 8.536842514445891483e-02 1.163911666613829804e-01 1.527781457834672951e-01 1.827013993117716228e-01 2.015938825687423608e-01 2.081687875102324059e-01 2.030807477491701485e-01 1.883241437279747632e-01 1.668823188330209040e-01 1.425645670242812746e-01 1.200127330918583368e-01 1.044632071621227898e-01 9.986434466324992099e-02 1.055786876275368602e-01 1.169399004731907499e-01 1.292745948601957406e-01 1.396848604628976309e-01 1.467590822964613961e-01 1.500037098742644237e-01 1.494604174067980795e-01 1.454766422426401751e-01 1.385636699489276868e-01 1.293046309000869809e-01 1.182935208158534673e-01 1.060953079356851264e-01 9.322124619791166689e-02 8.011545274670389682e-02 6.714990061946241040e-02 5.462582632897869384e-02 4.278063647523346752e-02 3.180186209922113150e-02 2.185883737194518547e-02 1.321386664862927995e-02 6.895207491657969964e-03 6.860386419610874260e-03
7.894969003861719917e-03 1.236981855765300828e-02 2.003828147465562190e-02 2.929291537899821052e-02 3.967962889779167585e-02 5.098359162011791013e-02 6.301770818626051263e-02 7.556585425057209260e-02 8.836129504972385640e-02 1.010765696467221392e-01 1.133196496207321685e-01 1.246358335858355343e-01 1.345164377293938951e-01 1.424161712383183731e-01 1.477818048438310494e-01 1.500957542436186232e-01 1.489401351057072498e-01 1.440910413109281751e-01 1.356620292284590745e-01 1.243341148002659047e-01 1.117304581769914540e-01 1.009176686458454625e-01 9.641464896267190610e-02 1.020151272879219334e-01 1.173156972682273674e-01 1.381774812827043508e-01 1.598034858091285371e-01 1.781332779085008644e-01 1.899644639882572261e-01 1.929481718773415622e-01 1.857394805102925150e-01 1.683080764965385057e-01 1.424707559867362250e-01 1.129849040531160087e-01 8.979279469451746654e-02 8.678546843449806703e-02 1.040002523343406121e-01 1.260230904379256722e-01 1.416275426377169577e-01 1.482373304137607761e-01 1.540963198073925233e-01 1.799482022538129167e-01 2.436412272628219466e-01 3.432962926371905255e-01 4.668789780887421248e-01 6.012953706360862904e-01 7.337710514676502038e-01 8.521361787100377727e-01 9.455257032407704543e-01 1.005293422976660800e+00 1.025859106408829158e+00 1.005293422976660800e+00 9.455257032407700102e-01 8.521361787100376617e-01 7.337710514676502038e-01 6.012953706360862904e-01 4.668789780887419028e-01 3.432962926371903589e-01 2.436412272628219466e-01 1.799482022538129167e-01 1.540963198073926621e-01 1.482373304137607761e-01 1.416275426377170688e-01 1.260230904379257277e-01 1.040002523343405566e-01 8.678546843449808090e-02 8.979279469451742490e-02 1.129849040531159671e-01 1.424707559867362527e-01 1.683080764965385334e-01 1.857394805102924595e-01 1.929481718773416177e-01 1.899644639882572539e-01 1.781332779085008922e-01 1.598034858091285648e-01 1.381774812827043508e-01 1.173156972682273397e-01 1.020151272879219334e-01 9.641464896267186446e-02 1.009176686458454625e-01 1.117304581769913846e-01 1.243341148002658908e-01 1.356620292284590745e-01 1.440910413109282306e-01 1.489401351057072220e-01 1.500957542436186232e-01 1.477818048438310772e-01 1.424161712383183731e-01 1.345164377293939506e-01 1.246358335858355065e-01 1.133196496207321685e-01 1.010765696467221392e-01 8.836129504972389803e-02 7.556585425057210648e-02 6.301770818626049875e-02 5.098359162011789625e-02 3.967962889779168972e-02 2.929291537899821399e-02 2.003828147465556292e-02 1.236981855765300654e-02 7.894969003861706039e-03
1.231010426057571085e-02 1.863338505098028480e-02 2.695563864731315498e-02 3.656710124700732201e-02 4.716395326770583818e-02 5.853805528823368548e-02 7.048195259507288035e-02 8.275449081145690167e-02 9.506570933577711269e-02 1.070702202939582265e-01 1.183664484413255585e-01 1.285017172688538434e-01 1.369842268454794509e-01 1.433035748446473134e-01 1.469620407173743148e-01 1.475197407828743312e-01 1.446586051449790522e-01 1.382742931153623234e-01 1.286143993751288350e-01 1.164990303369691504e-01 1.036749618198005846e-01 9.324699978887175666e-02 8.946392221571571046e-02 9.531633805458987474e-02 1.096208727291391044e-01 1.282085810251238633e-01 1.467578745756919767e-01 1.618115252564717166e-01 1.707969463312782599e-01 1.720067766998322201e-01 1.647248422397986911e-01 1.494906589930357077e-01 1.285463575230756383e-01 1.066057649558037057e-01 9.153622650636539237e-02 9.096670292745294428e-02 1.030938812792430020e-01 1.187120579633827028e-01 1.313172800063601986e-01 1.409550498230078830e-01 1.555561755260917167e-01 1.883299152136416188e-01 2.474935554984726005e-01 3.308047593104901374e-01 4.303618138538406468e-01 5.367909561649418793e-01 6.405613777184263613e-01 7.325726721185995549e-01 8.047729401000389693e-01 8.508147404129609015e-01 8.666292951372883691e-01 8.508147404129610125e-01 8.047729401000390803e-01 7.325726721185997770e-01 6.405613777184263613e-01 5.367909561649419903e-01 4.303618138538407023e-01 3.308047593104901929e-01 2.474935554984726283e-01 1.883299152136416466e-01 1.555561755260916612e-01 1.409550498230079663e-01 1.313172800063602819e-01 1.187120579633826889e-01 1.030938812792429743e-01 9.096670292745295816e-02 9.153622650636543401e-02 1.066057649558037196e-01 1.285463575230756106e-01 1.494906589930357077e-01 1.647248422397986911e-01 1.720067766998322478e-01 1.707969463312782321e-01 1.618115252564717443e-01 1.467578745756919767e-01 1.282085810251239189e-01 1.096208727291391322e-01 9.531633805458983311e-02 8.946392221571568271e-02 9.324699978887179830e-02 1.036749618198005707e-01 1.164990303369691227e-01 1.286143993751289183e-01 1.382742931153623234e-01 1.446586051449789967e-01 1.475197407828743590e-01 1.469620407173743148e-01 1.433035748446473134e-01 1.369842268454794509e-01 1.285017172688538156e-01 1.183664484413255585e-01 1.070702202939582265e-01 9.506570933577711269e-02 8.275449081145692942e-02 7.048195259507290811e-02 5.853805528823370630e-02 4.716395326770583818e-02 3.656710124700732201e-02 2.695563864731318621e-02 1.863338505098031603e-02 1.231010426057573513e-02
1.785515810513688822e-02 2.500714727171409954e-02 3.366576370574116128e-02 4.340844526625823457e-02 5.398300590362620222e-02 6.517617375990536477e-02 7.676219755068486306e-02 8.848059233131115586e-02 1.000259883182982312e-01 1.110447999060813623e-01 1.211374230357648157e-01 1.298661861258725847e-01 1.367699590533136833e-01 1.413867231639189537e-01 1.432858026865464207e-01 1.421121709139175626e-01 1.376468910035191506e-01 1.298916787405696438e-01 1.191945020742605638e-01 1.064503934297521687e-01 9.342511433980740798e-02 8.313077846708540053e-02 7.948819863175003719e-02 8.484495631747326905e-02 9.750138516186966642e-02 1.133822148126806401e-01 1.286580229314642221e-01 1.404730739682392704e-01 1.468757468976383262e-01 1.467742746390944264e-01 1.400334608761145128e-01 1.276915464497157815e-01 1.122974935777935473e-01 9.825385793141011570e-02 9.117909947634414425e-02 9.428361798643092317e-02 1.049203992039360739e-01 1.178466945708453451e-01 1.301290860309110842e-01 1.431249184484499615e-01 1.624567065266429300e-01 1.951749239991174278e-01 2.449013710610342398e-01 3.099695474620333124e-01 3.853029300928969003e-01 4.644764352630986193e-01 5.407950493205867515e-01 6.078950223882234605e-01 6.602212416673592932e-01 6.934516612282028980e-01 7.048420872603248233e-01 6.934516612282028980e-01 6.602212416673592932e-01 6.078950223882234605e-01 5.407950493205867515e-01 4.644764352630986193e-01 3.853029300928969558e-01 3.099695474620333124e-01 2.449013710610342953e-01 1.951749239991174556e-01 1.624567065266429300e-01 1.431249184484499060e-01 1.301290860309110287e-01 1.178466945708453867e-01 1.049203992039361155e-01 9.428361798643092317e-02 9.117909947634414425e-02 9.825385793141010182e-02 1.122974935777935890e-01 1.276915464497158370e-01 1.400334608761145128e-01 1.467742746390943709e-01 1.468757468976383262e-01 1.404730739682392704e-01 1.286580229314642221e-01 1.133822148126806539e-01 9.750138516186965254e-02 8.484495631747324129e-02 7.948819863175005107e-02 8.313077846708541441e-02 9.342511433980743574e-02 1.064503934297521409e-01 1.191945020742605360e-01 1.298916787405696438e-01 1.376468910035191784e-01 1.421121709139175626e-01 1.432858026865464207e-01 1.413867231639189814e-01 1.367699590533136556e-01 1.298661861258725847e-01 1.211374230357648296e-01 1.110447999060813484e-01 1.000259883182981757e-01 8.848059233131115586e-02 7.676219755068483530e-02 6.517617375990537865e-02 5.398300590362620222e-02 4.340844526625824151e-02 3.366576370574116822e-02 2.500714727171408566e-02 1.785515810513689169e-02
2.361578689274669574e-02 3.116235648365335564e-02 3.992053886006650260e-02 4.957996069265078326e-02 5.990792150905624447e-02 7.068356182071422467e-02 8.166736226439517965e-02 9.258670582617876954e-02 1.031298310896924253e-01 1.129455331916410787e-01 1.216480164091945232e-01 1.288271712454054918e-01 1.340649389917337175e-01 1.369586309941448199e-01 1.371522814162644266e-01 1.343776012556880672e-01 1.285074275409618660e-01 1.196279787865644345e-01 1.081443945276180513e-01 9.495088484072271295e-02 8.171433651550936983e-02 7.122186347972400688e-02 6.706583591536181832e-02 7.121173959791257668e-02 8.170996512530208367e-02 9.464509713795730972e-02 1.066583697338989029e-01 1.154646566417729253e-01 1.196962432997143583e-01 1.188277257848977808e-01 1.132450049767416284e-01 1.044126298592884805e-01 9.504922389153182272e-02 8.891388908041805705e-02 8.928372101401922667e-02 9.651015737528868821e-02 1.080178468723828611e-01 1.209999710978483939e-01 1.344460523085531656e-01 1.496920191709887882e-01 1.698697309395414967e-01 1.982585160148863934e-01 2.363438981235694569e-01 2.830582901097149495e-01 3.353808091027806193e-01 3.893087304853088404e-01 4.405962167232816418e-01 4.852349322215566696e-01 5.197846217827267745e-01 5.416152106594164239e-01 5.490790387876650636e-01 5.416152106594163129e-01 5.197846217827267745e-01 4.852349322215566141e-01 4.405962167232816418e-01 3.893087304853088404e-01 3.353808091027806193e-01 2.830582901097148940e-01 2.363438981235693737e-01 1.982585160148863934e-01 1.698697309395416077e-01 1.496920191709887604e-01 1.344460523085531656e-01 1.209999710978484772e-01 1.080178468723829166e-01 9.651015737528864658e-02 8.928372101401921279e-02 8.891388908041805705e-02 9.504922389153179496e-02 1.044126298592884111e-01 1.132450049767416145e-01 1.188277257848977392e-01 1.196962432997143583e-01 1.154646566417728559e-01 1.066583697338988890e-01 9.464509713795730972e-02 8.170996512530205591e-02 7.121173959791257668e-02 6.706583591536180444e-02 7.122186347972402076e-02 8.171433651550941146e-02 9.495088484072271295e-02 1.081443945276180513e-01 1.196279787865644484e-01 1.285074275409618105e-01 1.343776012556880950e-01 1.371522814162644266e-01 1.369586309941447366e-01 1.340649389917337175e-01 1.288271712454054918e-01 1.216480164091945371e-01 1.129455331916410510e-01 1.031298310896923975e-01 9.258670582617879730e-02 8.166736226439517965e-02 7.068356182071421079e-02 5.990792150905624447e-02 4.957996069265078326e-02 3.992053886006652341e-02 3.116235648365336605e-02 2.361578689274669574e-02
2.919352087197634935e-02 3.686083690389525130e-02 4.551137193601776515e-02 5.488572364727746511e-02 6.475903277219802190e-02 7.490460126490325332e-02 8.507521769485903995e-02 9.499432367688558088e-02 1.043534381490296703e-01 1.128145207425549079e-01 1.200170056417550479e-01 1.255896942161060514e-01 1.291678596798747358e-01 1.304159453793130308e-01 1.290562603806027497e-01 1.249043006930075222e-01 1.179122011717562840e-01 1.082243950540855704e-01 9.625623574714183006e-02 8.282187309160937705e-02 6.936312521521557917e-02 5.829115610930295927e-02 5.288948132583697753e-02 5.513036720088704268e-02 6.312150696290011465e-02 7.308740398334317989e-02 8.205426469707419179e-02 8.824228867089796424e-02 9.080886309078853302e-02 8.973770828532014188e-02 8.588716199732746026e-02 8.109088712682679945e-02 7.804737500893044189e-02 7.944267581413774759e-02 8.632852839617277674e-02 9.756150666280008488e-02 1.111231208538796394e-01 1.255403076956099762e-01 1.404334373570665095e-01 1.564591016233226606e-01 1.748789969237463382e-01 1.968808310703777376e-01 2.229273715559142721e-01 2.524574509957500101e-01 2.840121367483487980e-01 3.155930380922336576e-01 3.450357870697359775e-01 3.702978843215297133e-01 3.896505948244239903e-01 4.017963157451043821e-01 4.059348799284077658e-01 4.017963157451044376e-01 3.896505948244238238e-01 3.702978843215295468e-01 3.450357870697359775e-01 3.155930380922336576e-01 2.840121367483487980e-01 2.524574509957498991e-01 2.229273715559142999e-01 1.968808310703776543e-01 1.748789969237463382e-01 1.564591016233226328e-01 1.404334373570666206e-01 1.255403076956100039e-01 1.111231208538797227e-01 9.756150666280011263e-02 8.632852839617277674e-02 7.944267581413769208e-02 7.804737500893044189e-02 8.109088712682682720e-02 8.588716199732739087e-02 8.973770828532014188e-02 9.080886309078856078e-02 8.824228867089797812e-02 8.205426469707423343e-02 7.308740398334315214e-02 6.312150696290011465e-02 5.513036720088703574e-02 5.288948132583698447e-02 5.829115610930298008e-02 6.936312521521559304e-02 8.282187309160940480e-02 9.625623574714178843e-02 1.082243950540855981e-01 1.179122011717562701e-01 1.249043006930075084e-01 1.290562603806026942e-01 1.304159453793130308e-01 1.291678596798747081e-01 1.255896942161060514e-01 1.200170056417550479e-01 1.128145207425549218e-01 1.043534381490296703e-01 9.499432367688558088e-02 8.507521769485908159e-02 7.490460126490325332e-02 6.475903277219802190e-02 5.488572364727747205e-02 4.551137193601775127e-02 3.686083690389522355e-02 2.919352087197633894e-02
3.434009570258191035e-02 4.191356733626955960e-02 5.026950566985175645e-02 5.917484288649861590e-02 6.840929572054967045e-02 7.774436286468260071e-02 8.693217292710933575e-02 9.570090433788211448e-02 1.037550977914160066e-01 1.107801969809554393e-01 1.164511555469812110e-01 1.204451337900466351e-01 1.224583030102330827e-01 1.222266580475817044e-01 1.195505893541552178e-01 1.143229189055386258e-01 1.065604480223920209e-01 9.644048521955816966e-02 8.434805134265478677e-02 7.095093863691011304e-02 5.734788796023191498e-02 4.537171132882238805e-02 3.788538001215024237e-02 3.741013327619070045e-02 4.267523829279772085e-02 4.988209405908972105e-02 5.621502870851784184e-02 6.028621256368865700e-02 6.170970285651960346e-02 6.094457104171072809e-02 5.933306636765856706e-02 5.904452781890017626e-02 6.239488434557580870e-02 7.049106612092792545e-02 8.267397717154172099e-02 9.742496226566262074e-02 1.133437044642494201e-01 1.294999275470185285e-01 1.454263843768797138e-01 1.609939230749535821e-01 1.762524899068061701e-01 1.912780851111359204e-01 2.060599549044961343e-01 2.204482656696831189e-01 2.341583166092350288e-01 2.468089984126013992e-01 2.579713642588897238e-01 2.672139136718649777e-01 2.741428353857613964e-01 2.784397437775614215e-01 2.798962686777823894e-01 2.784397437775614215e-01 2.741428353857614519e-01 2.672139136718649222e-01 2.579713642588897793e-01 2.468089984126013436e-01 2.341583166092350010e-01 2.204482656696830079e-01 2.060599549044960510e-01 1.912780851111358371e-01 1.762524899068062256e-01 1.609939230749535821e-01 1.454263843768797970e-01 1.294999275470184452e-01 1.133437044642494479e-01 9.742496226566257911e-02 8.267397717154169323e-02 7.049106612092785606e-02 6.239488434557582258e-02 5.904452781890016239e-02 5.933306636765856013e-02 6.094457104171070033e-02 6.170970285651963816e-02 6.028621256368862230e-02 5.621502870851786959e-02 4.988209405908972105e-02 4.267523829279772085e-02 3.741013327619070739e-02 3.788538001215022849e-02 4.537171132882238112e-02 5.734788796023192192e-02 7.095093863691011304e-02 8.434805134265478677e-02 9.644048521955819742e-02 1.065604480223920209e-01 1.143229189055386674e-01 1.195505893541552317e-01 1.222266580475817460e-01 1.224583030102330827e-01 1.204451337900466212e-01 1.164511555469812110e-01 1.107801969809554532e-01 1.037550977914160344e-01 9.570090433788208673e-02 8.693217292710937738e-02 7.774436286468261459e-02 6.840929572054967045e-02 5.917484288649861590e-02 5.026950566985175645e-02 4.191356733626953185e-02 3.434009570258191035e-02
3.887459983184921031e-02 4.617234324245225729e-02 5.406750723312214041e-02 6.234334288918670641e-02 7.078498837716282188e-02 7.916747672450206996e-02 8.724975063837507594e-02 9.477336493077097301e-02 1.014650945018538697e-01 1.070430780183372899e-01 1.112263169814493996e-01 1.137473608889455340e-01 1.143678892098215771e-01 1.128966886805429365e-01 1.092092619136036113e-01 1.032680544851533599e-01 9.514217264256748241e-02 8.502574333001826357e-02 7.325540195290113077e-02 6.033173470717309583e-02 4.696349866510746845e-02 3.420116537370655047e-02 2.386317197839591189e-02 1.912775601003754294e-02 2.132502085377132456e-02 2.634421626124314186e-02 3.070148192714405866e-02 3.318476373326854911e-02 3.382876471180621542e-02 3.367184650677807617e-02 3.478739321198738577e-02 3.956598045157637411e-02 4.902956745957576246e-02 6.246092330463572095e-02 7.855699123236178916e-02 9.612080669849983050e-02 1.141389615435396548e-01 1.317126757894120370e-01 1.480089059229008075e-01 1.622592486281397017e-01 1.738058742384850364e-01 1.821822061229992351e-01 1.872044646819746583e-01 1.890410972978428805e-01 1.882249412463124494e-01 1.855818346125424345e-01 1.820736932822828447e-01 1.785944530423726750e-01 1.757979551522500239e-01 1.740391532152899823e-01 1.734453202306043829e-01 1.740391532152899545e-01 1.757979551522501349e-01 1.785944530423726195e-01 1.820736932822828447e-01 1.855818346125424345e-01 1.882249412463124771e-01 1.890410972978428805e-01 1.872044646819745750e-01 1.821822061229992906e-01 1.738058742384850364e-01 1.622592486281397017e-01 1.480089059229008075e-01 1.317126757894119538e-01 1.141389615435397104e-01 9.612080669849984438e-02 7.855699123236178916e-02 6.246092330463574177e-02 4.902956745957575552e-02 3.956598045157638799e-02 3.478739321198746209e-02 3.367184650677802066e-02 3.382876471180627787e-02 3.318476373326857687e-02 3.070148192714399968e-02 2.634421626124313492e-02 2.132502085377131762e-02 1.912775601003753601e-02 2.386317197839595353e-02 3.420116537370657822e-02 4.696349866510748233e-02 6.033173470717310277e-02 7.325540195290113077e-02 8.502574333001827744e-02 9.514217264256748241e-02 1.032680544851533322e-01 1.092092619136036391e-01 1.128966886805429642e-01 1.143678892098215771e-01 1.137473608889455340e-01 1.112263169814493996e-01 1.070430780183372899e-01 1.014650945018538558e-01 9.477336493077097301e-02 8.724975063837507594e-02 7.916747672450204221e-02 7.078498837716280800e-02 6.234334288918670641e-02 5.406750723312214735e-02 4.617234324245228505e-02 3.887459983184920337e-02
4.266163552023383848e-02 4.952781347438324488e-02 5.681980619961519291e-02 6.433402292944824519e-02 7.186406058202553238e-02 7.919445033540042922e-02 8.609836399695432185e-02 9.233880229141448737e-02 9.767288697278501963e-02 1.018589905868345080e-01 1.046664531151919181e-01 1.058875493514863791e-01 1.053512027417058128e-01 1.029377138581861750e-01 9.859351280182561406e-02 9.234469006230147659e-02 8.430785386214822985e-02 7.469675572741286962e-02 6.382317563932658755e-02 5.209081515256478584e-02 3.998144731560984017e-02 2.803332769600090646e-02 1.681292669522057789e-02 6.883894351846667030e-03 1.322863297712659940e-03 7.167510186060813658e-03 1.051804905695259348e-02 1.124890583443823554e-02 9.841917522732701248e-03 8.909907809781727681e-03 1.383241194322717277e-02 2.447621006817590761e-02 3.870242785513105382e-02 5.549985630838477624e-02 7.410668729987622549e-02 9.368533642951322460e-02 1.132426116183117559e-01 1.316371254658598722e-01 1.476455542691049727e-01 1.600776853840088221e-01 1.679257461420356756e-01 1.705256011117131931e-01 1.677016709971437813e-01 1.598658883329295288e-01 1.480435654934972589e-01 1.338034035985977976e-01 1.190715806033331714e-01 1.058153865512582448e-01 9.562772351410815663e-02 8.939015969295788233e-02 8.731750552543394994e-02 8.939015969295789621e-02 9.562772351410814275e-02 1.058153865512582725e-01 1.190715806033331714e-01 1.338034035985977976e-01 1.480435654934972867e-01 1.598658883329295288e-01 1.677016709971437258e-01 1.705256011117131376e-01 1.679257461420356756e-01 1.600776853840088498e-01 1.476455542691049727e-01 1.316371254658598722e-01 1.132426116183117559e-01 9.368533642951326623e-02 7.410668729987615611e-02 5.549985630838472767e-02 3.870242785513106076e-02 2.447621006817595618e-02 1.383241194322717624e-02 8.909907809781679108e-03 9.841917522732704718e-03 1.124890583443823727e-02 1.051804905695257614e-02 7.167510186060850087e-03 1.322863297712639124e-03 6.883894351846681775e-03 1.681292669522056402e-02 2.803332769600089258e-02 3.998144731560982629e-02 5.209081515256478584e-02 6.382317563932657367e-02 7.469675572741285574e-02 8.430785386214824373e-02 9.234469006230144883e-02 9.859351280182561406e-02 1.029377138581861750e-01 1.053512027417057850e-01 1.058875493514863791e-01 1.046664531151919320e-01 1.018589905868345358e-01 9.767288697278500575e-02 9.233880229141448737e-02 8.609836399695433573e-02 7.919445033540041534e-02 7.186406058202553238e-02 6.433402292944825906e-02 5.681980619961517903e-02 4.952781347438325876e-02 4.266163552023386624e-02
4.560424027977608846e-02 5.190848989779590222e-02 5.848196151646391228e-02 6.513458636490097875e-02 7.167256422108907177e-02 7.789595441566905809e-02 8.359902491675466618e-02 8.857321892801987839e-02 9.261252121045793206e-02 9.552097541832361982e-02 9.712203887162511318e-02 9.726935204977182892e-02 9.585836232662671430e-02 9.283810563478177291e-02 8.822236274868797135e-02 8.209944073862526781e-02 7.464010184044975182e-02 6.610387757455124524e-02 5.684555167495087408e-02 4.732664056154019250e-02 3.814157642309786572e-02 3.006783057716035795e-02 2.408759862708499677e-02 2.105817399470204243e-02 2.074638802339071053e-02 2.161350093229090844e-02 2.201804231383705859e-02 2.089521927628375936e-02 1.774740910434147861e-02 1.292295038576606742e-02 1.028266755737036915e-02 1.764147850484991398e-02 3.184347218529492984e-02 4.953641225272344822e-02 6.937224789545094750e-02 9.016782895078859217e-02 1.105879852984932438e-01 1.291521642216294508e-01 1.443404907293985018e-01 1.547494501974472358e-01 1.592690064970519459e-01 1.572533359851884804e-01 1.486566175027060344e-01 1.341080098667219445e-01 1.149072309090736488e-01 9.293378903473870078e-02 7.047761407598300554e-02 5.001239295279646252e-02 3.392109771227198867e-02 2.404096645805593735e-02 2.086212866056122439e-02 2.404096645805587490e-02 3.392109771227192622e-02 5.001239295279657354e-02 7.047761407598297778e-02 9.293378903473871466e-02 1.149072309090737737e-01 1.341080098667219167e-01 1.486566175027060344e-01 1.572533359851885082e-01 1.592690064970519737e-01 1.547494501974472636e-01 1.443404907293985295e-01 1.291521642216294785e-01 1.105879852984932021e-01 9.016782895078857829e-02 6.937224789545089199e-02 4.953641225272346904e-02 3.184347218529486739e-02 1.764147850484991398e-02 1.028266755737038650e-02 1.292295038576608303e-02 1.774740910434146474e-02 2.089521927628376630e-02 2.201804231383701696e-02 2.161350093229090150e-02 2.074638802339074869e-02 2.105817399470202855e-02 2.408759862708499330e-02 3.006783057716031285e-02 3.814157642309785878e-02 4.732664056154018556e-02 5.684555167495090183e-02 6.610387757455123137e-02 7.464010184044973795e-02 8.209944073862528169e-02 8.822236274868798522e-02 9.283810563478177291e-02 9.585836232662671430e-02 9.726935204977185667e-02 9.712203887162511318e-02 9.552097541832361982e-02 9.261252121045793206e-02 8.857321892801987839e-02 8.359902491675463843e-02 7.789595441566905809e-02 7.167256422108908565e-02 6.513458636490096487e-02 5.848196151646394003e-02 5.190848989779589528e-02 4.560424027977609540e-02
4.764078280798589998e-02 5.327943260849028057e-02 5.904874348478922341e-02 6.477434906928922209e-02 7.027955965427853946e-02 7.538556217341478571e-02 7.991358670230204464e-02 8.368900758564726261e-02 8.654721313165783525e-02 8.834099749469277729e-02 8.894915595342285652e-02 8.828590136646616293e-02 8.631069222964102283e-02 8.303811908605245040e-02 7.854770363769286723e-02 7.299390231477438651e-02 6.661730308851870896e-02 5.975867456869553285e-02 5.287657423927229899e-02 4.656088815062831010e-02 4.150565783868365860e-02 3.835467392267008502e-02 3.737164526170799056e-02 3.816952103720557682e-02 3.984510281328354497e-02 4.136360449252245164e-02 4.181305324354914199e-02 4.048412648081269744e-02 3.692034612766502411e-02 3.109965220725438573e-02 2.415013573019487644e-02 2.078149119635447351e-02 2.823547447205985300e-02 4.435021152755141971e-02 6.435445475763608425e-02 8.563475703210127188e-02 1.062510853906437625e-01 1.244032837489314203e-01 1.384069311367796262e-01 1.468155676628112583e-01 1.485822919752693982e-01 1.432130733479153317e-01 1.308802535854502735e-01 1.124747425725374228e-01 8.959009986897478739e-02 6.446537937810116470e-02 4.004588897299032890e-02 2.116360956254242573e-02 1.779731597468011892e-02 2.457583789990206574e-02 2.776311802702352213e-02 2.457583789990210044e-02 1.779731597468007381e-02 2.116360956254242920e-02 4.004588897299029421e-02 6.446537937810116470e-02 8.959009986897481514e-02 1.124747425725373673e-01 1.308802535854502735e-01 1.432130733479152762e-01 1.485822919752694538e-01 1.468155676628112027e-01 1.384069311367795985e-01 1.244032837489314203e-01 1.062510853906437486e-01 8.563475703210128576e-02 6.435445475763611201e-02 4.435021152755142665e-02 2.823547447205984606e-02 2.078149119635442493e-02 2.415013573019487644e-02 3.109965220725441001e-02 3.692034612766496166e-02 4.048412648081268356e-02 4.181305324354913505e-02 4.136360449252243776e-02 3.984510281328352416e-02 3.816952103720557682e-02 3.737164526170797668e-02 3.835467392267007808e-02 4.150565783868365166e-02 4.656088815062832398e-02 5.287657423927228512e-02 5.975867456869552591e-02 6.661730308851870896e-02 7.299390231477442814e-02 7.854770363769285335e-02 8.303811908605247816e-02 8.631069222964102283e-02 8.828590136646619069e-02 8.894915595342284265e-02 8.834099749469277729e-02 8.654721313165782137e-02 8.368900758564727649e-02 7.991358670230203076e-02 7.538556217341478571e-02 7.027955965427853946e-02 6.477434906928922209e-02 5.904874348478922341e-02 5.327943260849027363e-02 4.764078280798587917e-02
4.874283017210427615e-02 5.364029685328844388e-02 5.855118344885922727e-02 6.331979292457971809e-02 6.779084501173363031e-02 7.181138768851279275e-02 7.523409165494462925e-02 7.792191245155788426e-02 7.975397769506935297e-02 8.063249062651807464e-02 8.049041953867523691e-02 7.929977982676307546e-02 7.708044147309953131e-02 7.390963576660321277e-02 6.993265859789696282e-02 6.537542169987399510e-02 6.055858692022944578e-02 5.590862385607377194e-02 5.194899558331370765e-02 4.923496018990798639e-02 4.819603183501938726e-02 4.892928656437251639e-02 5.109943216186495218e-02 5.403792182764701607e-02 5.693221442773822166e-02 5.896594410383387830e-02 5.938922270818111637e-02 5.756503199208563848e-02 5.303862542870683289e-02 4.568691037168971097e-02 3.612906219380011136e-02 2.718302500514336445e-02 2.687498441145420511e-02 3.965723592446494805e-02 5.903479997450171435e-02 8.017650274708693070e-02 1.004099267549496965e-01 1.176986930038843721e-01 1.303221662125145508e-01 1.369158138896997001e-01 1.365981064628000174e-01 1.291017737402148924e-01 1.148789394020819088e-01 9.518405912678573610e-02 7.221678878616423491e-02 4.970035448010006601e-02 3.497046950102150609e-02 3.675164534554575119e-02 4.784829518696936956e-02 5.728430905500251497e-02 6.077654400380768512e-02 5.728430905500247333e-02 4.784829518696928630e-02 3.675164534554579282e-02 3.497046950102147139e-02 4.970035448010004520e-02 7.221678878616423491e-02 9.518405912678569447e-02 1.148789394020818394e-01 1.291017737402148091e-01 1.365981064627999897e-01 1.369158138896996724e-01 1.303221662125144953e-01 1.176986930038843582e-01 1.004099267549497104e-01 8.017650274708687519e-02 5.903479997450168659e-02 3.965723592446502438e-02 2.687498441145418082e-02 2.718302500514336445e-02 3.612906219380014605e-02 4.568691037168974567e-02 5.303862542870683289e-02 5.756503199208568011e-02 5.938922270818113025e-02 5.896594410383388524e-02 5.693221442773822166e-02 5.403792182764702995e-02 5.109943216186502851e-02 4.892928656437246782e-02 4.819603183501937338e-02 4.923496018990798639e-02 5.194899558331375622e-02 5.590862385607377194e-02 6.055858692022944578e-02 6.537542169987398122e-02 6.993265859789699057e-02 7.390963576660319889e-02 7.708044147309953131e-02 7.929977982676307546e-02 8.049041953867527854e-02 8.063249062651807464e-02 7.975397769506931134e-02 7.792191245155787038e-02 7.523409165494467088e-02 7.181138768851279275e-02 6.779084501173364419e-02 6.331979292457971809e-02 5.855118344885922033e-02 5.364029685328843694e-02 4.874283017210427615e-02
4.891301719631842293e-02 5.302268077171672089e-02 5.705273049561348370e-02 6.086919046859041310e-02 6.434182297090003388e-02 6.734704585650107267e-02 6.977177072964074744e-02 7.151814542707736477e-02 7.250910445134904625e-02 7.269462354860643793e-02 7.205864019985201707e-02 7.062674735656394864e-02 6.847497225901541529e-02 6.574008526617471093e-02 6.263151826493736085e-02 5.944304015531527013e-02 5.655690099546580724e-02 5.442301025623489524e-02 5.348768374605815390e-02 5.406441077770970244e-02 5.619826168839536784e-02 5.961505490481442543e-02 6.378363348510104891e-02 6.802588946236318157e-02 7.160669525321619600e-02 7.379130264221611668e-02 7.388996532568424536e-02 7.131068528121932426e-02 6.563623390818873471e-02 5.675292418144845669e-02 4.513601692911500124e-02 3.279462681963941917e-02 2.649195747514515933e-02 3.518380210586870976e-02 5.339907030054662218e-02 7.391375812208450524e-02 9.331564115185540798e-02 1.094406838137120946e-01 1.206375678446629518e-01 1.257051197457443037e-01 1.239803945923218936e-01 1.154530058250269053e-01 1.008844763562289498e-01 8.198984272768192194e-02 6.193005645260980102e-02 4.668330267554064716e-02 4.465828705032447860e-02 5.501899922824395744e-02 6.807658694038183633e-02 7.764240804014020669e-02 8.107854700875072318e-02 7.764240804014016506e-02 6.807658694038185021e-02 5.501899922824390887e-02 4.465828705032442308e-02 4.668330267554064716e-02 6.193005645260975939e-02 8.198984272768190806e-02 1.008844763562290192e-01 1.154530058250269053e-01 1.239803945923218242e-01 1.257051197457443037e-01 1.206375678446629240e-01 1.094406838137121640e-01 9.331564115185533859e-02 7.391375812208443585e-02 5.339907030054662218e-02 3.518380210586867507e-02 2.649195747514516974e-02 3.279462681963944692e-02 4.513601692911504287e-02 5.675292418144842199e-02 6.563623390818876246e-02 7.131068528121940753e-02 7.388996532568427311e-02 7.379130264221613056e-02 7.160669525321619600e-02 6.802588946236318157e-02 6.378363348510100728e-02 5.961505490481443237e-02 5.619826168839536784e-02 5.406441077770970938e-02 5.348768374605818859e-02 5.442301025623486055e-02 5.655690099546580030e-02 5.944304015531526320e-02 6.263151826493738861e-02 6.574008526617472481e-02 6.847497225901540141e-02 7.062674735656393477e-02 7.205864019985200319e-02 7.269462354860643793e-02 7.250910445134903237e-02 7.151814542707736477e-02 6.977177072964074744e-02 6.734704585650107267e-02 6.434182297090002001e-02 6.086919046859038535e-02 5.705273049561348370e-02 5.302268077171673477e-02 4.891301719631841599e-02
4.818255692500680171e-02 5.148678028746187657e-02 5.464464140074489634e-02 5.754651385308516554e-02 6.008981524666176521e-02 6.218235336690598747e-02 6.374622690999438845e-02 6.472228973067491176e-02 6.507518199735230768e-02 6.479900593989258717e-02 6.392386733786849240e-02 6.252366013245817811e-02 6.072545108565399752e-02 5.872013627943954012e-02 5.677171166273015795e-02 5.521730702620124276e-02 5.444281791680221499e-02 5.481755622425395214e-02 5.659145098054072648e-02 5.979808788862622793e-02 6.421993253638386134e-02 6.942594265933241249e-02 7.484082556883756010e-02 7.980689062643187004e-02 8.363003323860752902e-02 8.561992775237749209e-02 8.513585208686903771e-02 8.164511455235680393e-02 7.479934031769305824e-02 6.454326216890465817e-02 5.132240305803727198e-02 3.672599976703644353e-02 2.616475458738372339e-02 3.071212962099868077e-02 4.745490798890918127e-02 6.700258925254314046e-02 8.527190286218598592e-02 1.000805807565625094e-01 1.099233698762552142e-01 1.138066380513920312e-01 1.113019967486532369e-01 1.026512208338792864e-01 8.891565722623641366e-02 7.228148274234921788e-02 5.681493706931658311e-02 4.923259502937381987e-02 5.412155276517814639e-02 6.658054241334517009e-02 7.940607795920044676e-02 8.841107448706955751e-02 9.161062610724092503e-02 8.841107448706950200e-02 7.940607795920048839e-02 6.658054241334522561e-02 5.412155276517809782e-02 4.923259502937382681e-02 5.681493706931656229e-02 7.228148274234916237e-02 8.891565722623645529e-02 1.026512208338793142e-01 1.113019967486532369e-01 1.138066380513920728e-01 1.099233698762552280e-01 1.000805807565625094e-01 8.527190286218597204e-02 6.700258925254312659e-02 4.745490798890921597e-02 3.071212962099863220e-02 2.616475458738374768e-02 3.672599976703644353e-02 5.132240305803720953e-02 6.454326216890465817e-02 7.479934031769307212e-02 8.164511455235680393e-02 8.513585208686900996e-02 8.561992775237753373e-02 8.363003323860754290e-02 7.980689062643185616e-02 7.484082556883751847e-02 6.942594265933237085e-02 6.421993253638380583e-02 5.979808788862627650e-02 5.659145098054076811e-02 5.481755622425394520e-02 5.444281791680218724e-02 5.521730702620124276e-02 5.677171166273014408e-02 5.872013627943955399e-02 6.072545108565400446e-02 6.252366013245816423e-02 6.392386733786850628e-02 6.479900593989260105e-02 6.507518199735232156e-02 6.472228973067491176e-02 6.374622690999440233e-02 6.218235336690600135e-02 6.008981524666175134e-02 5.754651385308516554e-02 5.464464140074489634e-02 5.148678028746187657e-02 4.818255692500680865e-02
4.660824276983569631e-02 4.911739041991606408e-02 5.144074197729879561e-02 5.349485866718352300e-02 5.520615472822688191e-02 5.651420033924949710e-02 5.737531850565283364e-02 5.776656437416868156e-02 5.769025596709093096e-02 5.717936588282049315e-02 5.630420838271821965e-02 5.518075022171652771e-02 5.398005181081001053e-02 5.293598271438594571e-02 5.234377580955233006e-02 5.253677833472303327e-02 5.383018357735621512e-02 5.643841440793721104e-02 6.040020375112602896e-02 6.554937968182895924e-02 7.153628992942590026e-02 7.787312441690000253e-02 8.397795738585615843e-02 8.921120598192283646e-02 9.291023523091342107e-02 9.442920734813331496e-02 9.318810639904487325e-02 8.873185057711088786e-02 8.080005178931846943e-02 6.941493461062832326e-02 5.502994270893710183e-02 3.896539109778539983e-02 2.544940938052784110e-02 2.609703916921943256e-02 4.124490660436534034e-02 5.963881079320126205e-02 7.662095543764819994e-02 9.008998855578066733e-02 9.873612502169633320e-02 1.017881791086202858e-01 9.904175696108245830e-02 9.096091053121427294e-02 7.885806755484288388e-02 6.527525563772565431e-02 5.464101007326529341e-02 5.255700993464560572e-02 6.020867159169429605e-02 7.253031556631892030e-02 8.430939206801131569e-02 9.242555535584749682e-02 9.529404023381873867e-02 9.242555535584749682e-02 8.430939206801123242e-02 7.253031556631890642e-02 6.020867159169427524e-02 5.255700993464554327e-02 5.464101007326521708e-02 6.527525563772557105e-02 7.885806755484284225e-02 9.096091053121431458e-02 9.904175696108248605e-02 1.017881791086202997e-01 9.873612502169634708e-02 9.008998855578059795e-02 7.662095543764822769e-02 5.963881079320126205e-02 4.124490660436535422e-02 2.609703916921942563e-02 2.544940938052784110e-02 3.896539109778540677e-02 5.502994270893715734e-02 6.941493461062833714e-02 8.080005178931846943e-02 8.873185057711084622e-02 9.318810639904488713e-02 9.442920734813330108e-02 9.291023523091343495e-02 8.921120598192283646e-02 8.397795738585613068e-02 7.787312441690000253e-02 7.153628992942591414e-02 6.554937968182895924e-02 6.040020375112599427e-02 5.643841440793721104e-02 5.383018357735622206e-02 5.253677833472303327e-02 5.234377580955230230e-02 5.293598271438593877e-02 5.398005181080998971e-02 5.518075022171656241e-02 5.630420838271821271e-02 5.717936588282048621e-02 5.769025596709090320e-02 5.776656437416867462e-02 5.737531850565282671e-02 5.651420033924949710e-02 5.520615472822688191e-02 5.349485866718350913e-02 5.144074197729880948e-02 4.911739041991605020e-02 4.660824276983568937e-02
4.426889558879520264e-02 4.601933407566019540e-02 4.757173619495012190e-02 4.886965347652832969e-02 4.986841899810189743e-02 5.053803561449064785e-02 5.086623541887234229e-02 5.086194864666029880e-02 5.055957108846069470e-02 5.002454087788596460e-02 4.936060779175224095e-02 4.871834251090563506e-02 4.830219652563170346e-02 4.836942029788159070e-02 4.921018775768055270e-02 5.110051777371126674e-02 5.423458430107575001e-02 5.866317125999385290e-02 6.426630777214326073e-02 7.076383102556871307e-02 7.774550470718569195e-02 8.470297604195774210e-02 9.105848723571531578e-02 9.619381351915060052e-02 9.948425203117000626e-02 1.003403165507244510e-01 9.825715649641719729e-02 9.286992807460157928e-02 8.401336381738076786e-02 7.178854095173070604e-02 5.666272442880615490e-02 3.974854265478376669e-02 2.424124923902920906e-02 2.126382930571281762e-02 3.485904560128599838e-02 5.206403858457250844e-02 6.773595404295518208e-02 7.994398300376201472e-02 8.760125577877267422e-02 9.015310279094755630e-02 8.759203435797333070e-02 8.055991809535756332e-02 7.054397031755055281e-02 6.023832577589472576e-02 5.379391562160093510e-02 5.505129646992634046e-02 6.345039419521751600e-02 7.479768851428984788e-02 8.524344089172049277e-02 9.236676827716319704e-02 9.487686880881153473e-02 9.236676827716326643e-02 8.524344089172049277e-02 7.479768851428975074e-02 6.345039419521750212e-02 5.505129646992627801e-02 5.379391562160088652e-02 6.023832577589472576e-02 7.054397031755056668e-02 8.055991809535756332e-02 8.759203435797334458e-02 9.015310279094755630e-02 8.760125577877272973e-02 7.994398300376193145e-02 6.773595404295523759e-02 5.206403858457238354e-02 3.485904560128606083e-02 2.126382930571283497e-02 2.424124923902922293e-02 3.974854265478375975e-02 5.666272442880615490e-02 7.178854095173073380e-02 8.401336381738079562e-02 9.286992807460157928e-02 9.825715649641719729e-02 1.003403165507244232e-01 9.948425203117000626e-02 9.619381351915064216e-02 9.105848723571531578e-02 8.470297604195774210e-02 7.774550470718566419e-02 7.076383102556871307e-02 6.426630777214324686e-02 5.866317125999385984e-02 5.423458430107578471e-02 5.110051777371126674e-02 4.921018775768052494e-02 4.836942029788161845e-02 4.830219652563173122e-02 4.871834251090564200e-02 4.936060779175222013e-02 5.002454087788596460e-02 5.055957108846069470e-02 5.086194864666028492e-02 5.086623541887234229e-02 5.053803561449064091e-02 4.986841899810189743e-02 4.886965347652835051e-02 4.757173619495012884e-02 4.601933407566019540e-02 4.426889558879520264e-02
4.126128726108135164e-02 4.231245649413829801e-02 4.317929583767906448e-02 4.383197932323112250e-02 4.425320888922596591e-02 4.444042052700583612e-02 4.440822956474189953e-02 4.419157898790560673e-02 4.385020654463087780e-02 4.347494981508451262e-02 4.319563095607435038e-02 4.318819548064800617e-02 4.367519074302087662e-02 4.491029489909519057e-02 4.713968609863310871e-02 5.054552564475162796e-02 5.519296613100528603e-02 6.100317298350737411e-02 6.775637100711021099e-02 7.511182179403352865e-02 8.263130167330290377e-02 8.980164937127126101e-02 9.605852084999561002e-02 1.008148441625478231e-01 1.034959980845419070e-01 1.035816513963811886e-01 1.006524291286158557e-01 9.443846279229148322e-02 8.486692560806927133e-02 7.210859089570317848e-02 5.663707618709636765e-02 3.938574240415330940e-02 2.263886607087228081e-02 1.619892731047018267e-02 2.845486447658408802e-02 4.457776562871471754e-02 5.902005389317302453e-02 7.011304866240120059e-02 7.700491343892794383e-02 7.933858420572359460e-02 7.726892854127705157e-02 7.156760787366256427e-02 6.381291421695195476e-02 5.664049428838611316e-02 5.352109598797332585e-02 5.673618297863483595e-02 6.507189125360812731e-02 7.526320807338557350e-02 8.441285303504734994e-02 9.060728300217789355e-02 9.278551006793381295e-02 9.060728300217786579e-02 8.441285303504737769e-02 7.526320807338557350e-02 6.507189125360811344e-02 5.673618297863486371e-02 5.352109598797329809e-02 5.664049428838607153e-02 6.381291421695199639e-02 7.156760787366253651e-02 7.726892854127695442e-02 7.933858420572359460e-02 7.700491343892798546e-02 7.011304866240115896e-02 5.902005389317304535e-02 4.457776562871471060e-02 2.845486447658404985e-02 1.619892731047021736e-02 2.263886607087228081e-02 3.938574240415328165e-02 5.663707618709636071e-02 7.210859089570315072e-02 8.486692560806928520e-02 9.443846279229149709e-02 1.006524291286158695e-01 1.035816513963811331e-01 1.034959980845419625e-01 1.008148441625477953e-01 9.605852084999565166e-02 8.980164937127126101e-02 8.263130167330291764e-02 7.511182179403357029e-02 6.775637100711021099e-02 6.100317298350734635e-02 5.519296613100531379e-02 5.054552564475160714e-02 4.713968609863311565e-02 4.491029489909520445e-02 4.367519074302086968e-02 4.318819548064802699e-02 4.319563095607433650e-02 4.347494981508451956e-02 4.385020654463087780e-02 4.419157898790561367e-02 4.440822956474189259e-02 4.444042052700583612e-02 4.425320888922595897e-02 4.383197932323113638e-02 4.317929583767905061e-02 4.231245649413829801e-02 4.126128726108135858e-02
3.769564729500061995e-02 3.812639068134755782e-02 3.841023081800105932e-02 3.854238735460975562e-02 3.852992539994130883e-02 3.839312465846878714e-02 3.816743030848973595e-02 3.790674160123123915e-02 3.768877523190340001e-02 3.762256160439476915e-02 3.785622049958585478e-02 3.857980751251587070e-02 4.001476893334406787e-02 4.238298181217404342e-02 4.585884342154838283e-02 5.052192111764004789e-02 5.632962721472790230e-02 6.311483761781924717e-02 7.059888204598735451e-02 7.840900365288681895e-02 8.609612277443159933e-02 9.315414360002867433e-02 9.904344272484975897e-02 1.032202078702542519e-01 1.051716761801585742e-01 1.044558195665012817e-01 1.007428639071132476e-01 9.385532260984559561e-02 8.380322792494783457e-02 7.081279614665454691e-02 5.535349511598136596e-02 3.820257718172197225e-02 2.087100797444672168e-02 1.094485750527357526e-02 2.230659216557106736e-02 3.756136660187965604e-02 5.091146779683050627e-02 6.105936187987195257e-02 6.738874556484100720e-02 6.971412831815550215e-02 6.831814277722170203e-02 6.406039198937470147e-02 5.853922064946086995e-02 5.418000333895694326e-02 5.365755712890251522e-02 5.813455568945041785e-02 6.624679256408473604e-02 7.546835251571662462e-02 8.357198138898008777e-02 8.902056976105135466e-02 9.093247993958840369e-02 8.902056976105134078e-02 8.357198138898001838e-02 7.546835251571661074e-02 6.624679256408473604e-02 5.813455568945041091e-02 5.365755712890256379e-02 5.418000333895687387e-02 5.853922064946084913e-02 6.406039198937470147e-02 6.831814277722171591e-02 6.971412831815546052e-02 6.738874556484111822e-02 6.105936187987190400e-02 5.091146779683050627e-02 3.756136660187966991e-02 2.230659216557105695e-02 1.094485750527360475e-02 2.087100797444673556e-02 3.820257718172198613e-02 5.535349511598138678e-02 7.081279614665449140e-02 8.380322792494783457e-02 9.385532260984556785e-02 1.007428639071132198e-01 1.044558195665012262e-01 1.051716761801586159e-01 1.032202078702542936e-01 9.904344272484975897e-02 9.315414360002867433e-02 8.609612277443159933e-02 7.840900365288684670e-02 7.059888204598738226e-02 6.311483761781928881e-02 5.632962721472788842e-02 5.052192111764008259e-02 4.585884342154840365e-02 4.238298181217404342e-02 4.001476893334406787e-02 3.857980751251587070e-02 3.785622049958588253e-02 3.762256160439477609e-02 3.768877523190340695e-02 3.790674160123125302e-02 3.816743030848973595e-02 3.839312465846880101e-02 3.852992539994132271e-02 3.854238735460976950e-02 3.841023081800108013e-02 3.812639068134755782e-02 3.769564729500061995e-02
3.369093180198238363e-02 3.359537314080064674e-02 3.341112406066895635e-02 3.315569592933501064e-02 3.285608746565737287e-02 3.254929497886504403e-02 3.228417189477658655e-02 3.212570531461302753e-02 3.216222216604584794e-02 3.251422941463836397e-02 3.334028366488375750e-02 3.483180959231760299e-02 3.718931933785710880e-02 4.058140274660256702e-02 4.510106638636549037e-02 5.073746720252642756e-02 5.736932787081529955e-02 6.477298212509946529e-02 7.263559083380193016e-02 8.056931547814083494e-02 8.812699335953504132e-02 9.482136178373314073e-02 1.001492794976367867e-01 1.036211373289803173e-01 1.047944172793295048e-01 1.033093483771180821e-01 9.892387140282953018e-02 9.154471516263933129e-02 8.125140280546466753e-02 6.831068721607831684e-02 5.318120064833473798e-02 3.651780654603874882e-02 1.926537030263785269e-02 5.643614028592714923e-03 1.693790312817228597e-02 3.151482565491399435e-02 4.388677617773807660e-02 5.322787701385874731e-02 5.913811074559043729e-02 6.157207669675554551e-02 6.091011049610656203e-02 5.807018137298068650e-02 5.462380296848906580e-02 5.271203812521442489e-02 5.427852928197442889e-02 5.975357174409720584e-02 6.779990556409638824e-02 7.641340318800407538e-02 8.382552195734896405e-02 8.877053055851046037e-02 9.050113526634816219e-02 8.877053055851040486e-02 8.382552195734896405e-02 7.641340318800415865e-02 6.779990556409638824e-02 5.975357174409718503e-02 5.427852928197443583e-02 5.271203812521442489e-02 5.462380296848912825e-02 5.807018137298069343e-02 6.091011049610661754e-02 6.157207669675555939e-02 5.913811074559040953e-02 5.322787701385876813e-02 4.388677617773800721e-02 3.151482565491395271e-02 1.693790312817231025e-02 5.643614028592736608e-03 1.926537030263787004e-02 3.651780654603870718e-02 5.318120064833473104e-02 6.831068721607830296e-02 8.125140280546463978e-02 9.154471516263930353e-02 9.892387140282955793e-02 1.033093483771181237e-01 1.047944172793294632e-01 1.036211373289803173e-01 1.001492794976367590e-01 9.482136178373316848e-02 8.812699335953502744e-02 8.056931547814079331e-02 7.263559083380191628e-02 6.477298212509945141e-02 5.736932787081529261e-02 5.073746720252639980e-02 4.510106638636546261e-02 4.058140274660258090e-02 3.718931933785709493e-02 3.483180959231760992e-02 3.334028366488375750e-02 3.251422941463837091e-02 3.216222216604584794e-02 3.212570531461302059e-02 3.228417189477657961e-02 3.254929497886505096e-02 3.285608746565735899e-02 3.315569592933500370e-02 3.341112406066896329e-02 3.359537314080066062e-02 3.369093180198238363e-02
2.937010554130048065e-02 2.885348386550530206e-02 2.832395576118679550e-02 2.781744174380322912e-02 2.737494913889997050e-02 2.704240287988475891e-02 2.687332223946789847e-02 2.693557140710049758e-02 2.732159907965575271e-02 2.815805619971938067e-02 2.960665298187379474e-02 3.184754223600082951e-02 3.504416419416686579e-02 3.930177217895247654e-02 4.463746138746760989e-02 5.096992255383738651e-02 5.812386967903407364e-02 6.584035734027145204e-02 7.378840928392831067e-02 8.157787951964422246e-02 8.877515728630681890e-02 9.492302586080528237e-02 9.956500092074697938e-02 1.022734600365037688e-01 1.026800267737105060e-01 1.005060348224718486e-01 9.559049419288977167e-02 8.791284312937518164e-02 7.760792000996009909e-02 6.497102917113864451e-02 5.045166658940763993e-02 3.463533759353142061e-02 1.821382479787389888e-02 1.945125883359263147e-03 1.339523011577204055e-02 2.706901861883859867e-02 3.843517400562484337e-02 4.701307343976719039e-02 5.255081232930573776e-02 5.510250576202465472e-02 5.512152497012815650e-02 5.356753185191047428e-02 5.196146312168686832e-02 5.214466826707180730e-02 5.545867186085507577e-02 6.186542047418228107e-02 7.009000849097468677e-02 7.846975822907124865e-02 8.553694145771269242e-02 9.021203415913346679e-02 9.184300499531646012e-02 9.021203415913348067e-02 8.553694145771273405e-02 7.846975822907117926e-02 7.009000849097468677e-02 6.186542047418224638e-02 5.545867186085508271e-02 5.214466826707175873e-02 5.196146312168689607e-02 5.356753185191052979e-02 5.512152497012812180e-02 5.510250576202466860e-02 5.255081232930576551e-02 4.701307343976716263e-02 3.843517400562488501e-02 2.706901861883855356e-02 1.339523011577210647e-02 1.945125883359280494e-03 1.821382479787393704e-02 3.463533759353142061e-02 5.045166658940766075e-02 6.497102917113858900e-02 7.760792000996014073e-02 8.791284312937519552e-02 9.559049419288974392e-02 1.005060348224718347e-01 1.026800267737104921e-01 1.022734600365037549e-01 9.956500092074696551e-02 9.492302586080525462e-02 8.877515728630684666e-02 8.157787951964426409e-02 7.378840928392833842e-02 6.584035734027143816e-02 5.812386967903407364e-02 5.096992255383738651e-02 4.463746138746761682e-02 3.930177217895249042e-02 3.504416419416687967e-02 3.184754223600085032e-02 2.960665298187377045e-02 2.815805619971938414e-02 2.732159907965574577e-02 2.693557140710046982e-02 2.687332223946790888e-02 2.704240287988477626e-02 2.737494913889997050e-02 2.781744174380322218e-02 2.832395576118679204e-02 2.885348386550529512e-02 2.937010554130047371e-02
2.485577547690377698e-02 2.403086474279778409e-02 2.328357938523910667e-02 2.266316387751364167e-02 2.221674387146892540e-02 2.198911612879697955e-02 2.202826610013299338e-02 2.239720886562248173e-02 2.318843272342784728e-02 2.453210182072525572e-02 2.658730784685952794e-02 2.951230806379631644e-02 3.342385507489960272e-02 3.836431145244938862e-02 4.428761005234566756e-02 5.106087938030910017e-02 5.847295743359650494e-02 6.624443948710201369e-02 7.403852377421932252e-02 8.147393347776753225e-02 8.814115630238628096e-02 9.362245589278297975e-02 9.751525443743316868e-02 9.945777013196922811e-02 9.915525819106314753e-02 9.640486682586624223e-02 9.111700555941090740e-02 8.333126644155325335e-02 7.322539530350860582e-02 6.111676352995344674e-02 4.745813132335748724e-02 3.283879424458694546e-02 1.807331621890839735e-02 6.094752364573925892e-03 1.305110936207729694e-02 2.483238852890828560e-02 3.495104069806844599e-02 4.267881922530615546e-02 4.777876318175884596e-02 5.035381864360967408e-02 5.091015890023141421e-02 5.044102284018778942e-02 5.040587767313160078e-02 5.235810858918955174e-02 5.716122631445737928e-02 6.446933125270463971e-02 7.305815533475963630e-02 8.147906619235824321e-02 8.845618494206089477e-02 9.303386354034928751e-02 9.462560590241071712e-02 9.303386354034928751e-02 8.845618494206089477e-02 8.147906619235818770e-02 7.305815533475963630e-02 6.446933125270461196e-02 5.716122631445728214e-02 5.235810858918957256e-02 5.040587767313155221e-02 5.044102284018777554e-02 5.091015890023142115e-02 5.035381864360968102e-02 4.777876318175886677e-02 4.267881922530619709e-02 3.495104069806843905e-02 2.483238852890825785e-02 1.305110936207729520e-02 6.094752364573935433e-03 1.807331621890835571e-02 3.283879424458693852e-02 4.745813132335749418e-02 6.111676352995343980e-02 7.322539530350864745e-02 8.333126644155328111e-02 9.111700555941093516e-02 9.640486682586625611e-02 9.915525819106314753e-02 9.945777013196921423e-02 9.751525443743315480e-02 9.362245589278296587e-02 8.814115630238626709e-02 8.147393347776757389e-02 7.403852377421930864e-02 6.624443948710208308e-02 5.847295743359648412e-02 5.106087938030910711e-02 4.428761005234566062e-02 3.836431145244940943e-02 3.342385507489957497e-02 2.951230806379633378e-02 2.658730784685952794e-02 2.453210182072525572e-02 2.318843272342782300e-02 2.239720886562248867e-02 2.202826610013298991e-02 2.198911612879699690e-02 2.221674387146891846e-02 2.266316387751365902e-02 2.328357938523909279e-02 2.403086474279779797e-02 2.485577547690377004e-02
2.026669493095770158e-02 1.925196920195828762e-02 1.841891047532349598e-02 1.782315431342195930e-02 1.750637692257035402e-02 1.749819748069646880e-02 1.782936149643219240e-02 1.855297869796532911e-02 1.976279349807590416e-02 2.159418288263548549e-02 2.419992675679800628e-02 2.770876082366163784e-02 3.218750641254733424e-02 3.762223461193339030e-02 4.391748020160585880e-02 5.090398166087742315e-02 5.834815365938621906e-02 6.596173484977528589e-02 7.341264043662906746e-02 8.033828203446466421e-02 8.636195814324335029e-02 9.111215883764799128e-02 9.424400271000049623e-02 9.546156966013674694e-02 9.453961639173509568e-02 9.134308063134441436e-02 8.584293002887559421e-02 7.812736352456503552e-02 6.840833622538969316e-02 5.702564079292884308e-02 4.445780905433368430e-02 3.137981042302172285e-02 1.900228905600625379e-02 1.136760001536651910e-02 1.576079067650288865e-02 2.496318777038759526e-02 3.353387524060171682e-02 4.024418062728627593e-02 4.476305818815753956e-02 4.720076419412634616e-02 4.810301213845778051e-02 4.849161804810096094e-02 4.975505930660114456e-02 5.317459074743503822e-02 5.923185432926413030e-02 6.736796937339262215e-02 7.639177324440658834e-02 8.498978344108504279e-02 9.201096113177839597e-02 9.658417517972540944e-02 9.816951530868352205e-02 9.658417517972545108e-02 9.201096113177834046e-02 8.498978344108505667e-02 7.639177324440657446e-02 6.736796937339260827e-02 5.923185432926413030e-02 5.317459074743503822e-02 4.975505930660113069e-02 4.849161804810091930e-02 4.810301213845780133e-02 4.720076419412632535e-02 4.476305818815758814e-02 4.024418062728631063e-02 3.353387524060166131e-02 2.496318777038756750e-02 1.576079067650294069e-02 1.136760001536652256e-02 1.900228905600622603e-02 3.137981042302170898e-02 4.445780905433370511e-02 5.702564079292883614e-02 6.840833622538963765e-02 7.812736352456506328e-02 8.584293002887559421e-02 9.134308063134444211e-02 9.453961639173512344e-02 9.546156966013674694e-02 9.424400271000051010e-02 9.111215883764799128e-02 8.636195814324335029e-02 8.033828203446469196e-02 7.341264043662906746e-02 6.596173484977528589e-02 5.834815365938623988e-02 5.090398166087741622e-02 4.391748020160587962e-02 3.762223461193341112e-02 3.218750641254733424e-02 2.770876082366162743e-02 2.419992675679798200e-02 2.159418288263551672e-02 1.976279349807591110e-02 1.855297869796533258e-02 1.782936149643218893e-02 1.749819748069646533e-02 1.750637692257035055e-02 1.782315431342194542e-02 1.841891047532349945e-02 1.925196920195827374e-02 2.026669493095769811e-02
1.571623578358517098e-02 1.463862094927891565e-02 1.386306031662785758e-02 1.343973900613078774e-02 1.338404536292431279e-02 1.368888438822754398e-02 1.435702492308154991e-02 1.543570635810411103e-02 1.703124174394616414e-02 1.929090574381605444e-02 2.235844744377301491e-02 2.632758779257838092e-02 3.121596661547307652e-02 3.696188720195994065e-02 4.343252656431480230e-02 5.043412903010514869e-02 5.772140958710204883e-02 6.500705233860532006e-02 7.197274872257987399e-02 7.828260146619096804e-02 8.359897312990956231e-02 8.760027008471833743e-02 8.999974845674446611e-02 9.056419526205911064e-02 8.913127926071685858e-02 8.562450566791521278e-02 8.006510068281973147e-02 7.258094097447766180e-02 6.341429512585736172e-02 5.293430123119114566e-02 4.167316197122520466e-02 3.045470360268687574e-02 2.088166562509284965e-02 1.652367879848162455e-02 1.993187227590716842e-02 2.691941400671220980e-02 3.385888676802699393e-02 3.942546028898236826e-02 4.321954350628973845e-02 4.535582785638490877e-02 4.641902283051189959e-02 4.745452423043051288e-02 4.976573237180397652e-02 5.437360667215352522e-02 6.144911296962118213e-02 7.028096040592393678e-02 7.970187921109499196e-02 8.849094742129461066e-02 9.558583674166379329e-02 1.001788623138984979e-01 1.017668255525837340e-01 1.001788623138984979e-01 9.558583674166379329e-02 8.849094742129463842e-02 7.970187921109497808e-02 7.028096040592392291e-02 6.144911296962116132e-02 5.437360667215356685e-02 4.976573237180396958e-02 4.745452423043042267e-02 4.641902283051196204e-02 4.535582785638490183e-02 4.321954350628974539e-02 3.942546028898236132e-02 3.385888676802695230e-02 2.691941400671223755e-02 1.993187227590714414e-02 1.652367879848161067e-02 2.088166562509288088e-02 3.045470360268687920e-02 4.167316197122521854e-02 5.293430123119118036e-02 6.341429512585736172e-02 7.258094097447771731e-02 8.006510068281968984e-02 8.562450566791521278e-02 8.913127926071683083e-02 9.056419526205911064e-02 8.999974845674453550e-02 8.760027008471830967e-02 8.359897312990954843e-02 7.828260146619094029e-02 7.197274872257984624e-02 6.500705233860529231e-02 5.772140958710200720e-02 5.043412903010514176e-02 4.343252656431480230e-02 3.696188720195990596e-02 3.121596661547306265e-02 2.632758779257838785e-02 2.235844744377302531e-02 1.929090574381610648e-02 1.703124174394617454e-02 1.543570635810411276e-02 1.435702492308155165e-02 1.368888438822752664e-02 1.338404536292432667e-02 1.343973900613078948e-02 1.386306031662785758e-02 1.463862094927891738e-02 1.571623578358517445e-02
1.131634772311585976e-02 1.032788256348116281e-02 9.790483274096943925e-03 9.717354995811961632e-03 1.005119151114981964e-02 1.071988485981878285e-02 1.170460801430994215e-02 1.307409213301628965e-02 1.497162309957181595e-02 1.756389869158589065e-02 2.097994437089780242e-02 2.527281684839474338e-02 3.041300990000494336e-02 3.629909161397757572e-02 4.277076583341535981e-02 4.961940274119663874e-02 5.659697542760950412e-02 6.342538081245933934e-02 6.980738162617160236e-02 7.543952873906581424e-02 8.002679472468707256e-02 8.329825730159617914e-02 8.502296252926933029e-02 8.502505107470746670e-02 8.319735300823005719e-02 7.951297862685338669e-02 7.403503837067663962e-02 6.692575677981649207e-02 5.845863938859448272e-02 4.904327734832657909e-02 3.928872294129825971e-02 3.017399651777467537e-02 2.341929107763181597e-02 2.139852577990157198e-02 2.443524169034765395e-02 2.984735640686095662e-02 3.531266455726093934e-02 3.972379341058716179e-02 4.271462730418815884e-02 4.443706855783222803e-02 4.552555969914692802e-02 4.704192734792257691e-02 5.018578047417469185e-02 5.572746050090544162e-02 6.358372686805804919e-02 7.293599441955818385e-02 8.264175297551454302e-02 9.155372089175604911e-02 9.868188718240775148e-02 1.032729525009178501e-01 1.048566076982082873e-01 1.032729525009178639e-01 9.868188718240768209e-02 9.155372089175600747e-02 8.264175297551457078e-02 7.293599441955814222e-02 6.358372686805797980e-02 5.572746050090542774e-02 5.018578047417465021e-02 4.704192734792257691e-02 4.552555969914692108e-02 4.443706855783222109e-02 4.271462730418813802e-02 3.972379341058721036e-02 3.531266455726093934e-02 2.984735640686095315e-02 2.443524169034760191e-02 2.139852577990158586e-02 2.341929107763180209e-02 3.017399651777468578e-02 3.928872294129824583e-02 4.904327734832657909e-02 5.845863938859448966e-02 6.692575677981653370e-02 7.403503837067663962e-02 7.951297862685341444e-02 8.319735300823005719e-02 8.502505107470745283e-02 8.502296252926931641e-02 8.329825730159617914e-02 8.002679472468704480e-02 7.543952873906582812e-02 6.980738162617161624e-02 6.342538081245932546e-02 5.659697542760949024e-02 4.961940274119663180e-02 4.277076583341535981e-02 3.629909161397760348e-02 3.041300990000492602e-02 2.527281684839473644e-02 2.097994437089783018e-02 1.756389869158588024e-02 1.497162309957180554e-02 1.307409213301630006e-02 1.170460801430994041e-02 1.071988485981878111e-02 1.005119151114982484e-02 9.717354995811982449e-03 9.790483274096942190e-03 1.032788256348116107e-02 1.131634772311587017e-02
7.204122533216978687e-03 6.552714532886545068e-03 6.548873834220507104e-03 7.046396678900014240e-03 7.835728911924065912e-03 8.801485720803683618e-03 9.969504250139446175e-03 1.148480063160958568e-02 1.355145062140455242e-02 1.635211276914467701e-02 1.998769196313856036e-02 2.446318270977023215e-02 2.970376576892631154e-02 3.557507228906286317e-02 4.189740857996383794e-02 4.845521433098639447e-02 5.500513843787793733e-02 6.128486228343380665e-02 6.702346372110593031e-02 7.195329420122184572e-02 7.582290413283820918e-02 7.841034752254823215e-02 7.953615653858528423e-02 7.907538221834996273e-02 7.696835924894236680e-02 7.323031164903429091e-02 6.796068865043887464e-02 6.135452451203331214e-02 5.372097122798409619e-02 4.552027240134273040e-02 3.744158294706289442e-02 3.054222771233248285e-02 2.630276917403809658e-02 2.589273835387038633e-02 2.874575997956437326e-02 3.304263632783015908e-02 3.726777696693291814e-02 4.060267457358186088e-02 4.279092609209195208e-02 4.405898742518893352e-02 4.510216204433035309e-02 4.698633813805078163e-02 5.078635220616653512e-02 5.703357745452882627e-02 6.544006005349757571e-02 7.511820146915644536e-02 8.495840627823902924e-02 9.388184173144790978e-02 1.009655720244213156e-01 1.055083454901984685e-01 1.070722469991344239e-01 1.055083454901984408e-01 1.009655720244212324e-01 9.388184173144790978e-02 8.495840627823895985e-02 7.511820146915647312e-02 6.544006005349756183e-02 5.703357745452882627e-02 5.078635220616652124e-02 4.698633813805074000e-02 4.510216204433036696e-02 4.405898742518896821e-02 4.279092609209194514e-02 4.060267457358189558e-02 3.726777696693294589e-02 3.304263632783017296e-02 2.874575997956440448e-02 2.589273835387036204e-02 2.630276917403813822e-02 3.054222771233252101e-02 3.744158294706287360e-02 4.552027240134275815e-02 5.372097122798409619e-02 6.135452451203331908e-02 6.796068865043888851e-02 7.323031164903426316e-02 7.696835924894239456e-02 7.907538221834997660e-02 7.953615653858528423e-02 7.841034752254823215e-02 7.582290413283825081e-02 7.195329420122187347e-02 6.702346372110590256e-02 6.128486228343376502e-02 5.500513843787793733e-02 4.845521433098640834e-02 4.189740857996385875e-02 3.557507228906282848e-02 2.970376576892632195e-02 2.446318270977022175e-02 1.998769196313857771e-02 1.635211276914467354e-02 1.355145062140457150e-02 1.148480063160957874e-02 9.969504250139461787e-03 8.801485720803692292e-03 7.835728911924086729e-03 7.046396678900028118e-03 6.548873834220505369e-03 6.552714532886545068e-03 7.204122533216975217e-03
3.727553408656141681e-03 4.040293370484374438e-03 4.980489447334358194e-03 6.061107811725805969e-03 7.091467324107865282e-03 8.082731461332166162e-03 9.185144468536136225e-03 1.064419179984665322e-02 1.271996317430521169e-02 1.559111436107949583e-02 1.931181279201411860e-02 2.383173592782293626e-02 2.903270748963519485e-02 3.475322730200581384e-02 4.080087547720626096e-02 4.695964166095069336e-02 5.299666684259703164e-02 5.867012001501431540e-02 6.373849994045978351e-02 6.797104316957354453e-02 7.115869331716623281e-02 7.312505306497144031e-02 7.373683805269043434e-02 7.291356997407748286e-02 7.063659889776646716e-02 6.695808110257721324e-02 6.201138584499740758e-02 5.602583805428192065e-02 4.935111218329930188e-02 4.249937433701580364e-02 3.620771065786416304e-02 3.146607127086030464e-02 2.927494567584255566e-02 2.992988654206385837e-02 3.261568822365013692e-02 3.605873637736418252e-02 3.924681081251647774e-02 4.162124845616080315e-02 4.306473739451080474e-02 4.389978484637237222e-02 4.488431484501001489e-02 4.706858167159869155e-02 5.138203637160621007e-02 5.813318300907699410e-02 6.687525261419836886e-02 7.668577975283775994e-02 8.649992483865491522e-02 9.530903835789783507e-02 1.022574719758869294e-01 1.066967986083532799e-01 1.082224279191691396e-01 1.066967986083533354e-01 1.022574719758869155e-01 9.530903835789780731e-02 8.649992483865484583e-02 7.668577975283773218e-02 6.687525261419835498e-02 5.813318300907694552e-02 5.138203637160623782e-02 4.706858167159867767e-02 4.488431484501002877e-02 4.389978484637237222e-02 4.306473739451077004e-02 4.162124845616081009e-02 3.924681081251644998e-02 3.605873637736417558e-02 3.261568822365015080e-02 2.992988654206391388e-02 2.927494567584253832e-02 3.146607127086027689e-02 3.620771065786414916e-02 4.249937433701579670e-02 4.935111218329927413e-02 5.602583805428189290e-02 6.201138584499738676e-02 6.695808110257721324e-02 7.063659889776643941e-02 7.291356997407748286e-02 7.373683805269040659e-02 7.312505306497138480e-02 7.115869331716623281e-02 6.797104316957358616e-02 6.373849994045975575e-02 5.867012001501431540e-02 5.299666684259702470e-02 4.695964166095072806e-02 4.080087547720626096e-02 3.475322730200579996e-02 2.903270748963519485e-02 2.383173592782294667e-02 1.931181279201412554e-02 1.559111436107949930e-02 1.271996317430522730e-02 1.064419179984662372e-02 9.185144468536139695e-03 8.082731461332188713e-03 7.091467324107876558e-03 6.061107811725808571e-03 4.980489447334332173e-03 4.040293370484390051e-03 3.727553408656138646e-03
2.787770075166443560e-03 4.373750088617837928e-03 5.748070927369872823e-03 6.844410264646935867e-03 7.691382302515092050e-03 8.409156589169136317e-03 9.226839552564919736e-03 1.045874730389939090e-02 1.240106318542989750e-02 1.521222243722973599e-02 1.888938596788967972e-02 2.332527601185874211e-02 2.836208967338390077e-02 3.381667413203141154e-02 3.948947424135985235e-02 4.516911012630906580e-02 5.063736846571870870e-02 5.567572109730260788e-02 6.007320281174662741e-02 6.363513214402349849e-02 6.619213413656405143e-02 6.760903412701894932e-02 6.779339070255308020e-02 6.670372015636735763e-02 6.435784934296784332e-02 6.084235921368286865e-02 5.632481219825652419e-02 5.107136016066785023e-02 4.547255729021693060e-02 4.007515542254724145e-02 3.559151298274366992e-02 3.278952963977881802e-02 3.214408875689891976e-02 3.345139166340980325e-02 3.591916717250107083e-02 3.864276346067089390e-02 4.094325257416830954e-02 4.247578925900610813e-02 4.326308943017895953e-02 4.372759801648951061e-02 4.467965221816816435e-02 4.712759529472355935e-02 5.183778065359593429e-02 5.891687768145028453e-02 6.780213545399116359e-02 7.756641264927112422e-02 8.720219480841701065e-02 9.577540722038889454e-02 1.024999038637710164e-01 1.067817876754331707e-01 1.082509992415272432e-01 1.067817876754332124e-01 1.024999038637710302e-01 9.577540722038888066e-02 8.720219480841698290e-02 7.756641264927111035e-02 6.780213545399113584e-02 5.891687768145025678e-02 5.183778065359595510e-02 4.712759529472357323e-02 4.467965221816814353e-02 4.372759801648947592e-02 4.326308943017897340e-02 4.247578925900611507e-02 4.094325257416830954e-02 3.864276346067088697e-02 3.591916717250105695e-02 3.345139166340980325e-02 3.214408875689892670e-02 3.278952963977881802e-02 3.559151298274366992e-02 4.007515542254724145e-02 4.547255729021695836e-02 5.107136016066785716e-02 5.632481219825651725e-02 6.084235921368287558e-02 6.435784934296780169e-02 6.670372015636735763e-02 6.779339070255305244e-02 6.760903412701894932e-02 6.619213413656407918e-02 6.363513214402352625e-02 6.007320281174664822e-02 5.567572109730260094e-02 5.063736846571870176e-02 4.516911012630908662e-02 3.948947424135984541e-02 3.381667413203141848e-02 2.836208967338392506e-02 2.332527601185873170e-02 1.888938596788969707e-02 1.521222243722973599e-02 1.240106318542988882e-02 1.045874730389937529e-02 9.226839552564919736e-03 8.409156589169091214e-03 7.691382302515088580e-03 6.844410264646961020e-03 5.748070927369864150e-03 4.373750088617830989e-03 2.787770075166433586e-03
5.149304066476507839e-03 6.605847333355599829e-03 7.726754251681436717e-03 8.509725706515194540e-03 9.008935683994483481e-03 9.365962610565025867e-03 9.837947371894282395e-03 1.077523540706456194e-02 1.249703628429445559e-02 1.514419722703613802e-02 1.866515300229397087e-02 2.290409325773875779e-02 2.767070481341135993e-02 3.276600560382882804e-02 3.798808403961185381e-02 4.313394865339795214e-02 4.800258122683918882e-02 5.239985098911034006e-02 5.614480165258933092e-02 5.907669491328651490e-02 6.106233170297171997e-02 6.200338704143341234e-02 6.184374991984471076e-02 6.057715440302963161e-02 5.825572556511801614e-02 5.500042790316140434e-02 5.101464571543248838e-02 4.660152330258193754e-02 4.218164004006164786e-02 3.829337150012075003e-02 3.552765598336427022e-02 3.433628469299592617e-02 3.477233164583425074e-02 3.641565592107304933e-02 3.859294920043192245e-02 4.066308924048279289e-02 4.218375247681612622e-02 4.298476684989871455e-02 4.321779087562151872e-02 4.339679903190685889e-02 4.436458834308932425e-02 4.705764294569101530e-02 5.206664685812363580e-02 5.932173251249105161e-02 6.818336520841983273e-02 7.774550517830229601e-02 8.706928872227560900e-02 9.529977743233164489e-02 1.017226035034728693e-01 1.057998293693076519e-01 1.071967873938956539e-01 1.057998293693076242e-01 1.017226035034728970e-01 9.529977743233165877e-02 8.706928872227559513e-02 7.774550517830221275e-02 6.818336520841979109e-02 5.932173251249100304e-02 5.206664685812368437e-02 4.705764294569098061e-02 4.436458834308926874e-02 4.339679903190685889e-02 4.321779087562149096e-02 4.298476684989872842e-02 4.218375247681614704e-02 4.066308924048279289e-02 3.859294920043190164e-02 3.641565592107307708e-02 3.477233164583424380e-02 3.433628469299589842e-02 3.552765598336427022e-02 3.829337150012074309e-02 4.218164004006164092e-02 4.660152330258193754e-02 5.101464571543250226e-02 5.500042790316143210e-02 5.825572556511803002e-02 6.057715440302963855e-02 6.184374991984470382e-02 6.200338704143340540e-02 6.106233170297168528e-02 5.907669491328649408e-02 5.614480165258937255e-02 5.239985098911031924e-02 4.800258122683917494e-02 4.313394865339797296e-02 3.798808403961186075e-02 3.276600560382882110e-02 2.767070481341139115e-02 2.290409325773877167e-02 1.866515300229399515e-02 1.514419722703615537e-02 1.249703628429445212e-02 1.077523540706458449e-02 9.837947371894285864e-03 9.365962610565013724e-03 9.008935683994471338e-03 8.509725706515199745e-03 7.726754251681436717e-03 6.605847333355591156e-03 5.149304066476506972e-03
7.945965839216454288e-03 9.097535254186151638e-03 9.902437842415436065e-03 1.036369169717744378e-02 1.054316213734861514e-02 1.058979006477460925e-02 1.076664487132097080e-02 1.143015147218139765e-02 1.290365447172251746e-02 1.531774744721193897e-02 1.859277361752201957e-02 2.254169195029123024e-02 2.695243038607676028e-02 3.161671266765841981e-02 3.633446384632679077e-02 4.091367294999643384e-02 4.517166653435428225e-02 4.893841841497643952e-02 5.206130849846362513e-02 5.441071892387974729e-02 5.588608775551334035e-02 5.642230652848275602e-02 5.599660533464357465e-02 5.463630315134646032e-02 5.242796801734314616e-02 4.952846318359145628e-02 4.617748603719270400e-02 4.270795490442395870e-02 3.954182658121502963e-02 3.714343942500213103e-02 3.589821381973715836e-02 3.594104058521400274e-02 3.706281687448109707e-02 3.879751710913557222e-02 4.061186720207516504e-02 4.206248069028231673e-02 4.288622220705133603e-02 4.305792837344347285e-02 4.284309771880431827e-02 4.283153885695018676e-02 4.387223748156403313e-02 4.679965891978308395e-02 5.202300286874182028e-02 5.932427884688804692e-02 6.802205580079349889e-02 7.725243255920771768e-02 8.615418298912214112e-02 9.395491780845047214e-02 1.000133940439569824e-01 1.038482028732180817e-01 1.051603004817980580e-01 1.038482028732181095e-01 1.000133940439568991e-01 9.395491780845048602e-02 8.615418298912218276e-02 7.725243255920771768e-02 6.802205580079342950e-02 5.932427884688801223e-02 5.202300286874179946e-02 4.679965891978305620e-02 4.387223748156403313e-02 4.283153885695017982e-02 4.284309771880433909e-02 4.305792837344347979e-02 4.288622220705133603e-02 4.206248069028233755e-02 4.061186720207514422e-02 3.879751710913555834e-02 3.706281687448110401e-02 3.594104058521398887e-02 3.589821381973717918e-02 3.714343942500214490e-02 3.954182658121502270e-02 4.270795490442396564e-02 4.617748603719269013e-02 4.952846318359147015e-02 5.242796801734314616e-02 5.463630315134646032e-02 5.599660533464358853e-02 5.642230652848276989e-02 5.588608775551333341e-02 5.441071892387974035e-02 5.206130849846364594e-02 4.893841841497644646e-02 4.517166653435429613e-02 4.091367294999643384e-02 3.633446384632679771e-02 3.161671266765839206e-02 2.695243038607675681e-02 2.254169195029126146e-02 1.859277361752200916e-02 1.531774744721192683e-02 1.290365447172252614e-02 1.143015147218140459e-02 1.076664487132097253e-02 1.058979006477458844e-02 1.054316213734861514e-02 1.036369169717741949e-02 9.902437842415441269e-03 9.097535254186136025e-03 7.945965839216478574e-03
1.054791393802896604e-02 1.142323391767338658e-02 1.194792044932319747e-02 1.213738421129063362e-02 1.206371742752882989e-02 1.188030920411758430e-02 1.184347038904319180e-02 1.229087606606089379e-02 1.352650913764879073e-02 1.567074164122316676e-02 1.863584080278091887e-02 2.222390326659611295e-02 2.621407447456830520e-02 3.039594713090862377e-02 3.457506416433362567e-02 3.857206569134202095e-02 4.222270927411646974e-02 4.537985410950347992e-02 4.791698675612959119e-02 4.973278900463623531e-02 5.075648397069914414e-02 5.095394737755257891e-02 5.033476001951293910e-02 4.896044264405623875e-02 4.695389401793637757e-02 4.450910023747040728e-02 4.189747100938603225e-02 3.946114691328159868e-02 3.757497856523570046e-02 3.655919170526071571e-02 3.655882972536175779e-02 3.746517520969128157e-02 3.895010874903218762e-02 4.058734555180539688e-02 4.197691729393893123e-02 4.283065049326505169e-02 4.302856688299960819e-02 4.266810983050321054e-02 4.211252675304211907e-02 4.200758316180446678e-02 4.317877969554183987e-02 4.633118906677732851e-02 5.169429390202983504e-02 5.893224374111409591e-02 6.735186180892427377e-02 7.614767004032037268e-02 8.454227561253567502e-02 9.184751672659838273e-02 9.749527787930455103e-02 1.010601757499228898e-01 1.022783111291959701e-01 1.010601757499228343e-01 9.749527787930450939e-02 9.184751672659838273e-02 8.454227561253566114e-02 7.614767004032038655e-02 6.735186180892430152e-02 5.893224374111411673e-02 5.169429390202979341e-02 4.633118906677732157e-02 4.317877969554179823e-02 4.200758316180450147e-02 4.211252675304208437e-02 4.266810983050323830e-02 4.302856688299958737e-02 4.283065049326507251e-02 4.197691729393894511e-02 4.058734555180537606e-02 3.895010874903220843e-02 3.746517520969130932e-02 3.655882972536175779e-02 3.655919170526070877e-02 3.757497856523569352e-02 3.946114691328159868e-02 4.189747100938602531e-02 4.450910023747041422e-02 4.695389401793637757e-02 4.896044264405626650e-02 5.033476001951292522e-02 5.095394737755257891e-02 5.075648397069916495e-02 4.973278900463622143e-02 4.791698675612960506e-02 4.537985410950346604e-02 4.222270927411647667e-02 3.857206569134204177e-02 3.457506416433363261e-02 3.039594713090863765e-02 2.621407447456830173e-02 2.222390326659611989e-02 1.863584080278091887e-02 1.567074164122317370e-02 1.352650913764880461e-02 1.229087606606089900e-02 1.184347038904317792e-02 1.188030920411759471e-02 1.206371742752881081e-02 1.213738421129063709e-02 1.194792044932320094e-02 1.142323391767338658e-02 1.054791393802897818e-02
1.286344767485704706e-02 1.349249230899786899e-02 1.377788611095370243e-02 1.374891531446239754e-02 1.348783163362588661e-02 1.314937772732003955e-02 1.297446957693948986e-02 1.326584937382726398e-02 1.428995081146615213e-02 1.615175835460695361e-02 1.876786074087398795e-02 2.194695012806423262e-02 2.547225723662343774e-02 2.913853550577293408e-02 3.276041666552346326e-02 3.617225092720590535e-02 3.922768491168757837e-02 4.180086038171654944e-02 4.378921028702799367e-02 4.511756035760276784e-02 4.574338427883730546e-02 4.566321434722054456e-02 4.492022560080295018e-02 4.361271571297783284e-02 4.190221885149116726e-02 4.001759160669027954e-02 3.824683294489334556e-02 3.690312082256441695e-02 3.625437929616088378e-02 3.643093427740740076e-02 3.736359387529834125e-02 3.880096220334626478e-02 4.039354234109200636e-02 4.178972370269607578e-02 4.270831961295377260e-02 4.298793360654675627e-02 4.262772555588238699e-02 4.183021236274375720e-02 4.104019942217140143e-02 4.093693252562260326e-02 4.229143317487602666e-02 4.565706732328711492e-02 5.109304812301497523e-02 5.817654493667361038e-02 6.622790880934489866e-02 7.451187310751698767e-02 8.233824942260242752e-02 8.910290129689370231e-02 9.430941958996082175e-02 9.758687061211898661e-02 9.870533943059067727e-02 9.758687061211898661e-02 9.430941958996079399e-02 8.910290129689370231e-02 8.233824942260237201e-02 7.451187310751698767e-02 6.622790880934487090e-02 5.817654493667361731e-02 5.109304812301497523e-02 4.565706732328712186e-02 4.229143317487604747e-02 4.093693252562261714e-02 4.104019942217140143e-02 4.183021236274375720e-02 4.262772555588242168e-02 4.298793360654674933e-02 4.270831961295375873e-02 4.178972370269608966e-02 4.039354234109202024e-02 3.880096220334626478e-02 3.736359387529832737e-02 3.643093427740740770e-02 3.625437929616087684e-02 3.690312082256439613e-02 3.824683294489334556e-02 4.001759160669028648e-02 4.190221885149112563e-02 4.361271571297784672e-02 4.492022560080295018e-02 4.566321434722055844e-02 4.574338427883731933e-02 4.511756035760274008e-02 4.378921028702795898e-02 4.180086038171655638e-02 3.922768491168762001e-02 3.617225092720590535e-02 3.276041666552347714e-02 2.913853550577293408e-02 2.547225723662343427e-02 2.194695012806424650e-02 1.876786074087399836e-02 1.615175835460696055e-02 1.428995081146616601e-02 1.326584937382725184e-02 1.297446957693949160e-02 1.314937772732002567e-02 1.348783163362589355e-02 1.374891531446239754e-02 1.377788611095371110e-02 1.349249230899788980e-02 1.286344767485705226e-02
1.488327859915307937e-02 1.529535231552637924e-02 1.538197209786905210e-02 1.518529289866133586e-02 1.479555999040588557e-02 1.436478112777089984e-02 1.411205087182642280e-02 1.429664335006370322e-02 1.513813094840793690e-02 1.672099019204559278e-02 1.897086670638710795e-02 2.171436940465562571e-02 2.474934331798583562e-02 2.788236346256366821e-02 3.094031507650336563e-02 3.377203457516683716e-02 3.624837153091017838e-02 3.826333516208123980e-02 3.973682524945478661e-02 4.061892125172744672e-02 4.089565676451831916e-02 4.059615357298930471e-02 3.980064520040274556e-02 3.864790494155095207e-02 3.733831342486435001e-02 3.612488162840798989e-02 3.528091755215507358e-02 3.503742647999027321e-02 3.550533360969417712e-02 3.662539067468680715e-02 3.818198426600263179e-02 3.986995046154325623e-02 4.137247058944804046e-02 4.242180346447812361e-02 4.284077796188684450e-02 4.257506079541852756e-02 4.172594845187263535e-02 4.058665501213903903e-02 3.966729299581394502e-02 3.965612360701434996e-02 4.123884139000623394e-02 4.480153195969083235e-02 5.024980597638838142e-02 5.710421050639449131e-02 6.471909482977955541e-02 7.243711973806507554e-02 7.965605929367919336e-02 8.585382249364607865e-02 9.060296555441114952e-02 9.358446775354767322e-02 9.460064419488692367e-02 9.358446775354771485e-02 9.060296555441114952e-02 8.585382249364605090e-02 7.965605929367912397e-02 7.243711973806500615e-02 6.471909482977952766e-02 5.710421050639445661e-02 5.024980597638840224e-02 4.480153195969087399e-02 4.123884139000627558e-02 3.965612360701435690e-02 3.966729299581393808e-02 4.058665501213903209e-02 4.172594845187264923e-02 4.257506079541853450e-02 4.284077796188683757e-02 4.242180346447813055e-02 4.137247058944806127e-02 3.986995046154324929e-02 3.818198426600263179e-02 3.662539067468681409e-02 3.550533360969418406e-02 3.503742647999028015e-02 3.528091755215507358e-02 3.612488162840798989e-02 3.733831342486436389e-02 3.864790494155093820e-02 3.980064520040273168e-02 4.059615357298930471e-02 4.089565676451831916e-02 4.061892125172747448e-02 3.973682524945475886e-02 3.826333516208122593e-02 3.624837153091017145e-02 3.377203457516683022e-02 3.094031507650336563e-02 2.788236346256368903e-02 2.474934331798582868e-02 2.171436940465561530e-02 1.897086670638708020e-02 1.672099019204559972e-02 1.513813094840793169e-02 1.429664335006369455e-02 1.411205087182642801e-02 1.436478112777090504e-02 1.479555999040587169e-02 1.518529289866134280e-02 1.538197209786904690e-02 1.529535231552638617e-02 1.488327859915307763e-02
