# Supplementary material for: Intelligent wireless power transfer via a 2-bit compact reconfigurable transmissive-metasurface-based router
Source: Nat Commun. 2024 Apr 1;15:2807. doi: 10.1038/s41467-024-46984-4 (PMC10984985; doi:10.1038/s41467-024-46984-4)
Supplement: Supplementary file 12 — Source Data [file 41467_2024_46984_MOESM12_ESM.zip › source_data/figure_s24_m0deg.txt]

172.5	-61.76	-63.70	-65.15
167.5	-62.60	-64.19	-57.44
162.5	-62.82	-68.05	-70.89
157.5	-61.46	-70.72	-57.93
152.5	-69.31	-63.42	-64.27
147.5	-59.10	-59.37	-71.04
142.5	-67.39	-59.26	-62.77
137.5	-59.12	-61.32	-59.37
132.5	-64.57	-59.56	-68.89
127.5	-59.22	-58.15	-58.34
122.5	-71.41	-65.43	-66.17
117.5	-59.25	-65.03	-67.12
112.5	-63.41	-70.01	-65.82
107.5	-64.19	-63.74	-65.03
102.5	-70.57	-66.65	-68.40
97.5	-67.51	-67.21	-64.03
92.5	-62.71	-67.76	-75.06
87.5	-70.51	-65.92	-67.27
82.5	-78.35	-68.14	-63.03
77.5	-69.09	-63.73	-60.10
72.5	-68.40	-61.42	-57.67
67.5	-62.56	-60.94	-55.46
62.5	-60.36	-61.70	-60.09
57.5	-61.96	-59.49	-62.56
52.5	-61.06	-58.97	-60.42
47.5	-63.71	-58.81	-54.23
42.5	-65.36	-59.11	-54.94
37.5	-69.12	-61.52	-57.26
32.5	-57.71	-59.91	-57.84
27.5	-55.72	-57.17	-56.36
22.5	-62.87	-61.70	-62.96
17.5	-71.19	-69.03	-62.11
12.5	-60.36	-57.74	-55.23
7.5	-50.15	-44.68	-47.70
2.5	-46.59	-42.73	-43.62
0.0	-45.84	-42.06	-42.90
-2.5	-47.92	-43.97	-45.71
-7.5	-51.06	-49.13	-50.84
-12.5	-59.36	-57.86	-63.94
-17.5	-68.01	-67.50	-63.54
-22.5	-59.25	-62.79	-68.41
-27.5	-57.26	-60.75	-65.63
-32.5	-60.14	-65.77	-59.37
-37.5	-68.05	-60.29	-54.07
-42.5	-66.85	-61.16	-63.24
-47.5	-63.52	-60.82	-60.03
-52.5	-63.91	-63.51	-66.26
-57.5	-73.09	-71.17	-65.08
-62.5	-72.12	-67.14	-69.42
-67.5	-72.26	-72.39	-71.02
-72.5	-71.16	-66.45	-67.44
-77.5	-69.40	-65.35	-67.22
-82.5	-69.01	-66.14	-68.10
-87.5	-70.64	-68.92	-73.03
-92.5	-74.26	-74.36	-69.82
-97.5	-73.07	-78.51	-75.30
-102.5	-69.15	-71.04	-68.34
-107.5	-70.41	-76.52	-70.18
-112.5	-65.76	-69.11	-72.87
-117.5	-78.52	-72.29	-70.27
-122.5	-66.37	-72.46	-69.73
-127.5	-67.21	-69.14	-63.95
-132.5	-64.93	-59.10	-67.19
-137.5	-62.17	-70.97	-69.10
-142.5	-60.13	-68.03	-62.42
-147.5	-59.31	-59.72	-66.41
-152.5	-61.15	-55.04	-77.47
-157.5	-60.86	-68.06	-65.27
-162.5	-74.30	-64.16	-57.06
-167.5	-72.83	-61.92	-75.25
-172.5	-63.87	-66.17	-63.74
-177.5	-60.05	-60.86	-56.81
-182.5	-65.18	-66.71	-57.52
