# Supplementary material for: Intelligent wireless power transfer via a 2-bit compact reconfigurable transmissive-metasurface-based router
Source: Nat Commun. 2024 Apr 1;15:2807. doi: 10.1038/s41467-024-46984-4 (PMC10984985; doi:10.1038/s41467-024-46984-4)
Supplement: Supplementary file 12 — Source Data [file 41467_2024_46984_MOESM12_ESM.zip › source_data/figure_s24_m10deg.txt]

-90	-73.47	-68.90	-74.36
-85	-74.57	-73.24	-71.34
-80	-71.03	-70.14	-70.05
-75	-68.67	-65.75	-70.15
-70	-67.02	-64.51	-72.72
-65	-65.24	-64.41	-74.52
-60	-62.40	-62.29	-70.47
-55	-61.96	-57.05	-65.21
-50	-71.03	-56.98	-58.02
-45	-65.93	-74.86	-66.32
-40	-62.45	-55.31	-59.17
-35	-60.23	-57.75	-58.64
-30	-61.95	-55.13	-57.34
-25	-59.64	-50.98	-50.31
-20	-63.48	-56.43	-57.03
-15	-62.12	-63.17	-59.08
-10	-59.24	-58.43	-65.17
-5	-55.23	-52.71	-52.35
0	-53.55	-49.55	-47.82
2.5	-54.06	-46.82	-46.75
5	-50.97	-44.06	-45.57
7.5	-48.92	-42.90	-45.08
10	-49.01	-42.46	-45.73
12.5	-50.22	-44.36	-47.04
15	-52.32	-45.55	-50.24
17.5	-54.64	-59.10	-53.27
20	-57.04	-54.05	-55.05
25	-60.37	-58.65	-60.28
30	-62.38	-57.74	-58.62
35	-61.09	-56.10	-56.67
40	-68.43	-70.15	-65.22
45	-59.15	-54.18	-56.05
50	-58.47	-52.83	-61.05
55	-65.57	-60.10	-71.91
60	-69.65	-61.37	-63.04
65	-66.43	-60.83	-62.16
70	-62.47	-59.63	-63.75
75	-62.17	-60.85	-67.22
80	-64.46	-64.58	-67.26
85	-67.92	-65.64	-70.29
90	-64.58	-67.81	-70.42
