# Supplementary material for: Intelligent wireless power transfer via a 2-bit compact reconfigurable transmissive-metasurface-based router
Source: Nat Commun. 2024 Apr 1;15:2807. doi: 10.1038/s41467-024-46984-4 (PMC10984985; doi:10.1038/s41467-024-46984-4)
Supplement: Supplementary file 12 — Source Data [file 41467_2024_46984_MOESM12_ESM.zip › source_data/figure_s24_m20deg.txt]

90	-69.56	-65.19	-70.24
85	-69.72	-62.15	-77.13
80	-61.31	-60.24	-58.07
75	-62.23	-57.03	-67.88
70	-64.27	-56.06	-63.55
65	-71.03	-60.26	-62.40
60	-70.74	-67.03	-62.76
55	-65.19	-62.22	-61.84
50	-64.33	-58.10	-57.54
45	-64.96	-61.73	-60.12
40	-60.06	-52.23	-58.68
35	-59.12	-54.33	-55.25
30	-55.64	-50.42	-56.73
27.5	-53.41	-49.74	-53.71
25	-51.18	-45.35	-50.82
22.5	-50.84	-43.60	-47.57
20	-51.04	-44.13	-45.29
17.5	-52.51	-45.01	-46.13
15	-53.72	-45.97	-50.72
12.5	-55.02	-50.65	-54.42
10	-59.47	-54.26	-55.04
5	-70.22	-57.51	-58.52
0	-66.26	-63.92	-64.28
-5	-65.04	-53.94	-55.40
-10	-59.58	-54.01	-56.75
-15	-59.74	-52.32	-59.28
-20	-59.74	-52.32	-59.28
-25	-57.35	-53.93	-60.36
-30	-59.31	-55.09	-63.31
-35	-60.21	-53.92	-56.82
-40	-58.80	-54.34	-58.17
-45	-59.31	-60.16	-62.31
-50	-70.26	-68.64	-79.03
-55	-68.40	-71.15	-61.67
-60	-64.66	-62.05	-60.01
-65	-69.22	-65.19	-62.83
-70	-76.88	-72.42	-66.00
-75	-76.01	-68.83	-66.67
-80	-69.29	-71.42	-78.47
-85	-78.80	-69.45	-80.82
-90	-71.67	-67.33	-75.45
