# Supplementary material for: Intelligent wireless power transfer via a 2-bit compact reconfigurable transmissive-metasurface-based router
Source: Nat Commun. 2024 Apr 1;15:2807. doi: 10.1038/s41467-024-46984-4 (PMC10984985; doi:10.1038/s41467-024-46984-4)
Supplement: Supplementary file 12 — Source Data [file 41467_2024_46984_MOESM12_ESM.zip › source_data/figure_s24_m30deg.txt]

-90	-68.05	-66.62	-75.00
-85	-70.04	-74.17	-70.06
-80	-69.52	-68.74	-75.29
-75	-69.62	-68.00	-73.92
-70	-66.96	-70.55	-76.19
-65	-64.42	-81.68	-72.86
-60	-73.14	-70.76	-65.98
-55	-63.26	-67.94	-69.69
-50	-61.25	-60.09	-63.80
-45	-65.74	-59.49	-61.64
-40	-64.42	-71.06	-72.82
-35	-60.40	-62.88	-71.15
-30	-60.53	-55.24	-53.74
-25	-60.38	-56.89	-52.46
-20	-58.56	-61.60	-59.50
-15	-64.24	-58.51	-55.30
-10	-61.95	-62.23	-60.58
-5	-59.26	-57.95	-67.53
0	-62.40	-58.41	-60.19
5	-64.03	-58.51	-69.26
10	-62.73	-59.65	-58.96
15	-60.80	-66.22	-63.74
17.5	-59.12	-53.21	-60.56
20	-53.63	-52.84	-56.73
22.5	-51.34	-48.78	-49.54
25	-51.14	-45.70	-47.71
27.5	-50.91	-44.28	-46.76
30	-49.49	-43.32	-46.56
32.5	-50.28	-43.85	-49.12
35	-52.86	-44.19	-54.68
37.5	-50.35	-45.96	-61.86
40	-59.47	-47.74	-62.90
45	-67.94	-54.02	-59.13
50	-65.49	-58.08	-54.74
55	-60.16	-59.14	-53.23
60	-61.27	-59.99	-56.41
65	-63.35	-57.23	-68.19
70	-74.25	-60.52	-66.78
75	-70.54	-64.73	-62.31
80	-65.95	-67.26	-61.31
85	-67.28	-65.21	-65.03
90	-67.17	-66.53	-69.07
