# Supplementary material for: Intelligent wireless power transfer via a 2-bit compact reconfigurable transmissive-metasurface-based router
Source: Nat Commun. 2024 Apr 1;15:2807. doi: 10.1038/s41467-024-46984-4 (PMC10984985; doi:10.1038/s41467-024-46984-4)
Supplement: Supplementary file 12 — Source Data [file 41467_2024_46984_MOESM12_ESM.zip › source_data/figure_s24_m40deg.txt]

90	-66.45	-68.69	-78.25
85	-64.91	-62.94	-61.60
80	-63.92	-60.84	-61.22
75	-71.09	-67.95	-63.31
70	-64.02	-60.79	-67.96
65	-57.88	-54.99	-57.33
60	-53.71	-53.25	-53.54
55	-54.42	-58.36	-50.82
52.5	-58.12	-56.26	-54.32
50	-55.12	-49.76	-50.26
47.5	-54.23	-47.98	-51.01
45	-55.75	-46.76	-52.16
42.5	-54.64	-46.28	-52.06
40	-52.25	-44.98	-49.76
37.5	-52.30	-45.57	-48.57
35	-54.88	-46.04	-49.18
32.5	-60.22	-49.87	-53.53
30	-70.93	-59.35	-56.95
25	-69.09	-58.30	-54.85
20	-68.60	-56.82	-54.06
15	-60.71	-55.45	-58.86
10	-58.78	-52.12	-54.84
5	-65.85	-54.66	-55.14
0	-77.95	-59.07	-58.40
-5	-57.56	-54.68	-55.86
-10	-57.96	-60.76	-63.85
-15	-59.77	-58.86	-71.86
-20	-59.50	-54.35	-58.06
-25	-64.74	-59.95	-62.57
-30	-60.74	-61.84	-63.53
-35	-58.47	-65.52	-54.86
-40	-65.95	-57.31	-55.94
-45	-59.63	-57.37	-65.95
-50	-58.09	-59.64	-70.28
-55	-60.80	-63.70	-68.76
-60	-63.49	-72.12	-65.75
-65	-67.81	-72.31	-67.88
-70	-74.26	-78.35	-68.38
-75	-84.60	-68.15	-71.23
-80	-71.60	-66.21	-77.94
-85	-77.96	-73.27	-77.23
-90	-71.45	-69.05	-73.19
