# Supplementary material for: Intelligent wireless power transfer via a 2-bit compact reconfigurable transmissive-metasurface-based router
Source: Nat Commun. 2024 Apr 1;15:2807. doi: 10.1038/s41467-024-46984-4 (PMC10984985; doi:10.1038/s41467-024-46984-4)
Supplement: Supplementary file 12 — Source Data [file 41467_2024_46984_MOESM12_ESM.zip › source_data/figure_s24_m50deg.txt]

-90	-65.98	-72.00	-74.70
-85	-73.76	-67.04	-83.77
-80	-66.65	-73.16	-68.50
-75	-77.81	-71.85	-80.87
-70	-75.00	-79.48	-73.06
-65	-70.07	-73.59	-69.48
-60	-79.00	-63.60	-78.62
-55	-69.36	-65.30	-71.82
-50	-63.84	-58.90	-70.51
-45	-64.69	-65.94	-64.62
-40	-68.29	-59.76	-57.05
-35	-60.19	-61.39	-57.60
-30	-68.33	-68.02	-70.73
-25	-61.65	-63.11	-66.88
-20	-58.72	-55.56	-58.01
-15	-61.79	-60.89	-67.35
-10	-56.53	-53.85	-55.19
-5	-55.75	-56.53	-50.32
0	-59.77	-53.18	-54.62
5	-73.60	-60.52	-56.67
10	-63.77	-54.36	-57.64
15	-56.91	-55.78	-68.74
20	-57.41	-54.39	-60.35
25	-58.65	-56.46	-58.55
30	-60.70	-73.20	-67.38
35	-58.32	-50.97	-50.07
40	-57.72	-49.45	-51.97
42.5	-56.29	-48.38	-53.01
45	-55.51	-47.61	-50.89
47.5	-54.13	-46.81	-48.83
50	-53.24	-46.03	-50.02
52.5	-53.56	-46.57	-49.28
55	-52.46	-47.30	-51.65
57.5	-55.29	-48.58	-54.47
60	-57.62	-50.35	-60.04
65	-67.73	-68.73	-69.73
70	-70.05	-58.87	-61.83
75	-61.33	-58.53	-62.22
80	-63.04	-61.25	-62.62
85	-67.63	-66.91	-77.24
90	-64.63	-63.09	-73.85
