# Supplementary material for: Intelligent wireless power transfer via a 2-bit compact reconfigurable transmissive-metasurface-based router
Source: Nat Commun. 2024 Apr 1;15:2807. doi: 10.1038/s41467-024-46984-4 (PMC10984985; doi:10.1038/s41467-024-46984-4)
Supplement: Supplementary file 12 — Source Data [file 41467_2024_46984_MOESM12_ESM.zip › source_data/figure_s24_m60deg.txt]

90	-71.48	-63.84	-65.36
85	-77.28	-61.89	-64.14
80	-65.44	-62.96	-66.40
75	-60.03	-54.53	-68.55
70	-57.39	-50.21	-55.60
67.5	-57.27	-49.88	-53.35
65	-57.20	-50.02	-51.14
62.5	-60.60	-49.06	-50.26
60	-59.94	-48.87	-50.12
57.5	-58.53	-49.03	-51.81
55	-55.80	-48.87	-53.39
52.5	-54.95	-49.02	-56.98
50	-55.63	-49.89	-56.13
47.5	-57.63	-51.17	-53.13
45	-58.03	-54.24	-52.70
40	-65.30	-65.16	-64.17
35	-61.74	-59.91	-55.26
30	-70.86	-60.51	-55.29
25	-70.44	-58.19	-65.38
20	-68.98	-63.67	-59.16
15	-58.88	-63.88	-65.58
10	-56.92	-58.64	-57.39
5	-71.13	-57.56	-58.71
0	-66.03	-57.72	-56.60
-5	-62.77	-57.43	-56.27
-10	-62.89	-62.77	-64.56
-15	-65.80	-58.90	-75.60
-20	-59.95	-55.12	-55.67
-25	-59.70	-56.00	-61.60
-30	-61.74	-73.78	-64.68
-35	-68.06	-56.27	-58.33
-40	-62.65	-58.57	-68.87
-45	-68.27	-54.99	-56.22
-50	-59.86	-52.77	-56.07
-55	-56.35	-53.82	-62.56
-60	-55.87	-57.55	-62.49
-65	-59.39	-59.74	-62.51
-70	-61.61	-59.42	-63.11
-75	-67.07	-62.37	-67.03
-80	-66.16	-73.32	-67.82
-85	-69.97	-63.89	-67.06
-90	-68.89	-72.59	-71.43
