# Supplementary material for: Intelligent wireless power transfer via a 2-bit compact reconfigurable transmissive-metasurface-based router
Source: Nat Commun. 2024 Apr 1;15:2807. doi: 10.1038/s41467-024-46984-4 (PMC10984985; doi:10.1038/s41467-024-46984-4)
Supplement: Supplementary file 12 — Source Data [file 41467_2024_46984_MOESM12_ESM.zip › source_data/figure_s24_m70deg.txt]

-90	-71.57	-77.11	-72.04
-85	-74.80	-80.64	-77.55
-80	-67.81	-67.09	-76.85
-75	-72.96	-62.81	-65.84
-70	-73.43	-60.18	-63.25
-65	-71.79	-57.67	-61.20
-60	-63.78	-54.76	-57.91
-55	-64.71	-53.09	-55.63
-50	-63.65	-53.82	-55.45
-45	-73.86	-55.26	-55.63
-40	-57.82	-52.99	-61.99
-35	-56.62	-49.02	-59.76
-30	-60.13	-49.34	-51.49
-25	-66.43	-58.94	-59.76
-20	-65.33	-66.89	-59.90
-15	-62.39	-56.41	-65.54
-10	-67.45	-63.71	-72.05
-5	-64.63	-55.64	-57.10
0	-61.45	-61.60	-58.38
5	-64.47	-60.12	-60.72
10	-60.16	-53.11	-59.02
15	-59.50	-55.70	-59.31
20	-57.73	-61.89	-60.34
25	-58.47	-60.93	-59.01
30	-62.76	-60.41	-66.91
35	-60.65	-62.40	-56.76
40	-71.46	-54.98	-53.81
45	-58.60	-51.00	-57.61
50	-64.16	-55.27	-62.62
55	-64.51	-54.86	-52.97
60	-56.34	-50.43	-52.40
62.5	-54.74	-49.10	-53.58
65	-55.66	-48.32	-54.96
67.5	-56.27	-50.19	-58.25
70	-56.49	-51.43	-60.99
72.5	-60.03	-55.95	-59.65
75	-66.49	-58.09	-59.80
77.5	-72.60	-59.63	-58.57
80	-77.18	-60.46	-58.66
85	-73.68	-65.50	-61.47
90	-71.54	-67.72	-68.88
95	-71.88	-75.60	-69.17
100	-74.39	-71.18	-62.78
105	-80.72	-59.66	-63.21
110	-68.04	-61.76	-64.50
