# Supplementary material for: Intelligent wireless power transfer via a 2-bit compact reconfigurable transmissive-metasurface-based router
Source: Nat Commun. 2024 Apr 1;15:2807. doi: 10.1038/s41467-024-46984-4 (PMC10984985; doi:10.1038/s41467-024-46984-4)
Supplement: Supplementary file 12 — Source Data [file 41467_2024_46984_MOESM12_ESM.zip › source_data/figure_s24_s0deg.txt]

-90.000000	-29.234006
-89.291339	-29.210224
-88.582677	-29.139367
-87.874016	-29.022869
-87.165354	-28.863038
-86.456693	-28.662940
-85.748031	-28.426255
-85.039370	-28.157120
-84.330709	-27.859973
-83.622047	-27.539412
-82.913386	-27.200068
-82.204724	-26.846510
-81.496063	-26.483167
-80.787402	-26.114284
-80.078740	-25.743894
-79.370079	-25.375812
-78.661417	-25.013641
-77.952756	-24.660792
-77.244094	-24.320512
-76.535433	-23.995918
-75.826772	-23.690034
-75.118110	-23.405837
-74.409449	-23.146305
-73.700787	-22.914463
-72.992126	-22.713447
-72.283465	-22.546562
-71.574803	-22.417362
-70.866142	-22.329739
-70.157480	-22.288031
-69.448819	-22.297164
-68.740157	-22.362832
-68.031496	-22.491743
-67.322835	-22.691953
-66.614173	-22.973344
-65.905512	-23.348316
-65.196850	-23.832847
-64.488189	-24.448156
-63.779528	-25.223472
-63.070866	-26.200915
-62.362205	-27.444773
-61.653543	-29.061054
-60.944882	-31.244946
-60.236220	-34.423964
-59.527559	-39.898371
-58.818898	-61.475632
-58.110236	-41.204801
-57.401575	-34.705725
-56.692913	-31.032242
-55.984252	-28.498099
-55.275591	-26.603261
-54.566929	-25.132340
-53.858268	-23.974488
-53.149606	-23.066877
-52.440945	-22.372309
-51.732283	-21.869050
-51.023622	-21.545872
-50.314961	-21.399709
-49.606299	-21.434899
-48.897638	-21.663714
-48.188976	-22.108372
-47.480315	-22.805384
-46.771654	-23.814409
-46.062992	-25.237344
-45.354331	-27.264947
-44.645669	-30.317280
-43.937008	-35.667214
-43.228346	-56.009980
-42.519685	-37.204051
-41.811024	-30.674114
-41.102362	-27.059709
-40.393701	-24.637419
-39.685039	-22.903002
-38.976378	-21.643056
-38.267717	-20.751826
-37.559055	-20.174552
-36.850394	-19.885971
-36.141732	-19.881999
-35.433071	-20.178210
-34.724409	-20.814075
-34.015748	-21.865907
-33.307087	-23.479544
-32.598425	-25.962733
-31.889764	-30.133804
-31.181102	-40.018230
-30.472441	-38.090415
-29.763780	-29.023042
-29.055118	-24.740000
-28.346457	-22.023996
-27.637795	-20.151381
-26.929134	-18.845788
-26.220472	-17.979884
-25.511811	-17.494144
-24.803150	-17.369257
-24.094488	-17.618361
-23.385827	-18.291784
-22.677165	-19.498607
-21.968504	-21.469398
-21.259843	-24.769835
-20.551181	-31.483165
-19.842520	-42.189802
-19.133858	-27.078395
-18.425197	-21.793024
-17.716535	-18.607980
-17.007874	-16.441608
-16.299213	-14.927083
-15.590551	-13.905085
-14.881890	-13.304505
-14.173228	-13.105360
-13.464567	-13.330300
-12.755906	-14.055357
-12.047244	-15.452058
-11.338583	-17.924862
-10.629921	-22.729903
-9.921260	-42.355983
-9.212598	-23.335246
-8.503937	-16.325979
-7.795276	-12.249446
-7.086614	-9.366326
-6.377953	-7.162268
-5.669291	-5.413618
-4.960630	-4.002873
-4.251969	-2.860920
-3.543307	-1.944080
-2.834646	-1.223487
-2.125984	-0.679649
-1.417323	-0.299458
-0.708661	-0.074484
0.000000	0.000000
0.708661	-0.074484
1.417323	-0.299460
2.125984	-0.679662
2.834646	-1.223530
3.543307	-1.944192
4.251969	-2.861167
4.960630	-4.003370
5.669291	-5.414560
6.377953	-7.163993
7.086614	-9.369466
7.795276	-12.255327
8.503937	-16.338082
9.212598	-23.368865
9.921260	-42.005036
10.629921	-22.686807
11.338583	-17.897104
12.047244	-15.429422
12.755906	-14.035141
13.464567	-13.311466
14.173228	-13.087488
14.881890	-13.287508
15.590551	-13.889144
16.299213	-14.912697
17.007874	-16.429799
17.716535	-18.600873
18.425197	-21.795768
19.133858	-27.109032
19.842520	-42.519115
20.551181	-31.347481
21.259843	-24.688752
21.968504	-21.402920
22.677165	-19.438509
23.385827	-18.235093
24.094488	-17.563769
24.803150	-17.316199
25.511811	-17.442502
26.220472	-17.929909
26.929134	-18.798173
27.637795	-20.107511
28.346457	-21.986626
29.055118	-24.715319
29.763780	-29.029470
30.472441	-38.248511
31.181102	-39.657295
31.889764	-29.963992
32.598425	-25.827204
33.307087	-23.357636
34.015748	-21.750954
34.724409	-20.703185
35.433071	-20.069970
36.141732	-19.775731
36.850394	-19.781458
37.559055	-20.071945
38.267717	-20.651656
38.976378	-21.546368
39.685039	-22.811678
40.393701	-24.554957
41.102362	-26.993397
41.811024	-30.642986
42.519685	-37.291893
43.228346	-54.119752
43.937008	-35.343000
44.645669	-30.076587
45.354331	-27.053053
46.062992	-25.039486
46.771654	-23.624559
47.480315	-22.620558
48.188976	-21.926938
48.897638	-21.484754
49.606299	-21.257926
50.314961	-21.224533
51.023622	-21.372547
51.732283	-21.697858
52.440945	-22.203791
53.149606	-22.901907
53.858268	-23.814427
54.566929	-24.979322
55.275591	-26.460804
55.984252	-28.372490
56.692913	-30.936344
57.401575	-34.672853
58.110236	-41.380582
58.818898	-57.987766
59.527559	-39.353990
60.236220	-34.029154
60.944882	-30.902487
61.653543	-28.744742
62.362205	-27.143832
63.070866	-25.909900
63.779528	-24.939273
64.488189	-24.168850
65.196850	-23.557181
65.905512	-23.075443
66.614173	-22.702680
67.322835	-22.423093
68.031496	-22.224408
68.740157	-22.096837
69.448819	-22.032393
70.157480	-22.024424
70.866142	-22.067279
71.574803	-22.156070
72.283465	-22.286487
72.992126	-22.454666
73.700787	-22.657076
74.409449	-22.890430
75.118110	-23.151609
75.826772	-23.437602
76.535433	-23.745444
77.244094	-24.072167
77.952756	-24.414751
78.661417	-24.770081
79.370079	-25.134907
80.078740	-25.505812
80.787402	-25.879175
81.496063	-26.251161
82.204724	-26.617706
82.913386	-26.974524
83.622047	-27.317138
84.330709	-27.640920
85.039370	-27.941171
85.748031	-28.213220
86.456693	-28.452551
87.165354	-28.654947
87.874016	-28.816655
88.582677	-28.934545
89.291339	-29.006260
90.000000	-29.030330
