# Supplementary material for: Intelligent wireless power transfer via a 2-bit compact reconfigurable transmissive-metasurface-based router
Source: Nat Commun. 2024 Apr 1;15:2807. doi: 10.1038/s41467-024-46984-4 (PMC10984985; doi:10.1038/s41467-024-46984-4)
Supplement: Supplementary file 12 — Source Data [file 41467_2024_46984_MOESM12_ESM.zip › source_data/figure_s24_s10deg.txt]

-90.000000	-21.495121
-89.291339	-21.483027
-88.582677	-21.446758
-87.874016	-21.386366
-87.165354	-21.301969
-86.456693	-21.193791
-85.748031	-21.062212
-85.039370	-20.907822
-84.330709	-20.731467
-83.622047	-20.534291
-82.913386	-20.317754
-82.204724	-20.083635
-81.496063	-19.834023
-80.787402	-19.571281
-80.078740	-19.298003
-79.370079	-19.016968
-78.661417	-18.731085
-77.952756	-18.443344
-77.244094	-18.156773
-76.535433	-17.874408
-75.826772	-17.599265
-75.118110	-17.334330
-74.409449	-17.082559
-73.700787	-16.846879
-72.992126	-16.630213
-72.283465	-16.435497
-71.574803	-16.265715
-70.866142	-16.123939
-70.157480	-16.013378
-69.448819	-15.937436
-68.740157	-15.899783
-68.031496	-15.904444
-67.322835	-15.955908
-66.614173	-16.059268
-65.905512	-16.220413
-65.196850	-16.446269
-64.488189	-16.745148
-63.779528	-17.127236
-63.070866	-17.605301
-62.362205	-18.195780
-61.653543	-18.920473
-60.944882	-19.809355
-60.236220	-20.905480
-59.527559	-22.274190
-58.818898	-24.021980
-58.110236	-26.339833
-57.401575	-29.617030
-56.692913	-34.730975
-55.984252	-39.956578
-55.275591	-33.938237
-54.566929	-29.097641
-53.858268	-25.961582
-53.149606	-23.735411
-52.440945	-22.070516
-51.732283	-20.795901
-51.023622	-19.817693
-50.314961	-19.080196
-49.606299	-18.548532
-48.897638	-18.199736
-48.188976	-18.017337
-47.480315	-17.987010
-46.771654	-18.091716
-46.062992	-18.304832
-45.354331	-18.580041
-44.645669	-18.839148
-43.937008	-18.966952
-43.228346	-18.834020
-42.519685	-18.358145
-41.811024	-17.559616
-41.102362	-16.545096
-40.393701	-15.440534
-39.685039	-14.343261
-38.976378	-13.312833
-38.267717	-12.380480
-37.559055	-11.560418
-36.850394	-10.857818
-36.141732	-10.273523
-35.433071	-9.806616
-34.724409	-9.455786
-34.015748	-9.220041
-33.307087	-9.099097
-32.598425	-9.093607
-31.889764	-9.205347
-31.181102	-9.437404
-30.472441	-9.794415
-29.763780	-10.282921
-29.055118	-10.911876
-28.346457	-11.693427
-27.637795	-12.644082
-26.929134	-13.786515
-26.220472	-15.152258
-25.511811	-16.785473
-24.803150	-18.746504
-24.094488	-21.105165
-23.385827	-23.864532
-22.677165	-26.547046
-21.968504	-27.435387
-21.259843	-25.905005
-20.551181	-23.787148
-19.842520	-21.983058
-19.133858	-20.587726
-18.425197	-19.543327
-17.716535	-18.792864
-17.007874	-18.301102
-16.299213	-18.053613
-15.590551	-18.054300
-14.881890	-18.324993
-14.173228	-18.908110
-13.464567	-19.873089
-12.755906	-21.324510
-12.047244	-23.383103
-11.338583	-25.904985
-10.629921	-27.070306
-9.921260	-24.734332
-9.212598	-21.453243
-8.503937	-18.719917
-7.795276	-16.603870
-7.086614	-14.990549
-6.377953	-13.790671
-5.669291	-12.950963
-4.960630	-12.446416
-4.251969	-12.275639
-3.543307	-12.461298
-2.834646	-13.056620
-2.125984	-14.160532
-1.417323	-15.941361
-0.708661	-18.597557
0.000000	-21.375733
0.708661	-19.924347
1.417323	-15.733648
2.125984	-12.185782
2.834646	-9.439687
3.543307	-7.274194
4.251969	-5.532564
4.960630	-4.117009
5.669291	-2.965173
6.377953	-2.035832
7.086614	-1.300939
7.795276	-0.741116
8.503937	-0.343019
9.212598	-0.097766
9.921260	0.000000
10.629921	-0.047377
11.338583	-0.240349
12.047244	-0.582212
12.755906	-1.079415
13.464567	-1.742200
14.173228	-2.585693
14.881890	-3.631694
15.590551	-4.911598
16.299213	-6.471188
17.007874	-8.378291
17.716535	-10.733025
18.425197	-13.664624
19.133858	-17.169226
19.842520	-20.000213
20.551181	-19.357710
21.259843	-17.023360
21.968504	-15.108992
22.677165	-13.842868
23.385827	-13.119327
24.094488	-12.847134
24.803150	-12.977459
25.511811	-13.499382
26.220472	-14.440521
26.929134	-15.881213
27.637795	-17.999265
28.346457	-21.213395
29.055118	-26.830326
29.763780	-44.296766
30.472441	-28.020573
31.181102	-21.982959
31.889764	-18.680351
32.598425	-16.535235
33.307087	-15.062704
34.015748	-14.050873
34.724409	-13.390124
35.433071	-13.018776
36.141732	-12.901544
36.850394	-13.019924
37.559055	-13.367767
38.267717	-13.949503
38.976378	-14.779793
39.685039	-15.883292
40.393701	-17.290795
41.102362	-19.017192
41.811024	-20.967058
42.519685	-22.643274
43.228346	-22.970941
43.937008	-21.661582
44.645669	-19.747665
45.354331	-17.940357
46.062992	-16.416854
46.771654	-15.173440
47.480315	-14.170666
48.188976	-13.369634
48.897638	-12.738604
49.606299	-12.252767
50.314961	-11.892808
51.023622	-11.643558
51.732283	-11.492952
52.440945	-11.431267
53.149606	-11.450567
53.858268	-11.544304
54.566929	-11.707036
55.275591	-11.934210
55.984252	-12.222019
56.692913	-12.567287
57.401575	-12.967402
58.110236	-13.420269
58.818898	-13.924282
59.527559	-14.478327
60.236220	-15.081783
60.944882	-15.734550
61.653543	-16.437077
62.362205	-17.190384
63.070866	-17.996070
63.779528	-18.856260
64.488189	-19.773443
65.196850	-20.750068
65.905512	-21.787667
66.614173	-22.885067
67.322835	-24.034890
68.031496	-25.217075
68.740157	-26.388129
69.448819	-27.467313
70.157480	-28.330649
70.866142	-28.838507
71.574803	-28.908938
72.283465	-28.578057
72.992126	-27.972011
73.700787	-27.227518
74.409449	-26.443633
75.118110	-25.677395
75.826772	-24.956575
76.535433	-24.292160
77.244094	-23.686478
77.952756	-23.137745
78.661417	-22.642444
79.370079	-22.196507
80.078740	-21.795889
80.787402	-21.436817
81.496063	-21.115889
82.204724	-20.830094
82.913386	-20.576798
83.622047	-20.353714
84.330709	-20.158873
85.039370	-19.990591
85.748031	-19.847439
86.456693	-19.728225
87.165354	-19.631969
87.874016	-19.557891
88.582677	-19.505396
89.291339	-19.474065
90.000000	-19.463649
