# Supplementary material for: Intelligent wireless power transfer via a 2-bit compact reconfigurable transmissive-metasurface-based router
Source: Nat Commun. 2024 Apr 1;15:2807. doi: 10.1038/s41467-024-46984-4 (PMC10984985; doi:10.1038/s41467-024-46984-4)
Supplement: Supplementary file 12 — Source Data [file 41467_2024_46984_MOESM12_ESM.zip › source_data/figure_s24_s20deg.txt]

-90.000000	-11.223144
-89.291339	-11.228031
-88.582677	-11.242721
-87.874016	-11.267295
-87.165354	-11.301884
-86.456693	-11.346675
-85.748031	-11.401900
-85.039370	-11.467838
-84.330709	-11.544809
-83.622047	-11.633170
-82.913386	-11.733310
-82.204724	-11.845636
-81.496063	-11.970574
-80.787402	-12.108550
-80.078740	-12.259979
-79.370079	-12.425251
-78.661417	-12.604711
-77.952756	-12.798639
-77.244094	-13.007222
-76.535433	-13.230534
-75.826772	-13.468495
-75.118110	-13.720848
-74.409449	-13.987123
-73.700787	-14.266609
-72.992126	-14.558330
-72.283465	-14.861041
-71.574803	-15.173240
-70.866142	-15.493211
-70.157480	-15.819114
-69.448819	-16.149118
-68.740157	-16.481594
-68.031496	-16.815355
-67.322835	-17.149947
-66.614173	-17.485948
-65.905512	-17.825268
-65.196850	-18.171407
-64.488189	-18.529662
-63.779528	-18.907270
-63.070866	-19.313530
-62.362205	-19.759929
-61.653543	-20.260371
-60.944882	-20.831593
-60.236220	-21.493916
-59.527559	-22.272516
-58.818898	-23.199525
-58.110236	-24.317367
-57.401575	-25.683823
-56.692913	-27.378046
-55.984252	-29.497307
-55.275591	-32.071456
-54.566929	-34.510347
-53.858268	-34.643806
-53.149606	-32.255987
-52.440945	-29.594586
-51.732283	-27.393139
-51.023622	-25.653400
-50.314961	-24.286900
-49.606299	-23.221529
-48.897638	-22.407759
-48.188976	-21.812784
-47.480315	-21.415150
-46.771654	-21.200845
-46.062992	-21.160129
-45.354331	-21.284136
-44.645669	-21.559876
-43.937008	-21.961627
-43.228346	-22.436238
-42.519685	-22.883010
-41.811024	-23.143689
-41.102362	-23.043626
-40.393701	-22.499550
-39.685039	-21.588960
-38.976378	-20.482963
-38.267717	-19.337584
-37.559055	-18.250828
-36.850394	-17.271799
-36.141732	-16.420461
-35.433071	-15.701936
-34.724409	-15.114463
-34.015748	-14.653345
-33.307087	-14.312752
-32.598425	-14.086435
-31.889764	-13.967897
-31.181102	-13.950315
-30.472441	-14.026358
-29.763780	-14.188022
-29.055118	-14.426609
-28.346457	-14.732973
-27.637795	-15.098202
-26.929134	-15.514819
-26.220472	-15.978502
-25.511811	-16.490112
-24.803150	-17.057643
-24.094488	-17.697672
-23.385827	-18.436071
-22.677165	-19.307864
-21.968504	-20.355743
-21.259843	-21.624190
-20.551181	-23.136614
-19.842520	-24.812633
-19.133858	-26.241834
-18.425197	-26.552589
-17.716535	-25.402620
-17.007874	-23.590157
-16.299213	-21.817601
-15.590551	-20.317516
-14.881890	-19.119802
-14.173228	-18.201100
-13.464567	-17.529093
-12.755906	-17.072007
-12.047244	-16.798226
-11.338583	-16.673063
-10.629921	-16.654981
-9.921260	-16.693241
-9.212598	-16.730025
-8.503937	-16.710299
-7.795276	-16.598581
-7.086614	-16.393796
-6.377953	-16.130860
-5.669291	-15.867839
-4.960630	-15.669227
-4.251969	-15.595478
-3.543307	-15.701137
-2.834646	-16.039178
-2.125984	-16.669576
-1.417323	-17.673177
-0.708661	-19.177430
0.000000	-21.414870
0.708661	-24.887164
1.417323	-30.793412
2.125984	-33.827573
2.834646	-26.846655
3.543307	-22.631038
4.251969	-20.062707
4.960630	-18.457694
5.669291	-17.548088
6.377953	-17.235161
7.086614	-17.516750
7.795276	-18.473187
8.503937	-20.256232
9.212598	-22.769644
9.921260	-23.445839
10.629921	-19.808422
11.338583	-15.753202
12.047244	-12.502272
12.755906	-9.920870
13.464567	-7.829525
14.173228	-6.108589
14.881890	-4.680924
15.590551	-3.495325
16.299213	-2.516640
17.007874	-1.720083
17.716535	-1.087899
18.425197	-0.607338
19.133858	-0.269410
19.842520	-0.068117
20.551181	0.000000
21.259843	-0.063928
21.968504	-0.261074
22.677165	-0.595101
23.385827	-1.072571
24.094488	-1.703684
24.803150	-2.503513
25.511811	-3.494060
26.220472	-4.707790
26.929134	-6.193985
27.637795	-8.030935
28.346457	-10.351202
29.055118	-13.397643
29.763780	-17.629441
30.472441	-23.087796
31.181102	-22.349927
31.889764	-17.815861
32.598425	-14.763276
33.307087	-12.766880
34.015748	-11.431641
34.724409	-10.552330
35.433071	-10.016711
36.141732	-9.759681
36.850394	-9.742554
37.559055	-9.943177
38.267717	-10.351115
38.976378	-10.965594
39.685039	-11.795289
40.393701	-12.859890
41.102362	-14.193986
41.811024	-15.854924
42.519685	-17.938208
43.228346	-20.607029
43.937008	-24.130343
44.645669	-28.608863
45.354331	-30.646373
46.062992	-27.371728
46.771654	-24.246996
47.480315	-22.118188
48.188976	-20.694107
48.897638	-19.763658
49.606299	-19.203228
50.314961	-18.938239
51.023622	-18.920617
51.732283	-19.115503
52.440945	-19.491115
53.149606	-20.007616
53.858268	-20.602015
54.566929	-21.170015
55.275591	-21.559270
55.984252	-21.607932
56.692913	-21.237096
57.401575	-20.509266
58.110236	-19.573230
58.818898	-18.570103
59.527559	-17.591623
60.236220	-16.684884
60.944882	-15.869061
61.653543	-15.148562
62.362205	-14.520773
63.070866	-13.980110
63.779528	-13.520014
64.488189	-13.133887
65.196850	-12.815496
65.905512	-12.559118
66.614173	-12.359567
67.322835	-12.212160
68.031496	-12.112667
68.740157	-12.057249
69.448819	-12.042403
70.157480	-12.064906
70.866142	-12.121766
71.574803	-12.210179
72.283465	-12.327489
72.992126	-12.471152
73.700787	-12.638702
74.409449	-12.827726
75.118110	-13.035832
75.826772	-13.260629
76.535433	-13.499701
77.244094	-13.750594
77.952756	-14.010794
78.661417	-14.277723
79.370079	-14.548724
80.078740	-14.821066
80.787402	-15.091945
81.496063	-15.358498
82.204724	-15.617824
82.913386	-15.867006
83.622047	-16.103153
84.330709	-16.323438
85.039370	-16.525144
85.748031	-16.705717
86.456693	-16.862817
87.165354	-16.994367
87.874016	-17.098597
88.582677	-17.174090
89.291339	-17.219808
90.000000	-17.235118
