# Supplementary material for: Intelligent wireless power transfer via a 2-bit compact reconfigurable transmissive-metasurface-based router
Source: Nat Commun. 2024 Apr 1;15:2807. doi: 10.1038/s41467-024-46984-4 (PMC10984985; doi:10.1038/s41467-024-46984-4)
Supplement: Supplementary file 12 — Source Data [file 41467_2024_46984_MOESM12_ESM.zip › source_data/figure_s24_s30deg.txt]

-90.000000	-30.105517
-89.291339	-30.123567
-88.582677	-30.176815
-87.874016	-30.262450
-87.165354	-30.375415
-86.456693	-30.507888
-85.748031	-30.648635
-85.039370	-30.782407
-84.330709	-30.889737
-83.622047	-30.947632
-82.913386	-30.931742
-82.204724	-30.820158
-81.496063	-30.598110
-80.787402	-30.261807
-80.078740	-29.819515
-79.370079	-29.289305
-78.661417	-28.694658
-77.952756	-28.059948
-77.244094	-27.407234
-76.535433	-26.754713
-75.826772	-26.116462
-75.118110	-25.502893
-74.409449	-24.921488
-73.700787	-24.377524
-72.992126	-23.874706
-72.283465	-23.415657
-71.574803	-23.002281
-70.866142	-22.636026
-70.157480	-22.318062
-69.448819	-22.049402
-68.740157	-21.830967
-68.031496	-21.663623
-67.322835	-21.548173
-66.614173	-21.485316
-65.905512	-21.475569
-65.196850	-21.519130
-64.488189	-21.615681
-63.779528	-21.764101
-63.070866	-21.962084
-62.362205	-22.205625
-61.653543	-22.488404
-60.944882	-22.801132
-60.236220	-23.131017
-59.527559	-23.461690
-58.818898	-23.774076
-58.110236	-24.048665
-57.401575	-24.269272
-56.692913	-24.427505
-55.984252	-24.526307
-55.275591	-24.580974
-54.566929	-24.617291
-53.858268	-24.668007
-53.149606	-24.769538
-52.440945	-24.960323
-51.732283	-25.281478
-51.023622	-25.780046
-50.314961	-26.515725
-49.606299	-27.573860
-48.897638	-29.092771
-48.188976	-31.330302
-47.480315	-34.856816
-46.771654	-40.983578
-46.062992	-41.465116
-45.354331	-34.313117
-44.645669	-29.879704
-43.937008	-26.843083
-43.228346	-24.582172
-42.519685	-22.826234
-41.811024	-21.437805
-41.102362	-20.339573
-40.393701	-19.485456
-39.685039	-18.847536
-38.976378	-18.409608
-38.267717	-18.163833
-37.559055	-18.109033
-36.850394	-18.249878
-36.141732	-18.596519
-35.433071	-19.164013
-34.724409	-19.969981
-34.015748	-21.025842
-33.307087	-22.307838
-32.598425	-23.674364
-31.889764	-24.711805
-31.181102	-24.791233
-30.472441	-23.781594
-29.763780	-22.255807
-29.055118	-20.731436
-28.346457	-19.420100
-27.637795	-18.373408
-26.929134	-17.590799
-26.220472	-17.060628
-25.511811	-16.773306
-24.803150	-16.725320
-24.094488	-16.920725
-23.385827	-17.372323
-22.677165	-18.103237
-21.968504	-19.148620
-21.259843	-20.554637
-20.551181	-22.360249
-19.842520	-24.497298
-19.133858	-26.415997
-18.425197	-26.769047
-17.716535	-25.301037
-17.007874	-23.369911
-16.299213	-21.722213
-15.590551	-20.492497
-14.881890	-19.657557
-14.173228	-19.176753
-13.464567	-19.019859
-12.755906	-19.170094
-12.047244	-19.622673
-11.338583	-20.382676
-10.629921	-21.461688
-9.921260	-22.869292
-9.212598	-24.588329
-8.503937	-26.508381
-7.795276	-28.302368
-7.086614	-29.440658
-6.377953	-29.735900
-5.669291	-29.669161
-4.960630	-29.804041
-4.251969	-30.409890
-3.543307	-31.335377
-2.834646	-31.510101
-2.125984	-29.614907
-1.417323	-26.602186
-0.708661	-23.745428
0.000000	-21.372700
0.708661	-19.474991
1.417323	-17.994352
2.125984	-16.881420
2.834646	-16.103972
3.543307	-15.645868
4.251969	-15.505696
4.960630	-15.696490
5.669291	-16.245711
6.377953	-17.190639
7.086614	-18.547201
7.795276	-20.162160
8.503937	-21.266582
9.212598	-20.568072
9.921260	-18.389205
10.629921	-16.019572
11.338583	-13.979528
12.047244	-12.336401
12.755906	-11.055115
13.464567	-10.093469
14.173228	-9.420280
14.881890	-9.016924
15.590551	-8.876175
16.299213	-9.001136
17.007874	-9.404176
17.716535	-10.103685
18.425197	-11.110678
19.133858	-12.378336
19.842520	-13.645189
20.551181	-14.195846
21.259843	-13.320912
21.968504	-11.429295
22.677165	-9.346154
23.385827	-7.452615
24.094488	-5.831051
24.803150	-4.470117
25.511811	-3.339366
26.220472	-2.409372
26.929134	-1.655881
27.637795	-1.059808
28.346457	-0.606349
29.055118	-0.284077
29.763780	-0.084200
30.472441	0.000000
31.181102	-0.026396
31.889764	-0.159603
32.598425	-0.396842
33.307087	-0.736048
34.015748	-1.175536
34.724409	-1.713543
35.433071	-2.347544
36.141732	-3.073167
36.850394	-3.882497
37.559055	-4.761475
38.267717	-5.686288
38.976378	-6.619251
39.685039	-7.506381
40.393701	-8.281399
41.102362	-8.881271
41.811024	-9.270739
42.519685	-9.460010
43.228346	-9.499871
43.937008	-9.458885
44.645669	-9.401365
45.354331	-9.376911
46.062992	-9.419824
46.771654	-9.552800
47.480315	-9.791210
48.188976	-10.146607
48.897638	-10.629313
49.606299	-11.250341
50.314961	-12.022902
51.023622	-12.963591
51.732283	-14.092960
52.440945	-15.433936
53.149606	-17.002667
53.858268	-18.774116
54.566929	-20.576011
55.275591	-21.889034
55.984252	-21.988071
56.692913	-20.894764
57.401575	-19.338469
58.110236	-17.816387
58.818898	-16.486528
59.527559	-15.366688
60.236220	-14.435976
60.944882	-13.667422
61.653543	-13.036645
62.362205	-12.523423
63.070866	-12.111355
63.779528	-11.787149
64.488189	-11.539941
65.196850	-11.360745
65.905512	-11.242025
66.614173	-11.177369
67.322835	-11.161242
68.031496	-11.188796
68.740157	-11.255720
69.448819	-11.358129
70.157480	-11.492462
70.866142	-11.655417
71.574803	-11.843884
72.283465	-12.054897
72.992126	-12.285594
73.700787	-12.533181
74.409449	-12.794907
75.118110	-13.068045
75.826772	-13.349877
76.535433	-13.637690
77.244094	-13.928774
77.952756	-14.220433
78.661417	-14.509996
79.370079	-14.794846
80.078740	-15.072442
80.787402	-15.340353
81.496063	-15.596295
82.204724	-15.838161
82.913386	-16.064055
83.622047	-16.272312
84.330709	-16.461513
85.039370	-16.630489
85.748031	-16.778310
86.456693	-16.904269
87.165354	-17.007849
87.874016	-17.088694
88.582677	-17.146573
89.291339	-17.181348
90.000000	-17.192947
