# Supplementary material for: Intelligent wireless power transfer via a 2-bit compact reconfigurable transmissive-metasurface-based router
Source: Nat Commun. 2024 Apr 1;15:2807. doi: 10.1038/s41467-024-46984-4 (PMC10984985; doi:10.1038/s41467-024-46984-4)
Supplement: Supplementary file 12 — Source Data [file 41467_2024_46984_MOESM12_ESM.zip › source_data/figure_s24_s40deg.txt]

-90.000000	-18.518222
-89.291339	-18.509053
-88.582677	-18.481695
-87.874016	-18.436587
-87.165354	-18.374454
-86.456693	-18.296283
-85.748031	-18.203306
-85.039370	-18.096973
-84.330709	-17.978921
-83.622047	-17.850947
-82.913386	-17.714977
-82.204724	-17.573037
-81.496063	-17.427230
-80.787402	-17.279708
-80.078740	-17.132656
-79.370079	-16.988275
-78.661417	-16.848774
-77.952756	-16.716354
-77.244094	-16.593211
-76.535433	-16.481531
-75.826772	-16.383493
-75.118110	-16.301271
-74.409449	-16.237041
-73.700787	-16.192990
-72.992126	-16.171322
-72.283465	-16.174269
-71.574803	-16.204099
-70.866142	-16.263130
-70.157480	-16.353731
-69.448819	-16.478331
-68.740157	-16.639416
-68.031496	-16.839519
-67.322835	-17.081198
-66.614173	-17.366988
-65.905512	-17.699319
-65.196850	-18.080380
-64.488189	-18.511897
-63.779528	-18.994776
-63.070866	-19.528564
-62.362205	-20.110618
-61.653543	-20.734907
-60.944882	-21.390399
-60.236220	-22.059128
-59.527559	-22.714498
-58.818898	-23.321057
-58.110236	-23.837727
-57.401575	-24.225996
-56.692913	-24.461574
-55.984252	-24.543632
-55.275591	-24.495201
-54.566929	-24.354324
-53.858268	-24.161952
-53.149606	-23.952830
-52.440945	-23.751329
-51.732283	-23.570967
-51.023622	-23.415675
-50.314961	-23.281654
-49.606299	-23.159448
-48.897638	-23.036341
-48.188976	-22.899233
-47.480315	-22.737844
-46.771654	-22.547615
-46.062992	-22.331479
-45.354331	-22.099859
-44.645669	-21.869021
-43.937008	-21.658497
-43.228346	-21.488512
-42.519685	-21.377945
-41.811024	-21.342923
-41.102362	-21.395697
-40.393701	-21.543220
-39.685039	-21.784685
-38.976378	-22.107114
-38.267717	-22.478435
-37.559055	-22.839264
-36.850394	-23.100111
-36.141732	-23.158052
-35.433071	-22.941014
-34.724409	-22.453083
-34.015748	-21.773716
-33.307087	-21.011937
-32.598425	-20.263020
-31.889764	-19.592926
-31.181102	-19.041758
-30.472441	-18.632243
-29.763780	-18.376720
-29.055118	-18.281247
-28.346457	-18.347048
-27.637795	-18.569387
-26.929134	-18.933397
-26.220472	-19.405905
-25.511811	-19.923419
-24.803150	-20.382459
-24.094488	-20.651542
-23.385827	-20.626146
-22.677165	-20.299787
-21.968504	-19.772959
-21.259843	-19.188847
-20.551181	-18.671866
-19.842520	-18.309998
-19.133858	-18.164648
-18.425197	-18.287052
-17.716535	-18.734653
-17.007874	-19.590597
-16.299213	-20.997900
-15.590551	-23.243614
-14.881890	-27.044121
-14.173228	-34.996139
-13.464567	-34.377533
-12.755906	-25.921255
-12.047244	-21.502637
-11.338583	-18.607697
-10.629921	-16.536201
-9.921260	-15.006083
-9.212598	-13.878130
-8.503937	-13.075624
-7.795276	-12.554126
-7.086614	-12.288196
-6.377953	-12.264984
-5.669291	-12.480968
-4.960630	-12.940195
-4.251969	-13.652922
-3.543307	-14.633116
-2.834646	-15.891038
-2.125984	-17.410585
-1.417323	-19.086812
-0.708661	-20.602718
0.000000	-21.411464
0.708661	-21.245679
1.417323	-20.520751
2.125984	-19.785117
2.834646	-19.334842
3.543307	-19.293491
4.251969	-19.729798
4.960630	-20.708263
5.669291	-22.260698
6.377953	-24.081554
7.086614	-24.600849
7.795276	-22.477712
8.503937	-19.488808
9.212598	-16.855764
9.921260	-14.732614
10.629921	-13.048358
11.338583	-11.723215
12.047244	-10.696799
12.755906	-9.925915
13.464567	-9.379488
14.173228	-9.034455
14.881890	-8.872681
15.590551	-8.878416
16.299213	-9.035854
17.007874	-9.326455
17.716535	-9.725904
18.425197	-10.201132
19.133858	-10.708882
19.842520	-11.198784
20.551181	-11.623994
21.259843	-11.958285
21.968504	-12.210877
22.677165	-12.428464
23.385827	-12.684255
24.094488	-13.064994
24.803150	-13.666894
25.511811	-14.605671
26.220472	-16.046066
26.929134	-18.267527
27.637795	-21.767825
28.346457	-26.036581
29.055118	-22.971799
29.763780	-17.711883
30.472441	-13.929466
31.181102	-11.117467
31.889764	-8.916683
32.598425	-7.136503
33.307087	-5.668083
34.015748	-4.444097
34.724409	-3.420131
35.433071	-2.565375
36.141732	-1.857614
36.850394	-1.280346
37.559055	-0.821042
38.267717	-0.470045
38.976378	-0.219859
39.685039	-0.064664
40.393701	0.000000
41.102362	-0.022550
41.811024	-0.130000
42.519685	-0.320965
43.228346	-0.594959
43.937008	-0.952417
44.645669	-1.394768
45.354331	-1.924573
46.062992	-2.545734
46.771654	-3.263822
47.480315	-4.086563
48.188976	-5.024571
48.897638	-6.092493
49.606299	-7.310817
50.314961	-8.708890
51.023622	-10.330175
51.732283	-12.241988
52.440945	-14.554776
53.149606	-17.462124
53.858268	-21.311314
54.566929	-26.337156
55.275591	-27.880186
55.984252	-23.724322
56.692913	-20.374500
57.401575	-18.083860
58.110236	-16.457249
58.818898	-15.264870
59.527559	-14.376647
60.236220	-13.713614
60.944882	-13.224424
61.653543	-12.873656
62.362205	-12.635576
63.070866	-12.490591
63.779528	-12.423113
64.488189	-12.420202
65.196850	-12.470670
65.905512	-12.564480
66.614173	-12.692337
67.322835	-12.845422
68.031496	-13.015256
68.740157	-13.193665
69.448819	-13.372849
70.157480	-13.545540
70.866142	-13.705227
71.574803	-13.846413
72.283465	-13.964855
72.992126	-14.057739
73.700787	-14.123750
74.409449	-14.163018
75.118110	-14.176936
75.826772	-14.167897
76.535433	-14.138980
77.244094	-14.093636
77.952756	-14.035417
78.661417	-13.967758
79.370079	-13.893825
80.078740	-13.816428
80.787402	-13.737979
81.496063	-13.660493
82.204724	-13.585610
82.913386	-13.514635
83.622047	-13.448583
84.330709	-13.388223
85.039370	-13.334130
85.748031	-13.286714
86.456693	-13.246268
87.165354	-13.212989
87.874016	-13.187006
88.582677	-13.168401
89.291339	-13.157222
90.000000	-13.153493
