# Supplementary material for: Intelligent wireless power transfer via a 2-bit compact reconfigurable transmissive-metasurface-based router
Source: Nat Commun. 2024 Apr 1;15:2807. doi: 10.1038/s41467-024-46984-4 (PMC10984985; doi:10.1038/s41467-024-46984-4)
Supplement: Supplementary file 12 — Source Data [file 41467_2024_46984_MOESM12_ESM.zip › source_data/figure_s24_s50deg.txt]

-90.000000	-20.593433
-89.291339	-20.609144
-88.582677	-20.656435
-87.874016	-20.735763
-87.165354	-20.847870
-86.456693	-20.993744
-85.748031	-21.174544
-85.039370	-21.391483
-84.330709	-21.645619
-83.622047	-21.937510
-82.913386	-22.266649
-82.204724	-22.630539
-81.496063	-23.023249
-80.787402	-23.433231
-80.078740	-23.840349
-79.370079	-24.212538
-78.661417	-24.503789
-77.952756	-24.656982
-77.244094	-24.615582
-76.535433	-24.343221
-75.826772	-23.840280
-75.118110	-23.144067
-74.409449	-22.312425
-73.700787	-21.404079
-72.992126	-20.466757
-72.283465	-19.534221
-71.574803	-18.628240
-70.866142	-17.761912
-70.157480	-16.942662
-69.448819	-16.174424
-68.740157	-15.459114
-68.031496	-14.797555
-67.322835	-14.190061
-66.614173	-13.636789
-65.905512	-13.137962
-65.196850	-12.694010
-64.488189	-12.305665
-63.779528	-11.974035
-63.070866	-11.700672
-62.362205	-11.487639
-61.653543	-11.337600
-60.944882	-11.253924
-60.236220	-11.240830
-59.527559	-11.303579
-58.818898	-11.448740
-58.110236	-11.684564
-57.401575	-12.021507
-56.692913	-12.472983
-55.984252	-13.056478
-55.275591	-13.795169
-54.566929	-14.720304
-53.858268	-15.874452
-53.149606	-17.314681
-52.440945	-19.108596
-51.732283	-21.283548
-51.023622	-23.544851
-50.314961	-24.545974
-49.606299	-23.102948
-48.897638	-20.643751
-48.188976	-18.358033
-47.480315	-16.467498
-46.771654	-14.935481
-46.062992	-13.698329
-45.354331	-12.704811
-44.645669	-11.918218
-43.937008	-11.313101
-43.228346	-10.872230
-42.519685	-10.584469
-41.811024	-10.443405
-41.102362	-10.446535
-40.393701	-10.594864
-39.685039	-10.892826
-38.976378	-11.348522
-38.267717	-11.974261
-37.559055	-12.787447
-36.850394	-13.811772
-36.141732	-15.078348
-35.433071	-16.624983
-34.724409	-18.486225
-34.015748	-20.645558
-33.307087	-22.860536
-32.598425	-24.327494
-31.889764	-24.174996
-31.181102	-22.936892
-30.472441	-21.599032
-29.763780	-20.564752
-29.055118	-19.911550
-28.346457	-19.633300
-27.637795	-19.714863
-26.929134	-20.147378
-26.220472	-20.922628
-25.511811	-22.004522
-24.803150	-23.247022
-24.094488	-24.235967
-23.385827	-24.324674
-22.677165	-23.348883
-21.968504	-21.880842
-21.259843	-20.455520
-20.551181	-19.296076
-19.842520	-18.462697
-19.133858	-17.965634
-18.425197	-17.809369
-17.716535	-18.008469
-17.007874	-18.594440
-16.299213	-19.616980
-15.590551	-21.121287
-14.881890	-22.995107
-14.173228	-24.357991
-13.464567	-23.483807
-12.755906	-20.914613
-12.047244	-18.281211
-11.338583	-16.070749
-10.629921	-14.289245
-9.921260	-12.868543
-9.212598	-11.747343
-8.503937	-10.880064
-7.795276	-10.234053
-7.086614	-9.786067
-6.377953	-9.519638
-5.669291	-9.423287
-4.960630	-9.489336
-4.251969	-9.713124
-3.543307	-10.092495
-2.834646	-10.627451
-2.125984	-11.319881
-1.417323	-12.173282
-0.708661	-13.192254
0.000000	-14.381416
0.708661	-15.743276
1.417323	-17.271220
2.125984	-18.937740
2.834646	-20.668162
3.543307	-22.302032
4.251969	-23.581949
4.960630	-24.269508
5.669291	-24.352547
6.377953	-24.045197
7.086614	-23.580488
7.795276	-23.094229
8.503937	-22.636542
9.212598	-22.211434
9.921260	-21.804117
10.629921	-21.395721
11.338583	-20.970956
12.047244	-20.522108
12.755906	-20.050713
13.464567	-19.567378
14.173228	-19.090137
14.881890	-18.642036
15.590551	-18.248725
16.299213	-17.936711
17.007874	-17.732579
17.716535	-17.663173
18.425197	-17.756615
19.133858	-18.043933
19.842520	-18.560901
20.551181	-19.348665
21.259843	-20.447346
21.968504	-21.859503
22.677165	-23.403650
23.385827	-24.361994
24.094488	-23.708587
24.803150	-21.744454
25.511811	-19.537039
26.220472	-17.575134
26.929134	-15.950334
27.637795	-14.645353
28.346457	-13.627257
29.055118	-12.869269
29.763780	-12.354606
30.472441	-12.076727
31.181102	-12.039698
31.889764	-12.259912
32.598425	-12.770237
33.307087	-13.628513
34.015748	-14.934466
34.724409	-16.861856
35.433071	-19.690756
36.141732	-23.346696
36.850394	-23.550092
37.559055	-19.163504
38.267717	-15.306025
38.976378	-12.386928
39.685039	-10.108013
40.393701	-8.268978
41.102362	-6.750332
41.811024	-5.477642
42.519685	-4.401930
43.228346	-3.489359
43.937008	-2.715597
44.645669	-2.062550
45.354331	-1.516397
46.062992	-1.066336
46.771654	-0.703776
47.480315	-0.421776
48.188976	-0.214671
48.897638	-0.077800
49.606299	-0.007305
50.314961	0.000000
51.023622	-0.053259
51.732283	-0.164947
52.440945	-0.333364
53.149606	-0.557208
53.858268	-0.835561
54.566929	-1.167873
55.275591	-1.553976
55.984252	-1.994094
56.692913	-2.488886
57.401575	-3.039488
58.110236	-3.647589
58.818898	-4.315527
59.527559	-5.046424
60.236220	-5.844367
60.944882	-6.714644
61.653543	-7.664085
62.362205	-8.701497
63.070866	-9.838272
63.779528	-11.089169
64.488189	-12.473251
65.196850	-14.014707
65.905512	-15.742333
66.614173	-17.683146
67.322835	-19.833901
68.031496	-22.060094
68.740157	-23.854684
69.448819	-24.350094
70.157480	-23.437464
70.866142	-21.955544
71.574803	-20.494002
72.283465	-19.227209
72.992126	-18.168112
73.700787	-17.289767
74.409449	-16.561000
75.118110	-15.954795
75.826772	-15.449314
76.535433	-15.027167
77.244094	-14.674469
77.952756	-14.380014
78.661417	-14.134652
79.370079	-13.930814
80.078740	-13.762168
80.787402	-13.623361
81.496063	-13.509823
82.204724	-13.417635
82.913386	-13.343410
83.622047	-13.284222
84.330709	-13.237539
85.039370	-13.201179
85.748031	-13.173275
86.456693	-13.152248
87.165354	-13.136789
87.874016	-13.125843
88.582677	-13.118598
89.291339	-13.114480
90.000000	-13.113145
