# Supplementary material for: Intelligent wireless power transfer via a 2-bit compact reconfigurable transmissive-metasurface-based router
Source: Nat Commun. 2024 Apr 1;15:2807. doi: 10.1038/s41467-024-46984-4 (PMC10984985; doi:10.1038/s41467-024-46984-4)
Supplement: Supplementary file 12 — Source Data [file 41467_2024_46984_MOESM12_ESM.zip › source_data/figure_s24_s60deg.txt]

-90.000000	-26.394021
-89.291339	-26.411709
-88.582677	-26.462916
-87.874016	-26.541856
-87.165354	-26.638219
-86.456693	-26.736365
-85.748031	-26.814685
-85.039370	-26.845863
-84.330709	-26.799002
-83.622047	-26.644356
-82.913386	-26.360066
-82.204724	-25.938403
-81.496063	-25.388139
-80.787402	-24.731612
-80.078740	-23.998278
-79.370079	-23.218147
-78.661417	-22.417428
-77.952756	-21.616755
-77.244094	-20.831225
-76.535433	-20.071292
-75.826772	-19.343884
-75.118110	-18.653405
-74.409449	-18.002545
-73.700787	-17.392863
-72.992126	-16.825209
-72.283465	-16.300017
-71.574803	-15.817494
-70.866142	-15.377755
-70.157480	-14.980912
-69.448819	-14.627130
-68.740157	-14.316666
-68.031496	-14.049891
-67.322835	-13.827314
-66.614173	-13.649584
-65.905512	-13.517505
-65.196850	-13.432036
-64.488189	-13.394292
-63.779528	-13.405548
-63.070866	-13.467228
-62.362205	-13.580900
-61.653543	-13.748253
-60.944882	-13.971061
-60.236220	-14.251127
-59.527559	-14.590180
-58.818898	-14.989719
-58.110236	-15.450748
-57.401575	-15.973363
-56.692913	-16.556076
-55.984252	-17.194780
-55.275591	-17.881148
-54.566929	-18.600351
-53.858268	-19.328108
-53.149606	-20.027725
-52.440945	-20.649090
-51.732283	-21.133080
-51.023622	-21.424414
-50.314961	-21.490135
-49.606299	-21.332590
-48.897638	-20.986522
-48.188976	-20.503068
-47.480315	-19.933043
-46.771654	-19.317851
-46.062992	-18.687910
-45.354331	-18.064881
-44.645669	-17.464700
-43.937008	-16.900059
-43.228346	-16.382051
-42.519685	-15.921137
-41.811024	-15.527695
-41.102362	-15.212390
-40.393701	-14.986524
-39.685039	-14.862496
-38.976378	-14.854465
-38.267717	-14.979365
-37.559055	-15.258459
-36.850394	-15.719846
-36.141732	-16.402694
-35.433071	-17.364886
-34.724409	-18.697928
-34.015748	-20.558776
-33.307087	-23.242884
-32.598425	-27.310478
-31.889764	-31.970982
-31.181102	-28.325091
-30.472441	-23.351565
-29.763780	-19.928124
-29.055118	-17.453129
-28.346457	-15.573622
-27.637795	-14.107061
-26.929134	-12.950465
-26.220472	-12.040822
-25.511811	-11.336951
-24.803150	-10.810411
-24.094488	-10.440511
-23.385827	-10.211358
-22.677165	-10.109956
-21.968504	-10.124906
-21.259843	-10.245455
-20.551181	-10.460830
-19.842520	-10.759839
-19.133858	-11.130821
-18.425197	-11.562039
-17.716535	-12.042579
-17.007874	-12.563644
-16.299213	-13.119872
-15.590551	-13.710001
-14.881890	-14.335974
-14.173228	-14.999484
-13.464567	-15.694929
-12.755906	-16.397871
-12.047244	-17.050112
-11.338583	-17.550297
-10.629921	-17.773346
-9.921260	-17.636190
-9.212598	-17.165019
-8.503937	-16.483699
-7.795276	-15.739044
-7.086614	-15.046105
-6.377953	-14.478595
-5.669291	-14.080763
-4.960630	-13.881256
-4.251969	-13.903423
-3.543307	-14.172711
-2.834646	-14.723187
-2.125984	-15.605482
-1.417323	-16.899235
-0.708661	-18.734229
0.000000	-21.315582
0.708661	-24.791873
1.417323	-27.395571
2.125984	-24.970797
2.834646	-21.382802
3.543307	-18.680133
4.251969	-16.747796
4.960630	-15.379530
5.669291	-14.446241
6.377953	-13.872710
7.086614	-13.616812
7.795276	-13.658285
8.503937	-13.993238
9.212598	-14.631696
9.921260	-15.595887
10.629921	-16.914268
11.338583	-18.593169
12.047244	-20.501465
12.755906	-22.048231
13.464567	-22.154526
14.173228	-20.789890
14.881890	-19.028255
15.590551	-17.481676
16.299213	-16.288234
17.007874	-15.440617
17.716535	-14.906241
18.425197	-14.656304
19.133858	-14.670714
19.842520	-14.937282
20.551181	-15.449239
21.259843	-16.200871
21.968504	-17.178542
22.677165	-18.340860
23.385827	-19.578818
24.094488	-20.663295
24.803150	-21.270086
25.511811	-21.214967
26.220472	-20.659795
26.929134	-19.929476
27.637795	-19.263283
28.346457	-18.776582
29.055118	-18.511322
29.763780	-18.476016
30.472441	-18.663772
31.181102	-19.056336
31.889764	-19.619074
32.598425	-20.288860
33.307087	-20.960038
34.015748	-21.487614
34.724409	-21.738858
35.433071	-21.681662
36.141732	-21.416532
36.850394	-21.110549
37.559055	-20.920730
38.267717	-20.972038
38.976378	-21.376429
39.685039	-22.271045
40.393701	-23.882974
41.102362	-26.670512
41.811024	-31.413882
42.519685	-32.170033
43.228346	-25.572202
43.937008	-20.821329
44.645669	-17.399870
45.354331	-14.743921
46.062992	-12.582483
46.771654	-10.770868
47.480315	-9.223269
48.188976	-7.884513
48.897638	-6.716860
49.606299	-5.693220
50.314961	-4.793377
51.023622	-4.001768
51.732283	-3.306089
52.440945	-2.696401
53.149606	-2.164523
53.858268	-1.703606
54.566929	-1.307843
55.275591	-0.972242
55.984252	-0.692468
56.692913	-0.464717
57.401575	-0.285623
58.110236	-0.152180
58.818898	-0.061689
59.527559	-0.011705
60.236220	0.000000
60.944882	-0.024533
61.653543	-0.083422
62.362205	-0.174923
63.070866	-0.297409
63.779528	-0.449357
64.488189	-0.629332
65.196850	-0.835972
65.905512	-1.067980
66.614173	-1.324114
67.322835	-1.603171
68.031496	-1.903986
68.740157	-2.225413
69.448819	-2.566324
70.157480	-2.925592
70.866142	-3.302085
71.574803	-3.694654
72.283465	-4.102117
72.992126	-4.523250
73.700787	-4.956772
74.409449	-5.401326
75.118110	-5.855463
75.826772	-6.317625
76.535433	-6.786120
77.244094	-7.259104
77.952756	-7.734556
78.661417	-8.210256
79.370079	-8.683763
80.078740	-9.152396
80.787402	-9.613218
81.496063	-10.063028
82.204724	-10.498365
82.913386	-10.915519
83.622047	-11.310566
84.330709	-11.679419
85.039370	-12.017901
85.748031	-12.321845
86.456693	-12.587211
87.165354	-12.810224
87.874016	-12.987521
88.582677	-13.116298
89.291339	-13.194443
90.000000	-13.220639
