# Supplementary material for: Intelligent wireless power transfer via a 2-bit compact reconfigurable transmissive-metasurface-based router
Source: Nat Commun. 2024 Apr 1;15:2807. doi: 10.1038/s41467-024-46984-4 (PMC10984985; doi:10.1038/s41467-024-46984-4)
Supplement: Supplementary file 12 — Source Data [file 41467_2024_46984_MOESM12_ESM.zip › source_data/figure_s24_s70deg.txt]

-90.000000	-20.879907
-89.291339	-20.891092
-88.582677	-20.924814
-87.874016	-20.981586
-87.165354	-21.062263
-86.456693	-21.168059
-85.748031	-21.300555
-85.039370	-21.461720
-84.330709	-21.653926
-83.622047	-21.879972
-82.913386	-22.143096
-82.204724	-22.446983
-81.496063	-22.795734
-80.787402	-23.193775
-80.078740	-23.645637
-79.370079	-24.155479
-78.661417	-24.726126
-77.952756	-25.357188
-77.244094	-26.041522
-76.535433	-26.758965
-75.826772	-27.466458
-75.118110	-28.086500
-74.409449	-28.504591
-73.700787	-28.597241
-72.992126	-28.296370
-72.283465	-27.638057
-71.574803	-26.736854
-70.866142	-25.718076
-70.157480	-24.675249
-69.448819	-23.664602
-68.740157	-22.715343
-68.031496	-21.840628
-67.322835	-21.045064
-66.614173	-20.329076
-65.905512	-19.691266
-65.196850	-19.129652
-64.488189	-18.642279
-63.779528	-18.227531
-63.070866	-17.884262
-62.362205	-17.611863
-61.653543	-17.410277
-60.944882	-17.280008
-60.236220	-17.222111
-59.527559	-17.238182
-58.818898	-17.330331
-58.110236	-17.501111
-57.401575	-17.753375
-56.692913	-18.089964
-55.984252	-18.513073
-55.275591	-19.022993
-54.566929	-19.615663
-53.858268	-20.278096
-53.149606	-20.980388
-52.440945	-21.663819
-51.732283	-22.229427
-51.023622	-22.543833
-50.314961	-22.486270
-49.606299	-22.022480
-48.897638	-21.229241
-48.188976	-20.237825
-47.480315	-19.165630
-46.771654	-18.089746
-46.062992	-17.052017
-45.354331	-16.071960
-44.645669	-15.157098
-43.937008	-14.309304
-43.228346	-13.528270
-42.519685	-12.813281
-41.811024	-12.164060
-41.102362	-11.581124
-40.393701	-11.065893
-39.685039	-10.620701
-38.976378	-10.248767
-38.267717	-9.954184
-37.559055	-9.741959
-36.850394	-9.618113
-36.141732	-9.589876
-35.433071	-9.665997
-34.724409	-9.857235
-34.015748	-10.177087
-33.307087	-10.642914
-32.598425	-11.277701
-31.889764	-12.112907
-31.181102	-13.193258
-30.472441	-14.585121
-29.763780	-16.391277
-29.055118	-18.773490
-28.346457	-21.940019
-27.637795	-25.533667
-26.929134	-25.844238
-26.220472	-22.491182
-25.511811	-19.435483
-24.803150	-17.192564
-24.094488	-15.565551
-23.385827	-14.394708
-22.677165	-13.582141
-21.968504	-13.069403
-21.259843	-12.822548
-20.551181	-12.824076
-19.842520	-13.068950
-19.133858	-13.563171
-18.425197	-14.324285
-17.716535	-15.383856
-17.007874	-16.792213
-16.299213	-18.625003
-15.590551	-20.982556
-14.881890	-23.912440
-14.173228	-26.854963
-13.464567	-27.530640
-12.755906	-25.643578
-12.047244	-23.600855
-11.338583	-22.166836
-10.629921	-21.349214
-9.921260	-21.080521
-9.212598	-21.324913
-8.503937	-22.081437
-7.795276	-23.355915
-7.086614	-25.031244
-6.377953	-26.399500
-5.669291	-25.955493
-4.960630	-23.782730
-4.251969	-21.357093
-3.543307	-19.293230
-2.834646	-17.657224
-2.125984	-16.398874
-1.417323	-15.461779
-0.708661	-14.801347
0.000000	-14.384562
0.708661	-14.186971
1.417323	-14.190196
2.125984	-14.379388
2.834646	-14.741393
3.543307	-15.262853
4.251969	-15.928159
4.960630	-16.717087
5.669291	-17.601962
6.377953	-18.544066
7.086614	-19.488604
7.795276	-20.357132
8.503937	-21.038827
9.212598	-21.393159
9.921260	-21.291370
10.629921	-20.697024
11.338583	-19.706338
12.047244	-18.489725
12.755906	-17.205605
13.464567	-15.962617
14.173228	-14.823724
14.881890	-13.821959
15.590551	-12.973524
16.299213	-12.286074
17.007874	-11.763523
17.716535	-11.408810
18.425197	-11.225625
19.133858	-11.219662
19.842520	-11.399811
20.551181	-11.779590
21.259843	-12.379220
21.968504	-13.228938
22.677165	-14.374696
23.385827	-15.888559
24.094488	-17.888588
24.803150	-20.575612
25.511811	-24.255346
26.220472	-28.550784
26.929134	-28.265576
27.637795	-24.510808
28.346457	-21.661071
29.055118	-19.784239
29.763780	-18.604501
30.472441	-17.962694
31.181102	-17.784274
31.889764	-18.052509
32.598425	-18.803583
33.307087	-20.144361
34.015748	-22.310058
34.724409	-25.801963
35.433071	-30.894154
36.141732	-29.152857
36.850394	-23.545705
37.559055	-19.693501
38.267717	-16.964195
38.976378	-14.921225
39.685039	-13.345729
40.393701	-12.117947
41.102362	-11.166924
41.811024	-10.448461
42.519685	-9.934564
43.228346	-9.608108
43.937008	-9.460119
44.645669	-9.488613
45.354331	-9.698583
46.062992	-10.103138
46.771654	-10.726244
47.480315	-11.608250
48.188976	-12.817129
48.897638	-14.473205
49.606299	-16.811584
50.314961	-20.377133
51.023622	-26.837502
51.732283	-31.303146
52.440945	-22.127644
53.149606	-17.236976
53.858268	-14.045841
54.566929	-11.696445
55.275591	-9.853087
55.984252	-8.351055
56.692913	-7.097229
57.401575	-6.033643
58.110236	-5.121604
58.818898	-4.333870
59.527559	-3.650433
60.236220	-3.056083
60.944882	-2.538923
61.653543	-2.089415
62.362205	-1.699748
63.070866	-1.363409
63.779528	-1.074874
64.488189	-0.829389
65.196850	-0.622812
65.905512	-0.451486
66.614173	-0.312152
67.322835	-0.201871
68.031496	-0.117976
68.740157	-0.058021
69.448819	-0.019749
70.157480	-0.001062
70.866142	0.000000
71.574803	-0.014721
72.283465	-0.043486
72.992126	-0.084646
73.700787	-0.136633
74.409449	-0.197951
75.118110	-0.267170
75.826772	-0.342922
76.535433	-0.423895
77.244094	-0.508832
77.952756	-0.596526
78.661417	-0.685827
79.370079	-0.775630
80.078740	-0.864886
80.787402	-0.952597
81.496063	-1.037820
82.204724	-1.119665
82.913386	-1.197303
83.622047	-1.269964
84.330709	-1.336941
85.039370	-1.397593
85.748031	-1.451346
86.456693	-1.497696
87.165354	-1.536214
87.874016	-1.566544
88.582677	-1.588409
89.291339	-1.601608
90.000000	-1.606021
