# Supplementary material for: Intelligent wireless power transfer via a 2-bit compact reconfigurable transmissive-metasurface-based router
Source: Nat Commun. 2024 Apr 1;15:2807. doi: 10.1038/s41467-024-46984-4 (PMC10984985; doi:10.1038/s41467-024-46984-4)
Supplement: Supplementary file 12 — Source Data [file 41467_2024_46984_MOESM12_ESM.zip › source_data/figure_s25a_m.txt]

90	-73.49	-72.72	-68.09
80	-67.87	-68.81	-73.55
70	-65.32	-58.94	-61.03
60	-71.39	-70.41	-59.50
50	-65.04	-66.92	-56.91
40	-56.73	-51.85	-56.44
37.5	-56.97	-51.93	-55.17
35	-57.69	-52.91	-54.04
32.5	-62.07	-57.23	-55.43
30	-63.42	-59.26	-56.55
27.5	-66.04	-57.50	-56.29
25	-66.19	-55.97	-54.94
22.5	-60.88	-52.68	-56.02
20	-57.83	-50.90	-52.31
17.5	-54.07	-50.26	-49.15
15	-54.11	-50.95	-50.36
12.5	-58.75	-54.17	-58.22
10	-59.15	-56.17	-61.91
5	-58.21	-54.74	-57.38
0	-60.88	-56.39	-63.30
-5	-62.57	-67.25	-65.57
-10	-63.08	-57.78	-64.54
-12.5	-62.68	-55.82	-65.28
-15	-62.13	-53.01	-60.58
-17.5	-57.04	-50.71	-55.16
-20	-56.20	-48.57	-49.78
-22.5	-52.50	-47.26	-47.68
-25	-51.26	-47.02	-48.36
-27.5	-51.19	-47.76	-49.60
-30	-51.09	-48.99	-52.95
-32.5	-52.32	-50.41	-53.96
-35	-54.79	-52.42	-53.53
-37.5	-54.48	-52.64	-53.89
-40	-54.44	-53.41	-57.35
-45	-56.61	-56.65	-58.09
-50	-70.40	-58.69	-58.84
-60	-68.00	-69.94	-62.14
-70	-69.12	-66.91	-71.40
-80	-66.83	-67.21	-65.73
-90	-72.53	-73.45	-77.41
