# Supplementary material for: Intelligent wireless power transfer via a 2-bit compact reconfigurable transmissive-metasurface-based router
Source: Nat Commun. 2024 Apr 1;15:2807. doi: 10.1038/s41467-024-46984-4 (PMC10984985; doi:10.1038/s41467-024-46984-4)
Supplement: Supplementary file 12 — Source Data [file 41467_2024_46984_MOESM12_ESM.zip › source_data/figure_s25a_s.txt]

-90.000000	-9.113764
-89.100000	-9.112006
-88.200000	-9.106798
-87.300000	-9.098343
-86.400000	-9.086984
-85.500000	-9.073213
-84.600000	-9.057682
-83.700000	-9.041219
-82.800000	-9.024844
-81.900000	-9.009797
-81.000000	-8.997559
-80.100000	-8.989889
-79.200000	-8.988856
-78.300000	-8.996890
-77.400000	-9.016826
-76.500000	-9.051973
-75.600000	-9.106186
-74.700000	-9.183966
-73.800000	-9.290584
-72.900000	-9.432241
-72.000000	-9.616291
-71.100000	-9.851544
-70.200000	-10.148702
-69.300000	-10.520982
-68.400000	-10.985055
-67.500000	-11.562493
-66.600000	-12.282062
-65.700000	-13.183502
-64.800000	-14.323955
-63.900000	-15.788996
-63.000000	-17.709625
-62.100000	-20.265649
-61.200000	-23.422984
-60.300000	-24.989593
-59.400000	-22.197686
-58.500000	-18.618710
-57.600000	-15.732527
-56.700000	-13.466230
-55.800000	-11.654501
-54.900000	-10.185887
-54.000000	-8.991124
-53.100000	-8.027453
-52.200000	-7.269078
-51.300000	-6.701887
-50.400000	-6.320730
-49.500000	-6.128352
-48.600000	-6.135685
-47.700000	-6.363627
-46.800000	-6.847105
-45.900000	-7.643409
-45.000000	-8.850027
-44.100000	-10.647278
-43.200000	-13.420872
-42.300000	-18.238891
-41.400000	-28.455531
-40.500000	-19.685241
-39.600000	-13.248514
-38.700000	-9.465324
-37.800000	-6.840708
-36.900000	-4.886566
-36.000000	-3.387382
-35.100000	-2.230555
-34.200000	-1.351065
-33.300000	-0.709115
-32.400000	-0.279740
-31.500000	-0.047490
-30.600000	-0.003550
-29.700000	-0.144141
-28.800000	-0.469681
-27.900000	-0.984441
-27.000000	-1.696614
-26.100000	-2.618745
-25.200000	-3.768612
-24.300000	-5.170630
-23.400000	-6.857843
-22.500000	-8.873996
-21.600000	-11.272095
-20.700000	-14.090562
-19.800000	-17.217088
-18.900000	-19.883976
-18.000000	-20.523040
-17.100000	-19.340149
-16.200000	-17.815136
-15.300000	-16.494313
-14.400000	-15.421638
-13.500000	-14.564493
-12.600000	-13.910084
-11.700000	-13.470438
-10.800000	-13.271462
-9.900000	-13.344068
-9.000000	-13.719002
-8.100000	-14.420549
-7.200000	-15.447405
-6.300000	-16.712787
-5.400000	-17.904949
-4.500000	-18.407714
-3.600000	-17.836983
-2.700000	-16.617381
-1.800000	-15.355301
-0.900000	-14.346123
0.000000	-13.670442
0.900000	-13.329013
1.800000	-13.299058
2.700000	-13.552133
3.600000	-14.060360
4.500000	-14.802513
5.400000	-15.774791
6.300000	-17.002673
7.200000	-18.521807
8.100000	-20.178276
9.000000	-20.890413
9.900000	-19.050881
10.800000	-15.771208
11.700000	-12.587137
12.600000	-9.861156
13.500000	-7.580234
14.400000	-5.681647
15.300000	-4.111269
16.200000	-2.828942
17.100000	-1.805907
18.000000	-1.022051
18.900000	-0.464026
19.800000	-0.124155
20.700000	0.000000
21.600000	-0.094541
22.500000	-0.417049
23.400000	-0.984962
24.300000	-1.827470
25.200000	-2.992386
26.100000	-4.560200
27.000000	-6.676101
27.900000	-9.636353
28.800000	-14.195065
29.700000	-23.345668
30.600000	-22.837052
31.500000	-14.860986
32.400000	-11.113588
33.300000	-8.894515
34.200000	-7.501096
35.100000	-6.654822
36.000000	-6.221223
36.900000	-6.129852
37.800000	-6.345132
38.700000	-6.854824
39.600000	-7.666621
40.500000	-8.810414
41.400000	-10.347357
42.300000	-12.391049
43.200000	-15.153406
44.100000	-19.012210
45.000000	-23.843816
45.900000	-23.428139
46.800000	-19.099913
47.700000	-15.943039
48.600000	-13.781246
49.500000	-12.251806
50.400000	-11.148991
51.300000	-10.353155
52.200000	-9.789019
53.100000	-9.405571
54.000000	-9.165931
54.900000	-9.041917
55.800000	-9.010987
56.700000	-9.054473
57.600000	-9.156568
58.500000	-9.303782
59.400000	-9.484675
60.300000	-9.689757
61.200000	-9.911452
62.100000	-10.144057
63.000000	-10.383627
63.900000	-10.627791
64.800000	-10.875476
65.700000	-11.126579
66.600000	-11.381621
67.500000	-11.641417
68.400000	-11.906799
69.300000	-12.178390
70.200000	-12.456452
71.100000	-12.740788
72.000000	-13.030701
72.900000	-13.324990
73.800000	-13.621981
74.700000	-13.919585
75.600000	-14.215372
76.500000	-14.506670
77.400000	-14.790671
78.300000	-15.064543
79.200000	-15.325554
80.100000	-15.571182
81.000000	-15.799212
81.900000	-16.007811
82.800000	-16.195573
83.700000	-16.361524
84.600000	-16.505097
85.500000	-16.626076
86.400000	-16.724506
87.300000	-16.800607
88.200000	-16.854670
89.100000	-16.886976
90.000000	-16.897720
