# Supplementary material for: Intelligent wireless power transfer via a 2-bit compact reconfigurable transmissive-metasurface-based router
Source: Nat Commun. 2024 Apr 1;15:2807. doi: 10.1038/s41467-024-46984-4 (PMC10984985; doi:10.1038/s41467-024-46984-4)
Supplement: Supplementary file 12 — Source Data [file 41467_2024_46984_MOESM12_ESM.zip › source_data/figure_s25b_m.txt]

90	-73.77	-75.00	-71.95
80	-64.78	-69.26	-61.51
70	-75.16	-69.23	-63.19
60	-59.58	-55.08	-55.88
55	-54.72	-51.91	-51.19
52.5	-53.99	-51.58	-50.28
50	-55.19	-52.11	-51.66
47.5	-58.84	-53.88	-52.96
45	-59.09	-52.94	-57.59
42.5	-59.17	-51.43	-56.27
40	-59.79	-52.06	-54.83
37.5	-56.80	-52.51	-55.13
35	-60.56	-56.38	-53.48
30	-76.29	-71.17	-75.88
20	-67.33	-70.48	-66.13
10	-62.83	-58.94	-58.93
0	-62.50	-56.59	-54.80
-10	-58.23	-57.32	-65.49
-20	-64.36	-59.70	-64.62
-30	-67.94	-62.31	-63.26
-35	-57.17	-55.30	-59.53
-37.5	-59.56	-55.48	-59.76
-40	-56.92	-55.50	-58.33
-42.5	-57.47	-52.65	-55.32
-45	-55.85	-50.89	-53.50
-47.5	-54.52	-49.98	-53.78
-50	-54.46	-49.71	-54.35
-52.5	-55.27	-51.75	-55.41
-55	-55.54	-53.37	-57.33
-60	-59.84	-58.78	-62.23
-70	-67.05	-66.15	-67.88
-80	-81.24	-78.11	-76.63
-90	-71.90	-77.03	-77.81
