# Supplementary material for: Intelligent wireless power transfer via a 2-bit compact reconfigurable transmissive-metasurface-based router
Source: Nat Commun. 2024 Apr 1;15:2807. doi: 10.1038/s41467-024-46984-4 (PMC10984985; doi:10.1038/s41467-024-46984-4)
Supplement: Supplementary file 12 — Source Data [file 41467_2024_46984_MOESM12_ESM.zip › source_data/figure_s25b_s.txt]

-90.000000	-18.810945
-89.100000	-18.788250
-88.200000	-18.720778
-87.300000	-18.610340
-86.400000	-18.459867
-85.500000	-18.273288
-84.600000	-18.055381
-83.700000	-17.811617
-82.800000	-17.548010
-81.900000	-17.270985
-81.000000	-16.987283
-80.100000	-16.703901
-79.200000	-16.428075
-78.300000	-16.167318
-77.400000	-15.929503
-76.500000	-15.723012
-75.600000	-15.556957
-74.700000	-15.441500
-73.800000	-15.388324
-72.900000	-15.411304
-72.000000	-15.527536
-71.100000	-15.758935
-70.200000	-16.134876
-69.300000	-16.696797
-68.400000	-17.506876
-67.500000	-18.666072
-66.600000	-20.357184
-65.700000	-22.971178
-64.800000	-27.641464
-63.900000	-42.801445
-63.000000	-29.789142
-62.100000	-22.284371
-61.200000	-17.963826
-60.300000	-14.853313
-59.400000	-12.399961
-58.500000	-10.370029
-57.600000	-8.643267
-56.700000	-7.150191
-55.800000	-5.847533
-54.900000	-4.706997
-54.000000	-3.709524
-53.100000	-2.842126
-52.200000	-2.096038
-51.300000	-1.465595
-50.400000	-0.947541
-49.500000	-0.540612
-48.600000	-0.245308
-47.700000	-0.063805
-46.800000	-0.000000
-45.900000	-0.059691
-45.000000	-0.250916
-44.100000	-0.584517
-43.200000	-1.075045
-42.300000	-1.742218
-41.400000	-2.613331
-40.500000	-3.727471
-39.600000	-5.143364
-38.700000	-6.955435
-37.800000	-9.331178
-36.900000	-12.616601
-36.000000	-17.750489
-35.100000	-30.017126
-34.200000	-24.874655
-33.300000	-17.497700
-32.400000	-14.189483
-31.500000	-12.365699
-30.600000	-11.398741
-29.700000	-11.056093
-28.800000	-11.250182
-27.900000	-11.974916
-27.000000	-13.300001
-26.100000	-15.414127
-25.200000	-18.794777
-24.300000	-25.074692
-23.400000	-47.451224
-22.500000	-24.222220
-21.600000	-18.957733
-20.700000	-16.187751
-19.800000	-14.596868
-18.900000	-13.777182
-18.000000	-13.571056
-17.100000	-13.933747
-16.200000	-14.904369
-15.300000	-16.632960
-14.400000	-19.512485
-13.500000	-24.803804
-12.600000	-45.592388
-11.700000	-26.312844
-10.800000	-19.933920
-9.900000	-16.488304
-9.000000	-14.252201
-8.100000	-12.706404
-7.200000	-11.617623
-6.300000	-10.855641
-5.400000	-10.335848
-4.500000	-9.996525
-3.600000	-9.788836
-2.700000	-9.672555
-1.800000	-9.614846
-0.900000	-9.590770
0.000000	-9.584550
0.900000	-9.590770
1.800000	-9.614846
2.700000	-9.672555
3.600000	-9.788836
4.500000	-9.996525
5.400000	-10.335848
6.300000	-10.855641
7.200000	-11.617623
8.100000	-12.706404
9.000000	-14.252201
9.900000	-16.488304
10.800000	-19.933920
11.700000	-26.312844
12.600000	-45.592388
13.500000	-24.803804
14.400000	-19.512485
15.300000	-16.632960
16.200000	-14.904369
17.100000	-13.933747
18.000000	-13.571056
18.900000	-13.777182
19.800000	-14.596868
20.700000	-16.187751
21.600000	-18.957733
22.500000	-24.222220
23.400000	-47.451224
24.300000	-25.074692
25.200000	-18.794777
26.100000	-15.414127
27.000000	-13.300001
27.900000	-11.974916
28.800000	-11.250182
29.700000	-11.056093
30.600000	-11.398741
31.500000	-12.365699
32.400000	-14.189483
33.300000	-17.497700
34.200000	-24.874655
35.100000	-30.017126
36.000000	-17.750489
36.900000	-12.616601
37.800000	-9.331178
38.700000	-6.955435
39.600000	-5.143364
40.500000	-3.727471
41.400000	-2.613331
42.300000	-1.742218
43.200000	-1.075045
44.100000	-0.584517
45.000000	-0.250916
45.900000	-0.059691
46.800000	0.000000
47.700000	-0.063805
48.600000	-0.245308
49.500000	-0.540612
50.400000	-0.947541
51.300000	-1.465595
52.200000	-2.096038
53.100000	-2.842126
54.000000	-3.709524
54.900000	-4.706997
55.800000	-5.847533
56.700000	-7.150191
57.600000	-8.643267
58.500000	-10.370029
59.400000	-12.399961
60.300000	-14.853313
61.200000	-17.963826
62.100000	-22.284371
63.000000	-29.789142
63.900000	-42.801445
64.800000	-27.641464
65.700000	-22.971178
66.600000	-20.357184
67.500000	-18.666072
68.400000	-17.506876
69.300000	-16.696797
70.200000	-16.134876
71.100000	-15.758935
72.000000	-15.527536
72.900000	-15.411304
73.800000	-15.388324
74.700000	-15.441500
75.600000	-15.556957
76.500000	-15.723012
77.400000	-15.929503
78.300000	-16.167318
79.200000	-16.428075
80.100000	-16.703901
81.000000	-16.987283
81.900000	-17.270985
82.800000	-17.548010
83.700000	-17.811617
84.600000	-18.055381
85.500000	-18.273288
86.400000	-18.459867
87.300000	-18.610340
88.200000	-18.720778
89.100000	-18.788250
90.000000	-18.810945
