# Supplementary material for: Intelligent wireless power transfer via a 2-bit compact reconfigurable transmissive-metasurface-based router
Source: Nat Commun. 2024 Apr 1;15:2807. doi: 10.1038/s41467-024-46984-4 (PMC10984985; doi:10.1038/s41467-024-46984-4)
Supplement: Supplementary file 12 — Source Data [file 41467_2024_46984_MOESM12_ESM.zip › source_data/figure_s25c_m.txt]

90	-66.87	-82	58	-70.58
80	-65.11	-69.35	-61.25
70	-74.23	-66.63	-60.46
60	-58.05	-57.59	-58.47
50	-53.89	-50.02	-51.66
47.5	-55.01	-50.29	-51.02
45	-54.69	-49.99	-52.92
42.5	-55.27	-50.18	-57.21
40	-54.12	-49.26	-55.52
37.5	-53.44	-48.39	-54.67
35	-52.81	-48.01	-52.13
32.5	-54.79	-49.80	-51.61
30	-56.72	-53.18	-55.31
25	-91.17	-62.67	-59.59
20	-68.78	-60.38	-55.85
17.5	-63.13	-55.92	-59.92
15	-58.23	-54.19	-61.75
12.5	-56.87	-51.96	-55.70
10	-57.05	-51.66	-53.74
7.5	-62.17	-56.08	-54.38
5	-65.92	-60.70	-55.59
2.5	-68.03	-63.19	-58.48
0	-71.02	-57.99	-60.11
-10	-58.67	-58.87	-62.69
-20	-58.08	-54.30	-58.82
-30	-62.28	-62.37	-68.69
-40	-61.75	-67.54	-60.29
-50	-58.10	-61.98	-64.61
-60	-69.74	-65.25	-63.58
-70	-69.01	-75.29	-78.94
-80	-72.76	-76.80	-82.46
-90	-67.42	-74.26	-79.88
