# Supplementary material for: Intelligent wireless power transfer via a 2-bit compact reconfigurable transmissive-metasurface-based router
Source: Nat Commun. 2024 Apr 1;15:2807. doi: 10.1038/s41467-024-46984-4 (PMC10984985; doi:10.1038/s41467-024-46984-4)
Supplement: Supplementary file 12 — Source Data [file 41467_2024_46984_MOESM12_ESM.zip › source_data/figure_s25c_s.txt]

-90.000000	-10.762549
-89.100000	-10.768951
-88.200000	-10.788263
-87.300000	-10.820801
-86.400000	-10.867103
-85.500000	-10.927948
-84.600000	-11.004379
-83.700000	-11.097740
-82.800000	-11.209714
-81.900000	-11.342387
-81.000000	-11.498315
-80.100000	-11.680613
-79.200000	-11.893068
-78.300000	-12.140283
-77.400000	-12.427859
-76.500000	-12.762632
-75.600000	-13.152981
-74.700000	-13.609236
-73.800000	-14.144210
-72.900000	-14.773870
-72.000000	-15.518116
-71.100000	-16.401403
-70.200000	-17.452173
-69.300000	-18.697454
-68.400000	-20.140214
-67.500000	-21.682187
-66.600000	-22.933232
-65.700000	-23.130852
-64.800000	-21.955705
-63.900000	-20.065085
-63.000000	-18.108350
-62.100000	-16.332817
-61.200000	-14.786178
-60.300000	-13.457305
-59.400000	-12.324124
-58.500000	-11.366701
-57.600000	-10.569995
-56.700000	-9.923871
-55.800000	-9.422544
-54.900000	-9.064103
-54.000000	-8.850265
-53.100000	-8.786407
-52.200000	-8.881906
-51.300000	-9.150850
-50.400000	-9.613184
-49.500000	-10.296296
-48.600000	-11.236624
-47.700000	-12.478915
-46.800000	-14.062253
-45.900000	-15.947144
-45.000000	-17.741940
-44.100000	-18.327810
-43.200000	-17.073859
-42.300000	-15.049565
-41.400000	-13.150738
-40.500000	-11.612158
-39.600000	-10.441325
-38.700000	-9.605078
-37.800000	-9.074208
-36.900000	-8.831637
-36.000000	-8.873306
-35.100000	-9.208802
-34.200000	-9.863832
-33.300000	-10.886153
-32.400000	-12.357540
-31.500000	-14.415494
-30.600000	-17.273204
-29.700000	-20.985377
-28.800000	-23.066122
-27.900000	-20.244866
-27.000000	-16.937934
-26.100000	-14.523914
-25.200000	-12.812876
-24.300000	-11.591063
-23.400000	-10.712967
-22.500000	-10.076265
-21.600000	-9.605192
-20.700000	-9.245125
-19.800000	-8.963445
-18.900000	-8.751564
-18.000000	-8.624172
-17.100000	-8.614939
-16.200000	-8.771124
-15.300000	-9.150609
-14.400000	-9.823997
-13.500000	-10.884053
-12.600000	-12.466541
-11.700000	-14.789261
-10.800000	-18.172832
-9.900000	-22.158868
-9.000000	-21.366315
-8.100000	-17.440664
-7.200000	-14.564838
-6.300000	-12.757788
-5.400000	-11.767912
-4.500000	-11.473395
-3.600000	-11.849250
-2.700000	-12.925570
-1.800000	-14.636741
-0.900000	-16.041359
0.000000	-14.779896
0.900000	-11.589242
1.800000	-8.553576
2.700000	-6.113003
3.600000	-4.206952
4.500000	-2.736444
5.400000	-1.626713
6.300000	-0.826560
7.200000	-0.301876
8.100000	-0.030808
9.000000	-0.000840
9.900000	-0.207329
10.800000	-0.653201
11.700000	-1.349774
12.600000	-2.318998
13.500000	-3.597859
14.400000	-5.246403
15.300000	-7.361521
16.200000	-10.093840
17.100000	-13.597312
18.000000	-17.219991
18.900000	-17.326435
19.800000	-14.538652
20.700000	-12.137088
21.600000	-10.506159
22.500000	-9.486546
23.400000	-8.951133
24.300000	-8.832527
25.200000	-9.109711
26.100000	-9.801879
27.000000	-10.970666
27.900000	-12.720725
28.800000	-15.114969
29.700000	-17.439243
30.600000	-16.817974
31.500000	-13.595287
32.400000	-10.477613
33.300000	-7.982044
34.200000	-6.010119
35.100000	-4.439930
36.000000	-3.184977
36.900000	-2.186924
37.800000	-1.405883
38.700000	-0.813946
39.600000	-0.391205
40.500000	-0.123319
41.400000	0.000000
42.300000	-0.014069
43.200000	-0.160874
44.100000	-0.437961
45.000000	-0.844918
45.900000	-1.383370
46.800000	-2.057095
47.700000	-2.872241
48.600000	-3.837598
49.500000	-4.964771
50.400000	-6.267822
51.300000	-7.761057
52.200000	-9.451256
53.100000	-11.314122
54.000000	-13.232460
54.900000	-14.884679
55.800000	-15.753980
56.700000	-15.606519
57.600000	-14.818610
58.500000	-13.875787
59.400000	-13.029282
60.300000	-12.358584
61.200000	-11.873044
62.100000	-11.560114
63.000000	-11.402828
63.900000	-11.385368
64.800000	-11.494509
65.700000	-11.719710
66.600000	-12.052810
67.500000	-12.487650
68.400000	-13.019680
69.300000	-13.645561
70.200000	-14.362657
71.100000	-15.168323
72.000000	-16.058722
72.900000	-17.026811
73.800000	-18.058904
74.700000	-19.129114
75.600000	-20.191553
76.500000	-21.172867
77.400000	-21.974007
78.300000	-22.495128
79.200000	-22.682890
80.100000	-22.563404
81.000000	-22.224524
81.900000	-21.767778
82.800000	-21.274190
83.700000	-20.796171
84.600000	-20.363249
85.500000	-19.990257
86.400000	-19.683664
87.300000	-19.445604
88.200000	-19.276219
89.100000	-19.174960
90.000000	-19.141278
