# Supplementary material for: Intelligent wireless power transfer via a 2-bit compact reconfigurable transmissive-metasurface-based router
Source: Nat Commun. 2024 Apr 1;15:2807. doi: 10.1038/s41467-024-46984-4 (PMC10984985; doi:10.1038/s41467-024-46984-4)
Supplement: Supplementary file 12 — Source Data [file 41467_2024_46984_MOESM12_ESM.zip › source_data/figure_s25d_m.txt]

-90	-77.73	-78.23	-72.72
-80	-75.07	-88.20	-72.00
-70	-68.93	-68.79	-65.17
-60	-59.35	-57.16	-59.76
-55	-56.63	-53.66	-57.26
-50	-54.65	-49.93	-52.66
-47.5	-54.07	-49.81	-52.66
-45	-55.00	-51.04	-53.08
-42.5	-58.18	-52.66	-54.17
-40	-56.09	-55.67	-56.48
-35	-58.65	-54.76	-58.63
-30	-68.27	-64.89	-61.80
-20	-60.43	-59.23	-60.84
-10	-59.51	-59.70	-64.22
-5	-57.82	-52.29	-54.89
-2.5	-60.37	-53.35	-54.37
0	-62.63	-55.41	-56.53
2.5	-64.64	-55.70		-56.57
5	-63.99	-58.18	-58.92
10	-66.01	-60.24	-60.39
20	-67.74	-63.32	-71.43
30	-82.77	-76.79	-82.44
35	-58.83	-54.92	-54.97
40	-58.51	-53.24	-56.54
42.5	-63.38	-54.79	-57.27
45	-57.83	-54.67	-56.37
47.5	-58.35	-53.55	-54.27
50	-56.22	-52.66	-52.76
55	-55.87	-53.05	-52.88
60	-60.84	-55.42	-55.40
70	-67.62	-67.23	-66.38
80	-71.87	-69.04	-62.63
90	-83.93	-67.84	-68.33
