# Supplementary material for: Intelligent wireless power transfer via a 2-bit compact reconfigurable transmissive-metasurface-based router
Source: Nat Commun. 2024 Apr 1;15:2807. doi: 10.1038/s41467-024-46984-4 (PMC10984985; doi:10.1038/s41467-024-46984-4)
Supplement: Supplementary file 12 — Source Data [file 41467_2024_46984_MOESM12_ESM.zip › source_data/figure_s25d_s.txt]

-90.000000	-19.658753
-89.100000	-19.616915
-88.200000	-19.492708
-87.300000	-19.289955
-86.400000	-19.014710
-85.500000	-18.674840
-84.600000	-18.279505
-83.700000	-17.838635
-82.800000	-17.362443
-81.900000	-16.861018
-81.000000	-16.344035
-80.100000	-15.820577
-79.200000	-15.299056
-78.300000	-14.787212
-77.400000	-14.292184
-76.500000	-13.820605
-75.600000	-13.378739
-74.700000	-12.972625
-73.800000	-12.608231
-72.900000	-12.291624
-72.000000	-12.029137
-71.100000	-11.827558
-70.200000	-11.694321
-69.300000	-11.637703
-68.400000	-11.666991
-67.500000	-11.792560
-66.600000	-12.025663
-65.700000	-12.377489
-64.800000	-12.856404
-63.900000	-13.460826
-63.000000	-14.162316
-62.100000	-14.870587
-61.200000	-15.384164
-60.300000	-15.398882
-59.400000	-14.705905
-58.500000	-13.416584
-57.600000	-11.837954
-56.700000	-10.219797
-55.800000	-8.689939
-54.900000	-7.297253
-54.000000	-6.054026
-53.100000	-4.958342
-52.200000	-4.003900
-51.300000	-3.183973
-50.400000	-2.492891
-49.500000	-1.926530
-48.600000	-1.482425
-47.700000	-1.159778
-46.800000	-0.959456
-45.900000	-0.884049
-45.000000	-0.938026
-44.100000	-1.128012
-43.200000	-1.463253
-42.300000	-1.956379
-41.400000	-2.624602
-40.500000	-3.491713
-39.600000	-4.591480
-38.700000	-5.973835
-37.800000	-7.717071
-36.900000	-9.954728
-36.000000	-12.945230
-35.100000	-17.304811
-34.200000	-25.274164
-33.300000	-31.610598
-32.400000	-21.181806
-31.500000	-17.143392
-30.600000	-14.994409
-29.700000	-13.819561
-28.800000	-13.293931
-27.900000	-13.277709
-27.000000	-13.713871
-26.100000	-14.595689
-25.200000	-15.957066
-24.300000	-17.863958
-23.400000	-20.337635
-22.500000	-22.843371
-21.600000	-23.205864
-20.700000	-20.930487
-19.800000	-18.338218
-18.900000	-16.249396
-18.000000	-14.681931
-17.100000	-13.560222
-16.200000	-12.834700
-15.300000	-12.491005
-14.400000	-12.547686
-13.500000	-13.055951
-12.600000	-14.094958
-11.700000	-15.705023
-10.800000	-17.435134
-9.900000	-17.256669
-9.000000	-14.404179
-8.100000	-11.132158
-7.200000	-8.364470
-6.300000	-6.136140
-5.400000	-4.355577
-4.500000	-2.943750
-3.600000	-1.845064
-2.700000	-1.021914
-1.800000	-0.449367
-0.900000	-0.111642
0.000000	0.000000
0.900000	-0.111642
1.800000	-0.449367
2.700000	-1.021914
3.600000	-1.845064
4.500000	-2.943750
5.400000	-4.355577
6.300000	-6.136140
7.200000	-8.364470
8.100000	-11.132158
9.000000	-14.404179
9.900000	-17.256669
10.800000	-17.435134
11.700000	-15.705023
12.600000	-14.094958
13.500000	-13.055951
14.400000	-12.547686
15.300000	-12.491005
16.200000	-12.834700
17.100000	-13.560222
18.000000	-14.681931
18.900000	-16.249396
19.800000	-18.338218
20.700000	-20.930487
21.600000	-23.205864
22.500000	-22.843371
23.400000	-20.337635
24.300000	-17.863958
25.200000	-15.957066
26.100000	-14.595689
27.000000	-13.713871
27.900000	-13.277709
28.800000	-13.293931
29.700000	-13.819561
30.600000	-14.994409
31.500000	-17.143392
32.400000	-21.181806
33.300000	-31.610598
34.200000	-25.274164
35.100000	-17.304811
36.000000	-12.945230
36.900000	-9.954728
37.800000	-7.717071
38.700000	-5.973835
39.600000	-4.591480
40.500000	-3.491713
41.400000	-2.624602
42.300000	-1.956379
43.200000	-1.463253
44.100000	-1.128012
45.000000	-0.938026
45.900000	-0.884049
46.800000	-0.959456
47.700000	-1.159778
48.600000	-1.482425
49.500000	-1.926530
50.400000	-2.492891
51.300000	-3.183973
52.200000	-4.003900
53.100000	-4.958342
54.000000	-6.054026
54.900000	-7.297253
55.800000	-8.689939
56.700000	-10.219797
57.600000	-11.837954
58.500000	-13.416584
59.400000	-14.705905
60.300000	-15.398882
61.200000	-15.384164
62.100000	-14.870587
63.000000	-14.162316
63.900000	-13.460826
64.800000	-12.856404
65.700000	-12.377489
66.600000	-12.025663
67.500000	-11.792560
68.400000	-11.666991
69.300000	-11.637703
70.200000	-11.694321
71.100000	-11.827558
72.000000	-12.029137
72.900000	-12.291624
73.800000	-12.608231
74.700000	-12.972625
75.600000	-13.378739
76.500000	-13.820605
77.400000	-14.292184
78.300000	-14.787212
79.200000	-15.299056
80.100000	-15.820577
81.000000	-16.344035
81.900000	-16.861018
82.800000	-17.362443
83.700000	-17.838635
84.600000	-18.279505
85.500000	-18.674840
86.400000	-19.014710
87.300000	-19.289955
88.200000	-19.492708
89.100000	-19.616915
90.000000	-19.658753
