# Supplementary material for: Intelligent wireless power transfer via a 2-bit compact reconfigurable transmissive-metasurface-based router
Source: Nat Commun. 2024 Apr 1;15:2807. doi: 10.1038/s41467-024-46984-4 (PMC10984985; doi:10.1038/s41467-024-46984-4)
Supplement: Supplementary file 12 — Source Data [file 41467_2024_46984_MOESM12_ESM.zip › source_data/figure_s25e_m.txt]

-90	-68.04	-74.24	-87.48
-80	-76.85	-67.46	-67.89
-70	-73.21	-75.00	-69.67
-60	-72.83	-62.82	-66.27
-50	-60.18	-64.13	-66.08
-40	-58.41	-57.44	-58.55
-30	-54.39	-49.35	-51.40
-27.5	-52.41	-49.08	-50.92
-25	-51.75	-48.73	-50.83
-22.5	-51.34	-47.80	-49.77
-20	-52.56	-48.25	-48.82
-17.5	-59.12	-51.70	-50.41
-15	-73.73	-59.03	-55.45
-10	-61.81	-55.37	-56.01
0	-56.90	-56.22	-62.55
5	-65.92	-74.87	-66.18
10	-74.36	-61.57	-72.41
12.5	-63.01	-54.76	-60.51
15	-61.97	-51.64	-54.99
17.5	-59.10	-51.67	-52.39
20	-58.84	-53.39	-53.74
22.5	-61.27	-53.55	-53.00
25	-62.67	-56.48	-55.07
27.5	-62.57	-59.67	-55.28
30	-57.93	-55.11	-53.88
35	-55.26	-52.90	-55.61
37.5	-55.89	-52.36	-60.91
40	-57.98	-53.17	-59.99
42.5	-61.73	-54.57	-54.20
45	-58.52	-54.50	-55.08
47.5	-58.07	-55.25	-55.62
50	-57.35	-56.12	-55.61
55	-60.17	-61.15	-55.48
60	-66.97	-61.09	-62.89
70	-67.33	-72.97	-63.44
80	-67.33	-72.97	-63.44
90	-70.26	-69.04	-73.34
