# Supplementary material for: Intelligent wireless power transfer via a 2-bit compact reconfigurable transmissive-metasurface-based router
Source: Nat Commun. 2024 Apr 1;15:2807. doi: 10.1038/s41467-024-46984-4 (PMC10984985; doi:10.1038/s41467-024-46984-4)
Supplement: Supplementary file 12 — Source Data [file 41467_2024_46984_MOESM12_ESM.zip › source_data/figure_s25e_s.txt]

-90.000000	-14.446730
-89.100000	-14.429496
-88.200000	-14.378107
-87.300000	-14.293494
-86.400000	-14.177165
-85.500000	-14.031155
-84.600000	-13.857951
-83.700000	-13.660412
-82.800000	-13.441683
-81.900000	-13.205110
-81.000000	-12.954162
-80.100000	-12.692356
-79.200000	-12.423198
-78.300000	-12.150133
-77.400000	-11.876503
-76.500000	-11.605519
-75.600000	-11.340235
-74.700000	-11.083541
-73.800000	-10.838149
-72.900000	-10.606594
-72.000000	-10.391237
-71.100000	-10.194272
-70.200000	-10.017743
-69.300000	-9.863564
-68.400000	-9.733551
-67.500000	-9.629468
-66.600000	-9.553089
-65.700000	-9.506278
-64.800000	-9.491100
-63.900000	-9.509955
-63.000000	-9.565757
-62.100000	-9.662138
-61.200000	-9.803705
-60.300000	-9.996331
-59.400000	-10.247491
-58.500000	-10.566642
-57.600000	-10.965617
-56.700000	-11.459004
-55.800000	-12.064311
-54.900000	-12.801447
-54.000000	-13.690036
-53.100000	-14.740498
-52.200000	-15.928099
-51.300000	-17.128014
-50.400000	-18.010476
-49.500000	-18.088530
-48.600000	-17.202835
-47.700000	-15.754507
-46.800000	-14.205837
-45.900000	-12.795658
-45.000000	-11.608093
-44.100000	-10.665697
-43.200000	-9.974135
-42.300000	-9.539897
-41.400000	-9.378333
-40.500000	-9.520071
-39.600000	-10.020740
-38.700000	-10.981063
-37.800000	-12.596251
-36.900000	-15.306971
-36.000000	-20.482325
-35.100000	-37.019625
-34.200000	-19.960186
-33.300000	-13.507619
-32.400000	-9.681752
-31.500000	-6.990631
-30.600000	-4.966741
-29.700000	-3.404216
-28.800000	-2.195791
-27.900000	-1.280252
-27.000000	-0.621328
-26.100000	-0.198037
-25.200000	0.000000
-24.300000	-0.025284
-23.400000	-0.279837
-22.500000	-0.778254
-21.600000	-1.546130
-20.700000	-2.624826
-19.800000	-4.080574
-18.900000	-6.021715
-18.000000	-8.628486
-17.100000	-12.157465
-16.200000	-16.237835
-15.300000	-16.391378
-14.400000	-12.947999
-13.500000	-10.156416
-12.600000	-8.279766
-11.700000	-7.064999
-10.800000	-6.339898
-9.900000	-6.002199
-9.000000	-5.990528
-8.100000	-6.267730
-7.200000	-6.811709
-6.300000	-7.609454
-5.400000	-8.650728
-4.500000	-9.916426
-3.600000	-11.351941
-2.700000	-12.812242
-1.800000	-13.998175
-0.900000	-14.540882
0.000000	-14.355057
0.900000	-13.762915
1.800000	-13.153620
2.700000	-12.773133
3.600000	-12.760826
4.500000	-13.231569
5.400000	-14.349308
6.300000	-16.443094
7.200000	-20.375262
8.100000	-29.070654
9.000000	-23.728271
9.900000	-16.439392
10.800000	-12.277894
11.700000	-9.454411
12.600000	-7.404630
13.500000	-5.885892
14.400000	-4.773374
15.300000	-3.995880
16.200000	-3.510570
17.100000	-3.291474
18.000000	-3.323796
18.900000	-3.600972
19.800000	-4.123197
20.700000	-4.896835
21.600000	-5.934362
22.500000	-7.254483
23.400000	-8.881563
24.300000	-10.841404
25.200000	-13.142435
26.100000	-15.702773
27.000000	-18.118971
27.900000	-19.383974
28.800000	-18.805909
29.700000	-17.115130
30.600000	-15.116565
31.500000	-13.107108
32.400000	-11.184619
33.300000	-9.400702
34.200000	-7.787502
35.100000	-6.360981
36.000000	-5.124847
36.900000	-4.075286
37.800000	-3.204751
38.700000	-2.504409
39.600000	-1.965560
40.500000	-1.580377
41.400000	-1.342286
42.300000	-1.246157
43.200000	-1.288424
44.100000	-1.467200
45.000000	-1.782449
45.900000	-2.236254
46.800000	-2.833235
47.700000	-3.581207
48.600000	-4.492215
49.500000	-5.584166
50.400000	-6.883469
51.300000	-8.429390
52.200000	-10.281278
53.100000	-12.529789
54.000000	-15.306341
54.900000	-18.715945
55.800000	-22.108330
56.700000	-22.399900
57.600000	-19.859286
58.500000	-17.431470
59.400000	-15.628470
60.300000	-14.329775
61.200000	-13.403670
62.100000	-12.759085
63.000000	-12.335073
63.900000	-12.089868
64.800000	-11.993912
65.700000	-12.025638
66.600000	-12.168871
67.500000	-12.411193
68.400000	-12.742864
69.300000	-13.156077
70.200000	-13.644427
71.100000	-14.202489
72.000000	-14.825463
72.900000	-15.508819
73.800000	-16.247918
74.700000	-17.037551
75.600000	-17.871360
76.500000	-18.741099
77.400000	-19.635726
78.300000	-20.540405
79.200000	-21.435632
80.100000	-22.296983
81.000000	-23.096219
81.900000	-23.804492
82.800000	-24.397640
83.700000	-24.862092
84.600000	-25.198638
85.500000	-25.421854
86.400000	-25.555470
87.300000	-25.626099
88.200000	-25.657923
89.100000	-25.669436
90.000000	-25.672004
