# Supplementary material for: Intelligent wireless power transfer via a 2-bit compact reconfigurable transmissive-metasurface-based router
Source: Nat Commun. 2024 Apr 1;15:2807. doi: 10.1038/s41467-024-46984-4 (PMC10984985; doi:10.1038/s41467-024-46984-4)
Supplement: Supplementary file 12 — Source Data [file 41467_2024_46984_MOESM12_ESM.zip › source_data/figure_s25f_m.txt]

90	-67.35	-72.25	-76.81
80	-72.17	-70.00	-66.54
70	-72.86	-70.12	-69.88
60	-65.13	-63.36	-60.06
50	-64.02	-67.53	-61.90
40	-70.35	-64.27	-56.71
37.5	-67.27	-63.80	-60.72
35	-61.76	-59.64	-64.51
32.5	-58.72	-56.71	-60.52
30	-58.37	-54.63	-58.65
27.5	-59.12	-53.89	-58.82
25	-61.81	-54.88	-59.51
22.5	-59.26	-56.39	-59.42
20	-59.25	-55.67	-61.54
15	-57.72	-54.81	-58.72
12.5	-57.19	-52.94	-53.75
10	-59.23	-52.30	-51.85
7.5	-61.65	-55.33	-53.64
5	-61.29	-56.78	-60.35
0	-60.91	-55.39	-58.21
-5	-76.50	-60.45	-61.99
-10	-67.37	-71.70	-59.99
-20	-60.50	-57.11	-63.91
-30	-71.45	-65.77	-62.83
-40	-65.32	-55.31	-55.76
-45	-55.08	-48.77	-48.76
-47.5	-52.32	-47.61	-49.01
-50	-52.28	-48.11	-50.11
-52.5	-52.37	-49.16	-50.80
-55	-52.18	-49.28	-53.18
-60	-56.48	-53.02	-56.00
-65	-59.06	-54.78	-58.22
-70	-58.82	-58.20	-61.68
-75	-67.41	-63.35	-68.52
-80	-69.73	-65.30	-66.78
-90	-68.65	-69.49	-72.14
