# Supplementary material for: Intelligent wireless power transfer via a 2-bit compact reconfigurable transmissive-metasurface-based router
Source: Nat Commun. 2024 Apr 1;15:2807. doi: 10.1038/s41467-024-46984-4 (PMC10984985; doi:10.1038/s41467-024-46984-4)
Supplement: Supplementary file 12 — Source Data [file 41467_2024_46984_MOESM12_ESM.zip › source_data/figure_s25f_s.txt]

-90.000000	-20.647319
-89.100000	-20.658441
-88.200000	-20.691468
-87.300000	-20.745403
-86.400000	-20.818694
-85.500000	-20.909400
-84.600000	-21.015475
-83.700000	-21.135176
-82.800000	-21.267620
-81.900000	-21.413489
-81.000000	-21.575867
-80.100000	-21.761188
-79.200000	-21.980275
-78.300000	-22.249561
-77.400000	-22.592697
-76.500000	-23.043060
-75.600000	-23.648200
-74.700000	-24.478418
-73.800000	-25.644563
-72.900000	-27.337985
-72.000000	-29.925277
-71.100000	-34.059384
-70.200000	-36.968108
-69.300000	-31.159157
-68.400000	-25.984022
-67.500000	-22.200387
-66.600000	-19.220501
-65.700000	-16.744594
-64.800000	-14.616519
-63.900000	-12.747077
-63.000000	-11.081328
-62.100000	-9.583471
-61.200000	-8.229192
-60.300000	-7.001498
-59.400000	-5.888292
-58.500000	-4.880913
-57.600000	-3.973198
-56.700000	-3.160889
-55.800000	-2.441232
-54.900000	-1.812717
-54.000000	-1.274915
-53.100000	-0.828382
-52.200000	-0.474623
-51.300000	-0.216108
-50.400000	-0.056343
-49.500000	0.000000
-48.600000	-0.053126
-47.700000	-0.223462
-46.800000	-0.520910
-45.900000	-0.958244
-45.000000	-1.552187
-44.100000	-2.325125
-43.200000	-3.307901
-42.300000	-4.544633
-41.400000	-6.101441
-40.500000	-8.083153
-39.600000	-10.665907
-38.700000	-14.144474
-37.800000	-18.665057
-36.900000	-20.529164
-36.000000	-16.918540
-35.100000	-13.666155
-34.200000	-11.459052
-33.300000	-9.964659
-32.400000	-8.955412
-31.500000	-8.291085
-30.600000	-7.875668
-29.700000	-7.634619
-28.800000	-7.504959
-27.900000	-7.433750
-27.000000	-7.382253
-26.100000	-7.331930
-25.200000	-7.287415
-24.300000	-7.273539
-23.400000	-7.327914
-22.500000	-7.493306
-21.600000	-7.813094
-20.700000	-8.330729
-19.800000	-9.092768
-18.900000	-10.155529
-18.000000	-11.597391
-17.100000	-13.544037
-16.200000	-16.230683
-15.300000	-20.201061
-14.400000	-27.306030
-13.500000	-37.108150
-12.600000	-24.887171
-11.700000	-20.287180
-10.800000	-17.709209
-9.900000	-16.062332
-9.000000	-14.947118
-8.100000	-14.171873
-7.200000	-13.639095
-6.300000	-13.309348
-5.400000	-13.185580
-4.500000	-13.303460
-3.600000	-13.725727
-2.700000	-14.540861
-1.800000	-15.857472
-0.900000	-17.726198
0.000000	-19.608656
0.900000	-19.301660
1.800000	-16.419207
2.700000	-13.297003
3.600000	-10.713176
4.500000	-8.662864
5.400000	-7.046885
6.300000	-5.783646
7.200000	-4.815119
8.100000	-4.100728
9.000000	-3.612188
9.900000	-3.330324
10.800000	-3.243480
11.700000	-3.347133
12.600000	-3.644618
13.500000	-4.149112
14.400000	-4.887501
15.300000	-5.907661
16.200000	-7.292980
17.100000	-9.194378
18.000000	-11.910549
18.900000	-16.106160
19.800000	-22.359100
20.700000	-19.211329
21.600000	-13.496620
22.500000	-9.870405
23.400000	-7.369792
24.300000	-5.545448
25.200000	-4.186098
26.100000	-3.179781
27.000000	-2.462058
27.900000	-1.994168
28.800000	-1.752811
29.700000	-1.725074
30.600000	-1.905940
31.500000	-2.297332
32.400000	-2.908287
33.300000	-3.756247
34.200000	-4.869786
35.100000	-6.293458
36.000000	-8.095613
36.900000	-10.377605
37.800000	-13.258727
38.700000	-16.625084
39.600000	-18.789497
40.500000	-17.444729
41.400000	-14.990760
42.300000	-13.040981
43.200000	-11.692546
44.100000	-10.827906
45.000000	-10.349946
45.900000	-10.195371
46.800000	-10.325815
47.700000	-10.720645
48.600000	-11.372893
49.500000	-12.287400
50.400000	-13.480162
51.300000	-14.977047
52.200000	-16.805766
53.100000	-18.957802
54.000000	-21.242068
54.900000	-22.943834
55.800000	-23.062505
56.700000	-21.890608
57.600000	-20.468656
58.500000	-19.280471
59.400000	-18.419521
60.300000	-17.869952
61.200000	-17.599269
62.100000	-17.580101
63.000000	-17.793376
63.900000	-18.226711
64.800000	-18.870438
65.700000	-19.709415
66.600000	-20.704794
67.500000	-21.755650
68.400000	-22.640991
69.300000	-23.020019
70.200000	-22.652344
71.100000	-21.658776
72.000000	-20.372021
72.900000	-19.050086
73.800000	-17.815356
74.700000	-16.707839
75.600000	-15.731419
76.500000	-14.876816
77.400000	-14.131144
78.300000	-13.481552
79.200000	-12.916445
80.100000	-12.425773
81.000000	-12.000978
81.900000	-11.634830
82.800000	-11.321250
83.700000	-11.055151
84.600000	-10.832301
85.500000	-10.649214
86.400000	-10.503064
87.300000	-10.391621
88.200000	-10.313195
89.100000	-10.266605
90.000000	-10.251153
