# Supplementary material for: Intelligent wireless power transfer via a 2-bit compact reconfigurable transmissive-metasurface-based router
Source: Nat Commun. 2024 Apr 1;15:2807. doi: 10.1038/s41467-024-46984-4 (PMC10984985; doi:10.1038/s41467-024-46984-4)
Supplement: Supplementary file 12 — Source Data [file 41467_2024_46984_MOESM12_ESM.zip › source_data/figure_s28d.txt]

!Agilent Technologies,N5227A,US51270139,A.09.40.06
!Agilent N5227A: A.09.40.06
!Date: Tuesday, December 21, 2010 17:36:18
!Correction: S11(Full 2 Port(1,2)) 
!S21(Full 2 Port(1,2)) 
!S12(Full 2 Port(1,2)) 
!S22(Full 2 Port(1,2)) 
!S2P File: Measurements: S11, S21, S12, S22:
# Hz S  dB   R 50
4000000000 -1.9119449 139.0275 -29.730606 128.31142 -28.892345 132.43573 -3.1552801 37.100838
4020000000 -1.971712 134.21359 -29.104542 125.83349 -28.632183 125.08746 -3.3334157 32.106636
4040000000 -1.9592947 129.16815 -27.990463 118.33483 -28.115755 120.51074 -3.5356929 27.098394
4060000000 -1.8877263 124.70841 -28.272284 107.14021 -27.478916 110.66571 -3.6636975 21.524569
4080000000 -1.8244226 120.69334 -28.40427 108.80449 -28.16398 104.31346 -3.7426343 15.551941
4100000000 -1.8046581 116.92496 -27.022192 102.35696 -27.636282 105.69157 -3.7762125 9.721961
4120000000 -1.8620442 112.94411 -27.417082 92.43338 -26.591822 96.321381 -3.7732821 4.263608
4140000000 -2.0010319 108.44147 -27.22154 91.772728 -27.341667 88.988312 -3.8006177 -0.73456645
4160000000 -2.1869075 103.58743 -26.719048 82.128868 -26.839518 89.915047 -3.8734365 -5.460638
4180000000 -2.3332598 98.442673 -27.763206 79.589981 -26.183344 79.849579 -3.9844925 -10.257964
4200000000 -2.4074624 93.149345 -27.047703 82.823311 -27.132008 77.52462 -4.1542544 -15.140037
4220000000 -2.4230833 88.473732 -26.002001 77.072807 -26.038956 79.073685 -4.2872767 -20.463299
4240000000 -2.3506804 84.301552 -25.582386 71.328835 -25.420277 69.542755 -4.3935833 -26.222061
4260000000 -2.3026214 80.361252 -25.183481 64.933357 -25.636374 68.541924 -4.4498887 -31.899702
4280000000 -2.3238242 76.433327 -25.04777 58.423008 -24.14443 64.833603 -4.4635091 -37.212147
4300000000 -2.4597011 72.283562 -25.246767 53.657269 -23.902328 50.115242 -4.4583311 -41.921215
4320000000 -2.6285179 67.39296 -24.887981 52.600822 -24.856995 46.009544 -4.4703536 -46.485256
4340000000 -2.8604581 61.564442 -23.990698 46.114792 -24.600054 45.432362 -4.5759587 -51.107391
4360000000 -3.0461271 55.386536 -24.0998 37.306805 -24.088593 40.98671 -4.7340961 -55.980671
4380000000 -3.1067853 49.037266 -24.1558 33.563965 -23.803339 34.630047 -4.9555326 -61.659321
4400000000 -3.0625648 43.136024 -24.249382 27.078205 -23.847292 28.908499 -5.1819611 -68.128609
4420000000 -2.9816957 37.999729 -24.677027 27.653952 -23.847019 25.452608 -5.3405013 -75.146248
4440000000 -2.9279242 33.617073 -23.594255 25.770094 -23.599819 21.13789 -5.4145908 -82.188461
4460000000 -2.9227359 29.581591 -23.366434 17.127375 -23.39731 16.661762 -5.398231 -89.000038
4480000000 -3.0187624 25.162741 -23.25651 15.110266 -23.207975 11.018527 -5.3654027 -95.152534
4500000000 -3.241509 20.525051 -22.446905 7.641294 -23.322195 7.3530831 -5.3251357 -100.69939
4520000000 -3.442668 15.374339 -22.856686 -0.86607176 -22.702791 5.1608925 -5.3079548 -106.20827
4540000000 -3.6019523 9.7751637 -22.90976 -3.859339 -21.911226 -5.5980148 -5.3561015 -111.77419
4560000000 -3.655576 3.9530215 -22.703581 -9.6116552 -22.92618 -14.264362 -5.4208975 -117.43083
4580000000 -3.6467333 -1.4625392 -22.802977 -15.340144 -22.857458 -13.624953 -5.452374 -123.71178
4600000000 -3.6159458 -6.3222513 -23.167551 -19.051893 -22.583052 -22.975042 -5.5472631 -129.99922
4620000000 -3.5981283 -10.976202 -22.695467 -20.787401 -23.516243 -26.140583 -5.5943432 -136.11641
4640000000 -3.6984353 -15.696939 -22.4741 -29.022085 -23.170685 -25.697493 -5.652555 -141.94151
4660000000 -3.8944736 -20.7129 -22.79384 -33.385963 -22.713318 -31.672598 -5.7141371 -147.79517
4680000000 -4.1419716 -26.378002 -22.672836 -38.058121 -22.794823 -35.889198 -5.8298841 -153.6497
4700000000 -4.3871078 -32.649605 -23.193155 -42.030739 -22.443619 -41.070789 -5.9678812 -159.76111
4720000000 -4.5213861 -38.803249 -22.70705 -42.242306 -22.640373 -48.641777 -6.0382409 -166.2672
4740000000 -4.5218077 -44.512211 -22.181065 -50.468693 -23.002804 -51.195873 -6.0756073 -172.97667
4760000000 -4.4129653 -49.483231 -22.716972 -56.953857 -22.78768 -55.166245 -6.0009046 -179.5999
4780000000 -4.3337526 -53.877537 -22.584133 -60.07267 -22.849419 -60.739532 -5.9455385 173.88229
4800000000 -4.3546796 -57.741554 -22.662552 -67.325104 -22.912073 -64.777946 -5.9211559 168.38393
4820000000 -4.5179567 -61.804653 -23.175802 -71.314102 -22.851158 -70.180206 -5.9328074 163.48703
4840000000 -4.8118896 -66.436043 -23.38913 -73.94001 -23.224247 -76.221008 -6.0112524 158.55386
4860000000 -5.1434355 -72.088234 -23.271505 -76.684776 -23.713903 -78.651901 -6.2023029 153.14841
4880000000 -5.4403548 -79.08252 -23.111172 -81.369728 -23.506554 -78.888863 -6.4284039 147.22383
4900000000 -5.6071081 -86.204735 -23.22678 -88.156616 -22.976269 -86.204681 -6.6645594 140.76854
4920000000 -5.5555825 -92.857285 -23.706984 -92.549423 -23.687172 -93.737267 -6.7659411 134
4940000000 -5.4482942 -98.436882 -24.06749 -93.953033 -24.111917 -94.018242 -6.7897301 127.43259
4960000000 -5.3518424 -102.65162 -23.655561 -95.783073 -23.880131 -97.025726 -6.7186108 121.41004
4980000000 -5.4161973 -106.22025 -23.546785 -104.13659 -24.005293 -101.52501 -6.7381787 116.28062
5000000000 -5.6436915 -109.62988 -24.124075 -107.59197 -23.846926 -104.8231 -6.8436942 112.11053
5020000000 -5.9917912 -113.73383 -23.905806 -110.80776 -23.730412 -111.76896 -6.9874349 107.94231
5040000000 -6.3837233 -119.68567 -24.363775 -118.25957 -24.411922 -117.71696 -7.283 102.84768
5060000000 -6.7440586 -127.2988 -24.856886 -119.90768 -24.725473 -120.61678 -7.6814036 96.939453
5080000000 -6.9398899 -135.00037 -24.950529 -123.14137 -25.230785 -123.91638 -8.0899057 90.078857
5100000000 -6.8478727 -141.66209 -25.342009 -127.37376 -25.472204 -125.18129 -8.3410301 83.475792
5120000000 -6.5494666 -147.06241 -25.615246 -128.01782 -25.418253 -126.89268 -8.3411827 76.703995
5140000000 -6.3913231 -151.28699 -25.441023 -131.05301 -25.415159 -131.58292 -8.3559847 70.609238
5160000000 -6.4775081 -153.71866 -25.387617 -136.76578 -25.513538 -136.18475 -8.3220177 66.646935
5180000000 -6.6561289 -155.94632 -26.054567 -141.52654 -25.945599 -140.00728 -8.3441639 63.03437
5200000000 -7.0842299 -159.52171 -26.447151 -142.03926 -26.248928 -142.18452 -8.5636339 59.825035
5220000000 -7.7282505 -164.68291 -26.327559 -143.71259 -26.297928 -144.73117 -8.9714766 56.367386
5240000000 -8.3325548 -171.07059 -26.618397 -148.17503 -26.78804 -148.87709 -9.4707441 52.55331
5260000000 -8.5808487 -178.99934 -26.792542 -149.75502 -27.053844 -148.63914 -9.969758 47.340611
5280000000 -8.6647205 173.08011 -26.896051 -153.2843 -26.813309 -151.41745 -10.48562 41.154781
5300000000 -8.4764557 167.72133 -27.14258 -156.57146 -26.976494 -156.29446 -10.777693 35.432007
5320000000 -8.2574806 163.45509 -27.453594 -158.83997 -27.401293 -158.75491 -10.932987 29.40283
5340000000 -8.2590456 161.03908 -27.72365 -158.8418 -27.605101 -158.94884 -11.10243 24.962725
5360000000 -8.4765558 159.08728 -27.354828 -161.89159 -27.306376 -162.69005 -11.169163 21.911228
5380000000 -8.8461819 156.48189 -27.768572 -168.75449 -27.868114 -169.72592 -11.338513 18.164692
5400000000 -9.4304943 151.67238 -28.713709 -167.08351 -28.917759 -167.20743 -11.727195 15.10733
5420000000 -10.178665 146.11447 -28.258099 -167.28375 -28.35442 -166.04091 -12.169929 12.529477
5440000000 -10.621441 140.14018 -28.470505 -170.31413 -28.445133 -169.71899 -12.548699 9.0477695
5460000000 -10.808302 134.04419 -28.563581 -170.52644 -28.55278 -170.269 -13.005211 5.488523
5480000000 -10.841784 129.86919 -28.709875 -172.87495 -28.646774 -172.60278 -13.402128 2.5474751
5500000000 -10.816021 126.8364 -28.617899 -174.73886 -28.598475 -175.04897 -13.672972 -0.2918075
5520000000 -11.123178 124.52652 -28.830458 -175.58696 -28.881903 -175.45383 -14.034898 -3.024338
5540000000 -11.722197 123.27442 -28.494265 -175.6125 -28.599808 -175.83028 -14.562766 -4.4387321
5560000000 -12.402565 121.57797 -28.173496 178.98209 -28.326504 179.20041 -14.87791 -6.1754236
5580000000 -13.16786 116.91116 -28.903536 175.79219 -28.929556 176.73244 -15.467174 -10.647651
5600000000 -13.847578 110.47879 -28.937426 179.35237 -28.954161 179.33409 -16.371941 -14.620495
5620000000 -14.201322 104.37498 -28.302355 177.50256 -28.378366 177.55638 -16.783285 -17.763174
5640000000 -14.084504 100.47367 -28.188658 172.79968 -28.246826 173.01976 -16.804043 -23.431164
5660000000 -13.954838 98.306557 -28.245062 171.96501 -28.290895 172.05666 -16.996372 -28.108812
5680000000 -14.111652 101.35555 -28.20244 169.7426 -28.228727 170.38182 -16.999233 -28.767223
5700000000 -14.277263 106.95071 -28.086859 168.22725 -28.1511 168.77597 -16.821388 -27.993893
5720000000 -14.900191 111.00839 -27.648745 167.19554 -27.683338 167.61258 -16.858685 -27.104897
5740000000 -16.417427 118.26861 -27.270576 163.34712 -27.305752 163.76668 -17.28801 -23.439211
5760000000 -17.485716 128.09702 -27.041643 157.52649 -27.118166 157.86935 -17.572113 -19.309542
5780000000 -18.398598 127.70676 -27.290548 153.59605 -27.349695 154.0667 -18.079041 -17.381601
5800000000 -19.885559 123.58199 -27.413244 153.4901 -27.526066 153.79759 -18.874886 -15.14562
5820000000 -19.982481 119.01262 -26.951996 150.05205 -26.988543 150.6301 -19.442993 -14.762182
5840000000 -18.831524 114.13436 -26.935642 145.46916 -26.94231 146.25018 -19.816858 -16.625137
5860000000 -17.396418 114.38187 -26.992559 143.29994 -27.024033 143.76703 -19.888016 -18.749451
5880000000 -15.985062 120.11953 -26.928778 139.61833 -26.958235 140.34892 -19.437105 -19.639896
5900000000 -14.655052 126.94012 -27.063332 138.57523 -27.084755 139.22324 -18.488085 -19.847622
5920000000 -13.792706 134.04921 -26.633726 137.71327 -26.677896 138.11195 -17.727289 -19.511541
5940000000 -13.129559 140.47209 -26.073172 133.45059 -26.119598 134.2468 -16.967415 -16.482689
5960000000 -12.843398 143.33714 -25.892176 128.10229 -25.901842 129.17752 -16.254835 -14.24338
5980000000 -12.956406 143.38017 -25.907982 122.48188 -25.921661 122.92441 -15.68432 -12.485024
6000000000 -13.143365 140.32118 -26.003178 119.64056 -26.051746 120.21069 -15.507366 -11.870777
6020000000 -12.935898 135.14845 -25.976721 116.21093 -26.025082 116.6744 -15.368381 -9.8601513
6040000000 -12.181505 127.81911 -25.65881 113.26624 -25.743065 113.95226 -14.940521 -10.923873
6060000000 -11.286894 121.75459 -25.523674 106.9249 -25.528166 107.95553 -14.828276 -15.028845
6080000000 -10.325031 119.36795 -26.052952 101.94224 -26.057966 102.92751 -14.765742 -17.779558
6100000000 -9.4672928 118.42118 -26.207073 102.96266 -26.196602 103.84868 -14.326064 -20.756786
6120000000 -8.9362278 117.86706 -25.501146 100.07402 -25.526241 100.48631 -13.715826 -24.991209
6140000000 -8.6904945 117.70655 -25.373875 93.027054 -25.433033 94.277122 -13.19493 -28.888279
6160000000 -8.5373058 116.08435 -25.600859 88.095779 -25.541607 89.203804 -12.671535 -31.930586
6180000000 -8.445118 112.2328 -25.667942 86.158882 -25.699081 86.841637 -12.170852 -34.597557
6200000000 -8.3586512 106.97016 -25.501179 81.839516 -25.479929 83.3815 -11.771336 -37.166546
6220000000 -8.0983067 101.78158 -25.64386 77.222794 -25.462538 77.409172 -11.529181 -39.431149
6240000000 -7.5536914 97.668968 -25.446077 74.978897 -25.611441 75.070969 -11.247813 -41.742893
6260000000 -6.9357629 94.023064 -25.098003 68.016663 -25.139357 69.83033 -11.042202 -45.108322
6280000000 -6.4660234 91.513031 -25.548132 61.934231 -25.562582 62.757706 -10.874694 -48.597134
6300000000 -6.1861162 89.396767 -25.728203 58.568745 -25.857693 60.948757 -10.750175 -52.650311
6320000000 -6.0688195 87.305038 -25.855509 54.151772 -25.528748 57.445156 -10.520887 -56.529472
6340000000 -6.0911112 84.048622 -26.045385 50.21249 -25.556929 50.280544 -10.249107 -61.362316
6360000000 -6.1714559 79.843254 -26.224752 47.034786 -26.000469 45.154552 -10.068908 -65.766769
6380000000 -6.0899787 74.888794 -26.089993 42.571049 -26.286276 40.738636 -9.7821226 -69.222328
6400000000 -5.8585258 69.382141 -26.375 37.076977 -26.798353 38.17979 -9.4379425 -73.210342
6420000000 -5.521162 65.174362 -26.729647 34.292747 -26.840437 37.890854 -9.19347 -77.456284
6440000000 -5.0823665 62.208557 -26.595932 30.875412 -26.286394 34.244473 -9.017231 -81.125221
6460000000 -4.6803484 60.016899 -26.720892 25.773926 -26.125422 26.959995 -8.7643585 -84.773483
6480000000 -4.4260755 58.115662 -26.926622 21.215149 -26.490368 19.704943 -8.5183163 -89.201889
6500000000 -4.3552785 55.97242 -27.15148 15.791616 -26.957062 13.973744 -8.400547 -93.760857
6520000000 -4.3773098 53.080959 -27.537807 11.957588 -27.597763 9.8524675 -8.1944418 -98.017792
6540000000 -4.4571714 48.915073 -27.798857 6.2353172 -28.186512 5.6966624 -7.9813175 -102.56257
6560000000 -4.5459499 44.096912 -28.658209 2.4207051 -28.891964 5.3125043 -7.7947335 -107.18736
6580000000 -4.4538007 39.768131 -29.253693 0.54765779 -28.826099 3.1684046 -7.5895271 -111.33941
6600000000 -4.1990185 35.929832 -29.663233 0.53982759 -29.312649 -0.92449141 -7.3877149 -115.35419
6620000000 -3.8964033 33.000027 -29.580341 0.91098613 -29.585312 -0.32874793 -7.1518779 -119.30451
6640000000 -3.633635 31.06439 -29.489365 -4.2346807 -29.358595 -4.7355928 -6.9651227 -123.23693
6660000000 -3.4649491 29.598663 -29.750032 -7.698319 -29.797859 -9.3335829 -6.8434696 -127.11002
6680000000 -3.4175379 27.8109 -30.031881 -12.17765 -30.18453 -10.836709 -6.7207661 -130.63173
6700000000 -3.4972885 25.109732 -30.673725 -14.488208 -30.215555 -14.186984 -6.5967922 -134.54137
6720000000 -3.6676004 21.280392 -30.611336 -14.701125 -30.637478 -18.204515 -6.5464163 -138.60381
6740000000 -3.8068783 16.863777 -30.706865 -20.01026 -30.942909 -19.145725 -6.4646282 -142.71214
6760000000 -3.7879241 11.960137 -31.095968 -22.286695 -30.861845 -23.414778 -6.3753905 -147.28528
6780000000 -3.6427178 7.3519635 -31.055056 -27.490719 -31.438194 -29.386889 -6.3590155 -152.16934
6800000000 -3.4136958 3.6767776 -32.209972 -32.594902 -32.436287 -30.64624 -6.2915645 -156.75148
6820000000 -3.1813793 0.91189951 -32.901848 -29.19895 -32.781162 -28.212124 -6.1763597 -161.71413
6840000000 -3.0186234 -1.2632018 -32.665443 -30.087103 -32.616661 -29.35463 -6.0754967 -166.68571
6860000000 -2.9492033 -3.2787452 -33.336323 -33.584408 -33.115345 -33.881561 -5.9570727 -171.62173
6880000000 -2.9747655 -5.7946911 -33.71537 -31.318544 -33.576958 -32.791134 -5.8501487 -176.62445
6900000000 -3.0560563 -9.242774 -33.372803 -29.843399 -33.414486 -33.362495 -5.712913 178.3997
6920000000 -3.1412935 -13.277328 -33.006233 -36.135509 -33.75993 -37.767918 -5.5673594 173.17871
6940000000 -3.1463816 -17.3423 -33.764824 -41.634338 -34.25079 -37.602818 -5.439333 168.01004
6960000000 -3.0159812 -20.99214 -34.426826 -39.29221 -34.330082 -37.399033 -5.296988 163.24547
6980000000 -2.8149254 -24.007633 -34.541595 -39.642452 -34.60318 -36.17487 -5.0818658 158.54355
7000000000 -2.6079683 -26.161688 -34.793575 -38.330242 -33.997158 -36.782413 -4.9035892 153.81612
7020000000 -2.4768229 -27.73774 -34.461491 -38.347713 -34.194759 -42.54562 -4.8013372 149.57333
7040000000 -2.4152637 -29.089808 -34.311001 -41.124825 -34.667969 -42.978256 -4.662899 145.77689
7060000000 -2.4557235 -30.912214 -34.411106 -42.869835 -34.641613 -44.42625 -4.5504913 141.67151
7080000000 -2.5526285 -33.482689 -34.453117 -46.029655 -35.151642 -46.375187 -4.4847775 137.34343
7100000000 -2.6788068 -36.910515 -35.002419 -47.651649 -35.39505 -41.763657 -4.4466753 132.81567
7120000000 -2.7702188 -40.751766 -35.050026 -44.53632 -34.342171 -42.396244 -4.3952694 128.0864
7140000000 -2.7507842 -44.46312 -34.588963 -46.063137 -34.400146 -49.293667 -4.3280158 123.20452
7160000000 -2.6266165 -47.494278 -34.600079 -49.641792 -35.010612 -50.581596 -4.2299781 118.49228
7180000000 -2.4165647 -49.947113 -34.77174 -51.375732 -34.870934 -49.869431 -4.1012692 113.97797
7200000000 -2.2302558 -51.946938 -34.779316 -53.71735 -34.918381 -53.938461 -3.9764616 109.69099
7220000000 -2.1367056 -53.770588 -35.33572 -55.261822 -35.764393 -53.984245 -3.8798182 105.53738
7240000000 -2.1601088 -55.729786 -35.542927 -50.855114 -35.6637 -48.318363 -3.8398869 101.49312
7260000000 -2.2592456 -58.187084 -34.664761 -50.573898 -34.643589 -47.605671 -3.8142312 97.391502
7280000000 -2.3968279 -61.325825 -34.62355 -53.004864 -34.155918 -51.473061 -3.8027282 92.746574
7300000000 -2.5164707 -65.067001 -34.160713 -52.517097 -33.999241 -54.513084 -3.8113935 87.875809
7320000000 -2.5460896 -68.905556 -33.588474 -58.23093 -33.740494 -57.525745 -3.765059 82.92617
7340000000 -2.4753098 -72.289459 -34.303684 -62.138432 -34.240036 -62.012772 -3.6639345 78.072227
7360000000 -2.3222148 -74.867783 -34.038513 -58.003731 -34.504459 -57.668079 -3.5249214 73.519691
7380000000 -2.126668 -76.74295 -33.260349 -61.956421 -33.417572 -57.646496 -3.3991816 69.309708
7400000000 -1.9685702 -78.269714 -33.237881 -66.015076 -33.111729 -63.031109 -3.2967303 65.655968
7420000000 -1.9131293 -79.772202 -33.103443 -68.059807 -32.632355 -62.643517 -3.2292852 62.322815
7440000000 -1.9645128 -81.596062 -33.065826 -71.079399 -31.796379 -72.248039 -3.1895826 58.863262
7460000000 -2.079572 -83.979408 -32.982922 -72.535988 -32.881332 -80.182709 -3.2078996 55.049538
7480000000 -2.2098529 -87.060951 -32.660824 -74.740112 -33.56929 -75.858383 -3.2239871 50.797768
7500000000 -2.2896955 -90.664131 -32.392014 -78.004158 -32.870766 -74.324402 -3.2272985 46.187717
7520000000 -2.284833 -94.382118 -32.266285 -81.277664 -32.196968 -75.503395 -3.2026365 41.389107
7540000000 -2.202337 -97.519539 -32.012524 -84.655571 -31.106508 -81.351746 -3.1336131 36.88168
7560000000 -2.0443907 -99.89045 -32.017532 -90.400497 -31.364841 -92.911888 -3.0139465 32.754761
7580000000 -1.8726952 -101.65079 -32.464146 -91.527374 -32.574467 -94.757736 -2.9024568 28.911652
7600000000 -1.7398276 -103.17273 -31.874653 -91.762711 -32.37151 -89.730751 -2.8443203 25.522968
7620000000 -1.7042711 -104.84068 -31.884476 -99.551254 -31.333509 -94.191612 -2.8200521 22.541155
7640000000 -1.7659333 -106.9177 -32.377689 -98.871002 -31.343977 -101.28235 -2.8015642 19.437246
7660000000 -1.8845543 -109.38561 -31.326979 -100.51791 -31.638235 -104.9296 -2.8313873 15.988435
7680000000 -1.9874454 -112.28873 -31.506525 -110.92731 -31.702396 -107.75704 -2.8542998 12.281304
7700000000 -2.0119662 -115.44897 -32.502949 -112.48085 -31.855337 -112.11001 -2.8596246 8.4013062
7720000000 -1.9664885 -118.55376 -32.616665 -110.13647 -32.433357 -112.23848 -2.8154449 4.6312671
7740000000 -1.8406471 -121.12536 -32.182228 -109.5631 -31.846638 -109.46252 -2.7366056 0.98786467
7760000000 -1.7010068 -122.97112 -31.626122 -112.77746 -31.313635 -116.26065 -2.6784999 -2.4128451
7780000000 -1.5739605 -124.34802 -31.353937 -117.18314 -31.761969 -118.54224 -2.6392331 -5.3083544
7800000000 -1.5071182 -125.67808 -31.4377 -121.50417 -31.099936 -117.77859 -2.6340296 -8.0951834
7820000000 -1.5478129 -127.32681 -31.50132 -122.99561 -30.566448 -127.0351 -2.6667838 -10.829694
7840000000 -1.6788025 -129.43234 -30.967468 -125.10769 -31.267717 -130.2583 -2.6958342 -13.781543
7860000000 -1.8405474 -132.06245 -30.972374 -132.68008 -30.680145 -131.45067 -2.7188365 -17.391285
7880000000 -1.9499496 -135.18661 -31.588257 -132.70561 -30.852896 -141.12849 -2.7510605 -21.360569
7900000000 -1.9471127 -138.52075 -30.689222 -132.50273 -32.02462 -141.96393 -2.758615 -25.234753
7920000000 -1.8391943 -141.74174 -30.324677 -141.88739 -31.961365 -138.57906 -2.6884992 -28.914391
7940000000 -1.6859573 -144.41165 -30.900696 -147.13515 -31.676067 -138.06473 -2.5982504 -32.373009
7960000000 -1.5287224 -146.32498 -31.372513 -150.02664 -30.536011 -136.90616 -2.5184591 -35.371902
7980000000 -1.4127641 -147.65587 -32.012192 -148.95447 -29.246332 -148.24117 -2.4732516 -37.888206
8000000000 -1.383074 -148.80885 -31.503946 -144.61363 -29.88003 -160.68781 -2.477627 -40.353268
