# Supplementary material for: Intelligent wireless power transfer via a 2-bit compact reconfigurable transmissive-metasurface-based router
Source: Nat Commun. 2024 Apr 1;15:2807. doi: 10.1038/s41467-024-46984-4 (PMC10984985; doi:10.1038/s41467-024-46984-4)
Supplement: Supplementary file 12 — Source Data [file 41467_2024_46984_MOESM12_ESM.zip › source_data/figure_s29d.txt]

!Agilent Technologies,N5227A,US51270139,A.09.40.06
!Agilent N5227A: A.09.40.06
!Date: Tuesday, December 21, 2010 20:54:55
!Correction: S11(Full 2 Port(1,2)) 
!S21(Full 2 Port(1,2)) 
!S12(Full 2 Port(1,2)) 
!S22(Full 2 Port(1,2)) 
!S2P File: Measurements: S11, S21, S12, S22:
# Hz S  dB   R 50
4000000000 -1.7025706 138.66904 -40.357296 12.649817 -39.868984 17.993723 -2.4754956 -33.695118
4020000000 -1.358636 -176.18181 -39.741032 62.948204 -39.995556 62.072021 -2.5177598 21.303387
4040000000 -1.4157305 155.14702 -38.814293 32.884937 -39.661465 35.303226 -2.5010633 -6.119071
4060000000 -1.6132042 127.29848 -38.748062 -4.969667 -39.138119 7.3358932 -2.6240978 -35.190319
4080000000 -1.2687802 -174.52289 -38.498932 60.358124 -38.815056 60.512882 -3.0034106 15.661537
4100000000 -1.3360696 160.74017 -37.331818 35.754215 -38.41642 37.373192 -3.2361989 -10.546887
4120000000 -1.3918175 137.07651 -36.280937 5.1711636 -36.174019 14.432998 -3.1348817 -36.768467
4140000000 -1.5661908 113.25866 -35.537743 -20.229248 -34.453285 -20.541508 -2.7885649 -64.590164
4160000000 -1.7394993 162.58884 -33.750538 23.419447 -34.251987 25.576916 -3.2036009 -16.924921
4180000000 -1.83724 137.98663 -33.339359 -9.7319469 -32.923576 -4.578177 -3.5152671 -45.216194
4200000000 -1.9285583 112.69978 -32.639046 -36.743469 -32.111534 -40.581547 -3.8097904 -71.559868
4220000000 -2.1828399 159.97548 -31.604902 5.7589874 -31.622782 6.5422406 -3.5304508 -18.470785
4240000000 -2.3466139 136.61749 -31.61002 -24.937016 -30.858133 -25.508673 -3.4057145 -46.699932
4260000000 -2.4397683 115.10928 -31.720629 -51.480335 -31.32091 -61.218563 -3.4606156 -76.817596
4280000000 -2.3623865 94.232025 -31.31089 -75.930031 -32.181492 -84.889755 -3.8089085 -105.6823
4300000000 -2.2242489 138.39279 -30.848217 -33.531677 -30.699623 -31.588171 -3.775012 -51.243332
4320000000 -2.3872523 113.35784 -30.753366 -60.633545 -30.24815 -61.128506 -3.8440289 -77.33345
4340000000 -2.9398835 87.614693 -30.162199 -86.537666 -30.210602 -86.91227 -3.7673378 -104.687
4360000000 -3.1860023 138.88734 -29.634205 -35.381191 -29.697208 -35.489822 -4.1402116 -54.71756
4380000000 -3.6063263 111.72869 -29.201618 -64.290543 -28.918139 -62.490734 -4.1888251 -83.741699
4400000000 -3.8992076 84.798088 -28.603073 -96.807495 -28.396152 -91.228439 -4.5229139 -113.95157
4420000000 -4.0364742 57.955734 -28.631311 -125.27333 -28.039585 -117.38917 -4.974534 -143.71922
4440000000 -4.0019994 112.59171 -27.042324 -69.299965 -27.215427 -68.922722 -5.2093534 -91.773117
4460000000 -4.1752806 88.208321 -26.261791 -104.93981 -26.525164 -100.74267 -5.2361455 -121.72327
4480000000 -4.3313565 63.857346 -26.594833 -136.87178 -26.105652 -132.26883 -5.090661 -152.36482
4500000000 -4.5784998 113.68304 -26.016542 -85.598244 -26.178833 -84.694923 -5.260932 -99.54911
4520000000 -4.8829536 88.280899 -26.263142 -118.64423 -26.741194 -116.44247 -5.4028883 -128.80479
4540000000 -5.2732563 63.335613 -26.718719 -145.35971 -26.839094 -140.24867 -5.4347467 -156.30774
4560000000 -5.6236143 39.308083 -26.610401 -170.27922 -26.094877 -168.22778 -5.5178723 175.83722
4580000000 -5.5404234 90.477531 -26.114109 -122.08316 -26.553207 -122.79829 -5.915257 -134.6497
4600000000 -5.5952621 67.801445 -26.533834 -148.56241 -26.88339 -146.72182 -6.350018 -164.61958
4620000000 -5.6045451 44.42289 -26.663088 -169.51648 -26.276196 -171.72736 -6.7953053 166.87923
4640000000 -6.1889977 93.267448 -25.936356 -121.44863 -25.954712 -120.05455 -6.6477413 -141.71555
4660000000 -6.5147004 71.304497 -25.323189 -149.83136 -25.35005 -147.25237 -6.6655426 -169.41911
4680000000 -7.0743356 48.499851 -24.916254 -179.13838 -25.06534 -178.65814 -6.7264986 161.28804
4700000000 -7.770679 23.794512 -25.109886 151.01329 -25.38159 153.64255 -7.0735617 132.68172
4720000000 -7.4843488 70.488914 -24.681046 -156.00435 -24.650471 -155.4783 -7.5847259 -177.50122
4740000000 -7.7345347 44.23151 -23.966278 175.83095 -24.332367 175.18721 -7.5624199 154.14366
4760000000 -7.9154248 18.075941 -24.004829 143.45435 -24.373358 146.60818 -7.4971399 124.29948
4780000000 -7.9691205 71.348198 -24.280886 -163.66653 -24.29266 -163.21857 -7.8970923 172.13048
4800000000 -8.2093582 46.853523 -23.961803 166.36977 -24.167553 165.87384 -7.9277563 143.02762
4820000000 -8.2208958 22.630362 -24.33902 135.30888 -24.643175 135.65793 -8.0626431 113.54821
4840000000 -8.2858953 -2.8807874 -24.74172 109.02738 -25.086946 110.08069 -8.5010271 84.83046
4860000000 -8.8821201 48.637798 -24.575708 162.31743 -24.404352 164.13829 -8.4833012 139.46548
4880000000 -9.7743807 21.637197 -24.246996 133.13866 -24.09017 136.0753 -8.6898775 113.57867
4900000000 -10.760563 -7.7908196 -24.292351 103.96223 -24.351242 107.74551 -9.0865469 84.583862
4920000000 -10.006549 48.745762 -24.278847 157.51556 -24.198727 158.96837 -9.6157799 126.31712
4940000000 -10.44488 22.68685 -24.076836 130.87189 -23.941521 133.2018 -9.8127556 97.650124
4960000000 -10.796109 -4.775836 -23.770782 103.88743 -23.80831 107.41199 -9.8312454 70.307983
4980000000 -11.358829 -30.972067 -23.362846 72.329674 -23.222769 79.135925 -9.7128048 42.433891
5000000000 -12.101884 22.930519 -24.176407 123.74744 -24.143835 122.3475 -10.013659 89.235054
5020000000 -12.90376 -0.13360256 -24.108433 99.074341 -24.55895 96.593338 -10.682281 62.606602
5040000000 -13.645124 -21.400591 -23.779198 69.982147 -24.18655 70.505943 -11.325722 35.750839
5060000000 -13.933155 27.551779 -24.228329 116.46731 -24.13789 116.41151 -11.397516 83.222198
5080000000 -15.337297 2.5262787 -24.255596 89.992729 -24.432209 88.79055 -12.226489 51.461357
5100000000 -16.674789 -28.134901 -24.27626 61.044319 -24.328884 59.855511 -12.663753 17.045507
5120000000 -17.569996 -62.335312 -24.522985 32.812534 -24.744747 30.016373 -12.284786 -17.200708
5140000000 -19.562195 1.8686751 -24.822435 81.032776 -24.781757 81.944496 -11.428311 36.333786
5160000000 -22.881805 -27.193079 -25.408197 51.887646 -25.265257 52.202991 -11.327334 7.2768316
5180000000 -26.319815 -47.728878 -25.955666 25.194935 -25.961479 25.281425 -11.630422 -19.626314
5200000000 -30.400278 16.919104 -26.359608 79.623245 -26.435333 80.018936 -12.318109 34.219215
5220000000 -35.163807 29.778526 -26.884239 55.54417 -26.918779 58.247902 -13.108835 7.4340401
5240000000 -31.82246 43.097698 -26.586802 29.353224 -26.529196 32.535477 -14.045303 -22.772612
5260000000 -28.199875 15.439486 -26.460802 0.31645009 -26.523949 4.6019478 -14.936249 -54.952972
5280000000 -22.083673 67.298828 -26.91861 57.027054 -26.784199 58.139061 -15.169194 -7.3623567
5300000000 -20.458223 52.526138 -26.368568 30.237295 -26.243164 31.392014 -15.160225 -42.981339
5320000000 -18.951136 33.834648 -25.836519 -6.0849032 -26.105642 -2.367873 -14.566871 -75.110703
5340000000 -17.607491 92.879036 -27.436733 42.35331 -27.52775 42.647808 -14.594954 -15.432685
5360000000 -17.475641 80.022987 -28.921413 19.148653 -29.047586 20.725794 -14.32773 -45.710114
5380000000 -16.779566 63.219028 -29.600105 -1.0659045 -29.595522 2.339278 -14.631946 -76.693924
5400000000 -16.581327 42.226883 -29.498373 -20.876694 -29.304041 -16.902134 -15.281516 -106.39936
5420000000 -16.080568 92.520668 -28.783674 33.299553 -28.617949 34.264027 -15.733733 -55.584721
5440000000 -15.882858 69.046822 -28.912575 8.4914713 -28.692036 7.6985044 -15.826466 -90.561859
5460000000 -15.745234 34.280304 -29.076122 -13.364923 -29.194351 -16.969587 -15.992738 -123.15569
5480000000 -13.294581 79.267975 -28.961769 36.41148 -28.898438 37.163731 -17.371296 -69.766518
5500000000 -12.730347 51.074467 -29.247301 10.261045 -29.048931 10.535517 -17.550858 -100.92973
5520000000 -12.165745 24.279257 -29.203987 -14.070866 -29.011564 -13.331561 -18.004896 -128.73436
5540000000 -11.972782 0.19919123 -28.865721 -39.56229 -28.728205 -39.975288 -17.953678 -155.06702
5560000000 -12.06432 52.228882 -28.883505 5.2593198 -29.010344 5.4362712 -19.441311 -111.9905
5580000000 -12.153316 27.024775 -30.168139 -23.899992 -30.267061 -19.361242 -19.150307 -145.5997
5600000000 -12.256699 0.85665083 -29.944384 -42.668152 -29.686853 -37.460361 -18.539845 -174.67625
5620000000 -12.213338 55.899139 -29.283106 8.3771105 -29.255135 7.5404019 -18.544758 -129.54439
5640000000 -12.468839 30.836014 -30.66811 -24.855007 -30.694927 -25.80039 -17.52117 -156.99838
5660000000 -12.32067 3.6929958 -32.50695 -44.946537 -32.537273 -43.314667 -17.298109 179.59912
5680000000 -11.960937 -25.5149 -32.578087 -57.538586 -32.352436 -56.4216 -18.425777 157.04657
5700000000 -10.637422 33.157013 -31.29563 0.59699732 -31.278233 1.1271958 -20.168362 -168.21919
5720000000 -10.781612 5.4393172 -30.598812 -22.564741 -30.75325 -19.64056 -21.677437 162.50182
5740000000 -11.403578 -24.118967 -29.771463 -48.966179 -29.581879 -44.718945 -22.768322 124.99075
5760000000 -11.76043 30.987431 -29.34939 1.4231982 -29.366808 0.48591039 -22.659452 151.18054
5780000000 -12.795332 1.7479782 -30.119276 -24.677742 -30.069201 -26.198133 -22.568211 120.32389
5800000000 -13.069569 -28.606272 -29.906536 -45.761631 -29.690775 -48.095871 -22.004625 95.525658
5820000000 -12.541534 -59.002419 -29.393461 -73.10218 -29.145926 -78.00737 -21.717859 71.052605
5840000000 -12.13596 -5.4111781 -30.093273 -30.786911 -30.218119 -30.18038 -20.607773 117.08057
5860000000 -11.94138 -31.595001 -30.973234 -54.308075 -31.13916 -51.7658 -21.706268 95.935799
5880000000 -12.004837 -56.085838 -30.679001 -75.626678 -30.877296 -70.979614 -23.220734 64.075378
5900000000 -12.231319 9.1557684 -30.231728 -16.58305 -30.160933 -15.736562 -20.696325 104.99542
5920000000 -12.730683 -15.677499 -29.919907 -41.023888 -29.639191 -41.5625 -20.747196 70.505074
5940000000 -13.594487 -45.300194 -29.360199 -66.682922 -29.5247 -67.851265 -19.972715 32.050102
5960000000 -14.457702 -80.937149 -29.117897 -93.903862 -29.184221 -93.021034 -19.001392 -4.4997954
5980000000 -14.864012 -39.230888 -28.827784 -39.00769 -28.796282 -39.856812 -17.502079 49.671032
6000000000 -13.920687 -77.821632 -28.102377 -65.891472 -28.223423 -64.941933 -17.258884 19.562386
6020000000 -12.684887 -104.505 -27.893917 -94.997177 -27.767267 -93.749611 -16.740946 -11.057392
6040000000 -14.300851 -45.731003 -28.013752 -43.704739 -28.022741 -45.114365 -15.726386 51.514305
6060000000 -14.319724 -71.404251 -28.037773 -72.19175 -28.188471 -71.552582 -15.842763 23.21162
6080000000 -15.182109 -94.111099 -28.367571 -100.88429 -28.642429 -98.279068 -15.718684 -6.6267595
6100000000 -16.619974 -117.81493 -28.505411 -125.43815 -28.73443 -121.38106 -15.162395 -36.298553
6120000000 -19.968504 -63.76001 -28.481443 -70.818687 -28.547327 -70.093147 -14.8362 20.55353
6140000000 -22.280151 -101.44183 -28.357553 -97.394539 -28.358389 -95.816116 -14.42355 -10.903495
6160000000 -22.452459 -145.1075 -28.601784 -122.85223 -28.362387 -120.17163 -14.0901 -40.352119
6180000000 -20.855627 -107.12546 -28.08219 -67.898476 -28.103491 -66.957253 -13.250733 15.436019
6200000000 -17.903902 -133.83517 -27.57793 -91.886803 -27.542631 -90.228058 -12.606024 -15.462826
6220000000 -16.57085 -153.04462 -26.997179 -118.42159 -26.848614 -118.05982 -11.725579 -45.498913
6240000000 -16.851427 -172.08443 -26.463743 -147.30132 -26.557604 -147.97099 -10.888436 -72.987961
6260000000 -19.433887 -146.60222 -26.342852 -97.288712 -26.307587 -97.220314 -11.515798 -14.52262
6280000000 -20.884665 172.22095 -26.193188 -125.9737 -26.289164 -127.11494 -11.176801 -42.10104
6300000000 -21.009445 125.57358 -26.332939 -157.20995 -26.57704 -156.54694 -11.080863 -69.632973
6320000000 -18.426292 158.89442 -26.679562 -105.05634 -26.72962 -104.78336 -11.149871 -16.246428
6340000000 -16.892099 132.49908 -26.628984 -132.19159 -26.812294 -131.1093 -10.919861 -43.559139
6360000000 -16.355858 108.0681 -26.565237 -161.69496 -26.877045 -158.65569 -10.46934 -70.521843
6380000000 -16.802685 83.93808 -27.008959 169.35886 -27.133242 174.39799 -9.8277998 -97.97052
6400000000 -15.909115 133.01349 -27.688387 -135.6012 -27.631033 -133.55255 -9.957962 -48.933006
6420000000 -17.351288 104.3279 -27.714008 -159.55801 -27.649868 -157.46667 -9.3519144 -76.813339
6440000000 -17.484188 61.928158 -27.329929 174.69919 -27.29216 177.32089 -8.7997713 -101.9571
6460000000 -14.150248 117.12887 -26.923 -134.65819 -26.953905 -134.10178 -9.3021431 -51.277161
6480000000 -12.919155 85.311386 -26.7782 -164.58771 -26.833481 -163.87523 -8.8664522 -78.066048
6500000000 -11.656947 59.384644 -27.714142 165.64287 -27.376932 166.35619 -8.5821781 -105.28144
6520000000 -10.592194 37.272362 -28.197376 145.04742 -27.732304 142.26639 -8.3450356 -133.33365
6540000000 -9.5269461 87.747429 -27.384817 -166.64076 -27.451332 -166.77078 -8.5344296 -83.501068
6560000000 -9.4045095 62.442696 -27.877462 164.00839 -27.91803 164.46878 -8.3299856 -110.81638
6580000000 -9.5019541 33.114189 -28.226189 139.05717 -28.139135 138.17976 -8.0676918 -136.35004
6600000000 -9.3302794 83.260582 -28.587683 -176.16063 -28.505335 -174.73151 -8.017189 -87.315979
6620000000 -9.2731113 53.711845 -29.656872 156.06813 -29.484406 158.9604 -7.3645673 -113.62286
6640000000 -8.7856483 23.784998 -30.410547 135.82274 -29.947401 137.26282 -7.1664205 -139.92343
6660000000 -8.071043 -4.039422 -30.050188 113.52469 -29.965458 113.34517 -7.479301 -164.64688
6680000000 -7.215939 51.28994 -29.716301 163.1403 -29.704563 165.8485 -7.2698169 -115.51878
6700000000 -6.4695654 27.078251 -30.283367 138.75766 -30.111198 141.08067 -7.1322484 -139.465
6720000000 -6.0832205 2.5326536 -29.889961 115.25716 -30.252417 118.21182 -6.8723831 -164.68195
6740000000 -6.4689436 57.901871 -30.182022 166.68886 -29.942198 166.29967 -6.8895569 -118.82989
6760000000 -6.8040814 29.732319 -30.266836 139.38521 -30.132734 135.78825 -6.7752352 -144.16782
6780000000 -6.8747163 -0.51218617 -30.397675 110.21536 -30.831104 108.01585 -6.8158517 -169.45795
6800000000 -6.3794656 -31.559729 -31.137089 81.120956 -31.436419 80.94323 -6.9748898 163.46805
6820000000 -6.424891 21.944695 -31.907534 133.80698 -31.711243 133.60443 -6.6512184 -151.3035
6840000000 -5.9248967 -8.062561 -32.560432 106.24241 -32.624615 107.42345 -6.8925653 -178.29659
6860000000 -5.3796802 -34.805771 -33.785278 82.873299 -33.670807 84.077255 -7.1727281 155.71887
6880000000 -4.913106 22.612572 -33.538868 142.59901 -33.421745 143.63589 -6.3262568 -156.48204
6900000000 -4.6268048 -3.1008313 -33.382294 116.8727 -33.638615 119.62602 -6.1365333 176.93436
6920000000 -4.642642 -29.45986 -33.902676 92.541519 -34.026215 97.730865 -5.9876304 148.4668
6940000000 -4.8230243 -55.820751 -34.244396 69.616905 -33.945854 75.919128 -5.9876175 119.68796
6960000000 -4.846704 0.18193887 -33.848572 132.44626 -33.868282 130.8206 -5.962368 169.7023
6980000000 -4.2748117 -27.41683 -33.653721 108.81594 -33.941162 109.36918 -6.0311437 143.2915
7000000000 -3.6141694 -54.721436 -33.493721 83.796722 -33.431133 84.918594 -6.0014944 115.78186
7020000000 -4.4016314 -3.3445046 -34.631958 134.46945 -34.29731 134.38159 -5.2366858 163.89272
7040000000 -3.8892517 -28.402252 -34.802391 111.92998 -34.247635 111.32164 -5.067306 137.29002
7060000000 -3.6322777 -52.101913 -34.13686 90.861565 -33.860313 86.884766 -4.9433889 110.19454
7080000000 -3.5852826 -75.684074 -34.066174 60.569046 -34.380096 57.770252 -4.9643388 83.402199
7100000000 -3.3894176 -22.050219 -34.625153 117.68291 -34.528656 118.82768 -4.9477782 134.50441
7120000000 -3.5031753 -46.956646 -34.526093 99.992546 -34.132813 99.873947 -4.8592553 107.54506
7140000000 -3.5185018 -73.162514 -33.502689 75.512589 -33.604172 73.361496 -4.7334056 79.088127
7160000000 -4.052043 -21.542854 -33.836613 130.02925 -33.771027 126.92863 -4.6497788 128.22459
7180000000 -3.8968096 -50.42992 -33.614422 105.32763 -33.40881 104.46483 -4.7409878 99.831062
7200000000 -3.5983286 -76.530014 -33.156006 78.282913 -32.978413 78.015251 -4.7395167 71.290115
7220000000 -3.2753279 -100.52969 -33.263142 49.366856 -33.200443 49.933941 -4.6333919 42.054157
7240000000 -3.1385434 -45.280994 -33.112907 110.00119 -32.916145 109.69501 -4.3210735 98.339935
7260000000 -2.9453855 -67.944855 -32.309319 83.478004 -32.172089 85.089279 -4.4265113 71.481567
7280000000 -2.8513288 -91.965538 -32.515102 55.76062 -32.180946 58.237225 -4.3603592 43.807232
7300000000 -2.9879484 -40.096798 -32.226963 109.31681 -32.326283 109.75941 -4.1594653 94.104889
7320000000 -3.091697 -67.048058 -31.924734 81.311935 -31.969221 83.962692 -4.386127 64.591377
7340000000 -3.3040082 -93.590179 -32.485989 55.301613 -32.622383 57.221367 -4.4719353 36.982582
7360000000 -3.4415209 -118.01481 -32.294724 34.427372 -32.872597 40.486267 -4.0873804 11.222771
7380000000 -3.0032248 -65.319992 -31.057095 90.53833 -30.882965 87.984779 -3.5365222 61.920677
7400000000 -2.0753953 -86.433144 -30.372066 67.034096 -30.675062 59.767448 -3.2970862 33.466263
7420000000 -1.2447553 -109.8727 -29.932453 40.048283 -30.786594 35.997963 -3.3217318 6.730195
7440000000 -2.3913014 -61.690418 -31.00773 91.033562 -30.806616 90.13311 -3.4955442 62.386715
7460000000 -2.609432 -83.209778 -30.509262 67.34993 -30.78553 65.135239 -3.3342319 37.046345
7480000000 -2.8031142 -103.26285 -30.125603 43.793404 -30.48344 42.266178 -3.1580505 9.456831
7500000000 -2.5456686 -125.16542 -29.420057 19.843901 -29.785183 16.043581 -3.2762747 -19.114975
7520000000 -2.6816065 -83.213921 -29.264011 59.343178 -29.528555 60.097996 -3.5058572 31.957878
7540000000 -2.68115 -112.10177 -29.255339 29.89987 -29.36558 32.382275 -3.2516057 5.0345592
7560000000 -2.9599252 -138.63982 -29.749155 3.7168751 -29.572199 3.6649089 -2.824836 -22.050335
7580000000 -2.4371393 -83.529388 -28.987328 60.469654 -29.31356 59.374424 -3.1637263 30.610819
7600000000 -1.9220502 -107.62859 -28.508215 32.385639 -29.330332 35.338722 -3.2670846 5.6571636
7620000000 -1.4472809 -132.67661 -28.868967 1.5959492 -29.137766 10.726527 -3.1108024 -17.471506
7640000000 -1.4060715 -158.62311 -29.277168 -22.458824 -28.800625 -14.13377 -2.6915123 -41.89642
7660000000 -2.010144 -99.41124 -28.55327 32.291569 -28.906694 32.471508 -3.0379283 5.0355144
7680000000 -2.17679 -123.18887 -28.655546 1.6460334 -28.659815 5.5993581 -3.149446 -21.477259
7700000000 -2.3763039 -148.84656 -28.870235 -24.072376 -28.715683 -21.553097 -3.2024319 -46.411171
7720000000 -2.5255818 -99.581223 -28.459009 26.994253 -28.745581 27.484497 -3.0048835 4.8751564
7740000000 -2.4411201 -123.69514 -28.571665 2.0531108 -28.556709 3.164676 -2.6499634 -20.604029
7760000000 -2.2028205 -147.25946 -28.454967 -22.629673 -28.585602 -24.393627 -2.4550385 -45.911823
7780000000 -1.8689606 -171.01514 -28.154781 -48.530941 -28.985022 -48.022533 -2.4849811 -69.521187
7800000000 -1.45389 -119.37455 -28.485962 1.377738 -28.653486 2.0967007 -2.7902617 -18.55443
7820000000 -1.3335943 -142.34052 -28.556341 -23.502066 -28.652254 -26.232363 -2.6882231 -43.140469
7840000000 -1.3808566 -165.86784 -28.091553 -48.899101 -29.109436 -49.68784 -2.746279 -67.944954
7860000000 -1.8756939 -112.04589 -28.556025 1.5101961 -28.618538 1.3211099 -2.940954 -17.746868
7880000000 -2.1883817 -139.81631 -28.407692 -25.14978 -28.463634 -26.82836 -2.8153586 -41.638069
7900000000 -2.8612804 -168.22517 -28.091816 -54.898525 -28.656889 -53.557381 -2.4370806 -66.804298
7920000000 -3.3675179 164.85541 -28.463869 -84.816071 -28.490217 -79.317017 -2.1838732 -93.763496
7940000000 -2.0656807 -137.96617 -28.645351 -28.973728 -28.779972 -28.354652 -2.8142748 -44.307087
7960000000 -1.3054826 -160.11353 -28.611483 -53.558483 -28.698595 -52.590454 -2.9774737 -69.705986
7980000000 -0.37841812 175.9688 -28.428318 -79.653053 -28.527105 -81.370476 -3.2603321 -92.804741
8000000000 -1.1207724 -131.05873 -28.5233 -27.36342 -28.874172 -26.812796 -2.7515705 -40.472855
